# Supplementary material for: Causal interplay between lactose intolerance and gut microbiota: a combined bidirectional Mendelian randomization and in vivo validation study
Source: Front Nutr. 2026 Jun 1;13:1803337. doi: 10.3389/fnut.2026.1803337 (PMC13265576; doi:10.3389/fnut.2026.1803337)
Supplement: Supplementary file 1 [file Data_Sheet_1.zip]

Archive with 3,666 entries (3,554 files):
- supplementary materials/
- supplementary materials/Forward/
- supplementary materials/Forward/01.Extract the exposure data from this batch.csv
- supplementary materials/Forward/02.The outcome data extracted from the 01 file.csv
- supplementary materials/Forward/03.Filter out the outcome data after iv related to the outcome using the 02 file.csv
- supplementary materials/Forward/04.Harmonize data based on exposure and outcomes.csv
- supplementary materials/Forward/04.The instrumental variable data ultimately used for MR analysis.csv
- supplementary materials/Forward/05.mr analysis results.csv
- supplementary materials/Forward/06.mr analysis results_1with OR value.csv
- supplementary materials/Forward/06.mr analysis results_2With FDR correction.csv
- supplementary materials/Forward/06.mr analysis results_3With FDR correction_beta in the same direction.csv
- supplementary materials/Forward/07.heterogeneity analysis results.csv
- supplementary materials/Forward/08.pleiotropy analysis results.csv
- supplementary materials/Forward/11.leaveoneout analysis results.csv
- supplementary materials/Forward/12.single snp analysis results.csv
- supplementary materials/Forward/forest plot/
- supplementary materials/Forward/forest plot/ebi-a-GCST90027446.finngen_R12_E4_LACTONAS.pdf
- supplementary materials/Forward/forest plot/ebi-a-GCST90027447.finngen_R12_E4_LACTONAS.pdf
- supplementary materials/Forward/forest plot/ebi-a-GCST90027449.finngen_R12_E4_LACTONAS.pdf
- supplementary materials/Forward/forest plot/ebi-a-GCST90027450.finngen_R12_E4_LACTONAS.pdf
- supplementary materials/Forward/forest plot/ebi-a-GCST90027451.finngen_R12_E4_LACTONAS.pdf
- supplementary materials/Forward/forest plot/ebi-a-GCST90027452.finngen_R12_E4_LACTONAS.pdf
- supplementary materials/Forward/forest plot/ebi-a-GCST90027453.finngen_R12_E4_LACTONAS.pdf
- supplementary materials/Forward/forest plot/ebi-a-GCST90027454.finngen_R12_E4_LACTONAS.pdf
- supplementary materials/Forward/forest plot/ebi-a-GCST90027455.finngen_R12_E4_LACTONAS.pdf
- supplementary materials/Forward/forest plot/ebi-a-GCST90027456.finngen_R12_E4_LACTONAS.pdf
- supplementary materials/Forward/forest plot/ebi-a-GCST90027457.finngen_R12_E4_LACTONAS.pdf
- supplementary materials/Forward/forest plot/ebi-a-GCST90027458.finngen_R12_E4_LACTONAS.pdf
- supplementary materials/Forward/forest plot/ebi-a-GCST90027459.finngen_R12_E4_LACTONAS.pdf
- supplementary materials/Forward/forest plot/ebi-a-GCST90027460.finngen_R12_E4_LACTONAS.pdf
- supplementary materials/Forward/forest plot/ebi-a-GCST90027461.finngen_R12_E4_LACTONAS.pdf
- supplementary materials/Forward/forest plot/ebi-a-GCST90027462.finngen_R12_E4_LACTONAS.pdf
- supplementary materials/Forward/forest plot/ebi-a-GCST90027463.finngen_R12_E4_LACTONAS.pdf
- supplementary materials/Forward/forest plot/ebi-a-GCST90027464.finngen_R12_E4_LACTONAS.pdf
- supplementary materials/Forward/forest plot/ebi-a-GCST90027465.finngen_R12_E4_LACTONAS.pdf
- supplementary materials/Forward/forest plot/ebi-a-GCST90027466.finngen_R12_E4_LACTONAS.pdf
- supplementary materials/Forward/forest plot/ebi-a-GCST90027467.finngen_R12_E4_LACTONAS.pdf
- supplementary materials/Forward/forest plot/ebi-a-GCST90027468.finngen_R12_E4_LACTONAS.pdf
- supplementary materials/Forward/forest plot/ebi-a-GCST90027469.finngen_R12_E4_LACTONAS.pdf
- supplementary materials/Forward/forest plot/ebi-a-GCST90027470.finngen_R12_E4_LACTONAS.pdf
- supplementary materials/Forward/forest plot/ebi-a-GCST90027471.finngen_R12_E4_LACTONAS.pdf
- supplementary materials/Forward/forest plot/ebi-a-GCST90027472.finngen_R12_E4_LACTONAS.pdf
- supplementary materials/Forward/forest plot/ebi-a-GCST90027473.finngen_R12_E4_LACTONAS.pdf
- supplementary materials/Forward/forest plot/ebi-a-GCST90027474.finngen_R12_E4_LACTONAS.pdf
- supplementary materials/Forward/forest plot/ebi-a-GCST90027475.finngen_R12_E4_LACTONAS.pdf
- supplementary materials/Forward/forest plot/ebi-a-GCST90027476.finngen_R12_E4_LACTONAS.pdf
- supplementary materials/Forward/forest plot/ebi-a-GCST90027477.finngen_R12_E4_LACTONAS.pdf
- supplementary materials/Forward/forest plot/ebi-a-GCST90027478.finngen_R12_E4_LACTONAS.pdf
- supplementary materials/Forward/forest plot/ebi-a-GCST90027479.finngen_R12_E4_LACTONAS.pdf
- supplementary materials/Forward/forest plot/ebi-a-GCST90027480.finngen_R12_E4_LACTONAS.pdf
- supplementary materials/Forward/forest plot/ebi-a-GCST90027481.finngen_R12_E4_LACTONAS.pdf
- supplementary materials/Forward/forest plot/ebi-a-GCST90027482.finngen_R12_E4_LACTONAS.pdf
- supplementary materials/Forward/forest plot/ebi-a-GCST90027483.finngen_R12_E4_LACTONAS.pdf
- supplementary materials/Forward/forest plot/ebi-a-GCST90027484.finngen_R12_E4_LACTONAS.pdf
- supplementary materials/Forward/forest plot/ebi-a-GCST90027485.finngen_R12_E4_LACTONAS.pdf
- supplementary materials/Forward/forest plot/ebi-a-GCST90027486.finngen_R12_E4_LACTONAS.pdf
- supplementary materials/Forward/forest plot/ebi-a-GCST90027487.finngen_R12_E4_LACTONAS.pdf
- supplementary materials/Forward/forest plot/ebi-a-GCST90027488.finngen_R12_E4_LACTONAS.pdf
- supplementary materials/Forward/forest plot/ebi-a-GCST90027489.finngen_R12_E4_LACTONAS.pdf
- supplementary materials/Forward/forest plot/ebi-a-GCST90027490.finngen_R12_E4_LACTONAS.pdf
- supplementary materials/Forward/forest plot/ebi-a-GCST90027491.finngen_R12_E4_LACTONAS.pdf
- supplementary materials/Forward/forest plot/ebi-a-GCST90027492.finngen_R12_E4_LACTONAS.pdf
- supplementary materials/Forward/forest plot/ebi-a-GCST90027493.finngen_R12_E4_LACTONAS.pdf
- supplementary materials/Forward/forest plot/ebi-a-GCST90027494.finngen_R12_E4_LACTONAS.pdf
- supplementary materials/Forward/forest plot/ebi-a-GCST90027495.finngen_R12_E4_LACTONAS.pdf
- supplementary materials/Forward/forest plot/ebi-a-GCST90027496.finngen_R12_E4_LACTONAS.pdf
- supplementary materials/Forward/forest plot/ebi-a-GCST90027497.finngen_R12_E4_LACTONAS.pdf
- supplementary materials/Forward/forest plot/ebi-a-GCST90027498.finngen_R12_E4_LACTONAS.pdf
- supplementary materials/Forward/forest plot/ebi-a-GCST90027499.finngen_R12_E4_LACTONAS.pdf
- supplementary materials/Forward/forest plot/ebi-a-GCST90027500.finngen_R12_E4_LACTONAS.pdf
- supplementary materials/Forward/forest plot/ebi-a-GCST90027501.finngen_R12_E4_LACTONAS.pdf
- supplementary materials/Forward/forest plot/ebi-a-GCST90027502.finngen_R12_E4_LACTONAS.pdf
- supplementary materials/Forward/forest plot/ebi-a-GCST90027503.finngen_R12_E4_LACTONAS.pdf
- supplementary materials/Forward/forest plot/ebi-a-GCST90027504.finngen_R12_E4_LACTONAS.pdf
- supplementary materials/Forward/forest plot/ebi-a-GCST90027505.finngen_R12_E4_LACTONAS.pdf
- supplementary materials/Forward/forest plot/ebi-a-GCST90027506.finngen_R12_E4_LACTONAS.pdf
- supplementary materials/Forward/forest plot/ebi-a-GCST90027507.finngen_R12_E4_LACTONAS.pdf
- supplementary materials/Forward/forest plot/ebi-a-GCST90027508.finngen_R12_E4_LACTONAS.pdf
- supplementary materials/Forward/forest plot/ebi-a-GCST90027509.finngen_R12_E4_LACTONAS.pdf
- supplementary materials/Forward/forest plot/ebi-a-GCST90027510.finngen_R12_E4_LACTONAS.pdf
- supplementary materials/Forward/forest plot/ebi-a-GCST90027511.finngen_R12_E4_LACTONAS.pdf
- supplementary materials/Forward/forest plot/ebi-a-GCST90027512.finngen_R12_E4_LACTONAS.pdf
- supplementary materials/Forward/forest plot/ebi-a-GCST90027513.finngen_R12_E4_LACTONAS.pdf
- supplementary materials/Forward/forest plot/ebi-a-GCST90027514.finngen_R12_E4_LACTONAS.pdf
- supplementary materials/Forward/forest plot/ebi-a-GCST90027515.finngen_R12_E4_LACTONAS.pdf
- supplementary materials/Forward/forest plot/ebi-a-GCST90027516.finngen_R12_E4_LACTONAS.pdf
- supplementary materials/Forward/forest plot/ebi-a-GCST90027517.finngen_R12_E4_LACTONAS.pdf
- supplementary materials/Forward/forest plot/ebi-a-GCST90027518.finngen_R12_E4_LACTONAS.pdf
- supplementary materials/Forward/forest plot/ebi-a-GCST90027519.finngen_R12_E4_LACTONAS.pdf
- supplementary materials/Forward/forest plot/ebi-a-GCST90027520.finngen_R12_E4_LACTONAS.pdf
- supplementary materials/Forward/forest plot/ebi-a-GCST90027521.finngen_R12_E4_LACTONAS.pdf
- supplementary materials/Forward/forest plot/ebi-a-GCST90027522.finngen_R12_E4_LACTONAS.pdf
- supplementary materials/Forward/forest plot/ebi-a-GCST90027523.finngen_R12_E4_LACTONAS.pdf
- supplementary materials/Forward/forest plot/ebi-a-GCST90027524.finngen_R12_E4_LACTONAS.pdf
- supplementary materials/Forward/forest plot/ebi-a-GCST90027525.finngen_R12_E4_LACTONAS.pdf
- supplementary materials/Forward/forest plot/ebi-a-GCST90027526.finngen_R12_E4_LACTONAS.pdf
- supplementary materials/Forward/forest plot/ebi-a-GCST90027527.finngen_R12_E4_LACTONAS.pdf
- supplementary materials/Forward/forest plot/ebi-a-GCST90027528.finngen_R12_E4_LACTONAS.pdf
- supplementary materials/Forward/forest plot/ebi-a-GCST90027529.finngen_R12_E4_LACTONAS.pdf
- supplementary materials/Forward/forest plot/ebi-a-GCST90027530.finngen_R12_E4_LACTONAS.pdf
- supplementary materials/Forward/forest plot/ebi-a-GCST90027531.finngen_R12_E4_LACTONAS.pdf
- supplementary materials/Forward/forest plot/ebi-a-GCST90027532.finngen_R12_E4_LACTONAS.pdf
- supplementary materials/Forward/forest plot/ebi-a-GCST90027533.finngen_R12_E4_LACTONAS.pdf
- supplementary materials/Forward/forest plot/ebi-a-GCST90027534.finngen_R12_E4_LACTONAS.pdf
- supplementary materials/Forward/forest plot/ebi-a-GCST90027535.finngen_R12_E4_LACTONAS.pdf
- supplementary materials/Forward/forest plot/ebi-a-GCST90027536.finngen_R12_E4_LACTONAS.pdf
- supplementary materials/Forward/forest plot/ebi-a-GCST90027537.finngen_R12_E4_LACTONAS.pdf
- supplementary materials/Forward/forest plot/ebi-a-GCST90027538.finngen_R12_E4_LACTONAS.pdf
- supplementary materials/Forward/forest plot/ebi-a-GCST90027539.finngen_R12_E4_LACTONAS.pdf
- supplementary materials/Forward/forest plot/ebi-a-GCST90027540.finngen_R12_E4_LACTONAS.pdf
- supplementary materials/Forward/forest plot/ebi-a-GCST90027541.finngen_R12_E4_LACTONAS.pdf
- supplementary materials/Forward/forest plot/ebi-a-GCST90027542.finngen_R12_E4_LACTONAS.pdf
- supplementary materials/Forward/forest plot/ebi-a-GCST90027543.finngen_R12_E4_LACTONAS.pdf
- supplementary materials/Forward/forest plot/ebi-a-GCST90027544.finngen_R12_E4_LACTONAS.pdf
- supplementary materials/Forward/forest plot/ebi-a-GCST90027545.finngen_R12_E4_LACTONAS.pdf
- supplementary materials/Forward/forest plot/ebi-a-GCST90027546.finngen_R12_E4_LACTONAS.pdf
- supplementary materials/Forward/forest plot/ebi-a-GCST90027547.finngen_R12_E4_LACTONAS.pdf
- supplementary materials/Forward/forest plot/ebi-a-GCST90027548.finngen_R12_E4_LACTONAS.pdf
- supplementary materials/Forward/forest plot/ebi-a-GCST90027549.finngen_R12_E4_LACTONAS.pdf
- supplementary materials/Forward/forest plot/ebi-a-GCST90027550.finngen_R12_E4_LACTONAS.pdf
- supplementary materials/Forward/forest plot/ebi-a-GCST90027551.finngen_R12_E4_LACTONAS.pdf
- supplementary materials/Forward/forest plot/ebi-a-GCST90027552.finngen_R12_E4_LACTONAS.pdf
- supplementary materials/Forward/forest plot/ebi-a-GCST90027553.finngen_R12_E4_LACTONAS.pdf
- supplementary materials/Forward/forest plot/ebi-a-GCST90027554.finngen_R12_E4_LACTONAS.pdf
- supplementary materials/Forward/forest plot/ebi-a-GCST90027555.finngen_R12_E4_LACTONAS.pdf
- supplementary materials/Forward/forest plot/ebi-a-GCST90027556.finngen_R12_E4_LACTONAS.pdf
- supplementary materials/Forward/forest plot/ebi-a-GCST90027557.finngen_R12_E4_LACTONAS.pdf
- supplementary materials/Forward/forest plot/ebi-a-GCST90027558.finngen_R12_E4_LACTONAS.pdf
- supplementary materials/Forward/forest plot/ebi-a-GCST90027559.finngen_R12_E4_LACTONAS.pdf
- supplementary materials/Forward/forest plot/ebi-a-GCST90027560.finngen_R12_E4_LACTONAS.pdf
- supplementary materials/Forward/forest plot/ebi-a-GCST90027561.finngen_R12_E4_LACTONAS.pdf
- supplementary materials/Forward/forest plot/ebi-a-GCST90027562.finngen_R12_E4_LACTONAS.pdf
- supplementary materials/Forward/forest plot/ebi-a-GCST90027563.finngen_R12_E4_LACTONAS.pdf
- supplementary materials/Forward/forest plot/ebi-a-GCST90027564.finngen_R12_E4_LACTONAS.pdf
- supplementary materials/Forward/forest plot/ebi-a-GCST90027565.finngen_R12_E4_LACTONAS.pdf
- supplementary materials/Forward/forest plot/ebi-a-GCST90027566.finngen_R12_E4_LACTONAS.pdf
- supplementary materials/Forward/forest plot/ebi-a-GCST90027567.finngen_R12_E4_LACTONAS.pdf
- supplementary materials/Forward/forest plot/ebi-a-GCST90027568.finngen_R12_E4_LACTONAS.pdf
- supplementary materials/Forward/forest plot/ebi-a-GCST90027569.finngen_R12_E4_LACTONAS.pdf
- supplementary materials/Forward/forest plot/ebi-a-GCST90027570.finngen_R12_E4_LACTONAS.pdf
- supplementary materials/Forward/forest plot/ebi-a-GCST90027571.finngen_R12_E4_LACTONAS.pdf
- supplementary materials/Forward/forest plot/ebi-a-GCST90027572.finngen_R12_E4_LACTONAS.pdf
- supplementary materials/Forward/forest plot/ebi-a-GCST90027573.finngen_R12_E4_LACTONAS.pdf
- supplementary materials/Forward/forest plot/ebi-a-GCST90027574.finngen_R12_E4_LACTONAS.pdf
- supplementary materials/Forward/forest plot/ebi-a-GCST90027575.finngen_R12_E4_LACTONAS.pdf
- supplementary materials/Forward/forest plot/ebi-a-GCST90027576.finngen_R12_E4_LACTONAS.pdf
- supplementary materials/Forward/forest plot/ebi-a-GCST90027577.finngen_R12_E4_LACTONAS.pdf
- supplementary materials/Forward/forest plot/ebi-a-GCST90027578.finngen_R12_E4_LACTONAS.pdf
- supplementary materials/Forward/forest plot/ebi-a-GCST90027579.finngen_R12_E4_LACTONAS.pdf
- supplementary materials/Forward/forest plot/ebi-a-GCST90027580.finngen_R12_E4_LACTONAS.pdf
- supplementary materials/Forward/forest plot/ebi-a-GCST90027581.finngen_R12_E4_LACTONAS.pdf
- supplementary materials/Forward/forest plot/ebi-a-GCST90027582.finngen_R12_E4_LACTONAS.pdf
- supplementary materials/Forward/forest plot/ebi-a-GCST90027583.finngen_R12_E4_LACTONAS.pdf
- supplementary materials/Forward/forest plot/ebi-a-GCST90027584.finngen_R12_E4_LACTONAS.pdf
- supplementary materials/Forward/forest plot/ebi-a-GCST90027585.finngen_R12_E4_LACTONAS.pdf
- supplementary materials/Forward/forest plot/ebi-a-GCST90027586.finngen_R12_E4_LACTONAS.pdf
- supplementary materials/Forward/forest plot/ebi-a-GCST90027587.finngen_R12_E4_LACTONAS.pdf
- supplementary materials/Forward/forest plot/ebi-a-GCST90027588.finngen_R12_E4_LACTONAS.pdf
- supplementary materials/Forward/forest plot/ebi-a-GCST90027589.finngen_R12_E4_LACTONAS.pdf
- supplementary materials/Forward/forest plot/ebi-a-GCST90027590.finngen_R12_E4_LACTONAS.pdf
- supplementary materials/Forward/forest plot/ebi-a-GCST90027591.finngen_R12_E4_LACTONAS.pdf
- supplementary materials/Forward/forest plot/ebi-a-GCST90027592.finngen_R12_E4_LACTONAS.pdf
- supplementary materials/Forward/forest plot/ebi-a-GCST90027593.finngen_R12_E4_LACTONAS.pdf
- supplementary materials/Forward/forest plot/ebi-a-GCST90027594.finngen_R12_E4_LACTONAS.pdf
- supplementary materials/Forward/forest plot/ebi-a-GCST90027595.finngen_R12_E4_LACTONAS.pdf
- supplementary materials/Forward/forest plot/ebi-a-GCST90027596.finngen_R12_E4_LACTONAS.pdf
- supplementary materials/Forward/forest plot/ebi-a-GCST90027597.finngen_R12_E4_LACTONAS.pdf
- supplementary materials/Forward/forest plot/ebi-a-GCST90027598.finngen_R12_E4_LACTONAS.pdf
- supplementary materials/Forward/forest plot/ebi-a-GCST90027599.finngen_R12_E4_LACTONAS.pdf
- supplementary materials/Forward/forest plot/ebi-a-GCST90027600.finngen_R12_E4_LACTONAS.pdf
- supplementary materials/Forward/forest plot/ebi-a-GCST90027601.finngen_R12_E4_LACTONAS.pdf
- supplementary materials/Forward/forest plot/ebi-a-GCST90027602.finngen_R12_E4_LACTONAS.pdf
- supplementary materials/Forward/forest plot/ebi-a-GCST90027603.finngen_R12_E4_LACTONAS.pdf
- supplementary materials/Forward/forest plot/ebi-a-GCST90027604.finngen_R12_E4_LACTONAS.pdf
- supplementary materials/Forward/forest plot/ebi-a-GCST90027605.finngen_R12_E4_LACTONAS.pdf
- supplementary materials/Forward/forest plot/ebi-a-GCST90027606.finngen_R12_E4_LACTONAS.pdf
- supplementary materials/Forward/forest plot/ebi-a-GCST90027607.finngen_R12_E4_LACTONAS.pdf
- supplementary materials/Forward/forest plot/ebi-a-GCST90027608.finngen_R12_E4_LACTONAS.pdf
- supplementary materials/Forward/forest plot/ebi-a-GCST90027609.finngen_R12_E4_LACTONAS.pdf
- supplementary materials/Forward/forest plot/ebi-a-GCST90027610.finngen_R12_E4_LACTONAS.pdf
- supplementary materials/Forward/forest plot/ebi-a-GCST90027611.finngen_R12_E4_LACTONAS.pdf
- supplementary materials/Forward/forest plot/ebi-a-GCST90027612.finngen_R12_E4_LACTONAS.pdf
- supplementary materials/Forward/forest plot/ebi-a-GCST90027613.finngen_R12_E4_LACTONAS.pdf
- supplementary materials/Forward/forest plot/ebi-a-GCST90027614.finngen_R12_E4_LACTONAS.pdf
- supplementary materials/Forward/forest plot/ebi-a-GCST90027615.finngen_R12_E4_LACTONAS.pdf
- supplementary materials/Forward/forest plot/ebi-a-GCST90027616.finngen_R12_E4_LACTONAS.pdf
- supplementary materials/Forward/forest plot/ebi-a-GCST90027617.finngen_R12_E4_LACTONAS.pdf
- supplementary materials/Forward/forest plot/ebi-a-GCST90027618.finngen_R12_E4_LACTONAS.pdf
- supplementary materials/Forward/forest plot/ebi-a-GCST90027619.finngen_R12_E4_LACTONAS.pdf
- supplementary materials/Forward/forest plot/ebi-a-GCST90027620.finngen_R12_E4_LACTONAS.pdf
- supplementary materials/Forward/forest plot/ebi-a-GCST90027621.finngen_R12_E4_LACTONAS.pdf
- supplementary materials/Forward/forest plot/ebi-a-GCST90027622.finngen_R12_E4_LACTONAS.pdf
- supplementary materials/Forward/forest plot/ebi-a-GCST90027623.finngen_R12_E4_LACTONAS.pdf
- supplementary materials/Forward/forest plot/ebi-a-GCST90027624.finngen_R12_E4_LACTONAS.pdf
- supplementary materials/Forward/forest plot/ebi-a-GCST90027625.finngen_R12_E4_LACTONAS.pdf
- supplementary materials/Forward/forest plot/ebi-a-GCST90027626.finngen_R12_E4_LACTONAS.pdf
- supplementary materials/Forward/forest plot/ebi-a-GCST90027627.finngen_R12_E4_LACTONAS.pdf
- supplementary materials/Forward/forest plot/ebi-a-GCST90027628.finngen_R12_E4_LACTONAS.pdf
- supplementary materials/Forward/forest plot/ebi-a-GCST90027629.finngen_R12_E4_LACTONAS.pdf
- supplementary materials/Forward/forest plot/ebi-a-GCST90027630.finngen_R12_E4_LACTONAS.pdf
- supplementary materials/Forward/forest plot/ebi-a-GCST90027631.finngen_R12_E4_LACTONAS.pdf
- supplementary materials/Forward/forest plot/ebi-a-GCST90027632.finngen_R12_E4_LACTONAS.pdf
- supplementary materials/Forward/forest plot/ebi-a-GCST90027633.finngen_R12_E4_LACTONAS.pdf
- supplementary materials/Forward/forest plot/ebi-a-GCST90027634.finngen_R12_E4_LACTONAS.pdf
- supplementary materials/Forward/forest plot/ebi-a-GCST90027635.finngen_R12_E4_LACTONAS.pdf
- supplementary materials/Forward/forest plot/ebi-a-GCST90027636.finngen_R12_E4_LACTONAS.pdf
- supplementary materials/Forward/forest plot/ebi-a-GCST90027637.finngen_R12_E4_LACTONAS.pdf
- supplementary materials/Forward/forest plot/ebi-a-GCST90027638.finngen_R12_E4_LACTONAS.pdf
- supplementary materials/Forward/forest plot/ebi-a-GCST90027639.finngen_R12_E4_LACTONAS.pdf
- supplementary materials/Forward/forest plot/ebi-a-GCST90027640.finngen_R12_E4_LACTONAS.pdf
- supplementary materials/Forward/forest plot/ebi-a-GCST90027641.finngen_R12_E4_LACTONAS.pdf
- supplementary materials/Forward/forest plot/ebi-a-GCST90027642.finngen_R12_E4_LACTONAS.pdf
- supplementary materials/Forward/forest plot/ebi-a-GCST90027643.finngen_R12_E4_LACTONAS.pdf
- supplementary materials/Forward/forest plot/ebi-a-GCST90027644.finngen_R12_E4_LACTONAS.pdf
- supplementary materials/Forward/forest plot/ebi-a-GCST90027645.finngen_R12_E4_LACTONAS.pdf
- supplementary materials/Forward/forest plot/ebi-a-GCST90027646.finngen_R12_E4_LACTONAS.pdf
- supplementary materials/Forward/forest plot/ebi-a-GCST90027647.finngen_R12_E4_LACTONAS.pdf
- supplementary materials/Forward/forest plot/ebi-a-GCST90027648.finngen_R12_E4_LACTONAS.pdf
- supplementary materials/Forward/forest plot/ebi-a-GCST90027649.finngen_R12_E4_LACTONAS.pdf
- supplementary materials/Forward/forest plot/ebi-a-GCST90027650.finngen_R12_E4_LACTONAS.pdf
- supplementary materials/Forward/forest plot/ebi-a-GCST90027651.finngen_R12_E4_LACTONAS.pdf
- supplementary materials/Forward/forest plot/ebi-a-GCST90027652.finngen_R12_E4_LACTONAS.pdf
- supplementary materials/Forward/forest plot/ebi-a-GCST90027653.finngen_R12_E4_LACTONAS.pdf
- supplementary materials/Forward/forest plot/ebi-a-GCST90027654.finngen_R12_E4_LACTONAS.pdf
- supplementary materials/Forward/forest plot/ebi-a-GCST90027655.finngen_R12_E4_LACTONAS.pdf
- supplementary materials/Forward/forest plot/ebi-a-GCST90027656.finngen_R12_E4_LACTONAS.pdf
- supplementary materials/Forward/forest plot/ebi-a-GCST90027657.finngen_R12_E4_LACTONAS.pdf
- supplementary materials/Forward/forest plot/ebi-a-GCST90027658.finngen_R12_E4_LACTONAS.pdf
- supplementary materials/Forward/forest plot/ebi-a-GCST90027659.finngen_R12_E4_LACTONAS.pdf
- supplementary materials/Forward/forest plot/ebi-a-GCST90027660.finngen_R12_E4_LACTONAS.pdf
- supplementary materials/Forward/forest plot/ebi-a-GCST90027661.finngen_R12_E4_LACTONAS.pdf
- supplementary materials/Forward/forest plot/ebi-a-GCST90027662.finngen_R12_E4_LACTONAS.pdf
- supplementary materials/Forward/forest plot/ebi-a-GCST90027663.finngen_R12_E4_LACTONAS.pdf
- supplementary materials/Forward/forest plot/ebi-a-GCST90027664.finngen_R12_E4_LACTONAS.pdf
- supplementary materials/Forward/forest plot/ebi-a-GCST90027665.finngen_R12_E4_LACTONAS.pdf
- supplementary materials/Forward/forest plot/ebi-a-GCST90027666.finngen_R12_E4_LACTONAS.pdf
- supplementary materials/Forward/forest plot/ebi-a-GCST90027667.finngen_R12_E4_LACTONAS.pdf
- supplementary materials/Forward/forest plot/ebi-a-GCST90027668.finngen_R12_E4_LACTONAS.pdf
- supplementary materials/Forward/forest plot/ebi-a-GCST90027669.finngen_R12_E4_LACTONAS.pdf
- supplementary materials/Forward/forest plot/ebi-a-GCST90027670.finngen_R12_E4_LACTONAS.pdf
- supplementary materials/Forward/forest plot/ebi-a-GCST90027671.finngen_R12_E4_LACTONAS.pdf
- supplementary materials/Forward/forest plot/ebi-a-GCST90027672.finngen_R12_E4_LACTONAS.pdf
- supplementary materials/Forward/forest plot/ebi-a-GCST90027673.finngen_R12_E4_LACTONAS.pdf
- supplementary materials/Forward/forest plot/ebi-a-GCST90027674.finngen_R12_E4_LACTONAS.pdf
- supplementary materials/Forward/forest plot/ebi-a-GCST90027675.finngen_R12_E4_LACTONAS.pdf
- supplementary materials/Forward/forest plot/ebi-a-GCST90027676.finngen_R12_E4_LACTONAS.pdf
- supplementary materials/Forward/forest plot/ebi-a-GCST90027677.finngen_R12_E4_LACTONAS.pdf
- supplementary materials/Forward/forest plot/ebi-a-GCST90027678.finngen_R12_E4_LACTONAS.pdf
- supplementary materials/Forward/forest plot/ebi-a-GCST90027679.finngen_R12_E4_LACTONAS.pdf
- supplementary materials/Forward/forest plot/ebi-a-GCST90027680.finngen_R12_E4_LACTONAS.pdf
- supplementary materials/Forward/forest plot/ebi-a-GCST90027681.finngen_R12_E4_LACTONAS.pdf
- supplementary materials/Forward/forest plot/ebi-a-GCST90027682.finngen_R12_E4_LACTONAS.pdf
- supplementary materials/Forward/forest plot/ebi-a-GCST90027683.finngen_R12_E4_LACTONAS.pdf
- supplementary materials/Forward/forest plot/ebi-a-GCST90027684.finngen_R12_E4_LACTONAS.pdf
- supplementary materials/Forward/forest plot/ebi-a-GCST90027685.finngen_R12_E4_LACTONAS.pdf
- supplementary materials/Forward/forest plot/ebi-a-GCST90027686.finngen_R12_E4_LACTONAS.pdf
- supplementary materials/Forward/forest plot/ebi-a-GCST90027687.finngen_R12_E4_LACTONAS.pdf
- supplementary materials/Forward/forest plot/ebi-a-GCST90027688.finngen_R12_E4_LACTONAS.pdf
- supplementary materials/Forward/forest plot/ebi-a-GCST90027689.finngen_R12_E4_LACTONAS.pdf
- supplementary materials/Forward/forest plot/ebi-a-GCST90027690.finngen_R12_E4_LACTONAS.pdf
- supplementary materials/Forward/forest plot/ebi-a-GCST90027691.finngen_R12_E4_LACTONAS.pdf
- supplementary materials/Forward/forest plot/ebi-a-GCST90027692.finngen_R12_E4_LACTONAS.pdf
- supplementary materials/Forward/forest plot/ebi-a-GCST90027693.finngen_R12_E4_LACTONAS.pdf
- supplementary materials/Forward/forest plot/ebi-a-GCST90027694.finngen_R12_E4_LACTONAS.pdf
- supplementary materials/Forward/forest plot/ebi-a-GCST90027695.finngen_R12_E4_LACTONAS.pdf
- supplementary materials/Forward/forest plot/ebi-a-GCST90027696.finngen_R12_E4_LACTONAS.pdf
- supplementary materials/Forward/forest plot/ebi-a-GCST90027697.finngen_R12_E4_LACTONAS.pdf
- supplementary materials/Forward/forest plot/ebi-a-GCST90027698.finngen_R12_E4_LACTONAS.pdf
- supplementary materials/Forward/forest plot/ebi-a-GCST90027699.finngen_R12_E4_LACTONAS.pdf
- supplementary materials/Forward/forest plot/ebi-a-GCST90027700.finngen_R12_E4_LACTONAS.pdf
- supplementary materials/Forward/forest plot/ebi-a-GCST90027701.finngen_R12_E4_LACTONAS.pdf
- supplementary materials/Forward/forest plot/ebi-a-GCST90027702.finngen_R12_E4_LACTONAS.pdf
- supplementary materials/Forward/forest plot/ebi-a-GCST90027703.finngen_R12_E4_LACTONAS.pdf
- supplementary materials/Forward/forest plot/ebi-a-GCST90027704.finngen_R12_E4_LACTONAS.pdf
- supplementary materials/Forward/forest plot/ebi-a-GCST90027705.finngen_R12_E4_LACTONAS.pdf
- supplementary materials/Forward/forest plot/ebi-a-GCST90027706.finngen_R12_E4_LACTONAS.pdf
- supplementary materials/Forward/forest plot/ebi-a-GCST90027707.finngen_R12_E4_LACTONAS.pdf
- supplementary materials/Forward/forest plot/ebi-a-GCST90027708.finngen_R12_E4_LACTONAS.pdf
- supplementary materials/Forward/forest plot/ebi-a-GCST90027709.finngen_R12_E4_LACTONAS.pdf
- supplementary materials/Forward/forest plot/ebi-a-GCST90027710.finngen_R12_E4_LACTONAS.pdf
- supplementary materials/Forward/forest plot/ebi-a-GCST90027711.finngen_R12_E4_LACTONAS.pdf
- supplementary materials/Forward/forest plot/ebi-a-GCST90027712.finngen_R12_E4_LACTONAS.pdf
- supplementary materials/Forward/forest plot/ebi-a-GCST90027713.finngen_R12_E4_LACTONAS.pdf
- supplementary materials/Forward/forest plot/ebi-a-GCST90027714.finngen_R12_E4_LACTONAS.pdf
- supplementary materials/Forward/forest plot/ebi-a-GCST90027715.finngen_R12_E4_LACTONAS.pdf
- supplementary materials/Forward/forest plot/ebi-a-GCST90027716.finngen_R12_E4_LACTONAS.pdf
- supplementary materials/Forward/forest plot/ebi-a-GCST90027717.finngen_R12_E4_LACTONAS.pdf
- supplementary materials/Forward/forest plot/ebi-a-GCST90027718.finngen_R12_E4_LACTONAS.pdf
- supplementary materials/Forward/forest plot/ebi-a-GCST90027719.finngen_R12_E4_LACTONAS.pdf
- supplementary materials/Forward/forest plot/ebi-a-GCST90027720.finngen_R12_E4_LACTONAS.pdf
- supplementary materials/Forward/forest plot/ebi-a-GCST90027722.finngen_R12_E4_LACTONAS.pdf
- supplementary materials/Forward/forest plot/ebi-a-GCST90027723.finngen_R12_E4_LACTONAS.pdf
- supplementary materials/Forward/forest plot/ebi-a-GCST90027724.finngen_R12_E4_LACTONAS.pdf
- supplementary materials/Forward/forest plot/ebi-a-GCST90027725.finngen_R12_E4_LACTONAS.pdf
- supplementary materials/Forward/forest plot/ebi-a-GCST90027726.finngen_R12_E4_LACTONAS.pdf
- supplementary materials/Forward/forest plot/ebi-a-GCST90027727.finngen_R12_E4_LACTONAS.pdf
- supplementary materials/Forward/forest plot/ebi-a-GCST90027728.finngen_R12_E4_LACTONAS.pdf
- supplementary materials/Forward/forest plot/ebi-a-GCST90027729.finngen_R12_E4_LACTONAS.pdf
- supplementary materials/Forward/forest plot/ebi-a-GCST90027730.finngen_R12_E4_LACTONAS.pdf
- supplementary materials/Forward/forest plot/ebi-a-GCST90027731.finngen_R12_E4_LACTONAS.pdf
[truncated: 3,366 more entries]
