# Supplementary material for: Causal interplay between lactose intolerance and gut microbiota: a combined bidirectional Mendelian randomization and in vivo validation study
Source: Front Nutr. 2026 Jun 1;13:1803337. doi: 10.3389/fnut.2026.1803337 (PMC13265576; doi:10.3389/fnut.2026.1803337)
Supplement: Supplementary file 1 [file Data_Sheet_1.zip › supplementary materials/Forward/01.Extract the exposure data from this batch.csv]

id.exposure	chr.exposure	pos.exposure	beta.exposure	se.exposure	pval.exposure	samplesize.exposure	SNP	effect_allele.exposure	other_allele.exposure	eaf.exposure	exposure	mr_keep.exposure	data_source.exposure	R2	F	F_pow_beta_se
ebi-a-GCST90027446	3	105722581	-0.102927	0.021032	9.88917e-07	7738	rs17194003	G	A	0.201727	Gut bacterial pathway abundance (ANAEROFRUCAT.PWY..homolactic.fermentation)	TRUE	textfile	0.00341196128954305	26.4852993520362	23.9495569164581
ebi-a-GCST90027446	3	63498546	0.0741908	0.0167253	9.17128e-06	7738	rs9990334	A	G	0.424436	Gut bacterial pathway abundance (ANAEROFRUCAT.PWY..homolactic.fermentation)	TRUE	textfile	0.00268927948569526	20.8603654542187	19.676700506718
ebi-a-GCST90027446	4	181871524	-0.0977054	0.021882	8.00276e-06	7738	rs62335789	C	G	0.168684	Gut bacterial pathway abundance (ANAEROFRUCAT.PWY..homolactic.fermentation)	TRUE	textfile	0.00267736239943557	20.7676781225625	19.9371513931764
ebi-a-GCST90027446	11	133069322	0.153784	0.0345929	8.76718e-06	7738	rs11826488	A	G	0.0763678	Gut bacterial pathway abundance (ANAEROFRUCAT.PWY..homolactic.fermentation)	TRUE	textfile	0.00333627350259659	25.8958073118501	19.7627948779921
ebi-a-GCST90027446	18	56934358	-0.0795727	0.017523	5.5977e-06	7738	rs9947104	G	A	0.303897	Gut bacterial pathway abundance (ANAEROFRUCAT.PWY..homolactic.fermentation)	TRUE	textfile	0.00267890987338817	20.7797137608911	20.6210733475833
ebi-a-GCST90027447	3	24546691	0.105017	0.0233773	7.04742e-06	7738	rs78351682	G	A	0.135759	Gut bacterial pathway abundance (ANAGLYCOLYSIS.PWY..glycolysis.III..from.glucose.)	TRUE	textfile	0.0025879310841764	20.0721802864792	20.1804346130824
ebi-a-GCST90027447	3	135023888	-0.0740607	0.0162991	5.52357e-06	7738	rs62271914	A	G	0.42331	Gut bacterial pathway abundance (ANAGLYCOLYSIS.PWY..glycolysis.III..from.glucose.)	TRUE	textfile	0.00267797531539688	20.7724451352229	20.6465920387545
ebi-a-GCST90027447	4	24504770	0.188783	0.0373683	4.3728e-07	7738	rs12647170	G	A	0.0765661	Gut bacterial pathway abundance (ANAGLYCOLYSIS.PWY..glycolysis.III..from.glucose.)	TRUE	textfile	0.00503962361521607	39.184000903604	25.5222574264764
ebi-a-GCST90027447	5	83601736	0.0739823	0.0166039	8.36084e-06	7738	rs2650470	G	A	0.45345	Gut bacterial pathway abundance (ANAGLYCOLYSIS.PWY..glycolysis.III..from.glucose.)	TRUE	textfile	0.00271296979194284	21.0446277498378	19.8534249885756
ebi-a-GCST90027447	7	148915050	-0.0736196	0.0166029	9.24443e-06	7738	rs12704084	G	C	0.599698	Gut bacterial pathway abundance (ANAGLYCOLYSIS.PWY..glycolysis.III..from.glucose.)	TRUE	textfile	0.00260217957071052	20.1829808995896	19.6616066167834
ebi-a-GCST90027447	9	27341338	-0.157604	0.0341699	3.98107e-06	7738	rs7041639	G	A	0.0875309	Gut bacterial pathway abundance (ANAGLYCOLYSIS.PWY..glycolysis.III..from.glucose.)	TRUE	textfile	0.00396774750659821	30.8167678649012	21.2738971752819
ebi-a-GCST90027447	9	89959664	0.0760825	0.0164219	3.60421e-06	7738	rs4878062	G	A	0.402286	Gut bacterial pathway abundance (ANAGLYCOLYSIS.PWY..glycolysis.III..from.glucose.)	TRUE	textfile	0.00278373501467014	21.5950890791026	21.4645971971886
ebi-a-GCST90027447	9	93850539	-0.153253	0.033084	3.61743e-06	7738	rs58235446	T	C	0.0638651	Gut bacterial pathway abundance (ANAGLYCOLYSIS.PWY..glycolysis.III..from.glucose.)	TRUE	textfile	0.00280834202043807	21.7865178637045	21.4576395319836
ebi-a-GCST90027447	11	86967521	-0.0757354	0.0170586	9.00762e-06	7738	rs605262	A	G	0.676757	Gut bacterial pathway abundance (ANAGLYCOLYSIS.PWY..glycolysis.III..from.glucose.)	TRUE	textfile	0.00250951460765381	19.4624462980956	19.711109726569
ebi-a-GCST90027447	11	96206005	0.129356	0.0262545	8.35026e-07	7738	rs35731059	A	C	0.104757	Gut bacterial pathway abundance (ANAGLYCOLYSIS.PWY..glycolysis.III..from.glucose.)	TRUE	textfile	0.00313853616718021	24.356158473569	24.2753584631105
ebi-a-GCST90027447	14	29029142	-0.151693	0.0337842	7.12049e-06	7738	rs72666075	C	T	0.0593823	Gut bacterial pathway abundance (ANAGLYCOLYSIS.PWY..glycolysis.III..from.glucose.)	TRUE	textfile	0.00257058067267093	19.9372624252386	20.1606161960807
ebi-a-GCST90027447	19	30603533	-0.100985	0.0223014	5.94963e-06	7738	rs8101993	C	T	0.180021	Gut bacterial pathway abundance (ANAGLYCOLYSIS.PWY..glycolysis.III..from.glucose.)	TRUE	textfile	0.00301071492286504	23.3612246308966	20.5045142330279
ebi-a-GCST90027448	8	88481776	0.406572	0.0900147	6.28029e-06	7738	rs62523849	C	T	0.0675415	Gut bacterial pathway abundance (ARGDEG.PWY..superpathway.of.L.arginine..putrescine..and.4.aminobutanoate.degradation)	TRUE	textfile	0.0208211705511003	164.497608137593	20.4008402657086
ebi-a-GCST90027449	2	155128375	-0.138428	0.0301616	4.44232e-06	7738	rs7576386	A	G	0.7686	Gut bacterial pathway abundance (ARGORNPROST.PWY..arginine..ornithine.and.proline.interconversion)	TRUE	textfile	0.00681618891962317	53.0919220530242	21.0639170767747
ebi-a-GCST90027449	6	81567568	-0.17033	0.0349944	1.13099e-06	7738	rs9344056	A	G	0.162359	Gut bacterial pathway abundance (ARGORNPROST.PWY..arginine..ornithine.and.proline.interconversion)	TRUE	textfile	0.00789126418213221	61.5323880427778	23.6910980142602
ebi-a-GCST90027449	8	23419176	0.120592	0.0258595	3.11071e-06	7738	rs2942201	A	C	0.438055	Gut bacterial pathway abundance (ARGORNPROST.PWY..arginine..ornithine.and.proline.interconversion)	TRUE	textfile	0.00715961129736259	55.7861602193399	21.7468695327889
ebi-a-GCST90027449	8	145040108	0.119426	0.0261095	4.78377e-06	7738	rs6993022	C	T	0.3798	Gut bacterial pathway abundance (ARGORNPROST.PWY..arginine..ornithine.and.proline.interconversion)	TRUE	textfile	0.00671915238941595	52.3309827321872	20.9218778769562
ebi-a-GCST90027449	9	27435733	0.242077	0.050584	1.70443e-06	7738	rs4878453	G	A	0.0733257	Gut bacterial pathway abundance (ARGORNPROST.PWY..arginine..ornithine.and.proline.interconversion)	TRUE	textfile	0.00796380081403611	62.1025353187082	22.9023854491199
ebi-a-GCST90027449	10	33188434	-0.23666	0.0514871	4.29655e-06	7738	rs2504016	G	A	0.0734254	Gut bacterial pathway abundance (ARGORNPROST.PWY..arginine..ornithine.and.proline.interconversion)	TRUE	textfile	0.00762090289544322	59.4080477623535	21.1277309832375
ebi-a-GCST90027449	10	85841432	0.139505	0.0290043	1.51074e-06	7738	rs7923287	T	A	0.723875	Gut bacterial pathway abundance (ARGORNPROST.PWY..arginine..ornithine.and.proline.interconversion)	TRUE	textfile	0.00777998660701759	60.6578939947774	23.1342151296017
ebi-a-GCST90027449	13	68143423	-0.210428	0.0447813	2.61439e-06	7738	rs61074222	C	G	0.0941941	Gut bacterial pathway abundance (ARGORNPROST.PWY..arginine..ornithine.and.proline.interconversion)	TRUE	textfile	0.00755606867901001	58.8987906077644	22.0807418821866
ebi-a-GCST90027450	1	87954542	0.0858857	0.0185528	3.66978e-06	7738	rs10873850	G	A	0.2783	Gut bacterial pathway abundance (ARO.PWY..chorismate.biosynthesis.I)	TRUE	textfile	0.00296306805677647	22.9904166564294	21.4300307172649
ebi-a-GCST90027450	3	59912933	-0.151342	0.033707	7.12459e-06	7738	rs6782393	C	A	0.0605063	Gut bacterial pathway abundance (ARO.PWY..chorismate.biosynthesis.I)	TRUE	textfile	0.00260401452297132	20.1972502827666	20.159452620381
ebi-a-GCST90027450	5	53500614	-0.0794419	0.0174202	5.10705e-06	7738	rs3797252	C	T	0.307103	Gut bacterial pathway abundance (ARO.PWY..chorismate.biosynthesis.I)	TRUE	textfile	0.00268585139970244	20.8337026575418	20.7966303029305
ebi-a-GCST90027450	5	159323677	0.13461	0.0302054	8.33221e-06	7738	rs12656915	G	T	0.0791242	Gut bacterial pathway abundance (ARO.PWY..chorismate.biosynthesis.I)	TRUE	textfile	0.00264055389666947	20.4814072042375	19.8602845165521
ebi-a-GCST90027450	7	82837298	-0.0728993	0.0162424	7.18224e-06	7738	rs12707570	C	A	0.512255	Gut bacterial pathway abundance (ARO.PWY..chorismate.biosynthesis.I)	TRUE	textfile	0.0026555577113032	20.5980938816872	20.1440278413169
ebi-a-GCST90027450	7	98159418	0.153028	0.0333575	4.48528e-06	7738	rs1093520	G	T	0.915857	Gut bacterial pathway abundance (ARO.PWY..chorismate.biosynthesis.I)	TRUE	textfile	0.00360925412462775	28.0223296168717	21.0452851801608
ebi-a-GCST90027450	7	78269375	0.0760269	0.0168296	6.25922e-06	7738	rs38127	C	T	0.645907	Gut bacterial pathway abundance (ARO.PWY..chorismate.biosynthesis.I)	TRUE	textfile	0.00264394181347268	20.5077551804467	20.4073671076412
ebi-a-GCST90027450	11	130442661	0.0827921	0.0180027	4.24766e-06	7738	rs61915762	A	G	0.275511	Gut bacterial pathway abundance (ARO.PWY..chorismate.biosynthesis.I)	TRUE	textfile	0.00273639338364671	21.2268241570702	21.1496170538631
ebi-a-GCST90027450	12	88286940	-0.163263	0.0358564	5.28251e-06	7738	rs73200771	A	G	0.0520806	Gut bacterial pathway abundance (ARO.PWY..chorismate.biosynthesis.I)	TRUE	textfile	0.00263180029449202	20.413330888434	20.7320466287031
ebi-a-GCST90027450	13	110213217	0.12107	0.0270621	7.68529e-06	7738	rs12021157	A	G	0.108849	Gut bacterial pathway abundance (ARO.PWY..chorismate.biosynthesis.I)	TRUE	textfile	0.00284366755415523	22.0613473365668	20.0147465894623
ebi-a-GCST90027450	15	95979517	-0.148269	0.0312705	2.12158e-06	7738	rs62018962	A	C	0.0988924	Gut bacterial pathway abundance (ARO.PWY..chorismate.biosynthesis.I)	TRUE	textfile	0.00391805277941734	30.4292798259703	22.4817992782833
ebi-a-GCST90027450	16	51493448	0.0740262	0.0163168	5.7115e-06	7738	rs8052034	A	G	0.559625	Gut bacterial pathway abundance (ARO.PWY..chorismate.biosynthesis.I)	TRUE	textfile	0.00270097566738764	20.9513368138442	20.582633071313
ebi-a-GCST90027450	21	19539833	0.0758587	0.0168922	7.09708e-06	7738	rs9974959	G	A	0.626736	Gut bacterial pathway abundance (ARO.PWY..chorismate.biosynthesis.I)	TRUE	textfile	0.00269241210626115	20.8847303548797	20.1668636625959
ebi-a-GCST90027450	22	47369660	0.0964705	0.0202552	1.90963e-06	7738	rs136110	C	T	0.208243	Gut bacterial pathway abundance (ARO.PWY..chorismate.biosynthesis.I)	TRUE	textfile	0.00306889039514425	23.8140187101252	22.6838092891779
ebi-a-GCST90027451	3	10627561	0.0959472	0.0208734	4.29388e-06	7738	rs12490065	A	G	0.22917	Gut bacterial pathway abundance (ASPASN.PWY..superpathway.of.L.aspartate.and.L.asparagine.biosynthesis)	TRUE	textfile	0.00325245262813749	25.2430754383233	21.1289647929389
ebi-a-GCST90027451	4	181308705	-0.0727501	0.0161757	6.87607e-06	7738	rs6858020	A	T	0.565376	Gut bacterial pathway abundance (ASPASN.PWY..superpathway.of.L.aspartate.and.L.asparagine.biosynthesis)	TRUE	textfile	0.00260104735011326	20.1741762882515	20.2274446640722
ebi-a-GCST90027451	5	86146362	0.0922389	0.01946	2.13801e-06	7738	rs113902391	A	G	0.217886	Gut bacterial pathway abundance (ASPASN.PWY..superpathway.of.L.aspartate.and.L.asparagine.biosynthesis)	TRUE	textfile	0.00289973033509712	22.4975507025489	22.4668692762396
ebi-a-GCST90027451	5	95928036	-0.0744962	0.0165717	6.944e-06	7738	rs7707269	C	T	0.366956	Gut bacterial pathway abundance (ASPASN.PWY..superpathway.of.L.aspartate.and.L.asparagine.biosynthesis)	TRUE	textfile	0.00257837526474564	19.9978730693418	20.2085017038538
ebi-a-GCST90027451	7	121973603	-0.0764351	0.0169762	6.71599e-06	7738	rs10267604	C	G	0.653998	Gut bacterial pathway abundance (ASPASN.PWY..superpathway.of.L.aspartate.and.L.asparagine.biosynthesis)	TRUE	textfile	0.0026440563174484	20.5086456859691	20.272378677334
ebi-a-GCST90027451	9	6703997	-0.0946927	0.0169759	2.43198e-08	7738	rs820496	A	C	0.545733	Gut bacterial pathway abundance (ASPASN.PWY..superpathway.of.L.aspartate.and.L.asparagine.biosynthesis)	TRUE	textfile	0.00444584584873489	34.5466525777636	31.1148264716211
ebi-a-GCST90027451	9	76713942	0.133484	0.0293512	5.42026e-06	7738	rs77906768	G	A	0.0861075	Gut bacterial pathway abundance (ASPASN.PWY..superpathway.of.L.aspartate.and.L.asparagine.biosynthesis)	TRUE	textfile	0.00280430027034036	21.7550746530839	20.6826746905401
ebi-a-GCST90027451	13	81167981	0.102021	0.0204183	5.83674e-07	7738	rs9545502	T	C	0.197933	Gut bacterial pathway abundance (ASPASN.PWY..superpathway.of.L.aspartate.and.L.asparagine.biosynthesis)	TRUE	textfile	0.00330474537383098	25.6502778490155	24.9654840717074
ebi-a-GCST90027451	18	865459	0.0802031	0.0173136	3.6151e-06	7738	rs2846765	T	C	0.515201	Gut bacterial pathway abundance (ASPASN.PWY..superpathway.of.L.aspartate.and.L.asparagine.biosynthesis)	TRUE	textfile	0.00321329588688157	24.9381907667328	21.4589046690165
ebi-a-GCST90027451	20	48150396	-0.142534	0.0320579	8.74279e-06	7738	rs149811032	A	G	0.0677355	Gut bacterial pathway abundance (ASPASN.PWY..superpathway.of.L.aspartate.and.L.asparagine.biosynthesis)	TRUE	textfile	0.00256579780798767	19.9000714021751	19.7681854462381
ebi-a-GCST90027452	6	145565095	0.274151	0.060697	6.28073e-06	7738	rs538952	A	C	0.0624269	Gut bacterial pathway abundance (AST.PWY..L.arginine.degradation.II..AST.pathway.)	TRUE	textfile	0.00879805296424915	68.6658636365416	20.4007068969777
ebi-a-GCST90027452	10	14275726	-0.130976	0.0293547	8.12625e-06	7738	rs7068964	G	A	0.453157	Gut bacterial pathway abundance (AST.PWY..L.arginine.degradation.II..AST.pathway.)	TRUE	textfile	0.00850207226064261	66.3360246836756	19.9080238924802
ebi-a-GCST90027452	10	111919220	-0.233287	0.0473559	8.38205e-07	7738	rs72830406	G	C	0.10827	Gut bacterial pathway abundance (AST.PWY..L.arginine.degradation.II..AST.pathway.)	TRUE	textfile	0.010508786928901	82.159371006094	24.267938568376
ebi-a-GCST90027452	11	64133228	-0.167725	0.0361181	3.4209e-06	7738	rs72924202	T	C	0.206071	Gut bacterial pathway abundance (AST.PWY..L.arginine.degradation.II..AST.pathway.)	TRUE	textfile	0.00920500738261943	71.8715149375441	21.5648185817564
ebi-a-GCST90027452	13	108753553	0.162314	0.0352487	4.12791e-06	7738	rs1325380	C	T	0.242391	Gut bacterial pathway abundance (AST.PWY..L.arginine.degradation.II..AST.pathway.)	TRUE	textfile	0.00967617183475814	75.5862508654078	21.2043884652623
ebi-a-GCST90027452	17	1121590	0.172899	0.0374386	3.87079e-06	7738	rs7209568	G	A	0.187878	Gut bacterial pathway abundance (AST.PWY..L.arginine.degradation.II..AST.pathway.)	TRUE	textfile	0.00912246408881022	71.2210940640005	21.3277854207749
ebi-a-GCST90027453	1	31014874	-0.108324	0.0239553	6.12759e-06	7738	rs1484839	A	G	0.159734	Gut bacterial pathway abundance (BRANCHED.CHAIN.AA.SYN.PWY..superpathway.of.branched.amino.acid.biosynthesis)	TRUE	textfile	0.00314987653220644	24.4444418268022	20.4477792964499
ebi-a-GCST90027453	2	40113977	-0.176286	0.0387331	5.33126e-06	7738	rs146068392	G	C	0.050432	Gut bacterial pathway abundance (BRANCHED.CHAIN.AA.SYN.PWY..superpathway.of.branched.amino.acid.biosynthesis)	TRUE	textfile	0.00297644529503557	23.0945203789181	20.7143415532995
ebi-a-GCST90027453	3	139678136	0.0725248	0.0163421	9.08343e-06	7738	rs2007634	A	G	0.571356	Gut bacterial pathway abundance (BRANCHED.CHAIN.AA.SYN.PWY..superpathway.of.branched.amino.acid.biosynthesis)	TRUE	textfile	0.00257636040919116	19.982205488612	19.6950619990363
ebi-a-GCST90027453	5	31751262	-0.113597	0.0253587	7.47756e-06	7738	rs62350672	T	C	0.173836	Gut bacterial pathway abundance (BRANCHED.CHAIN.AA.SYN.PWY..superpathway.of.branched.amino.acid.biosynthesis)	TRUE	textfile	0.00370654866859985	28.7805369612438	20.066875330538
ebi-a-GCST90027453	7	97233430	0.0962573	0.0216067	8.39054e-06	7738	rs10238229	T	C	0.794063	Gut bacterial pathway abundance (BRANCHED.CHAIN.AA.SYN.PWY..superpathway.of.branched.amino.acid.biosynthesis)	TRUE	textfile	0.00303030741802676	23.5137119616377	19.846798814554
ebi-a-GCST90027453	9	8068400	-0.0812649	0.0183784	9.78994e-06	7738	rs7023657	A	G	0.261857	Gut bacterial pathway abundance (BRANCHED.CHAIN.AA.SYN.PWY..superpathway.of.branched.amino.acid.biosynthesis)	TRUE	textfile	0.00255294053973218	19.8000964843737	19.5519740162661
ebi-a-GCST90027453	10	117489198	-0.0883204	0.0198362	8.48809e-06	7738	rs1034938	G	A	0.218123	Gut bacterial pathway abundance (BRANCHED.CHAIN.AA.SYN.PWY..superpathway.of.branched.amino.acid.biosynthesis)	TRUE	textfile	0.00266067574406513	20.6378983115338	19.8246303262579
ebi-a-GCST90027453	11	116530373	-0.0880492	0.0171235	2.71819e-07	7738	rs552787	A	C	0.643558	Gut bacterial pathway abundance (BRANCHED.CHAIN.AA.SYN.PWY..superpathway.of.branched.amino.acid.biosynthesis)	TRUE	textfile	0.00355678316403417	27.61348975242	26.4402618943295
ebi-a-GCST90027453	11	20905942	0.0813802	0.0180881	6.82433e-06	7738	rs11025798	A	G	0.436503	Gut bacterial pathway abundance (BRANCHED.CHAIN.AA.SYN.PWY..superpathway.of.branched.amino.acid.biosynthesis)	TRUE	textfile	0.00325796446027662	25.2859939342806	20.2419153807579
ebi-a-GCST90027453	13	27568096	0.083589	0.0169924	8.6894e-07	7738	rs943781	T	C	0.449683	Gut bacterial pathway abundance (BRANCHED.CHAIN.AA.SYN.PWY..superpathway.of.branched.amino.acid.biosynthesis)	TRUE	textfile	0.00345818046817102	26.8453200632756	24.1985204878461
ebi-a-GCST90027453	15	59071584	0.0950438	0.020597	3.9413e-06	7738	rs28733370	G	C	0.192839	Gut bacterial pathway abundance (BRANCHED.CHAIN.AA.SYN.PWY..superpathway.of.branched.amino.acid.biosynthesis)	TRUE	textfile	0.00281211203853105	21.8158473370034	21.2931368614333
ebi-a-GCST90027453	16	9877679	-0.07446	0.016842	9.82087e-06	7738	rs981881	G	T	0.371793	Gut bacterial pathway abundance (BRANCHED.CHAIN.AA.SYN.PWY..superpathway.of.branched.amino.acid.biosynthesis)	TRUE	textfile	0.00258988237151556	20.0873539098259	19.5460379536172
ebi-a-GCST90027453	17	34322610	-0.0987344	0.0219817	7.06708e-06	7738	rs2107539	T	C	0.243451	Gut bacterial pathway abundance (BRANCHED.CHAIN.AA.SYN.PWY..superpathway.of.branched.amino.acid.biosynthesis)	TRUE	textfile	0.00359100163373747	27.8801061453097	20.1750411778861
ebi-a-GCST90027453	22	44801226	-0.156769	0.0341127	4.3145e-06	7738	rs62228654	C	G	0.0668159	Gut bacterial pathway abundance (BRANCHED.CHAIN.AA.SYN.PWY..superpathway.of.branched.amino.acid.biosynthesis)	TRUE	textfile	0.00306476743916107	23.7819269848136	21.1197214670055
ebi-a-GCST90027454	3	84926472	-0.121458	0.0269091	6.3725e-06	7738	rs12495388	G	A	0.097635	Gut bacterial pathway abundance (COA.PWY..coenzyme.A.biosynthesis.I)	TRUE	textfile	0.00259938147332669	20.1612217840403	20.3729493627328
ebi-a-GCST90027454	9	74469867	-0.169358	0.0374003	5.94771e-06	7738	rs117300263	A	G	0.0564102	Gut bacterial pathway abundance (COA.PWY..coenzyme.A.biosynthesis.I)	TRUE	textfile	0.00305339018634241	23.6933715898386	20.5050702253272
ebi-a-GCST90027454	11	119361224	-0.116273	0.0253157	4.37119e-06	7738	rs2509667	A	C	0.120838	Gut bacterial pathway abundance (COA.PWY..coenzyme.A.biosynthesis.I)	TRUE	textfile	0.00287250100023036	22.285683385598	21.0949196257779
ebi-a-GCST90027454	11	60275940	-0.0737051	0.0166612	9.69951e-06	7738	rs1941024	A	G	0.597554	Gut bacterial pathway abundance (COA.PWY..coenzyme.A.biosynthesis.I)	TRUE	textfile	0.00261282214502314	20.2657428957223	19.5696259268654
ebi-a-GCST90027454	11	34658857	-0.0787738	0.0174903	6.67283e-06	7738	rs286908	A	G	0.293164	Gut bacterial pathway abundance (COA.PWY..coenzyme.A.biosynthesis.I)	TRUE	textfile	0.00257171529047134	19.9460851392238	20.284722681472
ebi-a-GCST90027454	11	2279372	-0.0951081	0.0199996	1.97952e-06	7738	rs10831658	A	G	0.207259	Gut bacterial pathway abundance (COA.PWY..coenzyme.A.biosynthesis.I)	TRUE	textfile	0.00297241692643748	23.063170701892	22.6147812962309
ebi-a-GCST90027454	13	71978130	0.0961761	0.0202786	2.10839e-06	7738	rs9599845	C	T	0.237425	Gut bacterial pathway abundance (COA.PWY..coenzyme.A.biosynthesis.I)	TRUE	textfile	0.00334944869673776	25.9984154767994	22.4935699078684
ebi-a-GCST90027454	16	1026094	-0.138123	0.0286697	1.45208e-06	7738	rs9931054	C	T	0.0885579	Gut bacterial pathway abundance (COA.PWY..coenzyme.A.biosynthesis.I)	TRUE	textfile	0.00307977078723574	23.898709356986	23.2105647732491
ebi-a-GCST90027454	17	9363863	0.0858815	0.0182785	2.6209e-06	7738	rs8067677	A	G	0.299483	Gut bacterial pathway abundance (COA.PWY..coenzyme.A.biosynthesis.I)	TRUE	textfile	0.0030947109534817	24.0150034302981	22.0758856702373
ebi-a-GCST90027454	19	11266693	-0.0801886	0.0173897	4.00203e-06	7738	rs7251031	G	T	0.308219	Gut bacterial pathway abundance (COA.PWY..coenzyme.A.biosynthesis.I)	TRUE	textfile	0.00274210003969561	21.2712137030247	21.263809995168
ebi-a-GCST90027455	1	214584517	-0.0796843	0.0163727	1.1336e-06	7738	rs12128621	A	T	0.504393	Gut bacterial pathway abundance (COBALSYN.PWY..adenosylcobalamin.salvage.from.cobinamide.I)	TRUE	textfile	0.00317454875885749	24.636519029429	23.6867193970546
ebi-a-GCST90027455	2	65772956	0.0821386	0.0164612	6.04282e-07	7738	rs13003991	G	C	0.606858	Gut bacterial pathway abundance (COBALSYN.PWY..adenosylcobalamin.salvage.from.cobinamide.I)	TRUE	textfile	0.00321929750078251	24.9849193544887	24.8984097363618
ebi-a-GCST90027455	2	1397044	-0.0787943	0.0171089	4.11557e-06	7738	rs1514681	C	T	0.401121	Gut bacterial pathway abundance (COBALSYN.PWY..adenosylcobalamin.salvage.from.cobinamide.I)	TRUE	textfile	0.00298286832828295	23.1445064027193	21.2102324198336
ebi-a-GCST90027455	2	53088412	0.0838938	0.0187222	7.43053e-06	7738	rs1451459	A	G	0.252245	Gut bacterial pathway abundance (COBALSYN.PWY..adenosylcobalamin.salvage.from.cobinamide.I)	TRUE	textfile	0.00265504337524083	20.5940937630778	20.0791799624745
ebi-a-GCST90027455	4	36459051	-0.118636	0.026406	7.03008e-06	7738	rs61798216	G	A	0.113593	Gut bacterial pathway abundance (COBALSYN.PWY..adenosylcobalamin.salvage.from.cobinamide.I)	TRUE	textfile	0.00283431250463441	21.9885639977496	20.184953478076
ebi-a-GCST90027455	4	112306512	0.0985757	0.0213797	4.01282e-06	7738	rs2654736	A	G	0.811446	Gut bacterial pathway abundance (COBALSYN.PWY..adenosylcobalamin.salvage.from.cobinamide.I)	TRUE	textfile	0.00297348059685688	23.0714484014479	21.2586913078693
ebi-a-GCST90027455	4	1021598	-0.0869582	0.0177564	9.71673e-07	7738	rs10006164	A	G	0.344145	Gut bacterial pathway abundance (COBALSYN.PWY..adenosylcobalamin.salvage.from.cobinamide.I)	TRUE	textfile	0.003413503688997	26.497313214487	23.9834271937168
ebi-a-GCST90027455	8	59499389	-0.0790784	0.0167644	2.39304e-06	7738	rs2634527	C	T	0.498378	Gut bacterial pathway abundance (COBALSYN.PWY..adenosylcobalamin.salvage.from.cobinamide.I)	TRUE	textfile	0.003126663769375	24.2637354624652	22.2504971009861
ebi-a-GCST90027455	10	9526946	-0.136496	0.0283337	1.45412e-06	7738	rs74949229	A	G	0.0937893	Gut bacterial pathway abundance (COBALSYN.PWY..adenosylcobalamin.salvage.from.cobinamide.I)	TRUE	textfile	0.00316703107827752	24.5779916850632	23.2077622511249
ebi-a-GCST90027455	10	126836275	0.168169	0.0366832	4.55365e-06	7738	rs12772838	T	C	0.0554534	Gut bacterial pathway abundance (COBALSYN.PWY..adenosylcobalamin.salvage.from.cobinamide.I)	TRUE	textfile	0.00296260292459342	22.9867969766046	21.0163579213025
ebi-a-GCST90027455	12	56828056	-0.140647	0.0292656	1.54074e-06	7738	rs11171846	T	C	0.0821696	Gut bacterial pathway abundance (COBALSYN.PWY..adenosylcobalamin.salvage.from.cobinamide.I)	TRUE	textfile	0.00298376457072523	23.1514812887596	23.0964951441518
ebi-a-GCST90027455	12	15065751	0.0727985	0.0164296	9.38231e-06	7738	rs2430691	C	T	0.42366	Gut bacterial pathway abundance (COBALSYN.PWY..adenosylcobalamin.salvage.from.cobinamide.I)	TRUE	textfile	0.00258804057821449	20.0730317337219	19.63319054283
ebi-a-GCST90027455	16	24211376	0.139229	0.0313643	9.034e-06	7738	rs437545	A	T	0.0771995	Gut bacterial pathway abundance (COBALSYN.PWY..adenosylcobalamin.salvage.from.cobinamide.I)	TRUE	textfile	0.00276192392493808	21.425418860273	19.70553404357
ebi-a-GCST90027455	17	59520438	-0.178428	0.0377704	2.31217e-06	7738	rs75967282	C	G	0.0513485	Gut bacterial pathway abundance (COBALSYN.PWY..adenosylcobalamin.salvage.from.cobinamide.I)	TRUE	textfile	0.00310163343667266	24.0688891374319	22.3163336904063
ebi-a-GCST90027455	19	5391922	0.0887818	0.0199045	8.18144e-06	7738	rs1968451	C	T	0.680629	Gut bacterial pathway abundance (COBALSYN.PWY..adenosylcobalamin.salvage.from.cobinamide.I)	TRUE	textfile	0.0034267609950782	26.6005768772144	19.8950642719978
ebi-a-GCST90027456	12	43104353	-0.184975	0.0364893	3.99273e-07	7738	rs4551833	G	T	0.0539418	Gut bacterial pathway abundance (COLANSYN.PWY..colanic.acid.building.blocks.biosynthesis)	TRUE	textfile	0.00349220199773259	27.1103494710413	25.6977445608119
ebi-a-GCST90027456	17	53600071	-0.120916	0.0234319	2.46559e-07	7738	rs1396212	T	C	0.186799	Gut bacterial pathway abundance (COLANSYN.PWY..colanic.acid.building.blocks.biosynthesis)	TRUE	textfile	0.00444191241061956	34.5159512407335	26.6288574846453
ebi-a-GCST90027457	4	7327645	-0.0989027	0.0222375	8.685e-06	7738	rs7695572	G	A	0.820871	Gut bacterial pathway abundance (COMPLETE.ARO.PWY..superpathway.of.aromatic.amino.acid.biosynthesis)	TRUE	textfile	0.00287665053617407	22.317969546906	19.7808237540704
ebi-a-GCST90027457	7	98159418	0.179202	0.0334241	8.25544e-08	7738	rs1093520	G	T	0.915857	Gut bacterial pathway abundance (COMPLETE.ARO.PWY..superpathway.of.aromatic.amino.acid.biosynthesis)	TRUE	textfile	0.00494950037596011	38.4797906467001	28.7452612922797
ebi-a-GCST90027457	9	79670604	0.121487	0.0273197	8.71405e-06	7738	rs7848585	G	A	0.101813	Gut bacterial pathway abundance (COMPLETE.ARO.PWY..superpathway.of.aromatic.amino.acid.biosynthesis)	TRUE	textfile	0.00269935255673275	20.9387123455893	19.7746025529344
ebi-a-GCST90027457	11	130442661	0.0875261	0.0180386	1.22129e-06	7738	rs61915762	A	G	0.275511	Gut bacterial pathway abundance (COMPLETE.ARO.PWY..superpathway.of.aromatic.amino.acid.biosynthesis)	TRUE	textfile	0.00305827045923802	23.7313571812905	23.543417191146
ebi-a-GCST90027457	11	115964147	0.116001	0.0242663	1.74993e-06	7738	rs11215785	C	T	0.136228	Gut bacterial pathway abundance (COMPLETE.ARO.PWY..superpathway.of.aromatic.amino.acid.biosynthesis)	TRUE	textfile	0.00316678780949839	24.5760977811379	22.8515856877403
ebi-a-GCST90027457	12	88286940	-0.163792	0.035928	5.14209e-06	7738	rs73200771	A	G	0.0520806	Gut bacterial pathway abundance (COMPLETE.ARO.PWY..superpathway.of.aromatic.amino.acid.biosynthesis)	TRUE	textfile	0.0026488828897509	20.5461824662977	20.7835288082784
ebi-a-GCST90027457	14	22951893	0.150674	0.034063	9.71673e-06	7738	rs1483968	T	C	0.0577669	Gut bacterial pathway abundance (COMPLETE.ARO.PWY..superpathway.of.aromatic.amino.acid.biosynthesis)	TRUE	textfile	0.00247140573487959	19.1661621280273	19.5663963451818
ebi-a-GCST90027457	15	95979517	-0.143107	0.031333	4.94026e-06	7738	rs62018962	A	C	0.0988924	Gut bacterial pathway abundance (COMPLETE.ARO.PWY..superpathway.of.aromatic.amino.acid.biosynthesis)	TRUE	textfile	0.0036499870211816	28.3397392764034	20.8601678057591
ebi-a-GCST90027457	22	47369660	0.0930184	0.0202956	4.57973e-06	7738	rs136110	C	T	0.208243	Gut bacterial pathway abundance (COMPLETE.ARO.PWY..superpathway.of.aromatic.amino.acid.biosynthesis)	TRUE	textfile	0.00285318576791637	22.1354015131655	21.0055443284999
ebi-a-GCST90027458	1	7727245	0.226024	0.049242	4.43098e-06	7738	rs112209173	C	G	0.063751	Gut bacterial pathway abundance (CRNFORCAT.PWY..creatinine.degradation.I)	TRUE	textfile	0.00609842204880679	47.4668659514756	21.0687002967093
ebi-a-GCST90027458	7	8546068	0.212169	0.0475208	8.01567e-06	7738	rs2189903	C	A	0.057391	Gut bacterial pathway abundance (CRNFORCAT.PWY..creatinine.degradation.I)	TRUE	textfile	0.00487045156467034	37.8622194100573	19.9340880570484
ebi-a-GCST90027458	9	101261111	0.108725	0.023115	2.55558e-06	7738	rs56301029	C	G	0.316134	Gut bacterial pathway abundance (CRNFORCAT.PWY..creatinine.degradation.I)	TRUE	textfile	0.00511129617635338	39.7441312463416	22.1243763314361
ebi-a-GCST90027458	10	25767497	0.204076	0.0446233	4.80098e-06	7738	rs1621183	G	A	0.0696815	Gut bacterial pathway abundance (CRNFORCAT.PWY..creatinine.degradation.I)	TRUE	textfile	0.00539961767701487	41.9982166624808	20.9151266156739
ebi-a-GCST90027458	12	32561525	0.186896	0.0410013	5.15715e-06	7738	rs7134245	A	C	0.077241	Gut bacterial pathway abundance (CRNFORCAT.PWY..creatinine.degradation.I)	TRUE	textfile	0.00497927584540263	38.7124378467215	20.7780486858389
ebi-a-GCST90027458	15	86053697	0.101402	0.0218724	3.55132e-06	7738	rs35899940	G	A	0.382337	Gut bacterial pathway abundance (CRNFORCAT.PWY..creatinine.degradation.I)	TRUE	textfile	0.00485647270334628	37.7530193409853	21.4931545966585
ebi-a-GCST90027458	18	59520360	0.106916	0.0214352	6.10478e-07	7738	rs7229834	T	C	0.470799	Gut bacterial pathway abundance (CRNFORCAT.PWY..creatinine.degradation.I)	TRUE	textfile	0.00569602108419354	44.3168488125424	24.878851314246
ebi-a-GCST90027458	21	38885506	0.190762	0.0409712	3.22419e-06	7738	rs17193211	T	C	0.0746269	Gut bacterial pathway abundance (CRNFORCAT.PWY..creatinine.degradation.I)	TRUE	textfile	0.00502604070857084	39.0778578257399	21.6783570917379
ebi-a-GCST90027459	1	9172436	0.0773298	0.0163142	2.13678e-06	7738	rs770027	T	C	0.459954	Gut bacterial pathway abundance (DAPLYSINESYN.PWY..L.lysine.biosynthesis.I)	TRUE	textfile	0.0029707692731663	23.0503483638697	22.4678858966322
ebi-a-GCST90027459	1	165850596	-0.0767416	0.0162865	2.45347e-06	7738	rs7539819	G	T	0.494724	Gut bacterial pathway abundance (DAPLYSINESYN.PWY..L.lysine.biosynthesis.I)	TRUE	textfile	0.00294430871559102	22.8444332878443	22.2027194887326
ebi-a-GCST90027459	3	66026666	-0.157135	0.0350722	7.45315e-06	7738	rs28635178	A	G	0.0565904	Gut bacterial pathway abundance (DAPLYSINESYN.PWY..L.lysine.biosynthesis.I)	TRUE	textfile	0.00263644618130869	20.4494615634528	20.0733492886019
ebi-a-GCST90027459	4	37092455	-0.0761891	0.0168886	6.44421e-06	7738	rs919100	A	C	0.651308	Gut bacterial pathway abundance (DAPLYSINESYN.PWY..L.lysine.biosynthesis.I)	TRUE	textfile	0.00263659897335698	20.45064982021	20.3515919937823
ebi-a-GCST90027459	4	37910996	0.079086	0.0166671	2.08468e-06	7738	rs2995916	G	T	0.501878	Gut bacterial pathway abundance (DAPLYSINESYN.PWY..L.lysine.biosynthesis.I)	TRUE	textfile	0.00312725357953514	24.2683269034621	22.5153726110038
ebi-a-GCST90027459	7	21413179	0.0763596	0.0170041	7.10019e-06	7738	rs7777432	A	G	0.349483	Gut bacterial pathway abundance (DAPLYSINESYN.PWY..L.lysine.biosynthesis.I)	TRUE	textfile	0.00265119694542507	20.5641792590451	20.1660104889523
ebi-a-GCST90027459	9	14744705	0.0740912	0.016363	5.95566e-06	7738	rs7033951	T	C	0.506403	Gut bacterial pathway abundance (DAPLYSINESYN.PWY..L.lysine.biosynthesis.I)	TRUE	textfile	0.00274430283670238	21.2883484196865	20.5025272029064
ebi-a-GCST90027459	12	104874300	-0.0786353	0.0175409	7.36156e-06	7738	rs7953577	C	G	0.326388	Gut bacterial pathway abundance (DAPLYSINESYN.PWY..L.lysine.biosynthesis.I)	TRUE	textfile	0.0027189992637728	21.0915261486163	20.0970054670765
ebi-a-GCST90027459	12	43119716	0.178631	0.0365904	1.05061e-06	7738	rs73133343	G	T	0.0524294	Gut bacterial pathway abundance (DAPLYSINESYN.PWY..L.lysine.biosynthesis.I)	TRUE	textfile	0.0031705172457172	24.6051324095057	23.8330346641186
ebi-a-GCST90027459	17	6755697	0.173555	0.0392371	9.72367e-06	7738	rs142998520	A	C	0.0523446	Gut bacterial pathway abundance (DAPLYSINESYN.PWY..L.lysine.biosynthesis.I)	TRUE	textfile	0.0029883164298391	23.1869057125332	19.5650272507797
ebi-a-GCST90027459	21	34344279	-0.0832534	0.0185921	7.53841e-06	7738	rs2180	A	G	0.261092	Gut bacterial pathway abundance (DAPLYSINESYN.PWY..L.lysine.biosynthesis.I)	TRUE	textfile	0.00267434780023166	20.7442318734705	20.0515091272044
ebi-a-GCST90027459	22	22971942	0.122845	0.0252436	1.13674e-06	7738	rs466481	A	T	0.52645	Gut bacterial pathway abundance (DAPLYSINESYN.PWY..L.lysine.biosynthesis.I)	TRUE	textfile	0.00752433175812575	58.649528994473	23.6816735173092
ebi-a-GCST90027460	1	81680852	-0.0976795	0.0219673	8.72469e-06	7738	rs1752223	G	C	0.168276	Gut bacterial pathway abundance (DENOVOPURINE2.PWY..superpathway.of.purine.nucleotides.de.novo.biosynthesis.II)	TRUE	textfile	0.00267078092048746	20.7164904082127	19.7721316552333
ebi-a-GCST90027460	1	247361318	0.119653	0.0268999	8.66323e-06	7738	rs72770359	A	G	0.104329	Gut bacterial pathway abundance (DENOVOPURINE2.PWY..superpathway.of.purine.nucleotides.de.novo.biosynthesis.II)	TRUE	textfile	0.00267565883494965	20.7544285171969	19.7854463792701
ebi-a-GCST90027460	3	45822918	-0.0783129	0.0167721	3.02315e-06	7738	rs4683140	C	T	0.579406	Gut bacterial pathway abundance (DENOVOPURINE2.PWY..superpathway.of.purine.nucleotides.de.novo.biosynthesis.II)	TRUE	textfile	0.00298911531705091	23.1931230119511	21.8017686568343
ebi-a-GCST90027460	4	130403869	-0.166597	0.0367955	5.96417e-06	7738	rs75789763	A	G	0.0562994	Gut bacterial pathway abundance (DENOVOPURINE2.PWY..superpathway.of.purine.nucleotides.de.novo.biosynthesis.II)	TRUE	textfile	0.00294918724159152	22.8823969741653	20.4995786967952
ebi-a-GCST90027460	5	147059845	0.122378	0.0255005	1.59419e-06	7738	rs17561784	T	C	0.117215	Gut bacterial pathway abundance (DENOVOPURINE2.PWY..superpathway.of.purine.nucleotides.de.novo.biosynthesis.II)	TRUE	textfile	0.00309938006507528	24.0513484533569	23.0308152133093
ebi-a-GCST90027460	6	134586541	0.148864	0.0329176	6.1166e-06	7738	rs113403124	C	T	0.0764148	Gut bacterial pathway abundance (DENOVOPURINE2.PWY..superpathway.of.purine.nucleotides.de.novo.biosynthesis.II)	TRUE	textfile	0.0031279788661491	24.2739729830178	20.451399935087
ebi-a-GCST90027460	9	133392841	-0.115706	0.0232243	6.28956e-07	7738	rs511179	C	G	0.85471	Gut bacterial pathway abundance (DENOVOPURINE2.PWY..superpathway.of.purine.nucleotides.de.novo.biosynthesis.II)	TRUE	textfile	0.00332503533470499	25.8082868148655	24.8214126412433
ebi-a-GCST90027460	11	112696471	0.0891093	0.0196522	5.77896e-06	7738	rs1447470	A	G	0.735812	Gut bacterial pathway abundance (DENOVOPURINE2.PWY..superpathway.of.purine.nucleotides.de.novo.biosynthesis.II)	TRUE	textfile	0.00308713778390995	23.9560535343466	20.5600285580621
ebi-a-GCST90027460	12	52866060	-0.0756573	0.0167167	6.01561e-06	7738	rs11608915	T	C	0.358167	Gut bacterial pathway abundance (DENOVOPURINE2.PWY..superpathway.of.purine.nucleotides.de.novo.biosynthesis.II)	TRUE	textfile	0.00263171759807764	20.4126877683527	20.4833308416115
ebi-a-GCST90027460	12	122235048	-0.172479	0.0386304	8.01254e-06	7738	rs142048748	G	A	0.0511089	Gut bacterial pathway abundance (DENOVOPURINE2.PWY..superpathway.of.purine.nucleotides.de.novo.biosynthesis.II)	TRUE	textfile	0.00288546196445829	22.3865292356751	19.9348990590754
ebi-a-GCST90027460	16	84344533	0.0853315	0.0182062	2.77313e-06	7738	rs393435	C	T	0.687467	Gut bacterial pathway abundance (DENOVOPURINE2.PWY..superpathway.of.purine.nucleotides.de.novo.biosynthesis.II)	TRUE	textfile	0.00312893464628572	24.2814133792495	21.96747502734
ebi-a-GCST90027461	1	231364626	-0.115636	0.0261618	9.86825e-06	7738	rs145140903	C	T	0.111675	Gut bacterial pathway abundance (DTDPRHAMSYN.PWY..dTDP.L.rhamnose.biosynthesis.I)	TRUE	textfile	0.00265304100404022	20.5785208669176	19.5366851863109
ebi-a-GCST90027461	1	214596434	-0.0798475	0.0163543	1.04833e-06	7738	rs10779615	G	C	0.508391	Gut bacterial pathway abundance (DTDPRHAMSYN.PWY..dTDP.L.rhamnose.biosynthesis.I)	TRUE	textfile	0.0031869138271267	24.732786626335	23.8373913153729
ebi-a-GCST90027461	2	217960513	0.171977	0.0365088	2.4703e-06	7738	rs16856918	A	G	0.0552139	Gut bacterial pathway abundance (DTDPRHAMSYN.PWY..dTDP.L.rhamnose.biosynthesis.I)	TRUE	textfile	0.00308569255528628	23.9448039108602	22.1894031436091
ebi-a-GCST90027461	3	171047195	0.143446	0.0311211	4.04064e-06	7738	rs73171592	C	G	0.0771743	Gut bacterial pathway abundance (DTDPRHAMSYN.PWY..dTDP.L.rhamnose.biosynthesis.I)	TRUE	textfile	0.00293088825302838	22.7399999240789	21.2455024606347
ebi-a-GCST90027461	5	83575190	-0.0874056	0.0177712	8.7263e-07	7738	rs11745906	C	T	0.281706	Gut bacterial pathway abundance (DTDPRHAMSYN.PWY..dTDP.L.rhamnose.biosynthesis.I)	TRUE	textfile	0.00309176764635088	23.9920924874915	24.1905090642519
ebi-a-GCST90027461	11	112099410	0.104197	0.0227743	4.75773e-06	7738	rs3819331	C	T	0.159253	Gut bacterial pathway abundance (DTDPRHAMSYN.PWY..dTDP.L.rhamnose.biosynthesis.I)	TRUE	textfile	0.00290732360555049	22.5566348494983	20.9324641364411
ebi-a-GCST90027461	12	61370770	-0.0759932	0.0162372	2.86622e-06	7738	rs2620868	C	T	0.438608	Gut bacterial pathway abundance (DTDPRHAMSYN.PWY..dTDP.L.rhamnose.biosynthesis.I)	TRUE	textfile	0.00284395178402754	22.0635586983593	21.9041893499729
ebi-a-GCST90027461	13	110456322	-0.156491	0.030699	3.44025e-07	7738	rs80343422	G	A	0.0761024	Gut bacterial pathway abundance (DTDPRHAMSYN.PWY..dTDP.L.rhamnose.biosynthesis.I)	TRUE	textfile	0.0034437444734186	26.7328684142264	25.9854519005626
ebi-a-GCST90027461	18	75120908	-0.0755081	0.0170631	9.6343e-06	7738	rs72987936	A	T	0.364515	Gut bacterial pathway abundance (DTDPRHAMSYN.PWY..dTDP.L.rhamnose.biosynthesis.I)	TRUE	textfile	0.00264142198783839	20.4881583699264	19.5826387611815
ebi-a-GCST90027461	19	32999893	-0.083123	0.0177562	2.85003e-06	7738	rs10405432	G	A	0.346808	Gut bacterial pathway abundance (DTDPRHAMSYN.PWY..dTDP.L.rhamnose.biosynthesis.I)	TRUE	textfile	0.0031304183288174	24.2929633293991	21.9150447458429
ebi-a-GCST90027462	2	36934618	0.161819	0.0361109	7.42335e-06	7738	rs35145811	C	T	0.40116	Gut bacterial pathway abundance (ECASYN.PWY..enterobacterial.common.antigen.biosynthesis)	TRUE	textfile	0.0125810661555469	98.5672083483082	20.080864278683
ebi-a-GCST90027462	3	105122214	-0.180901	0.0391484	3.82085e-06	7738	rs12638646	A	G	0.287611	Gut bacterial pathway abundance (ECASYN.PWY..enterobacterial.common.antigen.biosynthesis)	TRUE	textfile	0.0134101806357679	105.151254718149	21.3527542130978
ebi-a-GCST90027462	5	31806434	-0.154264	0.0346348	8.42772e-06	7738	rs2010151	C	A	0.420012	Gut bacterial pathway abundance (ECASYN.PWY..enterobacterial.common.antigen.biosynthesis)	TRUE	textfile	0.0115941757373833	90.7446529580201	19.8382705248369
ebi-a-GCST90027462	7	16068628	0.155262	0.0341787	5.55482e-06	7738	rs35006616	A	G	0.478529	Gut bacterial pathway abundance (ECASYN.PWY..enterobacterial.common.antigen.biosynthesis)	TRUE	textfile	0.0120309181386857	94.2045499496082	20.6357031654557
ebi-a-GCST90027462	7	74482794	0.260543	0.0564797	3.96835e-06	7738	rs111457769	C	T	0.112372	Gut bacterial pathway abundance (ECASYN.PWY..enterobacterial.common.antigen.biosynthesis)	TRUE	textfile	0.0135418474970588	106.197847289761	21.2801192090624
ebi-a-GCST90027462	8	134963609	-0.306134	0.0692836	9.93596e-06	7738	rs72727948	A	C	0.0684841	Gut bacterial pathway abundance (ECASYN.PWY..enterobacterial.common.antigen.biosynthesis)	TRUE	textfile	0.0119573007527287	93.6211346873779	19.5237051753811
ebi-a-GCST90027462	8	82896400	0.176398	0.0397821	9.24592e-06	7738	rs10808847	A	C	0.744131	Gut bacterial pathway abundance (ECASYN.PWY..enterobacterial.common.antigen.biosynthesis)	TRUE	textfile	0.0118490730898118	92.7635920045187	19.6612852516386
ebi-a-GCST90027462	9	88019097	0.154966	0.0350142	9.60904e-06	7738	rs2592994	T	C	0.437869	Gut bacterial pathway abundance (ECASYN.PWY..enterobacterial.common.antigen.biosynthesis)	TRUE	textfile	0.0118218263945943	92.5477322120052	19.5877444802562
ebi-a-GCST90027462	10	72991095	0.17085	0.0375839	5.4718e-06	7738	rs12781290	A	G	0.334687	Gut bacterial pathway abundance (ECASYN.PWY..enterobacterial.common.antigen.biosynthesis)	TRUE	textfile	0.0129994451276251	101.888197540387	20.6645655176986
ebi-a-GCST90027462	11	130448044	-0.147598	0.0332071	8.79832e-06	7738	rs10894222	A	G	0.530454	Gut bacterial pathway abundance (ECASYN.PWY..enterobacterial.common.antigen.biosynthesis)	TRUE	textfile	0.0108521756601287	84.8734929612603	19.7560012691081
ebi-a-GCST90027462	14	85739848	0.164702	0.0347972	2.21014e-06	7738	rs10220585	T	C	0.581202	Gut bacterial pathway abundance (ECASYN.PWY..enterobacterial.common.antigen.biosynthesis)	TRUE	textfile	0.0132056395989785	103.525954380385	22.4031531203258
ebi-a-GCST90027462	15	93680778	0.155445	0.0348289	8.07811e-06	7738	rs62043566	C	T	0.408328	Gut bacterial pathway abundance (ECASYN.PWY..enterobacterial.common.antigen.biosynthesis)	TRUE	textfile	0.0116754516322158	91.3882934264728	19.9192965701474
ebi-a-GCST90027462	16	65970728	0.164693	0.0347218	2.10354e-06	7738	rs1094973	G	T	0.620845	Gut bacterial pathway abundance (ECASYN.PWY..enterobacterial.common.antigen.biosynthesis)	TRUE	textfile	0.0127696869971173	100.064085663272	22.4980987579257
ebi-a-GCST90027462	18	64880298	0.195242	0.0436496	7.71507e-06	7738	rs4383249	G	T	0.182145	Gut bacterial pathway abundance (ECASYN.PWY..enterobacterial.common.antigen.biosynthesis)	TRUE	textfile	0.0113571682176345	88.8683460873574	20.0071836718732
ebi-a-GCST90027463	1	204241507	-0.146109	0.0326057	7.42592e-06	7738	rs61817056	T	C	0.285203	Gut bacterial pathway abundance (ENTBACSYN.PWY..enterobactin.biosynthesis)	TRUE	textfile	0.00870403728994171	67.9256599521565	20.0801466397859
ebi-a-GCST90027463	9	33244483	0.231567	0.0457302	4.11065e-07	7738	rs706111	A	T	0.122654	Gut bacterial pathway abundance (ENTBACSYN.PWY..enterobactin.biosynthesis)	TRUE	textfile	0.0115408009522144	90.3220246747023	25.6417190307449
ebi-a-GCST90027464	1	69861005	0.0915904	0.020289	6.35302e-06	7738	rs11209445	G	A	0.621444	Gut bacterial pathway abundance (FAO.PWY..fatty.acid..beta..oxidation.I)	TRUE	textfile	0.00394695377697125	30.6546268137337	20.3788009386889
ebi-a-GCST90027464	2	44395872	0.179322	0.0357597	5.31337e-07	7738	rs77917213	T	C	0.0890628	Gut bacterial pathway abundance (FAO.PWY..fatty.acid..beta..oxidation.I)	TRUE	textfile	0.00521773389069783	40.5761046950583	25.1466081571662
ebi-a-GCST90027464	3	22514136	-0.186384	0.0410643	5.6564e-06	7738	rs13087509	T	C	0.928931	Gut bacterial pathway abundance (FAO.PWY..fatty.acid..beta..oxidation.I)	TRUE	textfile	0.00458681170779787	35.6470818237825	20.6010050103114
ebi-a-GCST90027464	4	46872128	-0.16418	0.0364364	6.6077e-06	7738	rs62305209	G	A	0.0836224	Gut bacterial pathway abundance (FAO.PWY..fatty.acid..beta..oxidation.I)	TRUE	textfile	0.00413111791128504	32.0908994512132	20.3034378492419
ebi-a-GCST90027464	7	35572955	-0.123757	0.0276225	7.45332e-06	7738	rs12111746	A	G	0.153754	Gut bacterial pathway abundance (FAO.PWY..fatty.acid..beta..oxidation.I)	TRUE	textfile	0.00398558975378096	30.9558998525208	20.0730599487464
ebi-a-GCST90027464	7	115891686	-0.111105	0.0239709	3.5696e-06	7738	rs11761901	A	G	0.217568	Gut bacterial pathway abundance (FAO.PWY..fatty.acid..beta..oxidation.I)	TRUE	textfile	0.00420280099636447	32.6500903400882	21.4831780136797
ebi-a-GCST90027464	9	24034180	0.104313	0.0232806	7.44046e-06	7738	rs4645624	G	A	0.238138	Gut bacterial pathway abundance (FAO.PWY..fatty.acid..beta..oxidation.I)	TRUE	textfile	0.00394831579709027	30.6652470857808	20.0765245155045
ebi-a-GCST90027464	12	133198021	-0.0916478	0.0206394	8.97842e-06	7738	rs4883632	T	C	0.51449	Gut bacterial pathway abundance (FAO.PWY..fatty.acid..beta..oxidation.I)	TRUE	textfile	0.00419613257860284	32.5980674408597	19.7174138767029
ebi-a-GCST90027465	1	10846540	0.112024	0.0251821	8.6453e-06	7738	rs776910	G	A	0.825487	Gut bacterial pathway abundance (FERMENTATION.PWY..mixed.acid.fermentation)	TRUE	textfile	0.00361568152336355	28.0724131703567	19.7896568279162
ebi-a-GCST90027465	1	247368136	-0.147139	0.0326224	6.47158e-06	7738	rs72770371	G	C	0.0938459	Gut bacterial pathway abundance (FERMENTATION.PWY..mixed.acid.fermentation)	TRUE	textfile	0.00368216257306324	28.5904844771046	20.3434114644081
ebi-a-GCST90027465	4	10730513	0.113654	0.0255139	8.40582e-06	7738	rs7659451	G	A	0.824174	Gut bacterial pathway abundance (FERMENTATION.PWY..mixed.acid.fermentation)	TRUE	textfile	0.00374370355517727	29.0701206167537	19.8433847084042
ebi-a-GCST90027465	7	155131747	0.155456	0.0290665	8.87789e-08	7738	rs13235115	C	T	0.877922	Gut bacterial pathway abundance (FERMENTATION.PWY..mixed.acid.fermentation)	TRUE	textfile	0.00518010199636245	40.2819335683547	28.6041796909612
ebi-a-GCST90027465	10	5380664	-0.088334	0.0191906	4.16495e-06	7738	rs11253111	C	T	0.445402	Gut bacterial pathway abundance (FERMENTATION.PWY..mixed.acid.fermentation)	TRUE	textfile	0.00385492782601091	29.9371271264108	21.1874498311849
ebi-a-GCST90027465	10	112365004	0.116389	0.0229379	3.89377e-07	7738	rs61861701	G	A	0.245597	Gut bacterial pathway abundance (FERMENTATION.PWY..mixed.acid.fermentation)	TRUE	textfile	0.00501972971708921	39.0285418226037	25.7464030382475
ebi-a-GCST90027465	13	94779284	0.127861	0.0287119	8.45824e-06	7738	rs17175056	G	A	0.122589	Gut bacterial pathway abundance (FERMENTATION.PWY..mixed.acid.fermentation)	TRUE	textfile	0.00351690604580437	27.3028065758566	19.8313522189604
ebi-a-GCST90027465	20	6066724	0.0978381	0.021937	8.19728e-06	7738	rs6085392	A	G	0.260986	Gut bacterial pathway abundance (FERMENTATION.PWY..mixed.acid.fermentation)	TRUE	textfile	0.00369246079684634	28.6707423164231	19.8912259123209
ebi-a-GCST90027465	20	56785389	0.153475	0.0343227	7.76623e-06	7738	rs6123777	A	G	0.101285	Gut bacterial pathway abundance (FERMENTATION.PWY..mixed.acid.fermentation)	TRUE	textfile	0.00428817403217673	33.3161798903764	19.9945850404793
ebi-a-GCST90027465	22	29621128	-0.151934	0.0322058	2.3866e-06	7738	rs743920	G	C	0.128486	Gut bacterial pathway abundance (FERMENTATION.PWY..mixed.acid.fermentation)	TRUE	textfile	0.00516975683586121	40.2010686315894	22.2557257133684
ebi-a-GCST90027466	2	230175814	0.0768744	0.0171812	7.66479e-06	7738	rs12621639	A	C	0.505619	Gut bacterial pathway abundance (FUCCAT.PWY..fucose.degradation)	TRUE	textfile	0.00295446351354212	22.9234562558741	20.0196505137743
ebi-a-GCST90027466	2	65096086	-0.157257	0.0345673	5.38257e-06	7738	rs116470157	T	C	0.0655714	Gut bacterial pathway abundance (FUCCAT.PWY..fucose.degradation)	TRUE	textfile	0.00303047389340995	23.5150076562249	20.6961257811004
ebi-a-GCST90027466	4	15153353	0.157379	0.0350092	6.94576e-06	7738	rs11731492	T	C	0.0717673	Gut bacterial pathway abundance (FUCCAT.PWY..fucose.degradation)	TRUE	textfile	0.00329994749557314	25.612915100795	20.2082724923157
ebi-a-GCST90027466	4	36061584	0.152249	0.0343819	9.50298e-06	7738	rs76523770	T	G	0.0689696	Gut bacterial pathway abundance (FUCCAT.PWY..fucose.degradation)	TRUE	textfile	0.00297687406376394	23.0978571692134	19.6087157911278
ebi-a-GCST90027466	4	108015257	0.1524	0.0325768	2.89448e-06	7738	rs395474	A	G	0.921998	Gut bacterial pathway abundance (FUCCAT.PWY..fucose.degradation)	TRUE	textfile	0.00334068592229996	25.9301708516394	21.8853295620356
ebi-a-GCST90027466	7	106328134	-0.076973	0.0172478	8.09077e-06	7738	rs342221	T	G	0.440168	Gut bacterial pathway abundance (FUCCAT.PWY..fucose.degradation)	TRUE	textfile	0.00292000105206451	22.6552815848336	19.9163344923937
ebi-a-GCST90027466	8	93355038	0.0758833	0.016962	7.6867e-06	7738	rs1480889	T	C	0.458528	Gut bacterial pathway abundance (FUCCAT.PWY..fucose.degradation)	TRUE	textfile	0.00285932998588778	22.1832058765738	20.0142030057588
ebi-a-GCST90027466	8	17293312	0.104512	0.0212123	8.35103e-07	7738	rs17503513	T	G	0.207469	Gut bacterial pathway abundance (FUCCAT.PWY..fucose.degradation)	TRUE	textfile	0.00359196242965338	27.8875925404573	24.2748634848951
ebi-a-GCST90027466	11	105765861	-0.138755	0.0310613	7.92793e-06	7738	rs1940965	C	A	0.084563	Gut bacterial pathway abundance (FUCCAT.PWY..fucose.degradation)	TRUE	textfile	0.00298082254794839	23.1285854399102	19.9552892475493
ebi-a-GCST90027466	16	25910765	0.0912246	0.0200654	5.45783e-06	7738	rs13336538	G	A	0.244732	Gut bacterial pathway abundance (FUCCAT.PWY..fucose.degradation)	TRUE	textfile	0.0030764210547576	23.8726355582688	20.6694200894728
ebi-a-GCST90027467	6	44598555	-0.131441	0.0266352	8.02047e-07	7738	rs4711791	A	G	0.311064	Gut bacterial pathway abundance (FUC.RHAMCAT.PWY..superpathway.of.fucose.and.rhamnose.degradation)	TRUE	textfile	0.00740491940891127	57.7118078332856	24.3528494923005
ebi-a-GCST90027467	6	18010573	-0.198637	0.0410775	1.327e-06	7738	rs77474207	G	A	0.0998954	Gut bacterial pathway abundance (FUC.RHAMCAT.PWY..superpathway.of.fucose.and.rhamnose.degradation)	TRUE	textfile	0.00709559406877257	55.2837870273552	23.3836491556058
ebi-a-GCST90027467	8	89306002	0.204838	0.0461462	9.04232e-06	7738	rs17729512	G	A	0.0721954	Gut bacterial pathway abundance (FUC.RHAMCAT.PWY..superpathway.of.fucose.and.rhamnose.degradation)	TRUE	textfile	0.00562104545990374	43.7302172167623	19.7037625704309
ebi-a-GCST90027467	8	119599692	0.114772	0.02552	6.88034e-06	7738	rs2514587	A	G	0.626008	Gut bacterial pathway abundance (FUC.RHAMCAT.PWY..superpathway.of.fucose.and.rhamnose.degradation)	TRUE	textfile	0.00616799610262642	48.0117541624724	20.226025908747
ebi-a-GCST90027467	11	72832677	-0.120752	0.024402	7.48049e-07	7738	rs7937701	G	A	0.499312	Gut bacterial pathway abundance (FUC.RHAMCAT.PWY..superpathway.of.fucose.and.rhamnose.degradation)	TRUE	textfile	0.00729050894829919	56.8135771163945	24.487126213607
ebi-a-GCST90027467	13	26905886	-0.193205	0.043613	9.42367e-06	7738	rs2420129	A	C	0.919003	Gut bacterial pathway abundance (FUC.RHAMCAT.PWY..superpathway.of.fucose.and.rhamnose.degradation)	TRUE	textfile	0.0055571559080171	43.2303961558235	19.6247801414253
ebi-a-GCST90027467	13	73110324	-0.171703	0.0355509	1.36672e-06	7738	rs9542995	A	G	0.286838	Gut bacterial pathway abundance (FUC.RHAMCAT.PWY..superpathway.of.fucose.and.rhamnose.degradation)	TRUE	textfile	0.0120617588685738	94.4489875201358	23.326767837721
ebi-a-GCST90027467	17	69316511	-0.208307	0.0432142	1.43308e-06	7738	rs7222065	T	C	0.0927288	Gut bacterial pathway abundance (FUC.RHAMCAT.PWY..superpathway.of.fucose.and.rhamnose.degradation)	TRUE	textfile	0.0073011200423452	56.8968755661251	23.2356471905751
ebi-a-GCST90027468	2	40410302	0.185118	0.0419062	9.98734e-06	7738	rs1366424	A	G	0.134736	Gut bacterial pathway abundance (GALACTARDEG.PWY..D.galactarate.degradation.I)	TRUE	textfile	0.00799023550049394	62.3103360913056	19.5137499843072
ebi-a-GCST90027468	3	105132008	-0.138405	0.0294732	2.65369e-06	7738	rs9288803	C	T	0.404818	Gut bacterial pathway abundance (GALACTARDEG.PWY..D.galactarate.degradation.I)	TRUE	textfile	0.009230881128717	72.0754160092388	22.052050432035
ebi-a-GCST90027468	6	76702518	-0.142408	0.0314154	5.81407e-06	7738	rs6916769	G	T	0.298281	Gut bacterial pathway abundance (GALACTARDEG.PWY..D.galactarate.degradation.I)	TRUE	textfile	0.00848960719253883	66.2379352933659	20.5486638067853
ebi-a-GCST90027468	7	152484862	-0.223714	0.0504934	9.39918e-06	7738	rs146624623	G	A	0.10064	Gut bacterial pathway abundance (GALACTARDEG.PWY..D.galactarate.degradation.I)	TRUE	textfile	0.00905983978868336	70.7277022563184	19.6298551916064
ebi-a-GCST90027468	8	88741064	0.196781	0.0439708	7.63203e-06	7738	rs7461966	G	C	0.117127	Gut bacterial pathway abundance (GALACTARDEG.PWY..D.galactarate.degradation.I)	TRUE	textfile	0.00800850732824507	62.4539758142906	20.0280004309055
ebi-a-GCST90027468	8	2109442	0.153926	0.0301213	3.21825e-07	7738	rs1866720	C	G	0.342302	Gut bacterial pathway abundance (GALACTARDEG.PWY..D.galactarate.degradation.I)	TRUE	textfile	0.0106681698352355	83.4188887176885	26.1141890797719
ebi-a-GCST90027468	11	58122988	0.196059	0.0400752	9.9669e-07	7738	rs117047298	A	T	0.159337	Gut bacterial pathway abundance (GALACTARDEG.PWY..D.galactarate.degradation.I)	TRUE	textfile	0.0102977449527178	80.4922435489645	23.9343793157276
ebi-a-GCST90027469	3	197551040	0.0928482	0.0207781	7.87463e-06	7738	rs1273560	G	A	0.233308	Gut bacterial pathway abundance (GALACT.GLUCUROCAT.PWY..superpathway.of.hexuronide.and.hexuronate.degradation)	TRUE	textfile	0.0030840934964383	23.932356914762	19.9680342647644
ebi-a-GCST90027469	5	18234329	0.0723683	0.0161718	7.64188e-06	7738	rs2972891	G	A	0.516623	Gut bacterial pathway abundance (GALACT.GLUCUROCAT.PWY..superpathway.of.hexuronide.and.hexuronate.degradation)	TRUE	textfile	0.00261569110910072	20.2880537016917	20.0253455175534
ebi-a-GCST90027469	6	96078826	0.0987951	0.0213109	3.55386e-06	7738	rs4472353	C	T	0.822923	Gut bacterial pathway abundance (GALACT.GLUCUROCAT.PWY..superpathway.of.hexuronide.and.hexuronate.degradation)	TRUE	textfile	0.00284460626553233	22.0686506921889	21.4915247327636
ebi-a-GCST90027469	13	71905552	0.0832796	0.0178178	2.95461e-06	7738	rs12859492	C	T	0.30745	Gut bacterial pathway abundance (GALACT.GLUCUROCAT.PWY..superpathway.of.hexuronide.and.hexuronate.degradation)	TRUE	textfile	0.0029534722027085	22.9157419670571	21.8458577558884
ebi-a-GCST90027469	15	58688478	0.110506	0.0239977	4.12781e-06	7738	rs920917	C	A	0.134139	Gut bacterial pathway abundance (GALACT.GLUCUROCAT.PWY..superpathway.of.hexuronide.and.hexuronate.degradation)	TRUE	textfile	0.00283664479404047	22.0067093441922	21.2047168829356
ebi-a-GCST90027469	15	98902733	-0.0838417	0.0183223	4.74078e-06	7738	rs7182175	T	A	0.73131	Gut bacterial pathway abundance (GALACT.GLUCUROCAT.PWY..superpathway.of.hexuronide.and.hexuronate.degradation)	TRUE	textfile	0.00276250556949244	21.4299434236552	20.9392041756072
ebi-a-GCST90027469	17	59552449	0.0964075	0.0192844	5.75559e-07	7738	rs8079753	A	G	0.24166	Gut bacterial pathway abundance (GALACT.GLUCUROCAT.PWY..superpathway.of.hexuronide.and.hexuronate.degradation)	TRUE	textfile	0.00340659396860485	26.4434931855218	24.9924815344317
ebi-a-GCST90027469	20	38862775	0.122387	0.0260522	2.63039e-06	7738	rs6065218	G	A	0.148047	Gut bacterial pathway abundance (GALACT.GLUCUROCAT.PWY..superpathway.of.hexuronide.and.hexuronate.degradation)	TRUE	textfile	0.00377846864090673	29.3410978240725	22.0689551225498
ebi-a-GCST90027469	20	50415961	-0.171166	0.0373321	4.54057e-06	7738	rs79676117	C	A	0.0501703	Gut bacterial pathway abundance (GALACT.GLUCUROCAT.PWY..superpathway.of.hexuronide.and.hexuronate.degradation)	TRUE	textfile	0.00279227020590106	21.6614870377215	21.0218127068386
ebi-a-GCST90027469	21	16270327	0.131657	0.0293572	7.30298e-06	7738	rs56210724	C	T	0.093528	Gut bacterial pathway abundance (GALACT.GLUCUROCAT.PWY..superpathway.of.hexuronide.and.hexuronate.degradation)	TRUE	textfile	0.0029390971831709	22.8038786244405	20.1121568155339
ebi-a-GCST90027469	22	37346295	0.0844728	0.0178876	2.33056e-06	7738	rs5756419	A	T	0.293243	Gut bacterial pathway abundance (GALACT.GLUCUROCAT.PWY..superpathway.of.hexuronide.and.hexuronate.degradation)	TRUE	textfile	0.00295775057799244	22.9490359958306	22.3012717810477
ebi-a-GCST90027470	5	18235176	0.07341	0.0161052	5.16048e-06	7738	rs1827616	C	T	0.507147	Gut bacterial pathway abundance (GALACTUROCAT.PWY..D.galacturonate.degradation.I)	TRUE	textfile	0.00269396351110352	20.8967969303261	20.7767781893287
ebi-a-GCST90027470	6	124153278	0.0832945	0.0180977	4.17484e-06	7738	rs12191883	C	T	0.476724	Gut bacterial pathway abundance (GALACTUROCAT.PWY..D.galacturonate.degradation.I)	TRUE	textfile	0.00346146926287526	26.8709391475268	21.1829227079057
ebi-a-GCST90027470	6	96078826	0.0973552	0.0212612	4.67175e-06	7738	rs4472353	C	T	0.822923	Gut bacterial pathway abundance (GALACTUROCAT.PWY..D.galacturonate.degradation.I)	TRUE	textfile	0.00276229246380749	21.4282856920943	20.9673121579254
ebi-a-GCST90027470	8	59499389	-0.0750373	0.0167956	7.90697e-06	7738	rs2634527	C	T	0.498505	Gut bacterial pathway abundance (GALACTUROCAT.PWY..D.galacturonate.degradation.I)	TRUE	textfile	0.0028152730265976	21.8404389323744	19.9601293593622
ebi-a-GCST90027470	9	73177503	-0.0725357	0.0161592	7.16242e-06	7738	rs7872938	A	G	0.551324	Gut bacterial pathway abundance (GALACTUROCAT.PWY..D.galacturonate.degradation.I)	TRUE	textfile	0.00260299507598464	20.1893226151719	20.1494826894221
ebi-a-GCST90027470	10	103076252	-0.0898982	0.0183857	1.01056e-06	7738	rs12415307	G	A	0.289443	Gut bacterial pathway abundance (GALACTUROCAT.PWY..D.galacturonate.degradation.I)	TRUE	textfile	0.00332425217029637	25.8021877680993	23.907912257968
ebi-a-GCST90027470	15	98902733	-0.0855231	0.0182795	2.88809e-06	7738	rs7182175	T	A	0.73131	Gut bacterial pathway abundance (GALACTUROCAT.PWY..D.galacturonate.degradation.I)	TRUE	textfile	0.00287441771136602	22.3005966450982	21.8896211210363
ebi-a-GCST90027470	17	59552338	0.0876717	0.0187876	3.06408e-06	7738	rs8080416	C	T	0.255869	Gut bacterial pathway abundance (GALACTUROCAT.PWY..D.galacturonate.degradation.I)	TRUE	textfile	0.00292695415734388	22.70938669501	21.7759066074107
ebi-a-GCST90027470	19	49744995	0.0929155	0.0200474	3.57306e-06	7738	rs1716276	T	A	0.791532	Gut bacterial pathway abundance (GALACTUROCAT.PWY..D.galacturonate.degradation.I)	TRUE	textfile	0.00284914275088259	22.103945617249	21.4812834090453
ebi-a-GCST90027471	1	43441125	-0.0778079	0.0163712	2.00683e-06	7738	rs1770803	T	A	0.441319	Gut bacterial pathway abundance (GLCMANNANAUT.PWY..superpathway.of.N.acetylglucosamine..N.acetylmannosamine.and.N.acetylneuraminate.degradation)	TRUE	textfile	0.00298534076313869	23.1637478242477	22.5884462989327
ebi-a-GCST90027471	2	65772956	0.0758458	0.0164963	4.27091e-06	7738	rs13003991	G	C	0.606803	Gut bacterial pathway abundance (GLCMANNANAUT.PWY..superpathway.of.N.acetylglucosamine..N.acetylmannosamine.and.N.acetylneuraminate.degradation)	TRUE	textfile	0.00274505457732733	21.2941959402405	21.1392697633848
ebi-a-GCST90027471	2	1402588	0.0831748	0.0163098	3.40244e-07	7738	rs11211643	G	A	0.51565	Gut bacterial pathway abundance (GLCMANNANAUT.PWY..superpathway.of.N.acetylglucosamine..N.acetylmannosamine.and.N.acetylneuraminate.degradation)	TRUE	textfile	0.00345563490661337	26.8254907397483	26.0067605761671
ebi-a-GCST90027471	6	126079932	0.085911	0.0193355	8.86441e-06	7738	rs13193692	T	G	0.230994	Gut bacterial pathway abundance (GLCMANNANAUT.PWY..superpathway.of.N.acetylglucosamine..N.acetylmannosamine.and.N.acetylneuraminate.degradation)	TRUE	textfile	0.00262215265620294	20.3383030838399	19.7417993870901
ebi-a-GCST90027471	6	66122057	-0.116241	0.0244585	2.00817e-06	7738	rs9445542	T	C	0.126577	Gut bacterial pathway abundance (GLCMANNANAUT.PWY..superpathway.of.N.acetylglucosamine..N.acetylmannosamine.and.N.acetylneuraminate.degradation)	TRUE	textfile	0.00298763881382487	23.1816322079014	22.5870252333324
ebi-a-GCST90027471	8	59499389	-0.0756236	0.0167962	6.71815e-06	7738	rs2634527	C	T	0.498505	Gut bacterial pathway abundance (GLCMANNANAUT.PWY..superpathway.of.N.acetylglucosamine..N.acetylmannosamine.and.N.acetylneuraminate.degradation)	TRUE	textfile	0.00285943887458197	22.1840530775318	20.2718143760436
ebi-a-GCST90027471	8	25541866	0.121636	0.0256176	2.05305e-06	7738	rs2467707	C	T	0.890023	Gut bacterial pathway abundance (GLCMANNANAUT.PWY..superpathway.of.N.acetylglucosamine..N.acetylmannosamine.and.N.acetylneuraminate.degradation)	TRUE	textfile	0.00289639209830748	22.4715757669947	22.5448515257262
ebi-a-GCST90027471	10	9526946	-0.144988	0.0283792	3.23966e-07	7738	rs74949229	A	G	0.0938701	Gut bacterial pathway abundance (GLCMANNANAUT.PWY..superpathway.of.N.acetylglucosamine..N.acetylmannosamine.and.N.acetylneuraminate.degradation)	TRUE	textfile	0.00357611812421462	27.7641376447589	26.1014011243232
ebi-a-GCST90027471	17	59520438	-0.18223	0.0378294	1.4562e-06	7738	rs75967282	C	G	0.0513866	Gut bacterial pathway abundance (GLCMANNANAUT.PWY..superpathway.of.N.acetylglucosamine..N.acetylmannosamine.and.N.acetylneuraminate.degradation)	TRUE	textfile	0.00323749334724159	25.1265957207457	23.2049610648489
ebi-a-GCST90027471	22	37346295	0.0829004	0.0178465	3.3979e-06	7738	rs5756419	A	T	0.293243	Gut bacterial pathway abundance (GLCMANNANAUT.PWY..superpathway.of.N.acetylglucosamine..N.acetylmannosamine.and.N.acetylneuraminate.degradation)	TRUE	textfile	0.00284866264249474	22.1002102456574	21.5777988114256
ebi-a-GCST90027472	4	39013264	-0.153813	0.0345757	8.64311e-06	7738	rs4557268	T	A	0.763887	Gut bacterial pathway abundance (GLUCARDEG.PWY..D.glucarate.degradation.I)	TRUE	textfile	0.00853424486974923	66.589206909831	19.7899238427486
ebi-a-GCST90027472	11	33332456	0.282755	0.0614621	4.21531e-06	7738	rs79950843	G	C	0.0652969	Gut bacterial pathway abundance (GLUCARDEG.PWY..D.glucarate.degradation.I)	TRUE	textfile	0.0097592586635366	76.2416873690987	21.1643920075292
ebi-a-GCST90027472	22	29137870	0.19862	0.0422383	2.57164e-06	7738	rs2236141	T	C	0.125015	Gut bacterial pathway abundance (GLUCARDEG.PWY..D.glucarate.degradation.I)	TRUE	textfile	0.00863055419259654	67.3472109880797	22.1122580621049
ebi-a-GCST90027473	3	71038802	-0.150857	0.0326449	3.81601e-06	7738	rs75506401	C	T	0.0687763	Gut bacterial pathway abundance (GLUCONEO.PWY..gluconeogenesis.I)	TRUE	textfile	0.00291510201753343	22.6171605379537	21.3550330881618
ebi-a-GCST90027473	4	59288104	-0.0846938	0.0168551	5.03895e-07	7738	rs10866460	T	C	0.393209	Gut bacterial pathway abundance (GLUCONEO.PWY..gluconeogenesis.I)	TRUE	textfile	0.00342291263093261	26.5706009585271	25.2487900471909
ebi-a-GCST90027473	14	32115228	0.1793	0.036777	1.08633e-06	7738	rs77004407	A	C	0.0531697	Gut bacterial pathway abundance (GLUCONEO.PWY..gluconeogenesis.I)	TRUE	textfile	0.00323688248212015	25.1218393233057	23.7688395837749
ebi-a-GCST90027473	19	35175877	-0.19331	0.0361138	8.66024e-08	7738	rs117665320	A	G	0.0631703	Gut bacterial pathway abundance (GLUCONEO.PWY..gluconeogenesis.I)	TRUE	textfile	0.00442295201087252	34.3679646143103	28.6524830651962
ebi-a-GCST90027474	2	105798717	-0.130473	0.0274844	2.06281e-06	7738	rs13403023	C	G	0.222549	Gut bacterial pathway abundance (GLUCOSE1PMETAB.PWY..glucose.and.glucose.1.phosphate.degradation)	TRUE	textfile	0.00589074151049278	45.840812703439	22.535581849875
ebi-a-GCST90027474	7	17813651	0.115642	0.0239472	1.37196e-06	7738	rs2723521	C	T	0.630932	Gut bacterial pathway abundance (GLUCOSE1PMETAB.PWY..glucose.and.glucose.1.phosphate.degradation)	TRUE	textfile	0.00622802188482037	48.481923783311	23.3196326904268
ebi-a-GCST90027474	8	98799918	0.153883	0.0333731	4.00765e-06	7738	rs2449502	T	G	0.14791	Gut bacterial pathway abundance (GLUCOSE1PMETAB.PWY..glucose.and.glucose.1.phosphate.degradation)	TRUE	textfile	0.0059688998229559	46.4526804263596	21.261220388243
ebi-a-GCST90027474	9	24049517	0.172204	0.0370412	3.3358e-06	7738	rs72700025	A	G	0.106642	Gut bacterial pathway abundance (GLUCOSE1PMETAB.PWY..glucose.and.glucose.1.phosphate.degradation)	TRUE	textfile	0.00565028401167348	43.9589778238738	21.6130657518287
ebi-a-GCST90027474	10	11518095	0.111955	0.0247343	6.00219e-06	7738	rs4747915	A	T	0.330399	Gut bacterial pathway abundance (GLUCOSE1PMETAB.PWY..glucose.and.glucose.1.phosphate.degradation)	TRUE	textfile	0.00554589703235298	43.1423223196038	20.4874421642336
ebi-a-GCST90027474	10	80995556	0.111221	0.0246672	6.51703e-06	7738	rs1250593	A	G	0.691906	Gut bacterial pathway abundance (GLUCOSE1PMETAB.PWY..glucose.and.glucose.1.phosphate.degradation)	TRUE	textfile	0.00527392469285199	41.0153935205782	20.32983626949
ebi-a-GCST90027474	12	47434141	0.193953	0.0436641	8.91579e-06	7738	rs17097518	G	A	0.0766726	Gut bacterial pathway abundance (GLUCOSE1PMETAB.PWY..glucose.and.glucose.1.phosphate.degradation)	TRUE	textfile	0.00532621769206243	41.4242546638661	19.7307674122336
ebi-a-GCST90027474	13	109232185	-0.203736	0.0451874	6.52289e-06	7738	rs76562182	A	G	0.0693061	Gut bacterial pathway abundance (GLUCOSE1PMETAB.PWY..glucose.and.glucose.1.phosphate.degradation)	TRUE	textfile	0.00535480764272532	41.6478079242989	20.3282898053394
ebi-a-GCST90027474	20	62140179	-0.179031	0.0399594	7.4535e-06	7738	rs1757700	T	C	0.878737	Gut bacterial pathway abundance (GLUCOSE1PMETAB.PWY..glucose.and.glucose.1.phosphate.degradation)	TRUE	textfile	0.00683083338103528	53.2067736411742	20.0732899492168
ebi-a-GCST90027475	1	83018726	-0.175844	0.0352956	6.29158e-07	7738	rs115001375	C	T	0.0755566	Gut bacterial pathway abundance (GLYCOCAT.PWY..glycogen.degradation.I..bacterial.)	TRUE	textfile	0.00431954335259321	33.5609553773681	24.8206968651907
ebi-a-GCST90027475	2	5515545	-0.0855325	0.019134	7.81538e-06	7738	rs10170790	T	C	0.552267	Gut bacterial pathway abundance (GLYCOCAT.PWY..glycogen.degradation.I..bacterial.)	TRUE	textfile	0.00361793305163547	28.0899576737388	19.9825446873398
ebi-a-GCST90027475	2	11209820	0.0909124	0.0188903	1.48953e-06	7738	rs2056101	T	C	0.535799	Gut bacterial pathway abundance (GLYCOCAT.PWY..glycogen.degradation.I..bacterial.)	TRUE	textfile	0.0041113477459564	31.93668899704	23.1615988531134
ebi-a-GCST90027475	3	41049101	-0.102628	0.0223393	4.3468e-06	7738	rs35296932	G	A	0.242946	Gut bacterial pathway abundance (GLYCOCAT.PWY..glycogen.degradation.I..bacterial.)	TRUE	textfile	0.0038743454217664	30.0885094616655	21.105352505038
ebi-a-GCST90027475	6	46422725	0.110105	0.0199672	3.50155e-08	7738	rs59657730	G	A	0.559955	Gut bacterial pathway abundance (GLYCOCAT.PWY..glycogen.degradation.I..bacterial.)	TRUE	textfile	0.00597439999362047	46.4957425144295	30.4074321561426
ebi-a-GCST90027475	12	125549956	0.127405	0.0271228	2.63585e-06	7738	rs41474647	T	C	0.136106	Gut bacterial pathway abundance (GLYCOCAT.PWY..glycogen.degradation.I..bacterial.)	TRUE	textfile	0.00381716267458421	29.6427215408222	22.0649984507913
ebi-a-GCST90027475	13	110188241	0.0903842	0.0201903	7.58316e-06	7738	rs1576166	T	C	0.560505	Gut bacterial pathway abundance (GLYCOCAT.PWY..glycogen.degradation.I..bacterial.)	TRUE	textfile	0.0040248385324798	31.2619752900124	20.0400819316147
ebi-a-GCST90027475	15	100673069	-0.110677	0.0246929	7.38924e-06	7738	rs35902953	C	T	0.176468	Gut bacterial pathway abundance (GLYCOCAT.PWY..glycogen.degradation.I..bacterial.)	TRUE	textfile	0.00356033772377504	27.6411845833256	20.0895663439565
ebi-a-GCST90027475	19	31508146	0.14247	0.0316872	6.91958e-06	7738	rs978052	T	A	0.104279	Gut bacterial pathway abundance (GLYCOCAT.PWY..glycogen.degradation.I..bacterial.)	TRUE	textfile	0.00379180904608947	29.4450849199103	20.2152500947271
ebi-a-GCST90027475	21	47490232	-0.116245	0.0261238	8.59627e-06	7738	rs35098678	G	T	0.170274	Gut bacterial pathway abundance (GLYCOCAT.PWY..glycogen.degradation.I..bacterial.)	TRUE	textfile	0.00381822570374708	29.6510082861677	19.8004865998447
ebi-a-GCST90027475	22	27525638	0.187256	0.0422665	9.40763e-06	7738	rs738153	T	A	0.0581388	Gut bacterial pathway abundance (GLYCOCAT.PWY..glycogen.degradation.I..bacterial.)	TRUE	textfile	0.00384020536469626	29.8223526599629	19.6281293640284
ebi-a-GCST90027476	1	90382950	0.156802	0.0329529	1.95173e-06	7738	rs61295363	A	T	0.0652665	Gut bacterial pathway abundance (GLYCOGENSYNTH.PWY..glycogen.biosynthesis.I..from.ADP.D.Glucose.)	TRUE	textfile	0.00299993139240811	23.2772995533296	22.6420588418236
ebi-a-GCST90027476	2	241089267	0.10428	0.0224112	3.27069e-06	7738	rs10460443	A	G	0.789414	Gut bacterial pathway abundance (GLYCOGENSYNTH.PWY..glycogen.biosynthesis.I..from.ADP.D.Glucose.)	TRUE	textfile	0.0036154833034007	28.0708685918135	21.6506940208567
ebi-a-GCST90027476	3	154907433	-0.169625	0.037591	6.41062e-06	7738	rs115668747	G	T	0.0571408	Gut bacterial pathway abundance (GLYCOGENSYNTH.PWY..glycogen.biosynthesis.I..from.ADP.D.Glucose.)	TRUE	textfile	0.00310029397643587	24.058462508104	20.3616028947978
ebi-a-GCST90027476	4	27647164	0.0740137	0.0167416	9.8272e-06	7738	rs297276	T	G	0.364924	Gut bacterial pathway abundance (GLYCOGENSYNTH.PWY..glycogen.biosynthesis.I..from.ADP.D.Glucose.)	TRUE	textfile	0.00253911489944112	19.6925946224911	19.5447584892875
ebi-a-GCST90027476	6	56474519	-0.0742577	0.0166735	8.44306e-06	7738	rs2064592	T	G	0.632553	Gut bacterial pathway abundance (GLYCOGENSYNTH.PWY..glycogen.biosynthesis.I..from.ADP.D.Glucose.)	TRUE	textfile	0.00256333052111819	19.8808861937376	19.8348737027655
ebi-a-GCST90027476	6	92737578	0.078063	0.0172351	5.9182e-06	7738	rs2452966	T	C	0.66551	Gut bacterial pathway abundance (GLYCOGENSYNTH.PWY..glycogen.biosynthesis.I..from.ADP.D.Glucose.)	TRUE	textfile	0.00271305247993579	21.0452709092145	20.5145908506026
ebi-a-GCST90027476	8	22491980	-0.0880821	0.0172082	3.07815e-07	7738	rs17746902	T	G	0.660202	Gut bacterial pathway abundance (GLYCOGENSYNTH.PWY..glycogen.biosynthesis.I..from.ADP.D.Glucose.)	TRUE	textfile	0.00348099155918822	27.0230175980426	26.2001893905016
ebi-a-GCST90027476	9	136348194	0.123668	0.0279319	9.53345e-06	7738	rs56963659	T	C	0.0944416	Gut bacterial pathway abundance (GLYCOGENSYNTH.PWY..glycogen.biosynthesis.I..from.ADP.D.Glucose.)	TRUE	textfile	0.00261592006978297	20.2898342444537	19.6026017818023
ebi-a-GCST90027476	12	54152627	-0.0764665	0.0165573	3.86901e-06	7738	rs4759294	C	G	0.421776	Gut bacterial pathway abundance (GLYCOGENSYNTH.PWY..glycogen.biosynthesis.I..from.ADP.D.Glucose.)	TRUE	textfile	0.00285200575586722	22.1262206359983	21.328651048068
ebi-a-GCST90027476	16	77972468	-0.0775274	0.0171934	6.50924e-06	7738	rs4530151	C	T	0.558291	Gut bacterial pathway abundance (GLYCOGENSYNTH.PWY..glycogen.biosynthesis.I..from.ADP.D.Glucose.)	TRUE	textfile	0.00296440344783882	23.0008087492404	20.3323185325982
ebi-a-GCST90027476	16	54730864	0.0784659	0.0174082	6.56236e-06	7738	rs7206354	C	A	0.343727	Gut bacterial pathway abundance (GLYCOGENSYNTH.PWY..glycogen.biosynthesis.I..from.ADP.D.Glucose.)	TRUE	textfile	0.00277773046056371	21.5483784300618	20.3167476205935
ebi-a-GCST90027476	17	50299021	-0.15594	0.0350463	8.60518e-06	7738	rs10514997	T	C	0.0567666	Gut bacterial pathway abundance (GLYCOGENSYNTH.PWY..glycogen.biosynthesis.I..from.ADP.D.Glucose.)	TRUE	textfile	0.00260409671329767	20.197889431555	19.7984281246983
ebi-a-GCST90027476	18	68746110	0.162424	0.0362775	7.56049e-06	7738	rs2698174	A	G	0.945871	Gut bacterial pathway abundance (GLYCOGENSYNTH.PWY..glycogen.biosynthesis.I..from.ADP.D.Glucose.)	TRUE	textfile	0.00270142125821149	20.9548026027368	20.04590656082
ebi-a-GCST90027477	1	86548669	0.18177	0.0400524	5.67061e-06	7738	rs61802172	A	G	0.149788	Gut bacterial pathway abundance (GLYCOL.GLYOXDEG.PWY..superpathway.of.glycol.metabolism.and.degradation)	TRUE	textfile	0.00841547554876584	65.6546338107501	20.5962106454518
ebi-a-GCST90027477	2	52005010	0.130987	0.02854	4.44109e-06	7738	rs10166293	A	G	0.451165	Gut bacterial pathway abundance (GLYCOL.GLYOXDEG.PWY..superpathway.of.glycol.metabolism.and.degradation)	TRUE	textfile	0.00849696025966488	66.2957973240125	21.0643689808965
ebi-a-GCST90027477	2	105870734	0.189798	0.0429028	9.69349e-06	7738	rs72943027	G	T	0.134399	Gut bacterial pathway abundance (GLYCOL.GLYOXDEG.PWY..superpathway.of.glycol.metabolism.and.degradation)	TRUE	textfile	0.00838160222050982	65.3881320909929	19.5709537139243
ebi-a-GCST90027477	5	167742383	0.183866	0.0372448	7.94548e-07	7738	rs72822615	T	C	0.172729	Gut bacterial pathway abundance (GLYCOL.GLYOXDEG.PWY..superpathway.of.glycol.metabolism.and.degradation)	TRUE	textfile	0.00966153009461836	75.4707598293223	24.3708997494339
ebi-a-GCST90027477	6	15744768	-0.140188	0.0305659	4.50931e-06	7738	rs2327909	C	T	0.308441	Gut bacterial pathway abundance (GLYCOL.GLYOXDEG.PWY..superpathway.of.glycol.metabolism.and.degradation)	TRUE	textfile	0.00838403370540057	65.4072614293807	21.0352318874713
ebi-a-GCST90027477	6	83611916	-0.242195	0.0536335	6.30957e-06	7738	rs7776094	A	C	0.0742795	Gut bacterial pathway abundance (GLYCOL.GLYOXDEG.PWY..superpathway.of.glycol.metabolism.and.degradation)	TRUE	textfile	0.00806694683610557	62.9134199380304	20.3919176339258
ebi-a-GCST90027477	8	119599692	0.133181	0.0298082	7.89787e-06	7738	rs2514587	A	G	0.629148	Gut bacterial pathway abundance (GLYCOL.GLYOXDEG.PWY..superpathway.of.glycol.metabolism.and.degradation)	TRUE	textfile	0.00827690526707845	64.5645336749596	19.9624131662591
ebi-a-GCST90027477	10	105428152	0.166232	0.0362705	4.5811e-06	7738	rs3781339	T	C	0.187134	Gut bacterial pathway abundance (GLYCOL.GLYOXDEG.PWY..superpathway.of.glycol.metabolism.and.degradation)	TRUE	textfile	0.00840680386316237	65.5864067430021	21.0049752976917
ebi-a-GCST90027477	10	112365004	0.159157	0.0335114	2.04089e-06	7738	rs61861701	G	A	0.257808	Gut bacterial pathway abundance (GLYCOL.GLYOXDEG.PWY..superpathway.of.glycol.metabolism.and.degradation)	TRUE	textfile	0.00969380196011978	75.725318201499	22.5562212304012
ebi-a-GCST90027477	12	28630453	0.285613	0.062907	5.61914e-06	7738	rs34317346	A	G	0.0582946	Gut bacterial pathway abundance (GLYCOL.GLYOXDEG.PWY..superpathway.of.glycol.metabolism.and.degradation)	TRUE	textfile	0.00895631428651308	69.9122029828421	20.613796914213
ebi-a-GCST90027477	12	71280849	-0.124159	0.027764	7.75104e-06	7738	rs4332610	A	G	0.514629	Gut bacterial pathway abundance (GLYCOL.GLYOXDEG.PWY..superpathway.of.glycol.metabolism.and.degradation)	TRUE	textfile	0.00770113058920472	60.0383090967971	19.9982659961508
ebi-a-GCST90027477	19	30163014	-0.210026	0.0444604	2.31377e-06	7738	rs73024197	A	C	0.116768	Gut bacterial pathway abundance (GLYCOL.GLYOXDEG.PWY..superpathway.of.glycol.metabolism.and.degradation)	TRUE	textfile	0.00909860382359373	71.0331012257353	22.315128453999
ebi-a-GCST90027478	3	105404031	-0.0995905	0.0222116	7.3355e-06	7738	rs16851440	C	T	0.562248	Gut bacterial pathway abundance (GOLPDLCAT.PWY..superpathway.of.glycerol.degradation.to.1.3.propanediol)	TRUE	textfile	0.00488227096996006	37.9545526341144	20.1037066229124
ebi-a-GCST90027478	3	23911262	0.111836	0.0247258	6.09537e-06	7738	rs4024642	C	A	0.720903	Gut bacterial pathway abundance (GOLPDLCAT.PWY..superpathway.of.glycerol.degradation.to.1.3.propanediol)	TRUE	textfile	0.00503298049851448	39.1320881731496	20.4579704402155
ebi-a-GCST90027478	5	129576960	0.169988	0.0383437	9.28154e-06	7738	rs34039849	A	G	0.0923128	Gut bacterial pathway abundance (GOLPDLCAT.PWY..superpathway.of.glycerol.degradation.to.1.3.propanediol)	TRUE	textfile	0.00484244458243874	37.6434375499743	19.6538886972182
ebi-a-GCST90027478	6	43701873	0.136276	0.0292969	3.29473e-06	7738	rs13214578	C	T	0.829373	Gut bacterial pathway abundance (GOLPDLCAT.PWY..superpathway.of.glycerol.degradation.to.1.3.propanediol)	TRUE	textfile	0.00525613363862976	40.8763011298311	21.6369189283064
ebi-a-GCST90027478	7	69634238	-0.136533	0.0304116	7.13888e-06	7738	rs12698863	A	T	0.154424	Gut bacterial pathway abundance (GOLPDLCAT.PWY..superpathway.of.glycerol.degradation.to.1.3.propanediol)	TRUE	textfile	0.00486824814604859	37.8450065407612	20.1556462113663
ebi-a-GCST90027478	9	3781877	-0.164834	0.033329	7.5891e-07	7738	rs10814610	T	C	0.151425	Gut bacterial pathway abundance (GOLPDLCAT.PWY..superpathway.of.glycerol.degradation.to.1.3.propanediol)	TRUE	textfile	0.00698250742548633	54.3965014186384	24.4595818783214
ebi-a-GCST90027478	10	105967175	-0.147413	0.0316697	3.24452e-06	7738	rs61861334	C	T	0.16831	Gut bacterial pathway abundance (GOLPDLCAT.PWY..superpathway.of.glycerol.degradation.to.1.3.propanediol)	TRUE	textfile	0.006083772487578	47.352143632563	21.666246026309
ebi-a-GCST90027478	12	56829092	-0.0995836	0.0223424	8.3052e-06	7738	rs7302060	C	T	0.387103	Gut bacterial pathway abundance (GOLPDLCAT.PWY..superpathway.of.glycerol.degradation.to.1.3.propanediol)	TRUE	textfile	0.00470565055158471	36.5750219392219	19.8662546842764
ebi-a-GCST90027478	16	12099967	-0.181884	0.0405889	7.42523e-06	7738	rs9939420	G	A	0.0825379	Gut bacterial pathway abundance (GOLPDLCAT.PWY..superpathway.of.glycerol.degradation.to.1.3.propanediol)	TRUE	textfile	0.00501026315193221	38.9545683819109	20.080495725624
ebi-a-GCST90027478	16	25486225	0.105	0.02272	3.81013e-06	7738	rs4302037	T	C	0.537511	Gut bacterial pathway abundance (GOLPDLCAT.PWY..superpathway.of.glycerol.degradation.to.1.3.propanediol)	TRUE	textfile	0.00548147399358195	42.6384041176487	21.3580669757984
ebi-a-GCST90027478	17	41181835	-0.116136	0.0234953	7.69538e-07	7738	rs72829113	T	C	0.345764	Gut bacterial pathway abundance (GOLPDLCAT.PWY..superpathway.of.glycerol.degradation.to.1.3.propanediol)	TRUE	textfile	0.00610208053277785	47.4955164680031	24.4327155149635
ebi-a-GCST90027478	18	11878787	0.120247	0.0270269	8.62085e-06	7738	rs57224868	A	G	0.780381	Gut bacterial pathway abundance (GOLPDLCAT.PWY..superpathway.of.glycerol.degradation.to.1.3.propanediol)	TRUE	textfile	0.00495627154642864	38.5326951839192	19.7950239141085
ebi-a-GCST90027478	18	5294186	0.102662	0.0221672	3.63421e-06	7738	rs9957998	G	A	0.444744	Gut bacterial pathway abundance (GOLPDLCAT.PWY..superpathway.of.glycerol.degradation.to.1.3.propanediol)	TRUE	textfile	0.005205384264927	40.4795643608503	21.4485413288477
ebi-a-GCST90027478	22	33777259	0.160175	0.0325027	8.30539e-07	7738	rs5998901	C	T	0.136341	Gut bacterial pathway abundance (GOLPDLCAT.PWY..superpathway.of.glycerol.degradation.to.1.3.propanediol)	TRUE	textfile	0.0060421045950834	47.0258562899423	24.2856978063832
ebi-a-GCST90027479	1	63105389	0.153936	0.0330242	3.14217e-06	7738	rs61775945	T	C	0.070895	Gut bacterial pathway abundance (HEMESYN2.PWY..heme.biosynthesis.II..anaerobic.)	TRUE	textfile	0.00312169734030703	24.2250739736073	21.7278014021404
ebi-a-GCST90027479	2	2881088	0.132019	0.0280991	2.62301e-06	7738	rs62104460	T	C	0.100914	Gut bacterial pathway abundance (HEMESYN2.PWY..heme.biosynthesis.II..anaerobic.)	TRUE	textfile	0.00316268201824522	24.5441333824471	22.0743567889036
ebi-a-GCST90027479	3	138179843	-0.0908743	0.0205552	9.82472e-06	7738	rs1679174	C	T	0.802993	Gut bacterial pathway abundance (HEMESYN2.PWY..heme.biosynthesis.II..anaerobic.)	TRUE	textfile	0.00261279640466072	20.2655427236221	19.5451381061524
ebi-a-GCST90027479	3	4595660	0.092737	0.0209477	9.55147e-06	7738	rs9865200	G	C	0.805664	Gut bacterial pathway abundance (HEMESYN2.PWY..heme.biosynthesis.II..anaerobic.)	TRUE	textfile	0.00269304306550407	20.8896378490898	19.5989765806631
ebi-a-GCST90027479	3	116990217	0.0790409	0.0176888	7.87989e-06	7738	rs11916439	T	C	0.30394	Gut bacterial pathway abundance (HEMESYN2.PWY..heme.biosynthesis.II..anaerobic.)	TRUE	textfile	0.00264343286644695	20.5037970658845	19.9667329901336
ebi-a-GCST90027479	4	182072085	0.135971	0.0307593	9.84782e-06	7738	rs10520466	C	T	0.077256	Gut bacterial pathway abundance (HEMESYN2.PWY..heme.biosynthesis.II..anaerobic.)	TRUE	textfile	0.0026359430752248	20.4455489330684	19.5406806621686
ebi-a-GCST90027479	5	73405859	-0.0767839	0.0165063	3.29049e-06	7738	rs169651	A	G	0.438577	Gut bacterial pathway abundance (HEMESYN2.PWY..heme.biosynthesis.II..anaerobic.)	TRUE	textfile	0.0029033967255823	22.526079213734	21.6391833026343
ebi-a-GCST90027479	5	73687858	-0.0911261	0.0195983	3.32437e-06	7738	rs211508	G	C	0.228632	Gut bacterial pathway abundance (HEMESYN2.PWY..heme.biosynthesis.II..anaerobic.)	TRUE	textfile	0.0029289651008891	22.7250348544833	21.6196552805005
ebi-a-GCST90027479	11	25038279	-0.0782205	0.0164145	1.88543e-06	7738	rs1596848	A	G	0.455036	Gut bacterial pathway abundance (HEMESYN2.PWY..heme.biosynthesis.II..anaerobic.)	TRUE	textfile	0.00303448323298807	23.5462128785761	22.7083646178023
ebi-a-GCST90027479	11	93373509	0.0777406	0.0166061	2.84839e-06	7738	rs4619111	T	C	0.410206	Gut bacterial pathway abundance (HEMESYN2.PWY..heme.biosynthesis.II..anaerobic.)	TRUE	textfile	0.00292434179029795	22.689058652144	21.915958966676
ebi-a-GCST90027479	19	49336563	-0.0942771	0.0208513	6.14342e-06	7738	rs10423929	T	C	0.241406	Gut bacterial pathway abundance (HEMESYN2.PWY..heme.biosynthesis.II..anaerobic.)	TRUE	textfile	0.00325536649309523	25.2657645138054	20.4430719158375
ebi-a-GCST90027479	20	40986511	-0.08765	0.0189889	3.91462e-06	7738	rs4810354	A	G	0.727368	Gut bacterial pathway abundance (HEMESYN2.PWY..heme.biosynthesis.II..anaerobic.)	TRUE	textfile	0.00304694669660091	23.6432192737678	21.3061130009352
ebi-a-GCST90027479	21	35371782	0.0831726	0.0178355	3.11143e-06	7738	rs2096694	T	C	0.297591	Gut bacterial pathway abundance (HEMESYN2.PWY..heme.biosynthesis.II..anaerobic.)	TRUE	textfile	0.00289201413804497	22.4375109708662	21.7465304868881
ebi-a-GCST90027479	22	46871094	-0.0864109	0.0187812	4.20591e-06	7738	rs713716	A	G	0.251488	Gut bacterial pathway abundance (HEMESYN2.PWY..heme.biosynthesis.II..anaerobic.)	TRUE	textfile	0.00281114396255422	21.808316010205	21.1685144763561
ebi-a-GCST90027480	1	182087085	-0.165347	0.0350184	2.33873e-06	7738	rs55920379	G	A	0.0677707	Gut bacterial pathway abundance (HEXITOLDEGSUPER.PWY..superpathway.of.hexitol.degradation..bacteria.)	TRUE	textfile	0.00345451716595579	26.8167838359309	22.2946182796652
ebi-a-GCST90027480	1	202675394	-0.0818249	0.0179244	4.99505e-06	7738	rs4400672	C	T	0.321899	Gut bacterial pathway abundance (HEXITOLDEGSUPER.PWY..superpathway.of.hexitol.degradation..bacteria.)	TRUE	textfile	0.00292290684593982	22.6778927280969	20.8392321310622
ebi-a-GCST90027480	3	5061871	0.172732	0.0382502	6.30681e-06	7738	rs76367474	A	T	0.0605027	Gut bacterial pathway abundance (HEXITOLDEGSUPER.PWY..superpathway.of.hexitol.degradation..bacteria.)	TRUE	textfile	0.00339192226849499	26.3292173276429	20.3928621042465
ebi-a-GCST90027480	3	77476968	-0.158737	0.0331685	1.70326e-06	7738	rs73099859	G	A	0.0727707	Gut bacterial pathway abundance (HEXITOLDEGSUPER.PWY..superpathway.of.hexitol.degradation..bacteria.)	TRUE	textfile	0.00340040018657831	26.3952502572694	22.9036486739922
ebi-a-GCST90027480	3	22121445	0.0819165	0.018018	5.45808e-06	7738	rs1479994	C	G	0.296866	Gut bacterial pathway abundance (HEXITOLDEGSUPER.PWY..superpathway.of.hexitol.degradation..bacteria.)	TRUE	textfile	0.00280137553486346	21.732321531558	20.6694828717181
ebi-a-GCST90027480	4	169726027	0.0732744	0.0164733	8.66443e-06	7738	rs13129779	T	C	0.491405	Gut bacterial pathway abundance (HEXITOLDEGSUPER.PWY..superpathway.of.hexitol.degradation..bacteria.)	TRUE	textfile	0.00268377556805533	20.8175574465376	19.7853312984471
ebi-a-GCST90027480	9	136149830	0.111866	0.02158	2.17445e-07	7738	rs532436	A	G	0.177259	Gut bacterial pathway abundance (HEXITOLDEGSUPER.PWY..superpathway.of.hexitol.degradation..bacteria.)	TRUE	textfile	0.00365004021440795	28.3401537997114	26.8715883481169
ebi-a-GCST90027480	13	98149866	-0.15886	0.0356407	8.30195e-06	7738	rs9516950	A	G	0.057972	Gut bacterial pathway abundance (HEXITOLDEGSUPER.PWY..superpathway.of.hexitol.degradation..bacteria.)	TRUE	textfile	0.00275639343704417	21.382397930297	19.8672001033914
ebi-a-GCST90027480	13	76403224	0.162906	0.0354128	4.22105e-06	7738	rs79035992	A	G	0.0562931	Gut bacterial pathway abundance (HEXITOLDEGSUPER.PWY..superpathway.of.hexitol.degradation..bacteria.)	TRUE	textfile	0.00281965810673219	21.8745538768502	21.1618497670765
ebi-a-GCST90027480	20	14523969	0.0774429	0.0168241	4.16246e-06	7738	rs2208125	G	A	0.375845	Gut bacterial pathway abundance (HEXITOLDEGSUPER.PWY..superpathway.of.hexitol.degradation..bacteria.)	TRUE	textfile	0.00281380788201745	21.829040501507	21.1884668403767
ebi-a-GCST90027481	1	95409858	0.118929	0.0215732	3.53134e-08	7738	rs12137024	A	G	0.169299	Gut bacterial pathway abundance (HISDEG.PWY..L.histidine.degradation.I)	TRUE	textfile	0.00397836528098633	30.8995635645933	30.3910982742532
ebi-a-GCST90027481	2	3524216	-0.139759	0.0315398	9.37109e-06	7738	rs13010502	T	A	0.927338	Gut bacterial pathway abundance (HISDEG.PWY..L.histidine.degradation.I)	TRUE	textfile	0.00263229748422253	20.4171974754951	19.6354879869218
ebi-a-GCST90027481	3	30775466	0.0782697	0.0166922	2.74536e-06	7738	rs6783574	G	T	0.389026	Gut bacterial pathway abundance (HISDEG.PWY..L.histidine.degradation.I)	TRUE	textfile	0.00291218319278475	22.5944483521241	21.9867065050646
ebi-a-GCST90027481	4	105011169	0.0905245	0.0187611	1.3992e-06	7738	rs1501270	A	C	0.253443	Gut bacterial pathway abundance (HISDEG.PWY..L.histidine.degradation.I)	TRUE	textfile	0.0031010269297186	24.064167961192	23.2817527527024
ebi-a-GCST90027481	5	14111048	0.0846347	0.0182383	3.47584e-06	7738	rs11948304	A	G	0.27158	Gut bacterial pathway abundance (HISDEG.PWY..L.histidine.degradation.I)	TRUE	textfile	0.00283404380983262	21.9864735421072	21.5341735112027
ebi-a-GCST90027481	6	32656038	-0.0867747	0.0180805	1.59184e-06	7738	rs9275187	C	T	0.320125	Gut bacterial pathway abundance (HISDEG.PWY..L.histidine.degradation.I)	TRUE	textfile	0.00327766754441381	25.4394180785701	23.0337882011637
ebi-a-GCST90027481	8	29275779	-0.145776	0.0317273	4.33471e-06	7738	rs2175835	C	T	0.0867975	Gut bacterial pathway abundance (HISDEG.PWY..L.histidine.degradation.I)	TRUE	textfile	0.00336880879721828	26.1491964984849	21.1108552695052
ebi-a-GCST90027481	8	14672692	-0.0838791	0.0185589	6.19498e-06	7738	rs76864278	G	T	0.271007	Gut bacterial pathway abundance (HISDEG.PWY..L.histidine.degradation.I)	TRUE	textfile	0.00277997817488394	21.5658637915653	20.4269281141492
ebi-a-GCST90027481	9	133536170	0.120951	0.0266922	5.86192e-06	7738	rs77982223	G	C	0.105957	Gut bacterial pathway abundance (HISDEG.PWY..L.histidine.degradation.I)	TRUE	textfile	0.00277164103807639	21.5010081470994	20.5328949953038
ebi-a-GCST90027481	10	107789712	-0.0737127	0.0165571	8.50589e-06	7738	rs1339631	T	A	0.449921	Gut bacterial pathway abundance (HISDEG.PWY..L.histidine.degradation.I)	TRUE	textfile	0.002689527341835	20.8622932244761	19.8205679410131
ebi-a-GCST90027481	10	14094653	-0.080726	0.0165147	1.01803e-06	7738	rs11818856	C	G	0.549486	Gut bacterial pathway abundance (HISDEG.PWY..L.histidine.degradation.I)	TRUE	textfile	0.0032264265746861	25.0404270811477	23.8938145944017
ebi-a-GCST90027481	14	80077900	-0.165831	0.0374651	9.58738e-06	7738	rs144371117	A	G	0.0616052	Gut bacterial pathway abundance (HISDEG.PWY..L.histidine.degradation.I)	TRUE	textfile	0.00317954077857573	24.6753838522471	19.591949244414
ebi-a-GCST90027481	19	6810484	0.158716	0.032277	8.77506e-07	7738	rs3095927	C	G	0.105458	Gut bacterial pathway abundance (HISDEG.PWY..L.histidine.degradation.I)	TRUE	textfile	0.00475282344849263	36.9434277873946	24.179933105295
ebi-a-GCST90027482	1	150449701	0.211625	0.0386425	4.3388e-08	7738	rs78778914	C	T	0.0527473	Gut bacterial pathway abundance (HISTSYN.PWY..L.histidine.biosynthesis)	TRUE	textfile	0.00447538110389907	34.7771893960329	29.9918676571224
ebi-a-GCST90027482	4	155007625	0.13034	0.0284145	4.4948e-06	7738	rs10005886	G	T	0.0920829	Gut bacterial pathway abundance (HISTSYN.PWY..L.histidine.biosynthesis)	TRUE	textfile	0.00284060346866248	22.0375082559655	21.0414370270066
ebi-a-GCST90027482	5	171336723	-0.0732918	0.0161665	5.79963e-06	7738	rs6883971	A	G	0.500646	Gut bacterial pathway abundance (HISTSYN.PWY..L.histidine.biosynthesis)	TRUE	textfile	0.00268583949023735	20.8336100290162	20.5531675411404
ebi-a-GCST90027482	5	90421498	0.0875854	0.0196896	8.65546e-06	7738	rs12153246	C	T	0.766015	Gut bacterial pathway abundance (HISTSYN.PWY..L.histidine.biosynthesis)	TRUE	textfile	0.0027499115318297	21.3319766588455	19.7874417147242
ebi-a-GCST90027482	10	53364281	-0.170832	0.036039	2.13501e-06	7738	rs12098656	C	T	0.0596567	Gut bacterial pathway abundance (HISTSYN.PWY..L.histidine.biosynthesis)	TRUE	textfile	0.00327426712020749	25.4129391931531	22.4694782045719
ebi-a-GCST90027482	12	10563592	-0.0758565	0.016285	3.19191e-06	7738	rs10772275	C	T	0.454918	Gut bacterial pathway abundance (HISTSYN.PWY..L.histidine.biosynthesis)	TRUE	textfile	0.00285371474182497	22.1395171091091	21.6975189019206
ebi-a-GCST90027482	14	29213100	-0.138166	0.0293574	2.52197e-06	7738	rs7145596	T	C	0.0823276	Gut bacterial pathway abundance (HISTSYN.PWY..L.histidine.biosynthesis)	TRUE	textfile	0.00288446643788793	22.3787832125986	22.1496663611762
ebi-a-GCST90027482	14	24331342	-0.11284	0.0249271	5.98798e-06	7738	rs72690382	G	T	0.11954	Gut bacterial pathway abundance (HISTSYN.PWY..L.histidine.biosynthesis)	TRUE	textfile	0.00268027300654376	20.7903157005923	20.4919195911156
ebi-a-GCST90027482	14	104781066	0.0939712	0.0209327	7.14858e-06	7738	rs10143187	T	C	0.231992	Gut bacterial pathway abundance (HISTSYN.PWY..L.histidine.biosynthesis)	TRUE	textfile	0.00314672140306427	24.4198793310565	20.152969465506
ebi-a-GCST90027482	19	15127442	-0.0794314	0.0174439	5.27509e-06	7738	rs11085939	T	C	0.316945	Gut bacterial pathway abundance (HISTSYN.PWY..L.histidine.biosynthesis)	TRUE	textfile	0.00273183213662732	21.1913446051597	20.7346762001591
ebi-a-GCST90027483	1	218776958	-0.0802746	0.017234	3.19396e-06	7738	rs17048278	G	A	0.34117	Gut bacterial pathway abundance (HOMOSER.METSYN.PWY..L.methionine.biosynthesis.I)	TRUE	textfile	0.00289687995196157	22.4753717622456	21.6962223588967
ebi-a-GCST90027483	2	60537127	0.0736122	0.0166386	9.68077e-06	7738	rs12713418	C	G	0.576142	Gut bacterial pathway abundance (HOMOSER.METSYN.PWY..L.methionine.biosynthesis.I)	TRUE	textfile	0.0026465463898508	20.5280112058334	19.5733892274287
ebi-a-GCST90027483	3	63084630	-0.0747997	0.0169278	9.9275e-06	7738	rs1348931	T	G	0.368945	Gut bacterial pathway abundance (HOMOSER.METSYN.PWY..L.methionine.biosynthesis.I)	TRUE	textfile	0.00260530485592419	20.2072845018673	19.5253430788601
ebi-a-GCST90027483	6	135504050	0.0811434	0.0178159	5.25001e-06	7738	rs6913228	C	A	0.321372	Gut bacterial pathway abundance (HOMOSER.METSYN.PWY..L.methionine.biosynthesis.I)	TRUE	textfile	0.00287194559210945	22.2813619598255	20.7439219470716
ebi-a-GCST90027483	6	1409959	0.113823	0.0257369	9.75394e-06	7738	rs4959131	T	C	0.144531	Gut bacterial pathway abundance (HOMOSER.METSYN.PWY..L.methionine.biosynthesis.I)	TRUE	textfile	0.00320372577768334	24.8636790255806	19.5590422929297
ebi-a-GCST90027483	9	115974721	0.110645	0.0245293	6.45996e-06	7738	rs112102053	A	G	0.131702	Gut bacterial pathway abundance (HOMOSER.METSYN.PWY..L.methionine.biosynthesis.I)	TRUE	textfile	0.00279997886204927	21.7214560947314	20.3466669684685
ebi-a-GCST90027483	12	17724075	0.139919	0.0307321	5.29176e-06	7738	rs10840754	A	T	0.080491	Gut bacterial pathway abundance (HOMOSER.METSYN.PWY..L.methionine.biosynthesis.I)	TRUE	textfile	0.00289792197546991	22.4834797723525	20.7285493480498
ebi-a-GCST90027483	13	34300469	-0.0888739	0.0182976	1.19091e-06	7738	rs61945524	T	C	0.299793	Gut bacterial pathway abundance (HOMOSER.METSYN.PWY..L.methionine.biosynthesis.I)	TRUE	textfile	0.00331609076240778	25.7386297704053	23.5917533068529
ebi-a-GCST90027483	15	25080892	-0.0848608	0.0168171	4.50921e-07	7738	rs61994705	G	C	0.39267	Gut bacterial pathway abundance (HOMOSER.METSYN.PWY..L.methionine.biosynthesis.I)	TRUE	textfile	0.0034347623650171	26.6629023894417	25.4631442276593
ebi-a-GCST90027483	19	50401320	0.0729186	0.0163449	8.14854e-06	7738	rs4802635	G	A	0.5517	Gut bacterial pathway abundance (HOMOSER.METSYN.PWY..L.methionine.biosynthesis.I)	TRUE	textfile	0.00263013694732691	20.4003952578287	19.9027050937318
ebi-a-GCST90027484	1	165391382	-0.112897	0.0251304	7.04093e-06	7738	rs157871	G	A	0.113871	Gut bacterial pathway abundance (HSERMETANA.PWY..L.methionine.biosynthesis.III)	TRUE	textfile	0.00257220088463727	19.9498610939081	20.1820835913692
ebi-a-GCST90027484	2	11223628	-0.0756411	0.0165006	4.55848e-06	7738	rs1073201	G	A	0.485935	Gut bacterial pathway abundance (HSERMETANA.PWY..L.methionine.biosynthesis.III)	TRUE	textfile	0.0028585242719254	22.1769370805366	21.0143614960044
ebi-a-GCST90027484	3	143845688	-0.0933045	0.0186972	6.02865e-07	7738	rs36107535	T	C	0.244568	Gut bacterial pathway abundance (HSERMETANA.PWY..L.methionine.biosynthesis.III)	TRUE	textfile	0.00321684536786635	24.9658269706596	24.9030208737917
ebi-a-GCST90027484	5	177738165	0.13798	0.0310637	8.91928e-06	7738	rs10447306	G	C	0.0731812	Gut bacterial pathway abundance (HSERMETANA.PWY..L.methionine.biosynthesis.III)	TRUE	textfile	0.0025825969757828	20.0307014336009	19.7299468158559
ebi-a-GCST90027484	6	43049461	0.0741464	0.0165927	7.87318e-06	7738	rs2007950	G	A	0.622835	Gut bacterial pathway abundance (HSERMETANA.PWY..L.methionine.biosynthesis.III)	TRUE	textfile	0.00258294125683797	20.0333786030061	19.9685264221981
ebi-a-GCST90027484	7	155082494	0.168368	0.03564	2.31116e-06	7738	rs113884393	G	C	0.0567687	Gut bacterial pathway abundance (HSERMETANA.PWY..L.methionine.biosynthesis.III)	TRUE	textfile	0.00303582165588542	23.5566300575981	22.3174060595984
ebi-a-GCST90027484	9	7870283	-0.175176	0.0357139	9.34415e-07	7738	rs117005086	G	C	0.0714832	Gut bacterial pathway abundance (HSERMETANA.PWY..L.methionine.biosynthesis.III)	TRUE	textfile	0.00407354912615562	31.6418707549034	24.0588383532862
ebi-a-GCST90027484	10	98251214	0.116194	0.025124	3.74887e-06	7738	rs10882802	G	A	0.885574	Gut bacterial pathway abundance (HSERMETANA.PWY..L.methionine.biosynthesis.III)	TRUE	textfile	0.00273619455836638	21.2252775925709	21.3889682497215
ebi-a-GCST90027484	12	21498926	0.137352	0.0293118	2.78747e-06	7738	rs112704675	T	C	0.0839629	Gut bacterial pathway abundance (HSERMETANA.PWY..L.methionine.biosynthesis.III)	TRUE	textfile	0.00290202042246708	22.5153700519154	21.9576064961536
ebi-a-GCST90027484	16	5461604	-0.0870158	0.0196839	9.84011e-06	7738	rs537576	T	C	0.228849	Gut bacterial pathway abundance (HSERMETANA.PWY..L.methionine.biosynthesis.III)	TRUE	textfile	0.00267248130263414	20.7297151332804	19.5422216418279
ebi-a-GCST90027484	17	959515	-0.0800054	0.0170991	2.8839e-06	7738	rs2304958	G	A	0.665235	Gut bacterial pathway abundance (HSERMETANA.PWY..L.methionine.biosynthesis.III)	TRUE	textfile	0.00285091148720588	22.1177068896671	21.8923356161468
ebi-a-GCST90027484	18	61019692	0.0810826	0.0175717	3.94239e-06	7738	rs12455185	T	C	0.694565	Gut bacterial pathway abundance (HSERMETANA.PWY..L.methionine.biosynthesis.III)	TRUE	textfile	0.00278944000402808	21.639469874094	21.2925547556535
ebi-a-GCST90027484	18	13377128	-0.0841755	0.0177961	2.24507e-06	7738	rs735254	G	A	0.679164	Gut bacterial pathway abundance (HSERMETANA.PWY..L.methionine.biosynthesis.III)	TRUE	textfile	0.00308787105006146	23.9617612722164	22.3728718264203
ebi-a-GCST90027484	19	50696248	0.159693	0.0305452	1.71281e-07	7738	rs76383640	A	G	0.0801085	Gut bacterial pathway abundance (HSERMETANA.PWY..L.methionine.biosynthesis.III)	TRUE	textfile	0.0037585208230169	29.1856118166039	27.3329063342481
ebi-a-GCST90027484	19	49437365	0.119826	0.0263689	5.51455e-06	7738	rs10402683	C	G	0.142733	Gut bacterial pathway abundance (HSERMETANA.PWY..L.methionine.biosynthesis.III)	TRUE	textfile	0.00351376425015694	27.2783298594783	20.6499068846141
ebi-a-GCST90027484	20	38118302	-0.120324	0.0262563	4.59113e-06	7738	rs2869014	A	G	0.103713	Gut bacterial pathway abundance (HSERMETANA.PWY..L.methionine.biosynthesis.III)	TRUE	textfile	0.00269162660155164	20.8786208408625	21.0008788778758
ebi-a-GCST90027484	21	37159147	-0.0795352	0.0177161	7.14085e-06	7738	rs409480	G	C	0.715188	Gut bacterial pathway abundance (HSERMETANA.PWY..L.methionine.biosynthesis.III)	TRUE	textfile	0.00257707615803825	19.987771167111	20.1549863759803
ebi-a-GCST90027485	3	174407497	0.0733249	0.0164584	8.3832e-06	7738	rs622016	C	G	0.479785	Gut bacterial pathway abundance (ILEUSYN.PWY..L.isoleucine.biosynthesis.I..from.threonine.)	TRUE	textfile	0.00268387627367127	20.818340703793	19.848501870909
ebi-a-GCST90027485	4	3885218	0.0982763	0.02159	5.31545e-06	7738	rs28542462	C	T	0.301778	Gut bacterial pathway abundance (ILEUSYN.PWY..L.isoleucine.biosynthesis.I..from.threonine.)	TRUE	textfile	0.00407013388266259	31.6152339511908	20.7201220902366
ebi-a-GCST90027485	8	97618681	-0.0726385	0.0161263	6.65748e-06	7738	rs2704240	G	T	0.503827	Gut bacterial pathway abundance (ILEUSYN.PWY..L.isoleucine.biosynthesis.I..from.threonine.)	TRUE	textfile	0.00263802128698077	20.4617111055477	20.2891692548873
ebi-a-GCST90027485	8	9021026	0.0857583	0.0174395	8.76658e-07	7738	rs330943	A	G	0.313932	Gut bacterial pathway abundance (ILEUSYN.PWY..L.isoleucine.biosynthesis.I..from.threonine.)	TRUE	textfile	0.00316799926665501	24.5855292655267	24.1815574078551
ebi-a-GCST90027485	10	19264214	-0.137289	0.0308286	8.45551e-06	7738	rs11007911	A	G	0.0796781	Gut bacterial pathway abundance (ILEUSYN.PWY..L.isoleucine.biosynthesis.I..from.threonine.)	TRUE	textfile	0.00276426837401973	21.4436561619685	19.8318796245871
ebi-a-GCST90027485	11	79622779	0.0782854	0.0164378	1.91197e-06	7738	rs681822	T	A	0.408038	Gut bacterial pathway abundance (ILEUSYN.PWY..L.isoleucine.biosynthesis.I..from.threonine.)	TRUE	textfile	0.00296064260525058	22.9715417193411	22.6816249955845
ebi-a-GCST90027485	15	25061795	0.083808	0.0185794	6.45803e-06	7738	rs9324123	G	A	0.74863	Gut bacterial pathway abundance (ILEUSYN.PWY..L.isoleucine.biosynthesis.I..from.threonine.)	TRUE	textfile	0.00264351403791507	20.5044283414711	20.3473372670205
ebi-a-GCST90027485	18	24514714	0.0715464	0.0159612	7.37666e-06	7738	rs163056	C	T	0.518416	Gut bacterial pathway abundance (ILEUSYN.PWY..L.isoleucine.biosynthesis.I..from.threonine.)	TRUE	textfile	0.00255597154485295	19.8236645935983	20.0929865479385
ebi-a-GCST90027485	22	28113103	-0.0906364	0.0201528	6.87686e-06	7738	rs5752622	G	A	0.798232	Gut bacterial pathway abundance (ILEUSYN.PWY..L.isoleucine.biosynthesis.I..from.threonine.)	TRUE	textfile	0.00264616373734939	20.5250352761906	20.2271411455581
ebi-a-GCST90027486	6	36751245	-0.186202	0.0408798	5.24179e-06	7738	rs736348	A	G	0.187631	Gut bacterial pathway abundance (KDO.NAGLIPASYN.PWY..superpathway.of..Kdo.2.lipid.A.biosynthesis)	TRUE	textfile	0.010569552836496	82.6395235537169	20.7468018028957
ebi-a-GCST90027486	8	17860863	0.220994	0.0437964	4.51315e-07	7738	rs12056629	C	T	0.162447	Gut bacterial pathway abundance (KDO.NAGLIPASYN.PWY..superpathway.of..Kdo.2.lipid.A.biosynthesis)	TRUE	textfile	0.0132896931978729	104.193769812685	25.4615089590939
ebi-a-GCST90027486	10	13780553	0.289462	0.0620549	3.09193e-06	7738	rs17153829	T	C	0.0718029	Gut bacterial pathway abundance (KDO.NAGLIPASYN.PWY..superpathway.of..Kdo.2.lipid.A.biosynthesis)	TRUE	textfile	0.0111685117349113	87.375460638761	21.7586004201718
ebi-a-GCST90027486	15	39159349	0.194748	0.0438377	8.89263e-06	7738	rs4924305	A	G	0.596831	Gut bacterial pathway abundance (KDO.NAGLIPASYN.PWY..superpathway.of..Kdo.2.lipid.A.biosynthesis)	TRUE	textfile	0.0182521703086159	143.823887598345	19.735607168633
ebi-a-GCST90027486	17	1119970	-0.146833	0.0324454	6.02449e-06	7738	rs11652627	C	G	0.532292	Gut bacterial pathway abundance (KDO.NAGLIPASYN.PWY..superpathway.of..Kdo.2.lipid.A.biosynthesis)	TRUE	textfile	0.0107350007075761	83.9471380602846	20.480524701011
ebi-a-GCST90027486	17	45311777	-0.264877	0.0599029	9.78971e-06	7738	rs113552917	A	T	0.0808556	Gut bacterial pathway abundance (KDO.NAGLIPASYN.PWY..superpathway.of..Kdo.2.lipid.A.biosynthesis)	TRUE	textfile	0.010428271831717	81.5232575808228	19.5520726484841
ebi-a-GCST90027486	18	3057753	-0.265311	0.056847	3.05471e-06	7738	rs68108910	C	T	0.0856918	Gut bacterial pathway abundance (KDO.NAGLIPASYN.PWY..superpathway.of..Kdo.2.lipid.A.biosynthesis)	TRUE	textfile	0.0110299206731773	86.2791181567201	21.7818825560028
ebi-a-GCST90027486	20	37200322	0.197497	0.0409392	1.40605e-06	7738	rs2206783	G	A	0.80203	Gut bacterial pathway abundance (KDO.NAGLIPASYN.PWY..superpathway.of..Kdo.2.lipid.A.biosynthesis)	TRUE	textfile	0.0123862829925733	97.0220275199219	23.2724605344032
ebi-a-GCST90027486	22	30691307	0.157928	0.0335607	2.52941e-06	7738	rs737805	A	G	0.415438	Gut bacterial pathway abundance (KDO.NAGLIPASYN.PWY..superpathway.of..Kdo.2.lipid.A.biosynthesis)	TRUE	textfile	0.0121139301652558	94.8625217218576	22.1440090214576
ebi-a-GCST90027487	1	55518752	-0.130382	0.0277244	2.56649e-06	7738	rs7552841	T	C	0.36844	Gut bacterial pathway abundance (KETOGLUCONMET.PWY..ketogluconate.metabolism)	TRUE	textfile	0.00791127830721071	61.6896933171001	22.1162232414816
ebi-a-GCST90027487	3	100786460	0.164815	0.0363372	5.74116e-06	7738	rs145696452	C	T	0.172966	Gut bacterial pathway abundance (KETOGLUCONMET.PWY..ketogluconate.metabolism)	TRUE	textfile	0.00777154867460036	60.5915910457923	20.5726648516005
ebi-a-GCST90027487	4	9753418	0.146268	0.0324179	6.42333e-06	7738	rs28620806	C	T	0.653466	Gut bacterial pathway abundance (KETOGLUCONMET.PWY..ketogluconate.metabolism)	TRUE	textfile	0.00968941348898188	75.69070125247	20.3577084171995
ebi-a-GCST90027487	5	158070705	-0.23026	0.0508342	5.90867e-06	7738	rs2913384	A	G	0.922568	Gut bacterial pathway abundance (KETOGLUCONMET.PWY..ketogluconate.metabolism)	TRUE	textfile	0.00757505621042852	59.0479262039794	20.5175270244502
ebi-a-GCST90027487	5	116730016	-0.240451	0.0514641	2.97982e-06	7738	rs2624489	G	A	0.0771916	Gut bacterial pathway abundance (KETOGLUCONMET.PWY..ketogluconate.metabolism)	TRUE	textfile	0.00823691819572435	64.250021331908	21.8295312752109
ebi-a-GCST90027487	5	4540543	-0.266455	0.0576131	3.74792e-06	7738	rs2895499	A	G	0.0744206	Gut bacterial pathway abundance (KETOGLUCONMET.PWY..ketogluconate.metabolism)	TRUE	textfile	0.00978103000780888	76.4134503916909	21.3897279152553
ebi-a-GCST90027487	7	155148917	-0.209856	0.0444018	2.28665e-06	7738	rs3923652	C	A	0.101974	Gut bacterial pathway abundance (KETOGLUCONMET.PWY..ketogluconate.metabolism)	TRUE	textfile	0.00806586860229771	62.9049425080803	22.3378632921215
ebi-a-GCST90027487	9	33230471	0.228551	0.0437442	1.74434e-07	7738	rs557948	T	C	0.117478	Gut bacterial pathway abundance (KETOGLUCONMET.PWY..ketogluconate.metabolism)	TRUE	textfile	0.0108312438172522	84.7079951186639	27.2976521096634
ebi-a-GCST90027487	9	137907690	0.165422	0.0361546	4.7527e-06	7738	rs4842206	G	A	0.17556	Gut bacterial pathway abundance (KETOGLUCONMET.PWY..ketogluconate.metabolism)	TRUE	textfile	0.00792138564470459	61.7691364985804	20.934346704317
ebi-a-GCST90027487	12	71083507	-0.287963	0.06359	5.94224e-06	7738	rs17814434	T	C	0.0561389	Gut bacterial pathway abundance (KETOGLUCONMET.PWY..ketogluconate.metabolism)	TRUE	textfile	0.00878770280163467	68.5843679155254	20.5066976775484
ebi-a-GCST90027487	15	100697968	0.127232	0.028591	8.58361e-06	7738	rs4482264	C	T	0.354681	Gut bacterial pathway abundance (KETOGLUCONMET.PWY..ketogluconate.metabolism)	TRUE	textfile	0.00741028788129329	57.7539605234485	19.8031381430166
ebi-a-GCST90027488	3	3679852	0.142865	0.0279571	3.2187e-07	7738	rs17034687	G	C	0.095861	Gut bacterial pathway abundance (LACTOSECAT.PWY..lactose.and.galactose.degradation.I)	TRUE	textfile	0.00353800827856067	27.4672112637856	26.1136423207947
ebi-a-GCST90027488	4	181589651	0.0782579	0.0170131	4.22766e-06	7738	rs1833677	A	T	0.56405	Gut bacterial pathway abundance (LACTOSECAT.PWY..lactose.and.galactose.degradation.I)	TRUE	textfile	0.00301190077786696	23.3704539058771	21.1587238261911
ebi-a-GCST90027488	6	1410267	0.113638	0.0254525	8.01826e-06	7738	rs55919213	T	C	0.151809	Gut bacterial pathway abundance (LACTOSECAT.PWY..lactose.and.galactose.degradation.I)	TRUE	textfile	0.00332558718803959	25.8125844869342	19.9336244119923
ebi-a-GCST90027488	7	155049928	0.17205	0.0358606	1.60457e-06	7738	rs4960590	G	A	0.0570902	Gut bacterial pathway abundance (LACTOSECAT.PWY..lactose.and.galactose.degradation.I)	TRUE	textfile	0.00318691927992273	24.7328290793222	23.0183532460907
ebi-a-GCST90027488	8	74611453	0.0943389	0.0211883	8.49141e-06	7738	rs76039193	G	A	0.205257	Gut bacterial pathway abundance (LACTOSECAT.PWY..lactose.and.galactose.degradation.I)	TRUE	textfile	0.00290359674014973	22.5276355509473	19.8239132841236
ebi-a-GCST90027488	8	25073445	-0.196501	0.0416246	2.34925e-06	7738	rs191667368	C	A	0.0547168	Gut bacterial pathway abundance (LACTOSECAT.PWY..lactose.and.galactose.degradation.I)	TRUE	textfile	0.0039943135674268	31.0239290583664	22.2858592597918
ebi-a-GCST90027488	9	136149399	0.16989	0.0217316	5.3827e-15	7738	rs507666	A	G	0.177602	Gut bacterial pathway abundance (LACTOSECAT.PWY..lactose.and.galactose.degradation.I)	TRUE	textfile	0.00843131909247564	65.7792906888661	61.1156207722268
ebi-a-GCST90027488	13	114968298	-0.164898	0.0336218	9.3672e-07	7738	rs118184992	T	C	0.0658176	Gut bacterial pathway abundance (LACTOSECAT.PWY..lactose.and.galactose.degradation.I)	TRUE	textfile	0.00334375535609238	25.9540755137422	24.0540857948999
ebi-a-GCST90027488	14	95024931	-0.0814631	0.0176494	3.91931e-06	7738	rs7147611	A	G	0.656995	Gut bacterial pathway abundance (LACTOSECAT.PWY..lactose.and.galactose.degradation.I)	TRUE	textfile	0.00299098597331226	23.2076813389014	21.3040402330897
ebi-a-GCST90027488	19	50782169	0.136232	0.0294225	3.653e-06	7738	rs80205307	T	C	0.0984987	Gut bacterial pathway abundance (LACTOSECAT.PWY..lactose.and.galactose.degradation.I)	TRUE	textfile	0.00329598416545976	25.5820515407951	21.4387333130502
ebi-a-GCST90027488	20	934617	-0.0833209	0.0187875	9.21064e-06	7738	rs6056182	T	C	0.310478	Gut bacterial pathway abundance (LACTOSECAT.PWY..lactose.and.galactose.degradation.I)	TRUE	textfile	0.00297246575539435	23.0635506983794	19.6684401043041
ebi-a-GCST90027488	21	26572440	-0.185895	0.0376992	8.18107e-07	7738	rs9982657	A	G	0.051495	Gut bacterial pathway abundance (LACTOSECAT.PWY..lactose.and.galactose.degradation.I)	TRUE	textfile	0.00337574863128435	26.2032469867665	24.3148250390032
ebi-a-GCST90027489	1	240165382	0.202777	0.0456109	8.75669e-06	7738	rs56061025	G	A	0.171142	Gut bacterial pathway abundance (METHGLYUT.PWY..superpathway.of.methylglyoxal.degradation)	TRUE	textfile	0.0116655204486791	91.3096406713952	19.7651494887364
ebi-a-GCST90027489	4	136984840	-0.236375	0.0521504	5.82693e-06	7738	rs78219112	C	A	0.140307	Gut bacterial pathway abundance (METHGLYUT.PWY..superpathway.of.methylglyoxal.degradation)	TRUE	textfile	0.0134789421285322	105.697790710425	20.5441319596847
ebi-a-GCST90027489	4	34652075	-0.362288	0.0759395	1.83544e-06	7738	rs111549352	C	T	0.0529533	Gut bacterial pathway abundance (METHGLYUT.PWY..superpathway.of.methylglyoxal.degradation)	TRUE	textfile	0.0131644378739969	103.1986435246	22.7600091205938
ebi-a-GCST90027489	8	134963609	-0.340848	0.0732542	3.2722e-06	7738	rs72727948	A	C	0.0622588	Gut bacterial pathway abundance (METHGLYUT.PWY..superpathway.of.methylglyoxal.degradation)	TRUE	textfile	0.0135654822889195	106.385744925664	21.6499272018335
ebi-a-GCST90027489	10	107987090	-0.31214	0.0701178	8.52138e-06	7738	rs75084758	T	C	0.0810094	Gut bacterial pathway abundance (METHGLYUT.PWY..superpathway.of.methylglyoxal.degradation)	TRUE	textfile	0.0145069238877975	113.877576531267	19.8171998652471
ebi-a-GCST90027489	11	61645967	0.219293	0.0447067	9.3362e-07	7738	rs174453	G	C	0.173317	Gut bacterial pathway abundance (METHGLYUT.PWY..superpathway.of.methylglyoxal.degradation)	TRUE	textfile	0.0137803327142056	108.09422830766	24.0604812705401
ebi-a-GCST90027489	12	129189556	0.147904	0.0332725	8.78031e-06	7738	rs902061	C	T	0.522882	Gut bacterial pathway abundance (METHGLYUT.PWY..superpathway.of.methylglyoxal.degradation)	TRUE	textfile	0.0109148891026259	85.3693794069003	19.7600924182689
ebi-a-GCST90027489	16	12851942	0.167159	0.0374578	8.09767e-06	7738	rs7193741	G	T	0.575354	Gut bacterial pathway abundance (METHGLYUT.PWY..superpathway.of.methylglyoxal.degradation)	TRUE	textfile	0.0136537422060545	107.087494752885	19.9147562806283
ebi-a-GCST90027489	17	50199900	0.267527	0.0500129	8.8367e-08	7738	rs12601384	A	G	0.141719	Gut bacterial pathway abundance (METHGLYUT.PWY..superpathway.of.methylglyoxal.degradation)	TRUE	textfile	0.0174109637916937	137.077873789738	28.6135118148737
ebi-a-GCST90027490	1	165784152	-0.0781066	0.0173838	7.02021e-06	7738	rs10918287	A	G	0.633281	Gut bacterial pathway abundance (NAGLIPASYN.PWY..lipid.IVA.biosynthesis)	TRUE	textfile	0.00283357904532683	21.9828576594686	20.1876623796176
ebi-a-GCST90027490	2	2881088	0.126388	0.0282868	7.89205e-06	7738	rs62104460	T	C	0.101043	Gut bacterial pathway abundance (NAGLIPASYN.PWY..lipid.IVA.biosynthesis)	TRUE	textfile	0.00290192931209659	22.5146611134162	19.9638382903574
ebi-a-GCST90027490	3	116990217	0.0846475	0.0178187	2.02913e-06	7738	rs11916439	T	C	0.304223	Gut bacterial pathway abundance (NAGLIPASYN.PWY..lipid.IVA.biosynthesis)	TRUE	textfile	0.00303333503234878	23.5372762548802	22.5671252938434
ebi-a-GCST90027490	6	24403039	-0.0837878	0.0180916	3.63362e-06	7738	rs1321819	A	G	0.282419	Gut bacterial pathway abundance (NAGLIPASYN.PWY..lipid.IVA.biosynthesis)	TRUE	textfile	0.00284548573252138	22.0754931275181	21.4490282222716
ebi-a-GCST90027490	8	29233822	0.0820111	0.0177587	3.87284e-06	7738	rs12677665	G	A	0.688302	Gut bacterial pathway abundance (NAGLIPASYN.PWY..lipid.IVA.biosynthesis)	TRUE	textfile	0.00288594677287276	22.3903014531661	21.3266642927291
ebi-a-GCST90027490	9	14449077	0.172086	0.0377768	5.23034e-06	7738	rs11790347	G	C	0.0511725	Gut bacterial pathway abundance (NAGLIPASYN.PWY..lipid.IVA.biosynthesis)	TRUE	textfile	0.00287570924432154	22.3106456439967	20.7510819718301
ebi-a-GCST90027490	10	111524436	-0.0923156	0.0199879	3.86367e-06	7738	rs2244670	A	T	0.208219	Gut bacterial pathway abundance (NAGLIPASYN.PWY..lipid.IVA.biosynthesis)	TRUE	textfile	0.00280999548079293	21.7993812020761	21.3312279865009
ebi-a-GCST90027490	11	100922112	-0.156583	0.0349849	7.61535e-06	7738	rs657516	G	A	0.06019	Gut bacterial pathway abundance (NAGLIPASYN.PWY..lipid.IVA.biosynthesis)	TRUE	textfile	0.00277385413614385	21.5182240118867	20.0321676103098
ebi-a-GCST90027490	11	115619704	0.126177	0.0282402	7.89569e-06	7738	rs17118750	C	T	0.0945335	Gut bacterial pathway abundance (NAGLIPASYN.PWY..lipid.IVA.biosynthesis)	TRUE	textfile	0.0027255146137154	21.1422044388666	19.9629564109608
ebi-a-GCST90027490	18	5305702	-0.117423	0.0263682	8.45921e-06	7738	rs67156511	G	T	0.12085	Gut bacterial pathway abundance (NAGLIPASYN.PWY..lipid.IVA.biosynthesis)	TRUE	textfile	0.00292985396823253	22.7319515968385	19.8310347446656
ebi-a-GCST90027490	21	35371782	0.0874062	0.0180324	1.2523e-06	7738	rs2096694	T	C	0.296603	Gut bacterial pathway abundance (NAGLIPASYN.PWY..lipid.IVA.biosynthesis)	TRUE	textfile	0.00318779603421765	24.7396550951078	23.4951063031642
ebi-a-GCST90027491	5	9947612	-0.0743313	0.0165197	6.80957e-06	7738	rs1428949	T	C	0.433176	Gut bacterial pathway abundance (NONMEVIPP.PWY..methylerythritol.phosphate.pathway.I)	TRUE	textfile	0.00271322662114708	21.0466254055294	20.2459958879511
ebi-a-GCST90027491	5	71380793	0.0857065	0.019281	8.78436e-06	7738	rs10213988	C	T	0.23195	Gut bacterial pathway abundance (NONMEVIPP.PWY..methylerythritol.phosphate.pathway.I)	TRUE	textfile	0.00261722696618903	20.2999975113386	19.759156956983
ebi-a-GCST90027491	7	31081980	0.0874913	0.0188945	3.64762e-06	7738	rs741054	A	T	0.243661	Gut bacterial pathway abundance (NONMEVIPP.PWY..methylerythritol.phosphate.pathway.I)	TRUE	textfile	0.00282138434415455	21.8879837009185	21.4416859931048
ebi-a-GCST90027491	9	83676352	-0.0818744	0.018107	6.13465e-06	7738	rs11139000	C	T	0.282074	Gut bacterial pathway abundance (NONMEVIPP.PWY..methylerythritol.phosphate.pathway.I)	TRUE	textfile	0.00271499475768735	21.0603782620457	20.4457599522172
ebi-a-GCST90027491	9	10515836	0.089341	0.019147	3.07029e-06	7738	rs10756052	C	G	0.240585	Gut bacterial pathway abundance (NONMEVIPP.PWY..methylerythritol.phosphate.pathway.I)	TRUE	textfile	0.00291661652236458	22.6289453729709	21.7720911542782
ebi-a-GCST90027491	11	59726765	-0.0891578	0.0167524	1.02579e-07	7738	rs7108080	A	G	0.508635	Gut bacterial pathway abundance (NONMEVIPP.PWY..methylerythritol.phosphate.pathway.I)	TRUE	textfile	0.0039733712273728	30.8606205165754	28.3246543478919
ebi-a-GCST90027491	11	90723689	-0.127657	0.0279162	4.81072e-06	7738	rs76346802	G	A	0.0931431	Gut bacterial pathway abundance (NONMEVIPP.PWY..methylerythritol.phosphate.pathway.I)	TRUE	textfile	0.00275301586209739	21.3561244585728	20.9110897501356
ebi-a-GCST90027491	12	127091880	-0.155967	0.0319398	1.04412e-06	7738	rs11058744	T	G	0.0707436	Gut bacterial pathway abundance (NONMEVIPP.PWY..methylerythritol.phosphate.pathway.I)	TRUE	textfile	0.00319829228343354	24.8213751171432	23.8452045675613
ebi-a-GCST90027491	14	29433065	0.162288	0.03077	1.33315e-07	7738	rs79747739	C	A	0.0806663	Gut bacterial pathway abundance (NONMEVIPP.PWY..methylerythritol.phosphate.pathway.I)	TRUE	textfile	0.0039063228089861	30.3378225786304	27.8174825180882
ebi-a-GCST90027491	15	31340812	-0.077654	0.0164151	2.23815e-06	7738	rs11070764	C	T	0.553392	Gut bacterial pathway abundance (NONMEVIPP.PWY..methylerythritol.phosphate.pathway.I)	TRUE	textfile	0.00298069152830813	23.1275658024494	22.3789959260221
ebi-a-GCST90027491	17	47907641	-0.0899681	0.0191208	2.53554e-06	7738	rs7221118	C	T	0.229708	Gut bacterial pathway abundance (NONMEVIPP.PWY..methylerythritol.phosphate.pathway.I)	TRUE	textfile	0.00286443255821587	22.2229062866636	22.139355809017
ebi-a-GCST90027492	1	18450321	0.0769256	0.0170061	6.08499e-06	7738	rs12735521	T	C	0.32237	Gut bacterial pathway abundance (NONOXIPENT.PWY..pentose.phosphate.pathway..non.oxidative.branch.)	TRUE	textfile	0.00258534808871557	20.0520944583864	20.4612578170427
ebi-a-GCST90027492	3	174766172	-0.0850326	0.0185278	4.44375e-06	7738	rs55804433	T	C	0.277617	Gut bacterial pathway abundance (NONOXIPENT.PWY..pentose.phosphate.pathway..non.oxidative.branch.)	TRUE	textfile	0.00290011010486979	22.5005057152622	21.0631445837851
ebi-a-GCST90027492	3	149696358	0.111617	0.0235532	2.14862e-06	7738	rs2306372	G	A	0.186595	Gut bacterial pathway abundance (NONOXIPENT.PWY..pentose.phosphate.pathway..non.oxidative.branch.)	TRUE	textfile	0.00378179102315486	29.3669951939274	22.457471195995
ebi-a-GCST90027492	6	25235303	-0.0970976	0.0211387	4.36164e-06	7738	rs9461124	T	C	0.17584	Gut bacterial pathway abundance (NONOXIPENT.PWY..pentose.phosphate.pathway..non.oxidative.branch.)	TRUE	textfile	0.00273260081861566	21.1973237570618	21.0989304347447
ebi-a-GCST90027492	9	119627620	-0.0831557	0.0174273	1.82785e-06	7738	rs10817945	G	C	0.312346	Gut bacterial pathway abundance (NONOXIPENT.PWY..pentose.phosphate.pathway..non.oxidative.branch.)	TRUE	textfile	0.00297043439773518	23.0477423074194	22.7679449575269
ebi-a-GCST90027492	12	95311669	0.110006	0.0226014	1.13167e-06	7738	rs11107787	T	C	0.148261	Gut bacterial pathway abundance (NONOXIPENT.PWY..pentose.phosphate.pathway..non.oxidative.branch.)	TRUE	textfile	0.00305630154370826	23.7160320876071	23.6898365116952
ebi-a-GCST90027492	16	3755986	0.167808	0.0371239	6.17775e-06	7738	rs4786434	G	T	0.0547628	Gut bacterial pathway abundance (NONOXIPENT.PWY..pentose.phosphate.pathway..non.oxidative.branch.)	TRUE	textfile	0.00291529003893682	22.6186235892595	20.4323412990529
ebi-a-GCST90027493	1	60484531	-0.376771	0.0807643	3.08525e-06	7738	rs12041866	T	C	0.0747288	Gut bacterial pathway abundance (ORNDEG.PWY..superpathway.of.ornithine.degradation)	TRUE	textfile	0.0196309801646585	154.906223555805	21.7628650506794
ebi-a-GCST90027493	4	34521169	-0.20668	0.0462699	7.93835e-06	7738	rs10856807	C	T	0.354718	Gut bacterial pathway abundance (ORNDEG.PWY..superpathway.of.ornithine.degradation)	TRUE	textfile	0.0195550837033269	154.295386731509	19.9526132246124
ebi-a-GCST90027493	5	31806434	-0.197206	0.0441133	7.80531e-06	7738	rs2010151	C	A	0.418744	Gut bacterial pathway abundance (ORNDEG.PWY..superpathway.of.ornithine.degradation)	TRUE	textfile	0.018931555122447	149.280624804449	19.9848619961151
ebi-a-GCST90027493	5	78856333	-0.225331	0.049199	4.65008e-06	7738	rs12522600	A	T	0.249899	Gut bacterial pathway abundance (ORNDEG.PWY..superpathway.of.ornithine.degradation)	TRUE	textfile	0.019035143119467	150.113295231054	20.9763218033616
ebi-a-GCST90027493	5	94469728	-0.237472	0.0495125	1.61704e-06	7738	rs6868622	T	C	0.28369	Gut bacterial pathway abundance (ORNDEG.PWY..superpathway.of.ornithine.degradation)	TRUE	textfile	0.0229192212417803	181.462064735065	23.0035630162068
ebi-a-GCST90027493	7	74482794	0.337718	0.0722672	2.96565e-06	7738	rs111457769	C	T	0.112527	Gut bacterial pathway abundance (ORNDEG.PWY..superpathway.of.ornithine.degradation)	TRUE	textfile	0.0227798207729377	180.332638688276	21.8386586867401
ebi-a-GCST90027493	20	40998244	-0.379049	0.0778587	1.12497e-06	7738	rs6124449	C	A	0.092716	Gut bacterial pathway abundance (ORNDEG.PWY..superpathway.of.ornithine.degradation)	TRUE	textfile	0.0241723372623086	191.629329851746	23.7015317731976
ebi-a-GCST90027494	1	84041610	0.145688	0.0328667	9.30701e-06	7738	rs12034038	C	G	0.174619	Gut bacterial pathway abundance (P105.PWY..TCA.cycle.IV..2.oxoglutarate.decarboxylase.)	TRUE	textfile	0.0061181979267942	47.6217383827235	19.6487696536569
ebi-a-GCST90027494	1	57211399	0.208416	0.0458464	5.46852e-06	7738	rs857120	C	T	0.0883455	Gut bacterial pathway abundance (P105.PWY..TCA.cycle.IV..2.oxoglutarate.decarboxylase.)	TRUE	textfile	0.00699691860323971	54.509561278023	20.6657720449853
ebi-a-GCST90027494	1	83675735	-0.137144	0.0302967	5.99156e-06	7738	rs11582075	T	C	0.219197	Gut bacterial pathway abundance (P105.PWY..TCA.cycle.IV..2.oxoglutarate.decarboxylase.)	TRUE	textfile	0.00643812936840776	50.1280999867093	20.4909914075034
ebi-a-GCST90027494	5	14463639	-0.137509	0.0310886	9.7277e-06	7738	rs27099	T	A	0.208739	Gut bacterial pathway abundance (P105.PWY..TCA.cycle.IV..2.oxoglutarate.decarboxylase.)	TRUE	textfile	0.00624619592085465	48.6242884760652	19.5641019549669
ebi-a-GCST90027494	6	21206319	-0.185493	0.0418583	9.36074e-06	7738	rs10223540	T	C	0.1009	Gut bacterial pathway abundance (P105.PWY..TCA.cycle.IV..2.oxoglutarate.decarboxylase.)	TRUE	textfile	0.00624286882881262	48.5982256074749	19.6377568234462
ebi-a-GCST90027494	7	155118470	0.235877	0.0420321	2.00198e-08	7738	rs36182340	T	G	0.903211	Gut bacterial pathway abundance (P105.PWY..TCA.cycle.IV..2.oxoglutarate.decarboxylase.)	TRUE	textfile	0.00972783975170686	75.9938240617968	31.4926360175257
ebi-a-GCST90027494	10	95941459	0.200658	0.0429821	3.03557e-06	7738	rs72814612	C	A	0.107888	Gut bacterial pathway abundance (P105.PWY..TCA.cycle.IV..2.oxoglutarate.decarboxylase.)	TRUE	textfile	0.00775060274213918	60.4270085513662	21.7940377082858
ebi-a-GCST90027494	13	77914588	-0.133596	0.0296076	6.41594e-06	7738	rs6562993	G	A	0.236848	Gut bacterial pathway abundance (P105.PWY..TCA.cycle.IV..2.oxoglutarate.decarboxylase.)	TRUE	textfile	0.00645204925904863	50.2371858658426	20.3601278434073
ebi-a-GCST90027494	15	91307410	0.134971	0.026959	5.5423e-07	7738	rs2518968	G	C	0.539119	Gut bacterial pathway abundance (P105.PWY..TCA.cycle.IV..2.oxoglutarate.decarboxylase.)	TRUE	textfile	0.00905283008729547	70.6724795041164	25.0653269410603
ebi-a-GCST90027495	1	65848034	-0.104073	0.0222859	3.01342e-06	7738	rs6672992	C	A	0.189469	Gut bacterial pathway abundance (P108.PWY..pyruvate.fermentation.to.propanoate.I)	TRUE	textfile	0.00332670227921847	25.8212685048214	21.807997689032
ebi-a-GCST90027495	2	67070333	0.0988657	0.0219208	6.47888e-06	7738	rs10490196	A	G	0.197408	Gut bacterial pathway abundance (P108.PWY..pyruvate.fermentation.to.propanoate.I)	TRUE	textfile	0.00309728280879971	24.0350230726465	20.3412900214198
ebi-a-GCST90027495	3	69136061	0.128453	0.0260338	8.05193e-07	7738	rs74768264	G	A	0.13271	Gut bacterial pathway abundance (P108.PWY..pyruvate.fermentation.to.propanoate.I)	TRUE	textfile	0.00379827571673833	29.4954929593484	24.3452015824949
ebi-a-GCST90027495	4	22014333	0.0977238	0.0219458	8.46935e-06	7738	rs7690663	C	G	0.200105	Gut bacterial pathway abundance (P108.PWY..pyruvate.fermentation.to.propanoate.I)	TRUE	textfile	0.00305718422966149	23.7229024840172	19.8288651113434
ebi-a-GCST90027495	4	101893381	0.0871736	0.0188008	3.5403e-06	7738	rs2645383	C	T	0.334436	Gut bacterial pathway abundance (P108.PWY..pyruvate.fermentation.to.propanoate.I)	TRUE	textfile	0.00338300626466052	26.2597734414749	21.4989526785426
ebi-a-GCST90027495	5	156490831	-0.151374	0.0327471	3.79114e-06	7738	rs62381166	C	T	0.0770703	Gut bacterial pathway abundance (P108.PWY..pyruvate.fermentation.to.propanoate.I)	TRUE	textfile	0.00325977962814246	25.3001280453016	21.3676559478308
ebi-a-GCST90027495	5	58085595	0.106359	0.021616	8.63694e-07	7738	rs953621	A	C	0.198582	Gut bacterial pathway abundance (P108.PWY..pyruvate.fermentation.to.propanoate.I)	TRUE	textfile	0.00360062140807091	27.9550628104559	24.2101693547211
ebi-a-GCST90027495	5	8264063	-0.07789	0.017578	9.37497e-06	7738	rs12514068	T	C	0.389548	Gut bacterial pathway abundance (P108.PWY..pyruvate.fermentation.to.propanoate.I)	TRUE	textfile	0.00288539917467005	22.3860406785455	19.6347098272555
ebi-a-GCST90027495	6	167001286	-0.0952307	0.0182225	1.73213e-07	7738	rs3799603	C	T	0.360162	Gut bacterial pathway abundance (P108.PWY..pyruvate.fermentation.to.propanoate.I)	TRUE	textfile	0.0041797650246738	32.4703807928523	27.3110272460089
ebi-a-GCST90027495	6	50434789	0.142409	0.0316777	6.93889e-06	7738	rs200243	A	G	0.0873623	Gut bacterial pathway abundance (P108.PWY..pyruvate.fermentation.to.propanoate.I)	TRUE	textfile	0.00323390556400145	25.0986601397903	20.2100594263628
ebi-a-GCST90027495	7	3662770	0.0833274	0.0181076	4.18871e-06	7738	rs10951264	A	G	0.637001	Gut bacterial pathway abundance (P108.PWY..pyruvate.fermentation.to.propanoate.I)	TRUE	textfile	0.0032110805543865	24.9209423220212	21.1764851287128
ebi-a-GCST90027495	16	8513688	0.179956	0.0395784	5.44603e-06	7738	rs11647368	C	A	0.0557287	Gut bacterial pathway abundance (P108.PWY..pyruvate.fermentation.to.propanoate.I)	TRUE	textfile	0.00340830428409715	26.4568148170601	20.6736041211135
ebi-a-GCST90027495	16	50332152	0.0825122	0.0178171	3.63806e-06	7738	rs66470361	T	C	0.402943	Gut bacterial pathway abundance (P108.PWY..pyruvate.fermentation.to.propanoate.I)	TRUE	textfile	0.00327586306269723	25.425366672564	21.4467899562252
ebi-a-GCST90027495	17	48445699	-0.0826985	0.0185658	8.41453e-06	7738	rs2586438	T	C	0.57861	Gut bacterial pathway abundance (P108.PWY..pyruvate.fermentation.to.propanoate.I)	TRUE	textfile	0.0033349967931886	25.8858644670937	19.8411997431795
ebi-a-GCST90027496	4	39547170	0.292743	0.0647025	6.05508e-06	7738	rs113865897	A	G	0.0616905	Gut bacterial pathway abundance (P122.PWY..heterolactic.fermentation)	TRUE	textfile	0.00992127385437291	77.5200724049693	20.4706161780385
ebi-a-GCST90027496	5	111841899	0.241206	0.0530633	5.47722e-06	7738	rs10478090	A	G	0.916364	Gut bacterial pathway abundance (P122.PWY..heterolactic.fermentation)	TRUE	textfile	0.00891800029251744	69.6104361528887	20.6627301019137
ebi-a-GCST90027496	7	77954163	-0.144703	0.0306366	2.32145e-06	7738	rs798301	A	T	0.494294	Gut bacterial pathway abundance (P122.PWY..heterolactic.fermentation)	TRUE	textfile	0.0104681156250385	81.8380324616318	22.3086832621723
ebi-a-GCST90027496	11	87633738	0.325538	0.0653775	6.3794e-07	7738	rs72956918	A	G	0.0703907	Gut bacterial pathway abundance (P122.PWY..heterolactic.fermentation)	TRUE	textfile	0.0138691268889948	108.80053402525	24.7940094974197
ebi-a-GCST90027496	17	11989561	-0.28699	0.0551751	1.97742e-07	7738	rs36039198	A	G	0.0993116	Gut bacterial pathway abundance (P122.PWY..heterolactic.fermentation)	TRUE	textfile	0.0147345905657936	115.691458895768	27.0549833256546
ebi-a-GCST90027496	18	36125986	0.167074	0.0341354	9.85803e-07	7738	rs1963381	A	G	0.761011	Gut bacterial pathway abundance (P122.PWY..heterolactic.fermentation)	TRUE	textfile	0.0101535189287343	79.3533380526642	23.9556383563791
ebi-a-GCST90027497	1	19860840	0.0828812	0.0174684	2.08877e-06	7738	rs10917476	G	C	0.313636	Gut bacterial pathway abundance (P161.PWY..acetylene.degradation)	TRUE	textfile	0.00295748437893071	22.9469644442959	22.5115710428048
ebi-a-GCST90027497	2	193447212	-0.107741	0.0230856	3.05619e-06	7738	rs17639960	C	T	0.156574	Gut bacterial pathway abundance (P161.PWY..acetylene.degradation)	TRUE	textfile	0.00306590455968198	23.7907779282283	21.7810931018747
ebi-a-GCST90027497	7	21840496	0.0843908	0.0187182	6.5289e-06	7738	rs12700304	T	G	0.249884	Gut bacterial pathway abundance (P161.PWY..acetylene.degradation)	TRUE	textfile	0.00266985135045147	20.7092606947252	20.3264736412843
ebi-a-GCST90027497	10	124321890	-0.0846704	0.0178762	2.17455e-06	7738	rs7096251	T	C	0.60112	Gut bacterial pathway abundance (P161.PWY..acetylene.degradation)	TRUE	textfile	0.00343792705324434	26.6875535462196	22.4343149783114
ebi-a-GCST90027497	17	8819289	0.0785302	0.0172148	5.07201e-06	7738	rs181541	G	A	0.620551	Gut bacterial pathway abundance (P161.PWY..acetylene.degradation)	TRUE	textfile	0.00290425198669649	22.5327341068797	20.8098736849472
ebi-a-GCST90027498	2	229353849	0.0850658	0.0180993	2.60226e-06	7738	rs10933259	G	A	0.287238	Gut bacterial pathway abundance (P162.PWY..L.glutamate.degradation.V..via.hydroxyglutarate.)	TRUE	textfile	0.00296296423264588	22.9896086920255	22.0895273875649
ebi-a-GCST90027498	9	9471965	0.0754375	0.0170426	9.58208e-06	7738	rs4451355	T	A	0.637633	Gut bacterial pathway abundance (P162.PWY..L.glutamate.degradation.V..via.hydroxyglutarate.)	TRUE	textfile	0.00262980772321385	20.3978349306197	19.5930872729853
ebi-a-GCST90027498	9	9139951	0.174085	0.0391769	8.84871e-06	7738	rs7043302	T	G	0.0507327	Gut bacterial pathway abundance (P162.PWY..L.glutamate.degradation.V..via.hydroxyglutarate.)	TRUE	textfile	0.00291896707407659	22.6472358207361	19.7452468506581
ebi-a-GCST90027498	10	125222037	-0.0755993	0.0169527	8.21845e-06	7738	rs2282015	G	T	0.379771	Gut bacterial pathway abundance (P162.PWY..L.glutamate.degradation.V..via.hydroxyglutarate.)	TRUE	textfile	0.00269239894025828	20.8846279520037	19.8864743833322
ebi-a-GCST90027498	11	33383339	0.0841692	0.0180774	3.22359e-06	7738	rs3908395	G	A	0.674308	Gut bacterial pathway abundance (P162.PWY..L.glutamate.degradation.V..via.hydroxyglutarate.)	TRUE	textfile	0.00311172921746397	24.1474776379955	21.6787612837745
ebi-a-GCST90027498	13	63330978	-0.078216	0.0169931	4.16821e-06	7738	rs9570722	G	A	0.393238	Gut bacterial pathway abundance (P162.PWY..L.glutamate.degradation.V..via.hydroxyglutarate.)	TRUE	textfile	0.00291940974133399	22.650680375897	21.1858541478359
ebi-a-GCST90027498	15	33082731	0.151377	0.0334773	6.13197e-06	7738	rs79195604	A	G	0.0663535	Gut bacterial pathway abundance (P162.PWY..L.glutamate.degradation.V..via.hydroxyglutarate.)	TRUE	textfile	0.00283920069889766	22.0265945292541	20.446498260038
ebi-a-GCST90027498	15	57884181	-0.0832316	0.0185034	6.85409e-06	7738	rs1690328	C	T	0.733708	Gut bacterial pathway abundance (P162.PWY..L.glutamate.degradation.V..via.hydroxyglutarate.)	TRUE	textfile	0.00270699751000612	20.9981747441544	20.2336117349984
ebi-a-GCST90027498	16	78349809	0.116686	0.0243562	1.66092e-06	7738	rs77890687	G	A	0.131645	Gut bacterial pathway abundance (P162.PWY..L.glutamate.degradation.V..via.hydroxyglutarate.)	TRUE	textfile	0.00311292873755715	24.1568151578549	22.9518893620252
ebi-a-GCST90027498	16	62680398	0.123882	0.0258491	1.64718e-06	7738	rs288625	A	G	0.884763	Gut bacterial pathway abundance (P162.PWY..L.glutamate.degradation.V..via.hydroxyglutarate.)	TRUE	textfile	0.00312943047979427	24.2852732660574	22.9681260542725
ebi-a-GCST90027498	20	39325800	0.11865	0.0265865	8.09077e-06	7738	rs6072106	C	T	0.12294	Gut bacterial pathway abundance (P162.PWY..L.glutamate.degradation.V..via.hydroxyglutarate.)	TRUE	textfile	0.00303590371905488	23.5572687704796	19.916505886065
ebi-a-GCST90027499	1	30520504	0.109628	0.0247602	9.52928e-06	7738	rs56260931	C	T	0.414068	Gut bacterial pathway abundance (P164.PWY..purine.nucleobases.degradation.I..anaerobic.)	TRUE	textfile	0.00583165554319445	45.3783180018687	19.6035482304994
ebi-a-GCST90027499	4	132710800	0.110491	0.0243089	5.48567e-06	7738	rs62305925	T	A	0.458086	Gut bacterial pathway abundance (P164.PWY..purine.nucleobases.degradation.I..anaerobic.)	TRUE	textfile	0.00606123599977773	47.1756645304459	20.6596611538092
ebi-a-GCST90027499	5	44001128	-0.181529	0.0380795	1.869e-06	7738	rs72748182	T	G	0.122365	Gut bacterial pathway abundance (P164.PWY..purine.nucleobases.degradation.I..anaerobic.)	TRUE	textfile	0.00707771670120035	55.1435065175278	22.7252963786191
ebi-a-GCST90027499	7	29228140	-0.108162	0.0244832	9.97103e-06	7738	rs245920	C	T	0.608286	Gut bacterial pathway abundance (P164.PWY..purine.nucleobases.degradation.I..anaerobic.)	TRUE	textfile	0.00557514707343609	43.3711382345013	19.5169997996786
ebi-a-GCST90027499	7	73205363	0.145717	0.0324572	7.13855e-06	7738	rs3886187	C	T	0.175975	Gut bacterial pathway abundance (P164.PWY..purine.nucleobases.degradation.I..anaerobic.)	TRUE	textfile	0.00615803000099598	47.9336972333264	20.1557210726324
ebi-a-GCST90027499	11	59840510	0.195637	0.0435048	6.89509e-06	7738	rs188448548	T	C	0.086182	Gut bacterial pathway abundance (P164.PWY..purine.nucleobases.degradation.I..anaerobic.)	TRUE	textfile	0.00602848606591797	46.9192200703593	20.2221643690003
ebi-a-GCST90027499	11	69574606	-0.199598	0.0435973	4.68975e-06	7738	rs9736306	G	A	0.916673	Gut bacterial pathway abundance (P164.PWY..purine.nucleobases.degradation.I..anaerobic.)	TRUE	textfile	0.00608614860415374	47.3707510320045	20.960091898429
ebi-a-GCST90027499	12	50290554	-0.129658	0.0291956	8.95324e-06	7738	rs640081	A	G	0.708977	Gut bacterial pathway abundance (P164.PWY..purine.nucleobases.degradation.I..anaerobic.)	TRUE	textfile	0.00693726192074001	54.0415586659152	19.7225845579597
ebi-a-GCST90027499	17	6448929	0.193721	0.0414481	2.95658e-06	7738	rs72830334	A	G	0.0941639	Gut bacterial pathway abundance (P164.PWY..purine.nucleobases.degradation.I..anaerobic.)	TRUE	textfile	0.00640202642011439	49.8451865874533	21.8446026971684
ebi-a-GCST90027499	18	66155414	-0.163089	0.0344023	2.13035e-06	7738	rs73967534	C	A	0.137219	Gut bacterial pathway abundance (P164.PWY..purine.nucleobases.degradation.I..anaerobic.)	TRUE	textfile	0.00629787675994266	49.0291541856217	22.4736898031366
ebi-a-GCST90027499	19	19134542	0.161561	0.0362862	8.49161e-06	7738	rs117143105	C	A	0.158405	Gut bacterial pathway abundance (P164.PWY..purine.nucleobases.degradation.I..anaerobic.)	TRUE	textfile	0.00695945279402471	54.2156379878496	19.8239450552101
ebi-a-GCST90027499	19	7076905	-0.116097	0.025941	7.62518e-06	7738	rs12983272	T	C	0.334327	Gut bacterial pathway abundance (P164.PWY..purine.nucleobases.degradation.I..anaerobic.)	TRUE	textfile	0.00599935255367474	46.6911077718729	20.0294289565035
ebi-a-GCST90027499	22	33849125	-0.232078	0.0507121	4.73064e-06	7738	rs11703988	A	G	0.0615119	Gut bacterial pathway abundance (P164.PWY..purine.nucleobases.degradation.I..anaerobic.)	TRUE	textfile	0.00621850308304183	48.407361175121	20.9432827462318
ebi-a-GCST90027500	2	115219076	0.236063	0.0495701	1.91487e-06	7738	rs57006859	T	C	0.15939	Gut bacterial pathway abundance (P23.PWY..reductive.TCA.cycle.I)	TRUE	textfile	0.0149328073586932	117.271388784253	22.6786006755642
ebi-a-GCST90027500	2	40549327	0.22699	0.0488048	3.30377e-06	7738	rs34718894	A	G	0.156658	Gut bacterial pathway abundance (P23.PWY..reductive.TCA.cycle.I)	TRUE	textfile	0.0136144390711103	106.774982142812	21.6315866181425
ebi-a-GCST90027500	3	2286060	0.296834	0.0670059	9.42432e-06	7738	rs1153514	A	G	0.0742352	Gut bacterial pathway abundance (P23.PWY..reductive.TCA.cycle.I)	TRUE	textfile	0.0121106605451757	94.8366038945029	19.6246174315718
ebi-a-GCST90027500	6	57169715	0.192184	0.0401386	1.6843e-06	7738	rs9382699	C	T	0.257064	Gut bacterial pathway abundance (P23.PWY..reductive.TCA.cycle.I)	TRUE	textfile	0.0141077292560037	110.699106548513	22.9250354213963
ebi-a-GCST90027500	9	8261021	0.182849	0.0403583	5.88044e-06	7738	rs3858055	A	C	0.48166	Gut bacterial pathway abundance (P23.PWY..reductive.TCA.cycle.I)	TRUE	textfile	0.0166943871378419	131.340426830706	20.5267149050542
ebi-a-GCST90027500	10	28697166	0.244274	0.0552774	9.91357e-06	7738	rs34942635	C	T	0.117045	Gut bacterial pathway abundance (P23.PWY..reductive.TCA.cycle.I)	TRUE	textfile	0.0123332041386757	96.6010679073098	19.5280677412527
ebi-a-GCST90027500	11	100124811	-0.202854	0.0449476	6.38763e-06	7738	rs10894665	T	C	0.196907	Gut bacterial pathway abundance (P23.PWY..reductive.TCA.cycle.I)	TRUE	textfile	0.0130143997760654	102.006955972609	20.3682697034772
ebi-a-GCST90027500	18	57206189	0.191837	0.0402905	1.92314e-06	7738	rs9954617	T	C	0.262774	Gut bacterial pathway abundance (P23.PWY..reductive.TCA.cycle.I)	TRUE	textfile	0.014258629334794	111.900301454863	22.6704131287847
ebi-a-GCST90027500	21	43555442	0.231905	0.0474995	1.04872e-06	7738	rs74338794	T	C	0.190267	Gut bacterial pathway abundance (P23.PWY..reductive.TCA.cycle.I)	TRUE	textfile	0.0165712599449619	130.35542049244	23.8364814412895
ebi-a-GCST90027500	22	28093392	0.163306	0.0365877	8.06603e-06	7738	rs9613514	T	G	0.375811	Gut bacterial pathway abundance (P23.PWY..reductive.TCA.cycle.I)	TRUE	textfile	0.0125118024040775	98.0176812579488	19.9220517487125
ebi-a-GCST90027501	2	233196154	0.146581	0.0327952	7.83736e-06	7738	rs116605191	A	G	0.0661051	Gut bacterial pathway abundance (P42.PWY..incomplete.reductive.TCA.cycle)	TRUE	textfile	0.00265288440247262	20.5773029435521	19.9772080643966
ebi-a-GCST90027501	3	74305127	-0.0806164	0.0169168	1.8843e-06	7738	rs664864	T	C	0.63338	Gut bacterial pathway abundance (P42.PWY..incomplete.reductive.TCA.cycle)	TRUE	textfile	0.00301826449722303	23.4199818502616	22.7096463492401
ebi-a-GCST90027501	3	127709069	-0.0914599	0.0202225	6.1059e-06	7738	rs7622789	T	C	0.194319	Gut bacterial pathway abundance (P42.PWY..incomplete.reductive.TCA.cycle)	TRUE	textfile	0.00261920703713406	20.3153958670863	20.45463603738
ebi-a-GCST90027501	4	8062226	-0.10774	0.0215077	5.4606e-07	7738	rs73216471	C	G	0.168911	Gut bacterial pathway abundance (P42.PWY..incomplete.reductive.TCA.cycle)	TRUE	textfile	0.00325903785758037	25.2943521173753	25.0937751503252
ebi-a-GCST90027501	5	143158984	-0.0765527	0.0164418	3.22441e-06	7738	rs12652368	C	T	0.435051	Gut bacterial pathway abundance (P42.PWY..incomplete.reductive.TCA.cycle)	TRUE	textfile	0.00288071594678507	22.3496014175371	21.6781543116605
ebi-a-GCST90027501	7	70142791	0.107394	0.0234694	4.74133e-06	7738	rs66662729	T	C	0.148528	Gut bacterial pathway abundance (P42.PWY..incomplete.reductive.TCA.cycle)	TRUE	textfile	0.00291721700657497	22.6336179380332	20.9390060807562
ebi-a-GCST90027501	7	136279993	0.100517	0.0221912	5.91044e-06	7738	rs1364745	T	C	0.160109	Gut bacterial pathway abundance (P42.PWY..incomplete.reductive.TCA.cycle)	TRUE	textfile	0.00271736329483878	21.0788012095789	20.5171702152765
ebi-a-GCST90027501	8	62326859	-0.0858229	0.0191103	7.09153e-06	7738	rs1371744	A	G	0.248703	Gut bacterial pathway abundance (P42.PWY..incomplete.reductive.TCA.cycle)	TRUE	textfile	0.00275251088629367	21.3521963693207	20.1683960626903
ebi-a-GCST90027501	8	51206090	0.152922	0.0337372	5.82184e-06	7738	rs111926862	G	C	0.0636667	Gut bacterial pathway abundance (P42.PWY..incomplete.reductive.TCA.cycle)	TRUE	textfile	0.002788128227093	21.6292651294301	20.5457437501326
ebi-a-GCST90027501	9	16397155	-0.103458	0.0229546	6.57279e-06	7738	rs10810562	C	T	0.857281	Gut bacterial pathway abundance (P42.PWY..incomplete.reductive.TCA.cycle)	TRUE	textfile	0.00261916672952783	20.3150824075769	20.313684295898
ebi-a-GCST90027501	13	56438349	-0.14327	0.0301886	2.07649e-06	7738	rs11148356	T	C	0.0777056	Gut bacterial pathway abundance (P42.PWY..incomplete.reductive.TCA.cycle)	TRUE	textfile	0.00294213371852632	22.8275080275976	22.5229138529941
ebi-a-GCST90027501	13	31767668	0.0872412	0.0191388	5.15597e-06	7738	rs55721043	G	A	0.237246	Gut bacterial pathway abundance (P42.PWY..incomplete.reductive.TCA.cycle)	TRUE	textfile	0.00275458799043063	21.368353704461	20.7784837564621
ebi-a-GCST90027501	14	68955701	0.0752614	0.0160597	2.78119e-06	7738	rs7160842	G	A	0.490014	Gut bacterial pathway abundance (P42.PWY..incomplete.reductive.TCA.cycle)	TRUE	textfile	0.00283100947908948	21.9628664132401	21.9618908574622
ebi-a-GCST90027501	15	49178045	0.0988101	0.0220265	7.25822e-06	7738	rs7177833	G	A	0.160088	Gut bacterial pathway abundance (P42.PWY..incomplete.reductive.TCA.cycle)	TRUE	textfile	0.00262557989649616	20.3649558980933	20.1238786930992
ebi-a-GCST90027502	1	65077582	-0.134675	0.0301918	8.17128e-06	7738	rs6665381	A	G	0.0815995	Gut bacterial pathway abundance (P441.PWY..superpathway.of.N.acetylneuraminate.degradation)	TRUE	textfile	0.00271846391931094	21.0873621128467	19.8973828591755
ebi-a-GCST90027502	6	162746359	0.0843052	0.016916	6.2362e-07	7738	rs6930880	T	C	0.648879	Gut bacterial pathway abundance (P441.PWY..superpathway.of.N.acetylneuraminate.degradation)	TRUE	textfile	0.00323861442196035	25.1353247936627	24.837814147504
ebi-a-GCST90027502	6	11484475	-0.182013	0.0381171	1.79626e-06	7738	rs9368736	C	T	0.0542344	Gut bacterial pathway abundance (P441.PWY..superpathway.of.N.acetylneuraminate.degradation)	TRUE	textfile	0.00339854609651429	26.3808089980779	22.8015889771484
ebi-a-GCST90027502	7	77195455	0.104282	0.0233612	8.04804e-06	7738	rs28712495	A	G	0.144073	Gut bacterial pathway abundance (P441.PWY..superpathway.of.N.acetylneuraminate.degradation)	TRUE	textfile	0.00268205713386493	20.8041920191985	19.9263800203203
ebi-a-GCST90027502	8	26198233	0.146879	0.0308675	1.95173e-06	7738	rs73217710	A	G	0.0762051	Gut bacterial pathway abundance (P441.PWY..superpathway.of.N.acetylneuraminate.degradation)	TRUE	textfile	0.00303744908882763	23.5692966899256	22.6420893809394
ebi-a-GCST90027502	8	10640755	0.0727103	0.0163274	8.45766e-06	7738	rs10113343	C	T	0.453618	Gut bacterial pathway abundance (P441.PWY..superpathway.of.N.acetylneuraminate.degradation)	TRUE	textfile	0.00262064703671407	20.3265943051523	19.8316024567641
ebi-a-GCST90027502	9	16103030	-0.0966023	0.0204411	2.29124e-06	7738	rs10962279	C	T	0.210045	Gut bacterial pathway abundance (P441.PWY..superpathway.of.N.acetylneuraminate.degradation)	TRUE	textfile	0.00309684614123647	24.0316239906284	22.3339946404035
ebi-a-GCST90027502	10	55398076	0.0760858	0.0168453	6.27986e-06	7738	rs9416289	T	C	0.618193	Gut bacterial pathway abundance (P441.PWY..superpathway.of.N.acetylneuraminate.degradation)	TRUE	textfile	0.00273278325485947	21.1987428290201	20.4009186044835
ebi-a-GCST90027502	13	51551823	0.192704	0.0386401	6.12774e-07	7738	rs17075041	T	A	0.0542748	Gut bacterial pathway abundance (P441.PWY..superpathway.of.N.acetylneuraminate.degradation)	TRUE	textfile	0.00381219096674979	29.6039652878266	24.8716716494032
ebi-a-GCST90027502	15	39641885	-0.0785513	0.0166586	2.4129e-06	7738	rs10520129	G	A	0.420966	Gut bacterial pathway abundance (P441.PWY..superpathway.of.N.acetylneuraminate.degradation)	TRUE	textfile	0.00300806928917877	23.3406342662131	22.2346221397216
ebi-a-GCST90027502	18	2831413	-0.147553	0.0323794	5.1892e-06	7738	rs11661548	G	A	0.0686943	Gut bacterial pathway abundance (P441.PWY..superpathway.of.N.acetylneuraminate.degradation)	TRUE	textfile	0.00278573016428851	21.6106098787438	20.7662698854695
ebi-a-GCST90027502	20	49610929	0.215774	0.0449735	1.60424e-06	7738	rs78776904	A	T	0.0585796	Gut bacterial pathway abundance (P441.PWY..superpathway.of.N.acetylneuraminate.degradation)	TRUE	textfile	0.00513521022710295	39.9310406049619	23.0189150732922
ebi-a-GCST90027503	1	60876146	0.0942086	0.0212479	9.25891e-06	7738	rs7529292	C	T	0.176161	Gut bacterial pathway abundance (P461.PWY..hexitol.fermentation.to.lactate..formate..ethanol.and.acetate)	TRUE	textfile	0.0025761029197483	19.9802032470948	19.6584409536252
ebi-a-GCST90027503	2	52653904	-0.105745	0.0236136	7.53026e-06	7738	rs2727894	G	A	0.141778	Gut bacterial pathway abundance (P461.PWY..hexitol.fermentation.to.lactate..formate..ethanol.and.acetate)	TRUE	textfile	0.00272118562213846	21.1085322072098	20.0537353168747
ebi-a-GCST90027503	2	84608858	0.139412	0.0289505	1.46805e-06	7738	rs4517983	A	G	0.909549	Gut bacterial pathway abundance (P461.PWY..hexitol.fermentation.to.lactate..formate..ethanol.and.acetate)	TRUE	textfile	0.00319793611977972	24.8186021267997	23.1893287600682
ebi-a-GCST90027503	4	21016367	0.148266	0.0334848	9.51788e-06	7738	rs76349941	T	C	0.0663034	Gut bacterial pathway abundance (P461.PWY..hexitol.fermentation.to.lactate..formate..ethanol.and.acetate)	TRUE	textfile	0.00272179062930754	21.1132381219979	19.6059424531409
ebi-a-GCST90027503	5	169441160	0.0778703	0.0175488	9.1071e-06	7738	rs4867910	C	T	0.360749	Gut bacterial pathway abundance (P461.PWY..hexitol.fermentation.to.lactate..formate..ethanol.and.acetate)	TRUE	textfile	0.00279672808288417	21.696166727971	19.6901419388306
ebi-a-GCST90027503	6	11484475	-0.184482	0.0381888	1.36e-06	7738	rs9368736	C	T	0.0543789	Gut bacterial pathway abundance (P461.PWY..hexitol.fermentation.to.lactate..formate..ethanol.and.acetate)	TRUE	textfile	0.00350014119936421	27.1721988509571	23.3365135170047
ebi-a-GCST90027503	7	3719699	-0.0757944	0.0167381	5.94717e-06	7738	rs58118877	T	C	0.451627	Gut bacterial pathway abundance (P461.PWY..hexitol.fermentation.to.lactate..formate..ethanol.and.acetate)	TRUE	textfile	0.00284551052093173	22.0756859866597	20.5051014527127
ebi-a-GCST90027503	10	11200873	-0.128056	0.0288416	8.99725e-06	7738	rs2146481	A	T	0.0897767	Gut bacterial pathway abundance (P461.PWY..hexitol.fermentation.to.lactate..formate..ethanol.and.acetate)	TRUE	textfile	0.00268004104656797	20.7885116006365	19.7133832470176
ebi-a-GCST90027503	11	124658708	-0.0888945	0.0196139	5.837e-06	7738	rs4936953	C	T	0.228271	Gut bacterial pathway abundance (P461.PWY..hexitol.fermentation.to.lactate..formate..ethanol.and.acetate)	TRUE	textfile	0.00278416737791965	21.598452542569	20.5410135725878
ebi-a-GCST90027503	11	14097760	0.0921683	0.0188391	9.96116e-07	7738	rs11023076	C	T	0.261425	Gut bacterial pathway abundance (P461.PWY..hexitol.fermentation.to.lactate..formate..ethanol.and.acetate)	TRUE	textfile	0.00328046093155515	25.461170140428	23.9355191523088
ebi-a-GCST90027503	11	130406041	-0.0785142	0.0167816	2.88868e-06	7738	rs2035940	C	T	0.483609	Gut bacterial pathway abundance (P461.PWY..hexitol.fermentation.to.lactate..formate..ethanol.and.acetate)	TRUE	textfile	0.0030789274424628	23.8921448754084	21.8891899220993
ebi-a-GCST90027503	12	128921679	-0.0996063	0.0217033	4.44386e-06	7738	rs2398413	C	T	0.82363	Gut bacterial pathway abundance (P461.PWY..hexitol.fermentation.to.lactate..formate..ethanol.and.acetate)	TRUE	textfile	0.00288244137826731	22.3630266155358	21.0630892876578
ebi-a-GCST90027503	13	76031902	0.162656	0.0356543	5.06582e-06	7738	rs36017242	A	G	0.0622116	Gut bacterial pathway abundance (P461.PWY..hexitol.fermentation.to.lactate..formate..ethanol.and.acetate)	TRUE	textfile	0.00308706944395822	23.9555215771357	20.8121212449472
ebi-a-GCST90027503	14	77651989	-0.0846625	0.0178241	2.03526e-06	7738	rs4903555	G	A	0.291881	Gut bacterial pathway abundance (P461.PWY..hexitol.fermentation.to.lactate..formate..ethanol.and.acetate)	TRUE	textfile	0.00296294947454667	22.9894938437976	22.5614473644582
ebi-a-GCST90027503	15	29043486	-0.115151	0.0253519	5.56916e-06	7738	rs11630596	T	C	0.488776	Gut bacterial pathway abundance (P461.PWY..hexitol.fermentation.to.lactate..formate..ethanol.and.acetate)	TRUE	textfile	0.00662653552155584	51.6048401007679	20.6307207873824
ebi-a-GCST90027503	16	23374396	0.15156	0.0333678	5.56968e-06	7738	rs72774370	A	G	0.0715113	Gut bacterial pathway abundance (P461.PWY..hexitol.fermentation.to.lactate..formate..ethanol.and.acetate)	TRUE	textfile	0.00305035569654266	23.6697528338465	20.630703886921
ebi-a-GCST90027503	18	3436582	-0.105052	0.0231719	5.79882e-06	7738	rs9964901	C	T	0.83041	Gut bacterial pathway abundance (P461.PWY..hexitol.fermentation.to.lactate..formate..ethanol.and.acetate)	TRUE	textfile	0.00310836103542418	24.1212585502445	20.5534797186445
ebi-a-GCST90027504	2	180308028	-0.106754	0.0237448	6.92835e-06	7738	rs2367796	T	C	0.144477	Gut bacterial pathway abundance (PANTO.PWY..phosphopantothenate.biosynthesis.I)	TRUE	textfile	0.0028172715779516	21.8559871785197	20.2130235324141
ebi-a-GCST90027504	2	155357272	-0.148378	0.0323585	4.53002e-06	7738	rs76292876	G	C	0.0704357	Gut bacterial pathway abundance (PANTO.PWY..phosphopantothenate.biosynthesis.I)	TRUE	textfile	0.0028829777639014	22.3672001221341	21.0262712621767
ebi-a-GCST90027504	2	67868756	-0.097125	0.0198337	9.73218e-07	7738	rs1023692	C	T	0.771282	Gut bacterial pathway abundance (PANTO.PWY..phosphopantothenate.biosynthesis.I)	TRUE	textfile	0.00332817075452434	25.8327046089902	23.980298446414
ebi-a-GCST90027504	7	3969303	-0.174502	0.0321844	5.89576e-08	7738	rs11762494	G	A	0.0770818	Gut bacterial pathway abundance (PANTO.PWY..phosphopantothenate.biosynthesis.I)	TRUE	textfile	0.00433257282540443	33.662629169701	29.397471862547
ebi-a-GCST90027504	8	3744363	0.13917	0.0311609	7.96269e-06	7738	rs2627353	G	A	0.923649	Gut bacterial pathway abundance (PANTO.PWY..phosphopantothenate.biosynthesis.I)	TRUE	textfile	0.00273176253195109	21.1908031893483	19.9467097979372
ebi-a-GCST90027504	10	69943990	-0.124248	0.0247022	4.90919e-07	7738	rs61857174	A	T	0.122152	Gut bacterial pathway abundance (PANTO.PWY..phosphopantothenate.biosynthesis.I)	TRUE	textfile	0.00331076774276829	25.6971766415606	25.2992441438117
ebi-a-GCST90027504	10	83395423	-0.105362	0.0207774	3.95776e-07	7738	rs56107021	T	C	0.190545	Gut bacterial pathway abundance (PANTO.PWY..phosphopantothenate.biosynthesis.I)	TRUE	textfile	0.00342442985457996	26.582418984207	25.714945620166
ebi-a-GCST90027504	10	9526946	0.128746	0.0283454	5.57096e-06	7738	rs74949229	A	G	0.0938701	Gut bacterial pathway abundance (PANTO.PWY..phosphopantothenate.biosynthesis.I)	TRUE	textfile	0.00281978000843555	21.8755022491741	20.630146392876
ebi-a-GCST90027504	13	109337709	-0.083133	0.0178931	3.38275e-06	7738	rs4399424	C	T	0.293152	Gut bacterial pathway abundance (PANTO.PWY..phosphopantothenate.biosynthesis.I)	TRUE	textfile	0.0028641502496552	22.2207097828046	21.5861767068826
ebi-a-GCST90027504	15	24229551	0.0834953	0.0168853	7.62061e-07	7738	rs12907443	G	A	0.382501	Gut bacterial pathway abundance (PANTO.PWY..phosphopantothenate.biosynthesis.I)	TRUE	textfile	0.00329323625693595	25.5606529527114	24.4515557520545
ebi-a-GCST90027504	17	7249870	-0.10006	0.0217753	4.32514e-06	7738	rs11657406	T	G	0.166064	Gut bacterial pathway abundance (PANTO.PWY..phosphopantothenate.biosynthesis.I)	TRUE	textfile	0.00277305963713428	21.5120435325031	21.1150786305456
ebi-a-GCST90027505	1	91522713	0.0863005	0.0189045	4.9931e-06	7738	rs151701	T	C	0.254949	Gut bacterial pathway abundance (PANTOSYN.PWY..pantothenate.and.coenzyme.A.biosynthesis.I)	TRUE	textfile	0.00282941032667717	21.950425046476	20.839928911099
ebi-a-GCST90027505	3	195736155	-0.151811	0.0338679	7.37955e-06	7738	rs147398141	T	C	0.0621243	Gut bacterial pathway abundance (PANTOSYN.PWY..pantothenate.and.coenzyme.A.biosynthesis.I)	TRUE	textfile	0.00268561200498058	20.8318407120319	20.0923134386238
ebi-a-GCST90027505	3	186488841	-0.175127	0.039149	7.70034e-06	7738	rs73185681	A	G	0.050095	Gut bacterial pathway abundance (PANTOSYN.PWY..pantothenate.and.coenzyme.A.biosynthesis.I)	TRUE	textfile	0.0029188432073792	22.6462719693958	20.0108192814674
ebi-a-GCST90027505	4	106507099	-0.105552	0.0237248	8.62641e-06	7738	rs111776615	A	G	0.173964	Gut bacterial pathway abundance (PANTOSYN.PWY..pantothenate.and.coenzyme.A.biosynthesis.I)	TRUE	textfile	0.00320199971618483	24.8502402666869	19.793737818688
ebi-a-GCST90027505	10	109707225	0.0780587	0.0174853	8.03545e-06	7738	rs2113567	G	T	0.310739	Gut bacterial pathway abundance (PANTOSYN.PWY..pantothenate.and.coenzyme.A.biosynthesis.I)	TRUE	textfile	0.00261006963176526	20.2443378026499	19.9295022629817
ebi-a-GCST90027505	10	18460822	-0.0814196	0.0174091	2.91327e-06	7738	rs61844177	C	T	0.316294	Gut bacterial pathway abundance (PANTOSYN.PWY..pantothenate.and.coenzyme.A.biosynthesis.I)	TRUE	textfile	0.0028671358379537	22.2439392377758	21.8728456866746
ebi-a-GCST90027505	11	119361224	-0.117625	0.0254276	3.73044e-06	7738	rs2509667	A	C	0.120838	Gut bacterial pathway abundance (PANTOSYN.PWY..pantothenate.and.coenzyme.A.biosynthesis.I)	TRUE	textfile	0.00293969115361127	22.8085007121073	21.398756209587
ebi-a-GCST90027505	13	71978130	0.0930947	0.0203682	4.8634e-06	7738	rs9599845	C	T	0.237425	Gut bacterial pathway abundance (PANTOSYN.PWY..pantothenate.and.coenzyme.A.biosynthesis.I)	TRUE	textfile	0.0031382599846186	24.3540084511969	20.8902968804565
ebi-a-GCST90027505	17	11268740	0.0860567	0.0190634	6.35448e-06	7738	rs11653407	T	A	0.23847	Gut bacterial pathway abundance (PANTOSYN.PWY..pantothenate.and.coenzyme.A.biosynthesis.I)	TRUE	textfile	0.00268980093771082	20.8644211938228	20.3783330277761
ebi-a-GCST90027506	1	22786140	-0.160724	0.0354809	5.90215e-06	7738	rs138494236	C	T	0.0597053	Gut bacterial pathway abundance (PENTOSE.P.PWY..pentose.phosphate.pathway)	TRUE	textfile	0.00290046970309324	22.5033037739451	20.5197568200049
ebi-a-GCST90027506	1	72481040	-0.107313	0.0224958	1.83916e-06	7738	rs1486114	G	T	0.151385	Gut bacterial pathway abundance (PENTOSE.P.PWY..pentose.phosphate.pathway)	TRUE	textfile	0.00295888589028989	22.9578709677602	22.7563071795273
ebi-a-GCST90027506	5	167607746	-0.172453	0.0385831	7.8343e-06	7738	rs140787604	G	A	0.0518043	Gut bacterial pathway abundance (PENTOSE.P.PWY..pentose.phosphate.pathway)	TRUE	textfile	0.0029216978060077	22.6684846892577	19.9777820316026
ebi-a-GCST90027506	7	95253449	-0.0794589	0.0166763	1.89065e-06	7738	rs12669414	T	C	0.409285	Gut bacterial pathway abundance (PENTOSE.P.PWY..pentose.phosphate.pathway)	TRUE	textfile	0.00305294457645852	23.6899032049896	22.7031280403895
ebi-a-GCST90027506	9	28572620	0.170656	0.0345709	7.95793e-07	7738	rs7856581	C	G	0.0624905	Gut bacterial pathway abundance (PENTOSE.P.PWY..pentose.phosphate.pathway)	TRUE	textfile	0.00341242249704888	26.488891727222	24.3681047150523
ebi-a-GCST90027506	11	134409652	-0.129639	0.0288032	6.76799e-06	7738	rs12417998	A	G	0.088461	Gut bacterial pathway abundance (PENTOSE.P.PWY..pentose.phosphate.pathway)	TRUE	textfile	0.00271036911253204	21.0243993371207	20.2576873753668
ebi-a-GCST90027506	13	53375431	-0.0775464	0.0165278	2.70714e-06	7738	rs2038820	C	T	0.418697	Gut bacterial pathway abundance (PENTOSE.P.PWY..pentose.phosphate.pathway)	TRUE	textfile	0.00292722220628889	22.7114725145329	22.0137071256914
ebi-a-GCST90027506	13	109337709	0.081171	0.0180444	6.84699e-06	7738	rs4399424	C	T	0.293529	Gut bacterial pathway abundance (PENTOSE.P.PWY..pentose.phosphate.pathway)	TRUE	textfile	0.00273260678636284	21.1973701769014	20.2356379800168
ebi-a-GCST90027506	15	93092231	-0.0960215	0.020475	2.73609e-06	7738	rs7181967	C	T	0.205872	Gut bacterial pathway abundance (PENTOSE.P.PWY..pentose.phosphate.pathway)	TRUE	textfile	0.00301477399397658	23.3928156697298	21.9932368453145
ebi-a-GCST90027506	16	77448088	0.113772	0.0250477	5.56698e-06	7738	rs17621104	A	C	0.135319	Gut bacterial pathway abundance (PENTOSE.P.PWY..pentose.phosphate.pathway)	TRUE	textfile	0.00302911301348346	23.5044158040946	20.6317030864498
ebi-a-GCST90027506	16	26489529	-0.104456	0.0225693	3.68833e-06	7738	rs12599680	T	C	0.157329	Gut bacterial pathway abundance (PENTOSE.P.PWY..pentose.phosphate.pathway)	TRUE	textfile	0.0028931010860407	22.445968457332	21.4205492958952
ebi-a-GCST90027506	17	71084290	0.0780376	0.0176512	9.81997e-06	7738	rs62074577	G	A	0.387202	Gut bacterial pathway abundance (PENTOSE.P.PWY..pentose.phosphate.pathway)	TRUE	textfile	0.00288996601531855	22.4215746833491	19.546064936892
ebi-a-GCST90027506	18	2641314	-0.0811856	0.0166367	1.06138e-06	7738	rs7228238	T	C	0.41641	Gut bacterial pathway abundance (PENTOSE.P.PWY..pentose.phosphate.pathway)	TRUE	textfile	0.00320344297146702	24.8614771515102	23.8135223724971
ebi-a-GCST90027507	1	199150658	-0.146144	0.0289421	4.42884e-07	7738	rs6427759	C	A	0.9086	Gut bacterial pathway abundance (PEPTIDOGLYCANSYN.PWY..peptidoglycan.biosynthesis.I..meso.diaminopimelate.containing.)	TRUE	textfile	0.00354740606114521	27.5404303786712	25.4977524486955
ebi-a-GCST90027507	2	33698944	-0.0799719	0.0172594	3.5946e-06	7738	rs7576999	T	C	0.357278	Gut bacterial pathway abundance (PEPTIDOGLYCANSYN.PWY..peptidoglycan.biosynthesis.I..meso.diaminopimelate.containing.)	TRUE	textfile	0.00293720503896877	22.7891546011909	21.4695746590933
ebi-a-GCST90027507	2	103168041	0.155628	0.0346627	7.12968e-06	7738	rs17773637	A	T	0.0583606	Gut bacterial pathway abundance (PEPTIDOGLYCANSYN.PWY..peptidoglycan.biosynthesis.I..meso.diaminopimelate.containing.)	TRUE	textfile	0.00266201095490042	20.6482827018619	20.1581510777507
ebi-a-GCST90027507	4	79891309	0.112889	0.0233702	1.36191e-06	7738	rs28815855	G	A	0.139873	Gut bacterial pathway abundance (PEPTIDOGLYCANSYN.PWY..peptidoglycan.biosynthesis.I..meso.diaminopimelate.containing.)	TRUE	textfile	0.00306640643775764	23.7946843758476	23.3334197540282
ebi-a-GCST90027507	5	152895508	-0.0776776	0.0164172	2.229e-06	7738	rs55935294	C	T	0.436777	Gut bacterial pathway abundance (PEPTIDOGLYCANSYN.PWY..peptidoglycan.biosynthesis.I..meso.diaminopimelate.containing.)	TRUE	textfile	0.00296866871466587	23.0340014962707	22.3868721780924
ebi-a-GCST90027507	5	173201292	-0.174666	0.0372515	2.74777e-06	7738	rs72809331	A	G	0.0659944	Gut bacterial pathway abundance (PEPTIDOGLYCANSYN.PWY..peptidoglycan.biosynthesis.I..meso.diaminopimelate.containing.)	TRUE	textfile	0.00376099979577319	29.2049341715562	21.9851391683123
ebi-a-GCST90027507	5	31106256	0.073469	0.0164057	7.52523e-06	7738	rs17674109	A	G	0.45379	Gut bacterial pathway abundance (PEPTIDOGLYCANSYN.PWY..peptidoglycan.biosynthesis.I..meso.diaminopimelate.containing.)	TRUE	textfile	0.00267579489668579	20.7554867462752	20.0548180422285
ebi-a-GCST90027507	8	93352155	0.106925	0.0215729	7.17827e-07	7738	rs57752094	A	C	0.170457	Gut bacterial pathway abundance (PEPTIDOGLYCANSYN.PWY..peptidoglycan.biosynthesis.I..meso.diaminopimelate.containing.)	TRUE	textfile	0.00323327211800353	25.0937279558116	24.5663965083011
ebi-a-GCST90027507	10	6980002	-0.1425	0.0297381	1.65253e-06	7738	rs11254890	G	A	0.0899903	Gut bacterial pathway abundance (PEPTIDOGLYCANSYN.PWY..peptidoglycan.biosynthesis.I..meso.diaminopimelate.containing.)	TRUE	textfile	0.00332584071435377	25.8145588771776	22.9616606196749
ebi-a-GCST90027507	14	29489580	0.157182	0.0306758	2.99164e-07	7738	rs77069323	G	C	0.0827472	Gut bacterial pathway abundance (PEPTIDOGLYCANSYN.PWY..peptidoglycan.biosynthesis.I..meso.diaminopimelate.containing.)	TRUE	textfile	0.00375040327994316	29.1223402941993	26.2551090084047
ebi-a-GCST90027507	17	59554377	-0.0766053	0.0167355	4.70782e-06	7738	rs17601633	G	A	0.360364	Gut bacterial pathway abundance (PEPTIDOGLYCANSYN.PWY..peptidoglycan.biosynthesis.I..meso.diaminopimelate.containing.)	TRUE	textfile	0.00270534046598629	20.9852861887868	20.9527123646723
ebi-a-GCST90027508	5	25688394	-0.0805754	0.0168733	1.79411e-06	7738	rs248756	A	T	0.64452	Gut bacterial pathway abundance (PHOSLIPSYN.PWY..superpathway.of.phospholipid.biosynthesis.I..bacteria.)	TRUE	textfile	0.00297499682034508	23.0832479915677	22.803677165159
ebi-a-GCST90027508	6	41290719	0.0766225	0.017299	9.4541e-06	7738	rs9471554	C	T	0.324334	Gut bacterial pathway abundance (PHOSLIPSYN.PWY..superpathway.of.phospholipid.biosynthesis.I..bacteria.)	TRUE	textfile	0.00257316227142656	19.9573367978423	19.6187186150401
ebi-a-GCST90027508	9	33857365	-0.0857915	0.019235	8.18898e-06	7738	rs12000184	A	G	0.240929	Gut bacterial pathway abundance (PHOSLIPSYN.PWY..superpathway.of.phospholipid.biosynthesis.I..bacteria.)	TRUE	textfile	0.00269209260973127	20.8822453673091	19.8931767403685
ebi-a-GCST90027508	9	112101933	0.0895778	0.0193862	3.82455e-06	7738	rs10979829	A	T	0.229883	Gut bacterial pathway abundance (PHOSLIPSYN.PWY..superpathway.of.phospholipid.biosynthesis.I..bacteria.)	TRUE	textfile	0.0028411511986004	22.0417696726975	21.3508616541237
ebi-a-GCST90027508	9	38393451	-0.144474	0.0325547	9.08448e-06	7738	rs77054814	G	A	0.0748263	Gut bacterial pathway abundance (PHOSLIPSYN.PWY..superpathway.of.phospholipid.biosynthesis.I..bacteria.)	TRUE	textfile	0.00288992744385046	22.4212745623109	19.6948192355374
ebi-a-GCST90027508	11	2820455	0.122222	0.0238	2.81559e-07	7738	rs163172	G	A	0.850091	Gut bacterial pathway abundance (PHOSLIPSYN.PWY..superpathway.of.phospholipid.biosynthesis.I..bacteria.)	TRUE	textfile	0.00380734203113126	29.5661664610982	26.3721087564438
ebi-a-GCST90027508	11	92858978	0.141866	0.030324	2.89221e-06	7738	rs631694	T	C	0.919616	Gut bacterial pathway abundance (PHOSLIPSYN.PWY..superpathway.of.phospholipid.biosynthesis.I..bacteria.)	TRUE	textfile	0.00297551932511256	23.087314248783	21.8868706602558
ebi-a-GCST90027508	12	131044416	-0.152002	0.0324838	2.87839e-06	7738	rs78496981	T	C	0.0682182	Gut bacterial pathway abundance (PHOSLIPSYN.PWY..superpathway.of.phospholipid.biosynthesis.I..bacteria.)	TRUE	textfile	0.002937264656851	22.7896185264402	21.8960082881316
ebi-a-GCST90027508	12	95179179	0.0769656	0.016414	2.74517e-06	7738	rs10859752	A	G	0.402186	Gut bacterial pathway abundance (PHOSLIPSYN.PWY..superpathway.of.phospholipid.biosynthesis.I..bacteria.)	TRUE	textfile	0.00284850079245359	22.098951009885	21.9869232553695
ebi-a-GCST90027508	16	23728984	-0.0981107	0.0214092	4.59145e-06	7738	rs780162	C	G	0.20111	Gut bacterial pathway abundance (PHOSLIPSYN.PWY..superpathway.of.phospholipid.biosynthesis.I..bacteria.)	TRUE	textfile	0.00309302475075694	24.0018778741852	21.0006080827144
ebi-a-GCST90027508	17	13113143	-0.0766573	0.0172046	8.36508e-06	7738	rs9898722	A	T	0.331339	Gut bacterial pathway abundance (PHOSLIPSYN.PWY..superpathway.of.phospholipid.biosynthesis.I..bacteria.)	TRUE	textfile	0.00260384772962322	20.1959532233133	19.8526221750795
ebi-a-GCST90027508	20	14691569	-0.108511	0.0238689	5.46412e-06	7738	rs73104513	T	C	0.144012	Gut bacterial pathway abundance (PHOSLIPSYN.PWY..superpathway.of.phospholipid.biosynthesis.I..bacteria.)	TRUE	textfile	0.00290297894177392	22.5228283900886	20.6672513680898
ebi-a-GCST90027508	21	19231698	-0.0885882	0.0191712	3.82067e-06	7738	rs1029249	C	T	0.227143	Gut bacterial pathway abundance (PHOSLIPSYN.PWY..superpathway.of.phospholipid.biosynthesis.I..bacteria.)	TRUE	textfile	0.00275537207639824	21.3744529538341	21.3527177355684
ebi-a-GCST90027509	2	218294448	-0.164494	0.035505	3.60454e-06	7738	rs76729673	G	A	0.0906577	Gut bacterial pathway abundance (POLYAMINSYN3.PWY..superpathway.of.polyamine.biosynthesis.II)	TRUE	textfile	0.00446130801970245	34.6673405247229	21.4645154504283
ebi-a-GCST90027509	2	7636919	0.119734	0.0262502	5.08499e-06	7738	rs11890644	G	A	0.183125	Gut bacterial pathway abundance (POLYAMINSYN3.PWY..superpathway.of.polyamine.biosynthesis.II)	TRUE	textfile	0.00428912023768825	33.3235629268979	20.8050972178097
ebi-a-GCST90027509	3	74540582	-0.1319	0.029427	7.38567e-06	7738	rs7433679	C	T	0.144025	Gut bacterial pathway abundance (POLYAMINSYN3.PWY..superpathway.of.polyamine.biosynthesis.II)	TRUE	textfile	0.00428961733124899	33.3274416458323	20.0908176820328
ebi-a-GCST90027509	4	141777137	0.159308	0.0342961	3.39938e-06	7738	rs7673044	T	C	0.0978928	Gut bacterial pathway abundance (POLYAMINSYN3.PWY..superpathway.of.polyamine.biosynthesis.II)	TRUE	textfile	0.0044824356777309	34.8322557488306	21.5767334827273
ebi-a-GCST90027509	5	75038901	0.0975198	0.0209483	3.23586e-06	7738	rs258495	A	T	0.61976	Gut bacterial pathway abundance (POLYAMINSYN3.PWY..superpathway.of.polyamine.biosynthesis.II)	TRUE	textfile	0.00448225895719678	34.8308763001577	21.6714531975114
ebi-a-GCST90027509	6	161958898	-0.0948327	0.0208574	5.44866e-06	7738	rs475221	A	G	0.515585	Gut bacterial pathway abundance (POLYAMINSYN3.PWY..superpathway.of.polyamine.biosynthesis.II)	TRUE	textfile	0.0044922517180173	34.9088787611708	20.6726375900691
ebi-a-GCST90027509	6	143392808	0.175902	0.0385771	5.12142e-06	7738	rs7745701	G	A	0.0845403	Gut bacterial pathway abundance (POLYAMINSYN3.PWY..superpathway.of.polyamine.biosynthesis.II)	TRUE	textfile	0.00478932783281355	37.2285397964678	20.7913362024894
ebi-a-GCST90027509	9	29258852	0.0922425	0.0204543	6.49217e-06	7738	rs10969036	G	A	0.443972	Gut bacterial pathway abundance (POLYAMINSYN3.PWY..superpathway.of.polyamine.biosynthesis.II)	TRUE	textfile	0.00420091958987712	32.6354126917901	20.337280892924
ebi-a-GCST90027509	10	129594734	0.144834	0.0324785	8.21997e-06	7738	rs12570677	A	T	0.119457	Gut bacterial pathway abundance (POLYAMINSYN3.PWY..superpathway.of.polyamine.biosynthesis.II)	TRUE	textfile	0.00441299279788534	34.2902348438447	19.8860773081173
ebi-a-GCST90027509	14	22449161	-0.18225	0.0379274	1.54568e-06	7738	rs11627731	G	A	0.0802933	Gut bacterial pathway abundance (POLYAMINSYN3.PWY..superpathway.of.polyamine.biosynthesis.II)	TRUE	textfile	0.0049056180081123	38.1369462008139	23.0902656833002
ebi-a-GCST90027509	16	86235980	0.219027	0.0450389	1.15579e-06	7738	rs58529279	T	C	0.0581069	Gut bacterial pathway abundance (POLYAMINSYN3.PWY..superpathway.of.polyamine.biosynthesis.II)	TRUE	textfile	0.0052511524517753	40.8373585624731	23.6493799818298
ebi-a-GCST90027509	19	8626031	-0.123803	0.0249048	6.65856e-07	7738	rs4566305	G	A	0.684957	Gut bacterial pathway abundance (POLYAMINSYN3.PWY..superpathway.of.polyamine.biosynthesis.II)	TRUE	textfile	0.00661493339550101	51.513885670248	24.7113356913069
ebi-a-GCST90027510	1	193455331	-0.0837133	0.018795	8.42772e-06	7738	rs17543785	G	A	0.265156	Gut bacterial pathway abundance (POLYAMSYN.PWY..superpathway.of.polyamine.biosynthesis.I)	TRUE	textfile	0.00273096121011895	21.1845701608425	19.8382913640481
ebi-a-GCST90027510	3	121921700	-0.0757748	0.0170675	9.00803e-06	7738	rs4678043	C	T	0.664659	Gut bacterial pathway abundance (POLYAMSYN.PWY..superpathway.of.polyamine.biosynthesis.I)	TRUE	textfile	0.00255955896011696	19.8515593520767	19.7110506756565
ebi-a-GCST90027510	3	1796722	-0.0768871	0.0173451	9.30208e-06	7738	rs17786325	C	T	0.687308	Gut bacterial pathway abundance (POLYAMSYN.PWY..superpathway.of.polyamine.biosynthesis.I)	TRUE	textfile	0.00254100269809826	19.7072731066242	19.6495833144514
ebi-a-GCST90027510	4	135988894	-0.0815198	0.0180513	6.30144e-06	7738	rs12510598	A	G	0.275054	Gut bacterial pathway abundance (POLYAMSYN.PWY..superpathway.of.polyamine.biosynthesis.I)	TRUE	textfile	0.00265020720104022	20.5564818434567	20.3943206455006
ebi-a-GCST90027510	7	32289879	-0.0861325	0.0190947	6.45818e-06	7738	rs10241729	G	A	0.228727	Gut bacterial pathway abundance (POLYAMSYN.PWY..superpathway.of.polyamine.biosynthesis.I)	TRUE	textfile	0.00261751791825754	20.3022601453519	20.3473767566414
ebi-a-GCST90027510	14	63783474	0.141662	0.031461	6.70718e-06	7738	rs10140803	T	C	0.0691355	Gut bacterial pathway abundance (POLYAMSYN.PWY..superpathway.of.polyamine.biosynthesis.I)	TRUE	textfile	0.00258299942624559	20.0338309352472	20.2750387259418
ebi-a-GCST90027510	15	38787329	0.141447	0.0300043	2.42611e-06	7738	rs80217121	C	T	0.0857864	Gut bacterial pathway abundance (POLYAMSYN.PWY..superpathway.of.polyamine.biosynthesis.I)	TRUE	textfile	0.00313822153331604	24.3537091160971	22.2239106990217
ebi-a-GCST90027511	2	60221686	0.160468	0.0352994	5.47016e-06	7738	rs2042558	G	A	0.193068	Gut bacterial pathway abundance (POLYISOPRENSYN.PWY..polyisoprenoid.biosynthesis..E..coli.)	TRUE	textfile	0.00802331995404666	62.5704257096343	20.6653246552921
ebi-a-GCST90027511	5	6439663	-0.15561	0.0343526	5.90405e-06	7738	rs824634	T	C	0.79113	Gut bacterial pathway abundance (POLYISOPRENSYN.PWY..polyisoprenoid.biosynthesis..E..coli.)	TRUE	textfile	0.00800255967383247	62.4072191319494	20.5189805779455
ebi-a-GCST90027511	5	176103364	-0.132027	0.028598	3.8996e-06	7738	rs4868691	T	C	0.590829	Gut bacterial pathway abundance (POLYISOPRENSYN.PWY..polyisoprenoid.biosynthesis..E..coli.)	TRUE	textfile	0.00842795397425964	65.7528136318398	21.313471202567
ebi-a-GCST90027511	6	50445123	0.185259	0.0412847	7.21141e-06	7738	rs6919931	A	G	0.133549	Gut bacterial pathway abundance (POLYISOPRENSYN.PWY..polyisoprenoid.biosynthesis..E..coli.)	TRUE	textfile	0.00794279354713526	61.937406916622	20.1363320773639
ebi-a-GCST90027511	7	8328880	-0.223462	0.0498778	7.45727e-06	7738	rs12670364	T	C	0.0853551	Gut bacterial pathway abundance (POLYISOPRENSYN.PWY..polyisoprenoid.biosynthesis..E..coli.)	TRUE	textfile	0.00779685308771895	60.7904295348161	20.0720987026834
ebi-a-GCST90027511	9	3062685	0.258842	0.0554408	3.0297e-06	7738	rs12156527	G	A	0.071851	Gut bacterial pathway abundance (POLYISOPRENSYN.PWY..polyisoprenoid.biosynthesis..E..coli.)	TRUE	textfile	0.00893614088860987	69.7533113317939	21.7976922542901
ebi-a-GCST90027511	10	14274740	-0.123341	0.0272852	6.17121e-06	7738	rs12761356	C	T	0.454407	Gut bacterial pathway abundance (POLYISOPRENSYN.PWY..polyisoprenoid.biosynthesis..E..coli.)	TRUE	textfile	0.0075432539461244	58.7981418426981	20.4343415150523
ebi-a-GCST90027511	11	134696042	-0.135675	0.0302988	7.53824e-06	7738	rs4936253	A	G	0.376581	Gut bacterial pathway abundance (POLYISOPRENSYN.PWY..polyisoprenoid.biosynthesis..E..coli.)	TRUE	textfile	0.00864307128064915	67.4457377460166	20.0515894386277
ebi-a-GCST90027512	9	136698656	0.201853	0.0430388	2.73162e-06	7738	rs71505230	A	G	0.0503279	Gut bacterial pathway abundance (PPGPPMET.PWY..ppGpp.biosynthesis)	TRUE	textfile	0.00389477972890726	30.2478245969102	21.9963240458506
ebi-a-GCST90027512	9	13955659	0.171367	0.0357695	1.66062e-06	7738	rs73648437	C	T	0.0744602	Gut bacterial pathway abundance (PPGPPMET.PWY..ppGpp.biosynthesis)	TRUE	textfile	0.00404765679281733	31.4399309995107	22.9524288033487
ebi-a-GCST90027512	10	133860668	-0.0857703	0.0190509	6.7262e-06	7738	rs7096411	A	G	0.424831	Gut bacterial pathway abundance (PPGPPMET.PWY..ppGpp.biosynthesis)	TRUE	textfile	0.0035951376599518	27.9123336191585	20.2694919566344
ebi-a-GCST90027512	11	29107555	0.0852294	0.0188124	5.88478e-06	7738	rs10767786	T	C	0.388995	Gut bacterial pathway abundance (PPGPPMET.PWY..ppGpp.biosynthesis)	TRUE	textfile	0.00345300845013893	26.805031370102	20.5253444199883
ebi-a-GCST90027512	12	56987179	0.088903	0.0192138	3.70937e-06	7738	rs10783794	G	A	0.386545	Gut bacterial pathway abundance (PPGPPMET.PWY..ppGpp.biosynthesis)	TRUE	textfile	0.0037483971489065	29.1067038295896	21.4094889740121
ebi-a-GCST90027512	12	116041090	-0.108238	0.0235988	4.50526e-06	7738	rs4767337	C	A	0.188831	Gut bacterial pathway abundance (PPGPPMET.PWY..ppGpp.biosynthesis)	TRUE	textfile	0.00358900572869969	27.8645543624553	21.0368000180624
ebi-a-GCST90027512	17	70704730	0.090114	0.0200532	6.9981e-06	7738	rs60898162	A	G	0.332184	Gut bacterial pathway abundance (PPGPPMET.PWY..ppGpp.biosynthesis)	TRUE	textfile	0.00360288218924815	27.9726788825552	20.1937588101701
ebi-a-GCST90027512	17	2630997	0.0937673	0.0204054	4.32295e-06	7738	rs2098065	A	G	0.527631	Gut bacterial pathway abundance (PPGPPMET.PWY..ppGpp.biosynthesis)	TRUE	textfile	0.00438272791208228	34.0540326874467	21.1160458629411
ebi-a-GCST90027512	18	73775523	0.0833677	0.0186966	8.23493e-06	7738	rs8098406	A	G	0.475509	Gut bacterial pathway abundance (PPGPPMET.PWY..ppGpp.biosynthesis)	TRUE	textfile	0.00346674914740137	26.9120687958498	19.8824714132905
ebi-a-GCST90027512	19	45843609	0.100853	0.0216345	3.13617e-06	7738	rs10404465	A	T	0.241021	Gut bacterial pathway abundance (PPGPPMET.PWY..ppGpp.biosynthesis)	TRUE	textfile	0.00372127942825369	28.8953453110489	21.7312104496156
ebi-a-GCST90027512	22	29621128	-0.139891	0.0312514	7.59486e-06	7738	rs743920	G	C	0.128345	Gut bacterial pathway abundance (PPGPPMET.PWY..ppGpp.biosynthesis)	TRUE	textfile	0.00437857834741388	34.0216485492749	20.0373642980871
ebi-a-GCST90027513	1	57302085	0.0822036	0.0182948	7.01342e-06	7738	rs857044	A	T	0.282083	Gut bacterial pathway abundance (PRPP.PWY..superpathway.of.histidine..purine..and.pyrimidine.biosynthesis)	TRUE	textfile	0.00273692452650375	21.2309556603008	20.1895362046206
ebi-a-GCST90027513	3	154094886	0.105164	0.0219949	1.74185e-06	7738	rs13080908	G	A	0.165509	Gut bacterial pathway abundance (PRPP.PWY..superpathway.of.histidine..purine..and.pyrimidine.biosynthesis)	TRUE	textfile	0.0030549735925884	23.7056959874996	22.8607360548822
ebi-a-GCST90027513	3	127459715	-0.140131	0.0305756	4.581e-06	7738	rs60152513	A	G	0.0814397	Gut bacterial pathway abundance (PRPP.PWY..superpathway.of.histidine..purine..and.pyrimidine.biosynthesis)	TRUE	textfile	0.00293793561959393	22.794839724749	21.0047959088593
ebi-a-GCST90027513	3	36176541	0.100089	0.0221499	6.22171e-06	7738	rs61733531	T	C	0.171229	Gut bacterial pathway abundance (PRPP.PWY..superpathway.of.histidine..purine..and.pyrimidine.biosynthesis)	TRUE	textfile	0.00284324682212465	22.0580739646585	20.418750415768
ebi-a-GCST90027513	7	98430244	0.0938654	0.0205933	5.16297e-06	7738	rs73404911	G	A	0.229669	Gut bacterial pathway abundance (PRPP.PWY..superpathway.of.histidine..purine..and.pyrimidine.biosynthesis)	TRUE	textfile	0.00311760307252033	24.1932021704379	20.7758680251224
ebi-a-GCST90027513	8	119568956	0.0961229	0.0216562	9.05545e-06	7738	rs12549221	C	T	0.787149	Gut bacterial pathway abundance (PRPP.PWY..superpathway.of.histidine..purine..and.pyrimidine.biosynthesis)	TRUE	textfile	0.00309610990194359	24.0258930066766	19.7010431653137
ebi-a-GCST90027513	10	81790236	0.0720598	0.0162967	9.79039e-06	7738	rs12359494	T	C	0.559445	Gut bacterial pathway abundance (PRPP.PWY..superpathway.of.histidine..purine..and.pyrimidine.biosynthesis)	TRUE	textfile	0.00255960901901035	19.8519485977398	19.5518007672379
ebi-a-GCST90027513	10	93813267	0.0842558	0.0183589	4.4457e-06	7738	rs73314327	C	T	0.269055	Gut bacterial pathway abundance (PRPP.PWY..superpathway.of.histidine..purine..and.pyrimidine.biosynthesis)	TRUE	textfile	0.00279225691794943	21.6613836656495	21.0623245498164
ebi-a-GCST90027513	12	79695928	0.15864	0.0348064	5.16976e-06	7738	rs1526953	C	A	0.0584859	Gut bacterial pathway abundance (PRPP.PWY..superpathway.of.histidine..purine..and.pyrimidine.biosynthesis)	TRUE	textfile	0.00277161819533101	21.5008304519761	20.7733811056964
ebi-a-GCST90027513	14	22614034	0.152768	0.0321889	2.07491e-06	7738	rs72686468	G	A	0.069932	Gut bacterial pathway abundance (PRPP.PWY..superpathway.of.histidine..purine..and.pyrimidine.biosynthesis)	TRUE	textfile	0.00303588581394347	23.5571294116648	22.524362837375
ebi-a-GCST90027513	16	57758163	-0.0973735	0.0189722	2.86003e-07	7738	rs2923143	A	G	0.263102	Gut bacterial pathway abundance (PRPP.PWY..superpathway.of.histidine..purine..and.pyrimidine.biosynthesis)	TRUE	textfile	0.00367657207393491	28.5469163594446	26.3418439561623
ebi-a-GCST90027513	16	80573300	0.0891387	0.0194977	4.83649e-06	7738	rs4889160	A	G	0.228647	Gut bacterial pathway abundance (PRPP.PWY..superpathway.of.histidine..purine..and.pyrimidine.biosynthesis)	TRUE	textfile	0.00280273003902049	21.742858945764	20.9009402799925
ebi-a-GCST90027513	18	74348969	-0.0760629	0.0165964	4.5811e-06	7738	rs2406211	C	T	0.416967	Gut bacterial pathway abundance (PRPP.PWY..superpathway.of.histidine..purine..and.pyrimidine.biosynthesis)	TRUE	textfile	0.00281300546774275	21.8227979484083	21.0047720080511
ebi-a-GCST90027513	19	363382	-0.136952	0.0305024	7.1259e-06	7738	rs111364229	C	G	0.0892174	Gut bacterial pathway abundance (PRPP.PWY..superpathway.of.histidine..purine..and.pyrimidine.biosynthesis)	TRUE	textfile	0.00304811284662094	23.6522958482868	20.1589883493576
ebi-a-GCST90027513	20	47974014	0.072289	0.0163378	9.66051e-06	7738	rs237483	A	C	0.572926	Gut bacterial pathway abundance (PRPP.PWY..superpathway.of.histidine..purine..and.pyrimidine.biosynthesis)	TRUE	textfile	0.00255726711468857	19.8337385666286	19.5775022897363
ebi-a-GCST90027514	1	95200211	0.104422	0.021887	1.83358e-06	7738	rs2640045	T	C	0.448329	Gut bacterial pathway abundance (PWY0.1061..superpathway.of.L.alanine.biosynthesis)	TRUE	textfile	0.00539375227718982	41.9523481899233	22.7620586589364
ebi-a-GCST90027514	2	11225028	-0.167376	0.0376323	8.68041e-06	7738	rs57070266	C	T	0.0895804	Gut bacterial pathway abundance (PWY0.1061..superpathway.of.L.alanine.biosynthesis)	TRUE	textfile	0.00456952398663148	35.5121110036281	19.781756198616
ebi-a-GCST90027514	3	16753607	-0.135967	0.0292369	3.31055e-06	7738	rs2197911	A	G	0.863153	Gut bacterial pathway abundance (PWY0.1061..superpathway.of.L.alanine.biosynthesis)	TRUE	textfile	0.00436737105752391	33.9341856814106	21.6274036535158
ebi-a-GCST90027514	3	193676416	0.224474	0.0446249	4.89835e-07	7738	rs2636908	C	T	0.0721462	Gut bacterial pathway abundance (PWY0.1061..superpathway.of.L.alanine.biosynthesis)	TRUE	textfile	0.00674613610287799	52.5425682081913	25.3033241571653
ebi-a-GCST90027514	3	83822528	0.206201	0.0447123	3.99347e-06	7738	rs76618342	T	C	0.0531755	Gut bacterial pathway abundance (PWY0.1061..superpathway.of.L.alanine.biosynthesis)	TRUE	textfile	0.00428146698330493	33.2638466439909	21.2680421896938
ebi-a-GCST90027514	5	27680835	-0.210802	0.0455807	3.74947e-06	7738	rs4580784	A	G	0.0617492	Gut bacterial pathway abundance (PWY0.1061..superpathway.of.L.alanine.biosynthesis)	TRUE	textfile	0.00514908105491157	40.0394574526141	21.3888518767245
ebi-a-GCST90027514	5	167763951	0.163648	0.0340993	1.59346e-06	7738	rs62385620	A	T	0.111596	Gut bacterial pathway abundance (PWY0.1061..superpathway.of.L.alanine.biosynthesis)	TRUE	textfile	0.00531019577903231	41.2989802170207	23.0319376660147
ebi-a-GCST90027514	8	67957130	0.175219	0.0375257	3.02239e-06	7738	rs7840028	T	C	0.0810718	Gut bacterial pathway abundance (PWY0.1061..superpathway.of.L.alanine.biosynthesis)	TRUE	textfile	0.00457450161657571	35.550972486942	21.8024244533922
ebi-a-GCST90027514	9	18201242	-0.150878	0.0325761	3.62928e-06	7738	rs17777155	G	A	0.115793	Gut bacterial pathway abundance (PWY0.1061..superpathway.of.L.alanine.biosynthesis)	TRUE	textfile	0.00466141841375297	36.2296142397332	21.451302049154
ebi-a-GCST90027514	11	119412210	0.156566	0.0348804	7.1677e-06	7738	rs7947704	T	C	0.0953912	Gut bacterial pathway abundance (PWY0.1061..superpathway.of.L.alanine.biosynthesis)	TRUE	textfile	0.00423052268795563	32.8663654185988	20.1480026398756
ebi-a-GCST90027515	2	116060217	0.117549	0.0263033	7.85887e-06	7738	rs4629160	G	A	0.778644	Gut bacterial pathway abundance (PWY0.1241..ADP.L.glycero..beta..D.manno.heptose.biosynthesis)	TRUE	textfile	0.00476319227727773	37.0244098400413	19.9718088694696
ebi-a-GCST90027515	2	59988924	0.138554	0.0301188	4.21998e-06	7738	rs71420343	C	T	0.164126	Gut bacterial pathway abundance (PWY0.1241..ADP.L.glycero..beta..D.manno.heptose.biosynthesis)	TRUE	textfile	0.00526727913379005	40.9634372372077	21.1622970994056
ebi-a-GCST90027515	2	66651276	0.106983	0.0237458	6.62598e-06	7738	rs13007128	T	C	0.443255	Gut bacterial pathway abundance (PWY0.1241..ADP.L.glycero..beta..D.manno.heptose.biosynthesis)	TRUE	textfile	0.0056489731252402	43.9487212420431	20.2981254860508
ebi-a-GCST90027515	3	16390078	0.171793	0.037161	3.78338e-06	7738	rs12633789	A	G	0.102012	Gut bacterial pathway abundance (PWY0.1241..ADP.L.glycero..beta..D.manno.heptose.biosynthesis)	TRUE	textfile	0.00540707904635527	42.0565666830781	21.3715559961714
ebi-a-GCST90027515	5	173206371	0.102054	0.0224407	5.42251e-06	7738	rs10866668	G	C	0.476055	Gut bacterial pathway abundance (PWY0.1241..ADP.L.glycero..beta..D.manno.heptose.biosynthesis)	TRUE	textfile	0.00519556628449778	40.4028162869742	20.6817490095177
ebi-a-GCST90027515	7	155148917	-0.163821	0.0357516	4.6014e-06	7738	rs3923652	C	A	0.103319	Gut bacterial pathway abundance (PWY0.1241..ADP.L.glycero..beta..D.manno.heptose.biosynthesis)	TRUE	textfile	0.00497264324471882	38.6606135801006	20.9965615770781
ebi-a-GCST90027515	7	16068628	0.107238	0.022109	1.23205e-06	7738	rs35006616	A	G	0.467335	Gut bacterial pathway abundance (PWY0.1241..ADP.L.glycero..beta..D.manno.heptose.biosynthesis)	TRUE	textfile	0.00572545329505875	44.5471593709806	23.526602354433
ebi-a-GCST90027515	12	64394752	0.103616	0.0233533	9.12641e-06	7738	rs6581517	T	A	0.36771	Gut bacterial pathway abundance (PWY0.1241..ADP.L.glycero..beta..D.manno.heptose.biosynthesis)	TRUE	textfile	0.00499235425656996	38.8146289066646	19.6859840425126
ebi-a-GCST90027515	13	94779284	0.152298	0.0331672	4.3937e-06	7738	rs17175056	G	A	0.122605	Gut bacterial pathway abundance (PWY0.1241..ADP.L.glycero..beta..D.manno.heptose.biosynthesis)	TRUE	textfile	0.00499024344454871	38.7981354280092	21.0848628834303
ebi-a-GCST90027515	13	43851788	-0.161047	0.0329118	9.91631e-07	7738	rs1444625	G	C	0.130907	Gut bacterial pathway abundance (PWY0.1241..ADP.L.glycero..beta..D.manno.heptose.biosynthesis)	TRUE	textfile	0.00590152696960428	45.9252416892736	23.9442924294702
ebi-a-GCST90027515	16	79345648	0.200457	0.045196	9.19581e-06	7738	rs9923601	A	G	0.0630599	Gut bacterial pathway abundance (PWY0.1241..ADP.L.glycero..beta..D.manno.heptose.biosynthesis)	TRUE	textfile	0.0047482934723547	36.9080485481344	19.671725384795
ebi-a-GCST90027516	1	199108406	0.0825818	0.0175279	2.45952e-06	7738	rs7544236	C	T	0.360295	Gut bacterial pathway abundance (PWY0.1261..anhydromuropeptides.recycling)	TRUE	textfile	0.00314366793725505	24.3961084264592	22.1977479556321
ebi-a-GCST90027516	1	171774483	-0.131667	0.0297656	9.71404e-06	7738	rs11588833	G	A	0.0865587	Gut bacterial pathway abundance (PWY0.1261..anhydromuropeptides.recycling)	TRUE	textfile	0.00274141790813512	21.2659076774731	19.5670159146941
ebi-a-GCST90027516	3	64399587	-0.109234	0.0246485	9.35104e-06	7738	rs11707688	T	C	0.157658	Gut bacterial pathway abundance (PWY0.1261..anhydromuropeptides.recycling)	TRUE	textfile	0.00316920358563373	24.5949052002113	19.6396925180888
ebi-a-GCST90027516	4	168417011	-0.0841117	0.0188956	8.5312e-06	7738	rs59853081	T	C	0.280601	Gut bacterial pathway abundance (PWY0.1261..anhydromuropeptides.recycling)	TRUE	textfile	0.00285628711839752	22.1595311312431	19.8148800540985
ebi-a-GCST90027516	8	40937651	-0.101677	0.0226642	7.2497e-06	7738	rs10504039	C	T	0.15413	Gut bacterial pathway abundance (PWY0.1261..anhydromuropeptides.recycling)	TRUE	textfile	0.00269566701187353	20.9100465264918	20.1263332613919
ebi-a-GCST90027516	8	132168988	0.105819	0.0234874	6.62689e-06	7738	rs4501561	C	T	0.840069	Gut bacterial pathway abundance (PWY0.1261..anhydromuropeptides.recycling)	TRUE	textfile	0.00300888031744686	23.3469463029724	20.2981948926646
ebi-a-GCST90027516	12	118532402	0.0920566	0.0197131	3.01446e-06	7738	rs7964114	C	T	0.240609	Gut bacterial pathway abundance (PWY0.1261..anhydromuropeptides.recycling)	TRUE	textfile	0.00309682861291113	24.0314875477291	21.8072052624426
ebi-a-GCST90027516	18	2641314	-0.0837211	0.0168889	7.15336e-07	7738	rs7228238	T	C	0.416673	Gut bacterial pathway abundance (PWY0.1261..anhydromuropeptides.recycling)	TRUE	textfile	0.00340727577560691	26.4488037684692	24.5735059888843
ebi-a-GCST90027517	1	29840322	0.0807536	0.0168288	1.59827e-06	7738	rs9286959	A	T	0.438789	Gut bacterial pathway abundance (PWY0.1296..purine.ribonucleosides.degradation)	TRUE	textfile	0.00321170528825084	24.9258064543117	23.0259462395905
ebi-a-GCST90027517	1	95531373	-0.0853442	0.0186355	4.65758e-06	7738	rs6669249	C	A	0.756591	Gut bacterial pathway abundance (PWY0.1296..purine.ribonucleosides.degradation)	TRUE	textfile	0.00268272293533126	20.8093704029725	20.9732592090951
ebi-a-GCST90027517	3	149676059	0.0901572	0.020315	9.08197e-06	7738	rs6806908	A	G	0.278595	Gut bacterial pathway abundance (PWY0.1296..purine.ribonucleosides.degradation)	TRUE	textfile	0.00326725696426918	25.3583521281796	19.6955075741662
ebi-a-GCST90027517	3	148351156	-0.0856028	0.0187084	4.74788e-06	7738	rs416270	T	G	0.265633	Gut bacterial pathway abundance (PWY0.1296..purine.ribonucleosides.degradation)	TRUE	textfile	0.00285891416435347	22.1799706075734	20.9364308428947
ebi-a-GCST90027517	4	55710544	0.0948032	0.0213909	9.33899e-06	7738	rs7699343	T	C	0.173113	Gut bacterial pathway abundance (PWY0.1296..purine.ribonucleosides.degradation)	TRUE	textfile	0.00257307139129513	19.95663011708	19.6420982358694
ebi-a-GCST90027517	7	157536971	-0.0929607	0.0193606	1.5746e-06	7738	rs1468579	T	C	0.256093	Gut bacterial pathway abundance (PWY0.1296..purine.ribonucleosides.degradation)	TRUE	textfile	0.00329264659243737	25.5560611166473	23.0547886909498
ebi-a-GCST90027517	13	27815189	0.180318	0.0366688	8.76698e-07	7738	rs76985731	C	T	0.0534186	Gut bacterial pathway abundance (PWY0.1296..purine.ribonucleosides.degradation)	TRUE	textfile	0.0032882030469334	25.5214585087073	24.1815852440908
ebi-a-GCST90027517	15	55603302	0.132221	0.0279715	2.27851e-06	7738	rs12915465	C	T	0.0932693	Gut bacterial pathway abundance (PWY0.1296..purine.ribonucleosides.degradation)	TRUE	textfile	0.00295697673899137	22.9430140115919	22.3444341947809
ebi-a-GCST90027517	20	33909245	-0.0745895	0.0168811	9.93779e-06	7738	rs2425056	A	G	0.344212	Gut bacterial pathway abundance (PWY0.1296..purine.ribonucleosides.degradation)	TRUE	textfile	0.0025117410283521	19.4797566994562	19.523330521778
ebi-a-GCST90027518	2	78383288	0.0836171	0.0183571	5.23757e-06	7738	rs7608101	C	T	0.283873	Gut bacterial pathway abundance (PWY0.1297..superpathway.of.purine.deoxyribonucleosides.degradation)	TRUE	textfile	0.0028427216292916	22.0539878725372	20.74827784817
ebi-a-GCST90027518	2	193447212	-0.109664	0.0231362	2.13806e-06	7738	rs17639960	C	T	0.156483	Gut bacterial pathway abundance (PWY0.1297..superpathway.of.purine.deoxyribonucleosides.degradation)	TRUE	textfile	0.00317482041576908	24.6386339745487	22.4669493256886
ebi-a-GCST90027518	4	41663002	0.0810335	0.0176312	4.30606e-06	7738	rs7349706	C	A	0.345869	Gut bacterial pathway abundance (PWY0.1297..superpathway.of.purine.deoxyribonucleosides.degradation)	TRUE	textfile	0.00297122513257374	23.0538959406129	21.1234791775519
ebi-a-GCST90027518	5	97048466	-0.0816632	0.0177702	4.31708e-06	7738	rs2914928	C	T	0.307512	Gut bacterial pathway abundance (PWY0.1297..superpathway.of.purine.deoxyribonucleosides.degradation)	TRUE	textfile	0.00284025349749914	22.0347854330462	21.1187474331664
ebi-a-GCST90027518	5	174248861	0.0804747	0.0181741	9.51108e-06	7738	rs35108480	C	G	0.297202	Gut bacterial pathway abundance (PWY0.1297..superpathway.of.purine.deoxyribonucleosides.degradation)	TRUE	textfile	0.00270539680603361	20.9857244032489	19.6070793309236
ebi-a-GCST90027518	7	21840496	0.0872428	0.0187529	3.28352e-06	7738	rs12700304	T	G	0.250107	Gut bacterial pathway abundance (PWY0.1297..superpathway.of.purine.deoxyribonucleosides.degradation)	TRUE	textfile	0.00285505404241456	22.1499373402616	21.6432420046289
ebi-a-GCST90027518	13	31657667	0.110794	0.0229484	1.37946e-06	7738	rs9527167	G	A	0.17668	Gut bacterial pathway abundance (PWY0.1297..superpathway.of.purine.deoxyribonucleosides.degradation)	TRUE	textfile	0.00357123587471488	27.7260971596366	23.3092157434844
ebi-a-GCST90027518	14	23504021	-0.173247	0.0339465	3.33388e-07	7738	rs11543947	A	G	0.069182	Gut bacterial pathway abundance (PWY0.1297..superpathway.of.purine.deoxyribonucleosides.degradation)	TRUE	textfile	0.00386562149560367	30.0204957637229	26.0460241302364
ebi-a-GCST90027518	16	20959390	-0.0924102	0.0187424	8.2003e-07	7738	rs111171	G	A	0.729093	Gut bacterial pathway abundance (PWY0.1297..superpathway.of.purine.deoxyribonucleosides.degradation)	TRUE	textfile	0.00337343985541086	26.1852651385011	24.3102494747884
ebi-a-GCST90027518	19	45560373	-0.0744787	0.0165694	6.95841e-06	7738	rs1009644	C	T	0.591879	Gut bacterial pathway abundance (PWY0.1297..superpathway.of.purine.deoxyribonucleosides.degradation)	TRUE	textfile	0.00267988429936272	20.7872924786097	20.2046164495528
ebi-a-GCST90027519	3	11849975	-0.0795788	0.0172392	3.90931e-06	7738	rs62248586	T	G	0.375075	Gut bacterial pathway abundance (PWY0.1298..superpathway.of.pyrimidine.deoxyribonucleosides.degradation)	TRUE	textfile	0.00296873056888402	23.0344828542747	21.308876660925
ebi-a-GCST90027519	4	182241408	0.0854547	0.019089	7.58211e-06	7738	rs2309464	G	T	0.24989	Gut bacterial pathway abundance (PWY0.1298..superpathway.of.pyrimidine.deoxyribonucleosides.degradation)	TRUE	textfile	0.00273763620468038	21.2364914673087	20.0403615227601
ebi-a-GCST90027519	5	22835892	0.15521	0.0343438	6.20469e-06	7738	rs11957688	C	T	0.060138	Gut bacterial pathway abundance (PWY0.1298..superpathway.of.pyrimidine.deoxyribonucleosides.degradation)	TRUE	textfile	0.0027232183511336	21.1243433638737	20.4240895072199
ebi-a-GCST90027519	5	5833993	-0.101168	0.0220981	4.6917e-06	7738	rs257077	T	G	0.82837	Gut bacterial pathway abundance (PWY0.1298..superpathway.of.pyrimidine.deoxyribonucleosides.degradation)	TRUE	textfile	0.00291027406648426	22.5795929822102	20.9592848407647
ebi-a-GCST90027519	6	80340670	-0.077565	0.01695	4.73685e-06	7738	rs997227	A	C	0.412248	Gut bacterial pathway abundance (PWY0.1298..superpathway.of.pyrimidine.deoxyribonucleosides.degradation)	TRUE	textfile	0.0029155081668826	22.6203209093525	20.9407479050826
ebi-a-GCST90027519	7	33219861	0.10404	0.0227051	4.60098e-06	7738	rs6944623	C	G	0.844165	Gut bacterial pathway abundance (PWY0.1298..superpathway.of.pyrimidine.deoxyribonucleosides.degradation)	TRUE	textfile	0.00284788881492442	22.0941896678853	20.9968356586464
ebi-a-GCST90027519	8	66299726	-0.0751674	0.0166274	6.16354e-06	7738	rs1467160	G	T	0.459531	Gut bacterial pathway abundance (PWY0.1298..superpathway.of.pyrimidine.deoxyribonucleosides.degradation)	TRUE	textfile	0.00280656209772992	21.7726707405053	20.4366810845852
ebi-a-GCST90027519	8	67115186	0.0801429	0.0177352	6.2177e-06	7738	rs56332785	T	C	0.320611	Gut bacterial pathway abundance (PWY0.1298..superpathway.of.pyrimidine.deoxyribonucleosides.degradation)	TRUE	textfile	0.00279806005948139	21.7065287913892	20.4201028991196
ebi-a-GCST90027519	9	93365000	0.171368	0.0365039	2.67258e-06	7738	rs77470149	A	G	0.0523097	Gut bacterial pathway abundance (PWY0.1298..superpathway.of.pyrimidine.deoxyribonucleosides.degradation)	TRUE	textfile	0.00291164294843976	22.5902445754516	22.0384437934676
ebi-a-GCST90027519	9	15075185	0.0846329	0.0184862	4.69062e-06	7738	rs7859597	G	A	0.257566	Gut bacterial pathway abundance (PWY0.1298..superpathway.of.pyrimidine.deoxyribonucleosides.degradation)	TRUE	textfile	0.00273939605767822	21.2501805630581	20.9596077328581
ebi-a-GCST90027519	9	73406240	0.152765	0.0333575	4.65801e-06	7738	rs79103551	T	C	0.0647766	Gut bacterial pathway abundance (PWY0.1298..superpathway.of.pyrimidine.deoxyribonucleosides.degradation)	TRUE	textfile	0.00282755615095552	21.9359996545425	20.9730088157794
ebi-a-GCST90027519	12	68821543	-0.0819107	0.0182028	6.79892e-06	7738	rs17185203	A	C	0.277257	Gut bacterial pathway abundance (PWY0.1298..superpathway.of.pyrimidine.deoxyribonucleosides.degradation)	TRUE	textfile	0.00268891877928625	20.8575599612282	20.2490605949811
ebi-a-GCST90027519	12	97790219	0.119569	0.0266099	7.00922e-06	7738	rs7138789	A	G	0.113296	Gut bacterial pathway abundance (PWY0.1298..superpathway.of.pyrimidine.deoxyribonucleosides.degradation)	TRUE	textfile	0.00287250262677589	22.285696041156	20.1906690041289
ebi-a-GCST90027519	13	31655813	-0.141377	0.0309812	5.03501e-06	7738	rs73169038	G	A	0.0739753	Gut bacterial pathway abundance (PWY0.1298..superpathway.of.pyrimidine.deoxyribonucleosides.degradation)	TRUE	textfile	0.00273839961513538	21.2424296839584	20.8238512487342
ebi-a-GCST90027519	16	57677789	-0.16513	0.0322689	3.0992e-07	7738	rs3785328	G	A	0.0679896	Gut bacterial pathway abundance (PWY0.1298..superpathway.of.pyrimidine.deoxyribonucleosides.degradation)	TRUE	textfile	0.00345577295982201	26.8265661390513	26.186872845089
ebi-a-GCST90027520	2	65804266	0.149611	0.032136	3.23132e-06	7738	rs12472695	T	C	0.299909	Gut bacterial pathway abundance (PWY0.1338..polymyxin.resistance)	TRUE	textfile	0.00939941966884911	73.4038642839367	21.6742168469234
ebi-a-GCST90027520	2	231840110	0.162574	0.0358688	5.82975e-06	7738	rs3106302	T	C	0.617457	Gut bacterial pathway abundance (PWY0.1338..polymyxin.resistance)	TRUE	textfile	0.0124858799867783	97.812036932114	20.5432186086449
ebi-a-GCST90027520	4	44580804	0.139782	0.0315732	9.54465e-06	7738	rs13140831	A	G	0.548186	Gut bacterial pathway abundance (PWY0.1338..polymyxin.resistance)	TRUE	textfile	0.0096787688863497	75.6067362310327	19.6004164472426
ebi-a-GCST90027520	7	52995901	-0.202477	0.0448731	6.41564e-06	7738	rs12718724	T	C	0.119583	Gut bacterial pathway abundance (PWY0.1338..polymyxin.resistance)	TRUE	textfile	0.00863255302827685	67.3629444165666	20.360069139769
ebi-a-GCST90027520	10	112374302	0.143447	0.0322801	8.83731e-06	7738	rs884587	T	C	0.343527	Gut bacterial pathway abundance (PWY0.1338..polymyxin.resistance)	TRUE	textfile	0.00928091256316637	72.4697247677008	19.747548862481
ebi-a-GCST90027520	11	12002139	-0.143621	0.0316509	5.68827e-06	7738	rs7478946	T	C	0.612149	Gut bacterial pathway abundance (PWY0.1338..polymyxin.resistance)	TRUE	textfile	0.00979462804538489	76.5207346931767	20.5903517111624
ebi-a-GCST90027520	13	44665868	0.224867	0.041483	5.93649e-08	7738	rs4942275	T	C	0.141655	Gut bacterial pathway abundance (PWY0.1338..polymyxin.resistance)	TRUE	textfile	0.0122963222886308	96.3085906951996	29.3840151211239
ebi-a-GCST90027520	16	83333772	-0.241937	0.045853	1.31768e-07	7738	rs76296650	G	A	0.123104	Gut bacterial pathway abundance (PWY0.1338..polymyxin.resistance)	TRUE	textfile	0.0126373156007682	99.0135388264414	27.8399897904474
ebi-a-GCST90027520	17	505227	-0.154749	0.0331496	3.0383e-06	7738	rs7225041	C	G	0.317453	Gut bacterial pathway abundance (PWY0.1338..polymyxin.resistance)	TRUE	textfile	0.0103776183739215	81.123120526785	21.7921017397054
ebi-a-GCST90027520	22	34492709	0.177769	0.0395527	6.97381e-06	7738	rs135184	T	A	0.788217	Gut bacterial pathway abundance (PWY0.1338..polymyxin.resistance)	TRUE	textfile	0.0105506434772113	82.4901015920029	20.20039158364
ebi-a-GCST90027521	2	130195963	-0.156658	0.0333638	2.66011e-06	7738	rs62174134	T	C	0.209295	Gut bacterial pathway abundance (PWY0.1415..superpathway.of.heme.biosynthesis.from.uroporphyrinogen.III)	TRUE	textfile	0.00812285104860276	63.3529825527517	22.0472353032934
ebi-a-GCST90027521	3	193676416	0.277949	0.0595021	2.99371e-06	7738	rs2636908	C	T	0.0737234	Gut bacterial pathway abundance (PWY0.1415..superpathway.of.heme.biosynthesis.from.uroporphyrinogen.III)	TRUE	textfile	0.0105513074082997	82.4953478859052	21.8205475743048
ebi-a-GCST90027521	5	34816722	0.125289	0.027247	4.2604e-06	7738	rs6451170	A	G	0.550576	Gut bacterial pathway abundance (PWY0.1415..superpathway.of.heme.biosynthesis.from.uroporphyrinogen.III)	TRUE	textfile	0.00776836134407633	60.5665461738154	21.1440658334715
ebi-a-GCST90027521	7	137197226	-0.27245	0.0600901	5.78709e-06	7738	rs77953737	T	C	0.0703799	Gut bacterial pathway abundance (PWY0.1415..superpathway.of.heme.biosynthesis.from.uroporphyrinogen.III)	TRUE	textfile	0.00971309800809097	75.8775320964567	20.5573803385446
ebi-a-GCST90027521	8	23396084	-0.175101	0.038039	4.16026e-06	7738	rs17698956	G	A	0.148196	Gut bacterial pathway abundance (PWY0.1415..superpathway.of.heme.biosynthesis.from.uroporphyrinogen.III)	TRUE	textfile	0.00774075648239775	60.3496440461899	21.1894200352546
ebi-a-GCST90027521	10	11376999	-0.208775	0.0448265	3.20214e-06	7738	rs1051765	G	A	0.101125	Gut bacterial pathway abundance (PWY0.1415..superpathway.of.heme.biosynthesis.from.uroporphyrinogen.III)	TRUE	textfile	0.00792400638402967	61.7897356465845	21.691386999229
ebi-a-GCST90027521	11	130486410	-0.119194	0.0264881	6.79845e-06	7738	rs7111124	A	T	0.558852	Gut bacterial pathway abundance (PWY0.1415..superpathway.of.heme.biosynthesis.from.uroporphyrinogen.III)	TRUE	textfile	0.0070051898315429	54.5744529396104	20.2491675592667
ebi-a-GCST90027521	13	112606790	0.130758	0.0278127	2.58393e-06	7738	rs942033	T	C	0.591911	Gut bacterial pathway abundance (PWY0.1415..superpathway.of.heme.biosynthesis.from.uroporphyrinogen.III)	TRUE	textfile	0.00825995789706185	64.4312335681995	22.1029497233019
ebi-a-GCST90027521	15	28041904	0.128463	0.0266247	1.4003e-06	7738	rs4238492	G	A	0.546024	Gut bacterial pathway abundance (PWY0.1415..superpathway.of.heme.biosynthesis.from.uroporphyrinogen.III)	TRUE	textfile	0.00818145868367293	63.8138547933313	23.2801982224993
ebi-a-GCST90027521	22	17807116	-0.223827	0.0425987	1.48576e-07	7738	rs9619066	T	C	0.124649	Gut bacterial pathway abundance (PWY0.1415..superpathway.of.heme.biosynthesis.from.uroporphyrinogen.III)	TRUE	textfile	0.0109326633286901	85.5099348396066	27.6078289831608
ebi-a-GCST90027522	1	242070247	-0.0905622	0.020259	7.81412e-06	7738	rs1635513	C	A	0.756081	Gut bacterial pathway abundance (PWY0.1479..tRNA.processing)	TRUE	textfile	0.00302508707069572	23.4730816948466	19.9828725942185
ebi-a-GCST90027522	2	217248951	-0.161975	0.0342564	2.26391e-06	7738	rs1851324	A	G	0.0702002	Gut bacterial pathway abundance (PWY0.1479..tRNA.processing)	TRUE	textfile	0.00342494633326792	26.5864419711042	22.3569489458929
ebi-a-GCST90027522	4	137205439	-0.0803788	0.0173521	3.61751e-06	7738	rs2122704	C	T	0.48886	Gut bacterial pathway abundance (PWY0.1479..tRNA.processing)	TRUE	textfile	0.00322877219136892	25.058690475389	21.4574916738589
ebi-a-GCST90027522	7	154699368	-0.0990509	0.0219756	6.56523e-06	7738	rs10253848	T	C	0.200092	Gut bacterial pathway abundance (PWY0.1479..tRNA.processing)	TRUE	textfile	0.00314062883029653	24.3724494485771	20.3158673776277
ebi-a-GCST90027522	10	134942319	-0.188753	0.0417029	6.00731e-06	7738	rs2806453	T	C	0.0552986	Gut bacterial pathway abundance (PWY0.1479..tRNA.processing)	TRUE	textfile	0.00372242894783416	28.9043045604579	20.4859077429089
ebi-a-GCST90027522	13	110711702	-0.086471	0.0187942	4.2062e-06	7738	rs9559715	A	G	0.391003	Gut bacterial pathway abundance (PWY0.1479..tRNA.processing)	TRUE	textfile	0.00356095267005743	27.6459758671447	21.1686554698713
ebi-a-GCST90027522	15	100272454	-0.168605	0.0348207	1.28478e-06	7738	rs882051	T	C	0.0806239	Gut bacterial pathway abundance (PWY0.1479..tRNA.processing)	TRUE	textfile	0.00421432385792517	32.7399862701556	23.445845785234
ebi-a-GCST90027522	16	54365492	0.0847081	0.0191672	9.89578e-06	7738	rs11076031	G	A	0.710524	Gut bacterial pathway abundance (PWY0.1479..tRNA.processing)	TRUE	textfile	0.00295169304440635	22.9018967609004	19.5313621262332
ebi-a-GCST90027522	17	34418571	0.112943	0.0251817	7.28736e-06	7738	rs9972917	A	C	0.138195	Gut bacterial pathway abundance (PWY0.1479..tRNA.processing)	TRUE	textfile	0.00303843516688493	23.5769715505096	20.1163205420253
ebi-a-GCST90027522	18	60603484	-0.0822431	0.0180028	4.91575e-06	7738	rs651761	G	A	0.606234	Gut bacterial pathway abundance (PWY0.1479..tRNA.processing)	TRUE	textfile	0.00322929293951688	25.0627451259828	20.8698260972838
ebi-a-GCST90027523	2	11218523	0.124817	0.0281297	9.11339e-06	7738	rs2884357	T	C	0.541334	Gut bacterial pathway abundance (PWY0.1533..methylphosphonate.degradation.I)	TRUE	textfile	0.00773640734665249	60.3154722966966	19.6887107649332
ebi-a-GCST90027523	3	105180455	-0.152536	0.0342642	8.51648e-06	7738	rs10433369	A	T	0.216065	Gut bacterial pathway abundance (PWY0.1533..methylphosphonate.degradation.I)	TRUE	textfile	0.00788204988893044	61.4599684784854	19.8181683989241
ebi-a-GCST90027523	7	154989503	-0.138676	0.0310384	7.89951e-06	7738	rs12719662	C	A	0.276985	Gut bacterial pathway abundance (PWY0.1533..methylphosphonate.degradation.I)	TRUE	textfile	0.00770257909039781	60.0496893246947	19.9619958596221
ebi-a-GCST90027523	10	112365004	0.167195	0.0334935	5.98026e-07	7738	rs61861701	G	A	0.250813	Gut bacterial pathway abundance (PWY0.1533..methylphosphonate.degradation.I)	TRUE	textfile	0.0105055027943024	82.1334225164755	24.9187071233119
ebi-a-GCST90027523	16	62405413	0.284	0.0592952	1.67113e-06	7738	rs12921798	A	G	0.062306	Gut bacterial pathway abundance (PWY0.1533..methylphosphonate.degradation.I)	TRUE	textfile	0.00942448621686157	73.6014815217837	22.9402213231524
ebi-a-GCST90027523	22	50118723	0.194241	0.0435545	8.20711e-06	7738	rs6009311	A	C	0.122084	Gut bacterial pathway abundance (PWY0.1533..methylphosphonate.degradation.I)	TRUE	textfile	0.00808767182495397	63.0763702200933	19.8891281301562
ebi-a-GCST90027524	2	104582286	0.13136	0.0289197	5.56634e-06	7738	rs2582975	A	T	0.0858736	Gut bacterial pathway abundance (PWY0.1586..peptidoglycan.maturation..meso.diaminopimelate.containing.)	TRUE	textfile	0.00270908228623599	21.0143902787819	20.6318756976012
ebi-a-GCST90027524	5	58107171	0.0725749	0.0163752	9.33684e-06	7738	rs295654	T	C	0.552585	Gut bacterial pathway abundance (PWY0.1586..peptidoglycan.maturation..meso.diaminopimelate.containing.)	TRUE	textfile	0.00260442898331618	20.2004733131073	19.6426313617673
ebi-a-GCST90027524	5	170268182	0.164484	0.0369097	8.33489e-06	7738	rs6870833	G	A	0.944468	Gut bacterial pathway abundance (PWY0.1586..peptidoglycan.maturation..meso.diaminopimelate.containing.)	TRUE	textfile	0.00283797049667532	22.0170234251856	19.8594074896503
ebi-a-GCST90027524	5	17865591	-0.0876611	0.0197373	8.93779e-06	7738	rs72744985	C	G	0.211681	Gut bacterial pathway abundance (PWY0.1586..peptidoglycan.maturation..meso.diaminopimelate.containing.)	TRUE	textfile	0.00256464760993758	19.8911276434468	19.7259690536368
ebi-a-GCST90027524	6	152797076	-0.0899095	0.0195442	4.21862e-06	7738	rs11752725	A	G	0.220828	Gut bacterial pathway abundance (PWY0.1586..peptidoglycan.maturation..meso.diaminopimelate.containing.)	TRUE	textfile	0.00278181751565901	21.5801724027189	21.1629091983379
ebi-a-GCST90027524	9	8031935	0.0864995	0.0187939	4.17388e-06	7738	rs1407463	A	G	0.243409	Gut bacterial pathway abundance (PWY0.1586..peptidoglycan.maturation..meso.diaminopimelate.containing.)	TRUE	textfile	0.0027558463034294	21.3781418765946	21.1832880006668
ebi-a-GCST90027524	9	71619571	0.156754	0.0345735	5.78975e-06	7738	rs73647057	C	T	0.0596017	Gut bacterial pathway abundance (PWY0.1586..peptidoglycan.maturation..meso.diaminopimelate.containing.)	TRUE	textfile	0.00275446806676458	21.3674208428716	20.5565661324511
ebi-a-GCST90027524	13	72180959	0.170934	0.0316003	6.32922e-08	7738	rs74574052	A	G	0.0762527	Gut bacterial pathway abundance (PWY0.1586..peptidoglycan.maturation..meso.diaminopimelate.containing.)	TRUE	textfile	0.00411618906828006	31.9744515200255	29.2600120008203
ebi-a-GCST90027524	19	14568122	0.0988357	0.0216552	5.01741e-06	7738	rs80161029	G	A	0.184043	Gut bacterial pathway abundance (PWY0.1586..peptidoglycan.maturation..meso.diaminopimelate.containing.)	TRUE	textfile	0.00293389290622687	22.7633808441514	20.8306722998226
ebi-a-GCST90027525	1	163793913	-0.157374	0.0319129	8.16601e-07	7738	rs17365730	C	T	0.0926492	Gut bacterial pathway abundance (PWY0.162..superpathway.of.pyrimidine.ribonucleotides.de.novo.biosynthesis)	TRUE	textfile	0.00416402053692903	32.3475587727322	24.3183118995785
ebi-a-GCST90027525	1	180895371	-0.144912	0.0308402	2.61704e-06	7738	rs12408719	T	C	0.0764169	Gut bacterial pathway abundance (PWY0.162..superpathway.of.pyrimidine.ribonucleotides.de.novo.biosynthesis)	TRUE	textfile	0.0029641767032148	22.9990442071046	22.0787422340407
ebi-a-GCST90027525	3	63171044	0.0831467	0.0175189	2.07362e-06	7738	rs9876083	G	A	0.301164	Gut bacterial pathway abundance (PWY0.162..superpathway.of.pyrimidine.ribonucleotides.de.novo.biosynthesis)	TRUE	textfile	0.00291003596257789	22.5777402425622	22.5255999678097
ebi-a-GCST90027525	6	39977989	-0.173948	0.0384053	5.91902e-06	7738	rs12199072	A	T	0.0531609	Gut bacterial pathway abundance (PWY0.162..superpathway.of.pyrimidine.ribonucleotides.de.novo.biosynthesis)	TRUE	textfile	0.00304605249705188	23.6362594041724	20.5142930704089
ebi-a-GCST90027525	6	117578073	0.0988291	0.021899	6.39337e-06	7738	rs706948	G	T	0.170836	Gut bacterial pathway abundance (PWY0.162..superpathway.of.pyrimidine.ribonucleotides.de.novo.biosynthesis)	TRUE	textfile	0.00276706594024017	21.4654183416842	20.3667209791751
ebi-a-GCST90027525	6	88901935	-0.0813327	0.0162528	5.60893e-07	7738	rs2325098	T	C	0.422317	Gut bacterial pathway abundance (PWY0.162..superpathway.of.pyrimidine.ribonucleotides.de.novo.biosynthesis)	TRUE	textfile	0.00322766554750349	25.0500739360929	25.0422875069173
ebi-a-GCST90027525	6	21282291	0.162344	0.0346343	2.76732e-06	7738	rs9460615	T	C	0.0617234	Gut bacterial pathway abundance (PWY0.162..superpathway.of.pyrimidine.ribonucleotides.de.novo.biosynthesis)	TRUE	textfile	0.0030526935337064	23.6879492261822	21.971497393331
ebi-a-GCST90027525	7	51406354	-0.160197	0.0357177	7.2887e-06	7738	rs73120083	G	A	0.0609189	Gut bacterial pathway abundance (PWY0.162..superpathway.of.pyrimidine.ribonucleotides.de.novo.biosynthesis)	TRUE	textfile	0.00293625592450439	22.7817689359749	20.1160074217895
ebi-a-GCST90027525	7	148308940	-0.116597	0.0245192	1.98103e-06	7738	rs34070159	T	C	0.140701	Gut bacterial pathway abundance (PWY0.162..superpathway.of.pyrimidine.ribonucleotides.de.novo.biosynthesis)	TRUE	textfile	0.00328735222132246	25.5148330271791	22.6132071097351
ebi-a-GCST90027525	8	3581929	0.134223	0.0296141	5.83176e-06	7738	rs7812884	A	G	0.0802829	Gut bacterial pathway abundance (PWY0.162..superpathway.of.pyrimidine.ribonucleotides.de.novo.biosynthesis)	TRUE	textfile	0.00266048730903343	20.6364327902247	20.5426660321428
ebi-a-GCST90027525	9	132080837	0.0807466	0.0175079	3.98786e-06	7738	rs883271	G	A	0.306345	Gut bacterial pathway abundance (PWY0.162..superpathway.of.pyrimidine.ribonucleotides.de.novo.biosynthesis)	TRUE	textfile	0.00277097624216641	21.4958366620955	21.2706310353588
ebi-a-GCST90027525	9	121020678	-0.1511	0.0326575	3.71339e-06	7738	rs79249788	C	T	0.0743671	Gut bacterial pathway abundance (PWY0.162..superpathway.of.pyrimidine.ribonucleotides.de.novo.biosynthesis)	TRUE	textfile	0.0031432473130757	24.3928339236424	21.4073572955549
ebi-a-GCST90027525	11	112704136	0.0928312	0.019666	2.35396e-06	7738	rs1447466	G	C	0.244487	Gut bacterial pathway abundance (PWY0.162..superpathway.of.pyrimidine.ribonucleotides.de.novo.biosynthesis)	TRUE	textfile	0.00318357904724119	24.7068236355077	22.2820866774742
ebi-a-GCST90027526	1	155033014	0.16966	0.037583	6.35346e-06	7738	rs4845710	A	G	0.0537267	Gut bacterial pathway abundance (PWY0.781..aspartate.superpathway)	TRUE	textfile	0.00292681770414904	22.7083248866066	20.3786794182393
ebi-a-GCST90027526	1	86572316	0.104891	0.0232	6.15049e-06	7738	rs59244529	T	C	0.151476	Gut bacterial pathway abundance (PWY0.781..aspartate.superpathway)	TRUE	textfile	0.00282822792639254	21.9412260267609	20.4409220440696
ebi-a-GCST90027526	2	182327957	-0.0948247	0.0209472	5.98701e-06	7738	rs10930969	A	G	0.193414	Gut bacterial pathway abundance (PWY0.781..aspartate.superpathway)	TRUE	textfile	0.00280550816349012	21.7644715553823	20.4923137318135
ebi-a-GCST90027526	3	12607208	-0.159157	0.0359385	9.48462e-06	7738	rs36057901	A	G	0.0551178	Gut bacterial pathway abundance (PWY0.781..aspartate.superpathway)	TRUE	textfile	0.00263846311199234	20.465147170263	19.6124385398989
ebi-a-GCST90027526	6	29940106	0.106214	0.0239315	9.07027e-06	7738	rs2256820	A	G	0.135999	Gut bacterial pathway abundance (PWY0.781..aspartate.superpathway)	TRUE	textfile	0.00265120606760932	20.5642502039422	19.6980705271211
ebi-a-GCST90027526	6	52345613	0.0807865	0.0167566	1.42722e-06	7738	rs1266788	A	G	0.615349	Gut bacterial pathway abundance (PWY0.781..aspartate.superpathway)	TRUE	textfile	0.00308955511410533	23.9748700450766	23.2437278023119
ebi-a-GCST90027526	7	122872010	-0.113712	0.0245455	3.60928e-06	7738	rs10953974	T	G	0.12518	Gut bacterial pathway abundance (PWY0.781..aspartate.superpathway)	TRUE	textfile	0.00283201951922373	21.9707245214109	21.4619327502989
ebi-a-GCST90027526	9	36032315	0.163124	0.0350464	3.24751e-06	7738	rs77354939	T	C	0.0665235	Gut bacterial pathway abundance (PWY0.781..aspartate.superpathway)	TRUE	textfile	0.00330479252910197	25.6506450653114	21.6645113471983
ebi-a-GCST90027526	11	133725481	0.174336	0.0354376	8.67481e-07	7738	rs35751200	G	A	0.0586888	Gut bacterial pathway abundance (PWY0.781..aspartate.superpathway)	TRUE	textfile	0.00335809212168267	26.0657317818798	24.2016820413207
ebi-a-GCST90027526	13	34300469	-0.0852612	0.0183628	3.43147e-06	7738	rs61945524	T	C	0.30013	Gut bacterial pathway abundance (PWY0.781..aspartate.superpathway)	TRUE	textfile	0.00305393411408808	23.6976052316245	21.5588243135896
ebi-a-GCST90027526	19	50401320	0.0738678	0.0164053	6.70996e-06	7738	rs4802635	G	A	0.551957	Gut bacterial pathway abundance (PWY0.781..aspartate.superpathway)	TRUE	textfile	0.00269876622899768	20.9341519297868	20.2741182875406
ebi-a-GCST90027527	2	153926901	-0.160656	0.0360039	8.11279e-06	7738	rs79328165	C	T	0.0575442	Gut bacterial pathway abundance (PWY0.845..superpathway.of.pyridoxal.5..phosphate.biosynthesis.and.salvage)	TRUE	textfile	0.00279953849314312	21.7180302446202	19.9110794768791
ebi-a-GCST90027527	3	21106756	0.132735	0.0274414	1.31786e-06	7738	rs4857976	G	A	0.878392	Gut bacterial pathway abundance (PWY0.845..superpathway.of.pyridoxal.5..phosphate.biosynthesis.and.salvage)	TRUE	textfile	0.0037640156611055	29.2284414657389	23.3969032730168
ebi-a-GCST90027527	3	146368187	0.0874308	0.0192148	5.36031e-06	7738	rs9842222	T	C	0.232721	Gut bacterial pathway abundance (PWY0.845..superpathway.of.pyridoxal.5..phosphate.biosynthesis.and.salvage)	TRUE	textfile	0.00272990658747858	21.1763668641355	20.7041386651456
ebi-a-GCST90027527	4	180320695	0.0969126	0.0196872	8.53945e-07	7738	rs12508123	T	C	0.226339	Gut bacterial pathway abundance (PWY0.845..superpathway.of.pyridoxal.5..phosphate.biosynthesis.and.salvage)	TRUE	textfile	0.00328927802355077	25.5298294972992	24.2321854320282
ebi-a-GCST90027527	6	22106050	0.215529	0.0474503	5.56673e-06	7738	rs1980434	G	A	0.0728021	Gut bacterial pathway abundance (PWY0.845..superpathway.of.pyridoxal.5..phosphate.biosynthesis.and.salvage)	TRUE	textfile	0.00627130278776899	48.8209694479816	20.631628193479
ebi-a-GCST90027527	7	747977	-0.106574	0.0241198	9.93779e-06	7738	rs4720493	A	G	0.133009	Gut bacterial pathway abundance (PWY0.845..superpathway.of.pyridoxal.5..phosphate.biosynthesis.and.salvage)	TRUE	textfile	0.00261955876663697	20.3181311572984	19.5233854168241
ebi-a-GCST90027527	8	62681569	0.0755231	0.017007	8.96644e-06	7738	rs10096075	C	G	0.361804	Gut bacterial pathway abundance (PWY0.845..superpathway.of.pyridoxal.5..phosphate.biosynthesis.and.salvage)	TRUE	textfile	0.00263400778260817	20.4304982977757	19.719876597598
ebi-a-GCST90027527	11	116269470	-0.0927676	0.0186274	6.35243e-07	7738	rs7102851	C	T	0.271372	Gut bacterial pathway abundance (PWY0.845..superpathway.of.pyridoxal.5..phosphate.biosynthesis.and.salvage)	TRUE	textfile	0.00340324746466514	26.4174274295722	24.8020832521988
ebi-a-GCST90027527	13	60910291	0.0794238	0.0169979	2.97468e-06	7738	rs2039970	T	C	0.633971	Gut bacterial pathway abundance (PWY0.845..superpathway.of.pyridoxal.5..phosphate.biosynthesis.and.salvage)	TRUE	textfile	0.0029276301224267	22.7146467110244	21.8328677401858
ebi-a-GCST90027527	14	49342239	0.0827054	0.0178292	3.50502e-06	7738	rs17699454	C	A	0.685024	Gut bacterial pathway abundance (PWY0.845..superpathway.of.pyridoxal.5..phosphate.biosynthesis.and.salvage)	TRUE	textfile	0.00295175956574867	22.902414421479	21.5181048529426
ebi-a-GCST90027527	16	90007889	0.144856	0.031383	3.91724e-06	7738	rs80049853	A	G	0.0720914	Gut bacterial pathway abundance (PWY0.845..superpathway.of.pyridoxal.5..phosphate.biosynthesis.and.salvage)	TRUE	textfile	0.00280731814158005	21.778552468706	21.30512386817
ebi-a-GCST90027527	16	54053795	0.0932665	0.0208733	7.88715e-06	7738	rs7186220	A	G	0.191862	Gut bacterial pathway abundance (PWY0.845..superpathway.of.pyridoxal.5..phosphate.biosynthesis.and.salvage)	TRUE	textfile	0.00269746519768773	20.9240326190976	19.964991455716
ebi-a-GCST90027527	16	24014087	0.153904	0.0345524	8.41977e-06	7738	rs11859534	A	G	0.0716874	Gut bacterial pathway abundance (PWY0.845..superpathway.of.pyridoxal.5..phosphate.biosynthesis.and.salvage)	TRUE	textfile	0.00315258558218789	24.4655317464499	19.8400780958151
ebi-a-GCST90027527	18	66083958	0.104735	0.023543	8.63973e-06	7738	rs28493178	T	A	0.14811	Gut bacterial pathway abundance (PWY0.845..superpathway.of.pyridoxal.5..phosphate.biosynthesis.and.salvage)	TRUE	textfile	0.00276809870372768	21.4734522072568	19.7906504797965
ebi-a-GCST90027527	18	39049087	0.114277	0.0242361	2.41529e-06	7738	rs2703175	G	A	0.870736	Gut bacterial pathway abundance (PWY0.845..superpathway.of.pyridoxal.5..phosphate.biosynthesis.and.salvage)	TRUE	textfile	0.00293975913400449	22.8090297140985	22.2326990881249
ebi-a-GCST90027527	18	5593496	0.124319	0.0278948	8.32262e-06	7738	rs4797215	A	G	0.0941791	Gut bacterial pathway abundance (PWY0.845..superpathway.of.pyridoxal.5..phosphate.biosynthesis.and.salvage)	TRUE	textfile	0.00263694993672188	20.4533792475932	19.8622531253344
ebi-a-GCST90027527	19	23458920	0.118355	0.0259559	5.11894e-06	7738	rs384592	G	A	0.13778	Gut bacterial pathway abundance (PWY0.845..superpathway.of.pyridoxal.5..phosphate.biosynthesis.and.salvage)	TRUE	textfile	0.00332818522371117	25.8328172914258	20.7922282928813
ebi-a-GCST90027527	21	19738806	-0.11369	0.0257159	9.82517e-06	7738	rs73196427	T	C	0.125452	Gut bacterial pathway abundance (PWY0.845..superpathway.of.pyridoxal.5..phosphate.biosynthesis.and.salvage)	TRUE	textfile	0.00283619292256238	22.0031937513339	19.5452430973873
ebi-a-GCST90027527	22	43893034	0.0750211	0.0166577	6.67806e-06	7738	rs143107308	C	T	0.528212	Gut bacterial pathway abundance (PWY0.845..superpathway.of.pyridoxal.5..phosphate.biosynthesis.and.salvage)	TRUE	textfile	0.00280512361812204	21.7614799511684	20.2832144706717
ebi-a-GCST90027528	2	137569033	-0.0775693	0.0164645	2.46122e-06	7738	rs1346730	G	T	0.582161	Gut bacterial pathway abundance (PWY.1269..CMP.3.deoxy.D.manno.octulosonate.biosynthesis.I)	TRUE	textfile	0.00292726352749525	22.7117940550847	22.1964055779779
ebi-a-GCST90027528	2	24701645	-0.074864	0.016338	4.60108e-06	7738	rs2339975	C	G	0.580122	Gut bacterial pathway abundance (PWY.1269..CMP.3.deoxy.D.manno.octulosonate.biosynthesis.I)	TRUE	textfile	0.00273035116010683	21.1798249341663	20.9965660391784
ebi-a-GCST90027528	8	8579641	0.0851199	0.0192342	9.6241e-06	7738	rs505710	G	C	0.766761	Gut bacterial pathway abundance (PWY.1269..CMP.3.deoxy.D.manno.octulosonate.biosynthesis.I)	TRUE	textfile	0.00259151299537058	20.1000340315871	19.5845661082343
ebi-a-GCST90027528	11	21639207	0.0838326	0.018242	4.31529e-06	7738	rs963497	C	T	0.282733	Gut bacterial pathway abundance (PWY.1269..CMP.3.deoxy.D.manno.octulosonate.biosynthesis.I)	TRUE	textfile	0.00285044862984739	22.1141057228574	21.1193704704001
ebi-a-GCST90027528	11	68191947	-0.104565	0.0234042	7.90296e-06	7738	rs880610	A	G	0.138044	Gut bacterial pathway abundance (PWY.1269..CMP.3.deoxy.D.manno.octulosonate.biosynthesis.I)	TRUE	textfile	0.00260198813212708	20.1814921933107	19.9611281202834
ebi-a-GCST90027528	15	57859275	-0.0744852	0.016619	7.39673e-06	7738	rs11638057	A	T	0.384199	Gut bacterial pathway abundance (PWY.1269..CMP.3.deoxy.D.manno.octulosonate.biosynthesis.I)	TRUE	textfile	0.00262522536683621	20.3621987986557	20.0876993997647
ebi-a-GCST90027528	20	58078143	0.140128	0.0270826	2.28992e-07	7738	rs72626602	T	C	0.10203	Gut bacterial pathway abundance (PWY.1269..CMP.3.deoxy.D.manno.octulosonate.biosynthesis.I)	TRUE	textfile	0.00359806957585409	27.9351789563059	26.7712799900059
ebi-a-GCST90027529	5	157525853	0.0924444	0.0186111	6.79423e-07	7738	rs7716011	G	T	0.249325	Gut bacterial pathway abundance (PWY.2941..L.lysine.biosynthesis.II)	TRUE	textfile	0.00319896134396082	24.8265842401678	24.6727257183774
ebi-a-GCST90027529	6	16493089	0.139791	0.029043	1.48518e-06	7738	rs9396681	T	C	0.896325	Gut bacterial pathway abundance (PWY.2941..L.lysine.biosynthesis.II)	TRUE	textfile	0.00363185058084275	28.198408499688	23.1673027249243
ebi-a-GCST90027529	11	16995746	-0.0807092	0.0179392	6.8259e-06	7738	rs6416172	T	C	0.287319	Gut bacterial pathway abundance (PWY.2941..L.lysine.biosynthesis.II)	TRUE	textfile	0.00266769151646897	20.6924626785464	20.2413717719441
ebi-a-GCST90027529	11	94774159	0.0984343	0.0217433	5.97957e-06	7738	rs11021021	A	G	0.190209	Gut bacterial pathway abundance (PWY.2941..L.lysine.biosynthesis.II)	TRUE	textfile	0.0029848802894647	23.1601642370308	20.4947204285922
ebi-a-GCST90027529	11	72946020	0.0730932	0.0161747	6.21341e-06	7738	rs1783596	T	C	0.554655	Gut bacterial pathway abundance (PWY.2941..L.lysine.biosynthesis.II)	TRUE	textfile	0.0026393893497443	20.4723505135316	20.4212105224693
ebi-a-GCST90027529	13	113538187	-0.117501	0.0264286	8.74984e-06	7738	rs11617625	A	G	0.105428	Gut bacterial pathway abundance (PWY.2941..L.lysine.biosynthesis.II)	TRUE	textfile	0.00260426029510073	20.1991615172329	19.7667290667716
ebi-a-GCST90027529	15	39136304	0.156585	0.0348368	6.9629e-06	7738	rs1559831	A	G	0.940665	Gut bacterial pathway abundance (PWY.2941..L.lysine.biosynthesis.II)	TRUE	textfile	0.00273700909692417	21.2316134930783	20.2033693181249
ebi-a-GCST90027529	16	55192543	-0.103016	0.0215544	1.75857e-06	7738	rs4784500	T	G	0.794729	Gut bacterial pathway abundance (PWY.2941..L.lysine.biosynthesis.II)	TRUE	textfile	0.00346247000598464	26.8787347792693	22.8421768258401
ebi-a-GCST90027530	1	79566123	0.10033	0.0212051	2.22998e-06	7738	rs11162626	T	A	0.177772	Gut bacterial pathway abundance (PWY.2942..L.lysine.biosynthesis.III)	TRUE	textfile	0.00294270847926758	22.8319806586968	22.3862306853212
ebi-a-GCST90027530	7	16059180	-0.0743306	0.0163493	5.45682e-06	7738	rs2030972	A	G	0.40627	Gut bacterial pathway abundance (PWY.2942..L.lysine.biosynthesis.III)	TRUE	textfile	0.00266544067125811	20.6749569038608	20.6698322015202
ebi-a-GCST90027530	11	59740294	-0.0865563	0.0167733	2.46479e-07	7738	rs4939301	T	C	0.555692	Gut bacterial pathway abundance (PWY.2942..L.lysine.biosynthesis.III)	TRUE	textfile	0.00369952222045691	28.7257755423735	26.6293360112851
ebi-a-GCST90027530	16	74806368	0.0749253	0.0166896	7.14431e-06	7738	rs8054687	G	C	0.634746	Gut bacterial pathway abundance (PWY.2942..L.lysine.biosynthesis.III)	TRUE	textfile	0.00260304652342837	20.1897226927061	20.1541796265517
ebi-a-GCST90027530	18	30107104	-0.0950062	0.0182749	2.00646e-07	7738	rs7242421	C	T	0.315865	Gut bacterial pathway abundance (PWY.2942..L.lysine.biosynthesis.III)	TRUE	textfile	0.00390101128182706	30.296409913084	27.0267532876179
ebi-a-GCST90027530	21	15730137	0.0854587	0.0165373	2.37077e-07	7738	rs2822624	G	A	0.581713	Gut bacterial pathway abundance (PWY.2942..L.lysine.biosynthesis.III)	TRUE	textfile	0.00355406770164236	27.5923327585755	26.7044325657844
ebi-a-GCST90027531	6	170519417	-0.158697	0.0330818	1.60964e-06	7738	rs138449099	C	A	0.0705568	Gut bacterial pathway abundance (PWY.3001..superpathway.of.L.isoleucine.biosynthesis.I)	TRUE	textfile	0.00330315656953339	25.6379052370231	23.0122546081753
ebi-a-GCST90027531	7	27201532	0.0896551	0.0189544	2.24476e-06	7738	rs875896	A	C	0.76106	Gut bacterial pathway abundance (PWY.3001..superpathway.of.L.isoleucine.biosynthesis.I)	TRUE	textfile	0.0029233966865355	22.681704386487	22.3732932866648
ebi-a-GCST90027531	10	3329343	-0.155414	0.0318224	1.04059e-06	7738	rs7899564	A	G	0.929969	Gut bacterial pathway abundance (PWY.3001..superpathway.of.L.isoleucine.biosynthesis.I)	TRUE	textfile	0.00314607500256378	24.4148471601755	23.8514296582002
ebi-a-GCST90027531	14	69052888	-0.126999	0.0286659	9.40936e-06	7738	rs72729533	C	G	0.101911	Gut bacterial pathway abundance (PWY.3001..superpathway.of.L.isoleucine.biosynthesis.I)	TRUE	textfile	0.00295237173214021	22.9071782252921	19.6277012741744
ebi-a-GCST90027531	15	28041307	-0.0748087	0.0165619	6.2748e-06	7738	rs11630219	G	C	0.405623	Gut bacterial pathway abundance (PWY.3001..superpathway.of.L.isoleucine.biosynthesis.I)	TRUE	textfile	0.00269847736574723	20.9319051737539	20.402524096247
ebi-a-GCST90027531	15	59071584	0.0912532	0.0203668	7.44732e-06	7738	rs28733370	G	C	0.192839	Gut bacterial pathway abundance (PWY.3001..superpathway.of.L.isoleucine.biosynthesis.I)	TRUE	textfile	0.00259227601705461	20.1059674852461	20.0747713989093
ebi-a-GCST90027531	17	34322610	-0.105223	0.0217361	1.29223e-06	7738	rs2107539	T	C	0.243451	Gut bacterial pathway abundance (PWY.3001..superpathway.of.L.isoleucine.biosynthesis.I)	TRUE	textfile	0.00407849542545074	31.680449178337	23.4346306261924
ebi-a-GCST90027531	22	44801226	-0.169803	0.0337315	4.8043e-07	7738	rs62228654	C	G	0.0668159	Gut bacterial pathway abundance (PWY.3001..superpathway.of.L.isoleucine.biosynthesis.I)	TRUE	textfile	0.00359557098022052	27.9157100198255	25.3407467928116
ebi-a-GCST90027532	3	38370556	-0.175505	0.0335734	1.71819e-07	7738	rs196364	G	A	0.357856	Gut bacterial pathway abundance (PWY.3781..aerobic.respiration.I..cytochrome.c.)	TRUE	textfile	0.014156298618836	111.085688291043	27.3267722874755
ebi-a-GCST90027532	6	94274392	-0.394297	0.0790102	6.02352e-07	7738	rs6940694	A	G	0.050385	Gut bacterial pathway abundance (PWY.3781..aerobic.respiration.I..cytochrome.c.)	TRUE	textfile	0.0148773565068135	116.829341703692	24.9046603536762
ebi-a-GCST90027533	1	32012461	0.0750497	0.0161919	3.56936e-06	7738	rs12123571	G	A	0.484586	Gut bacterial pathway abundance (PWY.4242..pantothenate.and.coenzyme.A.biosynthesis.III)	TRUE	textfile	0.00281355228817854	21.8270520535988	21.4833644060402
ebi-a-GCST90027533	1	92067107	-0.115641	0.0257008	6.8113e-06	7738	rs10493855	C	A	0.114882	Gut bacterial pathway abundance (PWY.4242..pantothenate.and.coenzyme.A.biosynthesis.III)	TRUE	textfile	0.00271961127627578	21.0962865320094	20.2455879263385
ebi-a-GCST90027533	4	7703358	-0.104059	0.0221454	2.61577e-06	7738	rs734224	T	G	0.162338	Gut bacterial pathway abundance (PWY.4242..pantothenate.and.coenzyme.A.biosynthesis.III)	TRUE	textfile	0.00294495252028247	22.8494432223098	22.0796526971779
ebi-a-GCST90027533	4	121467463	0.0852963	0.0189836	7.01746e-06	7738	rs4504278	A	C	0.730775	Gut bacterial pathway abundance (PWY.4242..pantothenate.and.coenzyme.A.biosynthesis.III)	TRUE	textfile	0.00286278971470782	22.2101241479529	20.188462086908
ebi-a-GCST90027533	4	54318414	-0.179214	0.0355695	4.69407e-07	7738	rs13142904	T	C	0.0600325	Gut bacterial pathway abundance (PWY.4242..pantothenate.and.coenzyme.A.biosynthesis.III)	TRUE	textfile	0.00362470886156618	28.1427570539584	25.3856533785766
ebi-a-GCST90027533	6	166916443	-0.121881	0.0261913	3.26362e-06	7738	rs3778431	G	C	0.119239	Gut bacterial pathway abundance (PWY.4242..pantothenate.and.coenzyme.A.biosynthesis.III)	TRUE	textfile	0.00312017113160519	24.2131931804634	21.6549860103673
ebi-a-GCST90027533	7	122371648	-0.0768044	0.0172879	8.88526e-06	7738	rs62483577	C	A	0.658251	Gut bacterial pathway abundance (PWY.4242..pantothenate.and.coenzyme.A.biosynthesis.III)	TRUE	textfile	0.00265400035855808	20.5859819773544	19.7372988979876
ebi-a-GCST90027533	10	18451836	-0.0726991	0.0162946	8.13711e-06	7738	rs10764331	G	A	0.403507	Gut bacterial pathway abundance (PWY.4242..pantothenate.and.coenzyme.A.biosynthesis.III)	TRUE	textfile	0.00254416040396904	19.7318258150411	19.9053886295428
ebi-a-GCST90027533	10	68944751	0.125465	0.0269784	3.31002e-06	7738	rs78983051	G	A	0.10593	Gut bacterial pathway abundance (PWY.4242..pantothenate.and.coenzyme.A.biosynthesis.III)	TRUE	textfile	0.00298171185787149	23.1355063461039	21.6278228077448
ebi-a-GCST90027533	11	34658857	-0.0828651	0.0174321	1.99825e-06	7738	rs286908	A	G	0.293175	Gut bacterial pathway abundance (PWY.4242..pantothenate.and.coenzyme.A.biosynthesis.III)	TRUE	textfile	0.0028458509404176	22.0783345241389	22.5966417546344
ebi-a-GCST90027533	11	77682279	-0.0749433	0.0161349	3.40416e-06	7738	rs2187564	A	C	0.416147	Gut bacterial pathway abundance (PWY.4242..pantothenate.and.coenzyme.A.biosynthesis.III)	TRUE	textfile	0.00272926625198248	21.1713860748583	21.5741189537423
ebi-a-GCST90027533	11	2279372	-0.0955848	0.0199329	1.62398e-06	7738	rs10831658	A	G	0.207313	Gut bacterial pathway abundance (PWY.4242..pantothenate.and.coenzyme.A.biosynthesis.III)	TRUE	textfile	0.00300286590822415	23.3001378556457	22.995173759274
ebi-a-GCST90027533	13	71978130	0.0920387	0.0202114	5.26866e-06	7738	rs9599845	C	T	0.237486	Gut bacterial pathway abundance (PWY.4242..pantothenate.and.coenzyme.A.biosynthesis.III)	TRUE	textfile	0.00306801007837614	23.8071665933639	20.7371064624627
ebi-a-GCST90027533	16	71285171	-0.102719	0.0225421	5.19481e-06	7738	rs235996	A	G	0.145756	Gut bacterial pathway abundance (PWY.4242..pantothenate.and.coenzyme.A.biosynthesis.III)	TRUE	textfile	0.0026274831505742	20.379757121291	20.7640861182717
ebi-a-GCST90027533	18	44250955	-0.0823282	0.0177066	3.32637e-06	7738	rs371346	G	A	0.280494	Gut bacterial pathway abundance (PWY.4242..pantothenate.and.coenzyme.A.biosynthesis.III)	TRUE	textfile	0.00273580558484872	21.2222519598244	21.6185662221045
ebi-a-GCST90027533	19	11266693	-0.0883793	0.0173325	3.4135e-07	7738	rs7251031	G	T	0.308299	Gut bacterial pathway abundance (PWY.4242..pantothenate.and.coenzyme.A.biosynthesis.III)	TRUE	textfile	0.00333136048589621	25.8575455243151	26.0003202430367
ebi-a-GCST90027534	4	22348934	-0.0919772	0.0207968	9.74922e-06	7738	rs17530744	C	G	0.217453	Gut bacterial pathway abundance (PWY.4984..urea.cycle)	TRUE	textfile	0.00287916264567108	22.33751556733	19.5599319010747
ebi-a-GCST90027534	5	58013548	-0.0818655	0.017782	4.14773e-06	7738	rs1035394	T	A	0.690265	Gut bacterial pathway abundance (PWY.4984..urea.cycle)	TRUE	textfile	0.00286574781055648	22.233139633692	21.1953516104914
ebi-a-GCST90027534	7	97567997	0.0861076	0.0189666	5.62626e-06	7738	rs12113402	T	C	0.279523	Gut bacterial pathway abundance (PWY.4984..urea.cycle)	TRUE	textfile	0.00298641827875459	23.1721334874502	20.6112342470857
ebi-a-GCST90027534	8	15420526	0.0742678	0.0162675	4.98517e-06	7738	rs7825304	T	A	0.465015	Gut bacterial pathway abundance (PWY.4984..urea.cycle)	TRUE	textfile	0.00274435115893452	21.2887243007244	20.842964440829
ebi-a-GCST90027534	9	97025979	0.0763958	0.01724	9.36569e-06	7738	rs3131899	T	C	0.366633	Gut bacterial pathway abundance (PWY.4984..urea.cycle)	TRUE	textfile	0.00271054078320358	21.0257346100202	19.636516335641
ebi-a-GCST90027534	10	14168048	-0.0755594	0.0169008	7.79435e-06	7738	rs7906344	A	G	0.629833	Gut bacterial pathway abundance (PWY.4984..urea.cycle)	TRUE	textfile	0.00266213519967149	20.6492489972611	19.987684074754
ebi-a-GCST90027534	14	49342300	0.0798891	0.0180568	9.67453e-06	7738	rs17772715	C	T	0.722259	Gut bacterial pathway abundance (PWY.4984..urea.cycle)	TRUE	textfile	0.00256057800081944	19.859483170052	19.5746263898929
ebi-a-GCST90027534	16	1111401	0.0808289	0.0182807	9.79964e-06	7738	rs11862432	T	C	0.345883	Gut bacterial pathway abundance (PWY.4984..urea.cycle)	TRUE	textfile	0.00295629647902084	22.9377202633565	19.550041959013
ebi-a-GCST90027534	19	46806527	0.10894	0.0240589	5.95251e-06	7738	rs79525129	T	C	0.135183	Gut bacterial pathway abundance (PWY.4984..urea.cycle)	TRUE	textfile	0.00277492363371766	21.5265437454313	20.5032736364809
ebi-a-GCST90027534	22	37217172	-0.0964336	0.0216172	8.15887e-06	7738	rs2213429	T	C	0.182428	Gut bacterial pathway abundance (PWY.4984..urea.cycle)	TRUE	textfile	0.0027739859798257	21.5192496367202	19.9002200406805
ebi-a-GCST90027535	1	63105389	0.157204	0.032997	1.89605e-06	7738	rs61775945	T	C	0.0707767	Gut bacterial pathway abundance (PWY4FS.7..phosphatidylglycerol.biosynthesis.I..plastidic.)	TRUE	textfile	0.00325063031283338	25.2288858812837	22.6975128735274
ebi-a-GCST90027535	1	178911816	-0.155118	0.0344796	6.83235e-06	7738	rs10913647	C	T	0.0581311	Gut bacterial pathway abundance (PWY4FS.7..phosphatidylglycerol.biosynthesis.I..plastidic.)	TRUE	textfile	0.00263483477589535	20.4369297595695	20.2395081981651
ebi-a-GCST90027535	3	173961129	0.0888731	0.0198878	7.86828e-06	7738	rs1362957	A	G	0.218086	Gut bacterial pathway abundance (PWY4FS.7..phosphatidylglycerol.biosynthesis.I..plastidic.)	TRUE	textfile	0.00269375088445216	20.8951431524697	19.9694990563662
ebi-a-GCST90027535	3	172172254	-0.0955912	0.0209091	4.83671e-06	7738	rs477441	G	T	0.808862	Gut bacterial pathway abundance (PWY4FS.7..phosphatidylglycerol.biosynthesis.I..plastidic.)	TRUE	textfile	0.00282544783197756	21.9195971063002	20.9009077158464
ebi-a-GCST90027535	3	83521231	-0.150044	0.0322521	3.28375e-06	7738	rs138195517	A	G	0.0684669	Gut bacterial pathway abundance (PWY4FS.7..phosphatidylglycerol.biosynthesis.I..plastidic.)	TRUE	textfile	0.00287174727959771	22.279818964469	21.6431899722101
ebi-a-GCST90027535	5	92131316	-0.0979145	0.021794	7.03137e-06	7738	rs2112412	C	T	0.832064	Gut bacterial pathway abundance (PWY4FS.7..phosphatidylglycerol.biosynthesis.I..plastidic.)	TRUE	textfile	0.00267931980114688	20.7829020225867	20.1845990967261
ebi-a-GCST90027535	5	8128982	0.0829794	0.0185245	7.48376e-06	7738	rs36054004	A	T	0.268377	Gut bacterial pathway abundance (PWY4FS.7..phosphatidylglycerol.biosynthesis.I..plastidic.)	TRUE	textfile	0.00270397841208275	20.9746921105391	20.0653893489124
ebi-a-GCST90027535	7	73845176	0.101898	0.0229804	9.24485e-06	7738	rs11769306	A	G	0.169111	Gut bacterial pathway abundance (PWY4FS.7..phosphatidylglycerol.biosynthesis.I..plastidic.)	TRUE	textfile	0.00291793882592594	22.6392346591643	19.6614775785096
ebi-a-GCST90027535	7	151025947	0.09425	0.0204759	4.16495e-06	7738	rs9640172	G	A	0.204853	Gut bacterial pathway abundance (PWY4FS.7..phosphatidylglycerol.biosynthesis.I..plastidic.)	TRUE	textfile	0.00289389298194556	22.4521301702603	21.1873537618683
ebi-a-GCST90027535	8	31962508	-0.0787155	0.0175958	7.69396e-06	7738	rs6468082	C	G	0.695665	Gut bacterial pathway abundance (PWY4FS.7..phosphatidylglycerol.biosynthesis.I..plastidic.)	TRUE	textfile	0.00262362987540185	20.3497910358285	20.0125524373092
ebi-a-GCST90027535	8	40420851	-0.153626	0.0312936	9.14619e-07	7738	rs10093578	A	G	0.0808034	Gut bacterial pathway abundance (PWY4FS.7..phosphatidylglycerol.biosynthesis.I..plastidic.)	TRUE	textfile	0.00350588354336956	27.2169344942513	24.1000748633284
ebi-a-GCST90027535	10	50119379	-0.0800299	0.0178628	7.45538e-06	7738	rs2943246	C	T	0.330179	Gut bacterial pathway abundance (PWY4FS.7..phosphatidylglycerol.biosynthesis.I..plastidic.)	TRUE	textfile	0.0028329750601171	21.9781586403613	20.0726853596318
ebi-a-GCST90027535	12	18042981	0.0751632	0.0168648	8.31879e-06	7738	rs7956970	T	A	0.632831	Gut bacterial pathway abundance (PWY4FS.7..phosphatidylglycerol.biosynthesis.I..plastidic.)	TRUE	textfile	0.00262539268454521	20.3634999915513	19.8631504670766
ebi-a-GCST90027535	12	58787329	0.103223	0.0231897	8.53808e-06	7738	rs1845684	T	A	0.140983	Gut bacterial pathway abundance (PWY4FS.7..phosphatidylglycerol.biosynthesis.I..plastidic.)	TRUE	textfile	0.00258078280177848	20.0165942367146	19.813568161925
ebi-a-GCST90027535	15	86253288	0.0728462	0.0162385	7.25705e-06	7738	rs11630392	C	G	0.560299	Gut bacterial pathway abundance (PWY4FS.7..phosphatidylglycerol.biosynthesis.I..plastidic.)	TRUE	textfile	0.00261469538326191	20.2803103186755	20.1243556768879
ebi-a-GCST90027535	18	48149013	-0.0755738	0.0170438	9.24656e-06	7738	rs3907130	T	G	0.372901	Gut bacterial pathway abundance (PWY4FS.7..phosphatidylglycerol.biosynthesis.I..plastidic.)	TRUE	textfile	0.00267117395668259	20.7195472438886	19.6611837122988
ebi-a-GCST90027535	18	11707320	0.0868118	0.0188477	4.10563e-06	7738	rs11080532	G	A	0.694008	Gut bacterial pathway abundance (PWY4FS.7..phosphatidylglycerol.biosynthesis.I..plastidic.)	TRUE	textfile	0.00320082600642817	24.841102031138	21.2148908391613
ebi-a-GCST90027535	19	5397006	0.0873442	0.0196818	9.08741e-06	7738	rs4807749	G	A	0.215572	Gut bacterial pathway abundance (PWY4FS.7..phosphatidylglycerol.biosynthesis.I..plastidic.)	TRUE	textfile	0.0025801418125048	20.011609852854	19.6942077162509
ebi-a-GCST90027536	1	34193735	0.105095	0.0221999	2.2013e-06	7738	rs608108	C	T	0.303646	Gut bacterial pathway abundance (PWY.5005..biotin.biosynthesis.II)	TRUE	textfile	0.00467080507872307	36.3029119143436	22.4110431982138
ebi-a-GCST90027536	2	147940493	-0.101046	0.0206887	1.03877e-06	7738	rs778115	C	T	0.579362	Gut bacterial pathway abundance (PWY.5005..biotin.biosynthesis.II)	TRUE	textfile	0.00497653151488401	38.6909947538776	23.8545840545183
ebi-a-GCST90027536	4	139888284	-0.187124	0.0400277	2.94144e-06	7738	rs73852710	G	T	0.0695707	Gut bacterial pathway abundance (PWY.5005..biotin.biosynthesis.II)	TRUE	textfile	0.00453313582565721	35.2280322021271	21.8543408675128
ebi-a-GCST90027536	5	75748115	0.109305	0.0236336	3.74636e-06	7738	rs9765093	A	G	0.265378	Gut bacterial pathway abundance (PWY.5005..biotin.biosynthesis.II)	TRUE	textfile	0.00465842276835229	36.2062224268827	21.3904684435198
ebi-a-GCST90027536	7	151641278	0.0985581	0.021308	3.73869e-06	7738	rs17569415	A	G	0.340946	Gut bacterial pathway abundance (PWY.5005..biotin.biosynthesis.II)	TRUE	textfile	0.00436537182121266	33.9185836381305	21.3943585024872
ebi-a-GCST90027536	9	76715482	-0.10532	0.0237885	9.53938e-06	7738	rs11143787	G	A	0.285638	Gut bacterial pathway abundance (PWY.5005..biotin.biosynthesis.II)	TRUE	textfile	0.00452674493749056	35.1781413095101	19.6014222623019
ebi-a-GCST90027536	11	10736799	-0.108766	0.0238363	5.04243e-06	7738	rs16908224	G	A	0.230424	Gut bacterial pathway abundance (PWY.5005..biotin.biosynthesis.II)	TRUE	textfile	0.0041956141038385	32.5940226484191	20.8213377354797
ebi-a-GCST90027536	13	55604000	-0.169449	0.0373685	5.77311e-06	7738	rs9569181	C	T	0.081752	Gut bacterial pathway abundance (PWY.5005..biotin.biosynthesis.II)	TRUE	textfile	0.00431088456149859	33.4933891017441	20.5620632071416
ebi-a-GCST90027536	14	50958256	0.158942	0.0341622	3.27831e-06	7738	rs113053719	A	C	0.100986	Gut bacterial pathway abundance (PWY.5005..biotin.biosynthesis.II)	TRUE	textfile	0.00458706577885432	35.6490654734986	21.6464002903767
ebi-a-GCST90027536	17	64917033	0.125699	0.0235802	9.78205e-08	7738	rs17645023	T	A	0.245424	Gut bacterial pathway abundance (PWY.5005..biotin.biosynthesis.II)	TRUE	textfile	0.00585212587662272	45.5385430678243	28.4163750864427
ebi-a-GCST90027536	20	62817662	-0.143298	0.0309319	3.60936e-06	7738	rs6062355	T	G	0.144955	Gut bacterial pathway abundance (PWY.5005..biotin.biosynthesis.II)	TRUE	textfile	0.00509017162554404	39.5790317596381	21.461845448683
ebi-a-GCST90027537	4	7490500	0.0830314	0.0184833	7.0479e-06	7738	rs11730684	A	C	0.385361	Gut bacterial pathway abundance (PWY.5022..4.aminobutanoate.degradation.V)	TRUE	textfile	0.00326589780507467	25.3477686420292	20.1802106941972
ebi-a-GCST90027537	7	18636561	0.0965996	0.0198604	1.1508e-06	7738	rs2239926	C	G	0.276888	Gut bacterial pathway abundance (PWY.5022..4.aminobutanoate.degradation.V)	TRUE	textfile	0.00373671826514041	29.0156759052568	23.6578173117495
ebi-a-GCST90027537	14	56515574	-0.174867	0.0362802	1.43625e-06	7738	rs117829634	G	A	0.0747059	Gut bacterial pathway abundance (PWY.5022..4.aminobutanoate.degradation.V)	TRUE	textfile	0.00422746878560077	32.8425393352874	23.2314530203833
ebi-a-GCST90027537	17	25902751	0.0801306	0.0180433	8.95344e-06	7738	rs2948520	T	C	0.501949	Gut bacterial pathway abundance (PWY.5022..4.aminobutanoate.degradation.V)	TRUE	textfile	0.00321040774720649	24.915703901221	19.722630991994
ebi-a-GCST90027537	20	15746520	-0.0847624	0.0188444	6.8593e-06	7738	rs6105464	A	C	0.323442	Gut bacterial pathway abundance (PWY.5022..4.aminobutanoate.degradation.V)	TRUE	textfile	0.00314440105444224	24.4018156520317	20.2321418685034
ebi-a-GCST90027538	1	226678563	-0.274747	0.0600411	4.73969e-06	7738	rs12028490	T	C	0.0871635	Gut bacterial pathway abundance (PWY.5088..L.glutamate.degradation.VIII..to.propanoate.)	TRUE	textfile	0.0120122281318268	94.0564240507736	20.9396123526317
ebi-a-GCST90027538	3	116835199	-0.161494	0.035435	5.17762e-06	7738	rs6438382	A	G	0.492623	Gut bacterial pathway abundance (PWY.5088..L.glutamate.degradation.VIII..to.propanoate.)	TRUE	textfile	0.0130373174301093	102.188957516318	20.7705458038713
ebi-a-GCST90027538	4	189412503	0.346719	0.0709011	1.00744e-06	7738	rs11732315	A	G	0.0608812	Gut bacterial pathway abundance (PWY.5088..L.glutamate.degradation.VIII..to.propanoate.)	TRUE	textfile	0.0137464012678434	107.824357087001	23.9138409550296
ebi-a-GCST90027538	6	154637444	-0.302329	0.0675211	7.5504e-06	7738	rs77267984	T	C	0.0771424	Gut bacterial pathway abundance (PWY.5088..L.glutamate.degradation.VIII..to.propanoate.)	TRUE	textfile	0.01301419920597	102.005363173805	20.0484405667554
ebi-a-GCST90027538	6	49482342	-0.161332	0.0352874	4.83237e-06	7738	rs2127754	A	G	0.368415	Gut bacterial pathway abundance (PWY.5088..L.glutamate.degradation.VIII..to.propanoate.)	TRUE	textfile	0.0121126771654493	94.8525893449583	20.9026676102785
ebi-a-GCST90027538	11	3767371	0.174413	0.0387138	6.63132e-06	7738	rs675403	G	A	0.253467	Gut bacterial pathway abundance (PWY.5088..L.glutamate.degradation.VIII..to.propanoate.)	TRUE	textfile	0.0115121949381655	90.0955374316202	20.2967312054933
ebi-a-GCST90027538	16	78318743	-0.339265	0.0590702	9.27833e-09	7738	rs9927590	T	C	0.0843884	Gut bacterial pathway abundance (PWY.5088..L.glutamate.degradation.VIII..to.propanoate.)	TRUE	textfile	0.0177869773169674	140.091867391647	32.9868795028121
ebi-a-GCST90027538	18	64610339	0.177948	0.0399342	8.34872e-06	7738	rs4507010	G	A	0.724424	Gut bacterial pathway abundance (PWY.5088..L.glutamate.degradation.VIII..to.propanoate.)	TRUE	textfile	0.0126430087969013	99.0587162740913	19.8562048726442
ebi-a-GCST90027539	1	7586904	-0.0738116	0.0162445	5.52548e-06	7738	rs1750832	T	C	0.499391	Gut bacterial pathway abundance (PWY.5097..L.lysine.biosynthesis.VI)	TRUE	textfile	0.00272407210604766	21.1309841368452	20.6460294353768
ebi-a-GCST90027539	1	79566123	0.0987969	0.0212097	3.19132e-06	7738	rs11162626	T	A	0.177772	Gut bacterial pathway abundance (PWY.5097..L.lysine.biosynthesis.VI)	TRUE	textfile	0.0028534630397884	22.1375587815775	21.6978940419046
ebi-a-GCST90027539	2	107531452	-0.148732	0.0321656	3.76522e-06	7738	rs7557745	C	T	0.930722	Gut bacterial pathway abundance (PWY.5097..L.lysine.biosynthesis.VI)	TRUE	textfile	0.00285268719509724	22.131522451979	21.3808773418783
ebi-a-GCST90027539	2	152023325	-0.0741851	0.0166741	8.62244e-06	7738	rs289852	C	G	0.37541	Gut bacterial pathway abundance (PWY.5097..L.lysine.biosynthesis.VI)	TRUE	textfile	0.00258085872552205	20.0171846262416	19.7946838277823
ebi-a-GCST90027539	4	77728817	-0.162824	0.0365826	8.55323e-06	7738	rs111440229	G	A	0.0553672	Gut bacterial pathway abundance (PWY.5097..L.lysine.biosynthesis.VI)	TRUE	textfile	0.00277320782719146	21.5131963155633	19.8101471875464
ebi-a-GCST90027539	5	25463696	-0.0897738	0.0198525	6.12506e-06	7738	rs6873153	T	C	0.211044	Gut bacterial pathway abundance (PWY.5097..L.lysine.biosynthesis.VI)	TRUE	textfile	0.00268383001716569	20.8179809349237	20.4488461716074
ebi-a-GCST90027539	5	82009655	0.0951708	0.0211272	6.64783e-06	7738	rs6882828	T	G	0.178837	Gut bacterial pathway abundance (PWY.5097..L.lysine.biosynthesis.VI)	TRUE	textfile	0.00266026061165398	20.6346696907681	20.2919392204508
ebi-a-GCST90027539	6	127771452	-0.0755862	0.016448	4.31758e-06	7738	rs3734447	G	T	0.597407	Gut bacterial pathway abundance (PWY.5097..L.lysine.biosynthesis.VI)	TRUE	textfile	0.00274822032192763	21.3188212281709	21.1182939171167
ebi-a-GCST90027539	7	148227586	0.0771051	0.0167663	4.24874e-06	7738	rs1962815	A	G	0.382817	Gut bacterial pathway abundance (PWY.5097..L.lysine.biosynthesis.VI)	TRUE	textfile	0.00280932106610435	21.7941344885194	21.1490928572166
ebi-a-GCST90027539	7	5342980	0.101884	0.0220273	3.73956e-06	7738	rs56166050	T	C	0.194657	Gut bacterial pathway abundance (PWY.5097..L.lysine.biosynthesis.VI)	TRUE	textfile	0.00325456450820238	25.2595197719978	21.3938743584298
ebi-a-GCST90027539	10	105805310	-0.0969086	0.0219057	9.69371e-06	7738	rs805719	A	G	0.827742	Gut bacterial pathway abundance (PWY.5097..L.lysine.biosynthesis.VI)	TRUE	textfile	0.00267811379975815	20.7735222114331	19.5708806155993
ebi-a-GCST90027539	11	59740294	-0.0833505	0.0167769	6.75912e-07	7738	rs4939301	T	C	0.555692	Gut bacterial pathway abundance (PWY.5097..L.lysine.biosynthesis.VI)	TRUE	textfile	0.00343055741325901	26.6301484019883	24.682718317581
ebi-a-GCST90027539	12	44933553	0.0837637	0.0189395	9.74788e-06	7738	rs10748397	G	T	0.758401	Gut bacterial pathway abundance (PWY.5097..L.lysine.biosynthesis.VI)	TRUE	textfile	0.00257119923617447	19.942072332194	19.5602628435324
ebi-a-GCST90027539	16	74806368	0.0763275	0.0166932	4.82225e-06	7738	rs8054687	G	C	0.634746	Gut bacterial pathway abundance (PWY.5097..L.lysine.biosynthesis.VI)	TRUE	textfile	0.00270138836460487	20.9545467573792	20.9065746020065
ebi-a-GCST90027539	17	47887443	0.0962915	0.0215321	7.74908e-06	7738	rs76301358	A	G	0.171596	Gut bacterial pathway abundance (PWY.5097..L.lysine.biosynthesis.VI)	TRUE	textfile	0.00263605973236328	20.4464561693399	19.9987627325585
ebi-a-GCST90027539	18	30107104	-0.0855779	0.0182788	2.84341e-06	7738	rs7242421	C	T	0.315865	Gut bacterial pathway abundance (PWY.5097..L.lysine.biosynthesis.VI)	TRUE	textfile	0.00316516650296806	24.5634755569904	21.9193609469329
ebi-a-GCST90027539	21	15766134	0.0851875	0.0162795	1.66951e-07	7738	rs1882884	C	T	0.498268	Gut bacterial pathway abundance (PWY.5097..L.lysine.biosynthesis.VI)	TRUE	textfile	0.0036284115392185	28.1716098616948	27.3822809560365
ebi-a-GCST90027540	1	9405923	-0.0971919	0.0214695	5.98356e-06	7738	rs602386	G	C	0.18448	Gut bacterial pathway abundance (PWY.5100..pyruvate.fermentation.to.acetate.and.lactate.II)	TRUE	textfile	0.00284232703744549	22.0509178817742	20.4935069679038
ebi-a-GCST90027540	1	63553371	0.159162	0.035794	8.72348e-06	7738	rs75331157	G	C	0.057573	Gut bacterial pathway abundance (PWY.5100..pyruvate.fermentation.to.acetate.and.lactate.II)	TRUE	textfile	0.00274900387026066	21.3249162175515	19.772350842762
ebi-a-GCST90027540	1	214584517	-0.0825138	0.0164369	5.16654e-07	7738	rs12128621	A	T	0.50452	Gut bacterial pathway abundance (PWY.5100..pyruvate.fermentation.to.acetate.and.lactate.II)	TRUE	textfile	0.00340398539335218	26.4231751050761	25.2007432824447
ebi-a-GCST90027540	2	49254815	-0.0912273	0.0203954	7.71525e-06	7738	rs7595525	C	A	0.200693	Gut bacterial pathway abundance (PWY.5100..pyruvate.fermentation.to.acetate.and.lactate.II)	TRUE	textfile	0.0026700874159174	20.7110966881739	20.0071481725965
ebi-a-GCST90027540	2	67787348	0.0949563	0.0210722	6.59857e-06	7738	rs4533457	G	T	0.813065	Gut bacterial pathway abundance (PWY.5100..pyruvate.fermentation.to.acetate.and.lactate.II)	TRUE	textfile	0.00274090164872978	21.2618919091625	20.3061602192222
ebi-a-GCST90027540	4	177169430	0.128454	0.0284322	6.24597e-06	7738	rs2624881	C	T	0.0879416	Gut bacterial pathway abundance (PWY.5100..pyruvate.fermentation.to.acetate.and.lactate.II)	TRUE	textfile	0.00264692887203224	20.5309858131615	20.4114724087387
ebi-a-GCST90027540	5	178617695	-0.0960622	0.0204511	2.63797e-06	7738	rs11249616	A	G	0.219036	Gut bacterial pathway abundance (PWY.5100..pyruvate.fermentation.to.acetate.and.lactate.II)	TRUE	textfile	0.00315705077945124	24.5002935005274	22.0633631110215
ebi-a-GCST90027540	7	29517436	-0.0772099	0.017091	6.25489e-06	7738	rs3812328	A	G	0.347247	Gut bacterial pathway abundance (PWY.5100..pyruvate.fermentation.to.acetate.and.lactate.II)	TRUE	textfile	0.00270248538811183	20.9630793781423	20.4084974537053
ebi-a-GCST90027540	9	38310405	0.156289	0.034934	7.68316e-06	7738	rs80315336	A	G	0.0654592	Gut bacterial pathway abundance (PWY.5100..pyruvate.fermentation.to.acetate.and.lactate.II)	TRUE	textfile	0.00298851734148737	23.1884692963611	20.0152119296751
ebi-a-GCST90027540	10	117489198	-0.0898387	0.0197539	5.41839e-06	7738	rs1034938	G	A	0.218123	Gut bacterial pathway abundance (PWY.5100..pyruvate.fermentation.to.acetate.and.lactate.II)	TRUE	textfile	0.00275294042791987	21.3555376734092	20.68336594923
ebi-a-GCST90027540	11	32460157	-0.167688	0.0368444	5.33261e-06	7738	rs117996720	A	C	0.0608325	Gut bacterial pathway abundance (PWY.5100..pyruvate.fermentation.to.acetate.and.lactate.II)	TRUE	textfile	0.00321301450192004	24.9359999162041	20.7138579100428
ebi-a-GCST90027540	11	116613423	-0.137533	0.0304651	6.34819e-06	7738	rs12280724	T	G	0.0762468	Gut bacterial pathway abundance (PWY.5100..pyruvate.fermentation.to.acetate.and.lactate.II)	TRUE	textfile	0.00266453485527775	20.6679120123715	20.3802082138878
ebi-a-GCST90027540	14	69052888	-0.132623	0.0288696	4.35081e-06	7738	rs72729533	C	G	0.101911	Gut bacterial pathway abundance (PWY.5100..pyruvate.fermentation.to.acetate.and.lactate.II)	TRUE	textfile	0.00321964605569509	24.9876332216003	21.1035813157359
ebi-a-GCST90027540	18	5327489	0.0961991	0.0215077	7.72076e-06	7738	rs9954361	A	T	0.195492	Gut bacterial pathway abundance (PWY.5100..pyruvate.fermentation.to.acetate.and.lactate.II)	TRUE	textfile	0.00291092737555113	22.584676530444	20.0057150079654
ebi-a-GCST90027540	18	35322638	-0.0863736	0.01771	1.07656e-06	7738	rs1187244	C	T	0.304888	Gut bacterial pathway abundance (PWY.5100..pyruvate.fermentation.to.acetate.and.lactate.II)	TRUE	textfile	0.00316218413388855	24.5402572719487	23.7861919830789
ebi-a-GCST90027540	20	959339	-0.113439	0.0250079	5.72994e-06	7738	rs4816116	G	A	0.127913	Gut bacterial pathway abundance (PWY.5100..pyruvate.fermentation.to.acetate.and.lactate.II)	TRUE	textfile	0.00287097408187986	22.2738030085651	20.5764443860666
ebi-a-GCST90027541	2	143316345	-0.173607	0.0375448	3.76435e-06	7738	rs17793651	T	C	0.0526319	Gut bacterial pathway abundance (PWY.5101..L.isoleucine.biosynthesis.II)	TRUE	textfile	0.00300560749881257	23.3214748103875	21.3813377712983
ebi-a-GCST90027541	3	29318409	-0.0899785	0.0183466	9.3726e-07	7738	rs57592260	T	G	0.287597	Gut bacterial pathway abundance (PWY.5101..L.isoleucine.biosynthesis.II)	TRUE	textfile	0.00331755082235668	25.7500000957446	24.0528372687706
ebi-a-GCST90027541	4	13235866	-0.079337	0.0174319	5.33286e-06	7738	rs10015335	A	T	0.338509	Gut bacterial pathway abundance (PWY.5101..L.isoleucine.biosynthesis.II)	TRUE	textfile	0.00281887425914975	21.8684556956302	20.7139105691519
ebi-a-GCST90027541	5	179636575	0.0776668	0.017482	8.88485e-06	7738	rs67560429	G	A	0.333713	Gut bacterial pathway abundance (PWY.5101..L.isoleucine.biosynthesis.II)	TRUE	textfile	0.00268247253711428	20.8074228875801	19.7373386144306
ebi-a-GCST90027541	6	138668982	-0.0917168	0.0207282	9.65628e-06	7738	rs12189770	G	A	0.258698	Gut bacterial pathway abundance (PWY.5101..L.isoleucine.biosynthesis.II)	TRUE	textfile	0.00322638378427173	25.0400939080677	19.5782832241302
ebi-a-GCST90027541	9	110882980	-0.0767407	0.0170434	6.71089e-06	7738	rs680138	T	C	0.617861	Gut bacterial pathway abundance (PWY.5101..L.isoleucine.biosynthesis.II)	TRUE	textfile	0.00278095303255234	21.5734474038052	20.2739811854421
ebi-a-GCST90027541	9	94337875	-0.0994209	0.021482	3.69054e-06	7738	rs4744061	A	G	0.176991	Gut bacterial pathway abundance (PWY.5101..L.isoleucine.biosynthesis.II)	TRUE	textfile	0.00287965953433788	22.3413817305485	21.4193336532038
ebi-a-GCST90027541	11	11768444	-0.100746	0.0216268	3.18662e-06	7738	rs34025630	T	C	0.182399	Gut bacterial pathway abundance (PWY.5101..L.isoleucine.biosynthesis.II)	TRUE	textfile	0.00302725835607431	23.4899808835045	21.7005677308132
ebi-a-GCST90027541	14	89369102	-0.171955	0.037782	5.33298e-06	7738	rs116856824	T	G	0.0546963	Gut bacterial pathway abundance (PWY.5101..L.isoleucine.biosynthesis.II)	TRUE	textfile	0.00305765808102356	23.7265907166381	20.7137976607502
ebi-a-GCST90027541	14	81124514	0.0912775	0.0204376	7.96379e-06	7738	rs2596115	G	A	0.797058	Gut bacterial pathway abundance (PWY.5101..L.isoleucine.biosynthesis.II)	TRUE	textfile	0.00269537583336494	20.9077817766412	19.9465451045473
ebi-a-GCST90027541	15	80800156	-0.0856555	0.0169685	4.46684e-07	7738	rs11072921	G	A	0.371678	Gut bacterial pathway abundance (PWY.5101..L.isoleucine.biosynthesis.II)	TRUE	textfile	0.00342680685199297	26.6009340701586	25.4814186702705
ebi-a-GCST90027541	18	9868910	-0.0777825	0.016781	3.56681e-06	7738	rs4798876	A	G	0.468011	Gut bacterial pathway abundance (PWY.5101..L.isoleucine.biosynthesis.II)	TRUE	textfile	0.00301267652998284	23.3764914430711	21.4846419562043
ebi-a-GCST90027541	18	41981339	0.0871492	0.0191799	5.52573e-06	7738	rs9304309	G	A	0.252999	Gut bacterial pathway abundance (PWY.5101..L.isoleucine.biosynthesis.II)	TRUE	textfile	0.00287075938336837	22.2721325231662	20.6459148828861
ebi-a-GCST90027542	3	107994	-0.0893593	0.0186885	1.73972e-06	7738	rs17042641	C	G	0.251995	Gut bacterial pathway abundance (PWY.5104..L.isoleucine.biosynthesis.IV)	TRUE	textfile	0.0030102733680824	23.3577881029491	22.8628636521865
ebi-a-GCST90027542	5	106773195	-0.0876991	0.0182213	1.48686e-06	7738	rs153114	C	T	0.271122	Gut bacterial pathway abundance (PWY.5104..L.isoleucine.biosynthesis.IV)	TRUE	textfile	0.00303976401966194	23.587314325512	23.164960072021
ebi-a-GCST90027542	5	21335901	0.127343	0.0287575	9.5043e-06	7738	rs111831915	A	G	0.091669	Gut bacterial pathway abundance (PWY.5104..L.isoleucine.biosynthesis.IV)	TRUE	textfile	0.00270051615437439	20.9477627419229	19.6086591295435
ebi-a-GCST90027542	9	16397155	-0.119688	0.0231574	2.36026e-07	7738	rs10810562	C	T	0.857462	Gut bacterial pathway abundance (PWY.5104..L.isoleucine.biosynthesis.IV)	TRUE	textfile	0.00350168244459605	27.1842058477825	26.7129360962347
ebi-a-GCST90027542	10	67455242	0.0773397	0.0166746	3.5148e-06	7738	rs1904729	A	G	0.596126	Gut bacterial pathway abundance (PWY.5104..L.isoleucine.biosynthesis.IV)	TRUE	textfile	0.00288017529971011	22.3453947726438	21.5126601791809
ebi-a-GCST90027542	14	33859612	-0.0749804	0.0163068	4.26363e-06	7738	rs1887496	G	A	0.406246	Gut bacterial pathway abundance (PWY.5104..L.isoleucine.biosynthesis.IV)	TRUE	textfile	0.00271219647861921	21.038612810177	21.1425816516485
ebi-a-GCST90027542	18	71957315	-0.122242	0.0257831	2.12471e-06	7738	rs77090789	C	T	0.110354	Gut bacterial pathway abundance (PWY.5104..L.isoleucine.biosynthesis.IV)	TRUE	textfile	0.00293410870117942	22.7650600731675	22.478670819013
ebi-a-GCST90027542	20	7384810	0.0858536	0.0187379	4.60935e-06	7738	rs1997943	A	G	0.245532	Gut bacterial pathway abundance (PWY.5104..L.isoleucine.biosynthesis.IV)	TRUE	textfile	0.00273083803287502	21.1836120357421	20.9930329545192
ebi-a-GCST90027542	21	46463639	0.139461	0.0307677	5.82277e-06	7738	rs76878083	T	C	0.0879141	Gut bacterial pathway abundance (PWY.5104..L.isoleucine.biosynthesis.IV)	TRUE	textfile	0.00311910375891139	24.2048842243066	20.5454418334174
ebi-a-GCST90027543	1	59556763	0.12472	0.0254893	9.93002e-07	7738	rs3010318	G	T	0.856341	Gut bacterial pathway abundance (PWY.5121..superpathway.of.geranylgeranyl.diphosphate.biosynthesis.II..via.MEP.)	TRUE	textfile	0.00382720545308527	29.7210097958295	23.9417772960806
ebi-a-GCST90027543	2	10024053	-0.156225	0.0347432	6.90669e-06	7738	rs12468621	G	C	0.0778536	Gut bacterial pathway abundance (PWY.5121..superpathway.of.geranylgeranyl.diphosphate.biosynthesis.II..via.MEP.)	TRUE	textfile	0.00350436744294416	27.2051232869441	20.2190820170641
ebi-a-GCST90027543	2	121097024	0.172524	0.0362487	1.9412e-06	7738	rs12477233	A	G	0.0953506	Gut bacterial pathway abundance (PWY.5121..superpathway.of.geranylgeranyl.diphosphate.biosynthesis.II..via.MEP.)	TRUE	textfile	0.00513490913516989	39.9286872505926	22.6523970710232
ebi-a-GCST90027543	2	128354823	0.10559	0.0224937	2.67646e-06	7738	rs34280534	C	G	0.195189	Gut bacterial pathway abundance (PWY.5121..superpathway.of.geranylgeranyl.diphosphate.biosynthesis.II..via.MEP.)	TRUE	textfile	0.00350287643809732	27.19350762224	22.0355443006785
ebi-a-GCST90027543	3	110300607	-0.0874978	0.0187245	2.96989e-06	7738	rs11708774	G	A	0.370633	Gut bacterial pathway abundance (PWY.5121..superpathway.of.geranylgeranyl.diphosphate.biosynthesis.II..via.MEP.)	TRUE	textfile	0.00357167813453962	27.7295430513959	21.8360363112677
ebi-a-GCST90027543	5	179180235	0.0967609	0.0217042	8.26685e-06	7738	rs6872950	T	C	0.787312	Gut bacterial pathway abundance (PWY.5121..superpathway.of.geranylgeranyl.diphosphate.biosynthesis.II..via.MEP.)	TRUE	textfile	0.00313559275543147	24.333244701821	19.8752331982066
ebi-a-GCST90027543	6	10449258	-0.103083	0.0222436	3.58212e-06	7738	rs1348	C	T	0.198638	Gut bacterial pathway abundance (PWY.5121..superpathway.of.geranylgeranyl.diphosphate.biosynthesis.II..via.MEP.)	TRUE	textfile	0.00338294683486518	26.2593105660823	21.4765216971615
ebi-a-GCST90027543	6	168705006	0.168872	0.0366397	4.0465e-06	7738	rs7768092	C	T	0.0753044	Gut bacterial pathway abundance (PWY.5121..superpathway.of.geranylgeranyl.diphosphate.biosynthesis.II..via.MEP.)	TRUE	textfile	0.0039715902249103	30.8467325614175	21.2427860770745
ebi-a-GCST90027543	8	21069931	0.16298	0.0361788	6.64186e-06	7738	rs73223276	A	C	0.076636	Gut bacterial pathway abundance (PWY.5121..superpathway.of.geranylgeranyl.diphosphate.biosynthesis.II..via.MEP.)	TRUE	textfile	0.0037592775372434	29.1915100159963	20.2936567924946
ebi-a-GCST90027543	8	81333057	-0.168228	0.0335577	5.35599e-07	7738	rs34880012	C	T	0.0974342	Gut bacterial pathway abundance (PWY.5121..superpathway.of.geranylgeranyl.diphosphate.biosynthesis.II..via.MEP.)	TRUE	textfile	0.00497756403855348	38.6990624638957	25.1311399787064
ebi-a-GCST90027543	9	9107265	-0.0869535	0.0185896	2.90349e-06	7738	rs324546	G	A	0.623757	Gut bacterial pathway abundance (PWY.5121..superpathway.of.geranylgeranyl.diphosphate.biosynthesis.II..via.MEP.)	TRUE	textfile	0.00354885284963557	27.5517025830048	21.8793313431945
ebi-a-GCST90027543	10	106618448	0.085438	0.0186763	4.76969e-06	7738	rs10786832	T	C	0.372798	Gut bacterial pathway abundance (PWY.5121..superpathway.of.geranylgeranyl.diphosphate.biosynthesis.II..via.MEP.)	TRUE	textfile	0.00341360409603264	26.4980952935396	20.9276500316948
ebi-a-GCST90027543	14	94884667	-0.128246	0.0279642	4.51669e-06	7738	rs118145836	A	G	0.125925	Gut bacterial pathway abundance (PWY.5121..superpathway.of.geranylgeranyl.diphosphate.biosynthesis.II..via.MEP.)	TRUE	textfile	0.00362058135604971	28.1105940631732	21.0321106324
ebi-a-GCST90027544	1	228187478	-0.166228	0.0369351	6.77782e-06	7738	rs57556486	C	A	0.100193	Gut bacterial pathway abundance (PWY.5173..superpathway.of.acetyl.CoA.biosynthesis)	TRUE	textfile	0.0049822452623875	38.7356398077474	20.2548858913073
ebi-a-GCST90027544	2	151954480	-0.233394	0.0506614	4.0862e-06	7738	rs11684212	T	C	0.0510055	Gut bacterial pathway abundance (PWY.5173..superpathway.of.acetyl.CoA.biosynthesis)	TRUE	textfile	0.00527339222714646	41.0112305737383	21.2238906863492
ebi-a-GCST90027544	2	52694626	0.110332	0.0243166	5.69784e-06	7738	rs72802218	C	A	0.276743	Gut bacterial pathway abundance (PWY.5173..superpathway.of.acetyl.CoA.biosynthesis)	TRUE	textfile	0.00487306570732266	37.8826409101703	20.5871998199199
ebi-a-GCST90027544	2	235589724	0.194905	0.0430417	5.94648e-06	7738	rs78721974	G	C	0.0762398	Gut bacterial pathway abundance (PWY.5173..superpathway.of.acetyl.CoA.biosynthesis)	TRUE	textfile	0.0053507782335468	41.6163000069561	20.5053472645196
ebi-a-GCST90027544	3	105180455	-0.127888	0.0272418	2.67208e-06	7738	rs10433369	A	T	0.212694	Gut bacterial pathway abundance (PWY.5173..superpathway.of.acetyl.CoA.biosynthesis)	TRUE	textfile	0.00547757568369617	42.6079135603247	22.0388023942778
ebi-a-GCST90027544	6	76127908	-0.125349	0.0280718	7.99595e-06	7738	rs56349005	T	C	0.193825	Gut bacterial pathway abundance (PWY.5173..superpathway.of.acetyl.CoA.biosynthesis)	TRUE	textfile	0.00491033205616058	38.1737746960529	19.9389013731339
ebi-a-GCST90027544	6	89297191	0.169769	0.0382782	9.20132e-06	7738	rs16880922	T	C	0.0949568	Gut bacterial pathway abundance (PWY.5173..superpathway.of.acetyl.CoA.biosynthesis)	TRUE	textfile	0.00495384207005717	38.513713106222	19.6704260468569
ebi-a-GCST90027544	7	51618623	0.170452	0.0380155	7.33432e-06	7738	rs9649791	T	C	0.0951246	Gut bacterial pathway abundance (PWY.5173..superpathway.of.acetyl.CoA.biosynthesis)	TRUE	textfile	0.00500167908859493	38.8874921858442	20.1040145047949
ebi-a-GCST90027544	8	120016152	-0.163914	0.0365851	7.45229e-06	7738	rs72497321	G	A	0.104649	Gut bacterial pathway abundance (PWY.5173..superpathway.of.acetyl.CoA.biosynthesis)	TRUE	textfile	0.00503489593200966	39.1470562844635	20.0735231939998
ebi-a-GCST90027544	9	110766582	-0.195776	0.0386241	4.00433e-07	7738	rs9969725	G	A	0.0970736	Gut bacterial pathway abundance (PWY.5173..superpathway.of.acetyl.CoA.biosynthesis)	TRUE	textfile	0.00671896509093306	52.3295141220698	25.6922510046207
ebi-a-GCST90027544	12	125710951	-0.109588	0.0246138	8.49591e-06	7738	rs4442602	C	T	0.67759	Gut bacterial pathway abundance (PWY.5173..superpathway.of.acetyl.CoA.biosynthesis)	TRUE	textfile	0.00524724677550118	40.8068245337302	19.8229674250631
ebi-a-GCST90027544	18	71504308	-0.11424	0.0246148	3.46521e-06	7738	rs9965721	C	A	0.57824	Gut bacterial pathway abundance (PWY.5173..superpathway.of.acetyl.CoA.biosynthesis)	TRUE	textfile	0.00636560819248693	49.5598233948997	21.5399041332965
ebi-a-GCST90027544	19	690902	-0.107435	0.02236	1.54917e-06	7738	rs8100936	C	T	0.556737	Gut bacterial pathway abundance (PWY.5173..superpathway.of.acetyl.CoA.biosynthesis)	TRUE	textfile	0.00569682840659157	44.3231660246718	23.0859620764943
ebi-a-GCST90027545	2	65770031	0.0777489	0.0164847	2.4001e-06	7738	rs6705904	G	T	0.607313	Gut bacterial pathway abundance (PWY.5177..glutaryl.CoA.degradation)	TRUE	textfile	0.00288321881889288	22.3690757230412	22.2446927063262
ebi-a-GCST90027545	3	11766199	-0.0828843	0.0186237	8.56841e-06	7738	rs6771585	T	C	0.268426	Gut bacterial pathway abundance (PWY.5177..glutaryl.CoA.degradation)	TRUE	textfile	0.00269809592295889	20.9289383432257	19.8067223452528
ebi-a-GCST90027545	5	9599686	-0.0938675	0.0211146	8.76436e-06	7738	rs73035953	A	G	0.182476	Gut bacterial pathway abundance (PWY.5177..glutaryl.CoA.degradation)	TRUE	textfile	0.00262885578323184	20.3904318437565	19.7635422156363
ebi-a-GCST90027545	8	25541866	0.119244	0.0256029	3.20155e-06	7738	rs2467707	C	T	0.890111	Gut bacterial pathway abundance (PWY.5177..glutaryl.CoA.degradation)	TRUE	textfile	0.00278164341954419	21.5788180708822	21.6917580586788
ebi-a-GCST90027545	9	112546059	-0.137397	0.0292051	2.54413e-06	7738	rs2769148	A	T	0.0847084	Gut bacterial pathway abundance (PWY.5177..glutaryl.CoA.degradation)	TRUE	textfile	0.00292732169557793	22.7122466894803	22.1328379959375
ebi-a-GCST90027545	12	53018845	-0.0863431	0.0194084	8.63754e-06	7738	rs34436485	G	T	0.22915	Gut bacterial pathway abundance (PWY.5177..glutaryl.CoA.degradation)	TRUE	textfile	0.00263375278817092	20.4285152282308	19.7913676230083
ebi-a-GCST90027545	17	59555112	0.0838954	0.0182589	4.33241e-06	7738	rs6504045	G	A	0.265363	Gut bacterial pathway abundance (PWY.5177..glutaryl.CoA.degradation)	TRUE	textfile	0.00274422337885549	21.2877303461247	21.1118882251751
ebi-a-GCST90027545	19	16567351	-0.078686	0.0176808	8.57215e-06	7738	rs36720	C	T	0.306315	Gut bacterial pathway abundance (PWY.5177..glutaryl.CoA.degradation)	TRUE	textfile	0.0026312099372289	20.4087397532478	19.8057418411885
ebi-a-GCST90027545	20	61456061	0.0816556	0.0181758	7.03753e-06	7738	rs2746259	A	G	0.621172	Gut bacterial pathway abundance (PWY.5177..glutaryl.CoA.degradation)	TRUE	textfile	0.00313802129675669	24.3521503180295	20.1829608681934
ebi-a-GCST90027546	1	77782761	0.0845949	0.0169102	5.65601e-07	7738	rs7514177	A	G	0.367239	Gut bacterial pathway abundance (PWY.5188..tetrapyrrole.biosynthesis.I..from.glutamate.)	TRUE	textfile	0.00332588216530332	25.8148816853833	25.0259674023554
ebi-a-GCST90027546	2	160386220	0.0920807	0.0185967	7.36614e-07	7738	rs56328422	C	T	0.27704	Gut bacterial pathway abundance (PWY.5188..tetrapyrrole.biosynthesis.I..from.glutamate.)	TRUE	textfile	0.00339644016300058	26.3644062291629	24.5168942636167
ebi-a-GCST90027546	5	171336723	-0.0747935	0.0161242	3.50776e-06	7738	rs6883971	A	G	0.500646	Gut bacterial pathway abundance (PWY.5188..tetrapyrrole.biosynthesis.I..from.glutamate.)	TRUE	textfile	0.00279702915213714	21.6985088828361	21.5164867643549
ebi-a-GCST90027546	7	141651531	-0.184124	0.0397468	3.61427e-06	7738	rs10259110	C	A	0.0537457	Gut bacterial pathway abundance (PWY.5188..tetrapyrrole.biosynthesis.I..from.glutamate.)	TRUE	textfile	0.00344827892332743	26.7681899360331	21.4593450661864
ebi-a-GCST90027546	7	34661703	0.132395	0.0288909	4.5924e-06	7738	rs6955039	A	G	0.0870727	Gut bacterial pathway abundance (PWY.5188..tetrapyrrole.biosynthesis.I..from.glutamate.)	TRUE	textfile	0.00278670739069579	21.6182120055923	21.000083703511
ebi-a-GCST90027546	8	49075440	-0.15161	0.0309735	9.83875e-07	7738	rs11784752	G	C	0.0773139	Gut bacterial pathway abundance (PWY.5188..tetrapyrrole.biosynthesis.I..from.glutamate.)	TRUE	textfile	0.00327942158268329	25.4530767328213	23.9593553542036
ebi-a-GCST90027546	8	113227264	0.127694	0.0280562	5.32991e-06	7738	rs10097925	G	A	0.0903157	Gut bacterial pathway abundance (PWY.5188..tetrapyrrole.biosynthesis.I..from.glutamate.)	TRUE	textfile	0.00267932212390606	20.7829200881288	20.7149211852171
ebi-a-GCST90027546	10	129037453	0.134741	0.0298751	6.47843e-06	7738	rs72836424	C	T	0.0785636	Gut bacterial pathway abundance (PWY.5188..tetrapyrrole.biosynthesis.I..from.glutamate.)	TRUE	textfile	0.00262855015597575	20.3880550318624	20.3413979905882
ebi-a-GCST90027546	11	69388853	-0.085996	0.0193755	9.06358e-06	7738	rs602124	C	G	0.772156	Gut bacterial pathway abundance (PWY.5188..tetrapyrrole.biosynthesis.I..from.glutamate.)	TRUE	textfile	0.00260213092815403	20.1826026347261	19.6992941346133
ebi-a-GCST90027546	17	25944596	0.0874016	0.0174958	5.86611e-07	7738	rs4268811	C	A	0.332946	Gut bacterial pathway abundance (PWY.5188..tetrapyrrole.biosynthesis.I..from.glutamate.)	TRUE	textfile	0.00339315388587586	26.3388100969655	24.9557803822244
ebi-a-GCST90027546	18	60087961	0.0879345	0.019844	9.36656e-06	7738	rs61086481	A	G	0.210287	Gut bacterial pathway abundance (PWY.5188..tetrapyrrole.biosynthesis.I..from.glutamate.)	TRUE	textfile	0.00256820865527882	19.9188178376104	19.6363226856489
ebi-a-GCST90027546	20	40986511	-0.093531	0.0188279	6.77563e-07	7738	rs4810354	A	G	0.727515	Gut bacterial pathway abundance (PWY.5188..tetrapyrrole.biosynthesis.I..from.glutamate.)	TRUE	textfile	0.0034683722511457	26.9247126611271	24.6778539373508
ebi-a-GCST90027547	1	102389733	-0.103145	0.0211939	1.13462e-06	7738	rs11164337	T	C	0.335786	Gut bacterial pathway abundance (PWY.5189..tetrapyrrole.biosynthesis.II..from.glycine.)	TRUE	textfile	0.00474566378196824	36.887510741037	23.6850659690747
ebi-a-GCST90027547	1	199203902	0.0991627	0.0201667	8.78092e-07	7738	rs1408826	C	G	0.532828	Gut bacterial pathway abundance (PWY.5189..tetrapyrrole.biosynthesis.II..from.glycine.)	TRUE	textfile	0.00489542640868381	38.0573255340411	24.1783695329819
ebi-a-GCST90027547	1	30754665	-0.186456	0.0408695	5.06128e-06	7738	rs78900653	G	A	0.0626405	Gut bacterial pathway abundance (PWY.5189..tetrapyrrole.biosynthesis.II..from.glycine.)	TRUE	textfile	0.00408266854582152	31.7129975279765	20.8139294040042
ebi-a-GCST90027547	1	40207169	-0.100133	0.0222943	7.07424e-06	7738	rs497333	G	T	0.668849	Gut bacterial pathway abundance (PWY.5189..tetrapyrrole.biosynthesis.II..from.glycine.)	TRUE	textfile	0.00444159140866234	34.5134457615899	20.1728274644229
ebi-a-GCST90027547	4	163176156	-0.0906156	0.0204524	9.39896e-06	7738	rs9999134	A	T	0.413889	Gut bacterial pathway abundance (PWY.5189..tetrapyrrole.biosynthesis.II..from.glycine.)	TRUE	textfile	0.0039838198658149	30.942098227553	19.6298682633969
ebi-a-GCST90027547	6	11451424	-0.112177	0.0248409	6.30739e-06	7738	rs9394084	A	G	0.249958	Gut bacterial pathway abundance (PWY.5189..tetrapyrrole.biosynthesis.II..from.glycine.)	TRUE	textfile	0.00471835118944796	36.6742065878453	20.3926182604649
ebi-a-GCST90027547	9	98843638	0.0960681	0.021356	6.84668e-06	7738	rs4291387	A	G	0.326343	Gut bacterial pathway abundance (PWY.5189..tetrapyrrole.biosynthesis.II..from.glycine.)	TRUE	textfile	0.00405790174466548	31.5198322791292	20.2357161365445
ebi-a-GCST90027547	11	57434906	-0.177624	0.0388716	4.88877e-06	7738	rs11601607	T	G	0.0739059	Gut bacterial pathway abundance (PWY.5189..tetrapyrrole.biosynthesis.II..from.glycine.)	TRUE	textfile	0.00431884397678747	33.5554979647008	20.8803828670646
ebi-a-GCST90027547	12	130499183	-0.1744	0.0390885	8.13261e-06	7738	rs1696430	A	G	0.0698958	Gut bacterial pathway abundance (PWY.5189..tetrapyrrole.biosynthesis.II..from.glycine.)	TRUE	textfile	0.0039546280490413	30.714466879617	19.9065019751253
ebi-a-GCST90027547	12	5716886	0.105489	0.0233603	6.31001e-06	7738	rs4930770	T	C	0.245025	Gut bacterial pathway abundance (PWY.5189..tetrapyrrole.biosynthesis.II..from.glycine.)	TRUE	textfile	0.00411706112659662	31.9812536515401	20.3918918491549
ebi-a-GCST90027547	12	5678868	0.170862	0.0382622	7.98638e-06	7738	rs17181375	A	G	0.0764906	Gut bacterial pathway abundance (PWY.5189..tetrapyrrole.biosynthesis.II..from.glycine.)	TRUE	textfile	0.00412449094799375	32.0392073945594	19.9411911399972
ebi-a-GCST90027547	12	19936331	0.20264	0.044901	6.39028e-06	7738	rs2695011	T	C	0.935027	Gut bacterial pathway abundance (PWY.5189..tetrapyrrole.biosynthesis.II..from.glycine.)	TRUE	textfile	0.00498927475669838	38.7905663111127	20.3675282243629
ebi-a-GCST90027547	15	99991266	0.107058	0.0233139	4.39016e-06	7738	rs28645782	C	T	0.741605	Gut bacterial pathway abundance (PWY.5189..tetrapyrrole.biosynthesis.II..from.glycine.)	TRUE	textfile	0.00439263383348932	34.1313418227464	21.0866890123229
ebi-a-GCST90027547	15	96655633	-0.0966287	0.0202973	1.92961e-06	7738	rs1437589	C	G	0.475967	Gut bacterial pathway abundance (PWY.5189..tetrapyrrole.biosynthesis.II..from.glycine.)	TRUE	textfile	0.00465776688583347	36.2011009178938	22.6639567118943
ebi-a-GCST90027548	1	193894993	-0.11291	0.025371	8.57235e-06	7738	rs55974538	A	G	0.117807	Gut bacterial pathway abundance (PWY.5345..superpathway.of.L.methionine.biosynthesis..by.sulfhydrylation.)	TRUE	textfile	0.00264990017938356	20.554094085315	19.805674814875
ebi-a-GCST90027548	2	182347072	-0.0980614	0.0204326	1.59254e-06	7738	rs2305588	C	T	0.200682	Gut bacterial pathway abundance (PWY.5345..superpathway.of.L.methionine.biosynthesis..by.sulfhydrylation.)	TRUE	textfile	0.00308499303472522	23.9393588720102	23.0329153964541
ebi-a-GCST90027548	7	83135132	0.0759731	0.0171584	9.5216e-06	7738	rs34153461	C	A	0.457711	Gut bacterial pathway abundance (PWY.5345..superpathway.of.L.methionine.biosynthesis..by.sulfhydrylation.)	TRUE	textfile	0.00286531145451908	22.2297445538608	19.6049671723239
ebi-a-GCST90027548	8	10393079	-0.0806005	0.0170578	2.29964e-06	7738	rs12541554	A	G	0.342803	Gut bacterial pathway abundance (PWY.5345..superpathway.of.L.methionine.biosynthesis..by.sulfhydrylation.)	TRUE	textfile	0.00292715455352785	22.7109460753107	22.326951846737
ebi-a-GCST90027548	15	66608731	-0.0861176	0.0190931	6.47068e-06	7738	rs11631625	G	A	0.241789	Gut bacterial pathway abundance (PWY.5345..superpathway.of.L.methionine.biosynthesis..by.sulfhydrylation.)	TRUE	textfile	0.00271919561739646	21.093053434636	20.3437467886647
ebi-a-GCST90027548	15	93939999	-0.0975472	0.0220458	9.65539e-06	7738	rs12442423	C	A	0.168002	Gut bacterial pathway abundance (PWY.5345..superpathway.of.L.methionine.biosynthesis..by.sulfhydrylation.)	TRUE	textfile	0.00266009009238075	20.6333435072939	19.5784312082
ebi-a-GCST90027548	16	24512006	0.175786	0.0364365	1.40391e-06	7738	rs77586457	A	G	0.0567096	Gut bacterial pathway abundance (PWY.5345..superpathway.of.L.methionine.biosynthesis..by.sulfhydrylation.)	TRUE	textfile	0.00330598258936726	25.6599125354319	23.2752986233407
ebi-a-GCST90027548	17	4423541	0.0875099	0.0163625	8.88321e-08	7738	rs36095827	T	G	0.52524	Gut bacterial pathway abundance (PWY.5345..superpathway.of.L.methionine.biosynthesis..by.sulfhydrylation.)	TRUE	textfile	0.00381923414697554	29.6588695282658	28.6032285314305
ebi-a-GCST90027548	18	34081413	-0.158003	0.0343555	4.24405e-06	7738	rs77995790	C	T	0.0617925	Gut bacterial pathway abundance (PWY.5345..superpathway.of.L.methionine.biosynthesis..by.sulfhydrylation.)	TRUE	textfile	0.00289464512582953	22.4579825832378	21.1513513227134
ebi-a-GCST90027548	19	18475073	0.0928574	0.0199593	3.28178e-06	7738	rs73009442	A	C	0.287204	Gut bacterial pathway abundance (PWY.5345..superpathway.of.L.methionine.biosynthesis..by.sulfhydrylation.)	TRUE	textfile	0.00353035819990617	27.4076097141684	21.6442442774236
ebi-a-GCST90027549	1	162397263	-0.0936989	0.0208728	7.15435e-06	7738	rs469926	C	T	0.582726	Gut bacterial pathway abundance (PWY.5384..sucrose.degradation.IV..sucrose.phosphorylase.)	TRUE	textfile	0.00426957553579607	33.1710627027304	20.1515084622128
ebi-a-GCST90027549	2	10627860	-0.204992	0.045167	5.66448e-06	7738	rs1641129	T	G	0.0583257	Gut bacterial pathway abundance (PWY.5384..sucrose.degradation.IV..sucrose.phosphorylase.)	TRUE	textfile	0.00461598616589362	35.8748668685214	20.5982978672229
ebi-a-GCST90027549	3	165267123	0.0956983	0.0203386	2.53536e-06	7738	rs6794521	C	T	0.545526	Gut bacterial pathway abundance (PWY.5384..sucrose.degradation.IV..sucrose.phosphorylase.)	TRUE	textfile	0.00454111958200709	35.2903588259273	22.1394249190137
ebi-a-GCST90027549	4	100552473	0.211639	0.0446399	2.12633e-06	7738	rs80085001	C	T	0.0548896	Gut bacterial pathway abundance (PWY.5384..sucrose.degradation.IV..sucrose.phosphorylase.)	TRUE	textfile	0.00464722827020171	36.1188102543807	22.4773431370191
ebi-a-GCST90027549	4	15172967	-0.0955337	0.0216118	9.85009e-06	7738	rs12646654	C	T	0.315164	Gut bacterial pathway abundance (PWY.5384..sucrose.degradation.IV..sucrose.phosphorylase.)	TRUE	textfile	0.00393972925938497	30.5982945469159	19.5403040327382
ebi-a-GCST90027549	5	50414347	0.122254	0.0254425	1.54661e-06	7738	rs2962259	C	T	0.799817	Gut bacterial pathway abundance (PWY.5384..sucrose.degradation.IV..sucrose.phosphorylase.)	TRUE	textfile	0.00478601411456141	37.2026576347864	23.0890778910445
ebi-a-GCST90027549	6	148422060	0.0947158	0.0208453	5.52624e-06	7738	rs9386212	T	G	0.590529	Gut bacterial pathway abundance (PWY.5384..sucrose.degradation.IV..sucrose.phosphorylase.)	TRUE	textfile	0.00433849636999564	33.7088536575161	20.6456501666091
ebi-a-GCST90027549	7	95445260	-0.0945844	0.0210304	6.87543e-06	7738	rs2690294	G	C	0.450437	Gut bacterial pathway abundance (PWY.5384..sucrose.degradation.IV..sucrose.phosphorylase.)	TRUE	textfile	0.00442915179980855	34.4163535777105	20.2275815277633
ebi-a-GCST90027549	14	81825240	-0.0956152	0.0207984	4.28134e-06	7738	rs10450895	T	C	0.417494	Gut bacterial pathway abundance (PWY.5384..sucrose.degradation.IV..sucrose.phosphorylase.)	TRUE	textfile	0.00444666603083711	34.5530543074063	21.134599518952
ebi-a-GCST90027550	1	6882189	-0.109856	0.023518	2.99557e-06	7738	rs17029909	G	A	0.234966	Gut bacterial pathway abundance (PWY.5505..L.glutamate.and.L.glutamine.biosynthesis)	TRUE	textfile	0.00433873694072667	33.7107309672078	21.8196003342087
ebi-a-GCST90027550	1	59246115	-0.104898	0.0232863	6.64584e-06	7738	rs1323288	G	T	0.264833	Gut bacterial pathway abundance (PWY.5505..L.glutamate.and.L.glutamine.biosynthesis)	TRUE	textfile	0.00428472068449831	33.2892342859953	20.2924011679583
ebi-a-GCST90027550	2	227486298	0.229021	0.0481591	1.97938e-06	7738	rs78559400	T	C	0.0569253	Gut bacterial pathway abundance (PWY.5505..L.glutamate.and.L.glutamine.biosynthesis)	TRUE	textfile	0.00563160299384399	43.8128171526226	22.6148592366873
ebi-a-GCST90027550	2	52016410	0.0901004	0.0200652	7.10919e-06	7738	rs13407420	A	C	0.463935	Gut bacterial pathway abundance (PWY.5505..L.glutamate.and.L.glutamine.biosynthesis)	TRUE	textfile	0.00403792291748216	31.3640171733707	20.1635247292896
ebi-a-GCST90027550	4	134927861	0.16236	0.0337697	1.5256e-06	7738	rs76063194	T	G	0.0928905	Gut bacterial pathway abundance (PWY.5505..L.glutamate.and.L.glutamine.biosynthesis)	TRUE	textfile	0.00444241469196125	34.5198716419591	23.1155206720298
ebi-a-GCST90027550	5	11249206	0.0953215	0.0201502	2.23924e-06	7738	rs32064	T	C	0.465387	Gut bacterial pathway abundance (PWY.5505..L.glutamate.and.L.glutamine.biosynthesis)	TRUE	textfile	0.00452132258766426	35.1358118780509	22.378089869282
ebi-a-GCST90027550	6	31140073	-0.0960696	0.0203817	2.43478e-06	7738	rs3094190	A	G	0.610952	Gut bacterial pathway abundance (PWY.5505..L.glutamate.and.L.glutamine.biosynthesis)	TRUE	textfile	0.00438745058849864	34.0908898473487	22.2172936465272
ebi-a-GCST90027550	6	102156641	-0.151959	0.0322146	2.39238e-06	7738	rs72956316	C	T	0.110632	Gut bacterial pathway abundance (PWY.5505..L.glutamate.and.L.glutamine.biosynthesis)	TRUE	textfile	0.00454407104014156	35.3134001655563	22.2508890109533
ebi-a-GCST90027550	9	71622100	0.185119	0.0381404	1.2123e-06	7738	rs1541082	G	T	0.92615	Gut bacterial pathway abundance (PWY.5505..L.glutamate.and.L.glutamine.biosynthesis)	TRUE	textfile	0.00468774325438219	36.4351805879238	23.5576250051742
ebi-a-GCST90027550	10	18482561	0.15031	0.0335615	7.51121e-06	7738	rs77963678	C	T	0.0974272	Gut bacterial pathway abundance (PWY.5505..L.glutamate.and.L.glutamine.biosynthesis)	TRUE	textfile	0.00397345416881147	30.8612672810583	20.058249248082
ebi-a-GCST90027550	10	130589876	0.0930875	0.0206684	6.67314e-06	7738	rs472752	C	A	0.598315	Gut bacterial pathway abundance (PWY.5505..L.glutamate.and.L.glutamine.biosynthesis)	TRUE	textfile	0.00416512687013601	32.3561891000078	20.284720023486
ebi-a-GCST90027550	10	45225931	-0.155422	0.0339779	4.78002e-06	7738	rs61311341	G	T	0.100968	Gut bacterial pathway abundance (PWY.5505..L.glutamate.and.L.glutamine.biosynthesis)	TRUE	textfile	0.0043854471954526	34.0752547343303	20.9233836728319
ebi-a-GCST90027550	10	118056285	-0.199019	0.0391838	3.79175e-07	7738	rs12414617	G	T	0.0745865	Gut bacterial pathway abundance (PWY.5505..L.glutamate.and.L.glutamine.biosynthesis)	TRUE	textfile	0.00546783164395486	42.5317017825125	25.7974023554726
ebi-a-GCST90027550	11	24541340	-0.202865	0.0426597	1.98025e-06	7738	rs11027972	G	A	0.0624236	Gut bacterial pathway abundance (PWY.5505..L.glutamate.and.L.glutamine.biosynthesis)	TRUE	textfile	0.00481725597829657	37.4466825032585	22.6140660672629
ebi-a-GCST90027550	11	40320791	-0.145495	0.0305982	1.98449e-06	7738	rs16934689	G	A	0.125403	Gut bacterial pathway abundance (PWY.5505..L.glutamate.and.L.glutamine.biosynthesis)	TRUE	textfile	0.0046434635723057	36.0894140749598	22.6101987389851
ebi-a-GCST90027550	17	11197508	-0.116391	0.0247978	2.68454e-06	7738	rs62062058	C	T	0.224247	Gut bacterial pathway abundance (PWY.5505..L.glutamate.and.L.glutamine.biosynthesis)	TRUE	textfile	0.0047132328966792	36.6342353720103	22.0298983430061
ebi-a-GCST90027550	20	59174660	-0.152287	0.0328042	3.4454e-06	7738	rs58095618	A	G	0.100818	Gut bacterial pathway abundance (PWY.5505..L.glutamate.and.L.glutamine.biosynthesis)	TRUE	textfile	0.00420476124385546	32.6653831194221	21.5509669341456
ebi-a-GCST90027551	3	186707884	0.25379	0.0540401	2.64874e-06	7738	rs35832957	T	C	0.161574	Gut bacterial pathway abundance (PWY.5656..mannosylglycerate.biosynthesis.I)	TRUE	textfile	0.0174507951859396	137.39703914775	22.0554906432348
ebi-a-GCST90027551	3	26853818	0.346972	0.0736956	2.49948e-06	7738	rs114111279	A	C	0.0785548	Gut bacterial pathway abundance (PWY.5656..mannosylglycerate.biosynthesis.I)	TRUE	textfile	0.017428543464891	137.218734930327	22.1669397453259
ebi-a-GCST90027551	4	45393364	0.397916	0.0732267	5.50947e-08	7738	rs10001022	T	C	0.0692782	Gut bacterial pathway abundance (PWY.5656..mannosylglycerate.biosynthesis.I)	TRUE	textfile	0.0204187561103401	161.252063833292	29.5286694847061
ebi-a-GCST90027551	6	158181048	-0.199912	0.0436592	4.67358e-06	7738	rs844134	T	C	0.290074	Gut bacterial pathway abundance (PWY.5656..mannosylglycerate.biosynthesis.I)	TRUE	textfile	0.016459991603734	129.465496024015	20.966511709094
ebi-a-GCST90027551	7	139354235	-0.181826	0.0409418	8.95117e-06	7738	rs12667987	G	C	0.459822	Gut bacterial pathway abundance (PWY.5656..mannosylglycerate.biosynthesis.I)	TRUE	textfile	0.0164236092527537	129.174553572578	19.7232329718687
ebi-a-GCST90027551	7	41508929	0.183214	0.0405569	6.2585e-06	7738	rs273145	C	T	0.686695	Gut bacterial pathway abundance (PWY.5656..mannosylglycerate.biosynthesis.I)	TRUE	textfile	0.0144437020037435	113.374019249973	20.4074062065613
ebi-a-GCST90027551	11	119742803	-0.34505	0.0754496	4.80209e-06	7738	rs11217548	T	C	0.0682151	Gut bacterial pathway abundance (PWY.5656..mannosylglycerate.biosynthesis.I)	TRUE	textfile	0.0151352726034383	118.885838433579	20.9146297217716
ebi-a-GCST90027551	15	101523023	0.238351	0.0531521	7.31493e-06	7738	rs12719736	T	C	0.146262	Gut bacterial pathway abundance (PWY.5656..mannosylglycerate.biosynthesis.I)	TRUE	textfile	0.014187963823273	111.337744021177	20.1091216318667
ebi-a-GCST90027551	16	24509583	-0.412225	0.0891587	3.77329e-06	7738	rs28510778	T	C	0.0522974	Gut bacterial pathway abundance (PWY.5656..mannosylglycerate.biosynthesis.I)	TRUE	textfile	0.016844216673961	132.539382262423	21.3767263785657
ebi-a-GCST90027551	16	86742581	0.178996	0.0384823	3.29716e-06	7738	rs12930516	C	T	0.561242	Gut bacterial pathway abundance (PWY.5656..mannosylglycerate.biosynthesis.I)	TRUE	textfile	0.0157794499176822	124.026900833334	21.635384113921
ebi-a-GCST90027551	20	48413539	-0.208672	0.0457102	4.99241e-06	7738	rs6063434	G	A	0.771033	Gut bacterial pathway abundance (PWY.5656..mannosylglycerate.biosynthesis.I)	TRUE	textfile	0.0153746137066399	120.795191034339	20.8402111112668
ebi-a-GCST90027552	2	114001921	0.129791	0.0285764	5.57519e-06	7738	rs13007173	G	A	0.101073	Gut bacterial pathway abundance (PWY.5659..GDP.mannose.biosynthesis)	TRUE	textfile	0.00306110857676519	23.7534478327441	20.6288075596365
ebi-a-GCST90027552	2	144710295	-0.127456	0.0282124	6.25058e-06	7738	rs56385884	G	A	0.0888632	Gut bacterial pathway abundance (PWY.5659..GDP.mannose.biosynthesis)	TRUE	textfile	0.00263060778596465	20.4040569031773	20.409882478706
ebi-a-GCST90027552	3	66441929	-0.132943	0.0279034	1.89396e-06	7738	rs73100534	C	G	0.0944874	Gut bacterial pathway abundance (PWY.5659..GDP.mannose.biosynthesis)	TRUE	textfile	0.00302433114499306	23.4671983164204	22.6995213748517
ebi-a-GCST90027552	3	190827728	-0.0953908	0.020759	4.32454e-06	7738	rs2666365	T	C	0.176541	Gut bacterial pathway abundance (PWY.5659..GDP.mannose.biosynthesis)	TRUE	textfile	0.00264563873535765	20.520952282973	21.1154394487567
ebi-a-GCST90027552	3	427635	0.100032	0.0213377	2.75848e-06	7738	rs7349532	G	C	0.197711	Gut bacterial pathway abundance (PWY.5659..GDP.mannose.biosynthesis)	TRUE	textfile	0.00317445788785068	24.6358115667646	21.9777229488677
ebi-a-GCST90027552	9	125165794	0.121846	0.0252455	1.38986e-06	7738	rs4837963	T	C	0.116006	Gut bacterial pathway abundance (PWY.5659..GDP.mannose.biosynthesis)	TRUE	textfile	0.00304496509297221	23.6277957725845	23.2945647432573
ebi-a-GCST90027552	10	72518441	0.104962	0.0221493	2.14936e-06	7738	rs7086625	T	G	0.15398	Gut bacterial pathway abundance (PWY.5659..GDP.mannose.biosynthesis)	TRUE	textfile	0.002870378283653	22.2691673366578	22.4566093329427
ebi-a-GCST90027552	11	34588712	-0.162909	0.0352049	3.70177e-06	7738	rs72929354	C	G	0.0635831	Gut bacterial pathway abundance (PWY.5659..GDP.mannose.biosynthesis)	TRUE	textfile	0.00316032023949502	24.5257465860581	21.4133159780044
ebi-a-GCST90027552	22	47497291	0.212819	0.041602	3.12745e-07	7738	rs73170444	A	C	0.0520125	Gut bacterial pathway abundance (PWY.5659..GDP.mannose.biosynthesis)	TRUE	textfile	0.00446643616822623	34.7073684431164	26.1693163381126
ebi-a-GCST90027553	1	111125481	0.0907144	0.0202542	7.50654e-06	7738	rs3860223	T	C	0.808219	Gut bacterial pathway abundance (PWY.5667..CDP.diacylglycerol.biosynthesis.I)	TRUE	textfile	0.00255103898272203	19.7853106691399	20.0596003669836
ebi-a-GCST90027553	2	207610744	-0.117675	0.0253206	3.36132e-06	7738	rs111866871	G	A	0.110014	Gut bacterial pathway abundance (PWY.5667..CDP.diacylglycerol.biosynthesis.I)	TRUE	textfile	0.00271162444328567	21.0341634449994	21.5983427502042
ebi-a-GCST90027553	3	30744505	-0.0780772	0.0173192	6.54018e-06	7738	rs304820	T	G	0.307552	Gut bacterial pathway abundance (PWY.5667..CDP.diacylglycerol.biosynthesis.I)	TRUE	textfile	0.00259647518940228	20.1386214962799	20.3232334439565
ebi-a-GCST90027553	3	149889584	0.0742126	0.0163382	5.56545e-06	7738	rs9853551	C	T	0.625431	Gut bacterial pathway abundance (PWY.5667..CDP.diacylglycerol.biosynthesis.I)	TRUE	textfile	0.00258045639735289	20.0140560889938	20.6322636185262
ebi-a-GCST90027553	3	130974258	-0.120097	0.025172	1.83274e-06	7738	rs76005509	A	C	0.118369	Gut bacterial pathway abundance (PWY.5667..CDP.diacylglycerol.biosynthesis.I)	TRUE	textfile	0.00301036492139721	23.3585006428805	22.7629671549553
ebi-a-GCST90027553	3	52996874	-0.160748	0.0346118	3.41209e-06	7738	rs73087038	C	T	0.0592312	Gut bacterial pathway abundance (PWY.5667..CDP.diacylglycerol.biosynthesis.I)	TRUE	textfile	0.00287974868950275	22.3420754244175	21.569634468177
ebi-a-GCST90027553	4	59022589	-0.11528	0.024976	3.91913e-06	7738	rs74537816	C	T	0.1229	Gut bacterial pathway abundance (PWY.5667..CDP.diacylglycerol.biosynthesis.I)	TRUE	textfile	0.00286509432984051	22.2280552105935	21.3040495813842
ebi-a-GCST90027553	7	43488465	0.103612	0.0217181	1.83527e-06	7738	rs11764255	A	C	0.168117	Gut bacterial pathway abundance (PWY.5667..CDP.diacylglycerol.biosynthesis.I)	TRUE	textfile	0.00300278328909545	23.2994948582471	22.7602200604346
ebi-a-GCST90027553	8	28615106	0.0991645	0.0221387	7.491e-06	7738	rs2227019	C	G	0.176764	Gut bacterial pathway abundance (PWY.5667..CDP.diacylglycerol.biosynthesis.I)	TRUE	textfile	0.00286194064863345	22.2035180085598	20.0635705070452
ebi-a-GCST90027553	9	138508027	0.104081	0.0231023	6.62995e-06	7738	rs72768324	C	T	0.146899	Gut bacterial pathway abundance (PWY.5667..CDP.diacylglycerol.biosynthesis.I)	TRUE	textfile	0.00271513981645015	21.0615065551005	20.297029087382
ebi-a-GCST90027553	9	72608112	0.175471	0.0349066	4.98551e-07	7738	rs1565690	A	G	0.0589198	Gut bacterial pathway abundance (PWY.5667..CDP.diacylglycerol.biosynthesis.I)	TRUE	textfile	0.00341451164331946	26.5051642647093	25.2694391794994
ebi-a-GCST90027553	11	37203342	-0.0720332	0.0159265	6.10085e-06	7738	rs2662200	G	A	0.547052	Gut bacterial pathway abundance (PWY.5667..CDP.diacylglycerol.biosynthesis.I)	TRUE	textfile	0.0025714161590831	19.943759111118	20.4561888632818
ebi-a-GCST90027553	11	6573784	0.0782005	0.0174	6.98072e-06	7738	rs11040918	C	T	0.645727	Gut bacterial pathway abundance (PWY.5667..CDP.diacylglycerol.biosynthesis.I)	TRUE	textfile	0.00279792492048614	21.7054774812366	20.198567182752
ebi-a-GCST90027553	15	45043103	-0.141827	0.029441	1.45499e-06	7738	rs2899122	G	T	0.915703	Gut bacterial pathway abundance (PWY.5667..CDP.diacylglycerol.biosynthesis.I)	TRUE	textfile	0.00310537880734358	24.0980440087732	23.2066642284182
ebi-a-GCST90027553	18	9559220	0.11829	0.0265803	8.57591e-06	7738	rs62087427	G	A	0.100849	Gut bacterial pathway abundance (PWY.5667..CDP.diacylglycerol.biosynthesis.I)	TRUE	textfile	0.00253764161108671	19.6811391811064	19.8050665891795
ebi-a-GCST90027553	19	34535507	-0.0785661	0.0169563	3.59633e-06	7738	rs10409224	G	A	0.354823	Gut bacterial pathway abundance (PWY.5667..CDP.diacylglycerol.biosynthesis.I)	TRUE	textfile	0.00282612278692171	21.9248481927036	21.4688216109537
ebi-a-GCST90027553	20	41783638	-0.0782674	0.017591	8.61529e-06	7738	rs11086863	A	G	0.360961	Gut bacterial pathway abundance (PWY.5667..CDP.diacylglycerol.biosynthesis.I)	TRUE	textfile	0.00282604748234939	21.9242623298144	19.7961509552376
ebi-a-GCST90027554	2	49919228	-0.0729334	0.0162973	7.63502e-06	7738	rs4476386	G	C	0.5405	Gut bacterial pathway abundance (PWY.5676..acetyl.CoA.fermentation.to.butanoate.II)	TRUE	textfile	0.00264219051699895	20.4941352493137	20.0272629351681
ebi-a-GCST90027554	2	229353849	0.0833518	0.0180549	3.9014e-06	7738	rs10933259	G	A	0.287092	Gut bacterial pathway abundance (PWY.5676..acetyl.CoA.fermentation.to.butanoate.II)	TRUE	textfile	0.00284390143627766	22.0631669833167	21.3127647472453
ebi-a-GCST90027554	4	141304509	0.130872	0.0293518	8.24518e-06	7738	rs55906502	G	A	0.0889034	Gut bacterial pathway abundance (PWY.5676..acetyl.CoA.fermentation.to.butanoate.II)	TRUE	textfile	0.00277463762244567	21.5243188320687	19.8803487974063
ebi-a-GCST90027554	8	124682971	0.0915685	0.0203971	7.14628e-06	7738	rs34218333	A	T	0.206715	Gut bacterial pathway abundance (PWY.5676..acetyl.CoA.fermentation.to.butanoate.II)	TRUE	textfile	0.00274994133996688	21.332208528088	20.153725998696
ebi-a-GCST90027554	9	9139951	0.187733	0.0389839	1.46707e-06	7738	rs7043302	T	G	0.0508132	Gut bacterial pathway abundance (PWY.5676..acetyl.CoA.fermentation.to.butanoate.II)	TRUE	textfile	0.00339969120756685	26.3897281083572	23.1905298785037
ebi-a-GCST90027554	10	8111168	-0.0932478	0.0202551	4.15126e-06	7738	rs409534	T	C	0.209549	Gut bacterial pathway abundance (PWY.5676..acetyl.CoA.fermentation.to.butanoate.II)	TRUE	textfile	0.00288049900853312	22.3479134726129	21.1937791885345
ebi-a-GCST90027554	16	25933464	-0.11869	0.0244319	1.18582e-06	7738	rs4533289	A	G	0.129961	Gut bacterial pathway abundance (PWY.5676..acetyl.CoA.fermentation.to.butanoate.II)	TRUE	textfile	0.00318573773908109	24.7236301511509	23.6000963154559
ebi-a-GCST90027554	17	74389890	-0.0791191	0.0169237	2.939e-06	7738	rs11077815	C	T	0.616275	Gut bacterial pathway abundance (PWY.5676..acetyl.CoA.fermentation.to.butanoate.II)	TRUE	textfile	0.00296065169266894	22.9716124377341	21.8560683671746
ebi-a-GCST90027554	21	43461809	-0.0954321	0.0213054	7.49049e-06	7738	rs150794	G	C	0.791034	Gut bacterial pathway abundance (PWY.5676..acetyl.CoA.fermentation.to.butanoate.II)	TRUE	textfile	0.00301085428172322	23.3623092321935	20.0636330692834
ebi-a-GCST90027555	1	7586904	-0.0728943	0.0163097	7.84459e-06	7738	rs1750832	T	C	0.499391	Gut bacterial pathway abundance (PWY.5686..UMP.biosynthesis)	TRUE	textfile	0.00265678554483403	20.6076430630391	19.9753866394773
ebi-a-GCST90027555	2	195540502	0.154211	0.0348444	9.6128e-06	7738	rs801356	C	G	0.941383	Gut bacterial pathway abundance (PWY.5686..UMP.biosynthesis)	TRUE	textfile	0.00262452456129146	20.3567487933469	19.5868557793734
ebi-a-GCST90027555	5	18816315	-0.10313	0.0231675	8.52806e-06	7738	rs111943101	A	G	0.185595	Gut bacterial pathway abundance (PWY.5686..UMP.biosynthesis)	TRUE	textfile	0.00321519068145494	24.9529435834197	19.8158037336274
ebi-a-GCST90027555	6	53376648	0.0789129	0.0170354	3.61643e-06	7738	rs542914	A	C	0.39647	Gut bacterial pathway abundance (PWY.5686..UMP.biosynthesis)	TRUE	textfile	0.00298012991225235	23.1231951266479	21.4581035382503
ebi-a-GCST90027555	6	96282103	-0.105726	0.0230278	4.40606e-06	7738	rs72918404	C	T	0.147413	Gut bacterial pathway abundance (PWY.5686..UMP.biosynthesis)	TRUE	textfile	0.00280975265188857	21.7974920761755	21.0794223434526
ebi-a-GCST90027555	7	140985728	0.0783441	0.0163731	1.71057e-06	7738	rs217010	A	T	0.544723	Gut bacterial pathway abundance (PWY.5686..UMP.biosynthesis)	TRUE	textfile	0.00304434600919983	23.6229772436671	22.8955332550371
ebi-a-GCST90027555	8	19491945	0.104402	0.0226546	4.05695e-06	7738	rs10100272	G	A	0.832233	Gut bacterial pathway abundance (PWY.5686..UMP.biosynthesis)	TRUE	textfile	0.00304368079249202	23.6177996538857	21.237570807534
ebi-a-GCST90027555	11	59726765	-0.0769942	0.0167709	4.41276e-06	7738	rs7108080	A	G	0.508635	Gut bacterial pathway abundance (PWY.5686..UMP.biosynthesis)	TRUE	textfile	0.00296316937929268	22.9912051533115	21.0767324673663
ebi-a-GCST90027556	1	26525855	0.0744567	0.0164681	6.14738e-06	7738	rs7551751	A	G	0.598166	Gut bacterial pathway abundance (PWY.5695..urate.biosynthesis.inosine.5..phosphate.degradation)	TRUE	textfile	0.00266505372199082	20.6719474437969	20.4418678690416
ebi-a-GCST90027556	4	36080659	0.0773641	0.0173592	8.32473e-06	7738	rs57434716	A	G	0.325696	Gut bacterial pathway abundance (PWY.5695..urate.biosynthesis.inosine.5..phosphate.degradation)	TRUE	textfile	0.00262891843403186	20.390919068697	19.8618428622056
ebi-a-GCST90027556	5	121944409	-0.0765501	0.0172837	9.46542e-06	7738	rs10057035	C	T	0.333288	Gut bacterial pathway abundance (PWY.5695..urate.biosynthesis.inosine.5..phosphate.degradation)	TRUE	textfile	0.00260423079173618	20.198932085769	19.6163447634838
ebi-a-GCST90027556	7	148564384	0.110536	0.0247545	7.99705e-06	7738	rs116873962	T	G	0.13023	Gut bacterial pathway abundance (PWY.5695..urate.biosynthesis.inosine.5..phosphate.degradation)	TRUE	textfile	0.00276791627543243	21.47203309662	19.9388070979828
ebi-a-GCST90027556	8	98459152	0.0969695	0.0218065	8.71525e-06	7738	rs560351	T	A	0.823673	Gut bacterial pathway abundance (PWY.5695..urate.biosynthesis.inosine.5..phosphate.degradation)	TRUE	textfile	0.0027313286286214	21.1874280999514	19.7741753503426
ebi-a-GCST90027556	9	72273898	0.110149	0.0241356	5.02458e-06	7738	rs11139651	C	T	0.13051	Gut bacterial pathway abundance (PWY.5695..urate.biosynthesis.inosine.5..phosphate.degradation)	TRUE	textfile	0.00275359138548381	21.3606013259025	20.8278728688794
ebi-a-GCST90027556	11	116276086	-0.0818401	0.0182486	7.30029e-06	7738	rs573126	C	A	0.285267	Gut bacterial pathway abundance (PWY.5695..urate.biosynthesis.inosine.5..phosphate.degradation)	TRUE	textfile	0.00273122618639116	21.1866312600208	20.1128307577124
ebi-a-GCST90027556	12	2737295	0.111512	0.0251428	9.20153e-06	7738	rs98545	T	C	0.128081	Gut bacterial pathway abundance (PWY.5695..urate.biosynthesis.inosine.5..phosphate.degradation)	TRUE	textfile	0.00277737202658459	21.5455901169455	19.6705239754206
ebi-a-GCST90027556	15	71342992	0.10183	0.022946	9.08783e-06	7738	rs1561691	A	G	0.851021	Gut bacterial pathway abundance (PWY.5695..urate.biosynthesis.inosine.5..phosphate.degradation)	TRUE	textfile	0.00262934040331347	20.3942006558106	19.6941621371871
ebi-a-GCST90027556	19	56821673	-0.127508	0.0282562	6.40546e-06	7738	rs11668451	G	A	0.0913128	Gut bacterial pathway abundance (PWY.5695..urate.biosynthesis.inosine.5..phosphate.degradation)	TRUE	textfile	0.00269805584042495	20.9286265847164	20.3632623139762
ebi-a-GCST90027556	20	56448369	-0.165132	0.0368272	7.3269e-06	7738	rs111983634	A	T	0.0574869	Gut bacterial pathway abundance (PWY.5695..urate.biosynthesis.inosine.5..phosphate.degradation)	TRUE	textfile	0.00295494064967995	22.9271692904425	20.1059723539569
ebi-a-GCST90027557	2	11233323	0.146631	0.0321029	4.93492e-06	7738	rs4669688	C	T	0.622084	Gut bacterial pathway abundance (PWY.5705..allantoin.degradation.to.glyoxylate.III)	TRUE	textfile	0.0101094120684388	79.0051069430407	20.8623420140639
ebi-a-GCST90027557	2	209329178	-0.160534	0.03591	7.80567e-06	7738	rs3820904	G	A	0.768846	Gut bacterial pathway abundance (PWY.5705..allantoin.degradation.to.glyoxylate.III)	TRUE	textfile	0.00916019717706647	71.5184080816036	19.9849581843157
ebi-a-GCST90027557	3	139835537	0.17208	0.0380662	6.16822e-06	7738	rs4683801	G	A	0.273418	Gut bacterial pathway abundance (PWY.5705..allantoin.degradation.to.glyoxylate.III)	TRUE	textfile	0.0117652870417561	92.0998416282821	20.435334203552
ebi-a-GCST90027557	3	186549155	0.166947	0.0328605	3.7647e-07	7738	rs10937272	G	C	0.338586	Gut bacterial pathway abundance (PWY.5705..allantoin.degradation.to.glyoxylate.III)	TRUE	textfile	0.0124833059391644	97.7916174239648	25.8112420767466
ebi-a-GCST90027557	3	105175449	-0.190818	0.0396411	1.48211e-06	7738	rs16851172	G	A	0.193511	Gut bacterial pathway abundance (PWY.5705..allantoin.degradation.to.glyoxylate.III)	TRUE	textfile	0.0113650874127923	88.9310250993241	23.1711337886892
ebi-a-GCST90027557	4	40387831	-0.255831	0.0573178	8.06789e-06	7738	rs13140123	A	T	0.0865392	Gut bacterial pathway abundance (PWY.5705..allantoin.degradation.to.glyoxylate.III)	TRUE	textfile	0.0103475878809412	80.8859139498882	19.9217419984002
ebi-a-GCST90027557	4	26341041	0.140849	0.0307359	4.59335e-06	7738	rs28465688	A	C	0.531041	Gut bacterial pathway abundance (PWY.5705..allantoin.degradation.to.glyoxylate.III)	TRUE	textfile	0.00988098999195061	77.2021724712754	20.9998245741602
ebi-a-GCST90027557	8	17719930	0.211638	0.0404533	1.67989e-07	7738	rs7822956	G	A	0.814694	Gut bacterial pathway abundance (PWY.5705..allantoin.degradation.to.glyoxylate.III)	TRUE	textfile	0.0135238795022169	106.055006963937	27.3702892519819
ebi-a-GCST90027557	17	41087400	0.160955	0.0354844	5.73456e-06	7738	rs12449342	A	G	0.722053	Gut bacterial pathway abundance (PWY.5705..allantoin.degradation.to.glyoxylate.III)	TRUE	textfile	0.0103984835255951	81.2879398574406	20.5747237309579
ebi-a-GCST90027557	22	23199104	-0.205762	0.0459587	7.56572e-06	7738	rs16993923	G	A	0.172361	Gut bacterial pathway abundance (PWY.5705..allantoin.degradation.to.glyoxylate.III)	TRUE	textfile	0.0120792589962917	94.5876968838349	20.0444836836148
ebi-a-GCST90027558	2	210233822	0.105255	0.0232064	5.74434e-06	7738	rs10192555	C	T	0.568064	Gut bacterial pathway abundance (PWY.5791..1.4.dihydroxy.2.naphthoate.biosynthesis.II..plants.)	TRUE	textfile	0.00543665953346243	42.2879030823079	20.5716877489405
ebi-a-GCST90027558	4	144239811	-0.110728	0.0245862	6.67882e-06	7738	rs63721662	T	C	0.327555	Gut bacterial pathway abundance (PWY.5791..1.4.dihydroxy.2.naphthoate.biosynthesis.II..plants.)	TRUE	textfile	0.00540114589833492	42.0101677145588	20.2829953463989
ebi-a-GCST90027558	4	57418400	0.116198	0.0257387	6.34571e-06	7738	rs7691920	G	A	0.702496	Gut bacterial pathway abundance (PWY.5791..1.4.dihydroxy.2.naphthoate.biosynthesis.II..plants.)	TRUE	textfile	0.00564370060654955	43.9074684988664	20.3809343558215
ebi-a-GCST90027558	4	85114600	0.251853	0.0555391	5.76833e-06	7738	rs80031880	C	T	0.0649738	Gut bacterial pathway abundance (PWY.5791..1.4.dihydroxy.2.naphthoate.biosynthesis.II..plants.)	TRUE	textfile	0.0077070166992789	60.0845538454774	20.5634784898481
ebi-a-GCST90027558	6	90810572	0.109973	0.0231251	1.97902e-06	7738	rs207254	C	G	0.49049	Gut bacterial pathway abundance (PWY.5791..1.4.dihydroxy.2.naphthoate.biosynthesis.II..plants.)	TRUE	textfile	0.00604484278837653	47.0472973268396	22.6154329429766
ebi-a-GCST90027558	7	115891686	-0.137544	0.0278344	7.7514e-07	7738	rs11761901	A	G	0.213855	Gut bacterial pathway abundance (PWY.5791..1.4.dihydroxy.2.naphthoate.biosynthesis.II..plants.)	TRUE	textfile	0.00636114596635005	49.5248600594854	24.4185331721936
ebi-a-GCST90027558	7	70997867	0.170362	0.038025	7.45538e-06	7738	rs4585628	G	A	0.104614	Gut bacterial pathway abundance (PWY.5791..1.4.dihydroxy.2.naphthoate.biosynthesis.II..plants.)	TRUE	textfile	0.00543720319108358	42.2921549259437	20.0727564136712
ebi-a-GCST90027558	7	51667991	0.177111	0.040061	9.82291e-06	7738	rs62465767	A	G	0.0949348	Gut bacterial pathway abundance (PWY.5791..1.4.dihydroxy.2.naphthoate.biosynthesis.II..plants.)	TRUE	textfile	0.00539046675921325	41.9266550898606	19.5455321220745
ebi-a-GCST90027558	8	5176782	0.196644	0.042355	3.4378e-06	7738	rs28634397	T	C	0.079774	Gut bacterial pathway abundance (PWY.5791..1.4.dihydroxy.2.naphthoate.biosynthesis.II..plants.)	TRUE	textfile	0.00567737085083393	44.1709155705663	21.555198538373
ebi-a-GCST90027558	8	26369707	-0.15792	0.0347403	5.47482e-06	7738	rs9886448	C	T	0.123965	Gut bacterial pathway abundance (PWY.5791..1.4.dihydroxy.2.naphthoate.biosynthesis.II..plants.)	TRUE	textfile	0.00541657559728963	42.1308336661622	20.6636549733509
ebi-a-GCST90027558	10	112365004	0.138831	0.0274846	4.38985e-07	7738	rs61861701	G	A	0.247235	Gut bacterial pathway abundance (PWY.5791..1.4.dihydroxy.2.naphthoate.biosynthesis.II..plants.)	TRUE	textfile	0.0071741800127886	55.9004968058219	25.5149112591341
ebi-a-GCST90027558	11	119428158	-0.182271	0.0389881	2.939e-06	7738	rs996888	G	A	0.902701	Gut bacterial pathway abundance (PWY.5791..1.4.dihydroxy.2.naphthoate.biosynthesis.II..plants.)	TRUE	textfile	0.00583602909759489	45.4125500625551	21.8560165026215
ebi-a-GCST90027558	11	72760165	-0.104156	0.0229619	5.73179e-06	7738	rs10793056	C	T	0.506205	Gut bacterial pathway abundance (PWY.5791..1.4.dihydroxy.2.naphthoate.biosynthesis.II..plants.)	TRUE	textfile	0.00542340079169382	42.1842104046489	20.5756206066135
ebi-a-GCST90027558	11	1689461	-0.134451	0.0300979	7.92775e-06	7738	rs34011530	G	C	0.18175	Gut bacterial pathway abundance (PWY.5791..1.4.dihydroxy.2.naphthoate.biosynthesis.II..plants.)	TRUE	textfile	0.00537673339545111	41.8192605620468	19.9551815620697
ebi-a-GCST90027558	18	1492959	0.137284	0.0283038	1.23234e-06	7738	rs62079926	T	G	0.207428	Gut bacterial pathway abundance (PWY.5791..1.4.dihydroxy.2.naphthoate.biosynthesis.II..plants.)	TRUE	textfile	0.00619692086597127	48.238308801505	23.5261225859194
ebi-a-GCST90027558	21	34656070	-0.107002	0.0233815	4.73162e-06	7738	rs2834173	C	T	0.424138	Gut bacterial pathway abundance (PWY.5791..1.4.dihydroxy.2.naphthoate.biosynthesis.II..plants.)	TRUE	textfile	0.0055929301000156	43.510257080204	20.943007692885
ebi-a-GCST90027558	22	27299411	-0.239966	0.0499897	1.5842e-06	7738	rs9941912	C	G	0.0607982	Gut bacterial pathway abundance (PWY.5791..1.4.dihydroxy.2.naphthoate.biosynthesis.II..plants.)	TRUE	textfile	0.00657626125655953	51.210732235062	23.0429651862054
ebi-a-GCST90027559	5	153760270	0.172641	0.0354685	1.1305e-06	7738	rs2010010	C	T	0.231858	Gut bacterial pathway abundance (PWY.5838..superpathway.of.menaquinol.8.biosynthesis.I)	TRUE	textfile	0.0106165028023387	83.0105473878587	23.6920282434052
ebi-a-GCST90027559	10	127858540	0.304768	0.0689124	9.75439e-06	7738	rs1551680	T	C	0.0532869	Gut bacterial pathway abundance (PWY.5838..superpathway.of.menaquinol.8.biosynthesis.I)	TRUE	textfile	0.00937146673664148	73.183503442844	19.5588798825823
ebi-a-GCST90027559	16	6114071	0.212173	0.0459052	3.80111e-06	7738	rs8045590	A	C	0.888889	Gut bacterial pathway abundance (PWY.5838..superpathway.of.menaquinol.8.biosynthesis.I)	TRUE	textfile	0.0088923145755625	69.4081446125525	21.3627159759323
ebi-a-GCST90027559	21	24098134	-0.243918	0.0538717	5.96156e-06	7738	rs71323853	A	G	0.0852969	Gut bacterial pathway abundance (PWY.5838..superpathway.of.menaquinol.8.biosynthesis.I)	TRUE	textfile	0.00928391370503373	72.4933786941235	20.5005890356559
ebi-a-GCST90027560	1	210801894	0.321464	0.0690886	3.27265e-06	7738	rs76253510	A	G	0.0672308	Gut bacterial pathway abundance (PWY.5850..superpathway.of.menaquinol.6.biosynthesis.I)	TRUE	textfile	0.012960959714656	101.58259223829	21.6497010673603
ebi-a-GCST90027560	1	211211672	0.147132	0.0332888	9.8762e-06	7738	rs4306193	A	C	0.494895	Gut bacterial pathway abundance (PWY.5850..superpathway.of.menaquinol.6.biosynthesis.I)	TRUE	textfile	0.0108227843829609	84.641112497075	19.5352060839451
ebi-a-GCST90027560	2	228253609	-0.159952	0.0340355	2.60717e-06	7738	rs4075150	A	G	0.500912	Gut bacterial pathway abundance (PWY.5850..superpathway.of.menaquinol.6.biosynthesis.I)	TRUE	textfile	0.0127922785922545	100.243408802115	22.0858988843763
ebi-a-GCST90027560	3	191377850	0.170074	0.037838	6.96338e-06	7738	rs6444585	A	G	0.683973	Gut bacterial pathway abundance (PWY.5850..superpathway.of.menaquinol.6.biosynthesis.I)	TRUE	textfile	0.0125045766920045	97.9603580999846	20.2031694503418
ebi-a-GCST90027560	6	26341314	-0.253668	0.0535559	2.1743e-06	7738	rs11753487	C	T	0.133847	Gut bacterial pathway abundance (PWY.5850..superpathway.of.menaquinol.6.biosynthesis.I)	TRUE	textfile	0.0149198556283541	117.168134796352	22.4345170908625
ebi-a-GCST90027560	7	51711361	0.248673	0.055122	6.44258e-06	7738	rs10239134	A	G	0.103567	Gut bacterial pathway abundance (PWY.5850..superpathway.of.menaquinol.6.biosynthesis.I)	TRUE	textfile	0.0114822366931286	89.8583579933785	20.3520112458662
ebi-a-GCST90027560	7	27200855	-0.241421	0.0516772	2.9869e-06	7738	rs875897	G	C	0.867016	Gut bacterial pathway abundance (PWY.5850..superpathway.of.menaquinol.6.biosynthesis.I)	TRUE	textfile	0.0134402265283935	105.390058686236	21.8248938487156
ebi-a-GCST90027560	11	98326473	0.247837	0.0552553	7.28065e-06	7738	rs11824678	C	A	0.105913	Gut bacterial pathway abundance (PWY.5850..superpathway.of.menaquinol.6.biosynthesis.I)	TRUE	textfile	0.0116329894031414	91.0520131265376	20.1179815017774
ebi-a-GCST90027560	12	47931524	-0.195456	0.0438952	8.47598e-06	7738	rs35620562	C	T	0.189708	Gut bacterial pathway abundance (PWY.5850..superpathway.of.menaquinol.6.biosynthesis.I)	TRUE	textfile	0.0117450590804148	91.9396132353686	19.8273169522963
ebi-a-GCST90027560	18	24418874	-0.274957	0.0577701	1.94066e-06	7738	rs3865408	T	A	0.104985	Gut bacterial pathway abundance (PWY.5850..superpathway.of.menaquinol.6.biosynthesis.I)	TRUE	textfile	0.0142074822939601	111.493119547951	22.65287469598
ebi-a-GCST90027560	19	4940950	-0.184047	0.0404972	5.50161e-06	7738	rs62112542	A	G	0.235468	Gut bacterial pathway abundance (PWY.5850..superpathway.of.menaquinol.6.biosynthesis.I)	TRUE	textfile	0.0121959333986909	95.5126061556832	20.6541578479325
ebi-a-GCST90027561	1	4751878	-0.218655	0.049245	8.9898e-06	7738	rs242053	T	C	0.058192	Gut bacterial pathway abundance (PWY.5913..TCA.cycle.VI..obligate.autotrophs.)	TRUE	textfile	0.00524052117566705	40.7542453004556	19.7148983460797
ebi-a-GCST90027561	8	20598737	-0.111196	0.0240432	3.74913e-06	7738	rs2616174	T	C	0.257394	Gut bacterial pathway abundance (PWY.5913..TCA.cycle.VI..obligate.autotrophs.)	TRUE	textfile	0.00472677792126825	36.7400158948902	21.3891630731594
ebi-a-GCST90027561	9	18166899	-0.100171	0.0216243	3.6151e-06	7738	rs12006002	T	C	0.339664	Gut bacterial pathway abundance (PWY.5913..TCA.cycle.VI..obligate.autotrophs.)	TRUE	textfile	0.00450120205705613	34.97874551465	21.4585268065288
ebi-a-GCST90027561	10	8881717	0.160365	0.0302332	1.1312e-07	7738	rs61828192	G	C	0.147456	Gut bacterial pathway abundance (PWY.5913..TCA.cycle.VI..obligate.autotrophs.)	TRUE	textfile	0.00646589166630894	50.3456675628957	28.1352606658505
ebi-a-GCST90027561	13	94779284	0.14359	0.0314645	5.0291e-06	7738	rs17175056	G	A	0.121156	Gut bacterial pathway abundance (PWY.5913..TCA.cycle.VI..obligate.autotrophs.)	TRUE	textfile	0.00439071355629551	34.1163552148353	20.8260411135623
ebi-a-GCST90027561	15	53566746	0.113361	0.0255265	8.95839e-06	7738	rs28490985	A	T	0.226437	Gut bacterial pathway abundance (PWY.5913..TCA.cycle.VI..obligate.autotrophs.)	TRUE	textfile	0.00450194737157569	34.9845635303407	19.7217202100087
ebi-a-GCST90027561	20	4103365	0.117615	0.0259209	5.69364e-06	7738	rs6052371	T	C	0.214021	Gut bacterial pathway abundance (PWY.5913..TCA.cycle.VI..obligate.autotrophs.)	TRUE	textfile	0.00465396114391116	36.1713836232006	20.5885268269885
ebi-a-GCST90027561	21	21925160	0.099493	0.0212898	2.96456e-06	7738	rs2826386	T	C	0.416276	Gut bacterial pathway abundance (PWY.5913..TCA.cycle.VI..obligate.autotrophs.)	TRUE	textfile	0.00481065232612114	37.3951012255695	21.8394596725507
ebi-a-GCST90027561	22	29621128	-0.166238	0.0353105	2.50305e-06	7738	rs743920	G	C	0.126928	Gut bacterial pathway abundance (PWY.5913..TCA.cycle.VI..obligate.autotrophs.)	TRUE	textfile	0.00612488732166171	47.6741269762632	22.1642416262668
ebi-a-GCST90027562	1	59539724	-0.145661	0.0311788	2.9858e-06	7738	rs12087936	A	G	0.141332	Gut bacterial pathway abundance (PWY.5918..superpathay.of.heme.biosynthesis.from.glutamate)	TRUE	textfile	0.00514970502150985	40.0443345571521	21.8256799259604
ebi-a-GCST90027562	1	157073611	0.199721	0.0414867	1.47867e-06	7738	rs76525743	C	T	0.074339	Gut bacterial pathway abundance (PWY.5918..superpathay.of.heme.biosynthesis.from.glutamate)	TRUE	textfile	0.00548966876166157	42.7025001211739	23.1755303872695
ebi-a-GCST90027562	2	43318406	0.161386	0.0364803	9.69326e-06	7738	rs68116107	G	A	0.111485	Gut bacterial pathway abundance (PWY.5918..superpathay.of.heme.biosynthesis.from.glutamate)	TRUE	textfile	0.00515991934351289	40.1241735406104	19.5710854408932
ebi-a-GCST90027562	2	116600118	0.228485	0.0513702	8.67461e-06	7738	rs35586568	A	G	0.0535691	Gut bacterial pathway abundance (PWY.5918..superpathay.of.heme.biosynthesis.from.glutamate)	TRUE	textfile	0.00529356980912655	41.1689869497927	19.7830329722645
ebi-a-GCST90027562	3	116463392	0.108553	0.0227817	1.88951e-06	7738	rs4831157	C	G	0.436833	Gut bacterial pathway abundance (PWY.5918..superpathay.of.heme.biosynthesis.from.glutamate)	TRUE	textfile	0.00579784090199464	45.1136590354248	22.7044718243063
ebi-a-GCST90027562	5	158070705	-0.188034	0.0415236	5.94415e-06	7738	rs2913384	A	G	0.924665	Gut bacterial pathway abundance (PWY.5918..superpathay.of.heme.biosynthesis.from.glutamate)	TRUE	textfile	0.00492588169371092	38.2952586963158	20.5060858841055
ebi-a-GCST90027562	8	109599969	0.101733	0.0228451	8.46175e-06	7738	rs10089785	C	T	0.401736	Gut bacterial pathway abundance (PWY.5918..superpathay.of.heme.biosynthesis.from.glutamate)	TRUE	textfile	0.00497493396212782	38.678512174844	19.8306786180031
ebi-a-GCST90027562	17	68888753	0.10055	0.0226016	8.63456e-06	7738	rs7221236	G	A	0.638583	Gut bacterial pathway abundance (PWY.5918..superpathay.of.heme.biosynthesis.from.glutamate)	TRUE	textfile	0.00466680951850945	36.271711604156	19.7918221958488
ebi-a-GCST90027562	17	9910617	-0.156926	0.0339806	3.8724e-06	7738	rs61344468	G	A	0.124387	Gut bacterial pathway abundance (PWY.5918..superpathay.of.heme.biosynthesis.from.glutamate)	TRUE	textfile	0.00536422517064028	41.721449167855	21.3268995634188
ebi-a-GCST90027562	19	11358440	-0.164697	0.0371034	9.04295e-06	7738	rs2116877	T	C	0.902589	Gut bacterial pathway abundance (PWY.5918..superpathay.of.heme.biosynthesis.from.glutamate)	TRUE	textfile	0.00476979166905731	37.0759529232028	19.7035264024429
ebi-a-GCST90027563	1	34890247	-0.294388	0.059051	6.186e-07	7738	rs2078597	G	A	0.10434	Gut bacterial pathway abundance (PWY.5920..superpathway.of.heme.biosynthesis.from.glycine)	TRUE	textfile	0.0161981051312609	127.371721836492	24.8533933292928
ebi-a-GCST90027563	3	111726462	-0.175476	0.0394446	8.64052e-06	7738	rs56931274	T	G	0.283056	Gut bacterial pathway abundance (PWY.5920..superpathway.of.heme.biosynthesis.from.glycine)	TRUE	textfile	0.0124974971807053	97.9041955984068	19.7906628105406
ebi-a-GCST90027563	7	105312606	0.345903	0.0714976	1.31172e-06	7738	rs147911740	A	G	0.0662413	Gut bacterial pathway abundance (PWY.5920..superpathway.of.heme.biosynthesis.from.glycine)	TRUE	textfile	0.0148013783862484	116.223734670336	23.4059207171347
ebi-a-GCST90027563	7	138346224	-0.158301	0.0355869	8.65506e-06	7738	rs11771094	A	G	0.400993	Gut bacterial pathway abundance (PWY.5920..superpathway.of.heme.biosynthesis.from.glycine)	TRUE	textfile	0.0120383232661307	94.2632401437505	19.787321073262
ebi-a-GCST90027563	9	13608357	-0.164629	0.0354734	3.46889e-06	7738	rs10429455	C	G	0.51264	Gut bacterial pathway abundance (PWY.5920..superpathway.of.heme.biosynthesis.from.glycine)	TRUE	textfile	0.0135426934429826	106.204572441735	21.5380830987933
ebi-a-GCST90027563	11	7355578	0.341856	0.0771678	9.42172e-06	7738	rs74471865	A	G	0.0533491	Gut bacterial pathway abundance (PWY.5920..superpathway.of.heme.biosynthesis.from.glycine)	TRUE	textfile	0.0118041130044342	92.4074056611742	19.6252038009471
ebi-a-GCST90027563	11	90954660	-0.178111	0.0359808	7.41464e-07	7738	rs7125672	G	A	0.562181	Gut bacterial pathway abundance (PWY.5920..superpathway.of.heme.biosynthesis.from.glycine)	TRUE	textfile	0.0156164475904399	122.725372913768	24.5041619145188
ebi-a-GCST90027563	12	92689173	0.169392	0.0379151	7.90806e-06	7738	rs414161	G	A	0.28364	Gut bacterial pathway abundance (PWY.5920..superpathway.of.heme.biosynthesis.from.glycine)	TRUE	textfile	0.0116604306843673	91.2693314876865	19.96003874365
ebi-a-GCST90027563	12	108292384	0.396267	0.0792925	5.80671e-07	7738	rs12821396	T	C	0.0510083	Gut bacterial pathway abundance (PWY.5920..superpathway.of.heme.biosynthesis.from.glycine)	TRUE	textfile	0.0152022921173324	119.420395557719	24.975350531462
ebi-a-GCST90027563	12	130397167	-0.257202	0.0581614	9.76967e-06	7738	rs73160295	A	G	0.100678	Gut bacterial pathway abundance (PWY.5920..superpathway.of.heme.biosynthesis.from.glycine)	TRUE	textfile	0.0119792181979679	93.7948206013018	19.5559527356467
ebi-a-GCST90027563	13	24754695	0.416083	0.0871847	1.82016e-06	7738	rs34838879	G	A	0.0559422	Gut bacterial pathway abundance (PWY.5920..superpathway.of.heme.biosynthesis.from.glycine)	TRUE	textfile	0.0182863937199062	144.098585282145	22.7761014808894
ebi-a-GCST90027564	1	26717588	0.193987	0.043204	7.1218e-06	7738	rs79195460	T	C	0.0548497	Gut bacterial pathway abundance (PWY.5941..glycogen.degradation.II..eukaryotic.)	TRUE	textfile	0.00390166863336646	30.3015350967528	20.1603161657493
ebi-a-GCST90027564	3	16696363	0.0869627	0.0195266	8.44637e-06	7738	rs73816874	T	C	0.434074	Gut bacterial pathway abundance (PWY.5941..glycogen.degradation.II..eukaryotic.)	TRUE	textfile	0.00371551865654049	28.8504466999605	19.8341124240282
ebi-a-GCST90027564	10	44201902	-0.156409	0.0341626	4.68598e-06	7738	rs2484671	C	G	0.0962477	Gut bacterial pathway abundance (PWY.5941..glycogen.degradation.II..eukaryotic.)	TRUE	textfile	0.00425591798426211	33.0645013321117	20.9614657023026
ebi-a-GCST90027564	10	73729752	0.0924275	0.019703	2.71813e-06	7738	rs4148913	G	A	0.443434	Gut bacterial pathway abundance (PWY.5941..glycogen.degradation.II..eukaryotic.)	TRUE	textfile	0.00421675209907992	32.7589305275479	22.0058271777813
ebi-a-GCST90027564	11	126234820	0.125408	0.0268035	2.88569e-06	7738	rs78689694	C	G	0.149301	Gut bacterial pathway abundance (PWY.5941..glycogen.degradation.II..eukaryotic.)	TRUE	textfile	0.00399502147459981	31.0294494443794	21.8910941002741
ebi-a-GCST90027564	15	60017171	0.205727	0.0456228	6.50399e-06	7738	rs118026734	T	C	0.0577757	Gut bacterial pathway abundance (PWY.5941..glycogen.degradation.II..eukaryotic.)	TRUE	textfile	0.00460799605200963	35.8124812304692	20.333807831266
ebi-a-GCST90027564	17	33879260	-0.0920684	0.0199262	3.82878e-06	7738	rs321605	T	C	0.607674	Gut bacterial pathway abundance (PWY.5941..glycogen.degradation.II..eukaryotic.)	TRUE	textfile	0.00404174521470765	31.3938268303412	21.3487387014557
ebi-a-GCST90027564	18	44123969	0.0896761	0.0196441	4.99379e-06	7738	rs12606812	T	G	0.574679	Gut bacterial pathway abundance (PWY.5941..glycogen.degradation.II..eukaryotic.)	TRUE	textfile	0.00393120394120341	30.5318205022401	20.8395891493502
ebi-a-GCST90027564	19	376382	-0.0948593	0.020931	5.84265e-06	7738	rs3764571	C	T	0.307387	Gut bacterial pathway abundance (PWY.5941..glycogen.degradation.II..eukaryotic.)	TRUE	textfile	0.00383147469730772	29.7542910717503	20.5390274643353
ebi-a-GCST90027564	21	18002498	0.110587	0.025015	9.83241e-06	7738	rs9979263	G	A	0.714393	Gut bacterial pathway abundance (PWY.5941..glycogen.degradation.II..eukaryotic.)	TRUE	textfile	0.00499050145974794	38.8001515053359	19.5437158156835
ebi-a-GCST90027565	1	1900232	-0.0812684	0.017996	6.30464e-06	7738	rs16824588	C	T	0.417526	Gut bacterial pathway abundance (PWY.5971..palmitate.biosynthesis.II..bacteria.and.plants.)	TRUE	textfile	0.0032124286018991	24.9314381292242	20.3934851053068
ebi-a-GCST90027565	2	228235929	0.1277	0.0276583	3.89233e-06	7738	rs58803641	G	A	0.117129	Gut bacterial pathway abundance (PWY.5971..palmitate.biosynthesis.II..bacteria.and.plants.)	TRUE	textfile	0.00337266710874889	26.1792466373471	21.3172328280202
ebi-a-GCST90027565	2	182263951	0.146258	0.0316506	3.81883e-06	7738	rs831864	C	T	0.903397	Gut bacterial pathway abundance (PWY.5971..palmitate.biosynthesis.II..bacteria.and.plants.)	TRUE	textfile	0.00373369221346105	28.9920905059085	21.3538096015852
ebi-a-GCST90027565	2	134471302	0.0982908	0.0199481	8.33566e-07	7738	rs3936142	A	G	0.70319	Gut bacterial pathway abundance (PWY.5971..palmitate.biosynthesis.II..bacteria.and.plants.)	TRUE	textfile	0.00403280246924609	31.3240837443589	24.2785455707795
ebi-a-GCST90027565	4	25813070	-0.0863461	0.0186802	3.79455e-06	7738	rs936232	A	G	0.355818	Gut bacterial pathway abundance (PWY.5971..palmitate.biosynthesis.II..bacteria.and.plants.)	TRUE	textfile	0.00341784173337412	26.5311027596265	21.3659599346561
ebi-a-GCST90027565	5	18433482	0.147556	0.0329661	7.60571e-06	7738	rs10065090	G	A	0.0795024	Gut bacterial pathway abundance (PWY.5971..palmitate.biosynthesis.II..bacteria.and.plants.)	TRUE	textfile	0.00318674008187816	24.7314339251812	20.0345044190398
ebi-a-GCST90027565	6	153880741	-0.0817275	0.0184649	9.59467e-06	7738	rs1154029	C	T	0.518805	Gut bacterial pathway abundance (PWY.5971..palmitate.biosynthesis.II..bacteria.and.plants.)	TRUE	textfile	0.00333496809319949	25.8856409556504	19.5903641391761
ebi-a-GCST90027565	10	11424595	0.157672	0.0337872	3.06182e-06	7738	rs12357875	T	C	0.0746233	Gut bacterial pathway abundance (PWY.5971..palmitate.biosynthesis.II..bacteria.and.plants.)	TRUE	textfile	0.00343346132202488	26.6527680353588	21.7773357980468
ebi-a-GCST90027565	10	102589112	-0.109389	0.0242163	6.26715e-06	7738	rs28416225	A	G	0.20514	Gut bacterial pathway abundance (PWY.5971..palmitate.biosynthesis.II..bacteria.and.plants.)	TRUE	textfile	0.00390227879140321	30.3062923321089	20.4047711351895
ebi-a-GCST90027565	11	81791571	0.0838797	0.0180643	3.42744e-06	7738	rs1453942	G	A	0.559055	Gut bacterial pathway abundance (PWY.5971..palmitate.biosynthesis.II..bacteria.and.plants.)	TRUE	textfile	0.00346882740079164	26.9282582526064	21.5611272544947
ebi-a-GCST90027565	12	88229346	-0.0999631	0.0211644	2.3221e-06	7738	rs1436177	A	G	0.243165	Gut bacterial pathway abundance (PWY.5971..palmitate.biosynthesis.II..bacteria.and.plants.)	TRUE	textfile	0.00367799978851616	28.5580428394851	22.3083530824413
ebi-a-GCST90027565	18	66168243	-0.181525	0.0410936	9.99217e-06	7738	rs12605920	T	C	0.0546815	Gut bacterial pathway abundance (PWY.5971..palmitate.biosynthesis.II..bacteria.and.plants.)	TRUE	textfile	0.00340660251836895	26.4435597794414	19.513021019201
ebi-a-GCST90027565	19	29828755	0.227978	0.0509785	7.74729e-06	7738	rs62108164	C	A	0.0664804	Gut bacterial pathway abundance (PWY.5971..palmitate.biosynthesis.II..bacteria.and.plants.)	TRUE	textfile	0.00645108759610014	50.2296495123563	19.9991608608827
ebi-a-GCST90027565	20	2512347	0.0896544	0.0197138	5.42076e-06	7738	rs6083566	C	A	0.692102	Gut bacterial pathway abundance (PWY.5971..palmitate.biosynthesis.II..bacteria.and.plants.)	TRUE	textfile	0.00342570675999549	26.5923651403507	20.682475778451
ebi-a-GCST90027565	21	45362489	0.0877575	0.0180908	1.22868e-06	7738	rs2838445	C	G	0.444064	Gut bacterial pathway abundance (PWY.5971..palmitate.biosynthesis.II..bacteria.and.plants.)	TRUE	textfile	0.00380249669912907	29.5283960931372	23.5316803679934
ebi-a-GCST90027566	1	63886832	-0.168586	0.032424	1.99913e-07	7738	rs72676149	T	C	0.0689379	Gut bacterial pathway abundance (PWY.5973..cis.vaccenate.biosynthesis)	TRUE	textfile	0.00364846098665315	28.3278472382334	27.0339702350286
ebi-a-GCST90027566	1	222555659	0.158488	0.0345607	4.52272e-06	7738	rs36081122	A	G	0.0672964	Gut bacterial pathway abundance (PWY.5973..cis.vaccenate.biosynthesis)	TRUE	textfile	0.00315324888643651	24.4706955790578	21.0294400817843
ebi-a-GCST90027566	4	65763976	-0.0872292	0.0194561	7.34683e-06	7738	rs13139468	G	A	0.754715	Gut bacterial pathway abundance (PWY.5973..cis.vaccenate.biosynthesis)	TRUE	textfile	0.00281713556725875	21.8549290462498	20.1007470963388
ebi-a-GCST90027566	4	175961086	-0.0839889	0.0184268	5.16512e-06	7738	rs1382794	C	A	0.647738	Gut bacterial pathway abundance (PWY.5973..cis.vaccenate.biosynthesis)	TRUE	textfile	0.00321913325752286	24.9836405483801	20.7751392024663
ebi-a-GCST90027566	5	174895622	-0.163954	0.0370193	9.47218e-06	7738	rs72815470	A	T	0.0605177	Gut bacterial pathway abundance (PWY.5973..cis.vaccenate.biosynthesis)	TRUE	textfile	0.00305664530205896	23.718707733292	19.6149691093778
ebi-a-GCST90027566	8	62697207	0.0814217	0.0172178	2.25715e-06	7738	rs4278144	C	A	0.35137	Gut bacterial pathway abundance (PWY.5973..cis.vaccenate.biosynthesis)	TRUE	textfile	0.00302184397769905	23.4478407277731	22.3627399693801
ebi-a-GCST90027566	10	130874125	-0.10964	0.022702	1.36842e-06	7738	rs4751058	A	G	0.15327	Gut bacterial pathway abundance (PWY.5973..cis.vaccenate.biosynthesis)	TRUE	textfile	0.00312011178651256	24.2127312084884	23.3243642500895
ebi-a-GCST90027566	10	67016812	-0.0728056	0.0162802	7.74836e-06	7738	rs7072479	C	A	0.476562	Gut bacterial pathway abundance (PWY.5973..cis.vaccenate.biosynthesis)	TRUE	textfile	0.00264450397326843	20.5121271389236	19.9990837423057
ebi-a-GCST90027566	11	132864099	-0.13346	0.0301469	9.55542e-06	7738	rs13377496	T	C	0.0869516	Gut bacterial pathway abundance (PWY.5973..cis.vaccenate.biosynthesis)	TRUE	textfile	0.00282815764780174	21.9406792632506	19.5982331673715
ebi-a-GCST90027566	12	101667816	0.128847	0.0290875	9.43909e-06	7738	rs11110734	T	C	0.0881286	Gut bacterial pathway abundance (PWY.5973..cis.vaccenate.biosynthesis)	TRUE	textfile	0.00266826576247648	20.6969288451439	19.6216637776045
ebi-a-GCST90027566	13	60910291	0.0761333	0.0170182	7.69006e-06	7738	rs2039970	T	C	0.633698	Gut bacterial pathway abundance (PWY.5973..cis.vaccenate.biosynthesis)	TRUE	textfile	0.0026909208977957	20.8731320124823	20.0134547192146
ebi-a-GCST90027566	15	95204315	0.139488	0.0311437	7.50464e-06	7738	rs2199729	A	C	0.0812798	Gut bacterial pathway abundance (PWY.5973..cis.vaccenate.biosynthesis)	TRUE	textfile	0.0029058258439935	22.54498051617	20.0601086132125
ebi-a-GCST90027566	16	65124400	0.176081	0.0358414	8.97987e-07	7738	rs17509881	A	T	0.0603708	Gut bacterial pathway abundance (PWY.5973..cis.vaccenate.biosynthesis)	TRUE	textfile	0.00351753496474364	27.3077062989704	24.1354311533616
ebi-a-GCST90027566	18	77530693	0.140699	0.0305173	4.01754e-06	7738	rs483485	T	C	0.917203	Gut bacterial pathway abundance (PWY.5973..cis.vaccenate.biosynthesis)	TRUE	textfile	0.00300671375868037	23.3300845232787	21.2564045744942
ebi-a-GCST90027566	20	59629172	0.0814429	0.0180135	6.14837e-06	7738	rs7268601	A	T	0.31818	Gut bacterial pathway abundance (PWY.5973..cis.vaccenate.biosynthesis)	TRUE	textfile	0.00287792232764351	22.3278649878273	20.4413818622935
ebi-a-GCST90027567	2	228834910	-0.111273	0.0243866	5.04603e-06	7738	rs78561414	C	T	0.132735	Gut bacterial pathway abundance (PWY.5989..stearate.biosynthesis.II..bacteria.and.plants.)	TRUE	textfile	0.00285066946659262	22.1158238974735	20.819825468393
ebi-a-GCST90027567	2	242619175	-0.1023	0.022186	4.00673e-06	7738	rs62191280	C	G	0.168202	Gut bacterial pathway abundance (PWY.5989..stearate.biosynthesis.II..bacteria.and.plants.)	TRUE	textfile	0.00292839927286285	22.7206318566751	21.2614681465631
ebi-a-GCST90027567	2	177632714	0.0747537	0.0166171	6.84022e-06	7738	rs12611718	A	G	0.554349	Gut bacterial pathway abundance (PWY.5989..stearate.biosynthesis.II..bacteria.and.plants.)	TRUE	textfile	0.00276104532550702	21.4185843202387	20.2374095077057
ebi-a-GCST90027567	4	7235183	-0.198497	0.0371633	9.23336e-08	7738	rs114981645	A	G	0.0535532	Gut bacterial pathway abundance (PWY.5989..stearate.biosynthesis.II..bacteria.and.plants.)	TRUE	textfile	0.00399410542813903	31.0223059526825	28.5285272555445
ebi-a-GCST90027567	9	21753138	-0.123858	0.0265736	3.1476e-06	7738	rs1335509	A	G	0.875546	Gut bacterial pathway abundance (PWY.5989..stearate.biosynthesis.II..bacteria.and.plants.)	TRUE	textfile	0.00334322764558634	25.9499657090163	21.7243774048214
ebi-a-GCST90027567	10	134035314	-0.0930354	0.0209704	9.14282e-06	7738	rs2814198	G	A	0.81567	Gut bacterial pathway abundance (PWY.5989..stearate.biosynthesis.II..bacteria.and.plants.)	TRUE	textfile	0.0026027770373172	20.1876270528169	19.6826255058042
ebi-a-GCST90027567	11	81068570	0.10788	0.0224058	1.47326e-06	7738	rs1945878	C	T	0.841539	Gut bacterial pathway abundance (PWY.5989..stearate.biosynthesis.II..bacteria.and.plants.)	TRUE	textfile	0.00310390564747505	24.0865765498484	23.182537208369
ebi-a-GCST90027567	13	59829586	0.131763	0.0278078	2.15467e-06	7738	rs73210347	T	A	0.0998431	Gut bacterial pathway abundance (PWY.5989..stearate.biosynthesis.II..bacteria.and.plants.)	TRUE	textfile	0.00312070858763336	24.2173770103378	22.4519303476417
ebi-a-GCST90027568	1	220454111	0.109393	0.0244461	7.6461e-06	7738	rs17565738	C	T	0.130595	Gut bacterial pathway abundance (PWY.6121..5.aminoimidazole.ribonucleotide.biosynthesis.I)	TRUE	textfile	0.00271742611118311	21.0792898086437	20.0244177652998
ebi-a-GCST90027568	2	116156419	-0.0989242	0.0207844	1.9403e-06	7738	rs949889	T	C	0.823369	Gut bacterial pathway abundance (PWY.6121..5.aminoimidazole.ribonucleotide.biosynthesis.I)	TRUE	textfile	0.00284640391906854	22.0826368219075	22.6532287168508
ebi-a-GCST90027568	2	152500449	-0.0755064	0.0169473	8.37491e-06	7738	rs13013209	G	C	0.494561	Gut bacterial pathway abundance (PWY.6121..5.aminoimidazole.ribonucleotide.biosynthesis.I)	TRUE	textfile	0.00285027090548933	22.1127229758046	19.8502734636198
ebi-a-GCST90027568	2	76674303	0.0778904	0.0168419	3.74956e-06	7738	rs7422743	T	C	0.640166	Gut bacterial pathway abundance (PWY.6121..5.aminoimidazole.ribonucleotide.biosynthesis.I)	TRUE	textfile	0.00279506984639979	21.6832665763277	21.3887645392649
ebi-a-GCST90027568	4	146983818	-0.0826788	0.0185312	8.13486e-06	7738	rs2356936	G	C	0.752605	Gut bacterial pathway abundance (PWY.6121..5.aminoimidazole.ribonucleotide.biosynthesis.I)	TRUE	textfile	0.00254551899569779	19.7423895784104	19.9058736354757
ebi-a-GCST90027568	6	103485557	0.0926412	0.0203797	5.47381e-06	7738	rs9404304	T	C	0.20735	Gut bacterial pathway abundance (PWY.6121..5.aminoimidazole.ribonucleotide.biosynthesis.I)	TRUE	textfile	0.00282113483233214	21.8860425398726	20.6639227928152
ebi-a-GCST90027568	7	155059791	0.103922	0.0216546	1.59404e-06	7738	rs4960720	G	T	0.841949	Gut bacterial pathway abundance (PWY.6121..5.aminoimidazole.ribonucleotide.biosynthesis.I)	TRUE	textfile	0.00287427304167002	22.299471018752	23.0310989175462
ebi-a-GCST90027568	8	17620546	-0.108652	0.0237076	4.58311e-06	7738	rs7012282	C	G	0.130547	Gut bacterial pathway abundance (PWY.6121..5.aminoimidazole.ribonucleotide.biosynthesis.I)	TRUE	textfile	0.00267989915638757	20.7874080310602	21.003915754602
ebi-a-GCST90027568	11	32385658	0.08431	0.0188692	7.89078e-06	7738	rs3858437	A	G	0.227581	Gut bacterial pathway abundance (PWY.6121..5.aminoimidazole.ribonucleotide.biosynthesis.I)	TRUE	textfile	0.00249906253454313	19.3811825544226	19.9641674182336
ebi-a-GCST90027568	13	24879877	-0.105142	0.0230494	5.07645e-06	7738	rs1891103	A	T	0.152483	Gut bacterial pathway abundance (PWY.6121..5.aminoimidazole.ribonucleotide.biosynthesis.I)	TRUE	textfile	0.00285727676462918	22.1672309651442	20.8081379432707
ebi-a-GCST90027568	19	35666550	-0.129859	0.028176	4.04893e-06	7738	rs112199808	A	C	0.0920788	Gut bacterial pathway abundance (PWY.6121..5.aminoimidazole.ribonucleotide.biosynthesis.I)	TRUE	textfile	0.00281956370767646	21.8738194701113	21.2415121935443
ebi-a-GCST90027568	20	54115358	0.0823632	0.0163353	4.60606e-07	7738	rs4356721	T	A	0.546723	Gut bacterial pathway abundance (PWY.6121..5.aminoimidazole.ribonucleotide.biosynthesis.I)	TRUE	textfile	0.00336223021181405	26.0979602690769	25.4221451307374
ebi-a-GCST90027569	2	57311388	0.0965123	0.0217048	8.72409e-06	7738	rs79744905	C	A	0.16705	Gut bacterial pathway abundance (PWY.6123..inosine.5..phosphate.biosynthesis.I)	TRUE	textfile	0.0025921536401867	20.1050158505072	19.7721435214199
ebi-a-GCST90027569	5	75029784	0.0823339	0.0171058	1.48518e-06	7738	rs7713337	C	T	0.348096	Gut bacterial pathway abundance (PWY.6123..inosine.5..phosphate.biosynthesis.I)	TRUE	textfile	0.00307659301351437	23.8739740543275	23.1670424928074
ebi-a-GCST90027569	11	71850722	-0.156526	0.0346435	6.2372e-06	7738	rs1802608	T	C	0.0601283	Gut bacterial pathway abundance (PWY.6123..inosine.5..phosphate.biosynthesis.I)	TRUE	textfile	0.00276917541982254	21.4818279978116	20.4140629783087
ebi-a-GCST90027569	11	6541580	0.073762	0.0164806	7.61623e-06	7738	rs2555143	G	T	0.611075	Gut bacterial pathway abundance (PWY.6123..inosine.5..phosphate.biosynthesis.I)	TRUE	textfile	0.00258616208305014	20.0584242106151	20.0317702264166
ebi-a-GCST90027569	12	4397766	-0.0863883	0.0195063	9.47829e-06	7738	rs3217852	C	G	0.221903	Gut bacterial pathway abundance (PWY.6123..inosine.5..phosphate.biosynthesis.I)	TRUE	textfile	0.00257713260658321	19.988210112556	19.6137238828752
ebi-a-GCST90027569	17	31350133	0.0948556	0.0212868	8.34757e-06	7738	rs1076198	T	G	0.171427	Gut bacterial pathway abundance (PWY.6123..inosine.5..phosphate.biosynthesis.I)	TRUE	textfile	0.00255603001169728	19.824119214157	19.8566139052542
ebi-a-GCST90027569	18	45875156	-0.0790259	0.0163769	1.39685e-06	7738	rs7236342	G	C	0.499865	Gut bacterial pathway abundance (PWY.6123..inosine.5..phosphate.biosynthesis.I)	TRUE	textfile	0.00312254620777136	24.2316820100878	23.2849605690293
ebi-a-GCST90027570	1	52532634	-0.0832324	0.0177472	2.73344e-06	7738	rs12035670	T	C	0.332632	Gut bacterial pathway abundance (PWY.6125..superpathway.of.guanosine.nucleotides.de.novo.biosynthesis.II)	TRUE	textfile	0.00307570186968353	23.8670375559063	21.99505985723
ebi-a-GCST90027570	2	193554633	0.117939	0.0261704	6.58779e-06	7738	rs72923573	A	G	0.115623	Gut bacterial pathway abundance (PWY.6125..superpathway.of.guanosine.nucleotides.de.novo.biosynthesis.II)	TRUE	textfile	0.00284463501000496	22.0688743299488	20.3092628720957
ebi-a-GCST90027570	2	234324232	0.0730335	0.0165018	9.60838e-06	7738	rs838736	A	G	0.539543	Gut bacterial pathway abundance (PWY.6125..superpathway.of.guanosine.nucleotides.de.novo.biosynthesis.II)	TRUE	textfile	0.00265026539256971	20.5569344087601	19.587616361338
ebi-a-GCST90027570	2	100179357	0.121055	0.0235185	2.64357e-07	7738	rs67977127	G	C	0.157117	Gut bacterial pathway abundance (PWY.6125..superpathway.of.guanosine.nucleotides.de.novo.biosynthesis.II)	TRUE	textfile	0.00388137793408179	30.1433373826333	26.4939203146079
ebi-a-GCST90027570	6	155724578	0.138656	0.0296705	2.96565e-06	7738	rs10484603	G	A	0.105581	Gut bacterial pathway abundance (PWY.6125..superpathway.of.guanosine.nucleotides.de.novo.biosynthesis.II)	TRUE	textfile	0.00363106578924914	28.1922930163234	21.8387413498653
ebi-a-GCST90027570	7	38373860	-0.117753	0.025966	5.76289e-06	7738	rs62444998	C	A	0.114578	Gut bacterial pathway abundance (PWY.6125..superpathway.of.guanosine.nucleotides.de.novo.biosynthesis.II)	TRUE	textfile	0.00281336125727516	21.8255658877674	20.565243470465
ebi-a-GCST90027570	7	50251614	-0.0923215	0.0197904	3.08674e-06	7738	rs4917011	T	C	0.223025	Gut bacterial pathway abundance (PWY.6125..superpathway.of.guanosine.nucleotides.de.novo.biosynthesis.II)	TRUE	textfile	0.0029539034295431	22.919097732339	21.7618874497688
ebi-a-GCST90027570	10	14838247	0.0779607	0.0176125	9.58032e-06	7738	rs11259346	T	C	0.325841	Gut bacterial pathway abundance (PWY.6125..superpathway.of.guanosine.nucleotides.de.novo.biosynthesis.II)	TRUE	textfile	0.00267023523412727	20.7122463411667	19.5933838911147
ebi-a-GCST90027570	11	72339729	-0.164783	0.0359195	4.48466e-06	7738	rs117176738	G	A	0.0555993	Gut bacterial pathway abundance (PWY.6125..superpathway.of.guanosine.nucleotides.de.novo.biosynthesis.II)	TRUE	textfile	0.00285154631814645	22.1226460671213	21.0457421518841
ebi-a-GCST90027570	19	6149947	-0.104617	0.023567	9.03233e-06	7738	rs141529746	A	G	0.15493	Gut bacterial pathway abundance (PWY.6125..superpathway.of.guanosine.nucleotides.de.novo.biosynthesis.II)	TRUE	textfile	0.00286591116979317	22.234410655371	19.7058839308084
ebi-a-GCST90027570	21	29874982	-0.168153	0.0359473	2.90015e-06	7738	rs2831866	A	G	0.0718476	Gut bacterial pathway abundance (PWY.6125..superpathway.of.guanosine.nucleotides.de.novo.biosynthesis.II)	TRUE	textfile	0.00377112382773232	29.2838469443166	21.8814797256607
ebi-a-GCST90027571	1	158980874	0.167156	0.0378294	9.93002e-06	7738	rs73021847	C	T	0.055348	Gut bacterial pathway abundance (PWY.6147..6.hydroxymethyl.dihydropterin.diphosphate.biosynthesis.I)	TRUE	textfile	0.00292178137549884	22.6691349772342	19.5247298606052
ebi-a-GCST90027571	1	119110848	-0.13401	0.0299121	7.45968e-06	7738	rs9428255	T	C	0.915129	Gut bacterial pathway abundance (PWY.6147..6.hydroxymethyl.dihydropterin.diphosphate.biosynthesis.I)	TRUE	textfile	0.0027896264200976	21.6409200682526	20.0715358881763
ebi-a-GCST90027571	3	67794218	-0.0846073	0.0189502	8.01733e-06	7738	rs993597	G	A	0.752699	Gut bacterial pathway abundance (PWY.6147..6.hydroxymethyl.dihydropterin.diphosphate.biosynthesis.I)	TRUE	textfile	0.00266497340419722	20.6713227803088	19.9337072701848
ebi-a-GCST90027571	4	137349221	0.0887252	0.0192215	3.91345e-06	7738	rs11732083	A	C	0.231878	Gut bacterial pathway abundance (PWY.6147..6.hydroxymethyl.dihydropterin.diphosphate.biosynthesis.I)	TRUE	textfile	0.00280423057060897	21.7545324190899	21.3068585165836
ebi-a-GCST90027571	4	21271512	0.0790939	0.0177905	8.75467e-06	7738	rs1813601	C	A	0.701239	Gut bacterial pathway abundance (PWY.6147..6.hydroxymethyl.dihydropterin.diphosphate.biosynthesis.I)	TRUE	textfile	0.00262123490668902	20.3311660001596	19.7655850088876
ebi-a-GCST90027571	8	135439952	0.0731884	0.0159961	4.75346e-06	7738	rs7462652	G	C	0.52246	Gut bacterial pathway abundance (PWY.6147..6.hydroxymethyl.dihydropterin.diphosphate.biosynthesis.I)	TRUE	textfile	0.00267286671502164	20.7327126850554	20.9341959523662
ebi-a-GCST90027571	8	59941575	-0.07591	0.016073	2.32584e-06	7738	rs1366290	G	A	0.469278	Gut bacterial pathway abundance (PWY.6147..6.hydroxymethyl.dihydropterin.diphosphate.biosynthesis.I)	TRUE	textfile	0.00287028660369453	22.2684540114149	22.3050958292469
ebi-a-GCST90027571	11	68728397	0.0803808	0.0161686	6.64707e-07	7738	rs10792007	C	T	0.565991	Gut bacterial pathway abundance (PWY.6147..6.hydroxymethyl.dihydropterin.diphosphate.biosynthesis.I)	TRUE	textfile	0.0031742629867315	24.634294193618	24.7149544533844
ebi-a-GCST90027571	11	123312063	-0.0959623	0.017586	4.84965e-08	7738	rs2714053	G	A	0.598328	Gut bacterial pathway abundance (PWY.6147..6.hydroxymethyl.dihydropterin.diphosphate.biosynthesis.I)	TRUE	textfile	0.00442631358318671	34.3942014003738	29.7760550914652
ebi-a-GCST90027571	13	103878538	0.16522	0.0373153	9.52577e-06	7738	rs77651025	C	G	0.0568179	Gut bacterial pathway abundance (PWY.6147..6.hydroxymethyl.dihydropterin.diphosphate.biosynthesis.I)	TRUE	textfile	0.00292574154995148	22.6999508197198	19.6043009392888
ebi-a-GCST90027571	16	78716583	-0.100029	0.0215575	3.48233e-06	7738	rs2548882	C	A	0.822267	Gut bacterial pathway abundance (PWY.6147..6.hydroxymethyl.dihydropterin.diphosphate.biosynthesis.I)	TRUE	textfile	0.00292457513021042	22.6908743741853	21.5305470590057
ebi-a-GCST90027571	18	24097691	-0.115537	0.024899	3.48017e-06	7738	rs73401412	T	C	0.143375	Gut bacterial pathway abundance (PWY.6147..6.hydroxymethyl.dihydropterin.diphosphate.biosynthesis.I)	TRUE	textfile	0.0032789617050157	25.449495671721	21.5317021116328
ebi-a-GCST90027571	18	5888920	0.0791541	0.0169686	3.09015e-06	7738	rs1940600	T	G	0.59842	Gut bacterial pathway abundance (PWY.6147..6.hydroxymethyl.dihydropterin.diphosphate.biosynthesis.I)	TRUE	textfile	0.00301130677553933	23.3658309004789	21.7597953287723
ebi-a-GCST90027571	22	50639528	-0.0723826	0.0163305	9.32116e-06	7738	rs5771226	C	T	0.535523	Gut bacterial pathway abundance (PWY.6147..6.hydroxymethyl.dihydropterin.diphosphate.biosynthesis.I)	TRUE	textfile	0.00260639776808354	20.2157835069067	19.6457853247012
ebi-a-GCST90027571	22	24028412	0.0724173	0.0159664	5.74368e-06	7738	rs11090280	C	T	0.484462	Gut bacterial pathway abundance (PWY.6147..6.hydroxymethyl.dihydropterin.diphosphate.biosynthesis.I)	TRUE	textfile	0.00261960042951489	20.3184551565825	20.5717219926768
ebi-a-GCST90027572	1	183289020	-0.137929	0.0304922	6.08499e-06	7738	rs79033343	T	C	0.0748113	Gut bacterial pathway abundance (PWY.6151..S.adenosyl.L.methionine.cycle.I)	TRUE	textfile	0.00263353255943197	20.4268025293117	20.4613203895454
ebi-a-GCST90027572	1	208172725	-0.0769954	0.0164974	3.05443e-06	7738	rs1751578	T	C	0.446455	Gut bacterial pathway abundance (PWY.6151..S.adenosyl.L.methionine.cycle.I)	TRUE	textfile	0.00293015219173678	22.7342722328864	21.7820399373371
ebi-a-GCST90027572	1	4220095	0.181259	0.0301318	1.79283e-09	7738	rs7513344	A	C	0.0865728	Gut bacterial pathway abundance (PWY.6151..S.adenosyl.L.methionine.cycle.I)	TRUE	textfile	0.00519618444975154	40.4076484980545	36.1867022573986
ebi-a-GCST90027572	4	137651020	-0.108276	0.0234693	3.95959e-06	7738	rs62314649	A	G	0.144953	Gut bacterial pathway abundance (PWY.6151..S.adenosyl.L.methionine.cycle.I)	TRUE	textfile	0.0029061069840281	22.5471681111593	21.2845333975182
ebi-a-GCST90027572	5	169646064	0.0768625	0.0162327	2.18993e-06	7738	rs6879880	C	T	0.384954	Gut bacterial pathway abundance (PWY.6151..S.adenosyl.L.methionine.cycle.I)	TRUE	textfile	0.00279753444682564	21.7024398035738	22.4206132479368
ebi-a-GCST90027572	6	15736512	0.0987123	0.0204932	1.45855e-06	7738	rs12530267	A	G	0.19027	Gut bacterial pathway abundance (PWY.6151..S.adenosyl.L.methionine.cycle.I)	TRUE	textfile	0.00300250048319438	23.2972938741059	23.201869791156
ebi-a-GCST90027572	8	132868221	-0.0706273	0.0159416	9.40698e-06	7738	rs11994131	G	A	0.453585	Gut bacterial pathway abundance (PWY.6151..S.adenosyl.L.methionine.cycle.I)	TRUE	textfile	0.0024726150062998	19.1755634747371	19.6282414831187
ebi-a-GCST90027572	12	94289723	0.0764044	0.0162284	2.50086e-06	7738	rs12833807	G	C	0.464291	Gut bacterial pathway abundance (PWY.6151..S.adenosyl.L.methionine.cycle.I)	TRUE	textfile	0.00290392865812884	22.5302182457224	22.1658980661056
ebi-a-GCST90027572	15	101676776	-0.140893	0.0282078	5.88871e-07	7738	rs116996492	T	C	0.113678	Gut bacterial pathway abundance (PWY.6151..S.adenosyl.L.methionine.cycle.I)	TRUE	textfile	0.00400015465381629	31.06947912343	24.9482680562648
ebi-a-GCST90027572	21	23720260	-0.140764	0.03022	3.19352e-06	7738	rs2827430	A	G	0.077787	Gut bacterial pathway abundance (PWY.6151..S.adenosyl.L.methionine.cycle.I)	TRUE	textfile	0.00284283371175776	22.054859893371	21.6967297134055
ebi-a-GCST90027572	21	46916737	-0.111704	0.024511	5.18191e-06	7738	rs4818783	G	C	0.121313	Gut bacterial pathway abundance (PWY.6151..S.adenosyl.L.methionine.cycle.I)	TRUE	textfile	0.00266016753850438	20.6339458307602	20.768990615594
ebi-a-GCST90027572	22	37904251	-0.0835144	0.0157276	1.0959e-07	7738	rs2235334	C	T	0.528302	Gut bacterial pathway abundance (PWY.6151..S.adenosyl.L.methionine.cycle.I)	TRUE	textfile	0.00347615406166462	26.9853329959367	28.196669910558
ebi-a-GCST90027572	22	50067994	-0.0726953	0.0163102	8.30998e-06	7738	rs1807675	G	T	0.616934	Gut bacterial pathway abundance (PWY.6151..S.adenosyl.L.methionine.cycle.I)	TRUE	textfile	0.00249778454528833	19.3712464423372	19.8652526684926
ebi-a-GCST90027573	1	244778044	0.0906401	0.0193856	2.93056e-06	7738	rs2813909	T	C	0.220554	Gut bacterial pathway abundance (PWY.6163..chorismate.biosynthesis.from.3.dehydroquinate)	TRUE	textfile	0.00282469602593051	21.9137481338654	21.8616157847715
ebi-a-GCST90027573	2	159280415	0.176156	0.0394872	8.15474e-06	7738	rs4581848	C	T	0.0517591	Gut bacterial pathway abundance (PWY.6163..chorismate.biosynthesis.from.3.dehydroquinate)	TRUE	textfile	0.00304600264182054	23.6358713637394	19.9013345969619
ebi-a-GCST90027573	6	168170440	-0.0951399	0.0201767	2.41313e-06	7738	rs75060356	A	G	0.201451	Gut bacterial pathway abundance (PWY.6163..chorismate.biosynthesis.from.3.dehydroquinate)	TRUE	textfile	0.00291223471546139	22.5948492632243	22.2343843050169
ebi-a-GCST90027573	7	98159418	0.155616	0.033323	3.01308e-06	7738	rs1093520	G	T	0.915857	Gut bacterial pathway abundance (PWY.6163..chorismate.biosynthesis.from.3.dehydroquinate)	TRUE	textfile	0.00373236538221131	28.9817490737455	21.8082245138282
ebi-a-GCST90027573	9	79596268	0.161024	0.0355535	5.92489e-06	7738	rs62568138	G	A	0.057462	Gut bacterial pathway abundance (PWY.6163..chorismate.biosynthesis.from.3.dehydroquinate)	TRUE	textfile	0.00280860602736501	21.7885717416169	20.512401117821
ebi-a-GCST90027573	12	88286940	-0.174885	0.0358193	1.04792e-06	7738	rs73200771	A	G	0.0520806	Gut bacterial pathway abundance (PWY.6163..chorismate.biosynthesis.from.3.dehydroquinate)	TRUE	textfile	0.00301983009489329	23.4321667765148	23.8380613942145
ebi-a-GCST90027573	12	78122978	0.1485	0.0333825	8.65008e-06	7738	rs113358976	C	A	0.0665154	Gut bacterial pathway abundance (PWY.6163..chorismate.biosynthesis.from.3.dehydroquinate)	TRUE	textfile	0.00273849698887828	21.243187109897	19.78860556101
ebi-a-GCST90027573	15	95979517	-0.14606	0.0312382	2.92995e-06	7738	rs62018962	A	C	0.0988924	Gut bacterial pathway abundance (PWY.6163..chorismate.biosynthesis.from.3.dehydroquinate)	TRUE	textfile	0.00380217548783243	29.5258921974412	21.8620352582996
ebi-a-GCST90027573	18	32384187	0.159255	0.0341364	3.08255e-06	7738	rs62097226	A	T	0.0639117	Gut bacterial pathway abundance (PWY.6163..chorismate.biosynthesis.from.3.dehydroquinate)	TRUE	textfile	0.00303468302360783	23.5477678820657	21.7646012679786
ebi-a-GCST90027573	22	47369660	0.095786	0.0202343	2.20303e-06	7738	rs136110	C	T	0.208243	Gut bacterial pathway abundance (PWY.6163..chorismate.biosynthesis.from.3.dehydroquinate)	TRUE	textfile	0.00302549468464104	23.4762541625672	22.4092698224189
ebi-a-GCST90027574	5	158084494	0.0758433	0.0166525	5.25182e-06	7738	rs10515768	C	T	0.494986	Gut bacterial pathway abundance (PWY.621..sucrose.degradation.III..sucrose.invertase.)	TRUE	textfile	0.00287581385426467	22.3114595811638	20.7431905946597
ebi-a-GCST90027574	6	134568921	0.0769765	0.0172771	8.37298e-06	7738	rs734738	T	C	0.544809	Gut bacterial pathway abundance (PWY.621..sucrose.degradation.III..sucrose.invertase.)	TRUE	textfile	0.00293889626312847	22.8023151302889	19.8506452022879
ebi-a-GCST90027574	6	91109033	-0.097888	0.0208796	2.7562e-06	7738	rs1221558	T	G	0.805197	Gut bacterial pathway abundance (PWY.621..sucrose.degradation.III..sucrose.invertase.)	TRUE	textfile	0.00300598421161728	23.3244066592343	21.9793356749993
ebi-a-GCST90027574	7	21965073	-0.0977785	0.0211209	3.66632e-06	7738	rs7798564	T	C	0.825171	Gut bacterial pathway abundance (PWY.621..sucrose.degradation.III..sucrose.invertase.)	TRUE	textfile	0.00275850748592529	21.3988427791144	21.4319605130658
ebi-a-GCST90027574	13	104401268	-0.14697	0.0303512	1.28351e-06	7738	rs7989040	A	G	0.0848581	Gut bacterial pathway abundance (PWY.621..sucrose.degradation.III..sucrose.invertase.)	TRUE	textfile	0.00335481926011764	26.0402421020121	23.4479918952205
ebi-a-GCST90027574	17	59520438	-0.191576	0.0375793	3.43416e-07	7738	rs75967282	C	G	0.0514132	Gut bacterial pathway abundance (PWY.621..sucrose.degradation.III..sucrose.invertase.)	TRUE	textfile	0.00357984242473833	27.7931561171613	25.9887164126949
ebi-a-GCST90027574	17	59555112	0.0847977	0.0181586	3.01432e-06	7738	rs6504045	G	A	0.265218	Gut bacterial pathway abundance (PWY.621..sucrose.degradation.III..sucrose.invertase.)	TRUE	textfile	0.00280259050292252	21.7417734183074	21.8073765016662
ebi-a-GCST90027575	2	60230735	-0.1592	0.0343571	3.59211e-06	7738	rs11693339	C	T	0.296342	Gut bacterial pathway abundance (PWY.6263..superpathway.of.menaquinol.8.biosynthesis.II)	TRUE	textfile	0.0105699019740731	82.6422824963296	21.4710423670278
ebi-a-GCST90027575	3	179789741	-0.22072	0.049573	8.49083e-06	7738	rs73883495	T	A	0.112841	Gut bacterial pathway abundance (PWY.6263..superpathway.of.menaquinol.8.biosynthesis.II)	TRUE	textfile	0.00975397772684332	76.2000250419035	19.8240767899333
ebi-a-GCST90027575	10	122398936	-0.230734	0.0509749	5.99902e-06	7738	rs12218078	A	C	0.104227	Gut bacterial pathway abundance (PWY.6263..superpathway.of.menaquinol.8.biosynthesis.II)	TRUE	textfile	0.00994103015723692	77.6759886419678	20.4885123172884
ebi-a-GCST90027575	14	106291513	-0.237573	0.0508739	3.01439e-06	7738	rs11849839	C	T	0.258696	Gut bacterial pathway abundance (PWY.6263..superpathway.of.menaquinol.8.biosynthesis.II)	TRUE	textfile	0.0216476230302542	171.171467156588	21.8074105500817
ebi-a-GCST90027575	17	30937416	0.312579	0.0672004	3.29602e-06	7738	rs78044740	G	A	0.0565355	Gut bacterial pathway abundance (PWY.6263..superpathway.of.menaquinol.8.biosynthesis.II)	TRUE	textfile	0.0104230876888465	81.4823035559693	21.6359454916712
ebi-a-GCST90027575	17	77263133	0.153638	0.0337613	5.34638e-06	7738	rs1006589	C	T	0.407314	Gut bacterial pathway abundance (PWY.6263..superpathway.of.menaquinol.8.biosynthesis.II)	TRUE	textfile	0.0113967571005739	89.1816950462999	20.7089923649864
ebi-a-GCST90027576	2	45511734	-0.120386	0.0256997	2.80886e-06	7738	rs17033379	C	G	0.144102	Gut bacterial pathway abundance (PWY.6284..superpathway.of.unsaturated.fatty.acids.biosynthesis..E..coli.)	TRUE	textfile	0.00357498303265603	27.7552934437548	21.9429928613227
ebi-a-GCST90027576	2	135907088	-0.0966221	0.0203381	2.02628e-06	7738	rs6730157	G	A	0.268673	Gut bacterial pathway abundance (PWY.6284..superpathway.of.unsaturated.fatty.acids.biosynthesis..E..coli.)	TRUE	textfile	0.00366875383373528	28.4859877344848	22.5700326743726
ebi-a-GCST90027576	3	170737003	0.108148	0.024014	6.68375e-06	7738	rs3774046	G	A	0.169099	Gut bacterial pathway abundance (PWY.6284..superpathway.of.unsaturated.fatty.acids.biosynthesis..E..coli.)	TRUE	textfile	0.00328667908656357	25.5095912537363	20.2818689458716
ebi-a-GCST90027576	4	185179375	0.0797793	0.0179054	8.36566e-06	7738	rs12511142	A	C	0.532631	Gut bacterial pathway abundance (PWY.6284..superpathway.of.unsaturated.fatty.acids.biosynthesis..E..coli.)	TRUE	textfile	0.00316881423803168	24.5918740259664	19.8523712405563
ebi-a-GCST90027576	5	178197894	0.101809	0.0220395	3.8484e-06	7738	rs61406022	A	G	0.23517	Gut bacterial pathway abundance (PWY.6284..superpathway.of.unsaturated.fatty.acids.biosynthesis..E..coli.)	TRUE	textfile	0.00372862899750344	28.9526275312535	21.3387447290999
ebi-a-GCST90027576	5	151880286	0.101917	0.0220452	3.78094e-06	7738	rs2961771	T	C	0.214148	Gut bacterial pathway abundance (PWY.6284..superpathway.of.unsaturated.fatty.acids.biosynthesis..E..coli.)	TRUE	textfile	0.00349605329064534	27.1403523746611	21.3729847748285
ebi-a-GCST90027576	7	70270672	-0.106115	0.0230007	3.95859e-06	7738	rs2903400	T	G	0.210115	Gut bacterial pathway abundance (PWY.6284..superpathway.of.unsaturated.fatty.acids.biosynthesis..E..coli.)	TRUE	textfile	0.00373770031067381	29.0233301133541	21.2848919490542
ebi-a-GCST90027576	9	136410371	-0.178562	0.0392434	5.36155e-06	7738	rs117882621	G	C	0.0745627	Gut bacterial pathway abundance (PWY.6284..superpathway.of.unsaturated.fatty.acids.biosynthesis..E..coli.)	TRUE	textfile	0.00440024344600266	34.1907308375585	20.703550457476
ebi-a-GCST90027576	14	32941522	0.082696	0.0186892	9.65273e-06	7738	rs10146289	A	G	0.413617	Gut bacterial pathway abundance (PWY.6284..superpathway.of.unsaturated.fatty.acids.biosynthesis..E..coli.)	TRUE	textfile	0.00331725420719634	25.7476901804475	19.5788682226352
ebi-a-GCST90027576	17	18219742	-0.188816	0.0426358	9.48528e-06	7738	rs34824853	A	G	0.0632517	Gut bacterial pathway abundance (PWY.6284..superpathway.of.unsaturated.fatty.acids.biosynthesis..E..coli.)	TRUE	textfile	0.00422476637314881	32.8214556448052	19.6123101875934
ebi-a-GCST90027576	19	12867770	-0.116457	0.0249979	3.18266e-06	7738	rs142578694	T	C	0.170457	Gut bacterial pathway abundance (PWY.6284..superpathway.of.unsaturated.fatty.acids.biosynthesis..E..coli.)	TRUE	textfile	0.00383543772641409	29.7851854756008	21.7032185459778
ebi-a-GCST90027577	1	3285304	-0.145884	0.0316974	4.17638e-06	7738	rs4648487	C	T	0.387593	Gut bacterial pathway abundance (PWY.6285..superpathway.of.fatty.acids.biosynthesis..E..coli.)	TRUE	textfile	0.0101032568118765	78.9565126206529	21.1820527245574
ebi-a-GCST90027577	2	190441491	0.167575	0.0349441	1.62263e-06	7738	rs996426	C	A	0.278287	Gut bacterial pathway abundance (PWY.6285..superpathway.of.fatty.acids.biosynthesis..E..coli.)	TRUE	textfile	0.0112799168693251	88.2569681651403	22.9969762709935
ebi-a-GCST90027577	2	177621519	0.187164	0.0402541	3.32644e-06	7738	rs11686319	A	G	0.194749	Gut bacterial pathway abundance (PWY.6285..superpathway.of.fatty.acids.biosynthesis..E..coli.)	TRUE	textfile	0.0109870510195774	85.9400544503217	21.6184421068796
ebi-a-GCST90027577	4	85285196	0.180107	0.0403597	8.09972e-06	7738	rs9994112	A	G	0.197016	Gut bacterial pathway abundance (PWY.6285..superpathway.of.fatty.acids.biosynthesis..E..coli.)	TRUE	textfile	0.0102635964882908	80.2225543606356	19.9143128666875
ebi-a-GCST90027577	9	93128856	-0.322874	0.0706945	4.94333e-06	7738	rs142500830	A	G	0.0514504	Gut bacterial pathway abundance (PWY.6285..superpathway.of.fatty.acids.biosynthesis..E..coli.)	TRUE	textfile	0.0101752466312533	79.5248933424588	20.8590677068412
ebi-a-GCST90027577	9	19892748	0.152911	0.0336211	5.41415e-06	7738	rs1419253	G	A	0.371009	Gut bacterial pathway abundance (PWY.6285..superpathway.of.fatty.acids.biosynthesis..E..coli.)	TRUE	textfile	0.0109128033420315	85.3528859125948	20.6849092663377
ebi-a-GCST90027577	11	102474813	-0.149956	0.0327002	4.52293e-06	7738	rs1784430	T	C	0.606237	Gut bacterial pathway abundance (PWY.6285..superpathway.of.fatty.acids.biosynthesis..E..coli.)	TRUE	textfile	0.0107358153750189	83.9535778530489	21.0293997611592
ebi-a-GCST90027577	11	115001610	-0.13966	0.0312578	7.89587e-06	7738	rs2507904	C	T	0.530025	Gut bacterial pathway abundance (PWY.6285..superpathway.of.fatty.acids.biosynthesis..E..coli.)	TRUE	textfile	0.00971729041279206	75.9106040180129	19.9630667677673
ebi-a-GCST90027577	13	22789521	-0.254636	0.056934	7.73197e-06	7738	rs7322087	T	G	0.0967722	Gut bacterial pathway abundance (PWY.6285..superpathway.of.fatty.acids.biosynthesis..E..coli.)	TRUE	textfile	0.0113348953015618	88.6920653274482	20.0030496485909
ebi-a-GCST90027577	13	101888058	0.249398	0.0546238	4.97726e-06	7738	rs77859481	T	C	0.0999669	Gut bacterial pathway abundance (PWY.6285..superpathway.of.fatty.acids.biosynthesis..E..coli.)	TRUE	textfile	0.0111925910181946	87.5659742536847	20.8459702777092
ebi-a-GCST90027577	14	50440474	-0.171693	0.0348592	8.42132e-07	7738	rs3861491	G	A	0.66192	Gut bacterial pathway abundance (PWY.6285..superpathway.of.fatty.acids.biosynthesis..E..coli.)	TRUE	textfile	0.013193504125665	103.429546058787	24.258857654632
ebi-a-GCST90027577	17	5001547	0.177441	0.0387795	4.74745e-06	7738	rs148303468	T	C	0.200859	Gut bacterial pathway abundance (PWY.6285..superpathway.of.fatty.acids.biosynthesis..E..coli.)	TRUE	textfile	0.0101077073050804	78.991648171364	20.9364740044725
ebi-a-GCST90027578	1	216168988	0.168762	0.0360659	2.87919e-06	7738	rs115981692	A	G	0.052016	Gut bacterial pathway abundance (PWY.6317..galactose.degradation.I..Leloir.pathway.)	TRUE	textfile	0.0028087771433409	21.7899029622813	21.895545963977
ebi-a-GCST90027578	1	52532634	0.081705	0.0176762	3.79481e-06	7738	rs12035670	T	C	0.332632	Gut bacterial pathway abundance (PWY.6317..galactose.degradation.I..Leloir.pathway.)	TRUE	textfile	0.00296385306895394	22.996525664594	21.3658145764145
ebi-a-GCST90027578	2	6760635	-0.0734709	0.0162693	6.30391e-06	7738	rs12623606	G	A	0.53817	Gut bacterial pathway abundance (PWY.6317..galactose.degradation.I..Leloir.pathway.)	TRUE	textfile	0.00268325743132805	20.8135275412009	20.3935571755759
ebi-a-GCST90027578	2	127501263	0.0804267	0.0172383	3.07737e-06	7738	rs13016472	T	C	0.365216	Gut bacterial pathway abundance (PWY.6317..galactose.degradation.I..Leloir.pathway.)	TRUE	textfile	0.00299920576238684	23.2716522513571	21.7676542129431
ebi-a-GCST90027578	4	177259491	0.127102	0.0252894	5.0106e-07	7738	rs2168031	A	G	0.133681	Gut bacterial pathway abundance (PWY.6317..galactose.degradation.I..Leloir.pathway.)	TRUE	textfile	0.00374181480929289	29.0553992880357	25.2596726145178
ebi-a-GCST90027578	4	63097935	-0.0774366	0.0175062	9.7165e-06	7738	rs10026887	T	C	0.309497	Gut bacterial pathway abundance (PWY.6317..galactose.degradation.I..Leloir.pathway.)	TRUE	textfile	0.00256297613054672	19.878130519952	19.5663032803901
ebi-a-GCST90027578	10	126860657	0.176661	0.0381057	3.55059e-06	7738	rs34566098	G	A	0.0538268	Gut bacterial pathway abundance (PWY.6317..galactose.degradation.I..Leloir.pathway.)	TRUE	textfile	0.00317892710268948	24.6706061248559	21.4932198438825
ebi-a-GCST90027578	13	55099016	0.0992887	0.0221857	7.62851e-06	7738	rs7998195	C	T	0.157971	Gut bacterial pathway abundance (PWY.6317..galactose.degradation.I..Leloir.pathway.)	TRUE	textfile	0.00262261210287897	20.3418760782698	20.0287283747972
ebi-a-GCST90027578	14	92835973	-0.139098	0.0312106	8.32147e-06	7738	rs35778179	T	C	0.0884996	Gut bacterial pathway abundance (PWY.6317..galactose.degradation.I..Leloir.pathway.)	TRUE	textfile	0.00312154743043178	24.2239069964601	19.86266581459
ebi-a-GCST90027578	16	77972474	-0.174312	0.0382226	5.10505e-06	7738	rs79017683	T	C	0.0665022	Gut bacterial pathway abundance (PWY.6317..galactose.degradation.I..Leloir.pathway.)	TRUE	textfile	0.00377254022251874	29.2948873020662	20.7976430737637
ebi-a-GCST90027578	17	59558679	0.0925024	0.0207821	8.54476e-06	7738	rs73334581	T	C	0.184125	Gut bacterial pathway abundance (PWY.6317..galactose.degradation.I..Leloir.pathway.)	TRUE	textfile	0.00257082421985788	19.9391562305817	19.8119462496988
ebi-a-GCST90027578	19	52779460	0.134427	0.0281616	1.81121e-06	7738	rs12976953	T	C	0.0983496	Gut bacterial pathway abundance (PWY.6317..galactose.degradation.I..Leloir.pathway.)	TRUE	textfile	0.00320489485940669	24.8727812812376	22.7854894523225
ebi-a-GCST90027579	1	242928602	-0.100104	0.0214414	3.03075e-06	7738	rs7527876	C	T	0.177998	Gut bacterial pathway abundance (PWY.6353..purine.nucleotides.degradation.II..aerobic.)	TRUE	textfile	0.00293238409701888	22.7516399216254	21.7969930319953
ebi-a-GCST90027579	1	190995271	-0.0989151	0.0204746	1.35772e-06	7738	rs10801008	T	C	0.204592	Gut bacterial pathway abundance (PWY.6353..purine.nucleotides.degradation.II..aerobic.)	TRUE	textfile	0.00318444525352018	24.7135674839038	23.3396498788467
ebi-a-GCST90027579	2	142162513	-0.0760486	0.0169943	7.64311e-06	7738	rs62167974	A	T	0.416264	Gut bacterial pathway abundance (PWY.6353..purine.nucleotides.degradation.II..aerobic.)	TRUE	textfile	0.00281059179111109	21.8040202964939	20.0251549701589
ebi-a-GCST90027579	5	165313869	0.0928377	0.0202644	4.62083e-06	7738	rs396769	C	T	0.22785	Gut bacterial pathway abundance (PWY.6353..purine.nucleotides.degradation.II..aerobic.)	TRUE	textfile	0.00303269998706973	23.5323336077995	20.9884924866283
ebi-a-GCST90027579	5	144586523	-0.0828222	0.0167918	8.12643e-07	7738	rs2895633	A	C	0.416051	Gut bacterial pathway abundance (PWY.6353..purine.nucleotides.degradation.II..aerobic.)	TRUE	textfile	0.0033330744141541	25.8708932803602	24.3275861450815
ebi-a-GCST90027579	6	156290325	0.137155	0.0301954	5.56519e-06	7738	rs4870408	C	T	0.0829161	Gut bacterial pathway abundance (PWY.6353..purine.nucleotides.degradation.II..aerobic.)	TRUE	textfile	0.00286089040034381	22.1953465910544	20.6320183198067
ebi-a-GCST90027579	6	36900403	0.140698	0.0315456	8.19012e-06	7738	rs13205108	T	C	0.0754677	Gut bacterial pathway abundance (PWY.6353..purine.nucleotides.degradation.II..aerobic.)	TRUE	textfile	0.00276241578286314	21.429244980779	19.8929075280798
ebi-a-GCST90027579	6	6929057	0.0847845	0.0189508	7.67962e-06	7738	rs2768981	G	C	0.285092	Gut bacterial pathway abundance (PWY.6353..purine.nucleotides.degradation.II..aerobic.)	TRUE	textfile	0.00293020570790161	22.7346886708375	20.016024788377
ebi-a-GCST90027579	6	10213643	-0.120363	0.0246445	1.0398e-06	7738	rs12201310	A	C	0.129567	Gut bacterial pathway abundance (PWY.6353..purine.nucleotides.degradation.II..aerobic.)	TRUE	textfile	0.00326772690732346	25.3620114823992	23.8531634900323
ebi-a-GCST90027579	8	23415240	-0.156047	0.028477	4.25883e-08	7738	rs2137304	A	G	0.0902271	Gut bacterial pathway abundance (PWY.6353..purine.nucleotides.degradation.II..aerobic.)	TRUE	textfile	0.00399770587281726	31.050382930308	30.0277213506015
ebi-a-GCST90027579	9	118124074	-0.110372	0.0230925	1.75663e-06	7738	rs12336386	A	G	0.148984	Gut bacterial pathway abundance (PWY.6353..purine.nucleotides.degradation.II..aerobic.)	TRUE	textfile	0.00308905169202604	23.9709513974873	22.8441982228558
ebi-a-GCST90027579	10	8881717	0.109316	0.0242723	6.67652e-06	7738	rs61828192	G	C	0.141527	Gut bacterial pathway abundance (PWY.6353..purine.nucleotides.degradation.II..aerobic.)	TRUE	textfile	0.00290377793675513	22.5290454638919	20.2836263374899
ebi-a-GCST90027579	12	43104353	-0.169028	0.0363326	3.28345e-06	7738	rs4551833	G	T	0.054037	Gut bacterial pathway abundance (PWY.6353..purine.nucleotides.degradation.II..aerobic.)	TRUE	textfile	0.00292087304706524	22.6620669125323	21.6433434137486
ebi-a-GCST90027579	13	110340491	-0.147379	0.0328665	7.31998e-06	7738	rs12877628	A	G	0.117642	Gut bacterial pathway abundance (PWY.6353..purine.nucleotides.degradation.II..aerobic.)	TRUE	textfile	0.00450929277143596	35.041903080085	20.1077878732125
ebi-a-GCST90027579	22	36576231	0.0872357	0.0188637	3.75457e-06	7738	rs132685	C	G	0.291621	Gut bacterial pathway abundance (PWY.6353..purine.nucleotides.degradation.II..aerobic.)	TRUE	textfile	0.00314414791564156	24.399844997193	21.386254891584
ebi-a-GCST90027580	2	213044255	-0.17565	0.0389423	6.46666e-06	7738	rs1521646	C	G	0.485067	Gut bacterial pathway abundance (PWY.6471..peptidoglycan.biosynthesis.IV..Enterococcus.faecium.)	TRUE	textfile	0.0154127011866259	121.099120944824	20.3447853433438
ebi-a-GCST90027580	6	157803648	0.27831	0.0616502	6.35112e-06	7738	rs3861977	T	A	0.123317	Gut bacterial pathway abundance (PWY.6471..peptidoglycan.biosynthesis.IV..Enterococcus.faecium.)	TRUE	textfile	0.0167476221593308	131.766378545771	20.3792709271366
ebi-a-GCST90027580	7	21171589	0.30954	0.0625379	7.43498e-07	7738	rs28433201	C	A	0.103038	Gut bacterial pathway abundance (PWY.6471..peptidoglycan.biosynthesis.IV..Enterococcus.faecium.)	TRUE	textfile	0.0177106710578174	139.480036346134	24.4989216686333
ebi-a-GCST90027580	11	86208644	-0.194498	0.0416848	3.07227e-06	7738	rs610790	T	C	0.306114	Gut bacterial pathway abundance (PWY.6471..peptidoglycan.biosynthesis.IV..Enterococcus.faecium.)	TRUE	textfile	0.0160705815484626	126.352578271884	21.7708224270906
ebi-a-GCST90027581	2	65770031	0.0795887	0.0165053	1.42125e-06	7738	rs6705904	G	T	0.607331	Gut bacterial pathway abundance (PWY.6507..4.deoxy.L.threo.hex.4.enopyranuronate.degradation)	TRUE	textfile	0.00302123761755144	23.4431214497748	23.251767788289
ebi-a-GCST90027581	4	36459051	-0.122536	0.0264795	3.6999e-06	7738	rs61798216	G	A	0.113463	Gut bacterial pathway abundance (PWY.6507..4.deoxy.L.threo.hex.4.enopyranuronate.degradation)	TRUE	textfile	0.00302070644656667	23.438987370892	21.414495045105
ebi-a-GCST90027581	5	9599686	-0.0971018	0.02114	4.36325e-06	7738	rs73035953	A	G	0.182607	Gut bacterial pathway abundance (PWY.6507..4.deoxy.L.threo.hex.4.enopyranuronate.degradation)	TRUE	textfile	0.00281470505241359	21.8360202419712	21.0981606679442
ebi-a-GCST90027581	5	18195551	0.0737138	0.0161151	4.78024e-06	7738	rs2972921	C	T	0.506555	Gut bacterial pathway abundance (PWY.6507..4.deoxy.L.threo.hex.4.enopyranuronate.degradation)	TRUE	textfile	0.00271639520241597	21.071271185848	20.9233678476448
ebi-a-GCST90027581	8	59499389	-0.0791804	0.0168003	2.44056e-06	7738	rs2634527	C	T	0.498507	Gut bacterial pathway abundance (PWY.6507..4.deoxy.L.threo.hex.4.enopyranuronate.degradation)	TRUE	textfile	0.00313473992187524	24.3266056174195	22.2126978393092
ebi-a-GCST90027581	10	9526946	-0.136508	0.0284225	1.56459e-06	7738	rs74949229	A	G	0.0937926	Gut bacterial pathway abundance (PWY.6507..4.deoxy.L.threo.hex.4.enopyranuronate.degradation)	TRUE	textfile	0.00316768787678278	24.5831050185325	23.0670287685361
ebi-a-GCST90027581	10	103076252	-0.0897529	0.0183935	1.06302e-06	7738	rs12415307	G	A	0.28948	Gut bacterial pathway abundance (PWY.6507..4.deoxy.L.threo.hex.4.enopyranuronate.degradation)	TRUE	textfile	0.00331376606831401	25.7205261111635	23.8104841689221
ebi-a-GCST90027581	17	59556923	0.0988308	0.0211211	2.87945e-06	7738	rs3785822	A	G	0.178252	Gut bacterial pathway abundance (PWY.6507..4.deoxy.L.threo.hex.4.enopyranuronate.degradation)	TRUE	textfile	0.00286146003374376	22.1997786002643	21.8953330745996
ebi-a-GCST90027581	22	37346295	0.0798299	0.0178543	7.77857e-06	7738	rs5756419	A	T	0.29333	Gut bacterial pathway abundance (PWY.6507..4.deoxy.L.threo.hex.4.enopyranuronate.degradation)	TRUE	textfile	0.00264200906359364	20.4927240787141	19.991506149936
ebi-a-GCST90027582	1	88831574	0.0918662	0.0207423	9.47044e-06	7738	rs9428065	T	C	0.794241	Gut bacterial pathway abundance (PWY.6519..8.amino.7.oxononanoate.biosynthesis.I)	TRUE	textfile	0.00275837077777171	21.3977793460994	19.6154231915748
ebi-a-GCST90027582	1	1900232	-0.0758233	0.0167556	6.03226e-06	7738	rs16824588	C	T	0.41912	Gut bacterial pathway abundance (PWY.6519..8.amino.7.oxononanoate.biosynthesis.I)	TRUE	textfile	0.00279936912792621	21.7167126686418	20.4778989596196
ebi-a-GCST90027582	2	21530659	-0.0818261	0.0169698	1.42226e-06	7738	rs60960031	A	G	0.400586	Gut bacterial pathway abundance (PWY.6519..8.amino.7.oxononanoate.biosynthesis.I)	TRUE	textfile	0.00321540993705196	24.9546507048861	23.2503907860995
ebi-a-GCST90027582	2	12075936	-0.143865	0.0322042	7.92155e-06	7738	rs72775871	A	G	0.0768355	Gut bacterial pathway abundance (PWY.6519..8.amino.7.oxononanoate.biosynthesis.I)	TRUE	textfile	0.00293617078416776	22.7811064053803	19.956541055266
ebi-a-GCST90027582	2	134471302	0.0830346	0.0184747	6.97349e-06	7738	rs3936142	A	G	0.702293	Gut bacterial pathway abundance (PWY.6519..8.amino.7.oxononanoate.biosynthesis.I)	TRUE	textfile	0.00288307259189722	22.367937959786	20.2005598570221
ebi-a-GCST90027582	4	25813070	-0.0793088	0.0173543	4.87798e-06	7738	rs936232	A	G	0.354711	Gut bacterial pathway abundance (PWY.6519..8.amino.7.oxononanoate.biosynthesis.I)	TRUE	textfile	0.00287939782129389	22.3393454080265	20.8847151390202
ebi-a-GCST90027582	5	149528418	-0.169484	0.0369058	4.38319e-06	7738	rs17110951	C	G	0.0679397	Gut bacterial pathway abundance (PWY.6519..8.amino.7.oxononanoate.biosynthesis.I)	TRUE	textfile	0.00363793588777225	28.2458285411358	21.0895912617434
ebi-a-GCST90027582	5	18433482	0.136917	0.0304984	7.14562e-06	7738	rs10065090	G	A	0.0803112	Gut bacterial pathway abundance (PWY.6519..8.amino.7.oxononanoate.biosynthesis.I)	TRUE	textfile	0.00276924740790447	21.4823879948192	20.153971367924
ebi-a-GCST90027582	7	130009353	-0.0847983	0.0178449	2.01442e-06	7738	rs17164872	T	G	0.346663	Gut bacterial pathway abundance (PWY.6519..8.amino.7.oxononanoate.biosynthesis.I)	TRUE	textfile	0.00325723454647241	25.2803103517338	22.5811499361255
ebi-a-GCST90027582	14	70717426	-0.107894	0.0243533	9.40719e-06	7738	rs17176180	A	G	0.164509	Gut bacterial pathway abundance (PWY.6519..8.amino.7.oxononanoate.biosynthesis.I)	TRUE	textfile	0.00320004453501802	24.835017685521	19.6281311390516
ebi-a-GCST90027582	19	53441061	0.0997311	0.0213437	2.97379e-06	7738	rs10408553	A	G	0.205165	Gut bacterial pathway abundance (PWY.6519..8.amino.7.oxononanoate.biosynthesis.I)	TRUE	textfile	0.0032439299790717	25.176713814817	21.8334216705079
ebi-a-GCST90027582	21	46235913	0.128519	0.0283814	5.94662e-06	7738	rs2838700	T	C	0.103103	Gut bacterial pathway abundance (PWY.6519..8.amino.7.oxononanoate.biosynthesis.I)	TRUE	textfile	0.00305477019465282	23.7041128432385	20.5053433745037
ebi-a-GCST90027583	3	129719723	-0.100325	0.0222674	6.62293e-06	7738	rs9681001	T	C	0.1627	Gut bacterial pathway abundance (PWY.6545..pyrimidine.deoxyribonucleotides.de.novo.biosynthesis.III)	TRUE	textfile	0.00274231271061499	21.2728679855856	20.2992183702554
ebi-a-GCST90027583	5	1651198	-0.152282	0.0310489	9.36268e-07	7738	rs62335957	G	T	0.0738816	Gut bacterial pathway abundance (PWY.6545..pyrimidine.deoxyribonucleotides.de.novo.biosynthesis.III)	TRUE	textfile	0.00317343746422246	24.6278672197239	24.0549637507084
ebi-a-GCST90027583	7	136417370	-0.146766	0.0322778	5.44264e-06	7738	rs113333050	T	C	0.0707679	Gut bacterial pathway abundance (PWY.6545..pyrimidine.deoxyribonucleotides.de.novo.biosynthesis.III)	TRUE	textfile	0.0028329664020066	21.9780912800998	20.6748831389142
ebi-a-GCST90027583	9	5145887	0.0731366	0.0162834	7.07278e-06	7738	rs2381195	C	T	0.475705	Gut bacterial pathway abundance (PWY.6545..pyrimidine.deoxyribonucleotides.de.novo.biosynthesis.III)	TRUE	textfile	0.00266816671165891	20.6961584825156	20.1734116603138
ebi-a-GCST90027583	14	71129209	-0.0786746	0.0173119	5.50567e-06	7738	rs9630400	G	C	0.326503	Gut bacterial pathway abundance (PWY.6545..pyrimidine.deoxyribonucleotides.de.novo.biosynthesis.III)	TRUE	textfile	0.00272221187614504	21.1165147009598	20.6528322475286
ebi-a-GCST90027583	15	65132236	-0.0762109	0.0165576	4.16889e-06	7738	rs1719290	T	C	0.389749	Gut bacterial pathway abundance (PWY.6545..pyrimidine.deoxyribonucleotides.de.novo.biosynthesis.III)	TRUE	textfile	0.00276285240992019	21.4326414682742	21.185533619796
ebi-a-GCST90027583	17	71839114	-0.131349	0.0295233	8.627e-06	7738	rs2620049	A	G	0.0844744	Gut bacterial pathway abundance (PWY.6545..pyrimidine.deoxyribonucleotides.de.novo.biosynthesis.III)	TRUE	textfile	0.00266857335540518	20.6993211342684	19.793552265417
ebi-a-GCST90027583	22	43888228	-0.0797501	0.0165006	1.34372e-06	7738	rs144373948	G	A	0.586092	Gut bacterial pathway abundance (PWY.6545..pyrimidine.deoxyribonucleotides.de.novo.biosynthesis.III)	TRUE	textfile	0.00308575955314626	23.9453254198068	23.3594707955146
ebi-a-GCST90027584	4	161432924	0.163585	0.0341381	1.6523e-06	7738	rs72697193	T	C	0.115289	Gut bacterial pathway abundance (PWY.6588..pyruvate.fermentation.to.acetone)	TRUE	textfile	0.00545891398918937	42.4619547793221	22.9619234201537
ebi-a-GCST90027584	6	75293345	0.223922	0.0481355	3.28859e-06	7738	rs72958820	T	C	0.0539994	Gut bacterial pathway abundance (PWY.6588..pyruvate.fermentation.to.acetone)	TRUE	textfile	0.00512275835996916	39.833717180416	21.640263979815
ebi-a-GCST90027584	6	170615908	0.227408	0.0514809	9.99263e-06	7738	rs17860736	A	G	0.0534558	Gut bacterial pathway abundance (PWY.6588..pyruvate.fermentation.to.acetone)	TRUE	textfile	0.00523331896290617	40.6979408023945	19.5127830497258
ebi-a-GCST90027584	6	14871551	0.115602	0.0248543	3.30035e-06	7738	rs12208192	C	G	0.253754	Gut bacterial pathway abundance (PWY.6588..pyruvate.fermentation.to.acetone)	TRUE	textfile	0.00506122453104252	39.3528063610649	21.6335416115494
ebi-a-GCST90027584	8	50785702	0.192896	0.0432582	8.22754e-06	7738	rs56059900	A	G	0.0664638	Gut bacterial pathway abundance (PWY.6588..pyruvate.fermentation.to.acetone)	TRUE	textfile	0.00461734973611678	35.8855135250045	19.8842655989269
ebi-a-GCST90027584	8	75051236	0.137286	0.0302121	5.51798e-06	7738	rs12681707	T	C	0.143991	Gut bacterial pathway abundance (PWY.6588..pyruvate.fermentation.to.acetone)	TRUE	textfile	0.00464618156527768	36.1106371656978	20.6486030741714
ebi-a-GCST90027584	8	6098333	-0.130281	0.0284056	4.50827e-06	7738	rs11136990	G	A	0.176978	Gut bacterial pathway abundance (PWY.6588..pyruvate.fermentation.to.acetone)	TRUE	textfile	0.00494450579024384	38.4407673902689	21.0355674816753
ebi-a-GCST90027584	9	118125741	0.0942974	0.0212328	8.94932e-06	7738	rs7859760	G	T	0.517574	Gut bacterial pathway abundance (PWY.6588..pyruvate.fermentation.to.acetone)	TRUE	textfile	0.00444050731565301	34.5049842287861	19.7235415265958
ebi-a-GCST90027584	10	119183424	0.103319	0.0229898	6.98522e-06	7738	rs181499	T	G	0.391915	Gut bacterial pathway abundance (PWY.6588..pyruvate.fermentation.to.acetone)	TRUE	textfile	0.00508799364494156	39.5620100932032	20.1971458611096
ebi-a-GCST90027584	12	41696122	-0.141329	0.0316806	8.15605e-06	7738	rs10161329	A	G	0.130885	Gut bacterial pathway abundance (PWY.6588..pyruvate.fermentation.to.acetone)	TRUE	textfile	0.00454422357581856	35.3145909794315	19.901040148061
ebi-a-GCST90027584	14	102721439	-0.144107	0.03166	5.3217e-06	7738	rs61992534	A	G	0.150825	Gut bacterial pathway abundance (PWY.6588..pyruvate.fermentation.to.acetone)	TRUE	textfile	0.00531949841635473	41.3717165294807	20.7180240714972
ebi-a-GCST90027584	15	29887121	-0.11752	0.0265516	9.59577e-06	7738	rs12591343	G	C	0.200701	Gut bacterial pathway abundance (PWY.6588..pyruvate.fermentation.to.acetone)	TRUE	textfile	0.0044311083260468	34.4316242672681	19.5903489543611
ebi-a-GCST90027584	20	42079587	-0.103939	0.0231795	7.32302e-06	7738	rs34466545	A	G	0.364594	Gut bacterial pathway abundance (PWY.6588..pyruvate.fermentation.to.acetone)	TRUE	textfile	0.00500550492198018	38.9173872498685	20.1070769965815
ebi-a-GCST90027584	20	1872232	0.247719	0.0550425	6.77922e-06	7738	rs1810574	T	C	0.943723	Gut bacterial pathway abundance (PWY.6588..pyruvate.fermentation.to.acetone)	TRUE	textfile	0.00651814638610709	50.7552103337374	20.2545376570891
ebi-a-GCST90027585	2	124367989	0.124899	0.025869	1.37803e-06	7738	rs13388077	T	C	0.120233	Gut bacterial pathway abundance (PWY.6590..superpathway.of.Clostridium.acetobutylicum.acidogenic.fermentation)	TRUE	textfile	0.00330019247173322	25.6148228067197	23.3108785020264
ebi-a-GCST90027585	8	2666481	-0.112449	0.0254194	9.70108e-06	7738	rs17761209	G	C	0.123577	Gut bacterial pathway abundance (PWY.6590..superpathway.of.Clostridium.acetobutylicum.acidogenic.fermentation)	TRUE	textfile	0.00273900361287569	21.2471279093132	19.569539437197
ebi-a-GCST90027585	11	2473980	-0.0948002	0.0202008	2.69377e-06	7738	rs739677	A	G	0.784264	Gut bacterial pathway abundance (PWY.6590..superpathway.of.Clostridium.acetobutylicum.acidogenic.fermentation)	TRUE	textfile	0.00304111893323921	23.5978599662659	22.0232480015923
ebi-a-GCST90027585	14	99480422	-0.0787015	0.0172679	5.17214e-06	7738	rs1873661	T	G	0.483485	Gut bacterial pathway abundance (PWY.6590..superpathway.of.Clostridium.acetobutylicum.acidogenic.fermentation)	TRUE	textfile	0.00309358432358822	24.0062336353211	20.7724140047627
ebi-a-GCST90027585	17	58813056	-0.138469	0.0306972	6.45833e-06	7738	rs12149972	G	C	0.083861	Gut bacterial pathway abundance (PWY.6590..superpathway.of.Clostridium.acetobutylicum.acidogenic.fermentation)	TRUE	textfile	0.00294616126694212	22.8588494178259	20.3473372828386
ebi-a-GCST90027585	22	43714716	-0.0814187	0.017727	4.37069e-06	7738	rs5996309	G	A	0.558541	Gut bacterial pathway abundance (PWY.6590..superpathway.of.Clostridium.acetobutylicum.acidogenic.fermentation)	TRUE	textfile	0.00326906651115163	25.3724427331139	21.0949178365945
ebi-a-GCST90027586	2	44120182	0.150242	0.0339083	9.38642e-06	7738	rs13396356	T	A	0.0637442	Gut bacterial pathway abundance (PWY.6608..guanosine.nucleotides.degradation.III)	TRUE	textfile	0.00269431211712347	20.8995083366205	19.632277254662
ebi-a-GCST90027586	2	67968784	-0.141105	0.0314615	7.29105e-06	7738	rs111907772	G	C	0.0799669	Gut bacterial pathway abundance (PWY.6608..guanosine.nucleotides.degradation.III)	TRUE	textfile	0.00292973618143749	22.7310350353851	20.1152741815694
ebi-a-GCST90027586	5	33410770	0.141461	0.0267929	1.29315e-07	7738	rs271787	C	T	0.100812	Gut bacterial pathway abundance (PWY.6608..guanosine.nucleotides.degradation.III)	TRUE	textfile	0.00362799079513723	28.1683312376261	27.876227574244
ebi-a-GCST90027586	9	15666414	-0.157783	0.0345974	5.10235e-06	7738	rs78718945	A	G	0.063472	Gut bacterial pathway abundance (PWY.6608..guanosine.nucleotides.degradation.III)	TRUE	textfile	0.0029597386484255	22.9645071234952	20.7985708069608
ebi-a-GCST90027586	10	113756550	-0.161589	0.0343715	2.58583e-06	7738	rs17129454	C	G	0.0582692	Gut bacterial pathway abundance (PWY.6608..guanosine.nucleotides.degradation.III)	TRUE	textfile	0.00286562536317321	22.2321869282483	22.1017476301452
ebi-a-GCST90027586	10	6813426	0.134426	0.0291059	3.86518e-06	7738	rs75292198	T	C	0.101679	Gut bacterial pathway abundance (PWY.6608..guanosine.nucleotides.degradation.III)	TRUE	textfile	0.00330110521040021	25.6219305962478	21.3306694632788
ebi-a-GCST90027586	12	69500397	0.143427	0.0295413	1.2031e-06	7738	rs77117941	G	T	0.0818668	Gut bacterial pathway abundance (PWY.6608..guanosine.nucleotides.degradation.III)	TRUE	textfile	0.00309246883596194	23.9975505923478	23.5723360077588
ebi-a-GCST90027586	13	22440529	0.12943	0.0288084	7.02991e-06	7738	rs8001568	C	T	0.0931111	Gut bacterial pathway abundance (PWY.6608..guanosine.nucleotides.degradation.III)	TRUE	textfile	0.00282914653156217	21.9483727307496	20.1851334644598
ebi-a-GCST90027586	16	13877795	-0.124305	0.0272809	5.20188e-06	7738	rs12921427	C	A	0.896573	Gut bacterial pathway abundance (PWY.6608..guanosine.nucleotides.degradation.III)	TRUE	textfile	0.00286567394655015	22.2325649326043	20.7615516681439
ebi-a-GCST90027586	17	40846131	-0.0755773	0.0165077	4.68749e-06	7738	rs11079051	C	A	0.590187	Gut bacterial pathway abundance (PWY.6608..guanosine.nucleotides.degradation.III)	TRUE	textfile	0.00276304597309297	21.4341471819049	20.9608847445567
ebi-a-GCST90027587	2	80607670	-0.0961367	0.0200962	1.72001e-06	7738	rs10496240	G	A	0.205664	Gut bacterial pathway abundance (PWY.6609..adenine.and.adenosine.salvage.III)	TRUE	textfile	0.00301974965485726	23.4315407169686	22.8849797429183
ebi-a-GCST90027587	2	36332984	0.164921	0.0335498	8.84627e-07	7738	rs71437543	C	T	0.0715998	Gut bacterial pathway abundance (PWY.6609..adenine.and.adenosine.salvage.III)	TRUE	textfile	0.00361600439093827	28.0749290349642	24.1641792047533
ebi-a-GCST90027587	3	113309928	-0.141659	0.0306065	3.68519e-06	7738	rs13096036	G	A	0.075084	Gut bacterial pathway abundance (PWY.6609..adenine.and.adenosine.salvage.III)	TRUE	textfile	0.00278719935228113	21.6220391226846	21.4220488752999
ebi-a-GCST90027587	6	149678422	-0.128934	0.028573	6.40914e-06	7738	rs497388	C	T	0.910358	Gut bacterial pathway abundance (PWY.6609..adenine.and.adenosine.salvage.III)	TRUE	textfile	0.00271324279692405	21.0467512231594	20.3621311400791
ebi-a-GCST90027587	6	31313646	-0.116905	0.0230318	3.85807e-07	7738	rs28380908	T	A	0.14264	Gut bacterial pathway abundance (PWY.6609..adenine.and.adenosine.salvage.III)	TRUE	textfile	0.00334272551239525	25.9460551042326	25.7638291913879
ebi-a-GCST90027587	9	2499251	-0.0764608	0.0162214	2.43394e-06	7738	rs10812126	C	T	0.528559	Gut bacterial pathway abundance (PWY.6609..adenine.and.adenosine.salvage.III)	TRUE	textfile	0.00291359036619433	22.6053979425487	22.2177977044696
ebi-a-GCST90027587	10	31089392	0.0979587	0.0217071	6.39912e-06	7738	rs67123329	A	G	0.171098	Gut bacterial pathway abundance (PWY.6609..adenine.and.adenosine.salvage.III)	TRUE	textfile	0.00272184971469105	21.1136977049242	20.3649061074288
ebi-a-GCST90027587	10	51780660	-0.165647	0.036634	6.13536e-06	7738	rs74134622	C	G	0.0756204	Gut bacterial pathway abundance (PWY.6609..adenine.and.adenosine.salvage.III)	TRUE	textfile	0.00383606951144758	29.7901106758648	20.4455344499859
ebi-a-GCST90027587	10	125216011	-0.0870071	0.0188301	3.82569e-06	7738	rs697368	C	T	0.746264	Gut bacterial pathway abundance (PWY.6609..adenine.and.adenosine.salvage.III)	TRUE	textfile	0.00286690936745635	22.2421771727315	21.3503075000048
ebi-a-GCST90027587	12	108955158	0.0739853	0.0165599	7.90497e-06	7738	rs2072580	A	T	0.417428	Gut bacterial pathway abundance (PWY.6609..adenine.and.adenosine.salvage.III)	TRUE	textfile	0.00266226975563298	20.6502954866959	19.960685801017
ebi-a-GCST90027587	17	59554377	0.0772012	0.0166346	3.46697e-06	7738	rs17601633	G	A	0.360364	Gut bacterial pathway abundance (PWY.6609..adenine.and.adenosine.salvage.III)	TRUE	textfile	0.0027475929618819	21.3139411879163	21.5388929410643
ebi-a-GCST90027587	17	1639074	-0.149041	0.0337337	9.95451e-06	7738	rs78003847	A	G	0.0602869	Gut bacterial pathway abundance (PWY.6609..adenine.and.adenosine.salvage.III)	TRUE	textfile	0.00251686395520365	19.5195877041685	19.5201681731415
ebi-a-GCST90027587	20	8112399	-0.0980389	0.0211132	3.42571e-06	7738	rs6108110	T	C	0.188376	Gut bacterial pathway abundance (PWY.6609..adenine.and.adenosine.salvage.III)	TRUE	textfile	0.00293905224934404	22.8035289640202	21.5619848346117
ebi-a-GCST90027587	20	51532070	-0.0779399	0.016697	3.04278e-06	7738	rs6022157	C	A	0.547714	Gut bacterial pathway abundance (PWY.6609..adenine.and.adenosine.salvage.III)	TRUE	textfile	0.00300965469633851	23.352973116087	21.7892757048734
ebi-a-GCST90027588	1	9037546	-0.108493	0.0222817	1.1207e-06	7738	rs6673038	A	G	0.313532	Gut bacterial pathway abundance (PWY.6612..superpathway.of.tetrahydrofolate.biosynthesis)	TRUE	textfile	0.00506682147122699	39.3965461674252	23.7086481402198
ebi-a-GCST90027588	1	161574305	-0.118268	0.0254197	3.27763e-06	7738	rs35989200	G	A	0.222871	Gut bacterial pathway abundance (PWY.6612..superpathway.of.tetrahydrofolate.biosynthesis)	TRUE	textfile	0.00484519408532555	37.6649152687629	21.6467979626218
ebi-a-GCST90027588	3	88683452	0.0928302	0.020494	5.90867e-06	7738	rs9843052	T	C	0.387586	Gut bacterial pathway abundance (PWY.6612..superpathway.of.tetrahydrofolate.biosynthesis)	TRUE	textfile	0.00409092728102617	31.7774125298572	20.517531484007
ebi-a-GCST90027588	4	38646376	-0.11289	0.0219353	2.65387e-07	7738	rs4833077	A	T	0.711889	Gut bacterial pathway abundance (PWY.6612..superpathway.of.tetrahydrofolate.biosynthesis)	TRUE	textfile	0.00522772897354267	40.6542406912853	26.4864521847249
ebi-a-GCST90027588	7	20021866	0.0970074	0.0207363	2.89501e-06	7738	rs2214921	C	T	0.451155	Gut bacterial pathway abundance (PWY.6612..superpathway.of.tetrahydrofolate.biosynthesis)	TRUE	textfile	0.0046603143522296	36.2209930425765	21.885032445592
ebi-a-GCST90027588	7	81477236	0.142716	0.0295391	1.35575e-06	7738	rs17155574	T	C	0.132159	Gut bacterial pathway abundance (PWY.6612..superpathway.of.tetrahydrofolate.biosynthesis)	TRUE	textfile	0.00467210111471077	36.3130323824752	23.3426851239954
ebi-a-GCST90027588	8	29260139	-0.115704	0.0254458	5.43976e-06	7738	rs4732939	A	G	0.182099	Gut bacterial pathway abundance (PWY.6612..superpathway.of.tetrahydrofolate.biosynthesis)	TRUE	textfile	0.0039878153625488	30.9732552678629	20.6759049814444
ebi-a-GCST90027588	9	33253605	0.135348	0.0304351	8.70362e-06	7738	rs706115	G	C	0.123756	Gut bacterial pathway abundance (PWY.6612..superpathway.of.tetrahydrofolate.biosynthesis)	TRUE	textfile	0.00397305888728495	30.8581849379495	19.7767179283773
ebi-a-GCST90027588	9	7351774	-0.110624	0.0235147	2.54507e-06	7738	rs10815601	A	T	0.243727	Gut bacterial pathway abundance (PWY.6612..superpathway.of.tetrahydrofolate.biosynthesis)	TRUE	textfile	0.00451139599847701	35.0583214151638	22.1319576712543
ebi-a-GCST90027588	12	110430968	0.143992	0.0284523	4.17465e-07	7738	rs1027949	G	A	0.145409	Gut bacterial pathway abundance (PWY.6612..superpathway.of.tetrahydrofolate.biosynthesis)	TRUE	textfile	0.00515295471836203	40.0697352324784	25.6119101409161
ebi-a-GCST90027588	14	64467727	-0.207447	0.03728	2.62791e-08	7738	rs17824268	C	T	0.0775349	Gut bacterial pathway abundance (PWY.6612..superpathway.of.tetrahydrofolate.biosynthesis)	TRUE	textfile	0.00615589903719191	47.9170072102674	30.9643886544984
ebi-a-GCST90027588	15	37885889	0.103646	0.0233167	8.78436e-06	7738	rs73391984	A	T	0.250723	Gut bacterial pathway abundance (PWY.6612..superpathway.of.tetrahydrofolate.biosynthesis)	TRUE	textfile	0.00403619058534189	31.350506989361	19.7592712065032
ebi-a-GCST90027588	19	53440375	0.114495	0.0253288	6.17419e-06	7738	rs10402901	C	T	0.195042	Gut bacterial pathway abundance (PWY.6612..superpathway.of.tetrahydrofolate.biosynthesis)	TRUE	textfile	0.00411627518689131	31.9751232522321	20.43354945967
ebi-a-GCST90027588	21	19678760	-0.102007	0.0218574	3.05752e-06	7738	rs1573442	A	G	0.362316	Gut bacterial pathway abundance (PWY.6612..superpathway.of.tetrahydrofolate.biosynthesis)	TRUE	textfile	0.00480820504250629	37.3759856113136	21.7802545075078
ebi-a-GCST90027589	1	48103092	-0.110868	0.0248192	7.93159e-06	7738	rs10157025	C	T	0.302832	Gut bacterial pathway abundance (PWY.6628..superpathway.of.L.phenylalanine.biosynthesis)	TRUE	textfile	0.00519017057942341	40.3606381993686	19.9543170733696
ebi-a-GCST90027589	1	9118596	-0.120792	0.0254599	2.09127e-06	7738	rs12145292	A	C	0.266384	Gut bacterial pathway abundance (PWY.6628..superpathway.of.L.phenylalanine.biosynthesis)	TRUE	textfile	0.00570273604549783	44.3693929846617	22.5093501587844
ebi-a-GCST90027589	1	240225420	-0.100882	0.022743	9.17593e-06	7738	rs6429177	A	C	0.481367	Gut bacterial pathway abundance (PWY.6628..superpathway.of.L.phenylalanine.biosynthesis)	TRUE	textfile	0.00508152215987769	39.5114336544977	19.6757757651843
ebi-a-GCST90027589	2	36527733	0.104117	0.022917	5.54026e-06	7738	rs12472996	C	T	0.478197	Gut bacterial pathway abundance (PWY.6628..superpathway.of.L.phenylalanine.biosynthesis)	TRUE	textfile	0.00540986847289699	42.0783810131648	20.6408587768124
ebi-a-GCST90027589	3	76547588	-0.124979	0.0237293	1.38787e-07	7738	rs11127546	T	C	0.365695	Gut bacterial pathway abundance (PWY.6628..superpathway.of.L.phenylalanine.biosynthesis)	TRUE	textfile	0.00724638231980614	56.4671965205358	27.739858207789
ebi-a-GCST90027589	4	129522518	0.11731	0.0239144	9.32223e-07	7738	rs904477	A	G	0.349661	Gut bacterial pathway abundance (PWY.6628..superpathway.of.L.phenylalanine.biosynthesis)	TRUE	textfile	0.0062587421457153	48.7225712493796	24.0630731530758
ebi-a-GCST90027589	4	146961679	0.118644	0.0230358	2.59884e-07	7738	rs13125215	C	T	0.621948	Gut bacterial pathway abundance (PWY.6628..superpathway.of.L.phenylalanine.biosynthesis)	TRUE	textfile	0.00661953025699591	51.5499223387878	26.5268060378095
ebi-a-GCST90027589	6	33956472	0.137098	0.0283429	1.31735e-06	7738	rs4256433	C	T	0.698956	Gut bacterial pathway abundance (PWY.6628..superpathway.of.L.phenylalanine.biosynthesis)	TRUE	textfile	0.00790991920471923	61.6790109610368	23.3977270108568
ebi-a-GCST90027589	8	6355534	-0.114452	0.024993	4.66455e-06	7738	rs1975618	T	A	0.277249	Gut bacterial pathway abundance (PWY.6628..superpathway.of.L.phenylalanine.biosynthesis)	TRUE	textfile	0.00524971174685789	40.8260953057978	20.970558354987
ebi-a-GCST90027589	8	76286553	-0.183386	0.0414208	9.53784e-06	7738	rs57864512	C	T	0.0888622	Gut bacterial pathway abundance (PWY.6628..superpathway.of.L.phenylalanine.biosynthesis)	TRUE	textfile	0.0054458224351999	42.3595650282827	19.6017745777261
ebi-a-GCST90027589	9	36009033	-0.120484	0.0259728	3.50324e-06	7738	rs7468500	G	A	0.245053	Gut bacterial pathway abundance (PWY.6628..superpathway.of.L.phenylalanine.biosynthesis)	TRUE	textfile	0.00537112472972758	41.7754018028904	21.5189567275303
ebi-a-GCST90027589	9	18201242	-0.17509	0.036786	1.93892e-06	7738	rs17777155	G	A	0.115057	Gut bacterial pathway abundance (PWY.6628..superpathway.of.L.phenylalanine.biosynthesis)	TRUE	textfile	0.00624282305283003	48.5978670212518	22.6546601943162
ebi-a-GCST90027589	12	104806232	-0.225839	0.0502025	6.84132e-06	7738	rs6539151	C	T	0.0545336	Gut bacterial pathway abundance (PWY.6628..superpathway.of.L.phenylalanine.biosynthesis)	TRUE	textfile	0.0052594235623392	40.9020217351171	20.2370495290101
ebi-a-GCST90027589	19	56264150	-0.126722	0.0281725	6.85757e-06	7738	rs12974688	C	T	0.779169	Gut bacterial pathway abundance (PWY.6628..superpathway.of.L.phenylalanine.biosynthesis)	TRUE	textfile	0.00552618904157824	42.988159119493	20.2326729777546
ebi-a-GCST90027589	20	62140179	-0.179474	0.0395622	5.71992e-06	7738	rs1757700	T	C	0.878115	Gut bacterial pathway abundance (PWY.6628..superpathway.of.L.phenylalanine.biosynthesis)	TRUE	textfile	0.00689500741516246	53.7101089632677	20.5798505280093
ebi-a-GCST90027590	2	141792062	0.160978	0.0348471	3.84574e-06	7738	rs140774942	G	C	0.373978	Gut bacterial pathway abundance (PWY.6629..superpathway.of.L.tryptophan.biosynthesis)	TRUE	textfile	0.0121338522072094	95.0204447077186	21.3402631996764
ebi-a-GCST90027590	2	7632963	-0.154784	0.0347838	8.59172e-06	7738	rs9678313	A	T	0.383104	Gut bacterial pathway abundance (PWY.6629..superpathway.of.L.tryptophan.biosynthesis)	TRUE	textfile	0.0113242844012644	88.6080873091222	19.8014995756507
ebi-a-GCST90027590	4	39010971	-0.211024	0.0431455	1.0033e-06	7738	rs2566156	T	A	0.758147	Gut bacterial pathway abundance (PWY.6629..superpathway.of.L.tryptophan.biosynthesis)	TRUE	textfile	0.0163304667280585	128.429809336521	23.9217357852849
ebi-a-GCST90027590	5	172407722	-0.295711	0.0624037	2.1513e-06	7738	rs7709170	A	G	0.0844097	Gut bacterial pathway abundance (PWY.6629..superpathway.of.L.tryptophan.biosynthesis)	TRUE	textfile	0.0135163209359378	105.994920118313	22.4550630659488
ebi-a-GCST90027590	5	41297932	-0.172725	0.037459	4.00664e-06	7738	rs7736485	C	G	0.295741	Gut bacterial pathway abundance (PWY.6629..superpathway.of.L.tryptophan.biosynthesis)	TRUE	textfile	0.0124275162911236	97.3490732215182	21.2617028411121
ebi-a-GCST90027590	10	31054068	-0.155912	0.0344969	6.19598e-06	7738	rs947089	T	A	0.509398	Gut bacterial pathway abundance (PWY.6629..superpathway.of.L.tryptophan.biosynthesis)	TRUE	textfile	0.0121499818925444	95.148310166351	20.4267345735975
ebi-a-GCST90027590	11	32397879	0.330161	0.0735189	7.09463e-06	7738	rs79050429	A	G	0.0670987	Gut bacterial pathway abundance (PWY.6629..superpathway.of.L.tryptophan.biosynthesis)	TRUE	textfile	0.0136468162047725	107.032421950429	20.16756854297
ebi-a-GCST90027590	11	130458329	-0.159116	0.0338914	2.66784e-06	7738	rs7111149	G	A	0.551132	Gut bacterial pathway abundance (PWY.6629..superpathway.of.L.tryptophan.biosynthesis)	TRUE	textfile	0.0125265643618973	98.1347937132274	22.0418826904931
ebi-a-GCST90027590	12	88185792	-0.202656	0.0393497	2.60303e-07	7738	rs12370008	T	C	0.26683	Gut bacterial pathway abundance (PWY.6629..superpathway.of.L.tryptophan.biosynthesis)	TRUE	textfile	0.0160689785369463	126.339768998212	26.5238205728841
ebi-a-GCST90027591	1	33896075	-0.266546	0.0584856	5.1775e-06	7738	rs143123895	C	G	0.0527531	Gut bacterial pathway abundance (PWY.6630..superpathway.of.L.tyrosine.biosynthesis)	TRUE	textfile	0.00710044410761306	55.3218452868842	20.7704755369183
ebi-a-GCST90027591	2	36527733	0.129542	0.0252135	2.77946e-07	7738	rs12472996	C	T	0.477207	Gut bacterial pathway abundance (PWY.6630..superpathway.of.L.tyrosine.biosynthesis)	TRUE	textfile	0.00837312858843566	65.3214678096941	26.3970213212331
ebi-a-GCST90027591	3	76547588	-0.122309	0.0261994	3.03606e-06	7738	rs11127546	T	C	0.361736	Gut bacterial pathway abundance (PWY.6630..superpathway.of.L.tyrosine.biosynthesis)	TRUE	textfile	0.00690778652696369	53.8103469623489	21.7938591458624
ebi-a-GCST90027591	4	146964088	0.136769	0.030574	7.69963e-06	7738	rs4376168	T	G	0.791977	Gut bacterial pathway abundance (PWY.6630..superpathway.of.L.tyrosine.biosynthesis)	TRUE	textfile	0.00616352643991617	47.9767464846508	20.0110934741305
ebi-a-GCST90027591	4	129522518	0.130923	0.0264873	7.69875e-07	7738	rs904477	A	G	0.350847	Gut bacterial pathway abundance (PWY.6630..superpathway.of.L.tyrosine.biosynthesis)	TRUE	textfile	0.00780776490450713	60.8761761731122	24.4318591281803
ebi-a-GCST90027591	5	147966019	-0.172952	0.0383065	6.33286e-06	7738	rs867279	G	A	0.129206	Gut bacterial pathway abundance (PWY.6630..superpathway.of.L.tyrosine.biosynthesis)	TRUE	textfile	0.00673099522306985	52.4238436871012	20.3847894907288
ebi-a-GCST90027591	7	17617132	0.131293	0.0277397	2.21182e-06	7738	rs6975001	G	C	0.715942	Gut bacterial pathway abundance (PWY.6630..superpathway.of.L.tyrosine.biosynthesis)	TRUE	textfile	0.0070112912000217	54.6223217270173	22.4016302109519
ebi-a-GCST90027591	8	119872998	0.126243	0.027356	3.93432e-06	7738	rs1353171	C	G	0.685913	Gut bacterial pathway abundance (PWY.6630..superpathway.of.L.tyrosine.biosynthesis)	TRUE	textfile	0.00686694555344475	53.4900037448178	21.296558261152
ebi-a-GCST90027591	9	18127674	-0.212981	0.0412569	2.43905e-07	7738	rs80113686	C	G	0.112653	Gut bacterial pathway abundance (PWY.6630..superpathway.of.L.tyrosine.biosynthesis)	TRUE	textfile	0.00906876120419878	70.797986710901	26.6494676996765
ebi-a-GCST90027591	10	117435424	-0.174391	0.0391878	8.58144e-06	7738	rs10885766	A	G	0.126579	Gut bacterial pathway abundance (PWY.6630..superpathway.of.L.tyrosine.biosynthesis)	TRUE	textfile	0.00672455301288339	52.3733293372555	19.8037014380522
ebi-a-GCST90027591	11	41057577	0.112825	0.024948	6.11392e-06	7738	rs4631866	A	G	0.511771	Gut bacterial pathway abundance (PWY.6630..superpathway.of.L.tyrosine.biosynthesis)	TRUE	textfile	0.00636121280943764	49.5253837996281	20.4521615076402
ebi-a-GCST90027591	12	20129090	-0.274184	0.053266	2.64071e-07	7738	rs79754311	C	A	0.0591669	Gut bacterial pathway abundance (PWY.6630..superpathway.of.L.tyrosine.biosynthesis)	TRUE	textfile	0.00836961758408326	65.2938461533658	26.4962276448003
ebi-a-GCST90027591	12	5481950	0.130785	0.0279042	2.77351e-06	7738	rs61909500	T	C	0.290429	Gut bacterial pathway abundance (PWY.6630..superpathway.of.L.tyrosine.biosynthesis)	TRUE	textfile	0.00704987970105568	54.9250846064123	21.9673020395303
ebi-a-GCST90027591	14	26650090	0.126787	0.0286664	9.74159e-06	7738	rs8014026	A	T	0.259994	Gut bacterial pathway abundance (PWY.6630..superpathway.of.L.tyrosine.biosynthesis)	TRUE	textfile	0.00618554561556	48.1492100168848	19.5615443451842
ebi-a-GCST90027591	16	7745047	0.114493	0.0255687	7.53946e-06	7738	rs8055404	G	A	0.363206	Gut bacterial pathway abundance (PWY.6630..superpathway.of.L.tyrosine.biosynthesis)	TRUE	textfile	0.00606372982796561	47.1951928477495	20.0512095205074
ebi-a-GCST90027591	21	33382820	-0.140104	0.0306707	4.92368e-06	7738	rs2096489	T	C	0.212284	Gut bacterial pathway abundance (PWY.6630..superpathway.of.L.tyrosine.biosynthesis)	TRUE	textfile	0.00656474701225185	51.1204758780658	20.8666962046877
ebi-a-GCST90027592	1	216168988	0.163905	0.036126	5.70545e-06	7738	rs115981692	A	G	0.052016	Gut bacterial pathway abundance (PWY66.422..D.galactose.degradation.V..Leloir.pathway.)	TRUE	textfile	0.00264942945026924	20.5504331500865	20.5847050754458
ebi-a-GCST90027592	1	92948938	0.171802	0.0368172	3.0657e-06	7738	rs34631763	T	C	0.0525127	Gut bacterial pathway abundance (PWY66.422..D.galactose.degradation.V..Leloir.pathway.)	TRUE	textfile	0.00293713678375983	22.7886234633916	21.7748372224978
ebi-a-GCST90027592	2	127501263	0.0835176	0.017267	1.31923e-06	7738	rs13016472	T	C	0.365216	Gut bacterial pathway abundance (PWY66.422..D.galactose.degradation.V..Leloir.pathway.)	TRUE	textfile	0.00323416203248478	25.100657075406	23.3949560408309
ebi-a-GCST90027592	3	195923985	-0.142819	0.0299741	1.89104e-06	7738	rs112214356	C	T	0.081092	Gut bacterial pathway abundance (PWY66.422..D.galactose.degradation.V..Leloir.pathway.)	TRUE	textfile	0.00303984903091564	23.5879759891152	22.7028130034816
ebi-a-GCST90027592	4	63097935	-0.0821104	0.0175353	2.83302e-06	7738	rs10026887	T	C	0.309497	Gut bacterial pathway abundance (PWY66.422..D.galactose.degradation.V..Leloir.pathway.)	TRUE	textfile	0.00288169720135383	22.35723633505	21.9265313835238
ebi-a-GCST90027592	4	177241136	0.125303	0.0260045	1.44644e-06	7738	rs2305506	T	C	0.121951	Gut bacterial pathway abundance (PWY66.422..D.galactose.degradation.V..Leloir.pathway.)	TRUE	textfile	0.0033624594230623	26.0997454317766	23.2180596344376
ebi-a-GCST90027592	10	125640380	-0.0949316	0.0188646	4.84741e-07	7738	rs7909120	T	C	0.293419	Gut bacterial pathway abundance (PWY66.422..D.galactose.degradation.V..Leloir.pathway.)	TRUE	textfile	0.00373681660942513	29.0164424144736	25.3236556481161
ebi-a-GCST90027592	13	95982346	-0.148241	0.0330707	7.37531e-06	7738	rs2992878	A	G	0.0676559	Gut bacterial pathway abundance (PWY66.422..D.galactose.degradation.V..Leloir.pathway.)	TRUE	textfile	0.00277235327176774	21.5065486609398	20.0932365333757
ebi-a-GCST90027592	14	69200264	0.159702	0.03511	5.40033e-06	7738	rs72731514	C	T	0.056733	Gut bacterial pathway abundance (PWY66.422..D.galactose.degradation.V..Leloir.pathway.)	TRUE	textfile	0.00272973882016372	21.1750619012778	20.6899314154538
ebi-a-GCST90027592	14	92835973	-0.142549	0.0312626	5.12224e-06	7738	rs35778179	T	C	0.0884996	Gut bacterial pathway abundance (PWY66.422..D.galactose.degradation.V..Leloir.pathway.)	TRUE	textfile	0.0032783590556614	25.444802854454	20.7911332687366
ebi-a-GCST90027592	17	59558679	0.0963108	0.0208168	3.71723e-06	7738	rs73334581	T	C	0.184125	Gut bacterial pathway abundance (PWY66.422..D.galactose.degradation.V..Leloir.pathway.)	TRUE	textfile	0.00278686776263188	21.6194595866879	21.405335600623
ebi-a-GCST90027592	19	52779460	0.128883	0.0282085	4.90219e-06	7738	rs12976953	T	C	0.0983496	Gut bacterial pathway abundance (PWY66.422..D.galactose.degradation.V..Leloir.pathway.)	TRUE	textfile	0.00294599527817665	22.8575577291152	20.8752308675201
ebi-a-GCST90027593	2	241531174	-0.18953	0.0398733	2.00124e-06	7738	rs3792267	A	G	0.260377	Gut bacterial pathway abundance (PWY.6690..cinnamate.and.3.hydroxycinnamate.degradation.to.2.oxopent.4.enoate)	TRUE	textfile	0.013835630264348	108.53407303053	22.593918852371
ebi-a-GCST90027593	4	158088464	0.338356	0.0765185	9.78408e-06	7738	rs17035816	G	A	0.0550314	Gut bacterial pathway abundance (PWY.6690..cinnamate.and.3.hydroxycinnamate.degradation.to.2.oxopent.4.enoate)	TRUE	textfile	0.011907091723129	93.2232797123927	19.5530661011344
ebi-a-GCST90027593	7	71810805	0.168322	0.0379565	9.22444e-06	7738	rs2968511	G	C	0.328169	Gut bacterial pathway abundance (PWY.6690..cinnamate.and.3.hydroxycinnamate.degradation.to.2.oxopent.4.enoate)	TRUE	textfile	0.0124930752052555	97.8691160144973	19.6657017184606
ebi-a-GCST90027593	7	8328880	-0.291836	0.0652628	7.75997e-06	7738	rs12670364	T	C	0.0808324	Gut bacterial pathway abundance (PWY.6690..cinnamate.and.3.hydroxycinnamate.degradation.to.2.oxopent.4.enoate)	TRUE	textfile	0.0126557505149104	99.1598280279699	19.9961471042899
ebi-a-GCST90027593	12	128246843	0.161208	0.0362902	8.9043e-06	7738	rs10219622	A	G	0.576107	Gut bacterial pathway abundance (PWY.6690..cinnamate.and.3.hydroxycinnamate.degradation.to.2.oxopent.4.enoate)	TRUE	textfile	0.012692950100098	99.4550398321508	19.7330609225402
ebi-a-GCST90027593	12	40061354	-0.216629	0.0466189	3.37116e-06	7738	rs4768167	T	G	0.830486	Gut bacterial pathway abundance (PWY.6690..cinnamate.and.3.hydroxycinnamate.degradation.to.2.oxopent.4.enoate)	TRUE	textfile	0.0132129889931418	103.584341616587	21.5928091447532
ebi-a-GCST90027593	14	69403714	-0.155994	0.0346216	6.61637e-06	7738	rs2300878	G	A	0.464045	Gut bacterial pathway abundance (PWY.6690..cinnamate.and.3.hydroxycinnamate.degradation.to.2.oxopent.4.enoate)	TRUE	textfile	0.0121041475447271	94.78497674961	20.3011911255614
ebi-a-GCST90027593	19	8260412	-0.393466	0.0876548	7.16209e-06	7738	rs72995495	C	A	0.0530657	Gut bacterial pathway abundance (PWY.6690..cinnamate.and.3.hydroxycinnamate.degradation.to.2.oxopent.4.enoate)	TRUE	textfile	0.0155588739211524	122.265766296718	20.1494415598068
ebi-a-GCST90027594	1	200036052	-0.0980458	0.0217422	6.4989e-06	7738	rs2737651	C	T	0.157242	Gut bacterial pathway abundance (PWY.6700..queuosine.biosynthesis)	TRUE	textfile	0.00254776535391962	19.7598562550873	20.3353202475341
ebi-a-GCST90027594	2	216454245	0.142071	0.0294218	1.37382e-06	7738	rs7589782	T	C	0.0783541	Gut bacterial pathway abundance (PWY.6700..queuosine.biosynthesis)	TRUE	textfile	0.0029151888375145	22.6178361103698	23.3169851862012
ebi-a-GCST90027594	3	49687486	-0.100856	0.0215998	3.02225e-06	7738	rs55754265	T	C	0.15878	Gut bacterial pathway abundance (PWY.6700..queuosine.biosynthesis)	TRUE	textfile	0.00271730796883186	21.0783708720238	21.8023857761939
ebi-a-GCST90027594	4	147298708	0.100438	0.0222011	6.06764e-06	7738	rs28404149	A	G	0.145481	Gut bacterial pathway abundance (PWY.6700..queuosine.biosynthesis)	TRUE	textfile	0.00250815348346187	19.4518636075281	20.4666671276942
ebi-a-GCST90027594	4	54381345	-0.072055	0.0163034	9.88712e-06	7738	rs9999406	C	T	0.534069	Gut bacterial pathway abundance (PWY.6700..queuosine.biosynthesis)	TRUE	textfile	0.00258390901602304	20.0409040205422	19.5331316454718
ebi-a-GCST90027594	4	94121401	0.0750812	0.0159171	2.39337e-06	7738	rs7700033	A	C	0.589881	Gut bacterial pathway abundance (PWY.6700..queuosine.biosynthesis)	TRUE	textfile	0.00272751221132354	21.1577424677437	22.2502308323563
ebi-a-GCST90027594	4	189064498	-0.0757541	0.0163952	3.82842e-06	7738	rs7377535	A	G	0.630164	Gut bacterial pathway abundance (PWY.6700..queuosine.biosynthesis)	TRUE	textfile	0.00267488462182845	20.7484070293551	21.3490644394442
ebi-a-GCST90027594	5	123050342	-0.0791647	0.015697	4.57573e-07	7738	rs12515947	A	G	0.547945	Gut bacterial pathway abundance (PWY.6700..queuosine.biosynthesis)	TRUE	textfile	0.00310471244003663	24.0928568284347	25.4348876773712
ebi-a-GCST90027594	6	133701964	0.0940404	0.0208728	6.62506e-06	7738	rs1926092	T	G	0.204261	Gut bacterial pathway abundance (PWY.6700..queuosine.biosynthesis)	TRUE	textfile	0.00287484893478508	22.3039518517198	20.2986666661643
ebi-a-GCST90027594	8	139072852	-0.0729139	0.0161251	6.13239e-06	7738	rs1408765	G	A	0.573549	Gut bacterial pathway abundance (PWY.6700..queuosine.biosynthesis)	TRUE	textfile	0.00260070035093841	20.1714778844727	20.4463515356888
ebi-a-GCST90027594	13	53379240	0.0785295	0.0164352	1.76938e-06	7738	rs7997810	A	G	0.358779	Gut bacterial pathway abundance (PWY.6700..queuosine.biosynthesis)	TRUE	textfile	0.00283746434103956	22.0130854873887	22.8305134026491
ebi-a-GCST90027594	17	54936652	-0.0979355	0.0185586	1.31244e-07	7738	rs62072709	C	T	0.731824	Gut bacterial pathway abundance (PWY.6700..queuosine.biosynthesis)	TRUE	textfile	0.00376475607009325	29.2342126377236	27.8477343306603
ebi-a-GCST90027594	17	79303222	-0.0891912	0.0186944	1.83307e-06	7738	rs7222575	C	A	0.234593	Gut bacterial pathway abundance (PWY.6700..queuosine.biosynthesis)	TRUE	textfile	0.0028568108632414	22.1636060686209	22.7625520675782
ebi-a-GCST90027594	18	49864230	-0.153123	0.0343351	8.20843e-06	7738	rs149854766	T	A	0.06483	Gut bacterial pathway abundance (PWY.6700..queuosine.biosynthesis)	TRUE	textfile	0.00284300381261784	22.0561833076471	19.8886005493684
ebi-a-GCST90027594	19	6965739	-0.115155	0.0257427	7.70123e-06	7738	rs79257569	A	G	0.122217	Gut bacterial pathway abundance (PWY.6700..queuosine.biosynthesis)	TRUE	textfile	0.00284521034905034	22.0733505857783	20.0104754784019
ebi-a-GCST90027594	20	15647740	0.0789955	0.0160474	8.53867e-07	7738	rs6043418	A	G	0.557127	Gut bacterial pathway abundance (PWY.6700..queuosine.biosynthesis)	TRUE	textfile	0.0030794142169633	23.8959338608869	24.2323396997728
ebi-a-GCST90027595	2	207936911	0.102583	0.0209988	1.0334e-06	7738	rs1263629	G	A	0.181109	Gut bacterial pathway abundance (PWY.6703..preQ0.biosynthesis)	TRUE	textfile	0.00312138197180037	24.2226189800417	23.8650218860259
ebi-a-GCST90027595	2	103977499	-0.124701	0.0268023	3.27763e-06	7738	rs72831788	C	T	0.104502	Gut bacterial pathway abundance (PWY.6703..preQ0.biosynthesis)	TRUE	textfile	0.00291044294827092	22.5809070896284	21.646901671377
ebi-a-GCST90027595	3	192089178	0.111336	0.0214587	2.12158e-07	7738	rs6804526	G	A	0.170134	Gut bacterial pathway abundance (PWY.6703..preQ0.biosynthesis)	TRUE	textfile	0.00350026002877865	27.1731245844717	26.919340262461
ebi-a-GCST90027595	5	151347364	0.0743958	0.0167606	9.04857e-06	7738	rs4958506	A	G	0.398147	Gut bacterial pathway abundance (PWY.6703..preQ0.biosynthesis)	TRUE	textfile	0.00265253247381026	20.5745659216379	19.7023356453478
ebi-a-GCST90027595	10	43856612	0.166331	0.0353081	2.467e-06	7738	rs17366560	T	A	0.0610195	Gut bacterial pathway abundance (PWY.6703..preQ0.biosynthesis)	TRUE	textfile	0.0031703091250105	24.6035121300945	22.1920642578884
ebi-a-GCST90027595	11	116273511	-0.0773775	0.0168186	4.21046e-06	7738	rs505128	C	T	0.353709	Gut bacterial pathway abundance (PWY.6703..preQ0.biosynthesis)	TRUE	textfile	0.00273737062257274	21.2344256291271	21.1665318443
ebi-a-GCST90027595	14	21155393	-0.0730588	0.0161353	5.95799e-06	7738	rs8004382	G	A	0.500582	Gut bacterial pathway abundance (PWY.6703..preQ0.biosynthesis)	TRUE	textfile	0.00266879051278151	20.7010100661473	20.5017522038178
ebi-a-GCST90027595	14	95944478	0.102872	0.0217188	2.1739e-06	7738	rs17829116	A	G	0.183342	Gut bacterial pathway abundance (PWY.6703..preQ0.biosynthesis)	TRUE	textfile	0.00316903143847029	24.5935649886392	22.4348264584742
ebi-a-GCST90027595	15	87691585	0.164286	0.0370063	9.02028e-06	7738	rs28535665	C	G	0.0586869	Gut bacterial pathway abundance (PWY.6703..preQ0.biosynthesis)	TRUE	textfile	0.00298199134859414	23.1376814386007	19.7083279702533
ebi-a-GCST90027595	15	69383785	-0.0744398	0.0163769	5.48302e-06	7738	rs4777110	T	C	0.580713	Gut bacterial pathway abundance (PWY.6703..preQ0.biosynthesis)	TRUE	textfile	0.00269844354572116	20.9316421242906	20.6607936845359
ebi-a-GCST90027595	16	24047271	0.184638	0.0359187	2.74107e-07	7738	rs78048823	T	C	0.0535389	Gut bacterial pathway abundance (PWY.6703..preQ0.biosynthesis)	TRUE	textfile	0.00345497081453662	26.820317635924	26.4241456540039
ebi-a-GCST90027595	17	34055935	-0.100368	0.020885	1.54188e-06	7738	rs72829932	G	A	0.183187	Gut bacterial pathway abundance (PWY.6703..preQ0.biosynthesis)	TRUE	textfile	0.00301465645326722	23.3919008673792	23.0951922188204
ebi-a-GCST90027595	17	7249870	-0.101907	0.0217462	2.7833e-06	7738	rs11657406	T	G	0.166064	Gut bacterial pathway abundance (PWY.6703..preQ0.biosynthesis)	TRUE	textfile	0.00287637990476773	22.3158638456062	21.9604521487779
ebi-a-GCST90027595	19	23458920	0.122537	0.0257537	1.9547e-06	7738	rs384592	G	A	0.137667	Gut bacterial pathway abundance (PWY.6703..preQ0.biosynthesis)	TRUE	textfile	0.00356508047260662	27.6781373229731	22.6388948517817
ebi-a-GCST90027595	20	11612323	-0.167732	0.0361844	3.56123e-06	7738	rs75314238	T	A	0.0560906	Gut bacterial pathway abundance (PWY.6703..preQ0.biosynthesis)	TRUE	textfile	0.0029790805309793	23.1150285190901	21.4876588139359
ebi-a-GCST90027596	2	231419306	0.2225	0.0396483	2.00184e-08	7738	rs11898768	G	A	0.117282	Gut bacterial pathway abundance (PWY.6708..ubiquinol.8.biosynthesis..prokaryotic.)	TRUE	textfile	0.0102504604017799	80.1188164233548	31.492772000642
ebi-a-GCST90027596	2	35014657	0.16467	0.0366974	7.21539e-06	7738	rs10172221	C	G	0.131808	Gut bacterial pathway abundance (PWY.6708..ubiquinol.8.biosynthesis..prokaryotic.)	TRUE	textfile	0.0062060678112048	48.3099554469403	20.1353127478637
ebi-a-GCST90027596	3	193676416	0.251351	0.0542266	3.56599e-06	7738	rs2636908	C	T	0.0742992	Gut bacterial pathway abundance (PWY.6708..ubiquinol.8.biosynthesis..prokaryotic.)	TRUE	textfile	0.00869052487811051	67.8192856461868	21.4850557351905
ebi-a-GCST90027596	5	151323905	0.137597	0.0307884	7.85435e-06	7738	rs10463321	G	T	0.204651	Gut bacterial pathway abundance (PWY.6708..ubiquinol.8.biosynthesis..prokaryotic.)	TRUE	textfile	0.00616338839746455	47.9756653016667	19.9730178371737
ebi-a-GCST90027596	6	156449765	0.134862	0.0295886	5.16654e-06	7738	rs12209400	T	C	0.229876	Gut bacterial pathway abundance (PWY.6708..ubiquinol.8.biosynthesis..prokaryotic.)	TRUE	textfile	0.00643966798938366	50.140157533322	20.774489398686
ebi-a-GCST90027596	6	26378681	-0.123387	0.0253516	1.13297e-06	7738	rs1624064	C	T	0.43238	Gut bacterial pathway abundance (PWY.6708..ubiquinol.8.biosynthesis..prokaryotic.)	TRUE	textfile	0.00747295027154634	58.2460128582883	23.6879818855832
ebi-a-GCST90027596	8	50694780	-0.172648	0.0371575	3.378e-06	7738	rs12550124	T	A	0.87165	Gut bacterial pathway abundance (PWY.6708..ubiquinol.8.biosynthesis..prokaryotic.)	TRUE	textfile	0.00666946667125301	51.9414157097472	21.5888809042252
ebi-a-GCST90027596	10	13741632	0.124154	0.0265636	2.95617e-06	7738	rs3750879	A	C	0.34867	Gut bacterial pathway abundance (PWY.6708..ubiquinol.8.biosynthesis..prokaryotic.)	TRUE	textfile	0.00700111307422627	54.5424687331628	21.8447746364058
ebi-a-GCST90027596	12	124975674	-0.162825	0.0367534	9.41434e-06	7738	rs7979020	T	C	0.138499	Gut bacterial pathway abundance (PWY.6708..ubiquinol.8.biosynthesis..prokaryotic.)	TRUE	textfile	0.00632666141606018	49.2546703370236	19.6266930908507
ebi-a-GCST90027596	13	55678017	0.114104	0.0257771	9.57414e-06	7738	rs9316763	C	T	0.465734	Gut bacterial pathway abundance (PWY.6708..ubiquinol.8.biosynthesis..prokaryotic.)	TRUE	textfile	0.0064792869649098	50.4506481877162	19.594474724438
ebi-a-GCST90027596	13	81704666	-0.272739	0.05958	4.70121e-06	7738	rs113976504	T	C	0.0528666	Gut bacterial pathway abundance (PWY.6708..ubiquinol.8.biosynthesis..prokaryotic.)	TRUE	textfile	0.00744932660804131	58.0605022843507	20.9552810484063
ebi-a-GCST90027597	1	237469065	-0.28897	0.0623148	3.53061e-06	7738	rs1030115	G	A	0.110073	Gut bacterial pathway abundance (PWY.6731..starch.degradation.III)	TRUE	textfile	0.0163595253111413	128.662139331976	21.5041908080913
ebi-a-GCST90027597	1	3709093	0.217252	0.0440255	8.02823e-07	7738	rs61759306	T	C	0.213506	Gut bacterial pathway abundance (PWY.6731..starch.degradation.III)	TRUE	textfile	0.0158512333763783	124.600208381463	24.3511217729466
ebi-a-GCST90027597	2	121567079	-0.408074	0.0866984	2.51611e-06	7738	rs55922034	A	C	0.0555627	Gut bacterial pathway abundance (PWY.6731..starch.degradation.III)	TRUE	textfile	0.0174768966600112	137.606201932803	22.1541802361149
ebi-a-GCST90027597	4	8977702	-0.211497	0.0465319	5.48833e-06	7738	rs2368650	G	A	0.282367	Gut bacterial pathway abundance (PWY.6731..starch.degradation.III)	TRUE	textfile	0.0181282031594808	142.829013006595	20.6588836980212
ebi-a-GCST90027597	4	147414147	0.163375	0.0364988	7.59941e-06	7738	rs7665599	T	C	0.619459	Gut bacterial pathway abundance (PWY.6731..starch.degradation.III)	TRUE	textfile	0.0125838988586917	98.5896841851351	20.0361386841033
ebi-a-GCST90027597	6	69205367	-0.163017	0.0358625	5.47772e-06	7738	rs4440429	T	C	0.639166	Gut bacterial pathway abundance (PWY.6731..starch.degradation.III)	TRUE	textfile	0.0122579234928372	96.00410714092	20.6625858307959
ebi-a-GCST90027597	10	49766200	-0.166098	0.036818	6.44243e-06	7738	rs2166227	C	G	0.324661	Gut bacterial pathway abundance (PWY.6731..starch.degradation.III)	TRUE	textfile	0.0120979212808767	94.7356231401058	20.3520621145753
ebi-a-GCST90027597	11	119520997	-0.201517	0.0404339	6.23304e-07	7738	rs11822940	C	G	0.261848	Gut bacterial pathway abundance (PWY.6731..starch.degradation.III)	TRUE	textfile	0.0156981486018135	123.377678718296	24.8388859270436
ebi-a-GCST90027597	13	32677274	0.162257	0.0363365	7.99135e-06	7738	rs457793	G	C	0.663735	Gut bacterial pathway abundance (PWY.6731..starch.degradation.III)	TRUE	textfile	0.0117520401174132	91.9949102238571	19.9397954149591
ebi-a-GCST90027597	15	90351574	-0.204226	0.0422004	1.30215e-06	7738	rs10152918	A	G	0.417203	Gut bacterial pathway abundance (PWY.6731..starch.degradation.III)	TRUE	textfile	0.0202822806767683	160.151970532762	23.4201098410551
ebi-a-GCST90027597	15	99736690	0.159327	0.0358941	9.04607e-06	7738	rs2602034	A	G	0.605644	Gut bacterial pathway abundance (PWY.6731..starch.degradation.III)	TRUE	textfile	0.0121259179492563	94.9575486996412	19.7030119513823
ebi-a-GCST90027597	17	51373354	-0.171177	0.0371812	4.14725e-06	7738	rs806925	G	A	0.657926	Gut bacterial pathway abundance (PWY.6731..starch.degradation.III)	TRUE	textfile	0.0131891841654503	103.395227399929	21.1955171344829
ebi-a-GCST90027597	17	11653273	-0.176071	0.0387149	5.41901e-06	7738	rs12451647	G	A	0.713511	Gut bacterial pathway abundance (PWY.6731..starch.degradation.III)	TRUE	textfile	0.0126740168948873	99.3047852245271	20.6832784163872
ebi-a-GCST90027598	1	29840322	0.0754898	0.0167521	6.59705e-06	7738	rs9286959	A	T	0.438789	Gut bacterial pathway abundance (PWY.6737..starch.degradation.V)	TRUE	textfile	0.00280665125310891	21.7733643343439	20.3066384227211
ebi-a-GCST90027598	6	107249301	-0.173672	0.038162	5.34121e-06	7738	rs17067756	G	A	0.0585032	Gut bacterial pathway abundance (PWY.6737..starch.degradation.V)	TRUE	textfile	0.0033226766302482	25.7899179693328	20.710822989278
ebi-a-GCST90027598	10	125680455	0.136762	0.027691	7.85833e-07	7738	rs7083857	G	C	0.0977465	Gut bacterial pathway abundance (PWY.6737..starch.degradation.V)	TRUE	textfile	0.00329906348761522	25.6060310623318	24.3923479947999
ebi-a-GCST90027598	11	70425722	-0.095626	0.0211507	6.1495e-06	7738	rs12420239	A	G	0.186183	Gut bacterial pathway abundance (PWY.6737..starch.degradation.V)	TRUE	textfile	0.00277107804063178	21.4966285576713	20.4410165093083
ebi-a-GCST90027598	13	55103187	0.16246	0.0356943	5.32819e-06	7738	rs12868026	A	G	0.0538899	Gut bacterial pathway abundance (PWY.6737..starch.degradation.V)	TRUE	textfile	0.00269136096934021	20.8765548035885	20.7154875409562
[truncated: 2,534 more rows]
