# Supplementary material for: Causal interplay between lactose intolerance and gut microbiota: a combined bidirectional Mendelian randomization and in vivo validation study
Source: Front Nutr. 2026 Jun 1;13:1803337. doi: 10.3389/fnut.2026.1803337 (PMC13265576; doi:10.3389/fnut.2026.1803337)
Supplement: Supplementary file 1 [file Data_Sheet_1.zip › supplementary materials/Forward/02.The outcome data extracted from the 01 file.csv]

SNP	chr	pos	beta.outcome	se.outcome	samplesize.outcome	pval.outcome	eaf.outcome	effect_allele.outcome	other_allele.outcome	outcome	id.outcome	originalname.outcome	outcome.deprecated	mr_keep.outcome	data_source.outcome
rs857044	1	56836412	-0.00404676	0.0463393	421086	0.93041	0.369867	A	T	Lactose intolerance, other/unspecified || id:finngen_R12_E4_LACTONAS	finngen_R12_E4_LACTONAS	Lactose intolerance, other/unspecified	Lactose intolerance, other/unspecified || ||	TRUE	MedicineITLab
rs59244529	1	86106633	0.0181926	0.063073	421086	0.773012	0.146141	T	C	Lactose intolerance, other/unspecified || id:finngen_R12_E4_LACTONAS	finngen_R12_E4_LACTONAS	Lactose intolerance, other/unspecified	Lactose intolerance, other/unspecified || ||	TRUE	MedicineITLab
rs6695790	1	158083176	0.0790314	0.045042	421086	0.079325	0.565803	G	T	Lactose intolerance, other/unspecified || id:finngen_R12_E4_LACTONAS	finngen_R12_E4_LACTONAS	Lactose intolerance, other/unspecified	Lactose intolerance, other/unspecified || ||	TRUE	MedicineITLab
rs67194754	1	195532019	-0.043202	0.0533816	421086	0.418339	0.225372	G	A	Lactose intolerance, other/unspecified || id:finngen_R12_E4_LACTONAS	finngen_R12_E4_LACTONAS	Lactose intolerance, other/unspecified	Lactose intolerance, other/unspecified || ||	TRUE	MedicineITLab
rs1635513	1	241906945	0.130598	0.0578339	421086	0.0239354	0.813463	C	A	Lactose intolerance, other/unspecified || id:finngen_R12_E4_LACTONAS	finngen_R12_E4_LACTONAS	Lactose intolerance, other/unspecified	Lactose intolerance, other/unspecified || ||	TRUE	MedicineITLab
rs60200511	1	244771774	-0.0739201	0.0840713	421086	0.379263	0.0762116	G	A	Lactose intolerance, other/unspecified || id:finngen_R12_E4_LACTONAS	finngen_R12_E4_LACTONAS	Lactose intolerance, other/unspecified	Lactose intolerance, other/unspecified || ||	TRUE	MedicineITLab
rs6750178	2	70329205	-0.00733828	0.0446839	421086	0.869553	0.540554	C	T	Lactose intolerance, other/unspecified || id:finngen_R12_E4_LACTONAS	finngen_R12_E4_LACTONAS	Lactose intolerance, other/unspecified	Lactose intolerance, other/unspecified || ||	TRUE	MedicineITLab
rs77502228	2	139748204	0.148846	0.105816	421086	0.159533	0.0469747	T	A	Lactose intolerance, other/unspecified || id:finngen_R12_E4_LACTONAS	finngen_R12_E4_LACTONAS	Lactose intolerance, other/unspecified	Lactose intolerance, other/unspecified || ||	TRUE	MedicineITLab
rs35057482	2	179459439	-0.128442	0.0976395	421086	0.188351	0.0555119	T	C	Lactose intolerance, other/unspecified || id:finngen_R12_E4_LACTONAS	finngen_R12_E4_LACTONAS	Lactose intolerance, other/unspecified	Lactose intolerance, other/unspecified || ||	TRUE	MedicineITLab
rs1521646	2	212179530	-0.0272992	0.0447151	421086	0.541521	0.476158	C	G	Lactose intolerance, other/unspecified || id:finngen_R12_E4_LACTONAS	finngen_R12_E4_LACTONAS	Lactose intolerance, other/unspecified	Lactose intolerance, other/unspecified || ||	TRUE	MedicineITLab
rs16855891	2	216307661	0.235396	0.0822869	421086	0.00422737	0.0662383	A	G	Lactose intolerance, other/unspecified || id:finngen_R12_E4_LACTONAS	finngen_R12_E4_LACTONAS	Lactose intolerance, other/unspecified	Lactose intolerance, other/unspecified || ||	TRUE	MedicineITLab
rs78351682	3	24505200	0.128212	0.0823591	421086	0.119531	0.0823838	G	A	Lactose intolerance, other/unspecified || id:finngen_R12_E4_LACTONAS	finngen_R12_E4_LACTONAS	Lactose intolerance, other/unspecified	Lactose intolerance, other/unspecified || ||	TRUE	MedicineITLab
rs74452406	3	63027196	-0.0139424	0.089048	421086	0.875583	0.0686764	T	C	Lactose intolerance, other/unspecified || id:finngen_R12_E4_LACTONAS	finngen_R12_E4_LACTONAS	Lactose intolerance, other/unspecified	Lactose intolerance, other/unspecified || ||	TRUE	MedicineITLab
rs11708774	3	110581760	0.0687373	0.0472339	421086	0.145599	0.340037	G	A	Lactose intolerance, other/unspecified || id:finngen_R12_E4_LACTONAS	finngen_R12_E4_LACTONAS	Lactose intolerance, other/unspecified	Lactose intolerance, other/unspecified || ||	TRUE	MedicineITLab
rs34355813	3	113582839	-0.160397	0.140674	421086	0.254203	0.0254386	C	T	Lactose intolerance, other/unspecified || id:finngen_R12_E4_LACTONAS	finngen_R12_E4_LACTONAS	Lactose intolerance, other/unspecified	Lactose intolerance, other/unspecified || ||	TRUE	MedicineITLab
rs13096036	3	113591081	-0.105207	0.108605	421086	0.332692	0.0446667	G	A	Lactose intolerance, other/unspecified || id:finngen_R12_E4_LACTONAS	finngen_R12_E4_LACTONAS	Lactose intolerance, other/unspecified	Lactose intolerance, other/unspecified || ||	TRUE	MedicineITLab
rs73871281	3	144622941	0.0552772	0.0863397	421086	0.522023	0.0715105	C	T	Lactose intolerance, other/unspecified || id:finngen_R12_E4_LACTONAS	finngen_R12_E4_LACTONAS	Lactose intolerance, other/unspecified	Lactose intolerance, other/unspecified || ||	TRUE	MedicineITLab
rs36107535	3	144126846	-0.0589175	0.0523385	421086	0.260292	0.23746	T	C	Lactose intolerance, other/unspecified || id:finngen_R12_E4_LACTONAS	finngen_R12_E4_LACTONAS	Lactose intolerance, other/unspecified	Lactose intolerance, other/unspecified || ||	TRUE	MedicineITLab
rs73163971	3	168926033	-0.0341009	0.10129	421086	0.736368	0.0516394	T	C	Lactose intolerance, other/unspecified || id:finngen_R12_E4_LACTONAS	finngen_R12_E4_LACTONAS	Lactose intolerance, other/unspecified	Lactose intolerance, other/unspecified || ||	TRUE	MedicineITLab
rs6805759	3	172175860	-0.0267503	0.0445689	421086	0.548373	0.535765	G	A	Lactose intolerance, other/unspecified || id:finngen_R12_E4_LACTONAS	finngen_R12_E4_LACTONAS	Lactose intolerance, other/unspecified	Lactose intolerance, other/unspecified || ||	TRUE	MedicineITLab
rs3774046	3	171019214	0.0866787	0.0655907	421086	0.186331	0.133335	G	A	Lactose intolerance, other/unspecified || id:finngen_R12_E4_LACTONAS	finngen_R12_E4_LACTONAS	Lactose intolerance, other/unspecified	Lactose intolerance, other/unspecified || ||	TRUE	MedicineITLab
rs79951774	3	189829180	-0.0784128	0.127819	421086	0.539568	0.0315286	T	G	Lactose intolerance, other/unspecified || id:finngen_R12_E4_LACTONAS	finngen_R12_E4_LACTONAS	Lactose intolerance, other/unspecified	Lactose intolerance, other/unspecified || ||	TRUE	MedicineITLab
rs75209389	4	7443866	-0.0834231	0.058757	421086	0.155666	0.173594	T	G	Lactose intolerance, other/unspecified || id:finngen_R12_E4_LACTONAS	finngen_R12_E4_LACTONAS	Lactose intolerance, other/unspecified	Lactose intolerance, other/unspecified || ||	TRUE	MedicineITLab
rs936232	4	25811448	0.0401644	0.0468684	421086	0.391467	0.347345	A	G	Lactose intolerance, other/unspecified || id:finngen_R12_E4_LACTONAS	finngen_R12_E4_LACTONAS	Lactose intolerance, other/unspecified	Lactose intolerance, other/unspecified || ||	TRUE	MedicineITLab
rs337641	4	38610181	0.023365	0.0570681	421086	0.682229	0.814345	A	G	Lactose intolerance, other/unspecified || id:finngen_R12_E4_LACTONAS	finngen_R12_E4_LACTONAS	Lactose intolerance, other/unspecified	Lactose intolerance, other/unspecified || ||	TRUE	MedicineITLab
rs111440229	4	76807664	0.169852	0.116736	421086	0.145667	0.0375971	G	A	Lactose intolerance, other/unspecified || id:finngen_R12_E4_LACTONAS	finngen_R12_E4_LACTONAS	Lactose intolerance, other/unspecified	Lactose intolerance, other/unspecified || ||	TRUE	MedicineITLab
rs79195460	1	26391097	-0.0269374	0.116865	421086	0.817704	0.0375327	T	C	Lactose intolerance, other/unspecified || id:finngen_R12_E4_LACTONAS	finngen_R12_E4_LACTONAS	Lactose intolerance, other/unspecified	Lactose intolerance, other/unspecified || ||	TRUE	MedicineITLab
rs1323288	1	58780443	-0.00225848	0.0485657	421086	0.962909	0.301833	G	T	Lactose intolerance, other/unspecified || id:finngen_R12_E4_LACTONAS	finngen_R12_E4_LACTONAS	Lactose intolerance, other/unspecified	Lactose intolerance, other/unspecified || ||	TRUE	MedicineITLab
rs11208867	1	66454381	-0.0188878	0.0476576	421086	0.691866	0.321601	A	T	Lactose intolerance, other/unspecified || id:finngen_R12_E4_LACTONAS	finngen_R12_E4_LACTONAS	Lactose intolerance, other/unspecified	Lactose intolerance, other/unspecified || ||	TRUE	MedicineITLab
rs12034038	1	83575927	0.148261	0.0724331	421086	0.0406705	0.104715	C	G	Lactose intolerance, other/unspecified || id:finngen_R12_E4_LACTONAS	finngen_R12_E4_LACTONAS	Lactose intolerance, other/unspecified	Lactose intolerance, other/unspecified || ||	TRUE	MedicineITLab
rs12035973	1	83577586	0.152483	0.0725711	421086	0.0356279	0.104345	A	G	Lactose intolerance, other/unspecified || id:finngen_R12_E4_LACTONAS	finngen_R12_E4_LACTONAS	Lactose intolerance, other/unspecified	Lactose intolerance, other/unspecified || ||	TRUE	MedicineITLab
rs115001375	1	82553043	-0.127588	0.0894648	421086	0.153832	0.0657602	C	T	Lactose intolerance, other/unspecified || id:finngen_R12_E4_LACTONAS	finngen_R12_E4_LACTONAS	Lactose intolerance, other/unspecified	Lactose intolerance, other/unspecified || ||	TRUE	MedicineITLab
rs56398621	1	87770567	-0.0904365	0.0573427	421086	0.114767	0.187956	T	C	Lactose intolerance, other/unspecified || id:finngen_R12_E4_LACTONAS	finngen_R12_E4_LACTONAS	Lactose intolerance, other/unspecified	Lactose intolerance, other/unspecified || ||	TRUE	MedicineITLab
rs41265179	1	153629352	-0.00939584	0.0745787	421086	0.899743	0.10108	T	G	Lactose intolerance, other/unspecified || id:finngen_R12_E4_LACTONAS	finngen_R12_E4_LACTONAS	Lactose intolerance, other/unspecified	Lactose intolerance, other/unspecified || ||	TRUE	MedicineITLab
rs9804152	1	158549149	0.0566118	0.0553956	421086	0.306802	0.797162	C	T	Lactose intolerance, other/unspecified || id:finngen_R12_E4_LACTONAS	finngen_R12_E4_LACTONAS	Lactose intolerance, other/unspecified	Lactose intolerance, other/unspecified || ||	TRUE	MedicineITLab
rs7539819	1	165881359	-0.00545225	0.0454268	421086	0.904465	0.402007	G	T	Lactose intolerance, other/unspecified || id:finngen_R12_E4_LACTONAS	finngen_R12_E4_LACTONAS	Lactose intolerance, other/unspecified	Lactose intolerance, other/unspecified || ||	TRUE	MedicineITLab
rs10911039	1	182224958	-0.0627566	0.0573574	421086	0.273897	0.186956	G	A	Lactose intolerance, other/unspecified || id:finngen_R12_E4_LACTONAS	finngen_R12_E4_LACTONAS	Lactose intolerance, other/unspecified	Lactose intolerance, other/unspecified || ||	TRUE	MedicineITLab
rs1408826	1	199234774	-0.0449824	0.0445788	421086	0.312949	0.53288	C	G	Lactose intolerance, other/unspecified || id:finngen_R12_E4_LACTONAS	finngen_R12_E4_LACTONAS	Lactose intolerance, other/unspecified	Lactose intolerance, other/unspecified || ||	TRUE	MedicineITLab
rs7522136	1	210619626	0.0362599	0.0577385	421086	0.530003	0.184931	A	C	Lactose intolerance, other/unspecified || id:finngen_R12_E4_LACTONAS	finngen_R12_E4_LACTONAS	Lactose intolerance, other/unspecified	Lactose intolerance, other/unspecified || ||	TRUE	MedicineITLab
rs76253510	1	210628550	-0.0864732	0.120054	421086	0.471347	0.0357522	A	G	Lactose intolerance, other/unspecified || id:finngen_R12_E4_LACTONAS	finngen_R12_E4_LACTONAS	Lactose intolerance, other/unspecified	Lactose intolerance, other/unspecified || ||	TRUE	MedicineITLab
rs548331	1	229063184	-0.0108801	0.0604977	421086	0.857275	0.840411	A	T	Lactose intolerance, other/unspecified || id:finngen_R12_E4_LACTONAS	finngen_R12_E4_LACTONAS	Lactose intolerance, other/unspecified	Lactose intolerance, other/unspecified || ||	TRUE	MedicineITLab
rs7527876	1	242765300	-0.0407274	0.05921	421086	0.491549	0.16993	C	T	Lactose intolerance, other/unspecified || id:finngen_R12_E4_LACTONAS	finngen_R12_E4_LACTONAS	Lactose intolerance, other/unspecified	Lactose intolerance, other/unspecified || ||	TRUE	MedicineITLab
rs7426276	2	1069014	0.0929118	0.0792584	421086	0.24109	0.086294	A	G	Lactose intolerance, other/unspecified || id:finngen_R12_E4_LACTONAS	finngen_R12_E4_LACTONAS	Lactose intolerance, other/unspecified	Lactose intolerance, other/unspecified || ||	TRUE	MedicineITLab
rs12623651	2	20484896	0.0471079	0.0472015	421086	0.318271	0.334781	A	C	Lactose intolerance, other/unspecified || id:finngen_R12_E4_LACTONAS	finngen_R12_E4_LACTONAS	Lactose intolerance, other/unspecified	Lactose intolerance, other/unspecified || ||	TRUE	MedicineITLab
rs60960031	2	21307787	0.0248089	0.0451683	421086	0.58283	0.415717	A	G	Lactose intolerance, other/unspecified || id:finngen_R12_E4_LACTONAS	finngen_R12_E4_LACTONAS	Lactose intolerance, other/unspecified	Lactose intolerance, other/unspecified || ||	TRUE	MedicineITLab
rs62149083	2	35805732	0.0617488	0.0663958	421086	0.352366	0.138298	C	T	Lactose intolerance, other/unspecified || id:finngen_R12_E4_LACTONAS	finngen_R12_E4_LACTONAS	Lactose intolerance, other/unspecified	Lactose intolerance, other/unspecified || ||	TRUE	MedicineITLab
rs6733157	2	37733225	-0.0581928	0.044944	421086	0.195395	0.558027	T	C	Lactose intolerance, other/unspecified || id:finngen_R12_E4_LACTONAS	finngen_R12_E4_LACTONAS	Lactose intolerance, other/unspecified	Lactose intolerance, other/unspecified || ||	TRUE	MedicineITLab
rs2004833	2	44147845	0.0142729	0.0457455	421086	0.755035	0.616132	T	G	Lactose intolerance, other/unspecified || id:finngen_R12_E4_LACTONAS	finngen_R12_E4_LACTONAS	Lactose intolerance, other/unspecified	Lactose intolerance, other/unspecified || ||	TRUE	MedicineITLab
rs2727894	2	52426766	-0.00669682	0.0605742	421086	0.911969	0.162033	G	A	Lactose intolerance, other/unspecified || id:finngen_R12_E4_LACTONAS	finngen_R12_E4_LACTONAS	Lactose intolerance, other/unspecified	Lactose intolerance, other/unspecified || ||	TRUE	MedicineITLab
rs4629160	2	115302641	-0.00813659	0.0547475	421086	0.881853	0.79231	G	A	Lactose intolerance, other/unspecified || id:finngen_R12_E4_LACTONAS	finngen_R12_E4_LACTONAS	Lactose intolerance, other/unspecified	Lactose intolerance, other/unspecified || ||	TRUE	MedicineITLab
rs57711736	2	171604444	0.0187716	0.0571367	421086	0.742504	0.188034	A	G	Lactose intolerance, other/unspecified || id:finngen_R12_E4_LACTONAS	finngen_R12_E4_LACTONAS	Lactose intolerance, other/unspecified	Lactose intolerance, other/unspecified || ||	TRUE	MedicineITLab
rs12693170	2	178872417	-0.00155129	0.048384	421086	0.974422	0.6977	A	C	Lactose intolerance, other/unspecified || id:finngen_R12_E4_LACTONAS	finngen_R12_E4_LACTONAS	Lactose intolerance, other/unspecified	Lactose intolerance, other/unspecified || ||	TRUE	MedicineITLab
rs9847008	3	2021362	0.00593109	0.0594278	421086	0.9205	0.166818	G	T	Lactose intolerance, other/unspecified || id:finngen_R12_E4_LACTONAS	finngen_R12_E4_LACTONAS	Lactose intolerance, other/unspecified	Lactose intolerance, other/unspecified || ||	TRUE	MedicineITLab
rs4857976	3	21065264	-0.0576753	0.0718971	421086	0.422442	0.89221	G	A	Lactose intolerance, other/unspecified || id:finngen_R12_E4_LACTONAS	finngen_R12_E4_LACTONAS	Lactose intolerance, other/unspecified	Lactose intolerance, other/unspecified || ||	TRUE	MedicineITLab
rs12487786	3	64972389	-0.0319886	0.0502806	421086	0.524646	0.737065	C	T	Lactose intolerance, other/unspecified || id:finngen_R12_E4_LACTONAS	finngen_R12_E4_LACTONAS	Lactose intolerance, other/unspecified	Lactose intolerance, other/unspecified || ||	TRUE	MedicineITLab
rs17709673	3	73916822	-0.0404409	0.0494018	421086	0.413009	0.291916	T	C	Lactose intolerance, other/unspecified || id:finngen_R12_E4_LACTONAS	finngen_R12_E4_LACTONAS	Lactose intolerance, other/unspecified	Lactose intolerance, other/unspecified || ||	TRUE	MedicineITLab
rs9811455	3	107072400	-0.0963122	0.0517826	421086	0.0628956	0.2495	C	T	Lactose intolerance, other/unspecified || id:finngen_R12_E4_LACTONAS	finngen_R12_E4_LACTONAS	Lactose intolerance, other/unspecified	Lactose intolerance, other/unspecified || ||	TRUE	MedicineITLab
rs28542462	4	3883491	-0.107464	0.0470731	421086	0.0224352	0.381047	C	T	Lactose intolerance, other/unspecified || id:finngen_R12_E4_LACTONAS	finngen_R12_E4_LACTONAS	Lactose intolerance, other/unspecified	Lactose intolerance, other/unspecified || ||	TRUE	MedicineITLab
rs116656500	4	7959566	-0.000796961	0.0920499	421086	0.993092	0.0625284	C	T	Lactose intolerance, other/unspecified || id:finngen_R12_E4_LACTONAS	finngen_R12_E4_LACTONAS	Lactose intolerance, other/unspecified	Lactose intolerance, other/unspecified || ||	TRUE	MedicineITLab
rs35335925	4	20819477	-0.118556	0.0495641	421086	0.0167579	0.287423	C	G	Lactose intolerance, other/unspecified || id:finngen_R12_E4_LACTONAS	finngen_R12_E4_LACTONAS	Lactose intolerance, other/unspecified	Lactose intolerance, other/unspecified || ||	TRUE	MedicineITLab
rs297276	4	27645542	0.0595283	0.0464433	421086	0.199933	0.360716	T	G	Lactose intolerance, other/unspecified || id:finngen_R12_E4_LACTONAS	finngen_R12_E4_LACTONAS	Lactose intolerance, other/unspecified	Lactose intolerance, other/unspecified || ||	TRUE	MedicineITLab
rs919100	4	37090833	-0.0118405	0.0476888	421086	0.803913	0.679471	A	C	Lactose intolerance, other/unspecified || id:finngen_R12_E4_LACTONAS	finngen_R12_E4_LACTONAS	Lactose intolerance, other/unspecified	Lactose intolerance, other/unspecified || ||	TRUE	MedicineITLab
rs11732081	4	61735188	-0.0463876	0.0447708	421086	0.30015	0.453153	T	C	Lactose intolerance, other/unspecified || id:finngen_R12_E4_LACTONAS	finngen_R12_E4_LACTONAS	Lactose intolerance, other/unspecified	Lactose intolerance, other/unspecified || ||	TRUE	MedicineITLab
rs72661091	4	73033944	0.0206527	0.102792	421086	0.840763	0.0502833	A	G	Lactose intolerance, other/unspecified || id:finngen_R12_E4_LACTONAS	finngen_R12_E4_LACTONAS	Lactose intolerance, other/unspecified	Lactose intolerance, other/unspecified || ||	TRUE	MedicineITLab
rs61759306	1	3792529	0.0507886	0.0512603	421086	0.321784	0.255039	T	C	Lactose intolerance, other/unspecified || id:finngen_R12_E4_LACTONAS	finngen_R12_E4_LACTONAS	Lactose intolerance, other/unspecified	Lactose intolerance, other/unspecified || ||	TRUE	MedicineITLab
rs61545203	1	59085535	0.0295476	0.0750244	421086	0.693699	0.0975845	C	A	Lactose intolerance, other/unspecified || id:finngen_R12_E4_LACTONAS	finngen_R12_E4_LACTONAS	Lactose intolerance, other/unspecified	Lactose intolerance, other/unspecified || ||	TRUE	MedicineITLab
rs315026	1	76575488	0.0208128	0.0496506	421086	0.67508	0.276345	G	A	Lactose intolerance, other/unspecified || id:finngen_R12_E4_LACTONAS	finngen_R12_E4_LACTONAS	Lactose intolerance, other/unspecified	Lactose intolerance, other/unspecified || ||	TRUE	MedicineITLab
rs2477580	1	111244773	0.0368294	0.0572571	421086	0.520075	0.813119	G	A	Lactose intolerance, other/unspecified || id:finngen_R12_E4_LACTONAS	finngen_R12_E4_LACTONAS	Lactose intolerance, other/unspecified	Lactose intolerance, other/unspecified || ||	TRUE	MedicineITLab
rs78778914	1	150477225	0.0190419	0.0789354	421086	0.809373	0.0878153	C	T	Lactose intolerance, other/unspecified || id:finngen_R12_E4_LACTONAS	finngen_R12_E4_LACTONAS	Lactose intolerance, other/unspecified	Lactose intolerance, other/unspecified || ||	TRUE	MedicineITLab
rs2737651	1	200066924	-0.0811891	0.0609257	421086	0.182666	0.159464	C	T	Lactose intolerance, other/unspecified || id:finngen_R12_E4_LACTONAS	finngen_R12_E4_LACTONAS	Lactose intolerance, other/unspecified	Lactose intolerance, other/unspecified || ||	TRUE	MedicineITLab
rs1751578	1	207999380	0.0305443	0.044887	421086	0.496207	0.49508	T	C	Lactose intolerance, other/unspecified || id:finngen_R12_E4_LACTONAS	finngen_R12_E4_LACTONAS	Lactose intolerance, other/unspecified	Lactose intolerance, other/unspecified || ||	TRUE	MedicineITLab
rs12128621	1	214411174	0.0776607	0.0445348	421086	0.0811914	0.498701	A	T	Lactose intolerance, other/unspecified || id:finngen_R12_E4_LACTONAS	finngen_R12_E4_LACTONAS	Lactose intolerance, other/unspecified	Lactose intolerance, other/unspecified || ||	TRUE	MedicineITLab
rs10779615	1	214423091	0.0646751	0.0446027	421086	0.147051	0.530623	G	C	Lactose intolerance, other/unspecified || id:finngen_R12_E4_LACTONAS	finngen_R12_E4_LACTONAS	Lactose intolerance, other/unspecified	Lactose intolerance, other/unspecified || ||	TRUE	MedicineITLab
rs4670011	2	14626696	-0.0810568	0.04585	421086	0.0770832	0.380627	C	T	Lactose intolerance, other/unspecified || id:finngen_R12_E4_LACTONAS	finngen_R12_E4_LACTONAS	Lactose intolerance, other/unspecified	Lactose intolerance, other/unspecified || ||	TRUE	MedicineITLab
rs17565877	2	33155369	0.0977178	0.0445418	421086	0.0282462	0.538983	G	C	Lactose intolerance, other/unspecified || id:finngen_R12_E4_LACTONAS	finngen_R12_E4_LACTONAS	Lactose intolerance, other/unspecified	Lactose intolerance, other/unspecified || ||	TRUE	MedicineITLab
rs12713418	2	60309992	0.0173903	0.0468539	421086	0.710518	0.655956	C	G	Lactose intolerance, other/unspecified || id:finngen_R12_E4_LACTONAS	finngen_R12_E4_LACTONAS	Lactose intolerance, other/unspecified	Lactose intolerance, other/unspecified || ||	TRUE	MedicineITLab
rs7557745	2	106914996	-0.225917	0.104257	421086	0.0302406	0.951578	C	T	Lactose intolerance, other/unspecified || id:finngen_R12_E4_LACTONAS	finngen_R12_E4_LACTONAS	Lactose intolerance, other/unspecified	Lactose intolerance, other/unspecified || ||	TRUE	MedicineITLab
rs12472147	2	123815199	-0.154425	0.0808023	421086	0.0559861	0.91521	G	A	Lactose intolerance, other/unspecified || id:finngen_R12_E4_LACTONAS	finngen_R12_E4_LACTONAS	Lactose intolerance, other/unspecified	Lactose intolerance, other/unspecified || ||	TRUE	MedicineITLab
rs12621563	2	125281666	0.00378167	0.0446109	421086	0.932444	0.486375	G	A	Lactose intolerance, other/unspecified || id:finngen_R12_E4_LACTONAS	finngen_R12_E4_LACTONAS	Lactose intolerance, other/unspecified	Lactose intolerance, other/unspecified || ||	TRUE	MedicineITLab
rs78559400	2	226621582	0.0936018	0.0967112	421086	0.333119	0.0580485	T	C	Lactose intolerance, other/unspecified || id:finngen_R12_E4_LACTONAS	finngen_R12_E4_LACTONAS	Lactose intolerance, other/unspecified	Lactose intolerance, other/unspecified || ||	TRUE	MedicineITLab
rs3106302	2	230975395	-0.0128689	0.0445029	421086	0.772453	0.53027	T	C	Lactose intolerance, other/unspecified || id:finngen_R12_E4_LACTONAS	finngen_R12_E4_LACTONAS	Lactose intolerance, other/unspecified	Lactose intolerance, other/unspecified || ||	TRUE	MedicineITLab
rs12633789	3	16348571	0.00585853	0.0756335	421086	0.938258	0.0970019	A	G	Lactose intolerance, other/unspecified || id:finngen_R12_E4_LACTONAS	finngen_R12_E4_LACTONAS	Lactose intolerance, other/unspecified	Lactose intolerance, other/unspecified || ||	TRUE	MedicineITLab
rs4024642	3	23869771	-0.0687835	0.0485963	421086	0.15695	0.701796	C	A	Lactose intolerance, other/unspecified || id:finngen_R12_E4_LACTONAS	finngen_R12_E4_LACTONAS	Lactose intolerance, other/unspecified	Lactose intolerance, other/unspecified || ||	TRUE	MedicineITLab
rs9843052	3	88634302	0.0496895	0.0473078	421086	0.29356	0.331707	T	C	Lactose intolerance, other/unspecified || id:finngen_R12_E4_LACTONAS	finngen_R12_E4_LACTONAS	Lactose intolerance, other/unspecified	Lactose intolerance, other/unspecified || ||	TRUE	MedicineITLab
rs7631540	3	114111672	0.0146803	0.0446439	421086	0.742284	0.525098	T	C	Lactose intolerance, other/unspecified || id:finngen_R12_E4_LACTONAS	finngen_R12_E4_LACTONAS	Lactose intolerance, other/unspecified	Lactose intolerance, other/unspecified || ||	TRUE	MedicineITLab
rs13071362	3	117271969	0.0175454	0.0495656	421086	0.723351	0.281593	G	A	Lactose intolerance, other/unspecified || id:finngen_R12_E4_LACTONAS	finngen_R12_E4_LACTONAS	Lactose intolerance, other/unspecified	Lactose intolerance, other/unspecified || ||	TRUE	MedicineITLab
rs10937272	3	186831366	-0.0602141	0.0447668	421086	0.178605	0.523635	G	C	Lactose intolerance, other/unspecified || id:finngen_R12_E4_LACTONAS	finngen_R12_E4_LACTONAS	Lactose intolerance, other/unspecified	Lactose intolerance, other/unspecified || ||	TRUE	MedicineITLab
rs114981645	4	7233456	-0.0819344	0.13409	421086	0.541173	0.0285154	A	G	Lactose intolerance, other/unspecified || id:finngen_R12_E4_LACTONAS	finngen_R12_E4_LACTONAS	Lactose intolerance, other/unspecified	Lactose intolerance, other/unspecified || ||	TRUE	MedicineITLab
rs123043	4	16822277	-0.104935	0.0468538	421086	0.0251148	0.653816	A	C	Lactose intolerance, other/unspecified || id:finngen_R12_E4_LACTONAS	finngen_R12_E4_LACTONAS	Lactose intolerance, other/unspecified	Lactose intolerance, other/unspecified || ||	TRUE	MedicineITLab
rs12647170	4	24503147	-0.0837354	0.0752004	421086	0.265495	0.100663	G	A	Lactose intolerance, other/unspecified || id:finngen_R12_E4_LACTONAS	finngen_R12_E4_LACTONAS	Lactose intolerance, other/unspecified	Lactose intolerance, other/unspecified || ||	TRUE	MedicineITLab
rs62303695	4	46914132	0.109912	0.0654179	421086	0.0929287	0.134976	C	A	Lactose intolerance, other/unspecified || id:finngen_R12_E4_LACTONAS	finngen_R12_E4_LACTONAS	Lactose intolerance, other/unspecified	Lactose intolerance, other/unspecified || ||	TRUE	MedicineITLab
rs11721919	4	83364947	0.101593	0.0464202	421086	0.0286293	0.597368	G	C	Lactose intolerance, other/unspecified || id:finngen_R12_E4_LACTONAS	finngen_R12_E4_LACTONAS	Lactose intolerance, other/unspecified	Lactose intolerance, other/unspecified || ||	TRUE	MedicineITLab
rs2645383	4	100972224	-0.0131975	0.0485635	421086	0.785809	0.303705	C	T	Lactose intolerance, other/unspecified || id:finngen_R12_E4_LACTONAS	finngen_R12_E4_LACTONAS	Lactose intolerance, other/unspecified	Lactose intolerance, other/unspecified || ||	TRUE	MedicineITLab
rs11726764	4	106789203	-0.06912	0.13286	421086	0.60289	0.0282999	A	C	Lactose intolerance, other/unspecified || id:finngen_R12_E4_LACTONAS	finngen_R12_E4_LACTONAS	Lactose intolerance, other/unspecified	Lactose intolerance, other/unspecified || ||	TRUE	MedicineITLab
rs6672992	1	65382351	0.065051	0.058461	421086	0.265826	0.177106	C	A	Lactose intolerance, other/unspecified || id:finngen_R12_E4_LACTONAS	finngen_R12_E4_LACTONAS	Lactose intolerance, other/unspecified	Lactose intolerance, other/unspecified || ||	TRUE	MedicineITLab
rs1752223	1	81215167	0.0515232	0.0566385	421086	0.362989	0.192355	G	C	Lactose intolerance, other/unspecified || id:finngen_R12_E4_LACTONAS	finngen_R12_E4_LACTONAS	Lactose intolerance, other/unspecified	Lactose intolerance, other/unspecified || ||	TRUE	MedicineITLab
rs3013111	1	85183785	-0.0710869	0.0656666	421086	0.279011	0.132331	T	C	Lactose intolerance, other/unspecified || id:finngen_R12_E4_LACTONAS	finngen_R12_E4_LACTONAS	Lactose intolerance, other/unspecified	Lactose intolerance, other/unspecified || ||	TRUE	MedicineITLab
rs11161562	1	85244629	0.064797	0.0473994	421086	0.171611	0.332879	G	C	Lactose intolerance, other/unspecified || id:finngen_R12_E4_LACTONAS	finngen_R12_E4_LACTONAS	Lactose intolerance, other/unspecified	Lactose intolerance, other/unspecified || ||	TRUE	MedicineITLab
rs404634	1	107968879	-0.0349403	0.0538216	421086	0.516217	0.781144	C	T	Lactose intolerance, other/unspecified || id:finngen_R12_E4_LACTONAS	finngen_R12_E4_LACTONAS	Lactose intolerance, other/unspecified	Lactose intolerance, other/unspecified || ||	TRUE	MedicineITLab
rs79207650	1	154401686	-0.134149	0.152605	421086	0.379369	0.0219805	A	G	Lactose intolerance, other/unspecified || id:finngen_R12_E4_LACTONAS	finngen_R12_E4_LACTONAS	Lactose intolerance, other/unspecified	Lactose intolerance, other/unspecified || ||	TRUE	MedicineITLab
rs10801008	1	191026141	0.0209733	0.0530581	421086	0.69263	0.228772	T	C	Lactose intolerance, other/unspecified || id:finngen_R12_E4_LACTONAS	finngen_R12_E4_LACTONAS	Lactose intolerance, other/unspecified	Lactose intolerance, other/unspecified || ||	TRUE	MedicineITLab
rs148883344	2	16164293	-0.0874336	0.116615	421086	0.453397	0.0388082	A	C	Lactose intolerance, other/unspecified || id:finngen_R12_E4_LACTONAS	finngen_R12_E4_LACTONAS	Lactose intolerance, other/unspecified	Lactose intolerance, other/unspecified || ||	TRUE	MedicineITLab
rs11691985	2	19648530	-0.0765638	0.0714213	421086	0.283719	0.10852	T	A	Lactose intolerance, other/unspecified || id:finngen_R12_E4_LACTONAS	finngen_R12_E4_LACTONAS	Lactose intolerance, other/unspecified	Lactose intolerance, other/unspecified || ||	TRUE	MedicineITLab
rs72810711	2	27134061	-0.0091983	0.0565887	421086	0.870875	0.19383	C	G	Lactose intolerance, other/unspecified || id:finngen_R12_E4_LACTONAS	finngen_R12_E4_LACTONAS	Lactose intolerance, other/unspecified	Lactose intolerance, other/unspecified || ||	TRUE	MedicineITLab
rs13391731	2	34902913	0.0207809	0.0476178	421086	0.66254	0.321535	G	A	Lactose intolerance, other/unspecified || id:finngen_R12_E4_LACTONAS	finngen_R12_E4_LACTONAS	Lactose intolerance, other/unspecified	Lactose intolerance, other/unspecified || ||	TRUE	MedicineITLab
rs11125607	2	55862978	-0.0215143	0.0448797	421086	0.63167	0.442329	A	T	Lactose intolerance, other/unspecified || id:finngen_R12_E4_LACTONAS	finngen_R12_E4_LACTONAS	Lactose intolerance, other/unspecified	Lactose intolerance, other/unspecified || ||	TRUE	MedicineITLab
rs840787	2	65548756	-0.00588076	0.0458295	421086	0.897897	0.380926	G	C	Lactose intolerance, other/unspecified || id:finngen_R12_E4_LACTONAS	finngen_R12_E4_LACTONAS	Lactose intolerance, other/unspecified	Lactose intolerance, other/unspecified || ||	TRUE	MedicineITLab
rs116470157	2	64868952	-0.0344852	0.0759954	421086	0.649987	0.097714	T	C	Lactose intolerance, other/unspecified || id:finngen_R12_E4_LACTONAS	finngen_R12_E4_LACTONAS	Lactose intolerance, other/unspecified	Lactose intolerance, other/unspecified || ||	TRUE	MedicineITLab
rs2465095	2	136779334	0.24668	0.0436193	421086	1.55568e-08	0.424423	G	A	Lactose intolerance, other/unspecified || id:finngen_R12_E4_LACTONAS	finngen_R12_E4_LACTONAS	Lactose intolerance, other/unspecified	Lactose intolerance, other/unspecified || ||	TRUE	MedicineITLab
rs17793651	2	142558776	-0.0100946	0.113415	421086	0.929077	0.0402468	T	C	Lactose intolerance, other/unspecified || id:finngen_R12_E4_LACTONAS	finngen_R12_E4_LACTONAS	Lactose intolerance, other/unspecified	Lactose intolerance, other/unspecified || ||	TRUE	MedicineITLab
rs79328165	2	153070387	0.0218389	0.0707837	421086	0.757679	0.112345	C	T	Lactose intolerance, other/unspecified || id:finngen_R12_E4_LACTONAS	finngen_R12_E4_LACTONAS	Lactose intolerance, other/unspecified	Lactose intolerance, other/unspecified || ||	TRUE	MedicineITLab
rs1137722	2	192150985	-0.0519213	0.0475793	421086	0.275159	0.327689	C	T	Lactose intolerance, other/unspecified || id:finngen_R12_E4_LACTONAS	finngen_R12_E4_LACTONAS	Lactose intolerance, other/unspecified	Lactose intolerance, other/unspecified || ||	TRUE	MedicineITLab
rs1447497	2	204537647	-0.0898941	0.0522786	421086	0.0855205	0.759242	T	C	Lactose intolerance, other/unspecified || id:finngen_R12_E4_LACTONAS	finngen_R12_E4_LACTONAS	Lactose intolerance, other/unspecified	Lactose intolerance, other/unspecified || ||	TRUE	MedicineITLab
rs13061928	3	2890681	-0.0390174	0.0536654	421086	0.467196	0.228933	G	A	Lactose intolerance, other/unspecified || id:finngen_R12_E4_LACTONAS	finngen_R12_E4_LACTONAS	Lactose intolerance, other/unspecified	Lactose intolerance, other/unspecified || ||	TRUE	MedicineITLab
rs76382119	3	52072812	-0.0933071	0.0553269	421086	0.0917065	0.207703	A	G	Lactose intolerance, other/unspecified || id:finngen_R12_E4_LACTONAS	finngen_R12_E4_LACTONAS	Lactose intolerance, other/unspecified	Lactose intolerance, other/unspecified || ||	TRUE	MedicineITLab
rs6809294	3	52136846	-0.095124	0.0557031	421086	0.087692	0.203906	C	G	Lactose intolerance, other/unspecified || id:finngen_R12_E4_LACTONAS	finngen_R12_E4_LACTONAS	Lactose intolerance, other/unspecified	Lactose intolerance, other/unspecified || ||	TRUE	MedicineITLab
rs12633258	3	60678910	-0.0215765	0.0864513	421086	0.802913	0.0731934	A	G	Lactose intolerance, other/unspecified || id:finngen_R12_E4_LACTONAS	finngen_R12_E4_LACTONAS	Lactose intolerance, other/unspecified	Lactose intolerance, other/unspecified || ||	TRUE	MedicineITLab
rs1348931	3	63098954	-0.0409576	0.0452077	421086	0.364943	0.409724	T	G	Lactose intolerance, other/unspecified || id:finngen_R12_E4_LACTONAS	finngen_R12_E4_LACTONAS	Lactose intolerance, other/unspecified	Lactose intolerance, other/unspecified || ||	TRUE	MedicineITLab
rs78769049	3	113726955	0.0225021	0.0705221	421086	0.749666	0.113747	T	C	Lactose intolerance, other/unspecified || id:finngen_R12_E4_LACTONAS	finngen_R12_E4_LACTONAS	Lactose intolerance, other/unspecified	Lactose intolerance, other/unspecified || ||	TRUE	MedicineITLab
rs6772892	3	151019832	0.0198275	0.0460162	421086	0.666555	0.392722	G	T	Lactose intolerance, other/unspecified || id:finngen_R12_E4_LACTONAS	finngen_R12_E4_LACTONAS	Lactose intolerance, other/unspecified	Lactose intolerance, other/unspecified || ||	TRUE	MedicineITLab
rs1273560	3	197824169	0.0290422	0.0524792	421086	0.579987	0.24655	G	A	Lactose intolerance, other/unspecified || id:finngen_R12_E4_LACTONAS	finngen_R12_E4_LACTONAS	Lactose intolerance, other/unspecified	Lactose intolerance, other/unspecified || ||	TRUE	MedicineITLab
rs73216471	4	8060499	-0.0286823	0.0677731	421086	0.672142	0.122612	C	G	Lactose intolerance, other/unspecified || id:finngen_R12_E4_LACTONAS	finngen_R12_E4_LACTONAS	Lactose intolerance, other/unspecified	Lactose intolerance, other/unspecified || ||	TRUE	MedicineITLab
rs114537104	4	43580586	0.123647	0.0866402	421086	0.153541	0.071935	G	T	Lactose intolerance, other/unspecified || id:finngen_R12_E4_LACTONAS	finngen_R12_E4_LACTONAS	Lactose intolerance, other/unspecified	Lactose intolerance, other/unspecified || ||	TRUE	MedicineITLab
rs13140831	4	44578787	-0.0132396	0.0447583	421086	0.767381	0.540547	A	G	Lactose intolerance, other/unspecified || id:finngen_R12_E4_LACTONAS	finngen_R12_E4_LACTONAS	Lactose intolerance, other/unspecified	Lactose intolerance, other/unspecified || ||	TRUE	MedicineITLab
rs7553861	1	25158142	-0.0448332	0.049021	421086	0.360417	0.709136	G	T	Lactose intolerance, other/unspecified || id:finngen_R12_E4_LACTONAS	finngen_R12_E4_LACTONAS	Lactose intolerance, other/unspecified	Lactose intolerance, other/unspecified || ||	TRUE	MedicineITLab
rs111544141	1	51587345	0.00240312	0.0838387	421086	0.977133	0.0774156	T	A	Lactose intolerance, other/unspecified || id:finngen_R12_E4_LACTONAS	finngen_R12_E4_LACTONAS	Lactose intolerance, other/unspecified	Lactose intolerance, other/unspecified || ||	TRUE	MedicineITLab
rs12123157	1	121495358	-0.0117728	0.0981304	421086	0.904506	0.0565953	T	G	Lactose intolerance, other/unspecified || id:finngen_R12_E4_LACTONAS	finngen_R12_E4_LACTONAS	Lactose intolerance, other/unspecified	Lactose intolerance, other/unspecified || ||	TRUE	MedicineITLab
rs73021847	1	159011084	0.0287741	0.0915281	421086	0.753236	0.0638469	C	T	Lactose intolerance, other/unspecified || id:finngen_R12_E4_LACTONAS	finngen_R12_E4_LACTONAS	Lactose intolerance, other/unspecified	Lactose intolerance, other/unspecified || ||	TRUE	MedicineITLab
rs35989200	1	161604515	-0.0616791	0.0505116	421086	0.222052	0.293223	G	A	Lactose intolerance, other/unspecified || id:finngen_R12_E4_LACTONAS	finngen_R12_E4_LACTONAS	Lactose intolerance, other/unspecified	Lactose intolerance, other/unspecified || ||	TRUE	MedicineITLab
rs35200886	1	222754609	-0.0825816	0.0612222	421086	0.177375	0.159982	A	G	Lactose intolerance, other/unspecified || id:finngen_R12_E4_LACTONAS	finngen_R12_E4_LACTONAS	Lactose intolerance, other/unspecified	Lactose intolerance, other/unspecified || ||	TRUE	MedicineITLab
rs12047309	1	237465541	0.0594617	0.0902425	421086	0.509954	0.0645808	A	G	Lactose intolerance, other/unspecified || id:finngen_R12_E4_LACTONAS	finngen_R12_E4_LACTONAS	Lactose intolerance, other/unspecified	Lactose intolerance, other/unspecified || ||	TRUE	MedicineITLab
rs62104460	2	2877316	-0.0140513	0.0649735	421086	0.828783	0.136354	T	C	Lactose intolerance, other/unspecified || id:finngen_R12_E4_LACTONAS	finngen_R12_E4_LACTONAS	Lactose intolerance, other/unspecified	Lactose intolerance, other/unspecified || ||	TRUE	MedicineITLab
rs9678313	2	7492832	0.00640295	0.0450849	421086	0.887065	0.42492	A	T	Lactose intolerance, other/unspecified || id:finngen_R12_E4_LACTONAS	finngen_R12_E4_LACTONAS	Lactose intolerance, other/unspecified	Lactose intolerance, other/unspecified || ||	TRUE	MedicineITLab
rs35145811	2	36707475	-0.00565383	0.0461923	421086	0.902584	0.372447	C	T	Lactose intolerance, other/unspecified || id:finngen_R12_E4_LACTONAS	finngen_R12_E4_LACTONAS	Lactose intolerance, other/unspecified	Lactose intolerance, other/unspecified || ||	TRUE	MedicineITLab
rs4476386	2	49692090	0.00987589	0.0456923	421086	0.828879	0.610598	G	C	Lactose intolerance, other/unspecified || id:finngen_R12_E4_LACTONAS	finngen_R12_E4_LACTONAS	Lactose intolerance, other/unspecified	Lactose intolerance, other/unspecified || ||	TRUE	MedicineITLab
rs2102767	2	51793676	0.0343989	0.054739	421086	0.529731	0.788061	A	G	Lactose intolerance, other/unspecified || id:finngen_R12_E4_LACTONAS	finngen_R12_E4_LACTONAS	Lactose intolerance, other/unspecified	Lactose intolerance, other/unspecified || ||	TRUE	MedicineITLab
rs10865362	2	67706791	0.0482535	0.0558137	421086	0.387288	0.80211	T	C	Lactose intolerance, other/unspecified || id:finngen_R12_E4_LACTONAS	finngen_R12_E4_LACTONAS	Lactose intolerance, other/unspecified	Lactose intolerance, other/unspecified || ||	TRUE	MedicineITLab
rs13420244	2	72108510	-0.0362214	0.0501965	421086	0.470545	0.269009	A	T	Lactose intolerance, other/unspecified || id:finngen_R12_E4_LACTONAS	finngen_R12_E4_LACTONAS	Lactose intolerance, other/unspecified	Lactose intolerance, other/unspecified || ||	TRUE	MedicineITLab
rs3815679	2	169362133	-0.0180623	0.10082	421086	0.857816	0.0517945	T	C	Lactose intolerance, other/unspecified || id:finngen_R12_E4_LACTONAS	finngen_R12_E4_LACTONAS	Lactose intolerance, other/unspecified	Lactose intolerance, other/unspecified || ||	TRUE	MedicineITLab
rs831864	2	181399224	0.0615177	0.0822185	421086	0.454326	0.919142	C	T	Lactose intolerance, other/unspecified || id:finngen_R12_E4_LACTONAS	finngen_R12_E4_LACTONAS	Lactose intolerance, other/unspecified	Lactose intolerance, other/unspecified || ||	TRUE	MedicineITLab
rs76729673	2	217429725	0.052607	0.0845904	421086	0.534006	0.0745153	G	A	Lactose intolerance, other/unspecified || id:finngen_R12_E4_LACTONAS	finngen_R12_E4_LACTONAS	Lactose intolerance, other/unspecified	Lactose intolerance, other/unspecified || ||	TRUE	MedicineITLab
rs3792267	2	240591757	-0.0176992	0.0526604	421086	0.736794	0.234915	A	G	Lactose intolerance, other/unspecified || id:finngen_R12_E4_LACTONAS	finngen_R12_E4_LACTONAS	Lactose intolerance, other/unspecified	Lactose intolerance, other/unspecified || ||	TRUE	MedicineITLab
rs4462945	3	10229581	0.0129668	0.067758	421086	0.848237	0.123543	T	C	Lactose intolerance, other/unspecified || id:finngen_R12_E4_LACTONAS	finngen_R12_E4_LACTONAS	Lactose intolerance, other/unspecified	Lactose intolerance, other/unspecified || ||	TRUE	MedicineITLab
rs13070029	3	42810715	-0.015727	0.0519097	421086	0.761914	0.246488	T	C	Lactose intolerance, other/unspecified || id:finngen_R12_E4_LACTONAS	finngen_R12_E4_LACTONAS	Lactose intolerance, other/unspecified	Lactose intolerance, other/unspecified || ||	TRUE	MedicineITLab
rs7630416	3	67255025	0.0526183	0.0465286	421086	0.258104	0.628742	A	C	Lactose intolerance, other/unspecified || id:finngen_R12_E4_LACTONAS	finngen_R12_E4_LACTONAS	Lactose intolerance, other/unspecified	Lactose intolerance, other/unspecified || ||	TRUE	MedicineITLab
rs35239958	3	144450438	-0.0117181	0.0524608	421086	0.823248	0.237937	C	T	Lactose intolerance, other/unspecified || id:finngen_R12_E4_LACTONAS	finngen_R12_E4_LACTONAS	Lactose intolerance, other/unspecified	Lactose intolerance, other/unspecified || ||	TRUE	MedicineITLab
rs35004779	3	178176148	0.0201016	0.0450565	421086	0.655496	0.413674	T	C	Lactose intolerance, other/unspecified || id:finngen_R12_E4_LACTONAS	finngen_R12_E4_LACTONAS	Lactose intolerance, other/unspecified	Lactose intolerance, other/unspecified || ||	TRUE	MedicineITLab
rs4687327	3	192371855	0.112476	0.0765355	421086	0.141674	0.093955	A	T	Lactose intolerance, other/unspecified || id:finngen_R12_E4_LACTONAS	finngen_R12_E4_LACTONAS	Lactose intolerance, other/unspecified	Lactose intolerance, other/unspecified || ||	TRUE	MedicineITLab
rs28719561	4	7276119	0.092659	0.074405	421086	0.213009	0.0998187	C	T	Lactose intolerance, other/unspecified || id:finngen_R12_E4_LACTONAS	finngen_R12_E4_LACTONAS	Lactose intolerance, other/unspecified	Lactose intolerance, other/unspecified || ||	TRUE	MedicineITLab
rs57434716	4	36079037	0.0709784	0.0578263	421086	0.219656	0.1828	A	G	Lactose intolerance, other/unspecified || id:finngen_R12_E4_LACTONAS	finngen_R12_E4_LACTONAS	Lactose intolerance, other/unspecified	Lactose intolerance, other/unspecified || ||	TRUE	MedicineITLab
rs16845299	4	70654913	-0.00143912	0.0502472	421086	0.977151	0.329642	T	C	Lactose intolerance, other/unspecified || id:finngen_R12_E4_LACTONAS	finngen_R12_E4_LACTONAS	Lactose intolerance, other/unspecified	Lactose intolerance, other/unspecified || ||	TRUE	MedicineITLab
rs75227442	1	48055508	0.111464	0.0784176	421086	0.155195	0.0909121	C	G	Lactose intolerance, other/unspecified || id:finngen_R12_E4_LACTONAS	finngen_R12_E4_LACTONAS	Lactose intolerance, other/unspecified	Lactose intolerance, other/unspecified || ||	TRUE	MedicineITLab
rs12116657	1	62568975	-0.0564146	0.0642013	421086	0.379556	0.140772	C	A	Lactose intolerance, other/unspecified || id:finngen_R12_E4_LACTONAS	finngen_R12_E4_LACTONAS	Lactose intolerance, other/unspecified	Lactose intolerance, other/unspecified || ||	TRUE	MedicineITLab
rs11162626	1	79100438	-0.0754796	0.0527358	421086	0.15235	0.234136	T	A	Lactose intolerance, other/unspecified || id:finngen_R12_E4_LACTONAS	finngen_R12_E4_LACTONAS	Lactose intolerance, other/unspecified	Lactose intolerance, other/unspecified || ||	TRUE	MedicineITLab
rs814760	1	110438037	0.0206942	0.0487752	421086	0.671364	0.298187	A	G	Lactose intolerance, other/unspecified || id:finngen_R12_E4_LACTONAS	finngen_R12_E4_LACTONAS	Lactose intolerance, other/unspecified	Lactose intolerance, other/unspecified || ||	TRUE	MedicineITLab
rs75005855	1	175412563	-0.0487216	0.0761287	421086	0.522179	0.0938455	A	T	Lactose intolerance, other/unspecified || id:finngen_R12_E4_LACTONAS	finngen_R12_E4_LACTONAS	Lactose intolerance, other/unspecified	Lactose intolerance, other/unspecified || ||	TRUE	MedicineITLab
rs56061025	1	240002082	-0.0535977	0.0583438	421086	0.358277	0.177549	G	A	Lactose intolerance, other/unspecified || id:finngen_R12_E4_LACTONAS	finngen_R12_E4_LACTONAS	Lactose intolerance, other/unspecified	Lactose intolerance, other/unspecified || ||	TRUE	MedicineITLab
rs2813909	1	244614742	0.0519573	0.0564356	421086	0.357234	0.193375	T	C	Lactose intolerance, other/unspecified || id:finngen_R12_E4_LACTONAS	finngen_R12_E4_LACTONAS	Lactose intolerance, other/unspecified	Lactose intolerance, other/unspecified || ||	TRUE	MedicineITLab
rs10927176	1	244235912	-0.0563904	0.0453784	421086	0.21399	0.601891	T	A	Lactose intolerance, other/unspecified || id:finngen_R12_E4_LACTONAS	finngen_R12_E4_LACTONAS	Lactose intolerance, other/unspecified	Lactose intolerance, other/unspecified || ||	TRUE	MedicineITLab
rs2293361	2	53887727	0.235329	0.0990391	421086	0.0174956	0.0530799	C	T	Lactose intolerance, other/unspecified || id:finngen_R12_E4_LACTONAS	finngen_R12_E4_LACTONAS	Lactose intolerance, other/unspecified	Lactose intolerance, other/unspecified || ||	TRUE	MedicineITLab
rs57006859	2	114461499	0.112247	0.0588203	421086	0.0563521	0.17284	T	C	Lactose intolerance, other/unspecified || id:finngen_R12_E4_LACTONAS	finngen_R12_E4_LACTONAS	Lactose intolerance, other/unspecified	Lactose intolerance, other/unspecified || ||	TRUE	MedicineITLab
rs79975503	2	172328422	0.044093	0.0662672	421086	0.505806	0.130816	C	A	Lactose intolerance, other/unspecified || id:finngen_R12_E4_LACTONAS	finngen_R12_E4_LACTONAS	Lactose intolerance, other/unspecified	Lactose intolerance, other/unspecified || ||	TRUE	MedicineITLab
rs6748817	2	204394129	-0.0947276	0.0673181	421086	0.159379	0.873066	G	A	Lactose intolerance, other/unspecified || id:finngen_R12_E4_LACTONAS	finngen_R12_E4_LACTONAS	Lactose intolerance, other/unspecified	Lactose intolerance, other/unspecified || ||	TRUE	MedicineITLab
rs10192555	2	209369098	-0.037254	0.044729	421086	0.404911	0.554223	C	T	Lactose intolerance, other/unspecified || id:finngen_R12_E4_LACTONAS	finngen_R12_E4_LACTONAS	Lactose intolerance, other/unspecified	Lactose intolerance, other/unspecified || ||	TRUE	MedicineITLab
rs36057901	3	12565709	-0.118675	0.0891787	421086	0.183269	0.0662189	A	G	Lactose intolerance, other/unspecified || id:finngen_R12_E4_LACTONAS	finngen_R12_E4_LACTONAS	Lactose intolerance, other/unspecified	Lactose intolerance, other/unspecified || ||	TRUE	MedicineITLab
rs1580572	3	67341714	-0.0538882	0.0496953	421086	0.2782	0.278191	T	A	Lactose intolerance, other/unspecified || id:finngen_R12_E4_LACTONAS	finngen_R12_E4_LACTONAS	Lactose intolerance, other/unspecified	Lactose intolerance, other/unspecified || ||	TRUE	MedicineITLab
rs73099859	3	77427817	0.260041	0.0926379	421086	0.00499954	0.0519175	G	A	Lactose intolerance, other/unspecified || id:finngen_R12_E4_LACTONAS	finngen_R12_E4_LACTONAS	Lactose intolerance, other/unspecified	Lactose intolerance, other/unspecified || ||	TRUE	MedicineITLab
rs77623116	3	109138634	-0.00607472	0.0511079	421086	0.905386	0.254487	G	T	Lactose intolerance, other/unspecified || id:finngen_R12_E4_LACTONAS	finngen_R12_E4_LACTONAS	Lactose intolerance, other/unspecified	Lactose intolerance, other/unspecified || ||	TRUE	MedicineITLab
rs60152513	3	127740872	-0.0829335	0.104962	421086	0.429453	0.0479458	A	G	Lactose intolerance, other/unspecified || id:finngen_R12_E4_LACTONAS	finngen_R12_E4_LACTONAS	Lactose intolerance, other/unspecified	Lactose intolerance, other/unspecified || ||	TRUE	MedicineITLab
rs35832957	3	186990096	0.0296911	0.0613429	421086	0.628372	0.159085	T	C	Lactose intolerance, other/unspecified || id:finngen_R12_E4_LACTONAS	finngen_R12_E4_LACTONAS	Lactose intolerance, other/unspecified	Lactose intolerance, other/unspecified || ||	TRUE	MedicineITLab
rs1157623	3	193034856	-0.0331396	0.0706273	421086	0.638915	0.111953	A	G	Lactose intolerance, other/unspecified || id:finngen_R12_E4_LACTONAS	finngen_R12_E4_LACTONAS	Lactose intolerance, other/unspecified	Lactose intolerance, other/unspecified || ||	TRUE	MedicineITLab
rs4860463	4	62492447	-0.0280899	0.0833112	421086	0.73599	0.921322	G	A	Lactose intolerance, other/unspecified || id:finngen_R12_E4_LACTONAS	finngen_R12_E4_LACTONAS	Lactose intolerance, other/unspecified	Lactose intolerance, other/unspecified || ||	TRUE	MedicineITLab
rs12078845	1	54137304	-0.0208458	0.0472655	421086	0.659188	0.334243	C	A	Lactose intolerance, other/unspecified || id:finngen_R12_E4_LACTONAS	finngen_R12_E4_LACTONAS	Lactose intolerance, other/unspecified	Lactose intolerance, other/unspecified || ||	TRUE	MedicineITLab
rs17879178	1	63606487	-0.0497356	0.114573	421086	0.66422	0.0391501	G	T	Lactose intolerance, other/unspecified || id:finngen_R12_E4_LACTONAS	finngen_R12_E4_LACTONAS	Lactose intolerance, other/unspecified	Lactose intolerance, other/unspecified || ||	TRUE	MedicineITLab
rs2056101	2	11069694	0.036065	0.0458824	421086	0.431849	0.617993	T	C	Lactose intolerance, other/unspecified || id:finngen_R12_E4_LACTONAS	finngen_R12_E4_LACTONAS	Lactose intolerance, other/unspecified	Lactose intolerance, other/unspecified || ||	TRUE	MedicineITLab
rs1430034	2	37800483	-0.0505831	0.0451992	421086	0.263091	0.537977	A	C	Lactose intolerance, other/unspecified || id:finngen_R12_E4_LACTONAS	finngen_R12_E4_LACTONAS	Lactose intolerance, other/unspecified	Lactose intolerance, other/unspecified || ||	TRUE	MedicineITLab
rs11684212	2	151097966	0.0477171	0.0892965	421086	0.593088	0.0661797	T	C	Lactose intolerance, other/unspecified || id:finngen_R12_E4_LACTONAS	finngen_R12_E4_LACTONAS	Lactose intolerance, other/unspecified	Lactose intolerance, other/unspecified || ||	TRUE	MedicineITLab
rs111866871	2	206746020	-0.0263054	0.0642719	421086	0.682332	0.141019	G	A	Lactose intolerance, other/unspecified || id:finngen_R12_E4_LACTONAS	finngen_R12_E4_LACTONAS	Lactose intolerance, other/unspecified	Lactose intolerance, other/unspecified || ||	TRUE	MedicineITLab
rs62248586	3	11808501	-0.00755012	0.0460292	421086	0.869708	0.375139	T	G	Lactose intolerance, other/unspecified || id:finngen_R12_E4_LACTONAS	finngen_R12_E4_LACTONAS	Lactose intolerance, other/unspecified	Lactose intolerance, other/unspecified || ||	TRUE	MedicineITLab
rs12490065	3	10585877	0.025883	0.0561189	421086	0.644643	0.204362	A	G	Lactose intolerance, other/unspecified || id:finngen_R12_E4_LACTONAS	finngen_R12_E4_LACTONAS	Lactose intolerance, other/unspecified	Lactose intolerance, other/unspecified || ||	TRUE	MedicineITLab
rs73087038	3	52962858	-0.0452844	0.0974978	421086	0.642315	0.0557804	C	T	Lactose intolerance, other/unspecified || id:finngen_R12_E4_LACTONAS	finngen_R12_E4_LACTONAS	Lactose intolerance, other/unspecified	Lactose intolerance, other/unspecified || ||	TRUE	MedicineITLab
rs1458987	3	55069673	-0.00559275	0.0582097	421086	0.923457	0.178821	T	C	Lactose intolerance, other/unspecified || id:finngen_R12_E4_LACTONAS	finngen_R12_E4_LACTONAS	Lactose intolerance, other/unspecified	Lactose intolerance, other/unspecified || ||	TRUE	MedicineITLab
rs13081091	3	71599085	-0.0719924	0.0669557	421086	0.282274	0.129234	G	C	Lactose intolerance, other/unspecified || id:finngen_R12_E4_LACTONAS	finngen_R12_E4_LACTONAS	Lactose intolerance, other/unspecified	Lactose intolerance, other/unspecified || ||	TRUE	MedicineITLab
rs12638646	3	105403370	-0.0268562	0.0496329	421086	0.588441	0.279589	A	G	Lactose intolerance, other/unspecified || id:finngen_R12_E4_LACTONAS	finngen_R12_E4_LACTONAS	Lactose intolerance, other/unspecified	Lactose intolerance, other/unspecified || ||	TRUE	MedicineITLab
rs9290954	3	190830824	0.0247148	0.0466805	421086	0.596495	0.347462	A	G	Lactose intolerance, other/unspecified || id:finngen_R12_E4_LACTONAS	finngen_R12_E4_LACTONAS	Lactose intolerance, other/unspecified	Lactose intolerance, other/unspecified || ||	TRUE	MedicineITLab
rs66806908	3	196826389	0.00644335	0.0592236	421086	0.913364	0.828503	G	C	Lactose intolerance, other/unspecified || id:finngen_R12_E4_LACTONAS	finngen_R12_E4_LACTONAS	Lactose intolerance, other/unspecified	Lactose intolerance, other/unspecified || ||	TRUE	MedicineITLab
rs112241999	4	52697198	0.110211	0.096777	421086	0.254782	0.0570137	T	C	Lactose intolerance, other/unspecified || id:finngen_R12_E4_LACTONAS	finngen_R12_E4_LACTONAS	Lactose intolerance, other/unspecified	Lactose intolerance, other/unspecified || ||	TRUE	MedicineITLab
rs6830068	4	72846197	-0.0496141	0.0497811	421086	0.318936	0.278611	T	G	Lactose intolerance, other/unspecified || id:finngen_R12_E4_LACTONAS	finngen_R12_E4_LACTONAS	Lactose intolerance, other/unspecified	Lactose intolerance, other/unspecified || ||	TRUE	MedicineITLab
rs10026787	4	105512657	-0.0163931	0.0751479	421086	0.827317	0.096987	C	T	Lactose intolerance, other/unspecified || id:finngen_R12_E4_LACTONAS	finngen_R12_E4_LACTONAS	Lactose intolerance, other/unspecified	Lactose intolerance, other/unspecified || ||	TRUE	MedicineITLab
rs143920868	1	52815758	-0.129914	0.068777	421086	0.0589034	0.121835	T	C	Lactose intolerance, other/unspecified || id:finngen_R12_E4_LACTONAS	finngen_R12_E4_LACTONAS	Lactose intolerance, other/unspecified	Lactose intolerance, other/unspecified || ||	TRUE	MedicineITLab
rs17106044	1	81144615	-0.0623755	0.0628183	421086	0.320735	0.148304	T	C	Lactose intolerance, other/unspecified || id:finngen_R12_E4_LACTONAS	finngen_R12_E4_LACTONAS	Lactose intolerance, other/unspecified	Lactose intolerance, other/unspecified || ||	TRUE	MedicineITLab
rs12565327	1	176624388	0.0349729	0.0758694	421086	0.644825	0.0973985	A	G	Lactose intolerance, other/unspecified || id:finngen_R12_E4_LACTONAS	finngen_R12_E4_LACTONAS	Lactose intolerance, other/unspecified	Lactose intolerance, other/unspecified || ||	TRUE	MedicineITLab
rs11581135	1	203372403	-0.0188898	0.0456579	421086	0.679075	0.430657	A	C	Lactose intolerance, other/unspecified || id:finngen_R12_E4_LACTONAS	finngen_R12_E4_LACTONAS	Lactose intolerance, other/unspecified	Lactose intolerance, other/unspecified || ||	TRUE	MedicineITLab
rs3000780	1	227409795	0.0536107	0.0501751	421086	0.285308	0.270366	A	G	Lactose intolerance, other/unspecified || id:finngen_R12_E4_LACTONAS	finngen_R12_E4_LACTONAS	Lactose intolerance, other/unspecified	Lactose intolerance, other/unspecified || ||	TRUE	MedicineITLab
rs12620133	2	3879585	-0.0292005	0.0535031	421086	0.585222	0.226202	A	C	Lactose intolerance, other/unspecified || id:finngen_R12_E4_LACTONAS	finngen_R12_E4_LACTONAS	Lactose intolerance, other/unspecified	Lactose intolerance, other/unspecified || ||	TRUE	MedicineITLab
rs17453521	2	9570926	-0.0126307	0.0681292	421086	0.85292	0.121398	A	G	Lactose intolerance, other/unspecified || id:finngen_R12_E4_LACTONAS	finngen_R12_E4_LACTONAS	Lactose intolerance, other/unspecified	Lactose intolerance, other/unspecified || ||	TRUE	MedicineITLab
rs12466754	2	19678528	-0.0317452	0.0992253	421086	0.749021	0.0546336	T	C	Lactose intolerance, other/unspecified || id:finngen_R12_E4_LACTONAS	finngen_R12_E4_LACTONAS	Lactose intolerance, other/unspecified	Lactose intolerance, other/unspecified || ||	TRUE	MedicineITLab
rs1443711	2	31171810	-0.0301794	0.0518955	421086	0.560876	0.246188	G	A	Lactose intolerance, other/unspecified || id:finngen_R12_E4_LACTONAS	finngen_R12_E4_LACTONAS	Lactose intolerance, other/unspecified	Lactose intolerance, other/unspecified || ||	TRUE	MedicineITLab
rs4854535	2	68953529	-0.0534445	0.0586874	421086	0.362472	0.825625	C	T	Lactose intolerance, other/unspecified || id:finngen_R12_E4_LACTONAS	finngen_R12_E4_LACTONAS	Lactose intolerance, other/unspecified	Lactose intolerance, other/unspecified || ||	TRUE	MedicineITLab
rs6709529	2	70944415	-0.126317	0.0673785	421086	0.0608289	0.125686	G	C	Lactose intolerance, other/unspecified || id:finngen_R12_E4_LACTONAS	finngen_R12_E4_LACTONAS	Lactose intolerance, other/unspecified	Lactose intolerance, other/unspecified || ||	TRUE	MedicineITLab
rs17639960	2	192582486	0.0201243	0.0580781	421086	0.728964	0.181962	C	T	Lactose intolerance, other/unspecified || id:finngen_R12_E4_LACTONAS	finngen_R12_E4_LACTONAS	Lactose intolerance, other/unspecified	Lactose intolerance, other/unspecified || ||	TRUE	MedicineITLab
rs73040331	3	18412570	0.114519	0.0828798	421086	0.167049	0.0783825	C	T	Lactose intolerance, other/unspecified || id:finngen_R12_E4_LACTONAS	finngen_R12_E4_LACTONAS	Lactose intolerance, other/unspecified	Lactose intolerance, other/unspecified || ||	TRUE	MedicineITLab
rs114111279	3	26812327	-0.121108	0.091528	421086	0.185777	0.0640199	A	C	Lactose intolerance, other/unspecified || id:finngen_R12_E4_LACTONAS	finngen_R12_E4_LACTONAS	Lactose intolerance, other/unspecified	Lactose intolerance, other/unspecified || ||	TRUE	MedicineITLab
rs35296932	3	41007610	0.0108701	0.0492817	421086	0.825427	0.287908	G	A	Lactose intolerance, other/unspecified || id:finngen_R12_E4_LACTONAS	finngen_R12_E4_LACTONAS	Lactose intolerance, other/unspecified	Lactose intolerance, other/unspecified || ||	TRUE	MedicineITLab
rs73100534	3	66391505	0.00339026	0.0796545	421086	0.966051	0.0868599	C	G	Lactose intolerance, other/unspecified || id:finngen_R12_E4_LACTONAS	finngen_R12_E4_LACTONAS	Lactose intolerance, other/unspecified	Lactose intolerance, other/unspecified || ||	TRUE	MedicineITLab
rs831440	3	71107189	0.00410306	0.0490455	421086	0.933328	0.702294	T	C	Lactose intolerance, other/unspecified || id:finngen_R12_E4_LACTONAS	finngen_R12_E4_LACTONAS	Lactose intolerance, other/unspecified	Lactose intolerance, other/unspecified || ||	TRUE	MedicineITLab
rs7433679	3	74491431	-0.0106803	0.0702085	421086	0.87909	0.116309	C	T	Lactose intolerance, other/unspecified || id:finngen_R12_E4_LACTONAS	finngen_R12_E4_LACTONAS	Lactose intolerance, other/unspecified	Lactose intolerance, other/unspecified || ||	TRUE	MedicineITLab
rs76005509	3	131255414	0.0691223	0.0762522	421086	0.364674	0.0940949	A	C	Lactose intolerance, other/unspecified || id:finngen_R12_E4_LACTONAS	finngen_R12_E4_LACTONAS	Lactose intolerance, other/unspecified	Lactose intolerance, other/unspecified || ||	TRUE	MedicineITLab
rs1584586	3	150476564	-0.00835743	0.0495855	421086	0.866154	0.284393	A	G	Lactose intolerance, other/unspecified || id:finngen_R12_E4_LACTONAS	finngen_R12_E4_LACTONAS	Lactose intolerance, other/unspecified	Lactose intolerance, other/unspecified || ||	TRUE	MedicineITLab
rs115309509	3	180171573	-0.208759	0.0815024	421086	0.0104256	0.0836103	A	T	Lactose intolerance, other/unspecified || id:finngen_R12_E4_LACTONAS	finngen_R12_E4_LACTONAS	Lactose intolerance, other/unspecified	Lactose intolerance, other/unspecified || ||	TRUE	MedicineITLab
rs4374638	4	12425965	-0.0137405	0.0453622	421086	0.761961	0.581577	C	T	Lactose intolerance, other/unspecified || id:finngen_R12_E4_LACTONAS	finngen_R12_E4_LACTONAS	Lactose intolerance, other/unspecified	Lactose intolerance, other/unspecified || ||	TRUE	MedicineITLab
rs78677736	4	72942069	0.00906291	0.060158	421086	0.88025	0.165766	C	T	Lactose intolerance, other/unspecified || id:finngen_R12_E4_LACTONAS	finngen_R12_E4_LACTONAS	Lactose intolerance, other/unspecified	Lactose intolerance, other/unspecified || ||	TRUE	MedicineITLab
rs80031880	4	84193447	-0.0365083	0.0722588	421086	0.613388	0.111704	C	T	Lactose intolerance, other/unspecified || id:finngen_R12_E4_LACTONAS	finngen_R12_E4_LACTONAS	Lactose intolerance, other/unspecified	Lactose intolerance, other/unspecified || ||	TRUE	MedicineITLab
rs12123571	1	31546860	-0.0206815	0.0448679	421086	0.64484	0.446257	G	A	Lactose intolerance, other/unspecified || id:finngen_R12_E4_LACTONAS	finngen_R12_E4_LACTONAS	Lactose intolerance, other/unspecified	Lactose intolerance, other/unspecified || ||	TRUE	MedicineITLab
rs28368536	1	82054002	-0.0754009	0.0839959	421086	0.36936	0.076136	C	G	Lactose intolerance, other/unspecified || id:finngen_R12_E4_LACTONAS	finngen_R12_E4_LACTONAS	Lactose intolerance, other/unspecified	Lactose intolerance, other/unspecified || ||	TRUE	MedicineITLab
rs150311168	1	115548932	0.0665056	0.0694278	421086	0.338108	0.118622	C	T	Lactose intolerance, other/unspecified || id:finngen_R12_E4_LACTONAS	finngen_R12_E4_LACTONAS	Lactose intolerance, other/unspecified	Lactose intolerance, other/unspecified || ||	TRUE	MedicineITLab
rs11588833	1	171805343	-0.0927691	0.0795647	421086	0.243631	0.085923	G	A	Lactose intolerance, other/unspecified || id:finngen_R12_E4_LACTONAS	finngen_R12_E4_LACTONAS	Lactose intolerance, other/unspecified	Lactose intolerance, other/unspecified || ||	TRUE	MedicineITLab
rs61824334	1	222737660	-0.0343021	0.0450061	421086	0.445961	0.569764	C	G	Lactose intolerance, other/unspecified || id:finngen_R12_E4_LACTONAS	finngen_R12_E4_LACTONAS	Lactose intolerance, other/unspecified	Lactose intolerance, other/unspecified || ||	TRUE	MedicineITLab
rs555615	1	245438885	-0.0388435	0.055346	421086	0.482784	0.79726	C	T	Lactose intolerance, other/unspecified || id:finngen_R12_E4_LACTONAS	finngen_R12_E4_LACTONAS	Lactose intolerance, other/unspecified	Lactose intolerance, other/unspecified || ||	TRUE	MedicineITLab
rs1073201	2	11083502	0.0527166	0.0451087	421086	0.242543	0.57197	G	A	Lactose intolerance, other/unspecified || id:finngen_R12_E4_LACTONAS	finngen_R12_E4_LACTONAS	Lactose intolerance, other/unspecified	Lactose intolerance, other/unspecified || ||	TRUE	MedicineITLab
rs2339975	2	24478776	-0.0707645	0.0448193	421086	0.114363	0.54875	C	G	Lactose intolerance, other/unspecified || id:finngen_R12_E4_LACTONAS	finngen_R12_E4_LACTONAS	Lactose intolerance, other/unspecified	Lactose intolerance, other/unspecified || ||	TRUE	MedicineITLab
rs182549	2	135859184	-0.919778	0.0391857	421086	7.8343e-122	0.602571	T	C	Lactose intolerance, other/unspecified || id:finngen_R12_E4_LACTONAS	finngen_R12_E4_LACTONAS	Lactose intolerance, other/unspecified	Lactose intolerance, other/unspecified || ||	TRUE	MedicineITLab
rs1861386	2	205734704	-0.0609392	0.0445022	421086	0.170889	0.527924	T	C	Lactose intolerance, other/unspecified || id:finngen_R12_E4_LACTONAS	finngen_R12_E4_LACTONAS	Lactose intolerance, other/unspecified	Lactose intolerance, other/unspecified || ||	TRUE	MedicineITLab
rs58803641	2	227371213	-0.094143	0.0742456	421086	0.2048	0.0982752	G	A	Lactose intolerance, other/unspecified || id:finngen_R12_E4_LACTONAS	finngen_R12_E4_LACTONAS	Lactose intolerance, other/unspecified	Lactose intolerance, other/unspecified || ||	TRUE	MedicineITLab
rs62191280	2	241679760	-0.0596303	0.0600829	421086	0.32097	0.164978	C	G	Lactose intolerance, other/unspecified || id:finngen_R12_E4_LACTONAS	finngen_R12_E4_LACTONAS	Lactose intolerance, other/unspecified	Lactose intolerance, other/unspecified || ||	TRUE	MedicineITLab
rs17034687	3	3638168	0.00976789	0.0790405	421086	0.901647	0.0858993	G	C	Lactose intolerance, other/unspecified || id:finngen_R12_E4_LACTONAS	finngen_R12_E4_LACTONAS	Lactose intolerance, other/unspecified	Lactose intolerance, other/unspecified || ||	TRUE	MedicineITLab
rs6793441	3	8733537	-0.000208634	0.0503674	421086	0.996695	0.281119	A	C	Lactose intolerance, other/unspecified || id:finngen_R12_E4_LACTONAS	finngen_R12_E4_LACTONAS	Lactose intolerance, other/unspecified	Lactose intolerance, other/unspecified || ||	TRUE	MedicineITLab
rs13059049	3	20976912	0.0109262	0.0455431	421086	0.810401	0.405164	A	G	Lactose intolerance, other/unspecified || id:finngen_R12_E4_LACTONAS	finngen_R12_E4_LACTONAS	Lactose intolerance, other/unspecified	Lactose intolerance, other/unspecified || ||	TRUE	MedicineITLab
rs76411331	3	21217574	-0.0358336	0.0655918	421086	0.584852	0.134513	T	C	Lactose intolerance, other/unspecified || id:finngen_R12_E4_LACTONAS	finngen_R12_E4_LACTONAS	Lactose intolerance, other/unspecified	Lactose intolerance, other/unspecified || ||	TRUE	MedicineITLab
rs78685125	3	37625605	-0.0475724	0.105744	421086	0.652794	0.0468025	T	C	Lactose intolerance, other/unspecified || id:finngen_R12_E4_LACTONAS	finngen_R12_E4_LACTONAS	Lactose intolerance, other/unspecified	Lactose intolerance, other/unspecified || ||	TRUE	MedicineITLab
rs73102812	3	61334865	0.11281	0.0956309	421086	0.238142	0.0570688	T	C	Lactose intolerance, other/unspecified || id:finngen_R12_E4_LACTONAS	finngen_R12_E4_LACTONAS	Lactose intolerance, other/unspecified	Lactose intolerance, other/unspecified || ||	TRUE	MedicineITLab
rs28635178	3	66040991	0.148361	0.0914837	421086	0.104863	0.0645459	A	G	Lactose intolerance, other/unspecified || id:finngen_R12_E4_LACTONAS	finngen_R12_E4_LACTONAS	Lactose intolerance, other/unspecified	Lactose intolerance, other/unspecified || ||	TRUE	MedicineITLab
rs74768264	3	69086910	-0.069152	0.088123	421086	0.432616	0.0698147	G	A	Lactose intolerance, other/unspecified || id:finngen_R12_E4_LACTONAS	finngen_R12_E4_LACTONAS	Lactose intolerance, other/unspecified	Lactose intolerance, other/unspecified || ||	TRUE	MedicineITLab
rs12488234	3	112472355	-0.0564624	0.0910991	421086	0.535396	0.0661991	G	T	Lactose intolerance, other/unspecified || id:finngen_R12_E4_LACTONAS	finngen_R12_E4_LACTONAS	Lactose intolerance, other/unspecified	Lactose intolerance, other/unspecified || ||	TRUE	MedicineITLab
rs836868	3	123141126	0.0278639	0.0448119	421086	0.534075	0.546681	T	A	Lactose intolerance, other/unspecified || id:finngen_R12_E4_LACTONAS	finngen_R12_E4_LACTONAS	Lactose intolerance, other/unspecified	Lactose intolerance, other/unspecified || ||	TRUE	MedicineITLab
rs6794521	3	165549335	0.0293398	0.0444882	421086	0.509576	0.468136	C	T	Lactose intolerance, other/unspecified || id:finngen_R12_E4_LACTONAS	finngen_R12_E4_LACTONAS	Lactose intolerance, other/unspecified	Lactose intolerance, other/unspecified || ||	TRUE	MedicineITLab
rs55804433	3	175048382	-0.133579	0.0523777	421086	0.0107627	0.237155	T	C	Lactose intolerance, other/unspecified || id:finngen_R12_E4_LACTONAS	finngen_R12_E4_LACTONAS	Lactose intolerance, other/unspecified	Lactose intolerance, other/unspecified || ||	TRUE	MedicineITLab
rs113865897	4	39545550	-0.0939631	0.0788411	421086	0.233338	0.0874337	A	G	Lactose intolerance, other/unspecified || id:finngen_R12_E4_LACTONAS	finngen_R12_E4_LACTONAS	Lactose intolerance, other/unspecified	Lactose intolerance, other/unspecified || ||	TRUE	MedicineITLab
rs2995916	4	37909375	-0.0558794	0.0460489	421086	0.224946	0.625262	G	T	Lactose intolerance, other/unspecified || id:finngen_R12_E4_LACTONAS	finngen_R12_E4_LACTONAS	Lactose intolerance, other/unspecified	Lactose intolerance, other/unspecified || ||	TRUE	MedicineITLab
rs7349706	4	41660985	0.0460479	0.046622	421086	0.323306	0.353981	C	A	Lactose intolerance, other/unspecified || id:finngen_R12_E4_LACTONAS	finngen_R12_E4_LACTONAS	Lactose intolerance, other/unspecified	Lactose intolerance, other/unspecified || ||	TRUE	MedicineITLab
rs73240572	4	56638902	-0.0322063	0.0451125	421086	0.475282	0.428651	C	T	Lactose intolerance, other/unspecified || id:finngen_R12_E4_LACTONAS	finngen_R12_E4_LACTONAS	Lactose intolerance, other/unspecified	Lactose intolerance, other/unspecified || ||	TRUE	MedicineITLab
rs1455275	4	60807251	0.014082	0.0737159	421086	0.848502	0.102245	T	C	Lactose intolerance, other/unspecified || id:finngen_R12_E4_LACTONAS	finngen_R12_E4_LACTONAS	Lactose intolerance, other/unspecified	Lactose intolerance, other/unspecified || ||	TRUE	MedicineITLab
rs143528380	4	99540928	0.143694	0.169207	421086	0.39576	0.0173233	T	C	Lactose intolerance, other/unspecified || id:finngen_R12_E4_LACTONAS	finngen_R12_E4_LACTONAS	Lactose intolerance, other/unspecified	Lactose intolerance, other/unspecified || ||	TRUE	MedicineITLab
rs274124	1	36125953	-0.00767782	0.0576316	421086	0.894017	0.815262	G	A	Lactose intolerance, other/unspecified || id:finngen_R12_E4_LACTONAS	finngen_R12_E4_LACTONAS	Lactose intolerance, other/unspecified	Lactose intolerance, other/unspecified || ||	TRUE	MedicineITLab
rs11211406	1	46948114	-0.0467585	0.0527799	421086	0.375663	0.768756	A	C	Lactose intolerance, other/unspecified || id:finngen_R12_E4_LACTONAS	finngen_R12_E4_LACTONAS	Lactose intolerance, other/unspecified	Lactose intolerance, other/unspecified || ||	TRUE	MedicineITLab
rs12137024	1	94944302	0.105149	0.0606043	421086	0.0827389	0.161509	A	G	Lactose intolerance, other/unspecified || id:finngen_R12_E4_LACTONAS	finngen_R12_E4_LACTONAS	Lactose intolerance, other/unspecified	Lactose intolerance, other/unspecified || ||	TRUE	MedicineITLab
rs11588127	1	168484217	-0.0334882	0.0631588	421086	0.595958	0.148295	A	G	Lactose intolerance, other/unspecified || id:finngen_R12_E4_LACTONAS	finngen_R12_E4_LACTONAS	Lactose intolerance, other/unspecified	Lactose intolerance, other/unspecified || ||	TRUE	MedicineITLab
rs80055047	1	219174471	-0.265124	0.140215	421086	0.0586449	0.0261799	A	G	Lactose intolerance, other/unspecified || id:finngen_R12_E4_LACTONAS	finngen_R12_E4_LACTONAS	Lactose intolerance, other/unspecified	Lactose intolerance, other/unspecified || ||	TRUE	MedicineITLab
rs13010502	2	3520445	0.0693174	0.0716119	421086	0.333065	0.890842	T	A	Lactose intolerance, other/unspecified || id:finngen_R12_E4_LACTONAS	finngen_R12_E4_LACTONAS	Lactose intolerance, other/unspecified	Lactose intolerance, other/unspecified || ||	TRUE	MedicineITLab
rs111907772	2	67741652	-0.0591671	0.123302	421086	0.631331	0.0339968	G	C	Lactose intolerance, other/unspecified || id:finngen_R12_E4_LACTONAS	finngen_R12_E4_LACTONAS	Lactose intolerance, other/unspecified	Lactose intolerance, other/unspecified || ||	TRUE	MedicineITLab
rs13032797	2	68774039	-0.0147429	0.0570087	421086	0.795937	0.188444	T	C	Lactose intolerance, other/unspecified || id:finngen_R12_E4_LACTONAS	finngen_R12_E4_LACTONAS	Lactose intolerance, other/unspecified	Lactose intolerance, other/unspecified || ||	TRUE	MedicineITLab
rs62163269	2	77654504	0.0231973	0.0528021	421086	0.660426	0.232542	T	C	Lactose intolerance, other/unspecified || id:finngen_R12_E4_LACTONAS	finngen_R12_E4_LACTONAS	Lactose intolerance, other/unspecified	Lactose intolerance, other/unspecified || ||	TRUE	MedicineITLab
rs4851317	2	100437687	-0.12916	0.0534105	421086	0.0155952	0.776021	G	T	Lactose intolerance, other/unspecified || id:finngen_R12_E4_LACTONAS	finngen_R12_E4_LACTONAS	Lactose intolerance, other/unspecified	Lactose intolerance, other/unspecified || ||	TRUE	MedicineITLab
rs12474753	2	113371144	0.0376135	0.10922	421086	0.730559	0.0436577	T	C	Lactose intolerance, other/unspecified || id:finngen_R12_E4_LACTONAS	finngen_R12_E4_LACTONAS	Lactose intolerance, other/unspecified	Lactose intolerance, other/unspecified || ||	TRUE	MedicineITLab
rs13388077	2	123610413	-0.0235126	0.0761491	421086	0.757495	0.0936957	T	C	Lactose intolerance, other/unspecified || id:finngen_R12_E4_LACTONAS	finngen_R12_E4_LACTONAS	Lactose intolerance, other/unspecified	Lactose intolerance, other/unspecified || ||	TRUE	MedicineITLab
rs114446285	2	127068683	-0.0915053	0.0520826	421086	0.0789296	0.24421	G	A	Lactose intolerance, other/unspecified || id:finngen_R12_E4_LACTONAS	finngen_R12_E4_LACTONAS	Lactose intolerance, other/unspecified	Lactose intolerance, other/unspecified || ||	TRUE	MedicineITLab
rs6754311	2	135950412	0.920024	0.0391969	421086	7.90679e-122	0.400005	C	T	Lactose intolerance, other/unspecified || id:finngen_R12_E4_LACTONAS	finngen_R12_E4_LACTONAS	Lactose intolerance, other/unspecified	Lactose intolerance, other/unspecified || ||	TRUE	MedicineITLab
rs13429913	2	227194197	0.0193375	0.0447879	421086	0.665918	0.473339	T	C	Lactose intolerance, other/unspecified || id:finngen_R12_E4_LACTONAS	finngen_R12_E4_LACTONAS	Lactose intolerance, other/unspecified	Lactose intolerance, other/unspecified || ||	TRUE	MedicineITLab
rs4294998	2	228047478	-0.0855785	0.0444477	421086	0.0541826	0.490273	C	A	Lactose intolerance, other/unspecified || id:finngen_R12_E4_LACTONAS	finngen_R12_E4_LACTONAS	Lactose intolerance, other/unspecified	Lactose intolerance, other/unspecified || ||	TRUE	MedicineITLab
rs7349532	3	385952	0.00739512	0.0576749	421086	0.897974	0.188798	G	C	Lactose intolerance, other/unspecified || id:finngen_R12_E4_LACTONAS	finngen_R12_E4_LACTONAS	Lactose intolerance, other/unspecified	Lactose intolerance, other/unspecified || ||	TRUE	MedicineITLab
rs55790429	3	7837425	0.0177069	0.046383	421086	0.702643	0.367789	G	C	Lactose intolerance, other/unspecified || id:finngen_R12_E4_LACTONAS	finngen_R12_E4_LACTONAS	Lactose intolerance, other/unspecified	Lactose intolerance, other/unspecified || ||	TRUE	MedicineITLab
rs34467156	3	8845749	0.019752	0.101714	421086	0.846026	0.0509508	T	C	Lactose intolerance, other/unspecified || id:finngen_R12_E4_LACTONAS	finngen_R12_E4_LACTONAS	Lactose intolerance, other/unspecified	Lactose intolerance, other/unspecified || ||	TRUE	MedicineITLab
rs62242204	3	30194739	0.0240063	0.0556575	421086	0.666234	0.201324	A	G	Lactose intolerance, other/unspecified || id:finngen_R12_E4_LACTONAS	finngen_R12_E4_LACTONAS	Lactose intolerance, other/unspecified	Lactose intolerance, other/unspecified || ||	TRUE	MedicineITLab
rs57592260	3	29276918	0.00569621	0.047369	421086	0.904284	0.332778	T	G	Lactose intolerance, other/unspecified || id:finngen_R12_E4_LACTONAS	finngen_R12_E4_LACTONAS	Lactose intolerance, other/unspecified	Lactose intolerance, other/unspecified || ||	TRUE	MedicineITLab
rs6783574	3	30733974	-0.0643253	0.0445997	421086	0.149223	0.458286	G	T	Lactose intolerance, other/unspecified || id:finngen_R12_E4_LACTONAS	finngen_R12_E4_LACTONAS	Lactose intolerance, other/unspecified	Lactose intolerance, other/unspecified || ||	TRUE	MedicineITLab
rs6782393	3	59927207	0.144669	0.0767301	421086	0.0593731	0.0935013	C	A	Lactose intolerance, other/unspecified || id:finngen_R12_E4_LACTONAS	finngen_R12_E4_LACTONAS	Lactose intolerance, other/unspecified	Lactose intolerance, other/unspecified || ||	TRUE	MedicineITLab
rs11707688	3	64413911	0.0168772	0.0557423	421086	0.762063	0.204146	T	C	Lactose intolerance, other/unspecified || id:finngen_R12_E4_LACTONAS	finngen_R12_E4_LACTONAS	Lactose intolerance, other/unspecified	Lactose intolerance, other/unspecified || ||	TRUE	MedicineITLab
rs16851172	3	105456605	-0.0452809	0.06066	421086	0.455383	0.160465	G	A	Lactose intolerance, other/unspecified || id:finngen_R12_E4_LACTONAS	finngen_R12_E4_LACTONAS	Lactose intolerance, other/unspecified	Lactose intolerance, other/unspecified || ||	TRUE	MedicineITLab
rs9843097	3	150479889	0.0281208	0.050895	421086	0.580588	0.263045	T	C	Lactose intolerance, other/unspecified || id:finngen_R12_E4_LACTONAS	finngen_R12_E4_LACTONAS	Lactose intolerance, other/unspecified	Lactose intolerance, other/unspecified || ||	TRUE	MedicineITLab
rs4234207	3	195011180	-0.00662118	0.0683837	421086	0.922866	0.878792	G	A	Lactose intolerance, other/unspecified || id:finngen_R12_E4_LACTONAS	finngen_R12_E4_LACTONAS	Lactose intolerance, other/unspecified	Lactose intolerance, other/unspecified || ||	TRUE	MedicineITLab
rs10024750	4	5645291	0.0255899	0.0452082	421086	0.571363	0.58965	C	T	Lactose intolerance, other/unspecified || id:finngen_R12_E4_LACTONAS	finngen_R12_E4_LACTONAS	Lactose intolerance, other/unspecified	Lactose intolerance, other/unspecified || ||	TRUE	MedicineITLab
rs76349941	4	21014744	-0.0118419	0.089583	421086	0.894834	0.0665664	T	C	Lactose intolerance, other/unspecified || id:finngen_R12_E4_LACTONAS	finngen_R12_E4_LACTONAS	Lactose intolerance, other/unspecified	Lactose intolerance, other/unspecified || ||	TRUE	MedicineITLab
rs61798216	4	36457429	0.0442563	0.08977	421086	0.622015	0.0665614	G	A	Lactose intolerance, other/unspecified || id:finngen_R12_E4_LACTONAS	finngen_R12_E4_LACTONAS	Lactose intolerance, other/unspecified	Lactose intolerance, other/unspecified || ||	TRUE	MedicineITLab
rs10001022	4	45391347	0.0360284	0.0890935	421086	0.685927	0.0671978	T	C	Lactose intolerance, other/unspecified || id:finngen_R12_E4_LACTONAS	finngen_R12_E4_LACTONAS	Lactose intolerance, other/unspecified	Lactose intolerance, other/unspecified || ||	TRUE	MedicineITLab
rs10927575	1	13459048	-0.0661005	0.0650077	421086	0.309244	0.137089	C	G	Lactose intolerance, other/unspecified || id:finngen_R12_E4_LACTONAS	finngen_R12_E4_LACTONAS	Lactose intolerance, other/unspecified	Lactose intolerance, other/unspecified || ||	TRUE	MedicineITLab
rs148177109	1	18585228	-0.0806633	0.140118	421086	0.564832	0.0257792	T	C	Lactose intolerance, other/unspecified || id:finngen_R12_E4_LACTONAS	finngen_R12_E4_LACTONAS	Lactose intolerance, other/unspecified	Lactose intolerance, other/unspecified || ||	TRUE	MedicineITLab
rs34631763	1	92483381	0.12186	0.0967029	421086	0.207618	0.0563863	T	C	Lactose intolerance, other/unspecified || id:finngen_R12_E4_LACTONAS	finngen_R12_E4_LACTONAS	Lactose intolerance, other/unspecified	Lactose intolerance, other/unspecified || ||	TRUE	MedicineITLab
rs4970837	1	109279386	0.0700837	0.047284	421086	0.138291	0.666106	T	G	Lactose intolerance, other/unspecified || id:finngen_R12_E4_LACTONAS	finngen_R12_E4_LACTONAS	Lactose intolerance, other/unspecified	Lactose intolerance, other/unspecified || ||	TRUE	MedicineITLab
rs12131104	1	149917787	-0.0678978	0.0710302	421086	0.339123	0.114264	T	C	Lactose intolerance, other/unspecified || id:finngen_R12_E4_LACTONAS	finngen_R12_E4_LACTONAS	Lactose intolerance, other/unspecified	Lactose intolerance, other/unspecified || ||	TRUE	MedicineITLab
rs2336943	1	206581561	0.0227068	0.0492024	421086	0.644442	0.709656	C	T	Lactose intolerance, other/unspecified || id:finngen_R12_E4_LACTONAS	finngen_R12_E4_LACTONAS	Lactose intolerance, other/unspecified	Lactose intolerance, other/unspecified || ||	TRUE	MedicineITLab
rs61817056	1	204272379	-0.092111	0.0520301	421086	0.0766708	0.241989	T	C	Lactose intolerance, other/unspecified || id:finngen_R12_E4_LACTONAS	finngen_R12_E4_LACTONAS	Lactose intolerance, other/unspecified	Lactose intolerance, other/unspecified || ||	TRUE	MedicineITLab
rs12734494	1	211630539	0.027889	0.044635	421086	0.532086	0.530443	A	G	Lactose intolerance, other/unspecified || id:finngen_R12_E4_LACTONAS	finngen_R12_E4_LACTONAS	Lactose intolerance, other/unspecified	Lactose intolerance, other/unspecified || ||	TRUE	MedicineITLab
rs1861231	2	10315499	-0.0511319	0.0479849	421086	0.286612	0.68908	A	G	Lactose intolerance, other/unspecified || id:finngen_R12_E4_LACTONAS	finngen_R12_E4_LACTONAS	Lactose intolerance, other/unspecified	Lactose intolerance, other/unspecified || ||	TRUE	MedicineITLab
rs11884645	2	32895706	-0.0800333	0.0539819	421086	0.138182	0.214545	A	G	Lactose intolerance, other/unspecified || id:finngen_R12_E4_LACTONAS	finngen_R12_E4_LACTONAS	Lactose intolerance, other/unspecified	Lactose intolerance, other/unspecified || ||	TRUE	MedicineITLab
rs1366424	2	40183162	0.0264368	0.0586772	421086	0.652317	0.173643	A	G	Lactose intolerance, other/unspecified || id:finngen_R12_E4_LACTONAS	finngen_R12_E4_LACTONAS	Lactose intolerance, other/unspecified	Lactose intolerance, other/unspecified || ||	TRUE	MedicineITLab
rs17033379	2	45284595	0.0407945	0.0559678	421086	0.466067	0.196132	C	G	Lactose intolerance, other/unspecified || id:finngen_R12_E4_LACTONAS	finngen_R12_E4_LACTONAS	Lactose intolerance, other/unspecified	Lactose intolerance, other/unspecified || ||	TRUE	MedicineITLab
rs11683715	2	105215736	0.0275395	0.0448574	421086	0.53926	0.559868	C	A	Lactose intolerance, other/unspecified || id:finngen_R12_E4_LACTONAS	finngen_R12_E4_LACTONAS	Lactose intolerance, other/unspecified	Lactose intolerance, other/unspecified || ||	TRUE	MedicineITLab
rs1446585	2	135649909	0.801358	0.0402746	421086	4.28746e-88	0.343997	G	A	Lactose intolerance, other/unspecified || id:finngen_R12_E4_LACTONAS	finngen_R12_E4_LACTONAS	Lactose intolerance, other/unspecified	Lactose intolerance, other/unspecified || ||	TRUE	MedicineITLab
rs140774942	2	141034493	-0.0023607	0.0453906	421086	0.958522	0.407729	G	C	Lactose intolerance, other/unspecified || id:finngen_R12_E4_LACTONAS	finngen_R12_E4_LACTONAS	Lactose intolerance, other/unspecified	Lactose intolerance, other/unspecified || ||	TRUE	MedicineITLab
rs56385884	2	143952728	-0.0234974	0.101854	421086	0.817551	0.050441	G	A	Lactose intolerance, other/unspecified || id:finngen_R12_E4_LACTONAS	finngen_R12_E4_LACTONAS	Lactose intolerance, other/unspecified	Lactose intolerance, other/unspecified || ||	TRUE	MedicineITLab
rs13013209	2	151643935	0.0409944	0.0451244	421086	0.363628	0.450142	G	C	Lactose intolerance, other/unspecified || id:finngen_R12_E4_LACTONAS	finngen_R12_E4_LACTONAS	Lactose intolerance, other/unspecified	Lactose intolerance, other/unspecified || ||	TRUE	MedicineITLab
rs6729788	2	176221598	-0.0103637	0.0447226	421086	0.816745	0.535154	G	T	Lactose intolerance, other/unspecified || id:finngen_R12_E4_LACTONAS	finngen_R12_E4_LACTONAS	Lactose intolerance, other/unspecified	Lactose intolerance, other/unspecified || ||	TRUE	MedicineITLab
rs11686319	2	176756791	-0.0569848	0.0529883	421086	0.282185	0.229581	A	G	Lactose intolerance, other/unspecified || id:finngen_R12_E4_LACTONAS	finngen_R12_E4_LACTONAS	Lactose intolerance, other/unspecified	Lactose intolerance, other/unspecified || ||	TRUE	MedicineITLab
rs1263629	2	207072187	0.0262487	0.0745635	421086	0.724815	0.0994459	G	A	Lactose intolerance, other/unspecified || id:finngen_R12_E4_LACTONAS	finngen_R12_E4_LACTONAS	Lactose intolerance, other/unspecified	Lactose intolerance, other/unspecified || ||	TRUE	MedicineITLab
rs12621639	2	229311098	0.0592804	0.0451601	421086	0.189294	0.5861	A	C	Lactose intolerance, other/unspecified || id:finngen_R12_E4_LACTONAS	finngen_R12_E4_LACTONAS	Lactose intolerance, other/unspecified	Lactose intolerance, other/unspecified || ||	TRUE	MedicineITLab
rs4075150	2	227388893	0.104381	0.0445053	421086	0.0190086	0.492637	A	G	Lactose intolerance, other/unspecified || id:finngen_R12_E4_LACTONAS	finngen_R12_E4_LACTONAS	Lactose intolerance, other/unspecified	Lactose intolerance, other/unspecified || ||	TRUE	MedicineITLab
rs11898768	2	230554591	0.0748968	0.095861	421086	0.434622	0.0562462	G	A	Lactose intolerance, other/unspecified || id:finngen_R12_E4_LACTONAS	finngen_R12_E4_LACTONAS	Lactose intolerance, other/unspecified	Lactose intolerance, other/unspecified || ||	TRUE	MedicineITLab
rs28887188	2	230560935	-0.150682	0.0934423	421086	0.106839	0.058873	A	G	Lactose intolerance, other/unspecified || id:finngen_R12_E4_LACTONAS	finngen_R12_E4_LACTONAS	Lactose intolerance, other/unspecified	Lactose intolerance, other/unspecified || ||	TRUE	MedicineITLab
rs1153514	3	2244376	-0.0572276	0.077367	421086	0.459488	0.0913537	A	G	Lactose intolerance, other/unspecified || id:finngen_R12_E4_LACTONAS	finngen_R12_E4_LACTONAS	Lactose intolerance, other/unspecified	Lactose intolerance, other/unspecified || ||	TRUE	MedicineITLab
rs7648378	3	3322498	-0.0403404	0.0517371	421086	0.435556	0.250728	A	G	Lactose intolerance, other/unspecified || id:finngen_R12_E4_LACTONAS	finngen_R12_E4_LACTONAS	Lactose intolerance, other/unspecified	Lactose intolerance, other/unspecified || ||	TRUE	MedicineITLab
rs73001914	3	2543925	-0.0165296	0.0579579	421086	0.775491	0.181345	G	A	Lactose intolerance, other/unspecified || id:finngen_R12_E4_LACTONAS	finngen_R12_E4_LACTONAS	Lactose intolerance, other/unspecified	Lactose intolerance, other/unspecified || ||	TRUE	MedicineITLab
rs6771585	3	11724725	-0.0149976	0.0534215	421086	0.778909	0.227261	T	C	Lactose intolerance, other/unspecified || id:finngen_R12_E4_LACTONAS	finngen_R12_E4_LACTONAS	Lactose intolerance, other/unspecified	Lactose intolerance, other/unspecified || ||	TRUE	MedicineITLab
rs417265	3	41057568	0.0171359	0.0480776	421086	0.721524	0.683773	G	A	Lactose intolerance, other/unspecified || id:finngen_R12_E4_LACTONAS	finngen_R12_E4_LACTONAS	Lactose intolerance, other/unspecified	Lactose intolerance, other/unspecified || ||	TRUE	MedicineITLab
rs13096936	3	42883516	0.0952692	0.0488319	421086	0.0510611	0.298883	G	A	Lactose intolerance, other/unspecified || id:finngen_R12_E4_LACTONAS	finngen_R12_E4_LACTONAS	Lactose intolerance, other/unspecified	Lactose intolerance, other/unspecified || ||	TRUE	MedicineITLab
rs993597	3	67743794	0.0393602	0.0472414	421086	0.404748	0.665282	G	A	Lactose intolerance, other/unspecified || id:finngen_R12_E4_LACTONAS	finngen_R12_E4_LACTONAS	Lactose intolerance, other/unspecified	Lactose intolerance, other/unspecified || ||	TRUE	MedicineITLab
rs704272	3	71657176	-0.00723731	0.0546242	421086	0.894595	0.780837	C	T	Lactose intolerance, other/unspecified || id:finngen_R12_E4_LACTONAS	finngen_R12_E4_LACTONAS	Lactose intolerance, other/unspecified	Lactose intolerance, other/unspecified || ||	TRUE	MedicineITLab
rs1470205	3	77267537	0.00814376	0.0443465	421086	0.854296	0.485256	T	C	Lactose intolerance, other/unspecified || id:finngen_R12_E4_LACTONAS	finngen_R12_E4_LACTONAS	Lactose intolerance, other/unspecified	Lactose intolerance, other/unspecified || ||	TRUE	MedicineITLab
rs2619296	3	102150899	0.0265323	0.0456669	421086	0.561244	0.610875	C	A	Lactose intolerance, other/unspecified || id:finngen_R12_E4_LACTONAS	finngen_R12_E4_LACTONAS	Lactose intolerance, other/unspecified	Lactose intolerance, other/unspecified || ||	TRUE	MedicineITLab
rs1163447	3	109337904	-0.0427095	0.0999847	421086	0.669262	0.0523792	A	C	Lactose intolerance, other/unspecified || id:finngen_R12_E4_LACTONAS	finngen_R12_E4_LACTONAS	Lactose intolerance, other/unspecified	Lactose intolerance, other/unspecified || ||	TRUE	MedicineITLab
rs76194327	3	116633349	-0.0324877	0.0948068	421086	0.731845	0.0602194	A	T	Lactose intolerance, other/unspecified || id:finngen_R12_E4_LACTONAS	finngen_R12_E4_LACTONAS	Lactose intolerance, other/unspecified	Lactose intolerance, other/unspecified || ||	TRUE	MedicineITLab
rs4309681	3	148545075	0.0262869	0.0603151	421086	0.662964	0.162926	A	G	Lactose intolerance, other/unspecified || id:finngen_R12_E4_LACTONAS	finngen_R12_E4_LACTONAS	Lactose intolerance, other/unspecified	Lactose intolerance, other/unspecified || ||	TRUE	MedicineITLab
rs10026887	4	62232217	0.0976091	0.0491368	421086	0.0469808	0.28485	T	C	Lactose intolerance, other/unspecified || id:finngen_R12_E4_LACTONAS	finngen_R12_E4_LACTONAS	Lactose intolerance, other/unspecified	Lactose intolerance, other/unspecified || ||	TRUE	MedicineITLab
rs58467919	4	78538286	-0.0431978	0.0594274	421086	0.467287	0.169411	T	C	Lactose intolerance, other/unspecified || id:finngen_R12_E4_LACTONAS	finngen_R12_E4_LACTONAS	Lactose intolerance, other/unspecified	Lactose intolerance, other/unspecified || ||	TRUE	MedicineITLab
rs111776615	4	105585942	0.0093321	0.0695794	421086	0.893306	0.121244	A	G	Lactose intolerance, other/unspecified || id:finngen_R12_E4_LACTONAS	finngen_R12_E4_LACTONAS	Lactose intolerance, other/unspecified	Lactose intolerance, other/unspecified || ||	TRUE	MedicineITLab
rs12064418	1	16435467	-0.0454807	0.0589031	421086	0.44004	0.175542	T	C	Lactose intolerance, other/unspecified || id:finngen_R12_E4_LACTONAS	finngen_R12_E4_LACTONAS	Lactose intolerance, other/unspecified	Lactose intolerance, other/unspecified || ||	TRUE	MedicineITLab
rs1770803	1	42975454	-0.0670785	0.0449473	421086	0.135599	0.445767	T	A	Lactose intolerance, other/unspecified || id:finngen_R12_E4_LACTONAS	finngen_R12_E4_LACTONAS	Lactose intolerance, other/unspecified	Lactose intolerance, other/unspecified || ||	TRUE	MedicineITLab
rs2087796	1	39824605	0.023609	0.0479928	421086	0.62277	0.678579	C	T	Lactose intolerance, other/unspecified || id:finngen_R12_E4_LACTONAS	finngen_R12_E4_LACTONAS	Lactose intolerance, other/unspecified	Lactose intolerance, other/unspecified || ||	TRUE	MedicineITLab
rs12035670	1	52066962	-0.0740244	0.0459498	421086	0.107184	0.380597	T	C	Lactose intolerance, other/unspecified || id:finngen_R12_E4_LACTONAS	finngen_R12_E4_LACTONAS	Lactose intolerance, other/unspecified	Lactose intolerance, other/unspecified || ||	TRUE	MedicineITLab
rs61775945	1	62639718	-0.0716995	0.0978182	421086	0.463566	0.055008	T	C	Lactose intolerance, other/unspecified || id:finngen_R12_E4_LACTONAS	finngen_R12_E4_LACTONAS	Lactose intolerance, other/unspecified	Lactose intolerance, other/unspecified || ||	TRUE	MedicineITLab
rs151701	1	91057156	0.115335	0.0551401	421086	0.0364687	0.206589	T	C	Lactose intolerance, other/unspecified || id:finngen_R12_E4_LACTONAS	finngen_R12_E4_LACTONAS	Lactose intolerance, other/unspecified	Lactose intolerance, other/unspecified || ||	TRUE	MedicineITLab
rs4845710	1	155060538	-0.0597831	0.104848	421086	0.56855	0.0476699	A	G	Lactose intolerance, other/unspecified || id:finngen_R12_E4_LACTONAS	finngen_R12_E4_LACTONAS	Lactose intolerance, other/unspecified	Lactose intolerance, other/unspecified || ||	TRUE	MedicineITLab
rs4400672	1	202706266	-0.0112872	0.046065	421086	0.806435	0.374373	C	T	Lactose intolerance, other/unspecified || id:finngen_R12_E4_LACTONAS	finngen_R12_E4_LACTONAS	Lactose intolerance, other/unspecified	Lactose intolerance, other/unspecified || ||	TRUE	MedicineITLab
rs10900435	1	205004010	-0.00863521	0.0455965	421086	0.849792	0.393278	G	A	Lactose intolerance, other/unspecified || id:finngen_R12_E4_LACTONAS	finngen_R12_E4_LACTONAS	Lactose intolerance, other/unspecified	Lactose intolerance, other/unspecified || ||	TRUE	MedicineITLab
rs2295995	1	228102275	-0.00596038	0.0722605	421086	0.934261	0.106385	G	A	Lactose intolerance, other/unspecified || id:finngen_R12_E4_LACTONAS	finngen_R12_E4_LACTONAS	Lactose intolerance, other/unspecified	Lactose intolerance, other/unspecified || ||	TRUE	MedicineITLab
rs6429177	1	240062120	-0.0239694	0.0445909	421086	0.590895	0.527819	A	C	Lactose intolerance, other/unspecified || id:finngen_R12_E4_LACTONAS	finngen_R12_E4_LACTONAS	Lactose intolerance, other/unspecified	Lactose intolerance, other/unspecified || ||	TRUE	MedicineITLab
rs4669688	2	11093197	-0.0428613	0.0473442	421086	0.3653	0.668141	C	T	Lactose intolerance, other/unspecified || id:finngen_R12_E4_LACTONAS	finngen_R12_E4_LACTONAS	Lactose intolerance, other/unspecified	Lactose intolerance, other/unspecified || ||	TRUE	MedicineITLab
rs10166293	2	51777872	0.0156437	0.044592	421086	0.725723	0.494287	A	G	Lactose intolerance, other/unspecified || id:finngen_R12_E4_LACTONAS	finngen_R12_E4_LACTONAS	Lactose intolerance, other/unspecified	Lactose intolerance, other/unspecified || ||	TRUE	MedicineITLab
rs7608101	2	78156162	0.0163212	0.0474494	421086	0.730868	0.329412	C	T	Lactose intolerance, other/unspecified || id:finngen_R12_E4_LACTONAS	finngen_R12_E4_LACTONAS	Lactose intolerance, other/unspecified	Lactose intolerance, other/unspecified || ||	TRUE	MedicineITLab
rs1346730	2	136811463	0.132193	0.0454011	421086	0.00359517	0.605792	G	T	Lactose intolerance, other/unspecified || id:finngen_R12_E4_LACTONAS	finngen_R12_E4_LACTONAS	Lactose intolerance, other/unspecified	Lactose intolerance, other/unspecified || ||	TRUE	MedicineITLab
rs62167974	2	141404944	0.00532083	0.0446396	421086	0.905121	0.486684	A	T	Lactose intolerance, other/unspecified || id:finngen_R12_E4_LACTONAS	finngen_R12_E4_LACTONAS	Lactose intolerance, other/unspecified	Lactose intolerance, other/unspecified || ||	TRUE	MedicineITLab
rs34613239	2	143247810	-0.0915083	0.0737005	421086	0.214375	0.101684	A	G	Lactose intolerance, other/unspecified || id:finngen_R12_E4_LACTONAS	finngen_R12_E4_LACTONAS	Lactose intolerance, other/unspecified	Lactose intolerance, other/unspecified || ||	TRUE	MedicineITLab
rs1919443	2	147640733	0.0294775	0.0701009	421086	0.67412	0.113163	G	A	Lactose intolerance, other/unspecified || id:finngen_R12_E4_LACTONAS	finngen_R12_E4_LACTONAS	Lactose intolerance, other/unspecified	Lactose intolerance, other/unspecified || ||	TRUE	MedicineITLab
rs289852	2	151166811	0.087614	0.0482282	421086	0.0692692	0.309035	C	G	Lactose intolerance, other/unspecified || id:finngen_R12_E4_LACTONAS	finngen_R12_E4_LACTONAS	Lactose intolerance, other/unspecified	Lactose intolerance, other/unspecified || ||	TRUE	MedicineITLab
rs10175334	2	241070880	0.0389648	0.0561844	421086	0.487986	0.196813	T	C	Lactose intolerance, other/unspecified || id:finngen_R12_E4_LACTONAS	finngen_R12_E4_LACTONAS	Lactose intolerance, other/unspecified	Lactose intolerance, other/unspecified || ||	TRUE	MedicineITLab
rs76776955	3	4042833	-0.0251025	0.072341	421086	0.72859	0.105254	C	G	Lactose intolerance, other/unspecified || id:finngen_R12_E4_LACTONAS	finngen_R12_E4_LACTONAS	Lactose intolerance, other/unspecified	Lactose intolerance, other/unspecified || ||	TRUE	MedicineITLab
rs9848175	3	8701390	0.196525	0.159702	421086	0.218485	0.0201364	G	A	Lactose intolerance, other/unspecified || id:finngen_R12_E4_LACTONAS	finngen_R12_E4_LACTONAS	Lactose intolerance, other/unspecified	Lactose intolerance, other/unspecified || ||	TRUE	MedicineITLab
rs74928855	3	25384367	0.0771642	0.0985851	421086	0.433793	0.0534287	A	G	Lactose intolerance, other/unspecified || id:finngen_R12_E4_LACTONAS	finngen_R12_E4_LACTONAS	Lactose intolerance, other/unspecified	Lactose intolerance, other/unspecified || ||	TRUE	MedicineITLab
rs9990334	3	63512870	0.076481	0.046752	421086	0.101863	0.348338	A	G	Lactose intolerance, other/unspecified || id:finngen_R12_E4_LACTONAS	finngen_R12_E4_LACTONAS	Lactose intolerance, other/unspecified	Lactose intolerance, other/unspecified || ||	TRUE	MedicineITLab
rs2132254	3	65861184	0.00638263	0.0453616	421086	0.888103	0.426887	T	C	Lactose intolerance, other/unspecified || id:finngen_R12_E4_LACTONAS	finngen_R12_E4_LACTONAS	Lactose intolerance, other/unspecified	Lactose intolerance, other/unspecified || ||	TRUE	MedicineITLab
rs138195517	3	83472080	0.114495	0.0916809	421086	0.211722	0.0629105	A	G	Lactose intolerance, other/unspecified || id:finngen_R12_E4_LACTONAS	finngen_R12_E4_LACTONAS	Lactose intolerance, other/unspecified	Lactose intolerance, other/unspecified || ||	TRUE	MedicineITLab
rs145696452	3	101067616	0.020689	0.0770164	421086	0.788214	0.0917974	C	T	Lactose intolerance, other/unspecified || id:finngen_R12_E4_LACTONAS	finngen_R12_E4_LACTONAS	Lactose intolerance, other/unspecified	Lactose intolerance, other/unspecified || ||	TRUE	MedicineITLab
rs17194003	3	106003734	0.0326637	0.0606566	421086	0.59023	0.163065	G	A	Lactose intolerance, other/unspecified || id:finngen_R12_E4_LACTONAS	finngen_R12_E4_LACTONAS	Lactose intolerance, other/unspecified	Lactose intolerance, other/unspecified || ||	TRUE	MedicineITLab
rs4678043	3	122202853	-0.0622891	0.0479238	421086	0.193685	0.685719	C	T	Lactose intolerance, other/unspecified || id:finngen_R12_E4_LACTONAS	finngen_R12_E4_LACTONAS	Lactose intolerance, other/unspecified	Lactose intolerance, other/unspecified || ||	TRUE	MedicineITLab
rs34612513	3	137822243	0.17821	0.09265	421086	0.0544214	0.0632144	A	T	Lactose intolerance, other/unspecified || id:finngen_R12_E4_LACTONAS	finngen_R12_E4_LACTONAS	Lactose intolerance, other/unspecified	Lactose intolerance, other/unspecified || ||	TRUE	MedicineITLab
rs144905245	3	148015145	-0.0787128	0.0877963	421086	0.369965	0.068684	A	G	Lactose intolerance, other/unspecified || id:finngen_R12_E4_LACTONAS	finngen_R12_E4_LACTONAS	Lactose intolerance, other/unspecified	Lactose intolerance, other/unspecified || ||	TRUE	MedicineITLab
rs113117201	3	168608268	-0.182379	0.0987444	421086	0.06475	0.054929	T	C	Lactose intolerance, other/unspecified || id:finngen_R12_E4_LACTONAS	finngen_R12_E4_LACTONAS	Lactose intolerance, other/unspecified	Lactose intolerance, other/unspecified || ||	TRUE	MedicineITLab
rs61790480	3	170814322	-0.0680515	0.0873294	421086	0.435832	0.0687516	T	G	Lactose intolerance, other/unspecified || id:finngen_R12_E4_LACTONAS	finngen_R12_E4_LACTONAS	Lactose intolerance, other/unspecified	Lactose intolerance, other/unspecified || ||	TRUE	MedicineITLab
rs1362957	3	174243339	0.00214152	0.0607128	421086	0.971862	0.159263	A	G	Lactose intolerance, other/unspecified || id:finngen_R12_E4_LACTONAS	finngen_R12_E4_LACTONAS	Lactose intolerance, other/unspecified	Lactose intolerance, other/unspecified || ||	TRUE	MedicineITLab
rs112214356	3	196197114	0.0875382	0.0926229	421086	0.344606	0.0631264	C	T	Lactose intolerance, other/unspecified || id:finngen_R12_E4_LACTONAS	finngen_R12_E4_LACTONAS	Lactose intolerance, other/unspecified	Lactose intolerance, other/unspecified || ||	TRUE	MedicineITLab
rs11731492	4	15151729	0.119292	0.0933858	421086	0.201456	0.0623951	T	C	Lactose intolerance, other/unspecified || id:finngen_R12_E4_LACTONAS	finngen_R12_E4_LACTONAS	Lactose intolerance, other/unspecified	Lactose intolerance, other/unspecified || ||	TRUE	MedicineITLab
rs12646654	4	15171343	0.0404491	0.046089	421086	0.380144	0.368842	C	T	Lactose intolerance, other/unspecified || id:finngen_R12_E4_LACTONAS	finngen_R12_E4_LACTONAS	Lactose intolerance, other/unspecified	Lactose intolerance, other/unspecified || ||	TRUE	MedicineITLab
rs6531656	4	38682580	0.00959043	0.0610637	421086	0.875201	0.842211	T	C	Lactose intolerance, other/unspecified || id:finngen_R12_E4_LACTONAS	finngen_R12_E4_LACTONAS	Lactose intolerance, other/unspecified	Lactose intolerance, other/unspecified || ||	TRUE	MedicineITLab
rs7699343	4	54844378	0.023165	0.0534875	421086	0.664948	0.223073	T	C	Lactose intolerance, other/unspecified || id:finngen_R12_E4_LACTONAS	finngen_R12_E4_LACTONAS	Lactose intolerance, other/unspecified	Lactose intolerance, other/unspecified || ||	TRUE	MedicineITLab
rs9994112	4	84364043	-0.0074381	0.0542232	421086	0.890892	0.214343	A	G	Lactose intolerance, other/unspecified || id:finngen_R12_E4_LACTONAS	finngen_R12_E4_LACTONAS	Lactose intolerance, other/unspecified	Lactose intolerance, other/unspecified || ||	TRUE	MedicineITLab
rs11938983	4	97346398	-0.0181909	0.0598086	421086	0.761013	0.164989	T	C	Lactose intolerance, other/unspecified || id:finngen_R12_E4_LACTONAS	finngen_R12_E4_LACTONAS	Lactose intolerance, other/unspecified	Lactose intolerance, other/unspecified || ||	TRUE	MedicineITLab
rs6673038	1	8977487	-0.119123	0.0533513	421086	0.0255617	0.229102	A	G	Lactose intolerance, other/unspecified || id:finngen_R12_E4_LACTONAS	finngen_R12_E4_LACTONAS	Lactose intolerance, other/unspecified	Lactose intolerance, other/unspecified || ||	TRUE	MedicineITLab
rs2999900	1	13504359	0.0460588	0.0532614	421086	0.387166	0.227447	T	C	Lactose intolerance, other/unspecified || id:finngen_R12_E4_LACTONAS	finngen_R12_E4_LACTONAS	Lactose intolerance, other/unspecified	Lactose intolerance, other/unspecified || ||	TRUE	MedicineITLab
rs2990682	1	13512887	0.0117199	0.0483055	421086	0.808299	0.30777	G	C	Lactose intolerance, other/unspecified || id:finngen_R12_E4_LACTONAS	finngen_R12_E4_LACTONAS	Lactose intolerance, other/unspecified	Lactose intolerance, other/unspecified || ||	TRUE	MedicineITLab
rs4949324	1	30904896	0.03012	0.0523375	421086	0.564956	0.758331	A	G	Lactose intolerance, other/unspecified || id:finngen_R12_E4_LACTONAS	finngen_R12_E4_LACTONAS	Lactose intolerance, other/unspecified	Lactose intolerance, other/unspecified || ||	TRUE	MedicineITLab
rs78900653	1	30281818	-0.0870208	0.108401	421086	0.422107	0.0444916	G	A	Lactose intolerance, other/unspecified || id:finngen_R12_E4_LACTONAS	finngen_R12_E4_LACTONAS	Lactose intolerance, other/unspecified	Lactose intolerance, other/unspecified || ||	TRUE	MedicineITLab
rs17111728	1	55225711	0.0116621	0.0781007	421086	0.8813	0.0894043	C	T	Lactose intolerance, other/unspecified || id:finngen_R12_E4_LACTONAS	finngen_R12_E4_LACTONAS	Lactose intolerance, other/unspecified	Lactose intolerance, other/unspecified || ||	TRUE	MedicineITLab
rs61295363	1	89917391	-0.0706783	0.106728	421086	0.507825	0.044993	A	T	Lactose intolerance, other/unspecified || id:finngen_R12_E4_LACTONAS	finngen_R12_E4_LACTONAS	Lactose intolerance, other/unspecified	Lactose intolerance, other/unspecified || ||	TRUE	MedicineITLab
rs55974538	1	193925863	0.0842996	0.0789084	421086	0.285375	0.0874497	A	G	Lactose intolerance, other/unspecified || id:finngen_R12_E4_LACTONAS	finngen_R12_E4_LACTONAS	Lactose intolerance, other/unspecified	Lactose intolerance, other/unspecified || ||	TRUE	MedicineITLab
rs6701211	1	214509465	-0.0296347	0.0789043	421086	0.707231	0.0867211	A	G	Lactose intolerance, other/unspecified || id:finngen_R12_E4_LACTONAS	finngen_R12_E4_LACTONAS	Lactose intolerance, other/unspecified	Lactose intolerance, other/unspecified || ||	TRUE	MedicineITLab
rs12028490	1	226490862	0.0886609	0.0731293	421086	0.225365	0.10382	T	C	Lactose intolerance, other/unspecified || id:finngen_R12_E4_LACTONAS	finngen_R12_E4_LACTONAS	Lactose intolerance, other/unspecified	Lactose intolerance, other/unspecified || ||	TRUE	MedicineITLab
rs6732796	2	15100477	0.11152	0.0939483	421086	0.235213	0.0608178	T	A	Lactose intolerance, other/unspecified || id:finngen_R12_E4_LACTONAS	finngen_R12_E4_LACTONAS	Lactose intolerance, other/unspecified	Lactose intolerance, other/unspecified || ||	TRUE	MedicineITLab
rs68116107	2	43091268	0.0217659	0.0887848	421086	0.806338	0.0666255	G	A	Lactose intolerance, other/unspecified || id:finngen_R12_E4_LACTONAS	finngen_R12_E4_LACTONAS	Lactose intolerance, other/unspecified	Lactose intolerance, other/unspecified || ||	TRUE	MedicineITLab
rs7595525	2	49027676	-0.0131276	0.050468	421086	0.794774	0.263903	C	A	Lactose intolerance, other/unspecified || id:finngen_R12_E4_LACTONAS	finngen_R12_E4_LACTONAS	Lactose intolerance, other/unspecified	Lactose intolerance, other/unspecified || ||	TRUE	MedicineITLab
rs11678259	2	53281551	-0.0229294	0.0453189	421086	0.612886	0.418283	G	T	Lactose intolerance, other/unspecified || id:finngen_R12_E4_LACTONAS	finngen_R12_E4_LACTONAS	Lactose intolerance, other/unspecified	Lactose intolerance, other/unspecified || ||	TRUE	MedicineITLab
rs12472695	2	65577132	0.0382473	0.0492517	421086	0.437414	0.298197	T	C	Lactose intolerance, other/unspecified || id:finngen_R12_E4_LACTONAS	finngen_R12_E4_LACTONAS	Lactose intolerance, other/unspecified	Lactose intolerance, other/unspecified || ||	TRUE	MedicineITLab
rs60761380	2	68442596	-0.0421922	0.0667147	421086	0.527107	0.125945	G	A	Lactose intolerance, other/unspecified || id:finngen_R12_E4_LACTONAS	finngen_R12_E4_LACTONAS	Lactose intolerance, other/unspecified	Lactose intolerance, other/unspecified || ||	TRUE	MedicineITLab
rs778115	2	147182925	-0.0280847	0.0446631	421086	0.529473	0.530684	C	T	Lactose intolerance, other/unspecified || id:finngen_R12_E4_LACTONAS	finngen_R12_E4_LACTONAS	Lactose intolerance, other/unspecified	Lactose intolerance, other/unspecified || ||	TRUE	MedicineITLab
rs2704370	2	163592503	0.0698581	0.0953838	421086	0.463931	0.942333	T	G	Lactose intolerance, other/unspecified || id:finngen_R12_E4_LACTONAS	finngen_R12_E4_LACTONAS	Lactose intolerance, other/unspecified	Lactose intolerance, other/unspecified || ||	TRUE	MedicineITLab
rs6757314	2	166338525	0.0887611	0.0576599	421086	0.123709	0.182345	T	C	Lactose intolerance, other/unspecified || id:finngen_R12_E4_LACTONAS	finngen_R12_E4_LACTONAS	Lactose intolerance, other/unspecified	Lactose intolerance, other/unspecified || ||	TRUE	MedicineITLab
rs12622085	2	169306172	0.0634456	0.0482812	421086	0.188818	0.316449	G	A	Lactose intolerance, other/unspecified || id:finngen_R12_E4_LACTONAS	finngen_R12_E4_LACTONAS	Lactose intolerance, other/unspecified	Lactose intolerance, other/unspecified || ||	TRUE	MedicineITLab
rs801356	2	194675778	-0.0859169	0.11306	421086	0.4473	0.959665	C	G	Lactose intolerance, other/unspecified || id:finngen_R12_E4_LACTONAS	finngen_R12_E4_LACTONAS	Lactose intolerance, other/unspecified	Lactose intolerance, other/unspecified || ||	TRUE	MedicineITLab
rs61733531	3	36135049	0.0302884	0.074703	421086	0.685146	0.0985669	T	C	Lactose intolerance, other/unspecified || id:finngen_R12_E4_LACTONAS	finngen_R12_E4_LACTONAS	Lactose intolerance, other/unspecified	Lactose intolerance, other/unspecified || ||	TRUE	MedicineITLab
rs9681001	3	130000880	-0.0604616	0.0616691	421086	0.326878	0.154839	T	C	Lactose intolerance, other/unspecified || id:finngen_R12_E4_LACTONAS	finngen_R12_E4_LACTONAS	Lactose intolerance, other/unspecified	Lactose intolerance, other/unspecified || ||	TRUE	MedicineITLab
rs6804526	3	192371389	0.143061	0.0669835	421086	0.0326994	0.129194	G	A	Lactose intolerance, other/unspecified || id:finngen_R12_E4_LACTONAS	finngen_R12_E4_LACTONAS	Lactose intolerance, other/unspecified	Lactose intolerance, other/unspecified || ||	TRUE	MedicineITLab
rs4245954	4	8866501	-0.0443806	0.0529214	421086	0.401686	0.275403	T	C	Lactose intolerance, other/unspecified || id:finngen_R12_E4_LACTONAS	finngen_R12_E4_LACTONAS	Lactose intolerance, other/unspecified	Lactose intolerance, other/unspecified || ||	TRUE	MedicineITLab
rs76523770	4	36059962	-0.109292	0.0897638	421086	0.223394	0.0653646	T	G	Lactose intolerance, other/unspecified || id:finngen_R12_E4_LACTONAS	finngen_R12_E4_LACTONAS	Lactose intolerance, other/unspecified	Lactose intolerance, other/unspecified || ||	TRUE	MedicineITLab
rs11096868	4	37346571	0.0474092	0.0509426	421086	0.35204	0.256907	C	T	Lactose intolerance, other/unspecified || id:finngen_R12_E4_LACTONAS	finngen_R12_E4_LACTONAS	Lactose intolerance, other/unspecified	Lactose intolerance, other/unspecified || ||	TRUE	MedicineITLab
rs2063471	4	59462687	0.0259465	0.0463634	421086	0.57573	0.36024	C	G	Lactose intolerance, other/unspecified || id:finngen_R12_E4_LACTONAS	finngen_R12_E4_LACTONAS	Lactose intolerance, other/unspecified	Lactose intolerance, other/unspecified || ||	TRUE	MedicineITLab
rs74537816	4	58156423	-0.0516739	0.0619996	421086	0.404588	0.152186	C	T	Lactose intolerance, other/unspecified || id:finngen_R12_E4_LACTONAS	finngen_R12_E4_LACTONAS	Lactose intolerance, other/unspecified	Lactose intolerance, other/unspecified || ||	TRUE	MedicineITLab
rs1501270	4	104090012	-0.0685791	0.0520991	421086	0.188067	0.24181	A	C	Lactose intolerance, other/unspecified || id:finngen_R12_E4_LACTONAS	finngen_R12_E4_LACTONAS	Lactose intolerance, other/unspecified	Lactose intolerance, other/unspecified || ||	TRUE	MedicineITLab
rs12129608	1	15793826	-0.054568	0.121906	421086	0.654424	0.035116	T	C	Lactose intolerance, other/unspecified || id:finngen_R12_E4_LACTONAS	finngen_R12_E4_LACTONAS	Lactose intolerance, other/unspecified	Lactose intolerance, other/unspecified || ||	TRUE	MedicineITLab
rs4949447	1	31591585	0.0110733	0.0477194	421086	0.816499	0.681466	G	A	Lactose intolerance, other/unspecified || id:finngen_R12_E4_LACTONAS	finngen_R12_E4_LACTONAS	Lactose intolerance, other/unspecified	Lactose intolerance, other/unspecified || ||	TRUE	MedicineITLab
rs12041621	1	48088907	-0.169428	0.0565291	421086	0.0027249	0.206179	A	G	Lactose intolerance, other/unspecified || id:finngen_R12_E4_LACTONAS	finngen_R12_E4_LACTONAS	Lactose intolerance, other/unspecified	Lactose intolerance, other/unspecified || ||	TRUE	MedicineITLab
rs2457055	1	47637355	-0.0817447	0.0523747	421086	0.118579	0.236453	A	G	Lactose intolerance, other/unspecified || id:finngen_R12_E4_LACTONAS	finngen_R12_E4_LACTONAS	Lactose intolerance, other/unspecified	Lactose intolerance, other/unspecified || ||	TRUE	MedicineITLab
rs10157025	1	47637420	-0.0692747	0.0521263	421086	0.183855	0.239901	C	T	Lactose intolerance, other/unspecified || id:finngen_R12_E4_LACTONAS	finngen_R12_E4_LACTONAS	Lactose intolerance, other/unspecified	Lactose intolerance, other/unspecified || ||	TRUE	MedicineITLab
rs10159356	1	47637467	-0.0692162	0.0521318	421086	0.184272	0.239889	G	A	Lactose intolerance, other/unspecified || id:finngen_R12_E4_LACTONAS	finngen_R12_E4_LACTONAS	Lactose intolerance, other/unspecified	Lactose intolerance, other/unspecified || ||	TRUE	MedicineITLab
rs12041866	1	60018859	0.00892543	0.0788	421086	0.909819	0.0876659	T	C	Lactose intolerance, other/unspecified || id:finngen_R12_E4_LACTONAS	finngen_R12_E4_LACTONAS	Lactose intolerance, other/unspecified	Lactose intolerance, other/unspecified || ||	TRUE	MedicineITLab
rs58255229	1	111522578	-0.036969	0.0509662	421086	0.468229	0.257079	A	G	Lactose intolerance, other/unspecified || id:finngen_R12_E4_LACTONAS	finngen_R12_E4_LACTONAS	Lactose intolerance, other/unspecified	Lactose intolerance, other/unspecified || ||	TRUE	MedicineITLab
rs12739496	1	194061208	0.12318	0.0864357	421086	0.154126	0.0718443	A	C	Lactose intolerance, other/unspecified || id:finngen_R12_E4_LACTONAS	finngen_R12_E4_LACTONAS	Lactose intolerance, other/unspecified	Lactose intolerance, other/unspecified || ||	TRUE	MedicineITLab
rs1572504	1	219685868	-0.0105702	0.0483959	421086	0.82711	0.304607	T	C	Lactose intolerance, other/unspecified || id:finngen_R12_E4_LACTONAS	finngen_R12_E4_LACTONAS	Lactose intolerance, other/unspecified	Lactose intolerance, other/unspecified || ||	TRUE	MedicineITLab
rs12617695	2	2890237	-0.00658602	0.0715483	421086	0.926658	0.107455	T	C	Lactose intolerance, other/unspecified || id:finngen_R12_E4_LACTONAS	finngen_R12_E4_LACTONAS	Lactose intolerance, other/unspecified	Lactose intolerance, other/unspecified || ||	TRUE	MedicineITLab
rs10166236	2	42740731	0.135127	0.0672794	421086	0.0445964	0.126859	A	G	Lactose intolerance, other/unspecified || id:finngen_R12_E4_LACTONAS	finngen_R12_E4_LACTONAS	Lactose intolerance, other/unspecified	Lactose intolerance, other/unspecified || ||	TRUE	MedicineITLab
rs74654613	2	48456184	-0.0602996	0.0540328	421086	0.26443	0.216756	C	T	Lactose intolerance, other/unspecified || id:finngen_R12_E4_LACTONAS	finngen_R12_E4_LACTONAS	Lactose intolerance, other/unspecified	Lactose intolerance, other/unspecified || ||	TRUE	MedicineITLab
rs56001939	2	54136741	0.0165717	0.044939	421086	0.712307	0.435034	C	T	Lactose intolerance, other/unspecified || id:finngen_R12_E4_LACTONAS	finngen_R12_E4_LACTONAS	Lactose intolerance, other/unspecified	Lactose intolerance, other/unspecified || ||	TRUE	MedicineITLab
rs13407420	2	51789272	0.018068	0.0445814	421086	0.68527	0.49596	A	C	Lactose intolerance, other/unspecified || id:finngen_R12_E4_LACTONAS	finngen_R12_E4_LACTONAS	Lactose intolerance, other/unspecified	Lactose intolerance, other/unspecified || ||	TRUE	MedicineITLab
rs79744905	2	57084253	-0.0673954	0.0552651	421086	0.222657	0.205032	C	A	Lactose intolerance, other/unspecified || id:finngen_R12_E4_LACTONAS	finngen_R12_E4_LACTONAS	Lactose intolerance, other/unspecified	Lactose intolerance, other/unspecified || ||	TRUE	MedicineITLab
rs9973645	2	59176673	-0.00284608	0.0491484	421086	0.953822	0.286181	C	G	Lactose intolerance, other/unspecified || id:finngen_R12_E4_LACTONAS	finngen_R12_E4_LACTONAS	Lactose intolerance, other/unspecified	Lactose intolerance, other/unspecified || ||	TRUE	MedicineITLab
rs112683661	2	61349657	0.0147911	0.06557	421086	0.821531	0.132843	A	G	Lactose intolerance, other/unspecified || id:finngen_R12_E4_LACTONAS	finngen_R12_E4_LACTONAS	Lactose intolerance, other/unspecified	Lactose intolerance, other/unspecified || ||	TRUE	MedicineITLab
rs17626621	2	82585421	0.104118	0.126144	421086	0.409147	0.0315736	T	G	Lactose intolerance, other/unspecified || id:finngen_R12_E4_LACTONAS	finngen_R12_E4_LACTONAS	Lactose intolerance, other/unspecified	Lactose intolerance, other/unspecified || ||	TRUE	MedicineITLab
rs10189685	2	202623726	0.0557333	0.0503185	421086	0.26803	0.265747	A	G	Lactose intolerance, other/unspecified || id:finngen_R12_E4_LACTONAS	finngen_R12_E4_LACTONAS	Lactose intolerance, other/unspecified	Lactose intolerance, other/unspecified || ||	TRUE	MedicineITLab
rs838736	2	233415586	-0.0731813	0.0449306	421086	0.103363	0.574647	A	G	Lactose intolerance, other/unspecified || id:finngen_R12_E4_LACTONAS	finngen_R12_E4_LACTONAS	Lactose intolerance, other/unspecified	Lactose intolerance, other/unspecified || ||	TRUE	MedicineITLab
rs2686720	3	4173796	0.0230725	0.0457315	421086	0.613895	0.385901	A	G	Lactose intolerance, other/unspecified || id:finngen_R12_E4_LACTONAS	finngen_R12_E4_LACTONAS	Lactose intolerance, other/unspecified	Lactose intolerance, other/unspecified || ||	TRUE	MedicineITLab
rs76367474	3	5020186	-0.0662409	0.0695705	421086	0.341026	0.117658	A	T	Lactose intolerance, other/unspecified || id:finngen_R12_E4_LACTONAS	finngen_R12_E4_LACTONAS	Lactose intolerance, other/unspecified	Lactose intolerance, other/unspecified || ||	TRUE	MedicineITLab
rs912	3	20986742	0.0103699	0.0696365	421086	0.881622	0.114081	C	T	Lactose intolerance, other/unspecified || id:finngen_R12_E4_LACTONAS	finngen_R12_E4_LACTONAS	Lactose intolerance, other/unspecified	Lactose intolerance, other/unspecified || ||	TRUE	MedicineITLab
rs4683140	3	45781426	-0.0188545	0.0448681	421086	0.674325	0.545165	C	T	Lactose intolerance, other/unspecified || id:finngen_R12_E4_LACTONAS	finngen_R12_E4_LACTONAS	Lactose intolerance, other/unspecified	Lactose intolerance, other/unspecified || ||	TRUE	MedicineITLab
rs6796475	3	54154161	-0.0482221	0.0567972	421086	0.395869	0.191777	C	T	Lactose intolerance, other/unspecified || id:finngen_R12_E4_LACTONAS	finngen_R12_E4_LACTONAS	Lactose intolerance, other/unspecified	Lactose intolerance, other/unspecified || ||	TRUE	MedicineITLab
rs73142368	3	88748236	0.0891294	0.0465686	421086	0.0556276	0.354999	T	G	Lactose intolerance, other/unspecified || id:finngen_R12_E4_LACTONAS	finngen_R12_E4_LACTONAS	Lactose intolerance, other/unspecified	Lactose intolerance, other/unspecified || ||	TRUE	MedicineITLab
rs10433369	3	105461611	-0.0522887	0.0576506	421086	0.36441	0.182921	A	T	Lactose intolerance, other/unspecified || id:finngen_R12_E4_LACTONAS	finngen_R12_E4_LACTONAS	Lactose intolerance, other/unspecified	Lactose intolerance, other/unspecified || ||	TRUE	MedicineITLab
rs73185681	3	186771052	-0.0719443	0.109831	421086	0.512438	0.0440827	A	G	Lactose intolerance, other/unspecified || id:finngen_R12_E4_LACTONAS	finngen_R12_E4_LACTONAS	Lactose intolerance, other/unspecified	Lactose intolerance, other/unspecified || ||	TRUE	MedicineITLab
rs17729286	4	1107360	0.00708116	0.072604	421086	0.922304	0.104922	A	C	Lactose intolerance, other/unspecified || id:finngen_R12_E4_LACTONAS	finngen_R12_E4_LACTONAS	Lactose intolerance, other/unspecified	Lactose intolerance, other/unspecified || ||	TRUE	MedicineITLab
rs17665612	4	31736385	0.0365547	0.056737	421086	0.519392	0.191586	G	C	Lactose intolerance, other/unspecified || id:finngen_R12_E4_LACTONAS	finngen_R12_E4_LACTONAS	Lactose intolerance, other/unspecified	Lactose intolerance, other/unspecified || ||	TRUE	MedicineITLab
rs765025	4	65734627	0.0035256	0.0618241	421086	0.954524	0.158952	G	C	Lactose intolerance, other/unspecified || id:finngen_R12_E4_LACTONAS	finngen_R12_E4_LACTONAS	Lactose intolerance, other/unspecified	Lactose intolerance, other/unspecified || ||	TRUE	MedicineITLab
rs303925	1	48037608	0.032423	0.0449825	421086	0.471038	0.431408	T	C	Lactose intolerance, other/unspecified || id:finngen_R12_E4_LACTONAS	finngen_R12_E4_LACTONAS	Lactose intolerance, other/unspecified	Lactose intolerance, other/unspecified || ||	TRUE	MedicineITLab
rs11209445	1	69395322	-0.00285828	0.0490785	421086	0.953558	0.714944	G	A	Lactose intolerance, other/unspecified || id:finngen_R12_E4_LACTONAS	finngen_R12_E4_LACTONAS	Lactose intolerance, other/unspecified	Lactose intolerance, other/unspecified || ||	TRUE	MedicineITLab
rs12124525	1	76474471	-0.0500377	0.105403	421086	0.634981	0.0463448	T	C	Lactose intolerance, other/unspecified || id:finngen_R12_E4_LACTONAS	finngen_R12_E4_LACTONAS	Lactose intolerance, other/unspecified	Lactose intolerance, other/unspecified || ||	TRUE	MedicineITLab
rs6669249	1	95065817	-0.0815391	0.0547107	421086	0.136127	0.78954	C	A	Lactose intolerance, other/unspecified || id:finngen_R12_E4_LACTONAS	finngen_R12_E4_LACTONAS	Lactose intolerance, other/unspecified	Lactose intolerance, other/unspecified || ||	TRUE	MedicineITLab
rs3860223	1	110582859	-0.0378464	0.0551199	421086	0.492323	0.791126	T	C	Lactose intolerance, other/unspecified || id:finngen_R12_E4_LACTONAS	finngen_R12_E4_LACTONAS	Lactose intolerance, other/unspecified	Lactose intolerance, other/unspecified || ||	TRUE	MedicineITLab
rs12125472	1	112810302	-0.0810068	0.0490585	421086	0.0986916	0.708844	A	G	Lactose intolerance, other/unspecified || id:finngen_R12_E4_LACTONAS	finngen_R12_E4_LACTONAS	Lactose intolerance, other/unspecified	Lactose intolerance, other/unspecified || ||	TRUE	MedicineITLab
rs12022867	1	186816933	-0.0260146	0.0664396	421086	0.695388	0.130239	T	C	Lactose intolerance, other/unspecified || id:finngen_R12_E4_LACTONAS	finngen_R12_E4_LACTONAS	Lactose intolerance, other/unspecified	Lactose intolerance, other/unspecified || ||	TRUE	MedicineITLab
rs72743290	1	205265265	0.0797678	0.0677479	421086	0.239027	0.123934	T	C	Lactose intolerance, other/unspecified || id:finngen_R12_E4_LACTONAS	finngen_R12_E4_LACTONAS	Lactose intolerance, other/unspecified	Lactose intolerance, other/unspecified || ||	TRUE	MedicineITLab
rs4670221	2	37823089	-0.0534872	0.048003	421086	0.265174	0.313137	G	C	Lactose intolerance, other/unspecified || id:finngen_R12_E4_LACTONAS	finngen_R12_E4_LACTONAS	Lactose intolerance, other/unspecified	Lactose intolerance, other/unspecified || ||	TRUE	MedicineITLab
rs62135856	2	37836491	-0.128596	0.0963874	421086	0.182152	0.0572072	A	G	Lactose intolerance, other/unspecified || id:finngen_R12_E4_LACTONAS	finngen_R12_E4_LACTONAS	Lactose intolerance, other/unspecified	Lactose intolerance, other/unspecified || ||	TRUE	MedicineITLab
rs13396356	2	43893043	-0.0125967	0.0977457	421086	0.897459	0.0552421	T	A	Lactose intolerance, other/unspecified || id:finngen_R12_E4_LACTONAS	finngen_R12_E4_LACTONAS	Lactose intolerance, other/unspecified	Lactose intolerance, other/unspecified || ||	TRUE	MedicineITLab
rs67541505	2	45658776	-0.0884136	0.0703001	421086	0.208515	0.112987	G	A	Lactose intolerance, other/unspecified || id:finngen_R12_E4_LACTONAS	finngen_R12_E4_LACTONAS	Lactose intolerance, other/unspecified	Lactose intolerance, other/unspecified || ||	TRUE	MedicineITLab
rs116556966	2	76437833	-0.104839	0.0921952	421086	0.255481	0.0628213	G	T	Lactose intolerance, other/unspecified || id:finngen_R12_E4_LACTONAS	finngen_R12_E4_LACTONAS	Lactose intolerance, other/unspecified	Lactose intolerance, other/unspecified || ||	TRUE	MedicineITLab
rs7422743	2	76447177	-0.0071722	0.047169	421086	0.879145	0.668543	T	C	Lactose intolerance, other/unspecified || id:finngen_R12_E4_LACTONAS	finngen_R12_E4_LACTONAS	Lactose intolerance, other/unspecified	Lactose intolerance, other/unspecified || ||	TRUE	MedicineITLab
rs34280534	2	127597248	-0.0338955	0.0530881	421086	0.523163	0.229879	C	G	Lactose intolerance, other/unspecified || id:finngen_R12_E4_LACTONAS	finngen_R12_E4_LACTONAS	Lactose intolerance, other/unspecified	Lactose intolerance, other/unspecified || ||	TRUE	MedicineITLab
rs6761789	2	144495162	-0.0213436	0.0912603	421086	0.815081	0.0643553	G	T	Lactose intolerance, other/unspecified || id:finngen_R12_E4_LACTONAS	finngen_R12_E4_LACTONAS	Lactose intolerance, other/unspecified	Lactose intolerance, other/unspecified || ||	TRUE	MedicineITLab
rs62167414	2	150404843	-0.0113033	0.0675036	421086	0.867018	0.12565	T	C	Lactose intolerance, other/unspecified || id:finngen_R12_E4_LACTONAS	finngen_R12_E4_LACTONAS	Lactose intolerance, other/unspecified	Lactose intolerance, other/unspecified || ||	TRUE	MedicineITLab
rs76292876	2	154500760	0.134991	0.0771964	421086	0.0803471	0.0912078	G	C	Lactose intolerance, other/unspecified || id:finngen_R12_E4_LACTONAS	finngen_R12_E4_LACTONAS	Lactose intolerance, other/unspecified	Lactose intolerance, other/unspecified || ||	TRUE	MedicineITLab
rs55893824	2	207779697	0.0768986	0.0457189	421086	0.0925721	0.501969	A	G	Lactose intolerance, other/unspecified || id:finngen_R12_E4_LACTONAS	finngen_R12_E4_LACTONAS	Lactose intolerance, other/unspecified	Lactose intolerance, other/unspecified || ||	TRUE	MedicineITLab
rs849116	2	205161089	0.0107367	0.0477623	421086	0.822139	0.680436	C	T	Lactose intolerance, other/unspecified || id:finngen_R12_E4_LACTONAS	finngen_R12_E4_LACTONAS	Lactose intolerance, other/unspecified	Lactose intolerance, other/unspecified || ||	TRUE	MedicineITLab
rs77902968	2	233018423	-0.02648	0.0803765	421086	0.741816	0.0835238	A	G	Lactose intolerance, other/unspecified || id:finngen_R12_E4_LACTONAS	finngen_R12_E4_LACTONAS	Lactose intolerance, other/unspecified	Lactose intolerance, other/unspecified || ||	TRUE	MedicineITLab
rs17786325	3	1755038	0.026189	0.0473314	421086	0.580049	0.667134	C	T	Lactose intolerance, other/unspecified || id:finngen_R12_E4_LACTONAS	finngen_R12_E4_LACTONAS	Lactose intolerance, other/unspecified	Lactose intolerance, other/unspecified || ||	TRUE	MedicineITLab
rs9809140	3	19477551	0.0101139	0.0466493	421086	0.828359	0.648995	G	A	Lactose intolerance, other/unspecified || id:finngen_R12_E4_LACTONAS	finngen_R12_E4_LACTONAS	Lactose intolerance, other/unspecified	Lactose intolerance, other/unspecified || ||	TRUE	MedicineITLab
rs4974008	3	42117859	0.0755997	0.0466392	421086	0.105029	0.65139	C	T	Lactose intolerance, other/unspecified || id:finngen_R12_E4_LACTONAS	finngen_R12_E4_LACTONAS	Lactose intolerance, other/unspecified	Lactose intolerance, other/unspecified || ||	TRUE	MedicineITLab
rs9882102	3	42118022	0.0635079	0.044759	421086	0.155932	0.561439	A	G	Lactose intolerance, other/unspecified || id:finngen_R12_E4_LACTONAS	finngen_R12_E4_LACTONAS	Lactose intolerance, other/unspecified	Lactose intolerance, other/unspecified || ||	TRUE	MedicineITLab
rs17066239	3	62175007	0.0529416	0.0823366	421086	0.520231	0.0788579	G	A	Lactose intolerance, other/unspecified || id:finngen_R12_E4_LACTONAS	finngen_R12_E4_LACTONAS	Lactose intolerance, other/unspecified	Lactose intolerance, other/unspecified || ||	TRUE	MedicineITLab
rs11713293	3	61891988	0.0400737	0.135465	421086	0.767365	0.0276474	A	C	Lactose intolerance, other/unspecified || id:finngen_R12_E4_LACTONAS	finngen_R12_E4_LACTONAS	Lactose intolerance, other/unspecified	Lactose intolerance, other/unspecified || ||	TRUE	MedicineITLab
rs6438382	3	117116352	-0.0503379	0.0489091	421086	0.30338	0.69761	A	G	Lactose intolerance, other/unspecified || id:finngen_R12_E4_LACTONAS	finngen_R12_E4_LACTONAS	Lactose intolerance, other/unspecified	Lactose intolerance, other/unspecified || ||	TRUE	MedicineITLab
rs622016	3	174689707	-0.0476	0.0451868	421086	0.292156	0.581815	C	G	Lactose intolerance, other/unspecified || id:finngen_R12_E4_LACTONAS	finngen_R12_E4_LACTONAS	Lactose intolerance, other/unspecified	Lactose intolerance, other/unspecified || ||	TRUE	MedicineITLab
rs73171592	3	171329406	0.0714536	0.0877462	421086	0.415461	0.0706385	C	G	Lactose intolerance, other/unspecified || id:finngen_R12_E4_LACTONAS	finngen_R12_E4_LACTONAS	Lactose intolerance, other/unspecified	Lactose intolerance, other/unspecified || ||	TRUE	MedicineITLab
rs2666365	3	191109939	0.0384967	0.0679323	421086	0.570924	0.122321	T	C	Lactose intolerance, other/unspecified || id:finngen_R12_E4_LACTONAS	finngen_R12_E4_LACTONAS	Lactose intolerance, other/unspecified	Lactose intolerance, other/unspecified || ||	TRUE	MedicineITLab
rs17749484	4	5844087	-0.0345011	0.058674	421086	0.556523	0.174027	A	C	Lactose intolerance, other/unspecified || id:finngen_R12_E4_LACTONAS	finngen_R12_E4_LACTONAS	Lactose intolerance, other/unspecified	Lactose intolerance, other/unspecified || ||	TRUE	MedicineITLab
rs76027112	4	22930075	0.0720516	0.0615331	421086	0.241623	0.154591	G	A	Lactose intolerance, other/unspecified || id:finngen_R12_E4_LACTONAS	finngen_R12_E4_LACTONAS	Lactose intolerance, other/unspecified	Lactose intolerance, other/unspecified || ||	TRUE	MedicineITLab
rs3919827	4	66202088	0.0589266	0.0494319	421086	0.233231	0.283787	T	G	Lactose intolerance, other/unspecified || id:finngen_R12_E4_LACTONAS	finngen_R12_E4_LACTONAS	Lactose intolerance, other/unspecified	Lactose intolerance, other/unspecified || ||	TRUE	MedicineITLab
rs13139468	4	64898258	-0.0447049	0.0529	421086	0.398064	0.770947	G	A	Lactose intolerance, other/unspecified || id:finngen_R12_E4_LACTONAS	finngen_R12_E4_LACTONAS	Lactose intolerance, other/unspecified	Lactose intolerance, other/unspecified || ||	TRUE	MedicineITLab
rs4859454	4	76620356	0.0565829	0.0639714	421086	0.376425	0.142219	T	C	Lactose intolerance, other/unspecified || id:finngen_R12_E4_LACTONAS	finngen_R12_E4_LACTONAS	Lactose intolerance, other/unspecified	Lactose intolerance, other/unspecified || ||	TRUE	MedicineITLab
rs395474	4	107094100	0.0356437	0.115232	421086	0.757077	0.960625	A	G	Lactose intolerance, other/unspecified || id:finngen_R12_E4_LACTONAS	finngen_R12_E4_LACTONAS	Lactose intolerance, other/unspecified	Lactose intolerance, other/unspecified || ||	TRUE	MedicineITLab
rs769155	1	29464918	-0.00018217	0.0445155	421086	0.996735	0.480126	C	G	Lactose intolerance, other/unspecified || id:finngen_R12_E4_LACTONAS	finngen_R12_E4_LACTONAS	Lactose intolerance, other/unspecified	Lactose intolerance, other/unspecified || ||	TRUE	MedicineITLab
rs2078597	1	34424646	-0.031622	0.0620941	421086	0.610569	0.150925	G	A	Lactose intolerance, other/unspecified || id:finngen_R12_E4_LACTONAS	finngen_R12_E4_LACTONAS	Lactose intolerance, other/unspecified	Lactose intolerance, other/unspecified || ||	TRUE	MedicineITLab
rs6426007	1	37071692	-0.042575	0.0462673	421086	0.35747	0.629036	T	C	Lactose intolerance, other/unspecified || id:finngen_R12_E4_LACTONAS	finngen_R12_E4_LACTONAS	Lactose intolerance, other/unspecified	Lactose intolerance, other/unspecified || ||	TRUE	MedicineITLab
rs12087936	1	59074052	0.0634355	0.0576406	421086	0.271098	0.182035	A	G	Lactose intolerance, other/unspecified || id:finngen_R12_E4_LACTONAS	finngen_R12_E4_LACTONAS	Lactose intolerance, other/unspecified	Lactose intolerance, other/unspecified || ||	TRUE	MedicineITLab
rs6664382	1	75623849	-0.145898	0.112974	421086	0.196553	0.95988	C	G	Lactose intolerance, other/unspecified || id:finngen_R12_E4_LACTONAS	finngen_R12_E4_LACTONAS	Lactose intolerance, other/unspecified	Lactose intolerance, other/unspecified || ||	TRUE	MedicineITLab
rs11164337	1	101924177	-0.0236338	0.045297	421086	0.601844	0.41348	T	C	Lactose intolerance, other/unspecified || id:finngen_R12_E4_LACTONAS	finngen_R12_E4_LACTONAS	Lactose intolerance, other/unspecified	Lactose intolerance, other/unspecified || ||	TRUE	MedicineITLab
rs742682	1	114354454	-0.0995088	0.0611993	421086	0.103954	0.155198	C	A	Lactose intolerance, other/unspecified || id:finngen_R12_E4_LACTONAS	finngen_R12_E4_LACTONAS	Lactose intolerance, other/unspecified	Lactose intolerance, other/unspecified || ||	TRUE	MedicineITLab
rs72697383	1	116731290	0.00429269	0.0634462	421086	0.946057	0.1439	A	C	Lactose intolerance, other/unspecified || id:finngen_R12_E4_LACTONAS	finngen_R12_E4_LACTONAS	Lactose intolerance, other/unspecified	Lactose intolerance, other/unspecified || ||	TRUE	MedicineITLab
rs17365730	1	163824676	0.0333119	0.0729601	421086	0.647975	0.105379	C	T	Lactose intolerance, other/unspecified || id:finngen_R12_E4_LACTONAS	finngen_R12_E4_LACTONAS	Lactose intolerance, other/unspecified	Lactose intolerance, other/unspecified || ||	TRUE	MedicineITLab
rs11804833	1	168693817	-0.014249	0.0692337	421086	0.83694	0.117223	T	C	Lactose intolerance, other/unspecified || id:finngen_R12_E4_LACTONAS	finngen_R12_E4_LACTONAS	Lactose intolerance, other/unspecified	Lactose intolerance, other/unspecified || ||	TRUE	MedicineITLab
rs57070266	2	11084902	0.00349174	0.0701026	421086	0.960275	0.115533	C	T	Lactose intolerance, other/unspecified || id:finngen_R12_E4_LACTONAS	finngen_R12_E4_LACTONAS	Lactose intolerance, other/unspecified	Lactose intolerance, other/unspecified || ||	TRUE	MedicineITLab
rs4832418	2	18166858	0.0556804	0.0505893	421086	0.271055	0.272417	A	G	Lactose intolerance, other/unspecified || id:finngen_R12_E4_LACTONAS	finngen_R12_E4_LACTONAS	Lactose intolerance, other/unspecified	Lactose intolerance, other/unspecified || ||	TRUE	MedicineITLab
rs2042558	2	59994551	-0.0240257	0.0598877	421086	0.688289	0.165071	G	A	Lactose intolerance, other/unspecified || id:finngen_R12_E4_LACTONAS	finngen_R12_E4_LACTONAS	Lactose intolerance, other/unspecified	Lactose intolerance, other/unspecified || ||	TRUE	MedicineITLab
rs11693339	2	60003600	0.0592499	0.0465305	421086	0.202891	0.357963	C	T	Lactose intolerance, other/unspecified || id:finngen_R12_E4_LACTONAS	finngen_R12_E4_LACTONAS	Lactose intolerance, other/unspecified	Lactose intolerance, other/unspecified || ||	TRUE	MedicineITLab
rs13003991	2	65545822	0.00496665	0.0450413	421086	0.912196	0.57342	G	C	Lactose intolerance, other/unspecified || id:finngen_R12_E4_LACTONAS	finngen_R12_E4_LACTONAS	Lactose intolerance, other/unspecified	Lactose intolerance, other/unspecified || ||	TRUE	MedicineITLab
rs11678288	2	65547553	0.00299448	0.0450505	421086	0.947004	0.574361	A	T	Lactose intolerance, other/unspecified || id:finngen_R12_E4_LACTONAS	finngen_R12_E4_LACTONAS	Lactose intolerance, other/unspecified	Lactose intolerance, other/unspecified || ||	TRUE	MedicineITLab
rs116114211	2	79985568	-0.127284	0.0846734	421086	0.132779	0.07674	G	A	Lactose intolerance, other/unspecified || id:finngen_R12_E4_LACTONAS	finngen_R12_E4_LACTONAS	Lactose intolerance, other/unspecified	Lactose intolerance, other/unspecified || ||	TRUE	MedicineITLab
rs73952138	2	123529336	0.00890816	0.0749524	421086	0.905394	0.0984885	A	C	Lactose intolerance, other/unspecified || id:finngen_R12_E4_LACTONAS	finngen_R12_E4_LACTONAS	Lactose intolerance, other/unspecified	Lactose intolerance, other/unspecified || ||	TRUE	MedicineITLab
rs12621499	2	141566967	0.104033	0.048656	421086	0.0325057	0.298946	G	A	Lactose intolerance, other/unspecified || id:finngen_R12_E4_LACTONAS	finngen_R12_E4_LACTONAS	Lactose intolerance, other/unspecified	Lactose intolerance, other/unspecified || ||	TRUE	MedicineITLab
rs73966738	2	150091664	-0.0849584	0.080315	421086	0.29014	0.0855337	C	G	Lactose intolerance, other/unspecified || id:finngen_R12_E4_LACTONAS	finngen_R12_E4_LACTONAS	Lactose intolerance, other/unspecified	Lactose intolerance, other/unspecified || ||	TRUE	MedicineITLab
rs16829385	2	187927136	0.0327565	0.0589077	421086	0.578168	0.174038	T	A	Lactose intolerance, other/unspecified || id:finngen_R12_E4_LACTONAS	finngen_R12_E4_LACTONAS	Lactose intolerance, other/unspecified	Lactose intolerance, other/unspecified || ||	TRUE	MedicineITLab
rs996426	2	189576765	0.0367821	0.0501986	421086	0.463721	0.270835	C	A	Lactose intolerance, other/unspecified || id:finngen_R12_E4_LACTONAS	finngen_R12_E4_LACTONAS	Lactose intolerance, other/unspecified	Lactose intolerance, other/unspecified || ||	TRUE	MedicineITLab
rs1357368	2	215761071	0.0285282	0.050183	421086	0.569708	0.285686	T	C	Lactose intolerance, other/unspecified || id:finngen_R12_E4_LACTONAS	finngen_R12_E4_LACTONAS	Lactose intolerance, other/unspecified	Lactose intolerance, other/unspecified || ||	TRUE	MedicineITLab
rs17475926	2	229088675	0.00547777	0.0445447	421086	0.902129	0.475304	C	T	Lactose intolerance, other/unspecified || id:finngen_R12_E4_LACTONAS	finngen_R12_E4_LACTONAS	Lactose intolerance, other/unspecified	Lactose intolerance, other/unspecified || ||	TRUE	MedicineITLab
rs11889243	2	240297171	-0.0462806	0.0483356	421086	0.338323	0.308756	G	A	Lactose intolerance, other/unspecified || id:finngen_R12_E4_LACTONAS	finngen_R12_E4_LACTONAS	Lactose intolerance, other/unspecified	Lactose intolerance, other/unspecified || ||	TRUE	MedicineITLab
rs114804117	3	20029023	0.0125948	0.095885	421086	0.895496	0.0581683	T	A	Lactose intolerance, other/unspecified || id:finngen_R12_E4_LACTONAS	finngen_R12_E4_LACTONAS	Lactose intolerance, other/unspecified	Lactose intolerance, other/unspecified || ||	TRUE	MedicineITLab
rs28513561	3	24244048	-0.0117064	0.058996	421086	0.842711	0.170522	C	T	Lactose intolerance, other/unspecified || id:finngen_R12_E4_LACTONAS	finngen_R12_E4_LACTONAS	Lactose intolerance, other/unspecified	Lactose intolerance, other/unspecified || ||	TRUE	MedicineITLab
rs9876083	3	63185368	-0.0127282	0.0485178	421086	0.79306	0.297159	G	A	Lactose intolerance, other/unspecified || id:finngen_R12_E4_LACTONAS	finngen_R12_E4_LACTONAS	Lactose intolerance, other/unspecified	Lactose intolerance, other/unspecified || ||	TRUE	MedicineITLab
rs57119184	3	69114785	-0.0854155	0.0523876	421086	0.103005	0.239542	T	C	Lactose intolerance, other/unspecified || id:finngen_R12_E4_LACTONAS	finngen_R12_E4_LACTONAS	Lactose intolerance, other/unspecified	Lactose intolerance, other/unspecified || ||	TRUE	MedicineITLab
rs1498839	3	69467786	0.0643595	0.0508852	421086	0.205943	0.257135	T	C	Lactose intolerance, other/unspecified || id:finngen_R12_E4_LACTONAS	finngen_R12_E4_LACTONAS	Lactose intolerance, other/unspecified	Lactose intolerance, other/unspecified || ||	TRUE	MedicineITLab
rs9828991	3	104565639	0.0186718	0.0480562	421086	0.697615	0.686375	T	A	Lactose intolerance, other/unspecified || id:finngen_R12_E4_LACTONAS	finngen_R12_E4_LACTONAS	Lactose intolerance, other/unspecified	Lactose intolerance, other/unspecified || ||	TRUE	MedicineITLab
rs9288803	3	105413164	0.00765069	0.0456023	421086	0.866764	0.391054	C	T	Lactose intolerance, other/unspecified || id:finngen_R12_E4_LACTONAS	finngen_R12_E4_LACTONAS	Lactose intolerance, other/unspecified	Lactose intolerance, other/unspecified || ||	TRUE	MedicineITLab
rs2903645	4	14347425	0.0268521	0.0465526	421086	0.564067	0.647672	C	T	Lactose intolerance, other/unspecified || id:finngen_R12_E4_LACTONAS	finngen_R12_E4_LACTONAS	Lactose intolerance, other/unspecified	Lactose intolerance, other/unspecified || ||	TRUE	MedicineITLab
rs9884588	4	32615152	-0.0323801	0.0511141	421086	0.526415	0.253986	T	C	Lactose intolerance, other/unspecified || id:finngen_R12_E4_LACTONAS	finngen_R12_E4_LACTONAS	Lactose intolerance, other/unspecified	Lactose intolerance, other/unspecified || ||	TRUE	MedicineITLab
rs74338790	4	111500841	0.0442181	0.123536	421086	0.720391	0.0330918	G	A	Lactose intolerance, other/unspecified || id:finngen_R12_E4_LACTONAS	finngen_R12_E4_LACTONAS	Lactose intolerance, other/unspecified	Lactose intolerance, other/unspecified || ||	TRUE	MedicineITLab
rs7552841	1	55053079	0.0439615	0.0486235	421086	0.365933	0.308677	T	C	Lactose intolerance, other/unspecified || id:finngen_R12_E4_LACTONAS	finngen_R12_E4_LACTONAS	Lactose intolerance, other/unspecified	Lactose intolerance, other/unspecified || ||	TRUE	MedicineITLab
rs72676149	1	63421161	-0.0519625	0.11498	421086	0.651322	0.0390025	T	C	Lactose intolerance, other/unspecified || id:finngen_R12_E4_LACTONAS	finngen_R12_E4_LACTONAS	Lactose intolerance, other/unspecified	Lactose intolerance, other/unspecified || ||	TRUE	MedicineITLab
rs4268390	1	81461963	-0.0277022	0.108289	421086	0.798091	0.0445894	G	A	Lactose intolerance, other/unspecified || id:finngen_R12_E4_LACTONAS	finngen_R12_E4_LACTONAS	Lactose intolerance, other/unspecified	Lactose intolerance, other/unspecified || ||	TRUE	MedicineITLab
rs6688656	1	166408353	-0.0487196	0.0445396	421086	0.274021	0.535094	G	T	Lactose intolerance, other/unspecified || id:finngen_R12_E4_LACTONAS	finngen_R12_E4_LACTONAS	Lactose intolerance, other/unspecified	Lactose intolerance, other/unspecified || ||	TRUE	MedicineITLab
rs13393033	2	6578442	0.00900143	0.0482362	421086	0.851965	0.304491	T	C	Lactose intolerance, other/unspecified || id:finngen_R12_E4_LACTONAS	finngen_R12_E4_LACTONAS	Lactose intolerance, other/unspecified	Lactose intolerance, other/unspecified || ||	TRUE	MedicineITLab
rs2884357	2	11078397	0.0140186	0.0468431	421086	0.764735	0.656411	T	C	Lactose intolerance, other/unspecified || id:finngen_R12_E4_LACTONAS	finngen_R12_E4_LACTONAS	Lactose intolerance, other/unspecified	Lactose intolerance, other/unspecified || ||	TRUE	MedicineITLab
rs12472996	2	36300590	-0.0194669	0.0446228	421086	0.662653	0.515718	C	T	Lactose intolerance, other/unspecified || id:finngen_R12_E4_LACTONAS	finngen_R12_E4_LACTONAS	Lactose intolerance, other/unspecified	Lactose intolerance, other/unspecified || ||	TRUE	MedicineITLab
rs190949005	2	56092572	-0.0269771	0.10757	421086	0.801979	0.0443562	G	A	Lactose intolerance, other/unspecified || id:finngen_R12_E4_LACTONAS	finngen_R12_E4_LACTONAS	Lactose intolerance, other/unspecified	Lactose intolerance, other/unspecified || ||	TRUE	MedicineITLab
rs4533457	2	67560216	0.0221592	0.0570793	421086	0.697855	0.811096	G	T	Lactose intolerance, other/unspecified || id:finngen_R12_E4_LACTONAS	finngen_R12_E4_LACTONAS	Lactose intolerance, other/unspecified	Lactose intolerance, other/unspecified || ||	TRUE	MedicineITLab
rs1023692	2	67641624	0.0476461	0.0512146	421086	0.352204	0.74678	C	T	Lactose intolerance, other/unspecified || id:finngen_R12_E4_LACTONAS	finngen_R12_E4_LACTONAS	Lactose intolerance, other/unspecified	Lactose intolerance, other/unspecified || ||	TRUE	MedicineITLab
rs62165977	2	76405535	0.0264387	0.0625197	421086	0.672379	0.149968	T	C	Lactose intolerance, other/unspecified || id:finngen_R12_E4_LACTONAS	finngen_R12_E4_LACTONAS	Lactose intolerance, other/unspecified	Lactose intolerance, other/unspecified || ||	TRUE	MedicineITLab
rs11678512	2	105570789	0.0665128	0.0485908	421086	0.171051	0.298979	C	T	Lactose intolerance, other/unspecified || id:finngen_R12_E4_LACTONAS	finngen_R12_E4_LACTONAS	Lactose intolerance, other/unspecified	Lactose intolerance, other/unspecified || ||	TRUE	MedicineITLab
rs4494791	2	110829439	0.0205152	0.0447077	421086	0.646324	0.446874	C	T	Lactose intolerance, other/unspecified || id:finngen_R12_E4_LACTONAS	finngen_R12_E4_LACTONAS	Lactose intolerance, other/unspecified	Lactose intolerance, other/unspecified || ||	TRUE	MedicineITLab
rs6745806	2	138538467	-0.193577	0.0828654	421086	0.0194895	0.922098	G	A	Lactose intolerance, other/unspecified || id:finngen_R12_E4_LACTONAS	finngen_R12_E4_LACTONAS	Lactose intolerance, other/unspecified	Lactose intolerance, other/unspecified || ||	TRUE	MedicineITLab
rs7559622	2	168394373	0.00922208	0.0838534	421086	0.912426	0.0762764	C	T	Lactose intolerance, other/unspecified || id:finngen_R12_E4_LACTONAS	finngen_R12_E4_LACTONAS	Lactose intolerance, other/unspecified	Lactose intolerance, other/unspecified || ||	TRUE	MedicineITLab
rs78561414	2	227970194	-0.0450734	0.0780206	421086	0.563459	0.0891065	C	T	Lactose intolerance, other/unspecified || id:finngen_R12_E4_LACTONAS	finngen_R12_E4_LACTONAS	Lactose intolerance, other/unspecified	Lactose intolerance, other/unspecified || ||	TRUE	MedicineITLab
rs778342	2	232933445	-0.0764153	0.0900346	421086	0.39603	0.0656439	A	G	Lactose intolerance, other/unspecified || id:finngen_R12_E4_LACTONAS	finngen_R12_E4_LACTONAS	Lactose intolerance, other/unspecified	Lactose intolerance, other/unspecified || ||	TRUE	MedicineITLab
rs73816874	3	16654856	0.0420103	0.0455665	421086	0.356552	0.406256	T	C	Lactose intolerance, other/unspecified || id:finngen_R12_E4_LACTONAS	finngen_R12_E4_LACTONAS	Lactose intolerance, other/unspecified	Lactose intolerance, other/unspecified || ||	TRUE	MedicineITLab
rs111370608	3	31529290	-0.0363043	0.0890198	421086	0.683403	0.0666772	T	G	Lactose intolerance, other/unspecified || id:finngen_R12_E4_LACTONAS	finngen_R12_E4_LACTONAS	Lactose intolerance, other/unspecified	Lactose intolerance, other/unspecified || ||	TRUE	MedicineITLab
rs12495388	3	84877321	0.0630217	0.0871543	421086	0.469615	0.0705588	G	A	Lactose intolerance, other/unspecified || id:finngen_R12_E4_LACTONAS	finngen_R12_E4_LACTONAS	Lactose intolerance, other/unspecified	Lactose intolerance, other/unspecified || ||	TRUE	MedicineITLab
rs7622789	3	127990226	0.0160961	0.0564991	421086	0.775727	0.197388	T	C	Lactose intolerance, other/unspecified || id:finngen_R12_E4_LACTONAS	finngen_R12_E4_LACTONAS	Lactose intolerance, other/unspecified	Lactose intolerance, other/unspecified || ||	TRUE	MedicineITLab
rs4683801	3	140116695	-0.00640549	0.0454945	421086	0.88803	0.406039	G	A	Lactose intolerance, other/unspecified || id:finngen_R12_E4_LACTONAS	finngen_R12_E4_LACTONAS	Lactose intolerance, other/unspecified	Lactose intolerance, other/unspecified || ||	TRUE	MedicineITLab
rs73883469	3	180018965	0.0606784	0.0577447	421086	0.293349	0.180897	T	A	Lactose intolerance, other/unspecified || id:finngen_R12_E4_LACTONAS	finngen_R12_E4_LACTONAS	Lactose intolerance, other/unspecified	Lactose intolerance, other/unspecified || ||	TRUE	MedicineITLab
rs3135176	4	3265347	0.0833144	0.0743319	421086	0.262355	0.0991299	C	T	Lactose intolerance, other/unspecified || id:finngen_R12_E4_LACTONAS	finngen_R12_E4_LACTONAS	Lactose intolerance, other/unspecified	Lactose intolerance, other/unspecified || ||	TRUE	MedicineITLab
rs10006164	4	1027810	-0.00474103	0.0461247	421086	0.918132	0.381944	A	G	Lactose intolerance, other/unspecified || id:finngen_R12_E4_LACTONAS	finngen_R12_E4_LACTONAS	Lactose intolerance, other/unspecified	Lactose intolerance, other/unspecified || ||	TRUE	MedicineITLab
rs11730684	4	7488773	-0.0495259	0.0465062	421086	0.286907	0.350795	A	C	Lactose intolerance, other/unspecified || id:finngen_R12_E4_LACTONAS	finngen_R12_E4_LACTONAS	Lactose intolerance, other/unspecified	Lactose intolerance, other/unspecified || ||	TRUE	MedicineITLab
rs13119423	4	27848612	-0.028179	0.070345	421086	0.688727	0.111556	C	A	Lactose intolerance, other/unspecified || id:finngen_R12_E4_LACTONAS	finngen_R12_E4_LACTONAS	Lactose intolerance, other/unspecified	Lactose intolerance, other/unspecified || ||	TRUE	MedicineITLab
rs10015390	4	114952891	-0.0433681	0.0474715	421086	0.360947	0.674923	A	G	Lactose intolerance, other/unspecified || id:finngen_R12_E4_LACTONAS	finngen_R12_E4_LACTONAS	Lactose intolerance, other/unspecified	Lactose intolerance, other/unspecified || ||	TRUE	MedicineITLab
rs72677788	4	125629697	0.0287954	0.0814688	421086	0.723749	0.0818126	A	G	Lactose intolerance, other/unspecified || id:finngen_R12_E4_LACTONAS	finngen_R12_E4_LACTONAS	Lactose intolerance, other/unspecified	Lactose intolerance, other/unspecified || ||	TRUE	MedicineITLab
rs13135378	4	126360033	0.0582933	0.075652	421086	0.440976	0.0975345	T	C	Lactose intolerance, other/unspecified || id:finngen_R12_E4_LACTONAS	finngen_R12_E4_LACTONAS	Lactose intolerance, other/unspecified	Lactose intolerance, other/unspecified || ||	TRUE	MedicineITLab
rs2122704	4	136284284	-0.0146905	0.0447089	421086	0.742474	0.44956	C	T	Lactose intolerance, other/unspecified || id:finngen_R12_E4_LACTONAS	finngen_R12_E4_LACTONAS	Lactose intolerance, other/unspecified	Lactose intolerance, other/unspecified || ||	TRUE	MedicineITLab
rs7673044	4	140855983	-0.0719445	0.0608823	421086	0.237326	0.159662	T	C	Lactose intolerance, other/unspecified || id:finngen_R12_E4_LACTONAS	finngen_R12_E4_LACTONAS	Lactose intolerance, other/unspecified	Lactose intolerance, other/unspecified || ||	TRUE	MedicineITLab
rs55906502	4	140383355	0.190615	0.07519	421086	0.0112409	0.0824734	G	A	Lactose intolerance, other/unspecified || id:finngen_R12_E4_LACTONAS	finngen_R12_E4_LACTONAS	Lactose intolerance, other/unspecified	Lactose intolerance, other/unspecified || ||	TRUE	MedicineITLab
rs12499537	4	144426946	0.0513704	0.045732	421086	0.261314	0.392974	T	G	Lactose intolerance, other/unspecified || id:finngen_R12_E4_LACTONAS	finngen_R12_E4_LACTONAS	Lactose intolerance, other/unspecified	Lactose intolerance, other/unspecified || ||	TRUE	MedicineITLab
rs7665599	4	146492995	-0.0789194	0.0546039	421086	0.148371	0.787705	T	C	Lactose intolerance, other/unspecified || id:finngen_R12_E4_LACTONAS	finngen_R12_E4_LACTONAS	Lactose intolerance, other/unspecified	Lactose intolerance, other/unspecified || ||	TRUE	MedicineITLab
rs13125215	4	146040527	-0.0115483	0.0455203	421086	0.799731	0.402326	C	T	Lactose intolerance, other/unspecified || id:finngen_R12_E4_LACTONAS	finngen_R12_E4_LACTONAS	Lactose intolerance, other/unspecified	Lactose intolerance, other/unspecified || ||	TRUE	MedicineITLab
rs4376168	4	146042936	0.00466542	0.0480829	421086	0.922704	0.688229	T	G	Lactose intolerance, other/unspecified || id:finngen_R12_E4_LACTONAS	finngen_R12_E4_LACTONAS	Lactose intolerance, other/unspecified	Lactose intolerance, other/unspecified || ||	TRUE	MedicineITLab
rs13138313	4	146056827	-0.0365477	0.0480621	421086	0.446999	0.311402	T	C	Lactose intolerance, other/unspecified || id:finngen_R12_E4_LACTONAS	finngen_R12_E4_LACTONAS	Lactose intolerance, other/unspecified	Lactose intolerance, other/unspecified || ||	TRUE	MedicineITLab
rs2356936	4	146062666	-0.0111084	0.0460548	421086	0.8094	0.623572	G	C	Lactose intolerance, other/unspecified || id:finngen_R12_E4_LACTONAS	finngen_R12_E4_LACTONAS	Lactose intolerance, other/unspecified	Lactose intolerance, other/unspecified || ||	TRUE	MedicineITLab
rs63721662	4	143318658	0.0485072	0.048	421086	0.312225	0.312387	T	C	Lactose intolerance, other/unspecified || id:finngen_R12_E4_LACTONAS	finngen_R12_E4_LACTONAS	Lactose intolerance, other/unspecified	Lactose intolerance, other/unspecified || ||	TRUE	MedicineITLab
rs3113463	4	149292264	0.0112655	0.0461612	421086	0.807194	0.378214	T	G	Lactose intolerance, other/unspecified || id:finngen_R12_E4_LACTONAS	finngen_R12_E4_LACTONAS	Lactose intolerance, other/unspecified	Lactose intolerance, other/unspecified || ||	TRUE	MedicineITLab
rs76832256	4	148920388	0.0638252	0.0458506	421086	0.163914	0.39	C	T	Lactose intolerance, other/unspecified || id:finngen_R12_E4_LACTONAS	finngen_R12_E4_LACTONAS	Lactose intolerance, other/unspecified	Lactose intolerance, other/unspecified || ||	TRUE	MedicineITLab
rs35804940	4	156227119	-0.0343694	0.0491443	421086	0.484328	0.289844	A	C	Lactose intolerance, other/unspecified || id:finngen_R12_E4_LACTONAS	finngen_R12_E4_LACTONAS	Lactose intolerance, other/unspecified	Lactose intolerance, other/unspecified || ||	TRUE	MedicineITLab
rs10005886	4	154086473	0.0610919	0.0574518	421086	0.287619	0.183221	G	T	Lactose intolerance, other/unspecified || id:finngen_R12_E4_LACTONAS	finngen_R12_E4_LACTONAS	Lactose intolerance, other/unspecified	Lactose intolerance, other/unspecified || ||	TRUE	MedicineITLab
rs61217796	4	159721936	0.0761664	0.0906435	421086	0.400749	0.0638774	G	A	Lactose intolerance, other/unspecified || id:finngen_R12_E4_LACTONAS	finngen_R12_E4_LACTONAS	Lactose intolerance, other/unspecified	Lactose intolerance, other/unspecified || ||	TRUE	MedicineITLab
rs72703328	4	167484587	-0.120566	0.0569108	421086	0.0341319	0.19322	T	G	Lactose intolerance, other/unspecified || id:finngen_R12_E4_LACTONAS	finngen_R12_E4_LACTONAS	Lactose intolerance, other/unspecified	Lactose intolerance, other/unspecified || ||	TRUE	MedicineITLab
rs4692552	4	168843480	0.0591404	0.0531305	421086	0.265659	0.238175	C	T	Lactose intolerance, other/unspecified || id:finngen_R12_E4_LACTONAS	finngen_R12_E4_LACTONAS	Lactose intolerance, other/unspecified	Lactose intolerance, other/unspecified || ||	TRUE	MedicineITLab
rs17576345	4	111280690	-0.092016	0.0549771	421086	0.0941868	0.207021	T	C	Lactose intolerance, other/unspecified || id:finngen_R12_E4_LACTONAS	finngen_R12_E4_LACTONAS	Lactose intolerance, other/unspecified	Lactose intolerance, other/unspecified || ||	TRUE	MedicineITLab
rs10014686	4	173679400	-0.0163482	0.0758601	421086	0.829374	0.0958336	A	G	Lactose intolerance, other/unspecified || id:finngen_R12_E4_LACTONAS	finngen_R12_E4_LACTONAS	Lactose intolerance, other/unspecified	Lactose intolerance, other/unspecified || ||	TRUE	MedicineITLab
rs2305506	4	176319985	-0.0261993	0.0606508	421086	0.665764	0.165629	T	C	Lactose intolerance, other/unspecified || id:finngen_R12_E4_LACTONAS	finngen_R12_E4_LACTONAS	Lactose intolerance, other/unspecified	Lactose intolerance, other/unspecified || ||	TRUE	MedicineITLab
rs79214669	4	179295164	-0.0670561	0.0872136	421086	0.441969	0.0707259	T	G	Lactose intolerance, other/unspecified || id:finngen_R12_E4_LACTONAS	finngen_R12_E4_LACTONAS	Lactose intolerance, other/unspecified	Lactose intolerance, other/unspecified || ||	TRUE	MedicineITLab
rs4861985	4	181566559	-0.0692807	0.106534	421086	0.515487	0.046016	T	A	Lactose intolerance, other/unspecified || id:finngen_R12_E4_LACTONAS	finngen_R12_E4_LACTONAS	Lactose intolerance, other/unspecified	Lactose intolerance, other/unspecified || ||	TRUE	MedicineITLab
rs6821986	4	180737143	0.0841222	0.0970606	421086	0.386107	0.0550208	T	C	Lactose intolerance, other/unspecified || id:finngen_R12_E4_LACTONAS	finngen_R12_E4_LACTONAS	Lactose intolerance, other/unspecified	Lactose intolerance, other/unspecified || ||	TRUE	MedicineITLab
rs12646537	4	183799794	-0.0121604	0.104186	421086	0.907084	0.0486763	G	A	Lactose intolerance, other/unspecified || id:finngen_R12_E4_LACTONAS	finngen_R12_E4_LACTONAS	Lactose intolerance, other/unspecified	Lactose intolerance, other/unspecified || ||	TRUE	MedicineITLab
rs56246718	4	183660667	-0.0116903	0.0582009	421086	0.840806	0.193006	G	C	Lactose intolerance, other/unspecified || id:finngen_R12_E4_LACTONAS	finngen_R12_E4_LACTONAS	Lactose intolerance, other/unspecified	Lactose intolerance, other/unspecified || ||	TRUE	MedicineITLab
rs72698095	4	182331095	-0.0292099	0.059858	421086	0.625559	0.16777	G	C	Lactose intolerance, other/unspecified || id:finngen_R12_E4_LACTONAS	finngen_R12_E4_LACTONAS	Lactose intolerance, other/unspecified	Lactose intolerance, other/unspecified || ||	TRUE	MedicineITLab
rs4861647	4	184953521	0.0853338	0.067734	421086	0.207728	0.121023	C	T	Lactose intolerance, other/unspecified || id:finngen_R12_E4_LACTONAS	finngen_R12_E4_LACTONAS	Lactose intolerance, other/unspecified	Lactose intolerance, other/unspecified || ||	TRUE	MedicineITLab
rs62335957	5	1651083	0.0114198	0.0924497	421086	0.901692	0.0618705	G	T	Lactose intolerance, other/unspecified || id:finngen_R12_E4_LACTONAS	finngen_R12_E4_LACTONAS	Lactose intolerance, other/unspecified	Lactose intolerance, other/unspecified || ||	TRUE	MedicineITLab
rs257077	5	5833880	-0.0218734	0.0638418	421086	0.731885	0.855286	T	G	Lactose intolerance, other/unspecified || id:finngen_R12_E4_LACTONAS	finngen_R12_E4_LACTONAS	Lactose intolerance, other/unspecified	Lactose intolerance, other/unspecified || ||	TRUE	MedicineITLab
rs36054004	5	8128869	-0.0177245	0.0513974	421086	0.730205	0.250198	A	T	Lactose intolerance, other/unspecified || id:finngen_R12_E4_LACTONAS	finngen_R12_E4_LACTONAS	Lactose intolerance, other/unspecified	Lactose intolerance, other/unspecified || ||	TRUE	MedicineITLab
rs27099	5	14463530	0.00754306	0.0609489	421086	0.901505	0.158636	T	A	Lactose intolerance, other/unspecified || id:finngen_R12_E4_LACTONAS	finngen_R12_E4_LACTONAS	Lactose intolerance, other/unspecified	Lactose intolerance, other/unspecified || ||	TRUE	MedicineITLab
rs2972921	5	18195442	0.0349593	0.0446908	421086	0.434069	0.453793	C	T	Lactose intolerance, other/unspecified || id:finngen_R12_E4_LACTONAS	finngen_R12_E4_LACTONAS	Lactose intolerance, other/unspecified	Lactose intolerance, other/unspecified || ||	TRUE	MedicineITLab
rs2972891	5	18234220	0.0420299	0.0446124	421086	0.346135	0.461066	G	A	Lactose intolerance, other/unspecified || id:finngen_R12_E4_LACTONAS	finngen_R12_E4_LACTONAS	Lactose intolerance, other/unspecified	Lactose intolerance, other/unspecified || ||	TRUE	MedicineITLab
rs1827616	5	18235067	0.045987	0.0446487	421086	0.303022	0.454511	C	T	Lactose intolerance, other/unspecified || id:finngen_R12_E4_LACTONAS	finngen_R12_E4_LACTONAS	Lactose intolerance, other/unspecified	Lactose intolerance, other/unspecified || ||	TRUE	MedicineITLab
rs2962154	5	18250138	0.0416194	0.0445982	421086	0.350712	0.46115	C	T	Lactose intolerance, other/unspecified || id:finngen_R12_E4_LACTONAS	finngen_R12_E4_LACTONAS	Lactose intolerance, other/unspecified	Lactose intolerance, other/unspecified || ||	TRUE	MedicineITLab
rs971716	5	17802755	0.0262705	0.0449829	421086	0.559213	0.570624	C	T	Lactose intolerance, other/unspecified || id:finngen_R12_E4_LACTONAS	finngen_R12_E4_LACTONAS	Lactose intolerance, other/unspecified	Lactose intolerance, other/unspecified || ||	TRUE	MedicineITLab
rs111831915	5	21335792	0.0686608	0.0817754	421086	0.401118	0.0814269	A	G	Lactose intolerance, other/unspecified || id:finngen_R12_E4_LACTONAS	finngen_R12_E4_LACTONAS	Lactose intolerance, other/unspecified	Lactose intolerance, other/unspecified || ||	TRUE	MedicineITLab
rs6873153	5	25463587	-0.00658932	0.0507046	421086	0.896602	0.261666	T	C	Lactose intolerance, other/unspecified || id:finngen_R12_E4_LACTONAS	finngen_R12_E4_LACTONAS	Lactose intolerance, other/unspecified	Lactose intolerance, other/unspecified || ||	TRUE	MedicineITLab
rs2010151	5	31806327	-0.050998	0.0445892	421086	0.252736	0.449043	C	A	Lactose intolerance, other/unspecified || id:finngen_R12_E4_LACTONAS	finngen_R12_E4_LACTONAS	Lactose intolerance, other/unspecified	Lactose intolerance, other/unspecified || ||	TRUE	MedicineITLab
rs62358729	5	39183232	0.0302328	0.0552139	421086	0.583996	0.205867	C	T	Lactose intolerance, other/unspecified || id:finngen_R12_E4_LACTONAS	finngen_R12_E4_LACTONAS	Lactose intolerance, other/unspecified	Lactose intolerance, other/unspecified || ||	TRUE	MedicineITLab
rs1175227	5	41890508	0.0406765	0.0506844	421086	0.422238	0.262839	T	G	Lactose intolerance, other/unspecified || id:finngen_R12_E4_LACTONAS	finngen_R12_E4_LACTONAS	Lactose intolerance, other/unspecified	Lactose intolerance, other/unspecified || ||	TRUE	MedicineITLab
rs3797248	5	54213356	0.0340506	0.0555012	421086	0.539538	0.201151	A	G	Lactose intolerance, other/unspecified || id:finngen_R12_E4_LACTONAS	finngen_R12_E4_LACTONAS	Lactose intolerance, other/unspecified	Lactose intolerance, other/unspecified || ||	TRUE	MedicineITLab
rs4834490	4	115468575	0.00418756	0.0523895	421086	0.936292	0.763303	C	T	Lactose intolerance, other/unspecified || id:finngen_R12_E4_LACTONAS	finngen_R12_E4_LACTONAS	Lactose intolerance, other/unspecified	Lactose intolerance, other/unspecified || ||	TRUE	MedicineITLab
rs13122223	4	130361509	0.0118977	0.0472148	421086	0.801049	0.338571	A	T	Lactose intolerance, other/unspecified || id:finngen_R12_E4_LACTONAS	finngen_R12_E4_LACTONAS	Lactose intolerance, other/unspecified	Lactose intolerance, other/unspecified || ||	TRUE	MedicineITLab
rs62305925	4	131789645	0.00222441	0.045307	421086	0.960842	0.404972	T	A	Lactose intolerance, other/unspecified || id:finngen_R12_E4_LACTONAS	finngen_R12_E4_LACTONAS	Lactose intolerance, other/unspecified	Lactose intolerance, other/unspecified || ||	TRUE	MedicineITLab
rs62314649	4	136729865	-0.0182976	0.0564979	421086	0.746042	0.195516	A	G	Lactose intolerance, other/unspecified || id:finngen_R12_E4_LACTONAS	finngen_R12_E4_LACTONAS	Lactose intolerance, other/unspecified	Lactose intolerance, other/unspecified || ||	TRUE	MedicineITLab
rs4459949	4	160316020	0.0342271	0.0591565	421086	0.562869	0.829271	G	A	Lactose intolerance, other/unspecified || id:finngen_R12_E4_LACTONAS	finngen_R12_E4_LACTONAS	Lactose intolerance, other/unspecified	Lactose intolerance, other/unspecified || ||	TRUE	MedicineITLab
rs4691694	4	160668072	0.0306393	0.0929758	421086	0.741747	0.0613156	G	A	Lactose intolerance, other/unspecified || id:finngen_R12_E4_LACTONAS	finngen_R12_E4_LACTONAS	Lactose intolerance, other/unspecified	Lactose intolerance, other/unspecified || ||	TRUE	MedicineITLab
rs4404502	4	164234677	-0.0243439	0.0537948	421086	0.650886	0.220426	C	T	Lactose intolerance, other/unspecified || id:finngen_R12_E4_LACTONAS	finngen_R12_E4_LACTONAS	Lactose intolerance, other/unspecified	Lactose intolerance, other/unspecified || ||	TRUE	MedicineITLab
rs4472164	4	167423557	0.0163736	0.098644	421086	0.868167	0.0538111	G	A	Lactose intolerance, other/unspecified || id:finngen_R12_E4_LACTONAS	finngen_R12_E4_LACTONAS	Lactose intolerance, other/unspecified	Lactose intolerance, other/unspecified || ||	TRUE	MedicineITLab
rs13129779	4	168804876	-0.00783659	0.0447349	421086	0.860939	0.491901	T	C	Lactose intolerance, other/unspecified || id:finngen_R12_E4_LACTONAS	finngen_R12_E4_LACTONAS	Lactose intolerance, other/unspecified	Lactose intolerance, other/unspecified || ||	TRUE	MedicineITLab
rs7660775	4	113690792	0.00744771	0.0655415	421086	0.909528	0.133076	C	A	Lactose intolerance, other/unspecified || id:finngen_R12_E4_LACTONAS	finngen_R12_E4_LACTONAS	Lactose intolerance, other/unspecified	Lactose intolerance, other/unspecified || ||	TRUE	MedicineITLab
rs4975752	5	1880474	-0.018563	0.0540956	421086	0.731484	0.216907	G	T	Lactose intolerance, other/unspecified || id:finngen_R12_E4_LACTONAS	finngen_R12_E4_LACTONAS	Lactose intolerance, other/unspecified	Lactose intolerance, other/unspecified || ||	TRUE	MedicineITLab
rs2935621	5	2685698	-0.00837654	0.0517676	421086	0.871455	0.241746	T	C	Lactose intolerance, other/unspecified || id:finngen_R12_E4_LACTONAS	finngen_R12_E4_LACTONAS	Lactose intolerance, other/unspecified	Lactose intolerance, other/unspecified || ||	TRUE	MedicineITLab
rs824634	5	6439550	-0.0328452	0.0555922	421086	0.554638	0.798813	T	C	Lactose intolerance, other/unspecified || id:finngen_R12_E4_LACTONAS	finngen_R12_E4_LACTONAS	Lactose intolerance, other/unspecified	Lactose intolerance, other/unspecified || ||	TRUE	MedicineITLab
rs2905195	5	9854169	0.00572362	0.0460223	421086	0.901025	0.626837	A	G	Lactose intolerance, other/unspecified || id:finngen_R12_E4_LACTONAS	finngen_R12_E4_LACTONAS	Lactose intolerance, other/unspecified	Lactose intolerance, other/unspecified || ||	TRUE	MedicineITLab
rs12658046	5	15655548	0.0385426	0.0494771	421086	0.43598	0.283952	C	T	Lactose intolerance, other/unspecified || id:finngen_R12_E4_LACTONAS	finngen_R12_E4_LACTONAS	Lactose intolerance, other/unspecified	Lactose intolerance, other/unspecified || ||	TRUE	MedicineITLab
rs11957688	5	22835783	-0.158776	0.115517	421086	0.16929	0.0394487	C	T	Lactose intolerance, other/unspecified || id:finngen_R12_E4_LACTONAS	finngen_R12_E4_LACTONAS	Lactose intolerance, other/unspecified	Lactose intolerance, other/unspecified || ||	TRUE	MedicineITLab
rs112541720	4	109603328	0.0149228	0.0576193	421086	0.795644	0.183149	T	C	Lactose intolerance, other/unspecified || id:finngen_R12_E4_LACTONAS	finngen_R12_E4_LACTONAS	Lactose intolerance, other/unspecified	Lactose intolerance, other/unspecified || ||	TRUE	MedicineITLab
rs3797252	5	54204784	-0.086297	0.0479919	421086	0.0721523	0.313561	C	T	Lactose intolerance, other/unspecified || id:finngen_R12_E4_LACTONAS	finngen_R12_E4_LACTONAS	Lactose intolerance, other/unspecified	Lactose intolerance, other/unspecified || ||	TRUE	MedicineITLab
rs17052168	4	174473911	0.0452026	0.061387	421086	0.461515	0.156578	C	T	Lactose intolerance, other/unspecified || id:finngen_R12_E4_LACTONAS	finngen_R12_E4_LACTONAS	Lactose intolerance, other/unspecified	Lactose intolerance, other/unspecified || ||	TRUE	MedicineITLab
rs62335789	4	180950371	0.10595	0.0648256	421086	0.102176	0.137801	C	G	Lactose intolerance, other/unspecified || id:finngen_R12_E4_LACTONAS	finngen_R12_E4_LACTONAS	Lactose intolerance, other/unspecified	Lactose intolerance, other/unspecified || ||	TRUE	MedicineITLab
rs12511142	4	184258222	0.00575254	0.0444514	421086	0.897032	0.488901	A	C	Lactose intolerance, other/unspecified || id:finngen_R12_E4_LACTONAS	finngen_R12_E4_LACTONAS	Lactose intolerance, other/unspecified	Lactose intolerance, other/unspecified || ||	TRUE	MedicineITLab
rs7720468	5	31061356	0.0312507	0.0663812	421086	0.637801	0.132064	A	G	Lactose intolerance, other/unspecified || id:finngen_R12_E4_LACTONAS	finngen_R12_E4_LACTONAS	Lactose intolerance, other/unspecified	Lactose intolerance, other/unspecified || ||	TRUE	MedicineITLab
rs17674109	5	31106149	0.0257338	0.0445152	421086	0.563203	0.530425	A	G	Lactose intolerance, other/unspecified || id:finngen_R12_E4_LACTONAS	finngen_R12_E4_LACTONAS	Lactose intolerance, other/unspecified	Lactose intolerance, other/unspecified || ||	TRUE	MedicineITLab
rs11111	5	37814000	0.07948	0.059074	421086	0.178486	0.170675	C	T	Lactose intolerance, other/unspecified || id:finngen_R12_E4_LACTONAS	finngen_R12_E4_LACTONAS	Lactose intolerance, other/unspecified	Lactose intolerance, other/unspecified || ||	TRUE	MedicineITLab
rs16824588	1	1968793	-0.00265887	0.045947	421086	0.953854	0.387743	C	T	Lactose intolerance, other/unspecified || id:finngen_R12_E4_LACTONAS	finngen_R12_E4_LACTONAS	Lactose intolerance, other/unspecified	Lactose intolerance, other/unspecified || ||	TRUE	MedicineITLab
rs1750832	1	7526844	0.0423367	0.0447771	421086	0.344404	0.525048	T	C	Lactose intolerance, other/unspecified || id:finngen_R12_E4_LACTONAS	finngen_R12_E4_LACTONAS	Lactose intolerance, other/unspecified	Lactose intolerance, other/unspecified || ||	TRUE	MedicineITLab
rs776910	1	10786483	-0.0150425	0.0560481	421086	0.788403	0.803621	G	A	Lactose intolerance, other/unspecified || id:finngen_R12_E4_LACTONAS	finngen_R12_E4_LACTONAS	Lactose intolerance, other/unspecified	Lactose intolerance, other/unspecified || ||	TRUE	MedicineITLab
rs2690011	1	14910644	0.0520547	0.0988264	421086	0.598383	0.946574	T	C	Lactose intolerance, other/unspecified || id:finngen_R12_E4_LACTONAS	finngen_R12_E4_LACTONAS	Lactose intolerance, other/unspecified	Lactose intolerance, other/unspecified || ||	TRUE	MedicineITLab
rs138494236	1	22459647	-0.0175308	0.0922837	421086	0.849335	0.0631826	C	T	Lactose intolerance, other/unspecified || id:finngen_R12_E4_LACTONAS	finngen_R12_E4_LACTONAS	Lactose intolerance, other/unspecified	Lactose intolerance, other/unspecified || ||	TRUE	MedicineITLab
rs35665752	1	28421400	-0.00139996	0.0855169	421086	0.986939	0.0717807	G	T	Lactose intolerance, other/unspecified || id:finngen_R12_E4_LACTONAS	finngen_R12_E4_LACTONAS	Lactose intolerance, other/unspecified	Lactose intolerance, other/unspecified || ||	TRUE	MedicineITLab
rs1484839	1	30542027	-0.0180026	0.0559796	421086	0.747761	0.198193	A	G	Lactose intolerance, other/unspecified || id:finngen_R12_E4_LACTONAS	finngen_R12_E4_LACTONAS	Lactose intolerance, other/unspecified	Lactose intolerance, other/unspecified || ||	TRUE	MedicineITLab
rs1126742	1	46932824	0.0973697	0.0663953	421086	0.142508	0.128595	G	A	Lactose intolerance, other/unspecified || id:finngen_R12_E4_LACTONAS	finngen_R12_E4_LACTONAS	Lactose intolerance, other/unspecified	Lactose intolerance, other/unspecified || ||	TRUE	MedicineITLab
rs857127	1	56736018	0.000434165	0.0446154	421086	0.992236	0.514217	G	T	Lactose intolerance, other/unspecified || id:finngen_R12_E4_LACTONAS	finngen_R12_E4_LACTONAS	Lactose intolerance, other/unspecified	Lactose intolerance, other/unspecified || ||	TRUE	MedicineITLab
rs857120	1	56745726	0.0266937	0.0765589	421086	0.727338	0.093047	C	T	Lactose intolerance, other/unspecified || id:finngen_R12_E4_LACTONAS	finngen_R12_E4_LACTONAS	Lactose intolerance, other/unspecified	Lactose intolerance, other/unspecified || ||	TRUE	MedicineITLab
rs2640045	1	94734655	0.0900746	0.0450503	421086	0.0455628	0.480198	T	C	Lactose intolerance, other/unspecified || id:finngen_R12_E4_LACTONAS	finngen_R12_E4_LACTONAS	Lactose intolerance, other/unspecified	Lactose intolerance, other/unspecified || ||	TRUE	MedicineITLab
rs12753986	1	162556782	-0.0441852	0.0828125	421086	0.593648	0.0815882	T	C	Lactose intolerance, other/unspecified || id:finngen_R12_E4_LACTONAS	finngen_R12_E4_LACTONAS	Lactose intolerance, other/unspecified	Lactose intolerance, other/unspecified || ||	TRUE	MedicineITLab
rs78335793	1	175446149	-0.0300088	0.0693562	421086	0.66525	0.115482	T	C	Lactose intolerance, other/unspecified || id:finngen_R12_E4_LACTONAS	finngen_R12_E4_LACTONAS	Lactose intolerance, other/unspecified	Lactose intolerance, other/unspecified || ||	TRUE	MedicineITLab
rs55920379	1	182117950	-0.130608	0.0917131	421086	0.154419	0.0638192	G	A	Lactose intolerance, other/unspecified || id:finngen_R12_E4_LACTONAS	finngen_R12_E4_LACTONAS	Lactose intolerance, other/unspecified	Lactose intolerance, other/unspecified || ||	TRUE	MedicineITLab
rs79033343	1	183319885	0.0892098	0.0743874	421086	0.230427	0.0999273	T	C	Lactose intolerance, other/unspecified || id:finngen_R12_E4_LACTONAS	finngen_R12_E4_LACTONAS	Lactose intolerance, other/unspecified	Lactose intolerance, other/unspecified || ||	TRUE	MedicineITLab
rs7526994	1	208948122	-0.0542822	0.048269	421086	0.260768	0.30857	C	G	Lactose intolerance, other/unspecified || id:finngen_R12_E4_LACTONAS	finngen_R12_E4_LACTONAS	Lactose intolerance, other/unspecified	Lactose intolerance, other/unspecified || ||	TRUE	MedicineITLab
rs10864073	1	213838413	-0.00774103	0.0677779	421086	0.90907	0.121872	C	T	Lactose intolerance, other/unspecified || id:finngen_R12_E4_LACTONAS	finngen_R12_E4_LACTONAS	Lactose intolerance, other/unspecified	Lactose intolerance, other/unspecified || ||	TRUE	MedicineITLab
rs17048278	1	218603616	0.0441472	0.0456658	421086	0.333672	0.388889	G	A	Lactose intolerance, other/unspecified || id:finngen_R12_E4_LACTONAS	finngen_R12_E4_LACTONAS	Lactose intolerance, other/unspecified	Lactose intolerance, other/unspecified || ||	TRUE	MedicineITLab
rs1285852	1	233151686	-0.0541716	0.0488381	421086	0.267341	0.706524	T	A	Lactose intolerance, other/unspecified || id:finngen_R12_E4_LACTONAS	finngen_R12_E4_LACTONAS	Lactose intolerance, other/unspecified	Lactose intolerance, other/unspecified || ||	TRUE	MedicineITLab
rs1030115	1	237305765	-0.0459283	0.0895269	421086	0.607943	0.06755	G	A	Lactose intolerance, other/unspecified || id:finngen_R12_E4_LACTONAS	finngen_R12_E4_LACTONAS	Lactose intolerance, other/unspecified	Lactose intolerance, other/unspecified || ||	TRUE	MedicineITLab
rs7576999	2	33473877	-0.0501659	0.0538117	421086	0.351208	0.220494	T	C	Lactose intolerance, other/unspecified || id:finngen_R12_E4_LACTONAS	finngen_R12_E4_LACTONAS	Lactose intolerance, other/unspecified	Lactose intolerance, other/unspecified || ||	TRUE	MedicineITLab
rs11676681	2	33150881	0.0612813	0.0450255	421086	0.173502	0.580427	A	G	Lactose intolerance, other/unspecified || id:finngen_R12_E4_LACTONAS	finngen_R12_E4_LACTONAS	Lactose intolerance, other/unspecified	Lactose intolerance, other/unspecified || ||	TRUE	MedicineITLab
rs1358421	2	49527409	-0.117482	0.0539141	421086	0.0293265	0.221581	A	G	Lactose intolerance, other/unspecified || id:finngen_R12_E4_LACTONAS	finngen_R12_E4_LACTONAS	Lactose intolerance, other/unspecified	Lactose intolerance, other/unspecified || ||	TRUE	MedicineITLab
rs1510611	2	54638390	0.120946	0.0473379	421086	0.0106206	0.671538	T	G	Lactose intolerance, other/unspecified || id:finngen_R12_E4_LACTONAS	finngen_R12_E4_LACTONAS	Lactose intolerance, other/unspecified	Lactose intolerance, other/unspecified || ||	TRUE	MedicineITLab
rs7590468	2	68732339	0.0137049	0.0449927	421086	0.760668	0.434066	G	A	Lactose intolerance, other/unspecified || id:finngen_R12_E4_LACTONAS	finngen_R12_E4_LACTONAS	Lactose intolerance, other/unspecified	Lactose intolerance, other/unspecified || ||	TRUE	MedicineITLab
rs6546996	2	75410510	-0.00333977	0.0637194	421086	0.958199	0.141355	G	A	Lactose intolerance, other/unspecified || id:finngen_R12_E4_LACTONAS	finngen_R12_E4_LACTONAS	Lactose intolerance, other/unspecified	Lactose intolerance, other/unspecified || ||	TRUE	MedicineITLab
rs6753538	2	75431231	0.0369086	0.0546345	421086	0.499323	0.221906	T	G	Lactose intolerance, other/unspecified || id:finngen_R12_E4_LACTONAS	finngen_R12_E4_LACTONAS	Lactose intolerance, other/unspecified	Lactose intolerance, other/unspecified || ||	TRUE	MedicineITLab
rs116693483	2	75433708	0.00670629	0.104449	421086	0.948806	0.0487772	T	G	Lactose intolerance, other/unspecified || id:finngen_R12_E4_LACTONAS	finngen_R12_E4_LACTONAS	Lactose intolerance, other/unspecified	Lactose intolerance, other/unspecified || ||	TRUE	MedicineITLab
rs1728059	2	84714108	0.0176336	0.0555268	421086	0.750812	0.197892	C	T	Lactose intolerance, other/unspecified || id:finngen_R12_E4_LACTONAS	finngen_R12_E4_LACTONAS	Lactose intolerance, other/unspecified	Lactose intolerance, other/unspecified || ||	TRUE	MedicineITLab
rs4352232	2	88548662	0.0296452	0.0515058	421086	0.564906	0.24756	G	C	Lactose intolerance, other/unspecified || id:finngen_R12_E4_LACTONAS	finngen_R12_E4_LACTONAS	Lactose intolerance, other/unspecified	Lactose intolerance, other/unspecified || ||	TRUE	MedicineITLab
rs11127034	2	86421369	-0.0183949	0.045432	421086	0.685559	0.602569	C	G	Lactose intolerance, other/unspecified || id:finngen_R12_E4_LACTONAS	finngen_R12_E4_LACTONAS	Lactose intolerance, other/unspecified	Lactose intolerance, other/unspecified || ||	TRUE	MedicineITLab
rs4851274	2	100254400	-0.0444668	0.0497527	421086	0.371451	0.720155	C	T	Lactose intolerance, other/unspecified || id:finngen_R12_E4_LACTONAS	finngen_R12_E4_LACTONAS	Lactose intolerance, other/unspecified	Lactose intolerance, other/unspecified || ||	TRUE	MedicineITLab
rs72943027	2	105254277	0.0324136	0.0636736	421086	0.610711	0.144739	G	T	Lactose intolerance, other/unspecified || id:finngen_R12_E4_LACTONAS	finngen_R12_E4_LACTONAS	Lactose intolerance, other/unspecified	Lactose intolerance, other/unspecified || ||	TRUE	MedicineITLab
rs7576386	2	154271862	-0.00837354	0.0548009	421086	0.878557	0.793956	A	G	Lactose intolerance, other/unspecified || id:finngen_R12_E4_LACTONAS	finngen_R12_E4_LACTONAS	Lactose intolerance, other/unspecified	Lactose intolerance, other/unspecified || ||	TRUE	MedicineITLab
rs13019272	2	159802352	0.0366815	0.0449031	421086	0.413983	0.471058	A	G	Lactose intolerance, other/unspecified || id:finngen_R12_E4_LACTONAS	finngen_R12_E4_LACTONAS	Lactose intolerance, other/unspecified	Lactose intolerance, other/unspecified || ||	TRUE	MedicineITLab
rs4581848	2	158423903	0.298891	0.11712	421086	0.0107103	0.0375851	C	T	Lactose intolerance, other/unspecified || id:finngen_R12_E4_LACTONAS	finngen_R12_E4_LACTONAS	Lactose intolerance, other/unspecified	Lactose intolerance, other/unspecified || ||	TRUE	MedicineITLab
rs10206667	2	196976334	-0.000754605	0.0510184	421086	0.988199	0.257503	C	T	Lactose intolerance, other/unspecified || id:finngen_R12_E4_LACTONAS	finngen_R12_E4_LACTONAS	Lactose intolerance, other/unspecified	Lactose intolerance, other/unspecified || ||	TRUE	MedicineITLab
rs74671141	3	137380	-0.000756829	0.0694425	421086	0.991304	0.116609	C	G	Lactose intolerance, other/unspecified || id:finngen_R12_E4_LACTONAS	finngen_R12_E4_LACTONAS	Lactose intolerance, other/unspecified	Lactose intolerance, other/unspecified || ||	TRUE	MedicineITLab
rs10460443	2	240149850	0.102531	0.0551154	421086	0.0628434	0.77924	A	G	Lactose intolerance, other/unspecified || id:finngen_R12_E4_LACTONAS	finngen_R12_E4_LACTONAS	Lactose intolerance, other/unspecified	Lactose intolerance, other/unspecified || ||	TRUE	MedicineITLab
rs9865200	3	4553976	0.0637344	0.0534623	421086	0.233208	0.777009	G	C	Lactose intolerance, other/unspecified || id:finngen_R12_E4_LACTONAS	finngen_R12_E4_LACTONAS	Lactose intolerance, other/unspecified	Lactose intolerance, other/unspecified || ||	TRUE	MedicineITLab
rs34762184	3	50504338	-0.0388089	0.06411	421086	0.544948	0.139965	A	G	Lactose intolerance, other/unspecified || id:finngen_R12_E4_LACTONAS	finngen_R12_E4_LACTONAS	Lactose intolerance, other/unspecified	Lactose intolerance, other/unspecified || ||	TRUE	MedicineITLab
rs57799060	3	71932204	-0.0834487	0.0451318	421086	0.0644585	0.535201	T	C	Lactose intolerance, other/unspecified || id:finngen_R12_E4_LACTONAS	finngen_R12_E4_LACTONAS	Lactose intolerance, other/unspecified	Lactose intolerance, other/unspecified || ||	TRUE	MedicineITLab
rs16851440	3	105685187	-0.0424267	0.0445818	421086	0.341269	0.523671	C	T	Lactose intolerance, other/unspecified || id:finngen_R12_E4_LACTONAS	finngen_R12_E4_LACTONAS	Lactose intolerance, other/unspecified	Lactose intolerance, other/unspecified || ||	TRUE	MedicineITLab
rs56931274	3	112007615	0.0543944	0.0533553	421086	0.307978	0.22617	T	G	Lactose intolerance, other/unspecified || id:finngen_R12_E4_LACTONAS	finngen_R12_E4_LACTONAS	Lactose intolerance, other/unspecified	Lactose intolerance, other/unspecified || ||	TRUE	MedicineITLab
rs4831157	3	116744545	0.013627	0.0448858	421086	0.761439	0.454151	C	G	Lactose intolerance, other/unspecified || id:finngen_R12_E4_LACTONAS	finngen_R12_E4_LACTONAS	Lactose intolerance, other/unspecified	Lactose intolerance, other/unspecified || ||	TRUE	MedicineITLab
rs938914	3	116590210	0.0373732	0.045551	421086	0.411949	0.391747	C	T	Lactose intolerance, other/unspecified || id:finngen_R12_E4_LACTONAS	finngen_R12_E4_LACTONAS	Lactose intolerance, other/unspecified	Lactose intolerance, other/unspecified || ||	TRUE	MedicineITLab
rs6809947	3	123061317	0.0452296	0.0462285	421086	0.327881	0.378402	G	A	Lactose intolerance, other/unspecified || id:finngen_R12_E4_LACTONAS	finngen_R12_E4_LACTONAS	Lactose intolerance, other/unspecified	Lactose intolerance, other/unspecified || ||	TRUE	MedicineITLab
rs62271914	3	135305046	-0.00983633	0.0446058	421086	0.825469	0.471855	A	G	Lactose intolerance, other/unspecified || id:finngen_R12_E4_LACTONAS	finngen_R12_E4_LACTONAS	Lactose intolerance, other/unspecified	Lactose intolerance, other/unspecified || ||	TRUE	MedicineITLab
rs1679174	3	138461001	-0.0308523	0.0563919	421086	0.584307	0.809178	C	T	Lactose intolerance, other/unspecified || id:finngen_R12_E4_LACTONAS	finngen_R12_E4_LACTONAS	Lactose intolerance, other/unspecified	Lactose intolerance, other/unspecified || ||	TRUE	MedicineITLab
rs77362317	3	141359217	-0.0597837	0.11298	421086	0.596699	0.0406288	G	T	Lactose intolerance, other/unspecified || id:finngen_R12_E4_LACTONAS	finngen_R12_E4_LACTONAS	Lactose intolerance, other/unspecified	Lactose intolerance, other/unspecified || ||	TRUE	MedicineITLab
rs6440148	3	143151979	-0.00394939	0.051853	421086	0.939288	0.243351	T	C	Lactose intolerance, other/unspecified || id:finngen_R12_E4_LACTONAS	finngen_R12_E4_LACTONAS	Lactose intolerance, other/unspecified	Lactose intolerance, other/unspecified || ||	TRUE	MedicineITLab
rs2306372	3	149978571	-0.0355767	0.0505008	421086	0.481136	0.261732	G	A	Lactose intolerance, other/unspecified || id:finngen_R12_E4_LACTONAS	finngen_R12_E4_LACTONAS	Lactose intolerance, other/unspecified	Lactose intolerance, other/unspecified || ||	TRUE	MedicineITLab
rs13080908	3	154377097	0.0751735	0.0707314	421086	0.287872	0.109986	G	A	Lactose intolerance, other/unspecified || id:finngen_R12_E4_LACTONAS	finngen_R12_E4_LACTONAS	Lactose intolerance, other/unspecified	Lactose intolerance, other/unspecified || ||	TRUE	MedicineITLab
rs16848174	3	175477702	-0.0470903	0.0943209	421086	0.617598	0.0592206	G	C	Lactose intolerance, other/unspecified || id:finngen_R12_E4_LACTONAS	finngen_R12_E4_LACTONAS	Lactose intolerance, other/unspecified	Lactose intolerance, other/unspecified || ||	TRUE	MedicineITLab
rs76631862	3	194204785	-0.138222	0.126922	421086	0.276138	0.0318107	T	G	Lactose intolerance, other/unspecified || id:finngen_R12_E4_LACTONAS	finngen_R12_E4_LACTONAS	Lactose intolerance, other/unspecified	Lactose intolerance, other/unspecified || ||	TRUE	MedicineITLab
rs1463878	3	192895132	-0.0360567	0.0498733	421086	0.4697	0.708338	G	T	Lactose intolerance, other/unspecified || id:finngen_R12_E4_LACTONAS	finngen_R12_E4_LACTONAS	Lactose intolerance, other/unspecified	Lactose intolerance, other/unspecified || ||	TRUE	MedicineITLab
rs55712042	4	2704376	-0.0163018	0.044913	421086	0.716632	0.421581	G	A	Lactose intolerance, other/unspecified || id:finngen_R12_E4_LACTONAS	finngen_R12_E4_LACTONAS	Lactose intolerance, other/unspecified	Lactose intolerance, other/unspecified || ||	TRUE	MedicineITLab
rs4624725	4	6133594	0.056687	0.0689341	421086	0.410886	0.881706	A	G	Lactose intolerance, other/unspecified || id:finngen_R12_E4_LACTONAS	finngen_R12_E4_LACTONAS	Lactose intolerance, other/unspecified	Lactose intolerance, other/unspecified || ||	TRUE	MedicineITLab
rs11933020	4	7804162	0.0538212	0.0509443	421086	0.290754	0.254099	C	T	Lactose intolerance, other/unspecified || id:finngen_R12_E4_LACTONAS	finngen_R12_E4_LACTONAS	Lactose intolerance, other/unspecified	Lactose intolerance, other/unspecified || ||	TRUE	MedicineITLab
rs734224	4	7701631	-0.123364	0.0650858	421086	0.058039	0.138196	T	G	Lactose intolerance, other/unspecified || id:finngen_R12_E4_LACTONAS	finngen_R12_E4_LACTONAS	Lactose intolerance, other/unspecified	Lactose intolerance, other/unspecified || ||	TRUE	MedicineITLab
rs6448117	4	22077590	0.171976	0.173213	421086	0.320781	0.016513	G	T	Lactose intolerance, other/unspecified || id:finngen_R12_E4_LACTONAS	finngen_R12_E4_LACTONAS	Lactose intolerance, other/unspecified	Lactose intolerance, other/unspecified || ||	TRUE	MedicineITLab
rs13140123	4	40385814	0.153837	0.0870855	421086	0.0773126	0.0720776	A	T	Lactose intolerance, other/unspecified || id:finngen_R12_E4_LACTONAS	finngen_R12_E4_LACTONAS	Lactose intolerance, other/unspecified	Lactose intolerance, other/unspecified || ||	TRUE	MedicineITLab
rs2566156	4	39009351	0.0467098	0.0536695	421086	0.384124	0.773584	T	A	Lactose intolerance, other/unspecified || id:finngen_R12_E4_LACTONAS	finngen_R12_E4_LACTONAS	Lactose intolerance, other/unspecified	Lactose intolerance, other/unspecified || ||	TRUE	MedicineITLab
rs4557268	4	39011644	0.0482668	0.0536284	421086	0.368108	0.773612	T	A	Lactose intolerance, other/unspecified || id:finngen_R12_E4_LACTONAS	finngen_R12_E4_LACTONAS	Lactose intolerance, other/unspecified	Lactose intolerance, other/unspecified || ||	TRUE	MedicineITLab
rs7691920	4	56552234	-0.0678418	0.0493113	421086	0.168888	0.716255	G	A	Lactose intolerance, other/unspecified || id:finngen_R12_E4_LACTONAS	finngen_R12_E4_LACTONAS	Lactose intolerance, other/unspecified	Lactose intolerance, other/unspecified || ||	TRUE	MedicineITLab
rs6532564	4	95543780	-0.0521437	0.062369	421086	0.403126	0.846025	C	G	Lactose intolerance, other/unspecified || id:finngen_R12_E4_LACTONAS	finngen_R12_E4_LACTONAS	Lactose intolerance, other/unspecified	Lactose intolerance, other/unspecified || ||	TRUE	MedicineITLab
rs7513344	1	4160035	-0.0494122	0.0828761	421086	0.55103	0.079894	A	C	Lactose intolerance, other/unspecified || id:finngen_R12_E4_LACTONAS	finngen_R12_E4_LACTONAS	Lactose intolerance, other/unspecified	Lactose intolerance, other/unspecified || ||	TRUE	MedicineITLab
rs242053	1	4691818	-0.049655	0.0973031	421086	0.609833	0.0574034	T	C	Lactose intolerance, other/unspecified || id:finngen_R12_E4_LACTONAS	finngen_R12_E4_LACTONAS	Lactose intolerance, other/unspecified	Lactose intolerance, other/unspecified || ||	TRUE	MedicineITLab
rs56260931	1	30047657	0.00588331	0.0455135	421086	0.897148	0.409712	C	T	Lactose intolerance, other/unspecified || id:finngen_R12_E4_LACTONAS	finngen_R12_E4_LACTONAS	Lactose intolerance, other/unspecified	Lactose intolerance, other/unspecified || ||	TRUE	MedicineITLab
rs1321631	1	33883311	0.0231765	0.06153	421086	0.70642	0.158287	G	A	Lactose intolerance, other/unspecified || id:finngen_R12_E4_LACTONAS	finngen_R12_E4_LACTONAS	Lactose intolerance, other/unspecified	Lactose intolerance, other/unspecified || ||	TRUE	MedicineITLab
rs2807619	1	59982537	0.0460781	0.0690387	421086	0.504501	0.118489	T	C	Lactose intolerance, other/unspecified || id:finngen_R12_E4_LACTONAS	finngen_R12_E4_LACTONAS	Lactose intolerance, other/unspecified	Lactose intolerance, other/unspecified || ||	TRUE	MedicineITLab
rs1486114	1	72015357	0.0402222	0.0567706	421086	0.478632	0.189865	G	T	Lactose intolerance, other/unspecified || id:finngen_R12_E4_LACTONAS	finngen_R12_E4_LACTONAS	Lactose intolerance, other/unspecified	Lactose intolerance, other/unspecified || ||	TRUE	MedicineITLab
rs9428065	1	88365891	-0.00182536	0.0592654	421086	0.975429	0.829319	T	C	Lactose intolerance, other/unspecified || id:finngen_R12_E4_LACTONAS	finngen_R12_E4_LACTONAS	Lactose intolerance, other/unspecified	Lactose intolerance, other/unspecified || ||	TRUE	MedicineITLab
rs10873850	1	87488859	-0.0223173	0.0451028	421086	0.620735	0.420755	G	A	Lactose intolerance, other/unspecified || id:finngen_R12_E4_LACTONAS	finngen_R12_E4_LACTONAS	Lactose intolerance, other/unspecified	Lactose intolerance, other/unspecified || ||	TRUE	MedicineITLab
rs1576176	1	98446394	-0.0483852	0.0524012	421086	0.35582	0.237106	C	A	Lactose intolerance, other/unspecified || id:finngen_R12_E4_LACTONAS	finngen_R12_E4_LACTONAS	Lactose intolerance, other/unspecified	Lactose intolerance, other/unspecified || ||	TRUE	MedicineITLab
rs116649254	1	109389368	0.127552	0.0939291	421086	0.174478	0.0596405	C	T	Lactose intolerance, other/unspecified || id:finngen_R12_E4_LACTONAS	finngen_R12_E4_LACTONAS	Lactose intolerance, other/unspecified	Lactose intolerance, other/unspecified || ||	TRUE	MedicineITLab
rs12028677	1	111534234	-0.0518016	0.0620222	421086	0.403599	0.151194	T	C	Lactose intolerance, other/unspecified || id:finngen_R12_E4_LACTONAS	finngen_R12_E4_LACTONAS	Lactose intolerance, other/unspecified	Lactose intolerance, other/unspecified || ||	TRUE	MedicineITLab
rs12726307	1	177571875	-0.044011	0.066695	421086	0.509329	0.126725	T	G	Lactose intolerance, other/unspecified || id:finngen_R12_E4_LACTONAS	finngen_R12_E4_LACTONAS	Lactose intolerance, other/unspecified	Lactose intolerance, other/unspecified || ||	TRUE	MedicineITLab
rs7544236	1	199139278	0.00467499	0.0447697	421086	0.916834	0.437827	C	T	Lactose intolerance, other/unspecified || id:finngen_R12_E4_LACTONAS	finngen_R12_E4_LACTONAS	Lactose intolerance, other/unspecified	Lactose intolerance, other/unspecified || ||	TRUE	MedicineITLab
rs4306193	1	211038330	-0.0324712	0.044782	421086	0.468395	0.546934	A	C	Lactose intolerance, other/unspecified || id:finngen_R12_E4_LACTONAS	finngen_R12_E4_LACTONAS	Lactose intolerance, other/unspecified	Lactose intolerance, other/unspecified || ||	TRUE	MedicineITLab
rs1338762	1	220423174	0.00295669	0.0522923	421086	0.95491	0.238761	A	G	Lactose intolerance, other/unspecified || id:finngen_R12_E4_LACTONAS	finngen_R12_E4_LACTONAS	Lactose intolerance, other/unspecified	Lactose intolerance, other/unspecified || ||	TRUE	MedicineITLab
rs9428844	1	240484293	-0.0369651	0.048636	421086	0.447233	0.675689	C	T	Lactose intolerance, other/unspecified || id:finngen_R12_E4_LACTONAS	finngen_R12_E4_LACTONAS	Lactose intolerance, other/unspecified	Lactose intolerance, other/unspecified || ||	TRUE	MedicineITLab
rs10924209	1	245481940	0.0361632	0.0611458	421086	0.554235	0.163709	G	T	Lactose intolerance, other/unspecified || id:finngen_R12_E4_LACTONAS	finngen_R12_E4_LACTONAS	Lactose intolerance, other/unspecified	Lactose intolerance, other/unspecified || ||	TRUE	MedicineITLab
rs72770359	1	247198016	-0.125988	0.0653101	421086	0.0537205	0.134265	A	G	Lactose intolerance, other/unspecified || id:finngen_R12_E4_LACTONAS	finngen_R12_E4_LACTONAS	Lactose intolerance, other/unspecified	Lactose intolerance, other/unspecified || ||	TRUE	MedicineITLab
rs72770371	1	247204834	-0.120063	0.0657308	421086	0.0677626	0.13216	G	C	Lactose intolerance, other/unspecified || id:finngen_R12_E4_LACTONAS	finngen_R12_E4_LACTONAS	Lactose intolerance, other/unspecified	Lactose intolerance, other/unspecified || ||	TRUE	MedicineITLab
rs12468621	2	9883924	-0.0955148	0.083111	421086	0.250455	0.0787241	G	C	Lactose intolerance, other/unspecified || id:finngen_R12_E4_LACTONAS	finngen_R12_E4_LACTONAS	Lactose intolerance, other/unspecified	Lactose intolerance, other/unspecified || ||	TRUE	MedicineITLab
rs34718894	2	40322187	-0.0394743	0.0510272	421086	0.43917	0.259559	A	G	Lactose intolerance, other/unspecified || id:finngen_R12_E4_LACTONAS	finngen_R12_E4_LACTONAS	Lactose intolerance, other/unspecified	Lactose intolerance, other/unspecified || ||	TRUE	MedicineITLab
rs77917213	2	44168733	-0.0568721	0.0797696	421086	0.475873	0.0846786	T	C	Lactose intolerance, other/unspecified || id:finngen_R12_E4_LACTONAS	finngen_R12_E4_LACTONAS	Lactose intolerance, other/unspecified	Lactose intolerance, other/unspecified || ||	TRUE	MedicineITLab
rs72802218	2	52467488	-0.0135707	0.0510393	421086	0.790326	0.254406	C	A	Lactose intolerance, other/unspecified || id:finngen_R12_E4_LACTONAS	finngen_R12_E4_LACTONAS	Lactose intolerance, other/unspecified	Lactose intolerance, other/unspecified || ||	TRUE	MedicineITLab
rs67977127	2	99562895	-0.0595443	0.0833417	421086	0.474942	0.0770385	G	C	Lactose intolerance, other/unspecified || id:finngen_R12_E4_LACTONAS	finngen_R12_E4_LACTONAS	Lactose intolerance, other/unspecified	Lactose intolerance, other/unspecified || ||	TRUE	MedicineITLab
rs1814009	2	100076802	0.0819848	0.057419	421086	0.153339	0.18626	A	G	Lactose intolerance, other/unspecified || id:finngen_R12_E4_LACTONAS	finngen_R12_E4_LACTONAS	Lactose intolerance, other/unspecified	Lactose intolerance, other/unspecified || ||	TRUE	MedicineITLab
rs11694441	2	118783805	-0.0189526	0.0556175	421086	0.733279	0.201938	A	C	Lactose intolerance, other/unspecified || id:finngen_R12_E4_LACTONAS	finngen_R12_E4_LACTONAS	Lactose intolerance, other/unspecified	Lactose intolerance, other/unspecified || ||	TRUE	MedicineITLab
rs17049177	2	129157894	0.0900861	0.0780743	421086	0.248562	0.0891919	A	G	Lactose intolerance, other/unspecified || id:finngen_R12_E4_LACTONAS	finngen_R12_E4_LACTONAS	Lactose intolerance, other/unspecified	Lactose intolerance, other/unspecified || ||	TRUE	MedicineITLab
rs3936142	2	133713731	0.0209751	0.0532982	421086	0.693919	0.772973	A	G	Lactose intolerance, other/unspecified || id:finngen_R12_E4_LACTONAS	finngen_R12_E4_LACTONAS	Lactose intolerance, other/unspecified	Lactose intolerance, other/unspecified || ||	TRUE	MedicineITLab
rs2367796	2	179443301	0.0154845	0.0707401	421086	0.826733	0.110372	T	C	Lactose intolerance, other/unspecified || id:finngen_R12_E4_LACTONAS	finngen_R12_E4_LACTONAS	Lactose intolerance, other/unspecified	Lactose intolerance, other/unspecified || ||	TRUE	MedicineITLab
rs74412941	2	200048823	-0.104668	0.101884	421086	0.304269	0.0500504	C	A	Lactose intolerance, other/unspecified || id:finngen_R12_E4_LACTONAS	finngen_R12_E4_LACTONAS	Lactose intolerance, other/unspecified	Lactose intolerance, other/unspecified || ||	TRUE	MedicineITLab
rs12619063	2	225603238	-0.0166052	0.0562141	421086	0.767694	0.19449	A	G	Lactose intolerance, other/unspecified || id:finngen_R12_E4_LACTONAS	finngen_R12_E4_LACTONAS	Lactose intolerance, other/unspecified	Lactose intolerance, other/unspecified || ||	TRUE	MedicineITLab
rs3116216	2	232226821	0.029586	0.104321	421086	0.776714	0.0468536	C	T	Lactose intolerance, other/unspecified || id:finngen_R12_E4_LACTONAS	finngen_R12_E4_LACTONAS	Lactose intolerance, other/unspecified	Lactose intolerance, other/unspecified || ||	TRUE	MedicineITLab
rs17042641	3	66311	-0.0726754	0.0540634	421086	0.178863	0.216831	C	G	Lactose intolerance, other/unspecified || id:finngen_R12_E4_LACTONAS	finngen_R12_E4_LACTONAS	Lactose intolerance, other/unspecified	Lactose intolerance, other/unspecified || ||	TRUE	MedicineITLab
rs62227335	3	98735	-0.0909669	0.0943562	421086	0.335006	0.0589756	T	C	Lactose intolerance, other/unspecified || id:finngen_R12_E4_LACTONAS	finngen_R12_E4_LACTONAS	Lactose intolerance, other/unspecified	Lactose intolerance, other/unspecified || ||	TRUE	MedicineITLab
rs2197911	3	16712100	-0.0963954	0.062558	421086	0.123342	0.851298	A	G	Lactose intolerance, other/unspecified || id:finngen_R12_E4_LACTONAS	finngen_R12_E4_LACTONAS	Lactose intolerance, other/unspecified	Lactose intolerance, other/unspecified || ||	TRUE	MedicineITLab
rs6780177	3	21606326	-0.048756	0.0797293	421086	0.540855	0.0850292	T	C	Lactose intolerance, other/unspecified || id:finngen_R12_E4_LACTONAS	finngen_R12_E4_LACTONAS	Lactose intolerance, other/unspecified	Lactose intolerance, other/unspecified || ||	TRUE	MedicineITLab
rs9310781	3	25440656	0.135657	0.0529585	421086	0.0104198	0.209272	G	C	Lactose intolerance, other/unspecified || id:finngen_R12_E4_LACTONAS	finngen_R12_E4_LACTONAS	Lactose intolerance, other/unspecified	Lactose intolerance, other/unspecified || ||	TRUE	MedicineITLab
rs11708946	3	31453727	-0.00803898	0.0547887	421086	0.883348	0.209622	A	C	Lactose intolerance, other/unspecified || id:finngen_R12_E4_LACTONAS	finngen_R12_E4_LACTONAS	Lactose intolerance, other/unspecified	Lactose intolerance, other/unspecified || ||	TRUE	MedicineITLab
rs17398712	3	60258115	-0.11487	0.0611192	421086	0.0601839	0.157386	C	G	Lactose intolerance, other/unspecified || id:finngen_R12_E4_LACTONAS	finngen_R12_E4_LACTONAS	Lactose intolerance, other/unspecified	Lactose intolerance, other/unspecified || ||	TRUE	MedicineITLab
rs2128405	3	65114385	-0.049792	0.12843	421086	0.69824	0.0299818	C	A	Lactose intolerance, other/unspecified || id:finngen_R12_E4_LACTONAS	finngen_R12_E4_LACTONAS	Lactose intolerance, other/unspecified	Lactose intolerance, other/unspecified || ||	TRUE	MedicineITLab
rs36122201	3	119192368	0.0542629	0.0513991	421086	0.291098	0.251279	C	T	Lactose intolerance, other/unspecified || id:finngen_R12_E4_LACTONAS	finngen_R12_E4_LACTONAS	Lactose intolerance, other/unspecified	Lactose intolerance, other/unspecified || ||	TRUE	MedicineITLab
rs73232724	3	142822241	0.136254	0.101875	421086	0.181072	0.0507039	T	C	Lactose intolerance, other/unspecified || id:finngen_R12_E4_LACTONAS	finngen_R12_E4_LACTONAS	Lactose intolerance, other/unspecified	Lactose intolerance, other/unspecified || ||	TRUE	MedicineITLab
rs12635648	3	145626810	-0.129913	0.072658	421086	0.0737751	0.104866	T	C	Lactose intolerance, other/unspecified || id:finngen_R12_E4_LACTONAS	finngen_R12_E4_LACTONAS	Lactose intolerance, other/unspecified	Lactose intolerance, other/unspecified || ||	TRUE	MedicineITLab
rs6548355	3	164542815	0.11914	0.0466767	421086	0.0106967	0.651402	G	A	Lactose intolerance, other/unspecified || id:finngen_R12_E4_LACTONAS	finngen_R12_E4_LACTONAS	Lactose intolerance, other/unspecified	Lactose intolerance, other/unspecified || ||	TRUE	MedicineITLab
rs2420153	3	167901795	0.148623	0.11058	421086	0.178937	0.957753	T	A	Lactose intolerance, other/unspecified || id:finngen_R12_E4_LACTONAS	finngen_R12_E4_LACTONAS	Lactose intolerance, other/unspecified	Lactose intolerance, other/unspecified || ||	TRUE	MedicineITLab
rs9818008	3	185296310	0.000640058	0.0536642	421086	0.990484	0.781357	C	A	Lactose intolerance, other/unspecified || id:finngen_R12_E4_LACTONAS	finngen_R12_E4_LACTONAS	Lactose intolerance, other/unspecified	Lactose intolerance, other/unspecified || ||	TRUE	MedicineITLab
rs6444585	3	191660061	-0.0165496	0.0486982	421086	0.733978	0.699682	A	G	Lactose intolerance, other/unspecified || id:finngen_R12_E4_LACTONAS	finngen_R12_E4_LACTONAS	Lactose intolerance, other/unspecified	Lactose intolerance, other/unspecified || ||	TRUE	MedicineITLab
rs2368038	3	194037222	-0.074563	0.05131	421086	0.146172	0.252958	T	A	Lactose intolerance, other/unspecified || id:finngen_R12_E4_LACTONAS	finngen_R12_E4_LACTONAS	Lactose intolerance, other/unspecified	Lactose intolerance, other/unspecified || ||	TRUE	MedicineITLab
rs79201749	4	11167515	0.0323484	0.0734582	421086	0.659672	0.104054	A	G	Lactose intolerance, other/unspecified || id:finngen_R12_E4_LACTONAS	finngen_R12_E4_LACTONAS	Lactose intolerance, other/unspecified	Lactose intolerance, other/unspecified || ||	TRUE	MedicineITLab
rs7659451	4	10728889	0.0147481	0.0707143	421086	0.834793	0.887807	G	A	Lactose intolerance, other/unspecified || id:finngen_R12_E4_LACTONAS	finngen_R12_E4_LACTONAS	Lactose intolerance, other/unspecified	Lactose intolerance, other/unspecified || ||	TRUE	MedicineITLab
rs10015335	4	13234242	-0.0928326	0.0527677	421086	0.0785326	0.229845	A	T	Lactose intolerance, other/unspecified || id:finngen_R12_E4_LACTONAS	finngen_R12_E4_LACTONAS	Lactose intolerance, other/unspecified	Lactose intolerance, other/unspecified || ||	TRUE	MedicineITLab
rs10030640	4	18942090	-0.0292567	0.0462308	421086	0.526838	0.373447	T	G	Lactose intolerance, other/unspecified || id:finngen_R12_E4_LACTONAS	finngen_R12_E4_LACTONAS	Lactose intolerance, other/unspecified	Lactose intolerance, other/unspecified || ||	TRUE	MedicineITLab
rs1813601	4	21269889	0.0127627	0.0476059	421086	0.788629	0.677877	C	A	Lactose intolerance, other/unspecified || id:finngen_R12_E4_LACTONAS	finngen_R12_E4_LACTONAS	Lactose intolerance, other/unspecified	Lactose intolerance, other/unspecified || ||	TRUE	MedicineITLab
rs7690663	4	22012710	0.026349	0.0579464	421086	0.649316	0.178088	C	G	Lactose intolerance, other/unspecified || id:finngen_R12_E4_LACTONAS	finngen_R12_E4_LACTONAS	Lactose intolerance, other/unspecified	Lactose intolerance, other/unspecified || ||	TRUE	MedicineITLab
rs13109150	4	24053294	-0.00734532	0.0464968	421086	0.874477	0.645848	T	C	Lactose intolerance, other/unspecified || id:finngen_R12_E4_LACTONAS	finngen_R12_E4_LACTONAS	Lactose intolerance, other/unspecified	Lactose intolerance, other/unspecified || ||	TRUE	MedicineITLab
rs13106159	4	28029913	0.0181631	0.0962356	421086	0.8503	0.0580418	T	G	Lactose intolerance, other/unspecified || id:finngen_R12_E4_LACTONAS	finngen_R12_E4_LACTONAS	Lactose intolerance, other/unspecified	Lactose intolerance, other/unspecified || ||	TRUE	MedicineITLab
rs28815855	4	78970155	-0.130815	0.0599207	421086	0.0290262	0.166851	G	A	Lactose intolerance, other/unspecified || id:finngen_R12_E4_LACTONAS	finngen_R12_E4_LACTONAS	Lactose intolerance, other/unspecified	Lactose intolerance, other/unspecified || ||	TRUE	MedicineITLab
rs117650960	6	146576635	-0.0555192	0.14465	421086	0.701113	0.0242788	C	T	Lactose intolerance, other/unspecified || id:finngen_R12_E4_LACTONAS	finngen_R12_E4_LACTONAS	Lactose intolerance, other/unspecified	Lactose intolerance, other/unspecified || ||	TRUE	MedicineITLab
rs145761301	6	167687999	0.0171932	0.0667246	421086	0.796658	0.127743	A	G	Lactose intolerance, other/unspecified || id:finngen_R12_E4_LACTONAS	finngen_R12_E4_LACTONAS	Lactose intolerance, other/unspecified	Lactose intolerance, other/unspecified || ||	TRUE	MedicineITLab
rs10281779	7	845067	-0.0193808	0.0445237	421086	0.66335	0.466857	G	A	Lactose intolerance, other/unspecified || id:finngen_R12_E4_LACTONAS	finngen_R12_E4_LACTONAS	Lactose intolerance, other/unspecified	Lactose intolerance, other/unspecified || ||	TRUE	MedicineITLab
rs852540	7	5552805	-0.204287	0.0803864	421086	0.0110436	0.0844683	A	G	Lactose intolerance, other/unspecified || id:finngen_R12_E4_LACTONAS	finngen_R12_E4_LACTONAS	Lactose intolerance, other/unspecified	Lactose intolerance, other/unspecified || ||	TRUE	MedicineITLab
rs1942648	7	15736946	-0.200896	0.0762055	421086	0.00838301	0.102677	T	C	Lactose intolerance, other/unspecified || id:finngen_R12_E4_LACTONAS	finngen_R12_E4_LACTONAS	Lactose intolerance, other/unspecified	Lactose intolerance, other/unspecified || ||	TRUE	MedicineITLab
rs10951564	7	38634990	0.0618628	0.0456301	421086	0.17518	0.384908	A	G	Lactose intolerance, other/unspecified || id:finngen_R12_E4_LACTONAS	finngen_R12_E4_LACTONAS	Lactose intolerance, other/unspecified	Lactose intolerance, other/unspecified || ||	TRUE	MedicineITLab
rs1811207	7	39776678	0.02487	0.0577761	421086	0.666865	0.814625	G	A	Lactose intolerance, other/unspecified || id:finngen_R12_E4_LACTONAS	finngen_R12_E4_LACTONAS	Lactose intolerance, other/unspecified	Lactose intolerance, other/unspecified || ||	TRUE	MedicineITLab
rs79825773	7	45100916	0.0350197	0.0732671	421086	0.63267	0.103742	T	G	Lactose intolerance, other/unspecified || id:finngen_R12_E4_LACTONAS	finngen_R12_E4_LACTONAS	Lactose intolerance, other/unspecified	Lactose intolerance, other/unspecified || ||	TRUE	MedicineITLab
rs13238712	7	49931505	0.0970892	0.119335	421086	0.415885	0.0361351	G	T	Lactose intolerance, other/unspecified || id:finngen_R12_E4_LACTONAS	finngen_R12_E4_LACTONAS	Lactose intolerance, other/unspecified	Lactose intolerance, other/unspecified || ||	TRUE	MedicineITLab
rs2690294	7	95815948	-0.0396504	0.0443695	421086	0.371514	0.495752	G	C	Lactose intolerance, other/unspecified || id:finngen_R12_E4_LACTONAS	finngen_R12_E4_LACTONAS	Lactose intolerance, other/unspecified	Lactose intolerance, other/unspecified || ||	TRUE	MedicineITLab
rs342221	7	106687688	0.0437596	0.0446656	421086	0.327226	0.448069	T	G	Lactose intolerance, other/unspecified || id:finngen_R12_E4_LACTONAS	finngen_R12_E4_LACTONAS	Lactose intolerance, other/unspecified	Lactose intolerance, other/unspecified || ||	TRUE	MedicineITLab
rs1496548	7	147256127	0.00266039	0.0446551	421086	0.952493	0.460747	T	C	Lactose intolerance, other/unspecified || id:finngen_R12_E4_LACTONAS	finngen_R12_E4_LACTONAS	Lactose intolerance, other/unspecified	Lactose intolerance, other/unspecified || ||	TRUE	MedicineITLab
rs28634397	8	5319260	0.00257866	0.0851909	421086	0.975852	0.0735385	T	C	Lactose intolerance, other/unspecified || id:finngen_R12_E4_LACTONAS	finngen_R12_E4_LACTONAS	Lactose intolerance, other/unspecified	Lactose intolerance, other/unspecified || ||	TRUE	MedicineITLab
rs73519430	8	14255059	0.00903406	0.0746715	421086	0.903704	0.0985029	C	T	Lactose intolerance, other/unspecified || id:finngen_R12_E4_LACTONAS	finngen_R12_E4_LACTONAS	Lactose intolerance, other/unspecified	Lactose intolerance, other/unspecified || ||	TRUE	MedicineITLab
rs2610946	8	21281521	0.00722546	0.0605646	421086	0.905036	0.834487	G	A	Lactose intolerance, other/unspecified || id:finngen_R12_E4_LACTONAS	finngen_R12_E4_LACTONAS	Lactose intolerance, other/unspecified	Lactose intolerance, other/unspecified || ||	TRUE	MedicineITLab
rs3935551	8	23123459	-0.0815697	0.044739	421086	0.0682684	0.502472	G	A	Lactose intolerance, other/unspecified || id:finngen_R12_E4_LACTONAS	finngen_R12_E4_LACTONAS	Lactose intolerance, other/unspecified	Lactose intolerance, other/unspecified || ||	TRUE	MedicineITLab
rs56059900	8	49873142	0.0808549	0.14052	421086	0.565022	0.0256666	A	G	Lactose intolerance, other/unspecified || id:finngen_R12_E4_LACTONAS	finngen_R12_E4_LACTONAS	Lactose intolerance, other/unspecified	Lactose intolerance, other/unspecified || ||	TRUE	MedicineITLab
rs55779704	8	53279750	0.0567321	0.0522272	421086	0.277366	0.23879	T	C	Lactose intolerance, other/unspecified || id:finngen_R12_E4_LACTONAS	finngen_R12_E4_LACTONAS	Lactose intolerance, other/unspecified	Lactose intolerance, other/unspecified || ||	TRUE	MedicineITLab
rs2634527	8	58586830	-0.72136	0.900683	421086	0.423188	0.00107976	A	T	Lactose intolerance, other/unspecified || id:finngen_R12_E4_LACTONAS	finngen_R12_E4_LACTONAS	Lactose intolerance, other/unspecified	Lactose intolerance, other/unspecified || ||	TRUE	MedicineITLab
rs62523849	8	87469548	-0.0546879	0.088701	421086	0.537537	0.0678893	C	T	Lactose intolerance, other/unspecified || id:finngen_R12_E4_LACTONAS	finngen_R12_E4_LACTONAS	Lactose intolerance, other/unspecified	Lactose intolerance, other/unspecified || ||	TRUE	MedicineITLab
rs72497321	8	119003913	-0.0588022	0.075225	421086	0.4344	0.0966593	G	A	Lactose intolerance, other/unspecified || id:finngen_R12_E4_LACTONAS	finngen_R12_E4_LACTONAS	Lactose intolerance, other/unspecified	Lactose intolerance, other/unspecified || ||	TRUE	MedicineITLab
rs1514626	8	131753494	-0.0233951	0.0670734	421086	0.72724	0.126113	T	C	Lactose intolerance, other/unspecified || id:finngen_R12_E4_LACTONAS	finngen_R12_E4_LACTONAS	Lactose intolerance, other/unspecified	Lactose intolerance, other/unspecified || ||	TRUE	MedicineITLab
rs114845775	9	1809229	-0.0997918	0.0654136	421086	0.127121	0.133918	T	C	Lactose intolerance, other/unspecified || id:finngen_R12_E4_LACTONAS	finngen_R12_E4_LACTONAS	Lactose intolerance, other/unspecified	Lactose intolerance, other/unspecified || ||	TRUE	MedicineITLab
rs17773250	9	18005234	-0.136989	0.108267	421086	0.205767	0.0444485	C	T	Lactose intolerance, other/unspecified || id:finngen_R12_E4_LACTONAS	finngen_R12_E4_LACTONAS	Lactose intolerance, other/unspecified	Lactose intolerance, other/unspecified || ||	TRUE	MedicineITLab
rs10969036	9	29258854	0.0120139	0.0444532	421086	0.786961	0.513852	G	A	Lactose intolerance, other/unspecified || id:finngen_R12_E4_LACTONAS	finngen_R12_E4_LACTONAS	Lactose intolerance, other/unspecified	Lactose intolerance, other/unspecified || ||	TRUE	MedicineITLab
rs77354939	9	36032318	-0.0316451	0.090907	421086	0.727761	0.0664763	T	C	Lactose intolerance, other/unspecified || id:finngen_R12_E4_LACTONAS	finngen_R12_E4_LACTONAS	Lactose intolerance, other/unspecified	Lactose intolerance, other/unspecified || ||	TRUE	MedicineITLab
rs62555927	9	33875216	-0.166114	0.127534	421086	0.192745	0.0313207	G	A	Lactose intolerance, other/unspecified || id:finngen_R12_E4_LACTONAS	finngen_R12_E4_LACTONAS	Lactose intolerance, other/unspecified	Lactose intolerance, other/unspecified || ||	TRUE	MedicineITLab
rs7872938	9	70562587	0.0362429	0.0463742	421086	0.434489	0.641064	A	G	Lactose intolerance, other/unspecified || id:finngen_R12_E4_LACTONAS	finngen_R12_E4_LACTONAS	Lactose intolerance, other/unspecified	Lactose intolerance, other/unspecified || ||	TRUE	MedicineITLab
rs1565690	9	69993196	0.00469023	0.091942	421086	0.959315	0.0632586	A	G	Lactose intolerance, other/unspecified || id:finngen_R12_E4_LACTONAS	finngen_R12_E4_LACTONAS	Lactose intolerance, other/unspecified	Lactose intolerance, other/unspecified || ||	TRUE	MedicineITLab
rs71507551	9	118466943	-0.0223151	0.0979217	421086	0.819734	0.0548285	G	A	Lactose intolerance, other/unspecified || id:finngen_R12_E4_LACTONAS	finngen_R12_E4_LACTONAS	Lactose intolerance, other/unspecified	Lactose intolerance, other/unspecified || ||	TRUE	MedicineITLab
rs4837963	9	122403515	0.15306	0.0773411	421086	0.0478123	0.0904117	T	C	Lactose intolerance, other/unspecified || id:finngen_R12_E4_LACTONAS	finngen_R12_E4_LACTONAS	Lactose intolerance, other/unspecified	Lactose intolerance, other/unspecified || ||	TRUE	MedicineITLab
rs113296815	9	129315113	0.0430792	0.126954	421086	0.734362	0.0337448	A	G	Lactose intolerance, other/unspecified || id:finngen_R12_E4_LACTONAS	finngen_R12_E4_LACTONAS	Lactose intolerance, other/unspecified	Lactose intolerance, other/unspecified || ||	TRUE	MedicineITLab
rs77982223	9	130660783	-0.0329025	0.0786278	421086	0.675611	0.0890876	G	C	Lactose intolerance, other/unspecified || id:finngen_R12_E4_LACTONAS	finngen_R12_E4_LACTONAS	Lactose intolerance, other/unspecified	Lactose intolerance, other/unspecified || ||	TRUE	MedicineITLab
rs7899564	10	3287151	0.0284993	0.130334	421086	0.826912	0.969649	A	G	Lactose intolerance, other/unspecified || id:finngen_R12_E4_LACTONAS	finngen_R12_E4_LACTONAS	Lactose intolerance, other/unspecified	Lactose intolerance, other/unspecified || ||	TRUE	MedicineITLab
rs315588	10	36198121	-0.0131323	0.0645761	421086	0.838852	0.136874	T	C	Lactose intolerance, other/unspecified || id:finngen_R12_E4_LACTONAS	finngen_R12_E4_LACTONAS	Lactose intolerance, other/unspecified	Lactose intolerance, other/unspecified || ||	TRUE	MedicineITLab
rs2943246	10	48911334	0.0844492	0.0514062	421086	0.100428	0.248288	C	T	Lactose intolerance, other/unspecified || id:finngen_R12_E4_LACTONAS	finngen_R12_E4_LACTONAS	Lactose intolerance, other/unspecified	Lactose intolerance, other/unspecified || ||	TRUE	MedicineITLab
rs11002091	10	77224746	-0.106802	0.0462155	421086	0.0208353	0.369611	C	T	Lactose intolerance, other/unspecified || id:finngen_R12_E4_LACTONAS	finngen_R12_E4_LACTONAS	Lactose intolerance, other/unspecified	Lactose intolerance, other/unspecified || ||	TRUE	MedicineITLab
rs11595913	10	101281768	-0.0429593	0.0676434	421086	0.525373	0.123957	C	T	Lactose intolerance, other/unspecified || id:finngen_R12_E4_LACTONAS	finngen_R12_E4_LACTONAS	Lactose intolerance, other/unspecified	Lactose intolerance, other/unspecified || ||	TRUE	MedicineITLab
rs11592751	10	110467715	-0.0181762	0.0496869	421086	0.714503	0.275911	T	C	Lactose intolerance, other/unspecified || id:finngen_R12_E4_LACTONAS	finngen_R12_E4_LACTONAS	Lactose intolerance, other/unspecified	Lactose intolerance, other/unspecified || ||	TRUE	MedicineITLab
rs35057980	10	119153946	0.0218003	0.044734	421086	0.626023	0.436361	A	G	Lactose intolerance, other/unspecified || id:finngen_R12_E4_LACTONAS	finngen_R12_E4_LACTONAS	Lactose intolerance, other/unspecified	Lactose intolerance, other/unspecified || ||	TRUE	MedicineITLab
rs4962365	10	126786956	-0.071793	0.0846188	421086	0.3962	0.0748093	C	T	Lactose intolerance, other/unspecified || id:finngen_R12_E4_LACTONAS	finngen_R12_E4_LACTONAS	Lactose intolerance, other/unspecified	Lactose intolerance, other/unspecified || ||	TRUE	MedicineITLab
rs4433502	10	131736879	-0.109041	0.0529549	421086	0.0394821	0.228653	A	G	Lactose intolerance, other/unspecified || id:finngen_R12_E4_LACTONAS	finngen_R12_E4_LACTONAS	Lactose intolerance, other/unspecified	Lactose intolerance, other/unspecified || ||	TRUE	MedicineITLab
rs7112918	11	1669739	-0.00504599	0.0447209	421086	0.910163	0.505147	C	T	Lactose intolerance, other/unspecified || id:finngen_R12_E4_LACTONAS	finngen_R12_E4_LACTONAS	Lactose intolerance, other/unspecified	Lactose intolerance, other/unspecified || ||	TRUE	MedicineITLab
rs163172	11	2799225	0.0693446	0.0773135	421086	0.369758	0.906374	G	A	Lactose intolerance, other/unspecified || id:finngen_R12_E4_LACTONAS	finngen_R12_E4_LACTONAS	Lactose intolerance, other/unspecified	Lactose intolerance, other/unspecified || ||	TRUE	MedicineITLab
rs739677	11	2452750	-0.0879442	0.0517888	421086	0.0894829	0.751914	A	G	Lactose intolerance, other/unspecified || id:finngen_R12_E4_LACTONAS	finngen_R12_E4_LACTONAS	Lactose intolerance, other/unspecified	Lactose intolerance, other/unspecified || ||	TRUE	MedicineITLab
rs11522665	11	10467881	0.170534	0.119913	421086	0.154984	0.0353055	T	G	Lactose intolerance, other/unspecified || id:finngen_R12_E4_LACTONAS	finngen_R12_E4_LACTONAS	Lactose intolerance, other/unspecified	Lactose intolerance, other/unspecified || ||	TRUE	MedicineITLab
rs79950843	11	33310910	-0.032188	0.0786623	421086	0.682398	0.0883291	G	C	Lactose intolerance, other/unspecified || id:finngen_R12_E4_LACTONAS	finngen_R12_E4_LACTONAS	Lactose intolerance, other/unspecified	Lactose intolerance, other/unspecified || ||	TRUE	MedicineITLab
rs174453	11	61878495	-0.00752627	0.0678376	421086	0.91166	0.121381	G	C	Lactose intolerance, other/unspecified || id:finngen_R12_E4_LACTONAS	finngen_R12_E4_LACTONAS	Lactose intolerance, other/unspecified	Lactose intolerance, other/unspecified || ||	TRUE	MedicineITLab
rs7482174	11	67810474	0.0208837	0.0462581	421086	0.651657	0.623242	G	A	Lactose intolerance, other/unspecified || id:finngen_R12_E4_LACTONAS	finngen_R12_E4_LACTONAS	Lactose intolerance, other/unspecified	Lactose intolerance, other/unspecified || ||	TRUE	MedicineITLab
rs610790	11	86497602	0.0850754	0.0454644	421086	0.0613098	0.401419	T	C	Lactose intolerance, other/unspecified || id:finngen_R12_E4_LACTONAS	finngen_R12_E4_LACTONAS	Lactose intolerance, other/unspecified	Lactose intolerance, other/unspecified || ||	TRUE	MedicineITLab
rs58346872	4	110404154	-0.00999334	0.0933009	421086	0.914703	0.0620345	G	T	Lactose intolerance, other/unspecified || id:finngen_R12_E4_LACTONAS	finngen_R12_E4_LACTONAS	Lactose intolerance, other/unspecified	Lactose intolerance, other/unspecified || ||	TRUE	MedicineITLab
rs10033190	4	117294697	0.056505	0.0610778	421086	0.354897	0.842598	C	T	Lactose intolerance, other/unspecified || id:finngen_R12_E4_LACTONAS	finngen_R12_E4_LACTONAS	Lactose intolerance, other/unspecified	Lactose intolerance, other/unspecified || ||	TRUE	MedicineITLab
rs4446400	4	117811515	0.0352233	0.045338	421086	0.437216	0.413023	T	C	Lactose intolerance, other/unspecified || id:finngen_R12_E4_LACTONAS	finngen_R12_E4_LACTONAS	Lactose intolerance, other/unspecified	Lactose intolerance, other/unspecified || ||	TRUE	MedicineITLab
rs72682613	4	121956654	0.0378202	0.0745763	421086	0.612061	0.09901	T	C	Lactose intolerance, other/unspecified || id:finngen_R12_E4_LACTONAS	finngen_R12_E4_LACTONAS	Lactose intolerance, other/unspecified	Lactose intolerance, other/unspecified || ||	TRUE	MedicineITLab
rs17807243	4	123465739	0.0260115	0.0641117	421086	0.684947	0.148103	T	C	Lactose intolerance, other/unspecified || id:finngen_R12_E4_LACTONAS	finngen_R12_E4_LACTONAS	Lactose intolerance, other/unspecified	Lactose intolerance, other/unspecified || ||	TRUE	MedicineITLab
rs595638	4	126419511	0.10129	0.0560085	421086	0.0705342	0.802066	T	C	Lactose intolerance, other/unspecified || id:finngen_R12_E4_LACTONAS	finngen_R12_E4_LACTONAS	Lactose intolerance, other/unspecified	Lactose intolerance, other/unspecified || ||	TRUE	MedicineITLab
rs7671513	4	126741319	0.0260134	0.0452537	421086	0.565404	0.582196	C	T	Lactose intolerance, other/unspecified || id:finngen_R12_E4_LACTONAS	finngen_R12_E4_LACTONAS	Lactose intolerance, other/unspecified	Lactose intolerance, other/unspecified || ||	TRUE	MedicineITLab
rs904477	4	128601363	0.0866084	0.0508499	421086	0.0885279	0.259107	A	G	Lactose intolerance, other/unspecified || id:finngen_R12_E4_LACTONAS	finngen_R12_E4_LACTONAS	Lactose intolerance, other/unspecified	Lactose intolerance, other/unspecified || ||	TRUE	MedicineITLab
rs76063194	4	134006706	0.0422723	0.08555	421086	0.621219	0.0727406	T	G	Lactose intolerance, other/unspecified || id:finngen_R12_E4_LACTONAS	finngen_R12_E4_LACTONAS	Lactose intolerance, other/unspecified	Lactose intolerance, other/unspecified || ||	TRUE	MedicineITLab
rs75789763	4	129482714	-0.0511843	0.111146	421086	0.645149	0.0423109	A	G	Lactose intolerance, other/unspecified || id:finngen_R12_E4_LACTONAS	finngen_R12_E4_LACTONAS	Lactose intolerance, other/unspecified	Lactose intolerance, other/unspecified || ||	TRUE	MedicineITLab
rs13150666	4	132732998	-0.0632375	0.0479099	421086	0.18686	0.313495	A	G	Lactose intolerance, other/unspecified || id:finngen_R12_E4_LACTONAS	finngen_R12_E4_LACTONAS	Lactose intolerance, other/unspecified	Lactose intolerance, other/unspecified || ||	TRUE	MedicineITLab
rs12510598	4	135067739	0.0435498	0.0535134	421086	0.415753	0.222185	A	G	Lactose intolerance, other/unspecified || id:finngen_R12_E4_LACTONAS	finngen_R12_E4_LACTONAS	Lactose intolerance, other/unspecified	Lactose intolerance, other/unspecified || ||	TRUE	MedicineITLab
rs13127387	4	135697340	-0.028527	0.0467666	421086	0.541871	0.349121	A	G	Lactose intolerance, other/unspecified || id:finngen_R12_E4_LACTONAS	finngen_R12_E4_LACTONAS	Lactose intolerance, other/unspecified	Lactose intolerance, other/unspecified || ||	TRUE	MedicineITLab
rs795988	4	139825999	0.0787938	0.0488378	421086	0.106663	0.294061	C	T	Lactose intolerance, other/unspecified || id:finngen_R12_E4_LACTONAS	finngen_R12_E4_LACTONAS	Lactose intolerance, other/unspecified	Lactose intolerance, other/unspecified || ||	TRUE	MedicineITLab
rs78219112	4	136063685	0.024842	0.0620342	421086	0.68882	0.154653	C	A	Lactose intolerance, other/unspecified || id:finngen_R12_E4_LACTONAS	finngen_R12_E4_LACTONAS	Lactose intolerance, other/unspecified	Lactose intolerance, other/unspecified || ||	TRUE	MedicineITLab
rs11732083	4	136428066	-0.0698103	0.0557389	421086	0.210405	0.198436	A	C	Lactose intolerance, other/unspecified || id:finngen_R12_E4_LACTONAS	finngen_R12_E4_LACTONAS	Lactose intolerance, other/unspecified	Lactose intolerance, other/unspecified || ||	TRUE	MedicineITLab
rs795981	4	139881535	-0.0689537	0.0707773	421086	0.329941	0.111494	T	C	Lactose intolerance, other/unspecified || id:finngen_R12_E4_LACTONAS	finngen_R12_E4_LACTONAS	Lactose intolerance, other/unspecified	Lactose intolerance, other/unspecified || ||	TRUE	MedicineITLab
rs73852710	4	138967130	-0.00142661	0.0910759	421086	0.987502	0.0655233	G	T	Lactose intolerance, other/unspecified || id:finngen_R12_E4_LACTONAS	finngen_R12_E4_LACTONAS	Lactose intolerance, other/unspecified	Lactose intolerance, other/unspecified || ||	TRUE	MedicineITLab
rs1531069	4	139897862	0.0571458	0.0523358	421086	0.274874	0.76367	C	G	Lactose intolerance, other/unspecified || id:finngen_R12_E4_LACTONAS	finngen_R12_E4_LACTONAS	Lactose intolerance, other/unspecified	Lactose intolerance, other/unspecified || ||	TRUE	MedicineITLab
rs6857075	4	146016315	-0.0418834	0.0479542	421086	0.382443	0.314349	C	T	Lactose intolerance, other/unspecified || id:finngen_R12_E4_LACTONAS	finngen_R12_E4_LACTONAS	Lactose intolerance, other/unspecified	Lactose intolerance, other/unspecified || ||	TRUE	MedicineITLab
rs28404149	4	146377556	-0.0934262	0.0610165	421086	0.125729	0.15867	A	G	Lactose intolerance, other/unspecified || id:finngen_R12_E4_LACTONAS	finngen_R12_E4_LACTONAS	Lactose intolerance, other/unspecified	Lactose intolerance, other/unspecified || ||	TRUE	MedicineITLab
rs36131910	4	149356127	-0.0865552	0.136713	421086	0.526657	0.0272472	A	G	Lactose intolerance, other/unspecified || id:finngen_R12_E4_LACTONAS	finngen_R12_E4_LACTONAS	Lactose intolerance, other/unspecified	Lactose intolerance, other/unspecified || ||	TRUE	MedicineITLab
rs6823767	4	150373933	0.05711	0.0487623	421086	0.241522	0.296165	C	T	Lactose intolerance, other/unspecified || id:finngen_R12_E4_LACTONAS	finngen_R12_E4_LACTONAS	Lactose intolerance, other/unspecified	Lactose intolerance, other/unspecified || ||	TRUE	MedicineITLab
rs17035816	4	157167312	-0.103695	0.150351	421086	0.49039	0.0221872	G	A	Lactose intolerance, other/unspecified || id:finngen_R12_E4_LACTONAS	finngen_R12_E4_LACTONAS	Lactose intolerance, other/unspecified	Lactose intolerance, other/unspecified || ||	TRUE	MedicineITLab
rs2882286	4	160312510	-0.035139	0.0589984	421086	0.551447	0.171794	G	A	Lactose intolerance, other/unspecified || id:finngen_R12_E4_LACTONAS	finngen_R12_E4_LACTONAS	Lactose intolerance, other/unspecified	Lactose intolerance, other/unspecified || ||	TRUE	MedicineITLab
rs77761288	4	162839519	-0.0328789	0.10761	421086	0.759957	0.0446647	A	G	Lactose intolerance, other/unspecified || id:finngen_R12_E4_LACTONAS	finngen_R12_E4_LACTONAS	Lactose intolerance, other/unspecified	Lactose intolerance, other/unspecified || ||	TRUE	MedicineITLab
rs10489050	4	162644573	0.0211484	0.0818595	421086	0.796136	0.0800989	A	G	Lactose intolerance, other/unspecified || id:finngen_R12_E4_LACTONAS	finngen_R12_E4_LACTONAS	Lactose intolerance, other/unspecified	Lactose intolerance, other/unspecified || ||	TRUE	MedicineITLab
rs75202637	4	162901471	-0.105405	0.0902472	421086	0.242825	0.0654635	G	A	Lactose intolerance, other/unspecified || id:finngen_R12_E4_LACTONAS	finngen_R12_E4_LACTONAS	Lactose intolerance, other/unspecified	Lactose intolerance, other/unspecified || ||	TRUE	MedicineITLab
rs72697193	4	160511772	-0.0749955	0.0797198	421086	0.346838	0.0857762	T	C	Lactose intolerance, other/unspecified || id:finngen_R12_E4_LACTONAS	finngen_R12_E4_LACTONAS	Lactose intolerance, other/unspecified	Lactose intolerance, other/unspecified || ||	TRUE	MedicineITLab
rs9999134	4	162255004	0.0260046	0.0453669	421086	0.566505	0.423762	A	T	Lactose intolerance, other/unspecified || id:finngen_R12_E4_LACTONAS	finngen_R12_E4_LACTONAS	Lactose intolerance, other/unspecified	Lactose intolerance, other/unspecified || ||	TRUE	MedicineITLab
rs62347983	4	164209228	0.037719	0.0447263	421086	0.399044	0.549129	G	C	Lactose intolerance, other/unspecified || id:finngen_R12_E4_LACTONAS	finngen_R12_E4_LACTONAS	Lactose intolerance, other/unspecified	Lactose intolerance, other/unspecified || ||	TRUE	MedicineITLab
rs59853081	4	167495860	0.00607963	0.048394	421086	0.900027	0.303755	T	C	Lactose intolerance, other/unspecified || id:finngen_R12_E4_LACTONAS	finngen_R12_E4_LACTONAS	Lactose intolerance, other/unspecified	Lactose intolerance, other/unspecified || ||	TRUE	MedicineITLab
rs12512757	4	165349860	-0.011442	0.0495023	421086	0.817205	0.280727	A	T	Lactose intolerance, other/unspecified || id:finngen_R12_E4_LACTONAS	finngen_R12_E4_LACTONAS	Lactose intolerance, other/unspecified	Lactose intolerance, other/unspecified || ||	TRUE	MedicineITLab
rs2603095	4	176254601	-0.000926206	0.0479601	421086	0.984592	0.684555	T	G	Lactose intolerance, other/unspecified || id:finngen_R12_E4_LACTONAS	finngen_R12_E4_LACTONAS	Lactose intolerance, other/unspecified	Lactose intolerance, other/unspecified || ||	TRUE	MedicineITLab
rs17693136	4	177592669	0.0377478	0.0545523	421086	0.488964	0.209884	T	C	Lactose intolerance, other/unspecified || id:finngen_R12_E4_LACTONAS	finngen_R12_E4_LACTONAS	Lactose intolerance, other/unspecified	Lactose intolerance, other/unspecified || ||	TRUE	MedicineITLab
rs10520466	4	181150932	0.0339416	0.070239	421086	0.628932	0.114581	C	T	Lactose intolerance, other/unspecified || id:finngen_R12_E4_LACTONAS	finngen_R12_E4_LACTONAS	Lactose intolerance, other/unspecified	Lactose intolerance, other/unspecified || ||	TRUE	MedicineITLab
rs7665837	4	173501377	-0.0573363	0.0455369	421086	0.207988	0.423657	C	G	Lactose intolerance, other/unspecified || id:finngen_R12_E4_LACTONAS	finngen_R12_E4_LACTONAS	Lactose intolerance, other/unspecified	Lactose intolerance, other/unspecified || ||	TRUE	MedicineITLab
rs2309464	4	181320255	-0.0266518	0.0520046	421086	0.608309	0.243051	G	T	Lactose intolerance, other/unspecified || id:finngen_R12_E4_LACTONAS	finngen_R12_E4_LACTONAS	Lactose intolerance, other/unspecified	Lactose intolerance, other/unspecified || ||	TRUE	MedicineITLab
rs6858961	5	3305598	0.00585505	0.0692793	421086	0.932648	0.116736	C	A	Lactose intolerance, other/unspecified || id:finngen_R12_E4_LACTONAS	finngen_R12_E4_LACTONAS	Lactose intolerance, other/unspecified	Lactose intolerance, other/unspecified || ||	TRUE	MedicineITLab
rs271787	5	33410664	0.0252269	0.0635752	421086	0.691512	0.144223	C	T	Lactose intolerance, other/unspecified || id:finngen_R12_E4_LACTONAS	finngen_R12_E4_LACTONAS	Lactose intolerance, other/unspecified	Lactose intolerance, other/unspecified || ||	TRUE	MedicineITLab
rs1363927	5	37861479	0.0963883	0.0704959	421086	0.171535	0.111442	A	G	Lactose intolerance, other/unspecified || id:finngen_R12_E4_LACTONAS	finngen_R12_E4_LACTONAS	Lactose intolerance, other/unspecified	Lactose intolerance, other/unspecified || ||	TRUE	MedicineITLab
rs7736485	5	41297830	-0.0161275	0.0489319	421086	0.74171	0.290359	C	G	Lactose intolerance, other/unspecified || id:finngen_R12_E4_LACTONAS	finngen_R12_E4_LACTONAS	Lactose intolerance, other/unspecified	Lactose intolerance, other/unspecified || ||	TRUE	MedicineITLab
rs538952	6	145243959	-0.016409	0.0970664	421086	0.865758	0.0558499	A	C	Lactose intolerance, other/unspecified || id:finngen_R12_E4_LACTONAS	finngen_R12_E4_LACTONAS	Lactose intolerance, other/unspecified	Lactose intolerance, other/unspecified || ||	TRUE	MedicineITLab
rs475221	6	161537866	-0.0913351	0.0452028	421086	0.0433251	0.562528	A	G	Lactose intolerance, other/unspecified || id:finngen_R12_E4_LACTONAS	finngen_R12_E4_LACTONAS	Lactose intolerance, other/unspecified	Lactose intolerance, other/unspecified || ||	TRUE	MedicineITLab
rs3799603	6	166587798	0.0310414	0.0489422	421086	0.52592	0.292118	C	T	Lactose intolerance, other/unspecified || id:finngen_R12_E4_LACTONAS	finngen_R12_E4_LACTONAS	Lactose intolerance, other/unspecified	Lactose intolerance, other/unspecified || ||	TRUE	MedicineITLab
rs528874	6	167758156	0.0033853	0.0487969	421086	0.944691	0.303026	G	T	Lactose intolerance, other/unspecified || id:finngen_R12_E4_LACTONAS	finngen_R12_E4_LACTONAS	Lactose intolerance, other/unspecified	Lactose intolerance, other/unspecified || ||	TRUE	MedicineITLab
rs6910508	6	166117857	0.0677965	0.0483548	421086	0.160896	0.301123	A	G	Lactose intolerance, other/unspecified || id:finngen_R12_E4_LACTONAS	finngen_R12_E4_LACTONAS	Lactose intolerance, other/unspecified	Lactose intolerance, other/unspecified || ||	TRUE	MedicineITLab
rs6583351	7	186119	0.00598666	0.0456481	421086	0.895658	0.395834	C	T	Lactose intolerance, other/unspecified || id:finngen_R12_E4_LACTONAS	finngen_R12_E4_LACTONAS	Lactose intolerance, other/unspecified	Lactose intolerance, other/unspecified || ||	TRUE	MedicineITLab
rs4720493	7	708340	0.127913	0.074791	421086	0.0872148	0.0982495	A	G	Lactose intolerance, other/unspecified || id:finngen_R12_E4_LACTONAS	finngen_R12_E4_LACTONAS	Lactose intolerance, other/unspecified	Lactose intolerance, other/unspecified || ||	TRUE	MedicineITLab
rs3735683	7	985897	-0.0608598	0.0473771	421086	0.198938	0.329359	T	C	Lactose intolerance, other/unspecified || id:finngen_R12_E4_LACTONAS	finngen_R12_E4_LACTONAS	Lactose intolerance, other/unspecified	Lactose intolerance, other/unspecified || ||	TRUE	MedicineITLab
rs7790846	7	50356363	0.0547343	0.0518349	421086	0.290998	0.752797	G	A	Lactose intolerance, other/unspecified || id:finngen_R12_E4_LACTONAS	finngen_R12_E4_LACTONAS	Lactose intolerance, other/unspecified	Lactose intolerance, other/unspecified || ||	TRUE	MedicineITLab
rs1860691	7	52268388	0.120202	0.0650928	421086	0.0648022	0.134969	G	A	Lactose intolerance, other/unspecified || id:finngen_R12_E4_LACTONAS	finngen_R12_E4_LACTONAS	Lactose intolerance, other/unspecified	Lactose intolerance, other/unspecified || ||	TRUE	MedicineITLab
rs35870858	7	48156556	-0.06065	0.0801897	421086	0.449451	0.0845345	C	G	Lactose intolerance, other/unspecified || id:finngen_R12_E4_LACTONAS	finngen_R12_E4_LACTONAS	Lactose intolerance, other/unspecified	Lactose intolerance, other/unspecified || ||	TRUE	MedicineITLab
rs11772301	7	68961865	-0.0289954	0.0552957	421086	0.60002	0.206381	T	G	Lactose intolerance, other/unspecified || id:finngen_R12_E4_LACTONAS	finngen_R12_E4_LACTONAS	Lactose intolerance, other/unspecified	Lactose intolerance, other/unspecified || ||	TRUE	MedicineITLab
rs17399145	7	90937771	-0.145856	0.125241	421086	0.244181	0.0319778	A	G	Lactose intolerance, other/unspecified || id:finngen_R12_E4_LACTONAS	finngen_R12_E4_LACTONAS	Lactose intolerance, other/unspecified	Lactose intolerance, other/unspecified || ||	TRUE	MedicineITLab
rs1474383	7	96742448	0.0488922	0.0451365	421086	0.278716	0.582128	C	T	Lactose intolerance, other/unspecified || id:finngen_R12_E4_LACTONAS	finngen_R12_E4_LACTONAS	Lactose intolerance, other/unspecified	Lactose intolerance, other/unspecified || ||	TRUE	MedicineITLab
rs12669414	7	95624137	0.0622394	0.044609	421086	0.162949	0.495098	T	C	Lactose intolerance, other/unspecified || id:finngen_R12_E4_LACTONAS	finngen_R12_E4_LACTONAS	Lactose intolerance, other/unspecified	Lactose intolerance, other/unspecified || ||	TRUE	MedicineITLab
rs2529194	7	101752952	0.00688756	0.0506041	421086	0.891737	0.264098	T	C	Lactose intolerance, other/unspecified || id:finngen_R12_E4_LACTONAS	finngen_R12_E4_LACTONAS	Lactose intolerance, other/unspecified	Lactose intolerance, other/unspecified || ||	TRUE	MedicineITLab
rs217010	7	141285928	0.0552923	0.0445952	421086	0.215023	0.506844	A	T	Lactose intolerance, other/unspecified || id:finngen_R12_E4_LACTONAS	finngen_R12_E4_LACTONAS	Lactose intolerance, other/unspecified	Lactose intolerance, other/unspecified || ||	TRUE	MedicineITLab
rs1975618	8	6498013	-0.0470515	0.0501458	421086	0.348094	0.271484	T	A	Lactose intolerance, other/unspecified || id:finngen_R12_E4_LACTONAS	finngen_R12_E4_LACTONAS	Lactose intolerance, other/unspecified	Lactose intolerance, other/unspecified || ||	TRUE	MedicineITLab
rs330943	8	9163516	0.0670908	0.0459717	421086	0.144457	0.372084	A	G	Lactose intolerance, other/unspecified || id:finngen_R12_E4_LACTONAS	finngen_R12_E4_LACTONAS	Lactose intolerance, other/unspecified	Lactose intolerance, other/unspecified || ||	TRUE	MedicineITLab
rs78786599	8	57291574	0.00165698	0.084783	421086	0.984407	0.0742028	T	C	Lactose intolerance, other/unspecified || id:finngen_R12_E4_LACTONAS	finngen_R12_E4_LACTONAS	Lactose intolerance, other/unspecified	Lactose intolerance, other/unspecified || ||	TRUE	MedicineITLab
rs12681707	8	74139001	0.00782788	0.0732161	421086	0.914857	0.102188	T	C	Lactose intolerance, other/unspecified || id:finngen_R12_E4_LACTONAS	finngen_R12_E4_LACTONAS	Lactose intolerance, other/unspecified	Lactose intolerance, other/unspecified || ||	TRUE	MedicineITLab
rs76039193	8	73699218	0.0704546	0.0584041	421086	0.22769	0.177891	G	A	Lactose intolerance, other/unspecified || id:finngen_R12_E4_LACTONAS	finngen_R12_E4_LACTONAS	Lactose intolerance, other/unspecified	Lactose intolerance, other/unspecified || ||	TRUE	MedicineITLab
rs2449527	8	97743493	-0.0143996	0.0500013	421086	0.773359	0.273464	A	G	Lactose intolerance, other/unspecified || id:finngen_R12_E4_LACTONAS	finngen_R12_E4_LACTONAS	Lactose intolerance, other/unspecified	Lactose intolerance, other/unspecified || ||	TRUE	MedicineITLab
rs10097925	8	112215035	-0.0664059	0.0899654	421086	0.460437	0.0653054	G	A	Lactose intolerance, other/unspecified || id:finngen_R12_E4_LACTONAS	finngen_R12_E4_LACTONAS	Lactose intolerance, other/unspecified	Lactose intolerance, other/unspecified || ||	TRUE	MedicineITLab
rs11994131	8	131855974	0.0374231	0.0444814	421086	0.400169	0.472399	G	A	Lactose intolerance, other/unspecified || id:finngen_R12_E4_LACTONAS	finngen_R12_E4_LACTONAS	Lactose intolerance, other/unspecified	Lactose intolerance, other/unspecified || ||	TRUE	MedicineITLab
rs10961097	9	13514254	-0.0625323	0.0788196	421086	0.427569	0.088966	T	C	Lactose intolerance, other/unspecified || id:finngen_R12_E4_LACTONAS	finngen_R12_E4_LACTONAS	Lactose intolerance, other/unspecified	Lactose intolerance, other/unspecified || ||	TRUE	MedicineITLab
rs73648437	9	13955660	-0.0631883	0.0728743	421086	0.385895	0.102162	C	T	Lactose intolerance, other/unspecified || id:finngen_R12_E4_LACTONAS	finngen_R12_E4_LACTONAS	Lactose intolerance, other/unspecified	Lactose intolerance, other/unspecified || ||	TRUE	MedicineITLab
rs303729	9	14438753	0.0307023	0.0696741	421086	0.659462	0.884811	G	C	Lactose intolerance, other/unspecified || id:finngen_R12_E4_LACTONAS	finngen_R12_E4_LACTONAS	Lactose intolerance, other/unspecified	Lactose intolerance, other/unspecified || ||	TRUE	MedicineITLab
rs11790347	9	14449079	0.00713183	0.0906853	421086	0.937316	0.065041	G	C	Lactose intolerance, other/unspecified || id:finngen_R12_E4_LACTONAS	finngen_R12_E4_LACTONAS	Lactose intolerance, other/unspecified	Lactose intolerance, other/unspecified || ||	TRUE	MedicineITLab
rs10429455	9	13608358	0.0242736	0.0448533	421086	0.588384	0.504213	C	G	Lactose intolerance, other/unspecified || id:finngen_R12_E4_LACTONAS	finngen_R12_E4_LACTONAS	Lactose intolerance, other/unspecified	Lactose intolerance, other/unspecified || ||	TRUE	MedicineITLab
rs12000184	9	33857367	0.0345621	0.052683	421086	0.511798	0.233515	A	G	Lactose intolerance, other/unspecified || id:finngen_R12_E4_LACTONAS	finngen_R12_E4_LACTONAS	Lactose intolerance, other/unspecified	Lactose intolerance, other/unspecified || ||	TRUE	MedicineITLab
rs77906768	9	74099026	0.100532	0.0824628	421086	0.222798	0.079069	G	A	Lactose intolerance, other/unspecified || id:finngen_R12_E4_LACTONAS	finngen_R12_E4_LACTONAS	Lactose intolerance, other/unspecified	Lactose intolerance, other/unspecified || ||	TRUE	MedicineITLab
rs3118528	9	134446584	0.0101891	0.0458442	421086	0.824116	0.451838	G	A	Lactose intolerance, other/unspecified || id:finngen_R12_E4_LACTONAS	finngen_R12_E4_LACTONAS	Lactose intolerance, other/unspecified	Lactose intolerance, other/unspecified || ||	TRUE	MedicineITLab
rs72768324	9	135616181	-0.0304212	0.0687503	421086	0.658135	0.118692	C	T	Lactose intolerance, other/unspecified || id:finngen_R12_E4_LACTONAS	finngen_R12_E4_LACTONAS	Lactose intolerance, other/unspecified	Lactose intolerance, other/unspecified || ||	TRUE	MedicineITLab
rs4880567	10	267364	0.0424052	0.0456262	421086	0.352679	0.393616	C	T	Lactose intolerance, other/unspecified || id:finngen_R12_E4_LACTONAS	finngen_R12_E4_LACTONAS	Lactose intolerance, other/unspecified	Lactose intolerance, other/unspecified || ||	TRUE	MedicineITLab
rs41294029	10	5951498	-0.098916	0.100317	421086	0.324114	0.0525175	T	C	Lactose intolerance, other/unspecified || id:finngen_R12_E4_LACTONAS	finngen_R12_E4_LACTONAS	Lactose intolerance, other/unspecified	Lactose intolerance, other/unspecified || ||	TRUE	MedicineITLab
rs409534	10	8069205	-0.0845426	0.0514663	421086	0.100449	0.24811	T	C	Lactose intolerance, other/unspecified || id:finngen_R12_E4_LACTONAS	finngen_R12_E4_LACTONAS	Lactose intolerance, other/unspecified	Lactose intolerance, other/unspecified || ||	TRUE	MedicineITLab
rs77963678	10	18193632	0.0367801	0.0837513	421086	0.660547	0.0770858	C	T	Lactose intolerance, other/unspecified || id:finngen_R12_E4_LACTONAS	finngen_R12_E4_LACTONAS	Lactose intolerance, other/unspecified	Lactose intolerance, other/unspecified || ||	TRUE	MedicineITLab
rs366032	10	17386972	0.0167865	0.0486167	421086	0.729881	0.698025	A	T	Lactose intolerance, other/unspecified || id:finngen_R12_E4_LACTONAS	finngen_R12_E4_LACTONAS	Lactose intolerance, other/unspecified	Lactose intolerance, other/unspecified || ||	TRUE	MedicineITLab
rs34942635	10	28408237	0.0570864	0.0855044	421086	0.504362	0.0737512	C	T	Lactose intolerance, other/unspecified || id:finngen_R12_E4_LACTONAS	finngen_R12_E4_LACTONAS	Lactose intolerance, other/unspecified	Lactose intolerance, other/unspecified || ||	TRUE	MedicineITLab
rs1907895	10	56526001	-0.0432027	0.0523004	421086	0.408776	0.244031	A	G	Lactose intolerance, other/unspecified || id:finngen_R12_E4_LACTONAS	finngen_R12_E4_LACTONAS	Lactose intolerance, other/unspecified	Lactose intolerance, other/unspecified || ||	TRUE	MedicineITLab
rs12098699	10	62637030	-0.021076	0.0543263	421086	0.698051	0.21368	G	A	Lactose intolerance, other/unspecified || id:finngen_R12_E4_LACTONAS	finngen_R12_E4_LACTONAS	Lactose intolerance, other/unspecified	Lactose intolerance, other/unspecified || ||	TRUE	MedicineITLab
rs10761652	10	62637896	0.0399032	0.0514311	421086	0.437833	0.749918	A	G	Lactose intolerance, other/unspecified || id:finngen_R12_E4_LACTONAS	finngen_R12_E4_LACTONAS	Lactose intolerance, other/unspecified	Lactose intolerance, other/unspecified || ||	TRUE	MedicineITLab
rs2393782	10	61911100	0.0111935	0.0570258	421086	0.844384	0.808895	G	C	Lactose intolerance, other/unspecified || id:finngen_R12_E4_LACTONAS	finngen_R12_E4_LACTONAS	Lactose intolerance, other/unspecified	Lactose intolerance, other/unspecified || ||	TRUE	MedicineITLab
rs61861334	10	104207417	0.0439247	0.0619117	421086	0.478031	0.157493	C	T	Lactose intolerance, other/unspecified || id:finngen_R12_E4_LACTONAS	finngen_R12_E4_LACTONAS	Lactose intolerance, other/unspecified	Lactose intolerance, other/unspecified || ||	TRUE	MedicineITLab
rs72830406	10	110159462	-0.137255	0.0716773	421086	0.0555047	0.107875	G	C	Lactose intolerance, other/unspecified || id:finngen_R12_E4_LACTONAS	finngen_R12_E4_LACTONAS	Lactose intolerance, other/unspecified	Lactose intolerance, other/unspecified || ||	TRUE	MedicineITLab
rs77655905	10	124922818	-0.102242	0.0645811	421086	0.113385	0.137035	A	G	Lactose intolerance, other/unspecified || id:finngen_R12_E4_LACTONAS	finngen_R12_E4_LACTONAS	Lactose intolerance, other/unspecified	Lactose intolerance, other/unspecified || ||	TRUE	MedicineITLab
rs2555143	11	6520350	0.0402282	0.0449237	421086	0.370531	0.568269	G	T	Lactose intolerance, other/unspecified || id:finngen_R12_E4_LACTONAS	finngen_R12_E4_LACTONAS	Lactose intolerance, other/unspecified	Lactose intolerance, other/unspecified || ||	TRUE	MedicineITLab
rs7478946	11	11980592	-0.0300077	0.0450421	421086	0.505274	0.556653	T	C	Lactose intolerance, other/unspecified || id:finngen_R12_E4_LACTONAS	finngen_R12_E4_LACTONAS	Lactose intolerance, other/unspecified	Lactose intolerance, other/unspecified || ||	TRUE	MedicineITLab
rs117996720	11	32438611	0.055965	0.0758437	421086	0.460576	0.0948691	A	C	Lactose intolerance, other/unspecified || id:finngen_R12_E4_LACTONAS	finngen_R12_E4_LACTONAS	Lactose intolerance, other/unspecified	Lactose intolerance, other/unspecified || ||	TRUE	MedicineITLab
rs4939301	11	59972821	-0.0129084	0.0453191	421086	0.775772	0.42923	T	C	Lactose intolerance, other/unspecified || id:finngen_R12_E4_LACTONAS	finngen_R12_E4_LACTONAS	Lactose intolerance, other/unspecified	Lactose intolerance, other/unspecified || ||	TRUE	MedicineITLab
rs78791321	11	69502512	0.0936436	0.071169	421086	0.188244	0.109727	A	G	Lactose intolerance, other/unspecified || id:finngen_R12_E4_LACTONAS	finngen_R12_E4_LACTONAS	Lactose intolerance, other/unspecified	Lactose intolerance, other/unspecified || ||	TRUE	MedicineITLab
rs1945878	11	81357527	0.00264951	0.0866909	421086	0.975618	0.92973	C	T	Lactose intolerance, other/unspecified || id:finngen_R12_E4_LACTONAS	finngen_R12_E4_LACTONAS	Lactose intolerance, other/unspecified	Lactose intolerance, other/unspecified || ||	TRUE	MedicineITLab
rs9397388	6	151305639	0.0545367	0.0479057	421086	0.254946	0.668614	G	T	Lactose intolerance, other/unspecified || id:finngen_R12_E4_LACTONAS	finngen_R12_E4_LACTONAS	Lactose intolerance, other/unspecified	Lactose intolerance, other/unspecified || ||	TRUE	MedicineITLab
rs844134	6	157760016	0.0318083	0.0492064	421086	0.518004	0.296995	T	C	Lactose intolerance, other/unspecified || id:finngen_R12_E4_LACTONAS	finngen_R12_E4_LACTONAS	Lactose intolerance, other/unspecified	Lactose intolerance, other/unspecified || ||	TRUE	MedicineITLab
rs4916966	7	181005	0.0101876	0.045982	421086	0.824659	0.375623	G	C	Lactose intolerance, other/unspecified || id:finngen_R12_E4_LACTONAS	finngen_R12_E4_LACTONAS	Lactose intolerance, other/unspecified	Lactose intolerance, other/unspecified || ||	TRUE	MedicineITLab
rs56166050	7	5303349	0.0115938	0.0553643	421086	0.834129	0.206939	T	C	Lactose intolerance, other/unspecified || id:finngen_R12_E4_LACTONAS	finngen_R12_E4_LACTONAS	Lactose intolerance, other/unspecified	Lactose intolerance, other/unspecified || ||	TRUE	MedicineITLab
rs2214921	7	19982243	-0.0116259	0.0450401	421086	0.796311	0.474078	C	T	Lactose intolerance, other/unspecified || id:finngen_R12_E4_LACTONAS	finngen_R12_E4_LACTONAS	Lactose intolerance, other/unspecified	Lactose intolerance, other/unspecified || ||	TRUE	MedicineITLab
rs11770593	7	69429032	-0.0405592	0.0451597	421086	0.369118	0.571384	G	T	Lactose intolerance, other/unspecified || id:finngen_R12_E4_LACTONAS	finngen_R12_E4_LACTONAS	Lactose intolerance, other/unspecified	Lactose intolerance, other/unspecified || ||	TRUE	MedicineITLab
rs38127	7	78640059	-0.0120413	0.0490878	421086	0.806223	0.708092	C	T	Lactose intolerance, other/unspecified || id:finngen_R12_E4_LACTONAS	finngen_R12_E4_LACTONAS	Lactose intolerance, other/unspecified	Lactose intolerance, other/unspecified || ||	TRUE	MedicineITLab
rs74448867	8	3946563	0.160762	0.0853227	421086	0.0595429	0.0743463	G	A	Lactose intolerance, other/unspecified || id:finngen_R12_E4_LACTONAS	finngen_R12_E4_LACTONAS	Lactose intolerance, other/unspecified	Lactose intolerance, other/unspecified || ||	TRUE	MedicineITLab
rs62481637	8	3946657	0.0394231	0.0547883	421086	0.4718	0.209695	C	T	Lactose intolerance, other/unspecified || id:finngen_R12_E4_LACTONAS	finngen_R12_E4_LACTONAS	Lactose intolerance, other/unspecified	Lactose intolerance, other/unspecified || ||	TRUE	MedicineITLab
rs6990479	8	3279209	0.0116371	0.0463757	421086	0.801867	0.386535	A	G	Lactose intolerance, other/unspecified || id:finngen_R12_E4_LACTONAS	finngen_R12_E4_LACTONAS	Lactose intolerance, other/unspecified	Lactose intolerance, other/unspecified || ||	TRUE	MedicineITLab
rs1389373	8	16914029	-0.127773	0.131007	421086	0.329404	0.969931	T	G	Lactose intolerance, other/unspecified || id:finngen_R12_E4_LACTONAS	finngen_R12_E4_LACTONAS	Lactose intolerance, other/unspecified	Lactose intolerance, other/unspecified || ||	TRUE	MedicineITLab
rs11782083	8	20691887	0.070894	0.0556917	421086	0.203028	0.199345	G	C	Lactose intolerance, other/unspecified || id:finngen_R12_E4_LACTONAS	finngen_R12_E4_LACTONAS	Lactose intolerance, other/unspecified	Lactose intolerance, other/unspecified || ||	TRUE	MedicineITLab
rs17746902	8	22634467	0.0153096	0.0466908	421086	0.742992	0.647169	T	G	Lactose intolerance, other/unspecified || id:finngen_R12_E4_LACTONAS	finngen_R12_E4_LACTONAS	Lactose intolerance, other/unspecified	Lactose intolerance, other/unspecified || ||	TRUE	MedicineITLab
rs10812126	9	2499251	-0.0451713	0.0445681	421086	0.310804	0.532042	C	T	Lactose intolerance, other/unspecified || id:finngen_R12_E4_LACTONAS	finngen_R12_E4_LACTONAS	Lactose intolerance, other/unspecified	Lactose intolerance, other/unspecified || ||	TRUE	MedicineITLab
rs4333664	9	6556948	0.0390873	0.0448877	421086	0.383875	0.434746	T	C	Lactose intolerance, other/unspecified || id:finngen_R12_E4_LACTONAS	finngen_R12_E4_LACTONAS	Lactose intolerance, other/unspecified	Lactose intolerance, other/unspecified || ||	TRUE	MedicineITLab
rs3858055	9	8261021	0.0188112	0.0448074	421086	0.674613	0.461266	A	C	Lactose intolerance, other/unspecified || id:finngen_R12_E4_LACTONAS	finngen_R12_E4_LACTONAS	Lactose intolerance, other/unspecified	Lactose intolerance, other/unspecified || ||	TRUE	MedicineITLab
rs34169081	9	28794808	0.0255214	0.0634037	421086	0.687301	0.145695	C	T	Lactose intolerance, other/unspecified || id:finngen_R12_E4_LACTONAS	finngen_R12_E4_LACTONAS	Lactose intolerance, other/unspecified	Lactose intolerance, other/unspecified || ||	TRUE	MedicineITLab
rs488197	9	38274270	-0.0692107	0.0453109	421086	0.126646	0.407403	T	C	Lactose intolerance, other/unspecified || id:finngen_R12_E4_LACTONAS	finngen_R12_E4_LACTONAS	Lactose intolerance, other/unspecified	Lactose intolerance, other/unspecified || ||	TRUE	MedicineITLab
rs2026546	9	37733016	-0.049971	0.0465701	421086	0.283259	0.35965	T	G	Lactose intolerance, other/unspecified || id:finngen_R12_E4_LACTONAS	finngen_R12_E4_LACTONAS	Lactose intolerance, other/unspecified	Lactose intolerance, other/unspecified || ||	TRUE	MedicineITLab
rs4291387	9	96081356	-0.039517	0.0478388	421086	0.408779	0.318156	A	G	Lactose intolerance, other/unspecified || id:finngen_R12_E4_LACTONAS	finngen_R12_E4_LACTONAS	Lactose intolerance, other/unspecified	Lactose intolerance, other/unspecified || ||	TRUE	MedicineITLab
rs2184120	9	109026278	-0.0543537	0.071926	421086	0.449836	0.108253	C	T	Lactose intolerance, other/unspecified || id:finngen_R12_E4_LACTONAS	finngen_R12_E4_LACTONAS	Lactose intolerance, other/unspecified	Lactose intolerance, other/unspecified || ||	TRUE	MedicineITLab
rs7862521	9	113644627	-0.0173348	0.0459188	421086	0.705796	0.403548	T	G	Lactose intolerance, other/unspecified || id:finngen_R12_E4_LACTONAS	finngen_R12_E4_LACTONAS	Lactose intolerance, other/unspecified	Lactose intolerance, other/unspecified || ||	TRUE	MedicineITLab
rs4237122	9	130437728	0.0446014	0.0700993	421086	0.524607	0.114282	A	G	Lactose intolerance, other/unspecified || id:finngen_R12_E4_LACTONAS	finngen_R12_E4_LACTONAS	Lactose intolerance, other/unspecified	Lactose intolerance, other/unspecified || ||	TRUE	MedicineITLab
rs7073292	10	10097400	0.0220051	0.0489998	421086	0.65337	0.293674	G	A	Lactose intolerance, other/unspecified || id:finngen_R12_E4_LACTONAS	finngen_R12_E4_LACTONAS	Lactose intolerance, other/unspecified	Lactose intolerance, other/unspecified || ||	TRUE	MedicineITLab
rs11007911	10	18975285	-0.0703453	0.0933705	421086	0.45121	0.0596925	A	G	Lactose intolerance, other/unspecified || id:finngen_R12_E4_LACTONAS	finngen_R12_E4_LACTONAS	Lactose intolerance, other/unspecified	Lactose intolerance, other/unspecified || ||	TRUE	MedicineITLab
rs74134622	10	50020900	-0.0570458	0.106966	421086	0.593822	0.0458031	C	G	Lactose intolerance, other/unspecified || id:finngen_R12_E4_LACTONAS	finngen_R12_E4_LACTONAS	Lactose intolerance, other/unspecified	Lactose intolerance, other/unspecified || ||	TRUE	MedicineITLab
rs78983051	10	67184993	0.0332231	0.0927669	421086	0.720241	0.0628696	G	A	Lactose intolerance, other/unspecified || id:finngen_R12_E4_LACTONAS	finngen_R12_E4_LACTONAS	Lactose intolerance, other/unspecified	Lactose intolerance, other/unspecified || ||	TRUE	MedicineITLab
rs1250593	10	79235799	-0.0186275	0.0492221	421086	0.705105	0.714333	A	G	Lactose intolerance, other/unspecified || id:finngen_R12_E4_LACTONAS	finngen_R12_E4_LACTONAS	Lactose intolerance, other/unspecified	Lactose intolerance, other/unspecified || ||	TRUE	MedicineITLab
rs720784	10	112961912	0.0717088	0.0476607	421086	0.132435	0.332916	T	A	Lactose intolerance, other/unspecified || id:finngen_R12_E4_LACTONAS	finngen_R12_E4_LACTONAS	Lactose intolerance, other/unspecified	Lactose intolerance, other/unspecified || ||	TRUE	MedicineITLab
rs181499	10	117423913	0.0121643	0.0461348	421086	0.792036	0.389973	T	G	Lactose intolerance, other/unspecified || id:finngen_R12_E4_LACTONAS	finngen_R12_E4_LACTONAS	Lactose intolerance, other/unspecified	Lactose intolerance, other/unspecified || ||	TRUE	MedicineITLab
rs11596863	10	125073521	0.00834798	0.0777807	421086	0.914529	0.0930941	A	G	Lactose intolerance, other/unspecified || id:finngen_R12_E4_LACTONAS	finngen_R12_E4_LACTONAS	Lactose intolerance, other/unspecified	Lactose intolerance, other/unspecified || ||	TRUE	MedicineITLab
rs76588436	10	128774650	0.0565741	0.0666258	421086	0.395807	0.128673	A	T	Lactose intolerance, other/unspecified || id:finngen_R12_E4_LACTONAS	finngen_R12_E4_LACTONAS	Lactose intolerance, other/unspecified	Lactose intolerance, other/unspecified || ||	TRUE	MedicineITLab
rs74471865	11	7334347	0.0188014	0.144172	421086	0.896242	0.0242713	A	G	Lactose intolerance, other/unspecified || id:finngen_R12_E4_LACTONAS	finngen_R12_E4_LACTONAS	Lactose intolerance, other/unspecified	Lactose intolerance, other/unspecified || ||	TRUE	MedicineITLab
rs11023076	11	14076213	-0.0513253	0.0485663	421086	0.290599	0.300374	C	T	Lactose intolerance, other/unspecified || id:finngen_R12_E4_LACTONAS	finngen_R12_E4_LACTONAS	Lactose intolerance, other/unspecified	Lactose intolerance, other/unspecified || ||	TRUE	MedicineITLab
rs1802608	11	72139678	-0.0746393	0.0744568	421086	0.316126	0.100171	T	C	Lactose intolerance, other/unspecified || id:finngen_R12_E4_LACTONAS	finngen_R12_E4_LACTONAS	Lactose intolerance, other/unspecified	Lactose intolerance, other/unspecified || ||	TRUE	MedicineITLab
rs12110522	6	152942014	-0.0344278	0.0460004	421086	0.454204	0.377173	T	A	Lactose intolerance, other/unspecified || id:finngen_R12_E4_LACTONAS	finngen_R12_E4_LACTONAS	Lactose intolerance, other/unspecified	Lactose intolerance, other/unspecified || ||	TRUE	MedicineITLab
rs12204031	6	155515281	0.10802	0.132353	421086	0.414414	0.0296432	A	T	Lactose intolerance, other/unspecified || id:finngen_R12_E4_LACTONAS	finngen_R12_E4_LACTONAS	Lactose intolerance, other/unspecified	Lactose intolerance, other/unspecified || ||	TRUE	MedicineITLab
rs12209400	6	156128631	0.0879899	0.0588089	421086	0.134601	0.172296	T	C	Lactose intolerance, other/unspecified || id:finngen_R12_E4_LACTONAS	finngen_R12_E4_LACTONAS	Lactose intolerance, other/unspecified	Lactose intolerance, other/unspecified || ||	TRUE	MedicineITLab
rs3103001	6	158836228	-0.109508	0.0745036	421086	0.141606	0.09952	A	G	Lactose intolerance, other/unspecified || id:finngen_R12_E4_LACTONAS	finngen_R12_E4_LACTONAS	Lactose intolerance, other/unspecified	Lactose intolerance, other/unspecified || ||	TRUE	MedicineITLab
rs2342646	6	168632402	0.0924436	0.048573	421086	0.0570151	0.699594	A	G	Lactose intolerance, other/unspecified || id:finngen_R12_E4_LACTONAS	finngen_R12_E4_LACTONAS	Lactose intolerance, other/unspecified	Lactose intolerance, other/unspecified || ||	TRUE	MedicineITLab
rs58118877	7	3680067	0.0238417	0.0447499	421086	0.594188	0.45209	T	C	Lactose intolerance, other/unspecified || id:finngen_R12_E4_LACTONAS	finngen_R12_E4_LACTONAS	Lactose intolerance, other/unspecified	Lactose intolerance, other/unspecified || ||	TRUE	MedicineITLab
rs78404253	7	12692859	0.0148699	0.0913526	421086	0.870696	0.0649205	A	G	Lactose intolerance, other/unspecified || id:finngen_R12_E4_LACTONAS	finngen_R12_E4_LACTONAS	Lactose intolerance, other/unspecified	Lactose intolerance, other/unspecified || ||	TRUE	MedicineITLab
rs2030972	7	16019555	-0.0187313	0.0445041	421086	0.673836	0.50419	A	G	Lactose intolerance, other/unspecified || id:finngen_R12_E4_LACTONAS	finngen_R12_E4_LACTONAS	Lactose intolerance, other/unspecified	Lactose intolerance, other/unspecified || ||	TRUE	MedicineITLab
rs35006616	7	16029003	-0.00656174	0.0447504	421086	0.883424	0.549979	A	G	Lactose intolerance, other/unspecified || id:finngen_R12_E4_LACTONAS	finngen_R12_E4_LACTONAS	Lactose intolerance, other/unspecified	Lactose intolerance, other/unspecified || ||	TRUE	MedicineITLab
rs6957565	7	38794468	-0.0291885	0.0445171	421086	0.512037	0.504096	T	C	Lactose intolerance, other/unspecified || id:finngen_R12_E4_LACTONAS	finngen_R12_E4_LACTONAS	Lactose intolerance, other/unspecified	Lactose intolerance, other/unspecified || ||	TRUE	MedicineITLab
rs3973922	7	71647525	-0.0436847	0.0467161	421086	0.349731	0.653749	C	A	Lactose intolerance, other/unspecified || id:finngen_R12_E4_LACTONAS	finngen_R12_E4_LACTONAS	Lactose intolerance, other/unspecified	Lactose intolerance, other/unspecified || ||	TRUE	MedicineITLab
rs11771094	7	138661479	0.0667039	0.0470593	421086	0.156353	0.336463	A	G	Lactose intolerance, other/unspecified || id:finngen_R12_E4_LACTONAS	finngen_R12_E4_LACTONAS	Lactose intolerance, other/unspecified	Lactose intolerance, other/unspecified || ||	TRUE	MedicineITLab
rs10234541	7	148576319	-0.0163235	0.0728431	421086	0.822686	0.103638	T	C	Lactose intolerance, other/unspecified || id:finngen_R12_E4_LACTONAS	finngen_R12_E4_LACTONAS	Lactose intolerance, other/unspecified	Lactose intolerance, other/unspecified || ||	TRUE	MedicineITLab
rs4960590	7	155258218	-0.0260611	0.103743	421086	0.801654	0.0487789	G	A	Lactose intolerance, other/unspecified || id:finngen_R12_E4_LACTONAS	finngen_R12_E4_LACTONAS	Lactose intolerance, other/unspecified	Lactose intolerance, other/unspecified || ||	TRUE	MedicineITLab
rs35698389	7	155260122	0.0833216	0.0633127	421086	0.188163	0.145209	G	A	Lactose intolerance, other/unspecified || id:finngen_R12_E4_LACTONAS	finngen_R12_E4_LACTONAS	Lactose intolerance, other/unspecified	Lactose intolerance, other/unspecified || ||	TRUE	MedicineITLab
rs4960720	7	155268081	0.0217202	0.0528209	421086	0.680923	0.758413	G	T	Lactose intolerance, other/unspecified || id:finngen_R12_E4_LACTONAS	finngen_R12_E4_LACTONAS	Lactose intolerance, other/unspecified	Lactose intolerance, other/unspecified || ||	TRUE	MedicineITLab
rs2054065	8	15048403	0.0320914	0.0447843	421086	0.473634	0.536863	C	T	Lactose intolerance, other/unspecified || id:finngen_R12_E4_LACTONAS	finngen_R12_E4_LACTONAS	Lactose intolerance, other/unspecified	Lactose intolerance, other/unspecified || ||	TRUE	MedicineITLab
rs28450200	8	15212602	0.0452781	0.0598389	421086	0.449249	0.833779	T	C	Lactose intolerance, other/unspecified || id:finngen_R12_E4_LACTONAS	finngen_R12_E4_LACTONAS	Lactose intolerance, other/unspecified	Lactose intolerance, other/unspecified || ||	TRUE	MedicineITLab
rs4922067	8	19606803	0.0770599	0.0584081	421086	0.187057	0.176014	C	G	Lactose intolerance, other/unspecified || id:finngen_R12_E4_LACTONAS	finngen_R12_E4_LACTONAS	Lactose intolerance, other/unspecified	Lactose intolerance, other/unspecified || ||	TRUE	MedicineITLab
rs10504039	8	41080132	0.117963	0.057496	421086	0.0402022	0.182316	C	T	Lactose intolerance, other/unspecified || id:finngen_R12_E4_LACTONAS	finngen_R12_E4_LACTONAS	Lactose intolerance, other/unspecified	Lactose intolerance, other/unspecified || ||	TRUE	MedicineITLab
rs17206746	8	58631693	0.0164927	0.0460037	421086	0.719963	0.37784	T	A	Lactose intolerance, other/unspecified || id:finngen_R12_E4_LACTONAS	finngen_R12_E4_LACTONAS	Lactose intolerance, other/unspecified	Lactose intolerance, other/unspecified || ||	TRUE	MedicineITLab
rs4739729	8	80236951	-0.0634489	0.0473122	421086	0.179898	0.330164	A	G	Lactose intolerance, other/unspecified || id:finngen_R12_E4_LACTONAS	finngen_R12_E4_LACTONAS	Lactose intolerance, other/unspecified	Lactose intolerance, other/unspecified || ||	TRUE	MedicineITLab
rs1381664	8	76002875	-0.0133523	0.0447611	421086	0.765473	0.442032	T	A	Lactose intolerance, other/unspecified || id:finngen_R12_E4_LACTONAS	finngen_R12_E4_LACTONAS	Lactose intolerance, other/unspecified	Lactose intolerance, other/unspecified || ||	TRUE	MedicineITLab
rs35921003	8	82317971	-0.127889	0.103299	421086	0.215701	0.048487	C	A	Lactose intolerance, other/unspecified || id:finngen_R12_E4_LACTONAS	finngen_R12_E4_LACTONAS	Lactose intolerance, other/unspecified	Lactose intolerance, other/unspecified || ||	TRUE	MedicineITLab
rs2704240	8	96606453	0.0331485	0.044658	421086	0.457921	0.502235	G	T	Lactose intolerance, other/unspecified || id:finngen_R12_E4_LACTONAS	finngen_R12_E4_LACTONAS	Lactose intolerance, other/unspecified	Lactose intolerance, other/unspecified || ||	TRUE	MedicineITLab
rs10089785	8	108587740	-0.0142351	0.0472186	421086	0.763054	0.341426	C	T	Lactose intolerance, other/unspecified || id:finngen_R12_E4_LACTONAS	finngen_R12_E4_LACTONAS	Lactose intolerance, other/unspecified	Lactose intolerance, other/unspecified || ||	TRUE	MedicineITLab
rs988862	8	113184447	-0.065645	0.0464748	421086	0.157808	0.349574	A	T	Lactose intolerance, other/unspecified || id:finngen_R12_E4_LACTONAS	finngen_R12_E4_LACTONAS	Lactose intolerance, other/unspecified	Lactose intolerance, other/unspecified || ||	TRUE	MedicineITLab
rs12675379	8	116493690	-0.00504935	0.0448468	421086	0.910355	0.549114	C	T	Lactose intolerance, other/unspecified || id:finngen_R12_E4_LACTONAS	finngen_R12_E4_LACTONAS	Lactose intolerance, other/unspecified	Lactose intolerance, other/unspecified || ||	TRUE	MedicineITLab
rs6415517	8	130386642	0.0115377	0.0614531	421086	0.851074	0.845712	C	T	Lactose intolerance, other/unspecified || id:finngen_R12_E4_LACTONAS	finngen_R12_E4_LACTONAS	Lactose intolerance, other/unspecified	Lactose intolerance, other/unspecified || ||	TRUE	MedicineITLab
rs72727948	8	133951366	0.0461603	0.105633	421086	0.66212	0.0465441	A	C	Lactose intolerance, other/unspecified || id:finngen_R12_E4_LACTONAS	finngen_R12_E4_LACTONAS	Lactose intolerance, other/unspecified	Lactose intolerance, other/unspecified || ||	TRUE	MedicineITLab
rs7462652	8	134427709	-0.0292718	0.044575	421086	0.511383	0.538959	G	C	Lactose intolerance, other/unspecified || id:finngen_R12_E4_LACTONAS	finngen_R12_E4_LACTONAS	Lactose intolerance, other/unspecified	Lactose intolerance, other/unspecified || ||	TRUE	MedicineITLab
rs1407463	9	8031935	0.017881	0.0601128	421086	0.766117	0.163861	A	G	Lactose intolerance, other/unspecified || id:finngen_R12_E4_LACTONAS	finngen_R12_E4_LACTONAS	Lactose intolerance, other/unspecified	Lactose intolerance, other/unspecified || ||	TRUE	MedicineITLab
rs609909	9	12866509	-0.107945	0.143191	421086	0.450935	0.975366	C	G	Lactose intolerance, other/unspecified || id:finngen_R12_E4_LACTONAS	finngen_R12_E4_LACTONAS	Lactose intolerance, other/unspecified	Lactose intolerance, other/unspecified || ||	TRUE	MedicineITLab
rs7033951	9	14744707	0.00201339	0.04464	421086	0.964025	0.470364	T	C	Lactose intolerance, other/unspecified || id:finngen_R12_E4_LACTONAS	finngen_R12_E4_LACTONAS	Lactose intolerance, other/unspecified	Lactose intolerance, other/unspecified || ||	TRUE	MedicineITLab
rs78718945	9	15666416	0.0145949	0.0939398	421086	0.876534	0.0597521	A	G	Lactose intolerance, other/unspecified || id:finngen_R12_E4_LACTONAS	finngen_R12_E4_LACTONAS	Lactose intolerance, other/unspecified	Lactose intolerance, other/unspecified || ||	TRUE	MedicineITLab
rs4645624	9	24034182	-0.0518215	0.0474774	421086	0.275055	0.32569	G	A	Lactose intolerance, other/unspecified || id:finngen_R12_E4_LACTONAS	finngen_R12_E4_LACTONAS	Lactose intolerance, other/unspecified	Lactose intolerance, other/unspecified || ||	TRUE	MedicineITLab
rs2229594	9	101362382	-0.082911	0.063652	421086	0.192723	0.856641	T	C	Lactose intolerance, other/unspecified || id:finngen_R12_E4_LACTONAS	finngen_R12_E4_LACTONAS	Lactose intolerance, other/unspecified	Lactose intolerance, other/unspecified || ||	TRUE	MedicineITLab
rs62568199	9	104910245	-0.0193042	0.0868625	421086	0.824128	0.0732729	G	T	Lactose intolerance, other/unspecified || id:finngen_R12_E4_LACTONAS	finngen_R12_E4_LACTONAS	Lactose intolerance, other/unspecified	Lactose intolerance, other/unspecified || ||	TRUE	MedicineITLab
rs12686124	9	106855952	0.0535358	0.0710538	421086	0.451177	0.110341	G	A	Lactose intolerance, other/unspecified || id:finngen_R12_E4_LACTONAS	finngen_R12_E4_LACTONAS	Lactose intolerance, other/unspecified	Lactose intolerance, other/unspecified || ||	TRUE	MedicineITLab
rs79743788	9	124345851	0.134496	0.105685	421086	0.203159	0.0470786	G	C	Lactose intolerance, other/unspecified || id:finngen_R12_E4_LACTONAS	finngen_R12_E4_LACTONAS	Lactose intolerance, other/unspecified	Lactose intolerance, other/unspecified || ||	TRUE	MedicineITLab
rs62578888	9	126850851	0.0375864	0.0497901	421086	0.450311	0.710047	A	G	Lactose intolerance, other/unspecified || id:finngen_R12_E4_LACTONAS	finngen_R12_E4_LACTONAS	Lactose intolerance, other/unspecified	Lactose intolerance, other/unspecified || ||	TRUE	MedicineITLab
rs9414689	9	137320963	0.0540713	0.0483563	421086	0.263489	0.634718	G	C	Lactose intolerance, other/unspecified || id:finngen_R12_E4_LACTONAS	finngen_R12_E4_LACTONAS	Lactose intolerance, other/unspecified	Lactose intolerance, other/unspecified || ||	TRUE	MedicineITLab
rs2499076	10	19303955	-0.00253513	0.0825557	421086	0.975502	0.078742	A	G	Lactose intolerance, other/unspecified || id:finngen_R12_E4_LACTONAS	finngen_R12_E4_LACTONAS	Lactose intolerance, other/unspecified	Lactose intolerance, other/unspecified || ||	TRUE	MedicineITLab
rs7086625	10	70758685	-0.0104611	0.0649851	421086	0.872111	0.134883	T	G	Lactose intolerance, other/unspecified || id:finngen_R12_E4_LACTONAS	finngen_R12_E4_LACTONAS	Lactose intolerance, other/unspecified	Lactose intolerance, other/unspecified || ||	TRUE	MedicineITLab
rs4148913	10	71969994	0.0354589	0.0458153	421086	0.438958	0.427929	G	A	Lactose intolerance, other/unspecified || id:finngen_R12_E4_LACTONAS	finngen_R12_E4_LACTONAS	Lactose intolerance, other/unspecified	Lactose intolerance, other/unspecified || ||	TRUE	MedicineITLab
rs874372	10	96487386	-0.0913671	0.0607387	421086	0.132513	0.839609	G	C	Lactose intolerance, other/unspecified || id:finngen_R12_E4_LACTONAS	finngen_R12_E4_LACTONAS	Lactose intolerance, other/unspecified	Lactose intolerance, other/unspecified || ||	TRUE	MedicineITLab
rs28416225	10	100829355	-0.0150173	0.0539095	421086	0.780579	0.218642	A	G	Lactose intolerance, other/unspecified || id:finngen_R12_E4_LACTONAS	finngen_R12_E4_LACTONAS	Lactose intolerance, other/unspecified	Lactose intolerance, other/unspecified || ||	TRUE	MedicineITLab
rs1339631	10	106029954	0.0129644	0.0445093	421086	0.770841	0.502348	T	A	Lactose intolerance, other/unspecified || id:finngen_R12_E4_LACTONAS	finngen_R12_E4_LACTONAS	Lactose intolerance, other/unspecified	Lactose intolerance, other/unspecified || ||	TRUE	MedicineITLab
rs61861701	10	110605246	-0.0240998	0.0578295	421086	0.67687	0.18537	G	A	Lactose intolerance, other/unspecified || id:finngen_R12_E4_LACTONAS	finngen_R12_E4_LACTONAS	Lactose intolerance, other/unspecified	Lactose intolerance, other/unspecified || ||	TRUE	MedicineITLab
rs10829629	10	129773708	0.0227078	0.0448001	421086	0.612246	0.440509	T	C	Lactose intolerance, other/unspecified || id:finngen_R12_E4_LACTONAS	finngen_R12_E4_LACTONAS	Lactose intolerance, other/unspecified	Lactose intolerance, other/unspecified || ||	TRUE	MedicineITLab
rs7096411	10	132047164	0.0504554	0.0446324	421086	0.25828	0.537873	A	G	Lactose intolerance, other/unspecified || id:finngen_R12_E4_LACTONAS	finngen_R12_E4_LACTONAS	Lactose intolerance, other/unspecified	Lactose intolerance, other/unspecified || ||	TRUE	MedicineITLab
rs117076107	10	133603936	-0.0865428	0.0945666	421086	0.360112	0.0595217	A	G	Lactose intolerance, other/unspecified || id:finngen_R12_E4_LACTONAS	finngen_R12_E4_LACTONAS	Lactose intolerance, other/unspecified	Lactose intolerance, other/unspecified || ||	TRUE	MedicineITLab
rs675403	11	3746141	0.107409	0.0492005	421086	0.0290289	0.288612	G	A	Lactose intolerance, other/unspecified || id:finngen_R12_E4_LACTONAS	finngen_R12_E4_LACTONAS	Lactose intolerance, other/unspecified	Lactose intolerance, other/unspecified || ||	TRUE	MedicineITLab
rs11040918	11	6552554	0.0356616	0.0451107	421086	0.429215	0.56116	C	T	Lactose intolerance, other/unspecified || id:finngen_R12_E4_LACTONAS	finngen_R12_E4_LACTONAS	Lactose intolerance, other/unspecified	Lactose intolerance, other/unspecified || ||	TRUE	MedicineITLab
rs11041738	11	8092556	0.0208239	0.0519806	421086	0.688708	0.243932	T	C	Lactose intolerance, other/unspecified || id:finngen_R12_E4_LACTONAS	finngen_R12_E4_LACTONAS	Lactose intolerance, other/unspecified	Lactose intolerance, other/unspecified || ||	TRUE	MedicineITLab
rs16908224	11	10715252	0.0580164	0.0504655	421086	0.250298	0.26659	G	A	Lactose intolerance, other/unspecified || id:finngen_R12_E4_LACTONAS	finngen_R12_E4_LACTONAS	Lactose intolerance, other/unspecified	Lactose intolerance, other/unspecified || ||	TRUE	MedicineITLab
rs34025630	11	11746897	-0.00806193	0.0564042	421086	0.886344	0.194349	T	C	Lactose intolerance, other/unspecified || id:finngen_R12_E4_LACTONAS	finngen_R12_E4_LACTONAS	Lactose intolerance, other/unspecified	Lactose intolerance, other/unspecified || ||	TRUE	MedicineITLab
rs56238206	11	13897042	-0.0315757	0.0672194	421086	0.63854	0.125066	A	G	Lactose intolerance, other/unspecified || id:finngen_R12_E4_LACTONAS	finngen_R12_E4_LACTONAS	Lactose intolerance, other/unspecified	Lactose intolerance, other/unspecified || ||	TRUE	MedicineITLab
rs286908	11	34637310	0.0818723	0.0482294	421086	0.0895901	0.308589	A	G	Lactose intolerance, other/unspecified || id:finngen_R12_E4_LACTONAS	finngen_R12_E4_LACTONAS	Lactose intolerance, other/unspecified	Lactose intolerance, other/unspecified || ||	TRUE	MedicineITLab
rs7925466	11	73067068	-0.0657979	0.0446043	421086	0.140173	0.483807	C	A	Lactose intolerance, other/unspecified || id:finngen_R12_E4_LACTONAS	finngen_R12_E4_LACTONAS	Lactose intolerance, other/unspecified	Lactose intolerance, other/unspecified || ||	TRUE	MedicineITLab
rs12420239	11	70579617	0.0331479	0.0639459	421086	0.604198	0.139195	A	G	Lactose intolerance, other/unspecified || id:finngen_R12_E4_LACTONAS	finngen_R12_E4_LACTONAS	Lactose intolerance, other/unspecified	Lactose intolerance, other/unspecified || ||	TRUE	MedicineITLab
rs6975001	7	17577508	-0.00798752	0.0538944	421086	0.88218	0.783346	G	C	Lactose intolerance, other/unspecified || id:finngen_R12_E4_LACTONAS	finngen_R12_E4_LACTONAS	Lactose intolerance, other/unspecified	Lactose intolerance, other/unspecified || ||	TRUE	MedicineITLab
rs12700304	7	21800878	-0.0212716	0.0562818	421086	0.705469	0.192101	T	G	Lactose intolerance, other/unspecified || id:finngen_R12_E4_LACTONAS	finngen_R12_E4_LACTONAS	Lactose intolerance, other/unspecified	Lactose intolerance, other/unspecified || ||	TRUE	MedicineITLab
rs7798564	7	21925455	-0.0482022	0.0516403	421086	0.350602	0.757674	T	C	Lactose intolerance, other/unspecified || id:finngen_R12_E4_LACTONAS	finngen_R12_E4_LACTONAS	Lactose intolerance, other/unspecified	Lactose intolerance, other/unspecified || ||	TRUE	MedicineITLab
rs11979513	7	41210733	-0.0235166	0.0634461	421086	0.710894	0.143208	A	G	Lactose intolerance, other/unspecified || id:finngen_R12_E4_LACTONAS	finngen_R12_E4_LACTONAS	Lactose intolerance, other/unspecified	Lactose intolerance, other/unspecified || ||	TRUE	MedicineITLab
rs73098732	7	43464350	-0.139241	0.0685659	421086	0.0422795	0.11885	A	G	Lactose intolerance, other/unspecified || id:finngen_R12_E4_LACTONAS	finngen_R12_E4_LACTONAS	Lactose intolerance, other/unspecified	Lactose intolerance, other/unspecified || ||	TRUE	MedicineITLab
rs7783534	7	77090074	-0.0120743	0.0560296	421086	0.829379	0.800729	C	G	Lactose intolerance, other/unspecified || id:finngen_R12_E4_LACTONAS	finngen_R12_E4_LACTONAS	Lactose intolerance, other/unspecified	Lactose intolerance, other/unspecified || ||	TRUE	MedicineITLab
rs798301	7	78324846	-0.0216192	0.0456532	421086	0.63582	0.586065	A	T	Lactose intolerance, other/unspecified || id:finngen_R12_E4_LACTONAS	finngen_R12_E4_LACTONAS	Lactose intolerance, other/unspecified	Lactose intolerance, other/unspecified || ||	TRUE	MedicineITLab
rs17155574	7	81847920	0.0691501	0.057477	421086	0.228941	0.183676	T	C	Lactose intolerance, other/unspecified || id:finngen_R12_E4_LACTONAS	finngen_R12_E4_LACTONAS	Lactose intolerance, other/unspecified	Lactose intolerance, other/unspecified || ||	TRUE	MedicineITLab
rs2465506	7	79699257	-0.039859	0.0816864	421086	0.625583	0.918559	T	C	Lactose intolerance, other/unspecified || id:finngen_R12_E4_LACTONAS	finngen_R12_E4_LACTONAS	Lactose intolerance, other/unspecified	Lactose intolerance, other/unspecified || ||	TRUE	MedicineITLab
rs11761901	7	116251632	-0.0494733	0.0503433	421086	0.325745	0.264992	A	G	Lactose intolerance, other/unspecified || id:finngen_R12_E4_LACTONAS	finngen_R12_E4_LACTONAS	Lactose intolerance, other/unspecified	Lactose intolerance, other/unspecified || ||	TRUE	MedicineITLab
rs10236678	7	134865176	-0.0076654	0.0527906	421086	0.88455	0.770819	A	G	Lactose intolerance, other/unspecified || id:finngen_R12_E4_LACTONAS	finngen_R12_E4_LACTONAS	Lactose intolerance, other/unspecified	Lactose intolerance, other/unspecified || ||	TRUE	MedicineITLab
rs1364745	7	136595245	-0.0273582	0.0632562	421086	0.665379	0.144958	T	C	Lactose intolerance, other/unspecified || id:finngen_R12_E4_LACTONAS	finngen_R12_E4_LACTONAS	Lactose intolerance, other/unspecified	Lactose intolerance, other/unspecified || ||	TRUE	MedicineITLab
rs9640172	7	151328861	0.127494	0.0600987	421086	0.0338875	0.165901	G	A	Lactose intolerance, other/unspecified || id:finngen_R12_E4_LACTONAS	finngen_R12_E4_LACTONAS	Lactose intolerance, other/unspecified	Lactose intolerance, other/unspecified || ||	TRUE	MedicineITLab
rs4716795	7	157888000	-0.0128621	0.0675726	421086	0.849039	0.875023	C	T	Lactose intolerance, other/unspecified || id:finngen_R12_E4_LACTONAS	finngen_R12_E4_LACTONAS	Lactose intolerance, other/unspecified	Lactose intolerance, other/unspecified || ||	TRUE	MedicineITLab
rs12541342	8	4660934	0.0361923	0.0560262	421086	0.518287	0.197118	G	A	Lactose intolerance, other/unspecified || id:finngen_R12_E4_LACTONAS	finngen_R12_E4_LACTONAS	Lactose intolerance, other/unspecified	Lactose intolerance, other/unspecified || ||	TRUE	MedicineITLab
rs28693594	8	8744934	-0.195325	0.0698471	421086	0.00516654	0.124475	C	A	Lactose intolerance, other/unspecified || id:finngen_R12_E4_LACTONAS	finngen_R12_E4_LACTONAS	Lactose intolerance, other/unspecified	Lactose intolerance, other/unspecified || ||	TRUE	MedicineITLab
rs2227019	8	28757589	0.0159428	0.0552868	421086	0.773069	0.204955	C	G	Lactose intolerance, other/unspecified || id:finngen_R12_E4_LACTONAS	finngen_R12_E4_LACTONAS	Lactose intolerance, other/unspecified	Lactose intolerance, other/unspecified || ||	TRUE	MedicineITLab
rs10094910	8	58568733	0.0136914	0.0457273	421086	0.764626	0.387611	C	T	Lactose intolerance, other/unspecified || id:finngen_R12_E4_LACTONAS	finngen_R12_E4_LACTONAS	Lactose intolerance, other/unspecified	Lactose intolerance, other/unspecified || ||	TRUE	MedicineITLab
rs7819696	8	55436774	0.0886998	0.0555778	421086	0.110498	0.201654	T	C	Lactose intolerance, other/unspecified || id:finngen_R12_E4_LACTONAS	finngen_R12_E4_LACTONAS	Lactose intolerance, other/unspecified	Lactose intolerance, other/unspecified || ||	TRUE	MedicineITLab
rs73335828	8	74007245	0.032762	0.0893509	421086	0.713868	0.0671168	A	G	Lactose intolerance, other/unspecified || id:finngen_R12_E4_LACTONAS	finngen_R12_E4_LACTONAS	Lactose intolerance, other/unspecified	Lactose intolerance, other/unspecified || ||	TRUE	MedicineITLab
rs61213519	8	83350030	0.145255	0.0743653	421086	0.0507879	0.0990755	T	A	Lactose intolerance, other/unspecified || id:finngen_R12_E4_LACTONAS	finngen_R12_E4_LACTONAS	Lactose intolerance, other/unspecified	Lactose intolerance, other/unspecified || ||	TRUE	MedicineITLab
rs10106275	8	88033891	0.0037102	0.0447321	421086	0.933897	0.455594	A	G	Lactose intolerance, other/unspecified || id:finngen_R12_E4_LACTONAS	finngen_R12_E4_LACTONAS	Lactose intolerance, other/unspecified	Lactose intolerance, other/unspecified || ||	TRUE	MedicineITLab
rs12678419	8	103245269	0.0328653	0.0634306	421086	0.604367	0.143369	G	C	Lactose intolerance, other/unspecified || id:finngen_R12_E4_LACTONAS	finngen_R12_E4_LACTONAS	Lactose intolerance, other/unspecified	Lactose intolerance, other/unspecified || ||	TRUE	MedicineITLab
rs2819206	9	18254025	-0.0234504	0.0454509	421086	0.60589	0.587563	T	C	Lactose intolerance, other/unspecified || id:finngen_R12_E4_LACTONAS	finngen_R12_E4_LACTONAS	Lactose intolerance, other/unspecified	Lactose intolerance, other/unspecified || ||	TRUE	MedicineITLab
rs512089	9	23874049	0.0513939	0.0548773	421086	0.349003	0.208868	C	A	Lactose intolerance, other/unspecified || id:finngen_R12_E4_LACTONAS	finngen_R12_E4_LACTONAS	Lactose intolerance, other/unspecified	Lactose intolerance, other/unspecified || ||	TRUE	MedicineITLab
rs10123164	9	36824999	-0.0534754	0.0469436	421086	0.254644	0.658718	T	C	Lactose intolerance, other/unspecified || id:finngen_R12_E4_LACTONAS	finngen_R12_E4_LACTONAS	Lactose intolerance, other/unspecified	Lactose intolerance, other/unspecified || ||	TRUE	MedicineITLab
rs79103551	9	70791324	0.152941	0.0965375	421086	0.113134	0.0565115	T	C	Lactose intolerance, other/unspecified || id:finngen_R12_E4_LACTONAS	finngen_R12_E4_LACTONAS	Lactose intolerance, other/unspecified	Lactose intolerance, other/unspecified || ||	TRUE	MedicineITLab
rs11144350	9	75247938	-0.0691198	0.0539258	421086	0.199928	0.77712	G	A	Lactose intolerance, other/unspecified || id:finngen_R12_E4_LACTONAS	finngen_R12_E4_LACTONAS	Lactose intolerance, other/unspecified	Lactose intolerance, other/unspecified || ||	TRUE	MedicineITLab
rs7030947	9	77526758	0.0347487	0.0462686	421086	0.45264	0.633546	A	G	Lactose intolerance, other/unspecified || id:finngen_R12_E4_LACTONAS	finngen_R12_E4_LACTONAS	Lactose intolerance, other/unspecified	Lactose intolerance, other/unspecified || ||	TRUE	MedicineITLab
rs10760885	9	102380391	0.012142	0.0448999	421086	0.786836	0.569936	A	T	Lactose intolerance, other/unspecified || id:finngen_R12_E4_LACTONAS	finngen_R12_E4_LACTONAS	Lactose intolerance, other/unspecified	Lactose intolerance, other/unspecified || ||	TRUE	MedicineITLab
rs2769148	9	109783779	0.0586372	0.0669938	421086	0.38143	0.126685	A	T	Lactose intolerance, other/unspecified || id:finngen_R12_E4_LACTONAS	finngen_R12_E4_LACTONAS	Lactose intolerance, other/unspecified	Lactose intolerance, other/unspecified || ||	TRUE	MedicineITLab
rs7859760	9	115363462	-0.0739149	0.0450316	421086	0.100714	0.579049	G	T	Lactose intolerance, other/unspecified || id:finngen_R12_E4_LACTONAS	finngen_R12_E4_LACTONAS	Lactose intolerance, other/unspecified	Lactose intolerance, other/unspecified || ||	TRUE	MedicineITLab
rs6478652	9	124224864	-0.116306	0.0539138	421086	0.0309863	0.216902	T	G	Lactose intolerance, other/unspecified || id:finngen_R12_E4_LACTONAS	finngen_R12_E4_LACTONAS	Lactose intolerance, other/unspecified	Lactose intolerance, other/unspecified || ||	TRUE	MedicineITLab
rs113945342	10	115032	0.108033	0.0518598	421086	0.0372357	0.250863	T	C	Lactose intolerance, other/unspecified || id:finngen_R12_E4_LACTONAS	finngen_R12_E4_LACTONAS	Lactose intolerance, other/unspecified	Lactose intolerance, other/unspecified || ||	TRUE	MedicineITLab
rs12357875	10	11382596	-0.0320696	0.088982	421086	0.718543	0.0684856	T	C	Lactose intolerance, other/unspecified || id:finngen_R12_E4_LACTONAS	finngen_R12_E4_LACTONAS	Lactose intolerance, other/unspecified	Lactose intolerance, other/unspecified || ||	TRUE	MedicineITLab
rs3750879	10	13699632	-0.0489854	0.0476333	421086	0.303769	0.341421	A	C	Lactose intolerance, other/unspecified || id:finngen_R12_E4_LACTONAS	finngen_R12_E4_LACTONAS	Lactose intolerance, other/unspecified	Lactose intolerance, other/unspecified || ||	TRUE	MedicineITLab
rs6585011	10	110774205	0.0235806	0.0527541	421086	0.654882	0.229755	A	G	Lactose intolerance, other/unspecified || id:finngen_R12_E4_LACTONAS	finngen_R12_E4_LACTONAS	Lactose intolerance, other/unspecified	Lactose intolerance, other/unspecified || ||	TRUE	MedicineITLab
rs884587	10	110614544	0.0171447	0.0480272	421086	0.721107	0.317883	T	C	Lactose intolerance, other/unspecified || id:finngen_R12_E4_LACTONAS	finngen_R12_E4_LACTONAS	Lactose intolerance, other/unspecified	Lactose intolerance, other/unspecified || ||	TRUE	MedicineITLab
rs10836532	11	4723924	0.0222419	0.0479855	421086	0.642997	0.320408	T	G	Lactose intolerance, other/unspecified || id:finngen_R12_E4_LACTONAS	finngen_R12_E4_LACTONAS	Lactose intolerance, other/unspecified	Lactose intolerance, other/unspecified || ||	TRUE	MedicineITLab
rs72896141	11	5824251	0.0490921	0.0871783	421086	0.573352	0.0699544	A	G	Lactose intolerance, other/unspecified || id:finngen_R12_E4_LACTONAS	finngen_R12_E4_LACTONAS	Lactose intolerance, other/unspecified	Lactose intolerance, other/unspecified || ||	TRUE	MedicineITLab
rs7117995	11	19926265	-0.0346756	0.0481386	421086	0.471322	0.689915	A	C	Lactose intolerance, other/unspecified || id:finngen_R12_E4_LACTONAS	finngen_R12_E4_LACTONAS	Lactose intolerance, other/unspecified	Lactose intolerance, other/unspecified || ||	TRUE	MedicineITLab
rs11037453	11	43500112	-0.00373441	0.0951632	421086	0.968697	0.0587181	C	T	Lactose intolerance, other/unspecified || id:finngen_R12_E4_LACTONAS	finngen_R12_E4_LACTONAS	Lactose intolerance, other/unspecified	Lactose intolerance, other/unspecified || ||	TRUE	MedicineITLab
rs72924202	11	64365756	-0.00669912	0.0550373	421086	0.903121	0.206175	T	C	Lactose intolerance, other/unspecified || id:finngen_R12_E4_LACTONAS	finngen_R12_E4_LACTONAS	Lactose intolerance, other/unspecified	Lactose intolerance, other/unspecified || ||	TRUE	MedicineITLab
rs188448548	11	60073037	-0.0125885	0.0749209	421086	0.866565	0.0986489	T	C	Lactose intolerance, other/unspecified || id:finngen_R12_E4_LACTONAS	finngen_R12_E4_LACTONAS	Lactose intolerance, other/unspecified	Lactose intolerance, other/unspecified || ||	TRUE	MedicineITLab
rs10898147	11	83624934	0.068022	0.0481128	421086	0.15742	0.311315	T	C	Lactose intolerance, other/unspecified || id:finngen_R12_E4_LACTONAS	finngen_R12_E4_LACTONAS	Lactose intolerance, other/unspecified	Lactose intolerance, other/unspecified || ||	TRUE	MedicineITLab
rs66476925	7	21571781	0.00556203	0.0541202	421086	0.918144	0.215183	C	G	Lactose intolerance, other/unspecified || id:finngen_R12_E4_LACTONAS	finngen_R12_E4_LACTONAS	Lactose intolerance, other/unspecified	Lactose intolerance, other/unspecified || ||	TRUE	MedicineITLab
rs273145	7	41469331	0.00570186	0.0466149	421086	0.902647	0.644083	C	T	Lactose intolerance, other/unspecified || id:finngen_R12_E4_LACTONAS	finngen_R12_E4_LACTONAS	Lactose intolerance, other/unspecified	Lactose intolerance, other/unspecified || ||	TRUE	MedicineITLab
rs73447940	7	123143785	0.054437	0.100146	421086	0.586734	0.0519941	A	C	Lactose intolerance, other/unspecified || id:finngen_R12_E4_LACTONAS	finngen_R12_E4_LACTONAS	Lactose intolerance, other/unspecified	Lactose intolerance, other/unspecified || ||	TRUE	MedicineITLab
rs73146738	7	130236431	0.0706871	0.0570833	421086	0.215599	0.189244	A	G	Lactose intolerance, other/unspecified || id:finngen_R12_E4_LACTONAS	finngen_R12_E4_LACTONAS	Lactose intolerance, other/unspecified	Lactose intolerance, other/unspecified || ||	TRUE	MedicineITLab
rs10259110	7	141951731	-0.445817	0.160616	421086	0.00550896	0.0256827	C	A	Lactose intolerance, other/unspecified || id:finngen_R12_E4_LACTONAS	finngen_R12_E4_LACTONAS	Lactose intolerance, other/unspecified	Lactose intolerance, other/unspecified || ||	TRUE	MedicineITLab
rs1962815	7	148530494	-0.0509618	0.0451945	421086	0.259484	0.412446	A	G	Lactose intolerance, other/unspecified || id:finngen_R12_E4_LACTONAS	finngen_R12_E4_LACTONAS	Lactose intolerance, other/unspecified	Lactose intolerance, other/unspecified || ||	TRUE	MedicineITLab
rs59436846	8	2104114	0.123501	0.0477941	421086	0.00976585	0.287641	A	T	Lactose intolerance, other/unspecified || id:finngen_R12_E4_LACTONAS	finngen_R12_E4_LACTONAS	Lactose intolerance, other/unspecified	Lactose intolerance, other/unspecified || ||	TRUE	MedicineITLab
rs10866960	8	3895325	-0.00916351	0.0498762	421086	0.854229	0.716115	C	T	Lactose intolerance, other/unspecified || id:finngen_R12_E4_LACTONAS	finngen_R12_E4_LACTONAS	Lactose intolerance, other/unspecified	Lactose intolerance, other/unspecified || ||	TRUE	MedicineITLab
rs17070727	8	4596183	-0.0185876	0.072829	421086	0.798551	0.103973	A	G	Lactose intolerance, other/unspecified || id:finngen_R12_E4_LACTONAS	finngen_R12_E4_LACTONAS	Lactose intolerance, other/unspecified	Lactose intolerance, other/unspecified || ||	TRUE	MedicineITLab
rs7825304	8	15563017	0.0768668	0.045238	421086	0.0892894	0.416197	T	A	Lactose intolerance, other/unspecified || id:finngen_R12_E4_LACTONAS	finngen_R12_E4_LACTONAS	Lactose intolerance, other/unspecified	Lactose intolerance, other/unspecified || ||	TRUE	MedicineITLab
rs13257050	8	19172349	-0.0764924	0.0502666	421086	0.128076	0.733402	A	C	Lactose intolerance, other/unspecified || id:finngen_R12_E4_LACTONAS	finngen_R12_E4_LACTONAS	Lactose intolerance, other/unspecified	Lactose intolerance, other/unspecified || ||	TRUE	MedicineITLab
rs6558174	8	22634616	0.0140667	0.048028	421086	0.769609	0.685919	G	A	Lactose intolerance, other/unspecified || id:finngen_R12_E4_LACTONAS	finngen_R12_E4_LACTONAS	Lactose intolerance, other/unspecified	Lactose intolerance, other/unspecified || ||	TRUE	MedicineITLab
rs2467707	8	25684350	-0.00749533	0.0755591	421086	0.920981	0.90392	C	T	Lactose intolerance, other/unspecified || id:finngen_R12_E4_LACTONAS	finngen_R12_E4_LACTONAS	Lactose intolerance, other/unspecified	Lactose intolerance, other/unspecified || ||	TRUE	MedicineITLab
rs396720	8	59050245	0.032453	0.051879	421086	0.531609	0.758251	T	C	Lactose intolerance, other/unspecified || id:finngen_R12_E4_LACTONAS	finngen_R12_E4_LACTONAS	Lactose intolerance, other/unspecified	Lactose intolerance, other/unspecified || ||	TRUE	MedicineITLab
rs6473162	8	79484179	-0.0340521	0.0501653	421086	0.497266	0.271698	T	A	Lactose intolerance, other/unspecified || id:finngen_R12_E4_LACTONAS	finngen_R12_E4_LACTONAS	Lactose intolerance, other/unspecified	Lactose intolerance, other/unspecified || ||	TRUE	MedicineITLab
rs1480889	8	92342810	0.0254032	0.0446419	421086	0.569327	0.46953	T	C	Lactose intolerance, other/unspecified || id:finngen_R12_E4_LACTONAS	finngen_R12_E4_LACTONAS	Lactose intolerance, other/unspecified	Lactose intolerance, other/unspecified || ||	TRUE	MedicineITLab
rs2449502	8	97787690	0.0339631	0.083945	421086	0.685782	0.0772707	T	G	Lactose intolerance, other/unspecified || id:finngen_R12_E4_LACTONAS	finngen_R12_E4_LACTONAS	Lactose intolerance, other/unspecified	Lactose intolerance, other/unspecified || ||	TRUE	MedicineITLab
rs12549221	8	118556717	-0.0337787	0.0585601	421086	0.564061	0.824388	C	T	Lactose intolerance, other/unspecified || id:finngen_R12_E4_LACTONAS	finngen_R12_E4_LACTONAS	Lactose intolerance, other/unspecified	Lactose intolerance, other/unspecified || ||	TRUE	MedicineITLab
rs2514587	8	118587453	-0.0218389	0.049773	421086	0.660827	0.722305	A	G	Lactose intolerance, other/unspecified || id:finngen_R12_E4_LACTONAS	finngen_R12_E4_LACTONAS	Lactose intolerance, other/unspecified	Lactose intolerance, other/unspecified || ||	TRUE	MedicineITLab
rs1915542	8	118593194	-0.00136029	0.0545316	421086	0.980099	0.786528	T	A	Lactose intolerance, other/unspecified || id:finngen_R12_E4_LACTONAS	finngen_R12_E4_LACTONAS	Lactose intolerance, other/unspecified	Lactose intolerance, other/unspecified || ||	TRUE	MedicineITLab
rs4268153	8	116530147	-0.0182654	0.0951302	421086	0.847738	0.0581898	A	G	Lactose intolerance, other/unspecified || id:finngen_R12_E4_LACTONAS	finngen_R12_E4_LACTONAS	Lactose intolerance, other/unspecified	Lactose intolerance, other/unspecified || ||	TRUE	MedicineITLab
rs2119879	8	134536799	-0.0239638	0.0461921	421086	0.603911	0.367496	C	T	Lactose intolerance, other/unspecified || id:finngen_R12_E4_LACTONAS	finngen_R12_E4_LACTONAS	Lactose intolerance, other/unspecified	Lactose intolerance, other/unspecified || ||	TRUE	MedicineITLab
rs11259346	10	14796248	-0.0126342	0.0475875	421086	0.790629	0.324847	T	C	Lactose intolerance, other/unspecified || id:finngen_R12_E4_LACTONAS	finngen_R12_E4_LACTONAS	Lactose intolerance, other/unspecified	Lactose intolerance, other/unspecified || ||	TRUE	MedicineITLab
rs56107021	10	81635667	-0.120108	0.0555304	421086	0.0305464	0.199626	T	C	Lactose intolerance, other/unspecified || id:finngen_R12_E4_LACTONAS	finngen_R12_E4_LACTONAS	Lactose intolerance, other/unspecified	Lactose intolerance, other/unspecified || ||	TRUE	MedicineITLab
rs10882802	10	96491457	-0.111827	0.0626905	421086	0.0744578	0.85156	G	A	Lactose intolerance, other/unspecified || id:finngen_R12_E4_LACTONAS	finngen_R12_E4_LACTONAS	Lactose intolerance, other/unspecified	Lactose intolerance, other/unspecified || ||	TRUE	MedicineITLab
rs2273934	10	110893906	-0.138135	0.139986	421086	0.323752	0.0257031	G	A	Lactose intolerance, other/unspecified || id:finngen_R12_E4_LACTONAS	finngen_R12_E4_LACTONAS	Lactose intolerance, other/unspecified	Lactose intolerance, other/unspecified || ||	TRUE	MedicineITLab
rs10749277	10	118924014	0.0680305	0.0468617	421086	0.146576	0.656728	G	A	Lactose intolerance, other/unspecified || id:finngen_R12_E4_LACTONAS	finngen_R12_E4_LACTONAS	Lactose intolerance, other/unspecified	Lactose intolerance, other/unspecified || ||	TRUE	MedicineITLab
rs1533824	11	214169	-0.0174597	0.047348	421086	0.712312	0.348111	C	T	Lactose intolerance, other/unspecified || id:finngen_R12_E4_LACTONAS	finngen_R12_E4_LACTONAS	Lactose intolerance, other/unspecified	Lactose intolerance, other/unspecified || ||	TRUE	MedicineITLab
rs35315167	11	20167400	-0.0918706	0.103078	421086	0.372783	0.0492674	T	C	Lactose intolerance, other/unspecified || id:finngen_R12_E4_LACTONAS	finngen_R12_E4_LACTONAS	Lactose intolerance, other/unspecified	Lactose intolerance, other/unspecified || ||	TRUE	MedicineITLab
rs4922591	11	32352653	-0.0629359	0.0450881	421086	0.162762	0.568683	C	T	Lactose intolerance, other/unspecified || id:finngen_R12_E4_LACTONAS	finngen_R12_E4_LACTONAS	Lactose intolerance, other/unspecified	Lactose intolerance, other/unspecified || ||	TRUE	MedicineITLab
rs3858437	11	32364112	-0.0563265	0.0541232	421086	0.29801	0.216242	A	G	Lactose intolerance, other/unspecified || id:finngen_R12_E4_LACTONAS	finngen_R12_E4_LACTONAS	Lactose intolerance, other/unspecified	Lactose intolerance, other/unspecified || ||	TRUE	MedicineITLab
rs17644950	7	13144046	0.020738	0.0689567	421086	0.763614	0.119313	G	C	Lactose intolerance, other/unspecified || id:finngen_R12_E4_LACTONAS	finngen_R12_E4_LACTONAS	Lactose intolerance, other/unspecified	Lactose intolerance, other/unspecified || ||	TRUE	MedicineITLab
rs6461301	7	17152421	0.0151225	0.0670658	421086	0.8216	0.128184	T	G	Lactose intolerance, other/unspecified || id:finngen_R12_E4_LACTONAS	finngen_R12_E4_LACTONAS	Lactose intolerance, other/unspecified	Lactose intolerance, other/unspecified || ||	TRUE	MedicineITLab
rs80306758	7	27216031	-0.167517	0.120261	421086	0.163636	0.0365735	C	A	Lactose intolerance, other/unspecified || id:finngen_R12_E4_LACTONAS	finngen_R12_E4_LACTONAS	Lactose intolerance, other/unspecified	Lactose intolerance, other/unspecified || ||	TRUE	MedicineITLab
rs3812328	7	29477820	0.0411328	0.0472912	421086	0.384422	0.332033	A	G	Lactose intolerance, other/unspecified || id:finngen_R12_E4_LACTONAS	finngen_R12_E4_LACTONAS	Lactose intolerance, other/unspecified	Lactose intolerance, other/unspecified || ||	TRUE	MedicineITLab
rs9649791	7	51550926	0.102914	0.0902361	421086	0.254078	0.0656877	T	C	Lactose intolerance, other/unspecified || id:finngen_R12_E4_LACTONAS	finngen_R12_E4_LACTONAS	Lactose intolerance, other/unspecified	Lactose intolerance, other/unspecified || ||	TRUE	MedicineITLab
rs112661041	7	75532091	0.0476781	0.109124	421086	0.662171	0.0442508	A	G	Lactose intolerance, other/unspecified || id:finngen_R12_E4_LACTONAS	finngen_R12_E4_LACTONAS	Lactose intolerance, other/unspecified	Lactose intolerance, other/unspecified || ||	TRUE	MedicineITLab
rs4717625	7	72043660	-0.0266211	0.0540603	421086	0.622413	0.21953	G	A	Lactose intolerance, other/unspecified || id:finngen_R12_E4_LACTONAS	finngen_R12_E4_LACTONAS	Lactose intolerance, other/unspecified	Lactose intolerance, other/unspecified || ||	TRUE	MedicineITLab
rs10276776	7	154801059	0.0755878	0.0857818	421086	0.378229	0.0729835	A	G	Lactose intolerance, other/unspecified || id:finngen_R12_E4_LACTONAS	finngen_R12_E4_LACTONAS	Lactose intolerance, other/unspecified	Lactose intolerance, other/unspecified || ||	TRUE	MedicineITLab
rs6459977	7	156004992	0.0595367	0.0494662	421086	0.22875	0.706126	G	A	Lactose intolerance, other/unspecified || id:finngen_R12_E4_LACTONAS	finngen_R12_E4_LACTONAS	Lactose intolerance, other/unspecified	Lactose intolerance, other/unspecified || ||	TRUE	MedicineITLab
rs10113343	8	10783245	-0.088437	0.044995	421086	0.0493583	0.428756	C	T	Lactose intolerance, other/unspecified || id:finngen_R12_E4_LACTONAS	finngen_R12_E4_LACTONAS	Lactose intolerance, other/unspecified	Lactose intolerance, other/unspecified || ||	TRUE	MedicineITLab
rs62493320	8	14850381	-0.0302115	0.0587108	421086	0.606845	0.173941	A	T	Lactose intolerance, other/unspecified || id:finngen_R12_E4_LACTONAS	finngen_R12_E4_LACTONAS	Lactose intolerance, other/unspecified	Lactose intolerance, other/unspecified || ||	TRUE	MedicineITLab
rs2616174	8	20741226	-0.0541328	0.0486047	421086	0.265392	0.304239	T	C	Lactose intolerance, other/unspecified || id:finngen_R12_E4_LACTONAS	finngen_R12_E4_LACTONAS	Lactose intolerance, other/unspecified	Lactose intolerance, other/unspecified || ||	TRUE	MedicineITLab
rs12114032	8	20989821	0.00079262	0.0455799	421086	0.986126	0.599373	G	A	Lactose intolerance, other/unspecified || id:finngen_R12_E4_LACTONAS	finngen_R12_E4_LACTONAS	Lactose intolerance, other/unspecified	Lactose intolerance, other/unspecified || ||	TRUE	MedicineITLab
rs62501151	8	23277388	-0.0877593	0.0492867	421086	0.0749791	0.291233	T	G	Lactose intolerance, other/unspecified || id:finngen_R12_E4_LACTONAS	finngen_R12_E4_LACTONAS	Lactose intolerance, other/unspecified	Lactose intolerance, other/unspecified || ||	TRUE	MedicineITLab
rs6557756	8	24665788	-0.0208342	0.0473602	421086	0.660002	0.664288	A	C	Lactose intolerance, other/unspecified || id:finngen_R12_E4_LACTONAS	finngen_R12_E4_LACTONAS	Lactose intolerance, other/unspecified	Lactose intolerance, other/unspecified || ||	TRUE	MedicineITLab
rs73217710	8	26340717	-0.135905	0.117573	421086	0.247713	0.0376352	A	G	Lactose intolerance, other/unspecified || id:finngen_R12_E4_LACTONAS	finngen_R12_E4_LACTONAS	Lactose intolerance, other/unspecified	Lactose intolerance, other/unspecified || ||	TRUE	MedicineITLab
rs111926862	8	50293530	0.0609616	0.145034	421086	0.674247	0.0246008	G	C	Lactose intolerance, other/unspecified || id:finngen_R12_E4_LACTONAS	finngen_R12_E4_LACTONAS	Lactose intolerance, other/unspecified	Lactose intolerance, other/unspecified || ||	TRUE	MedicineITLab
rs7840028	8	67044895	0.00777032	0.0891697	421086	0.93056	0.0676934	T	C	Lactose intolerance, other/unspecified || id:finngen_R12_E4_LACTONAS	finngen_R12_E4_LACTONAS	Lactose intolerance, other/unspecified	Lactose intolerance, other/unspecified || ||	TRUE	MedicineITLab
rs4424244	8	73522634	0.0951594	0.0494197	421086	0.0541627	0.282884	C	T	Lactose intolerance, other/unspecified || id:finngen_R12_E4_LACTONAS	finngen_R12_E4_LACTONAS	Lactose intolerance, other/unspecified	Lactose intolerance, other/unspecified || ||	TRUE	MedicineITLab
rs9694714	8	102518718	0.0543095	0.0446101	421086	0.223442	0.483349	C	G	Lactose intolerance, other/unspecified || id:finngen_R12_E4_LACTONAS	finngen_R12_E4_LACTONAS	Lactose intolerance, other/unspecified	Lactose intolerance, other/unspecified || ||	TRUE	MedicineITLab
rs1353171	8	118860759	0.057874	0.0468511	421086	0.216727	0.654219	C	G	Lactose intolerance, other/unspecified || id:finngen_R12_E4_LACTONAS	finngen_R12_E4_LACTONAS	Lactose intolerance, other/unspecified	Lactose intolerance, other/unspecified || ||	TRUE	MedicineITLab
rs10087056	8	129823872	-0.0353949	0.0450813	421086	0.432374	0.433054	A	C	Lactose intolerance, other/unspecified || id:finngen_R12_E4_LACTONAS	finngen_R12_E4_LACTONAS	Lactose intolerance, other/unspecified	Lactose intolerance, other/unspecified || ||	TRUE	MedicineITLab
rs6993022	8	143965940	-0.0476019	0.0455558	421086	0.296063	0.392734	C	T	Lactose intolerance, other/unspecified || id:finngen_R12_E4_LACTONAS	finngen_R12_E4_LACTONAS	Lactose intolerance, other/unspecified	Lactose intolerance, other/unspecified || ||	TRUE	MedicineITLab
rs7043141	9	23442389	-0.0119229	0.0638895	421086	0.851961	0.142281	T	G	Lactose intolerance, other/unspecified || id:finngen_R12_E4_LACTONAS	finngen_R12_E4_LACTONAS	Lactose intolerance, other/unspecified	Lactose intolerance, other/unspecified || ||	TRUE	MedicineITLab
rs11789010	9	77514994	-0.00880723	0.0529429	421086	0.867879	0.230092	C	T	Lactose intolerance, other/unspecified || id:finngen_R12_E4_LACTONAS	finngen_R12_E4_LACTONAS	Lactose intolerance, other/unspecified	Lactose intolerance, other/unspecified || ||	TRUE	MedicineITLab
rs700801	9	76619731	0.0387245	0.0515057	421086	0.452141	0.751267	A	G	Lactose intolerance, other/unspecified || id:finngen_R12_E4_LACTONAS	finngen_R12_E4_LACTONAS	Lactose intolerance, other/unspecified	Lactose intolerance, other/unspecified || ||	TRUE	MedicineITLab
rs11141287	9	86173641	0.0345371	0.0446741	421086	0.43947	0.457018	T	C	Lactose intolerance, other/unspecified || id:finngen_R12_E4_LACTONAS	finngen_R12_E4_LACTONAS	Lactose intolerance, other/unspecified	Lactose intolerance, other/unspecified || ||	TRUE	MedicineITLab
rs4744061	9	91575593	-0.0192615	0.0528435	421086	0.715482	0.229729	A	G	Lactose intolerance, other/unspecified || id:finngen_R12_E4_LACTONAS	finngen_R12_E4_LACTONAS	Lactose intolerance, other/unspecified	Lactose intolerance, other/unspecified || ||	TRUE	MedicineITLab
rs2791437	9	123082303	0.013458	0.0678808	421086	0.842842	0.122122	A	G	Lactose intolerance, other/unspecified || id:finngen_R12_E4_LACTONAS	finngen_R12_E4_LACTONAS	Lactose intolerance, other/unspecified	Lactose intolerance, other/unspecified || ||	TRUE	MedicineITLab
rs883271	9	129318558	-0.00263195	0.0493106	421086	0.957433	0.286144	G	A	Lactose intolerance, other/unspecified || id:finngen_R12_E4_LACTONAS	finngen_R12_E4_LACTONAS	Lactose intolerance, other/unspecified	Lactose intolerance, other/unspecified || ||	TRUE	MedicineITLab
rs511179	9	130517454	-0.0852787	0.0676497	421086	0.207456	0.878204	C	G	Lactose intolerance, other/unspecified || id:finngen_R12_E4_LACTONAS	finngen_R12_E4_LACTONAS	Lactose intolerance, other/unspecified	Lactose intolerance, other/unspecified || ||	TRUE	MedicineITLab
rs117882621	9	133545249	0.0736758	0.0671248	421086	0.272382	0.129855	G	C	Lactose intolerance, other/unspecified || id:finngen_R12_E4_LACTONAS	finngen_R12_E4_LACTONAS	Lactose intolerance, other/unspecified	Lactose intolerance, other/unspecified || ||	TRUE	MedicineITLab
rs72784665	10	8145494	0.105358	0.0994319	421086	0.289326	0.0533549	T	G	Lactose intolerance, other/unspecified || id:finngen_R12_E4_LACTONAS	finngen_R12_E4_LACTONAS	Lactose intolerance, other/unspecified	Lactose intolerance, other/unspecified || ||	TRUE	MedicineITLab
rs6481791	10	19203330	-0.0627726	0.0602717	421086	0.297647	0.835832	C	T	Lactose intolerance, other/unspecified || id:finngen_R12_E4_LACTONAS	finngen_R12_E4_LACTONAS	Lactose intolerance, other/unspecified	Lactose intolerance, other/unspecified || ||	TRUE	MedicineITLab
rs10764331	10	18162907	-0.028324	0.0445821	421086	0.525218	0.511817	G	A	Lactose intolerance, other/unspecified || id:finngen_R12_E4_LACTONAS	finngen_R12_E4_LACTONAS	Lactose intolerance, other/unspecified	Lactose intolerance, other/unspecified || ||	TRUE	MedicineITLab
rs117662076	10	119009986	-0.0756594	0.12527	421086	0.545863	0.0336702	A	G	Lactose intolerance, other/unspecified || id:finngen_R12_E4_LACTONAS	finngen_R12_E4_LACTONAS	Lactose intolerance, other/unspecified	Lactose intolerance, other/unspecified || ||	TRUE	MedicineITLab
rs1865283	11	4809090	0.0131315	0.0459012	421086	0.774815	0.622142	G	A	Lactose intolerance, other/unspecified || id:finngen_R12_E4_LACTONAS	finngen_R12_E4_LACTONAS	Lactose intolerance, other/unspecified	Lactose intolerance, other/unspecified || ||	TRUE	MedicineITLab
rs10832975	11	18721633	-0.0321836	0.0456067	421086	0.480389	0.391284	G	C	Lactose intolerance, other/unspecified || id:finngen_R12_E4_LACTONAS	finngen_R12_E4_LACTONAS	Lactose intolerance, other/unspecified	Lactose intolerance, other/unspecified || ||	TRUE	MedicineITLab
rs1562194	11	70796715	0.049145	0.0455231	421086	0.280337	0.393059	G	T	Lactose intolerance, other/unspecified || id:finngen_R12_E4_LACTONAS	finngen_R12_E4_LACTONAS	Lactose intolerance, other/unspecified	Lactose intolerance, other/unspecified || ||	TRUE	MedicineITLab
rs9736306	11	69759838	0.0905947	0.121254	421086	0.454974	0.96517	G	A	Lactose intolerance, other/unspecified || id:finngen_R12_E4_LACTONAS	finngen_R12_E4_LACTONAS	Lactose intolerance, other/unspecified	Lactose intolerance, other/unspecified || ||	TRUE	MedicineITLab
rs1792325	11	71402258	0.0426503	0.0446761	421086	0.339751	0.48037	T	C	Lactose intolerance, other/unspecified || id:finngen_R12_E4_LACTONAS	finngen_R12_E4_LACTONAS	Lactose intolerance, other/unspecified	Lactose intolerance, other/unspecified || ||	TRUE	MedicineITLab
rs3885195	11	82660464	-0.049407	0.051184	421086	0.334403	0.252682	T	C	Lactose intolerance, other/unspecified || id:finngen_R12_E4_LACTONAS	finngen_R12_E4_LACTONAS	Lactose intolerance, other/unspecified	Lactose intolerance, other/unspecified || ||	TRUE	MedicineITLab
rs34039849	5	130241267	0.0276641	0.0838746	421086	0.74153	0.0754634	A	G	Lactose intolerance, other/unspecified || id:finngen_R12_E4_LACTONAS	finngen_R12_E4_LACTONAS	Lactose intolerance, other/unspecified	Lactose intolerance, other/unspecified || ||	TRUE	MedicineITLab
rs11744900	5	142569558	-0.0391232	0.0598177	421086	0.513086	0.166796	G	A	Lactose intolerance, other/unspecified || id:finngen_R12_E4_LACTONAS	finngen_R12_E4_LACTONAS	Lactose intolerance, other/unspecified	Lactose intolerance, other/unspecified || ||	TRUE	MedicineITLab
rs2010010	5	154380710	0.0346923	0.0490442	421086	0.479337	0.288141	C	T	Lactose intolerance, other/unspecified || id:finngen_R12_E4_LACTONAS	finngen_R12_E4_LACTONAS	Lactose intolerance, other/unspecified	Lactose intolerance, other/unspecified || ||	TRUE	MedicineITLab
rs140787604	5	168180741	0.0188223	0.102761	421086	0.854668	0.0498216	G	A	Lactose intolerance, other/unspecified || id:finngen_R12_E4_LACTONAS	finngen_R12_E4_LACTONAS	Lactose intolerance, other/unspecified	Lactose intolerance, other/unspecified || ||	TRUE	MedicineITLab
rs7761703	6	1602216	0.0342559	0.0642139	421086	0.593711	0.141549	T	A	Lactose intolerance, other/unspecified || id:finngen_R12_E4_LACTONAS	finngen_R12_E4_LACTONAS	Lactose intolerance, other/unspecified	Lactose intolerance, other/unspecified || ||	TRUE	MedicineITLab
rs2624881	4	176248279	-0.0326206	0.0807314	421086	0.686166	0.0829349	C	T	Lactose intolerance, other/unspecified || id:finngen_R12_E4_LACTONAS	finngen_R12_E4_LACTONAS	Lactose intolerance, other/unspecified	Lactose intolerance, other/unspecified || ||	TRUE	MedicineITLab
rs11940931	4	176260206	0.00478567	0.0479176	421086	0.920445	0.682895	A	G	Lactose intolerance, other/unspecified || id:finngen_R12_E4_LACTONAS	finngen_R12_E4_LACTONAS	Lactose intolerance, other/unspecified	Lactose intolerance, other/unspecified || ||	TRUE	MedicineITLab
rs2383400	4	179734324	-0.0573188	0.0453942	421086	0.206701	0.417101	A	G	Lactose intolerance, other/unspecified || id:finngen_R12_E4_LACTONAS	finngen_R12_E4_LACTONAS	Lactose intolerance, other/unspecified	Lactose intolerance, other/unspecified || ||	TRUE	MedicineITLab
rs11732315	4	188491349	-0.134042	0.0850107	421086	0.114849	0.0741382	A	G	Lactose intolerance, other/unspecified || id:finngen_R12_E4_LACTONAS	finngen_R12_E4_LACTONAS	Lactose intolerance, other/unspecified	Lactose intolerance, other/unspecified || ||	TRUE	MedicineITLab
rs903246	5	2853744	-0.114963	0.0842369	421086	0.17233	0.0772743	C	T	Lactose intolerance, other/unspecified || id:finngen_R12_E4_LACTONAS	finngen_R12_E4_LACTONAS	Lactose intolerance, other/unspecified	Lactose intolerance, other/unspecified || ||	TRUE	MedicineITLab
rs10515768	5	158657486	-0.0403741	0.0444693	421086	0.363927	0.493408	C	T	Lactose intolerance, other/unspecified || id:finngen_R12_E4_LACTONAS	finngen_R12_E4_LACTONAS	Lactose intolerance, other/unspecified	Lactose intolerance, other/unspecified || ||	TRUE	MedicineITLab
rs10484380	6	19034180	0.158619	0.0861723	421086	0.0656629	0.0718003	A	G	Lactose intolerance, other/unspecified || id:finngen_R12_E4_LACTONAS	finngen_R12_E4_LACTONAS	Lactose intolerance, other/unspecified	Lactose intolerance, other/unspecified || ||	TRUE	MedicineITLab
rs9267139	6	31471721	-0.0197583	0.0579784	421086	0.733263	0.182409	A	G	Lactose intolerance, other/unspecified || id:finngen_R12_E4_LACTONAS	finngen_R12_E4_LACTONAS	Lactose intolerance, other/unspecified	Lactose intolerance, other/unspecified || ||	TRUE	MedicineITLab
rs75238635	4	176236041	-0.0352757	0.0808367	421086	0.66256	0.0825086	A	G	Lactose intolerance, other/unspecified || id:finngen_R12_E4_LACTONAS	finngen_R12_E4_LACTONAS	Lactose intolerance, other/unspecified	Lactose intolerance, other/unspecified || ||	TRUE	MedicineITLab
rs1382794	4	175039935	-0.0267987	0.0456911	421086	0.557527	0.559786	C	A	Lactose intolerance, other/unspecified || id:finngen_R12_E4_LACTONAS	finngen_R12_E4_LACTONAS	Lactose intolerance, other/unspecified	Lactose intolerance, other/unspecified || ||	TRUE	MedicineITLab
rs6858020	4	180387552	-0.00275665	0.0452936	421086	0.951469	0.586083	A	T	Lactose intolerance, other/unspecified || id:finngen_R12_E4_LACTONAS	finngen_R12_E4_LACTONAS	Lactose intolerance, other/unspecified	Lactose intolerance, other/unspecified || ||	TRUE	MedicineITLab
rs79965903	4	181164793	0.0471398	0.0651111	421086	0.469073	0.136532	G	A	Lactose intolerance, other/unspecified || id:finngen_R12_E4_LACTONAS	finngen_R12_E4_LACTONAS	Lactose intolerance, other/unspecified	Lactose intolerance, other/unspecified || ||	TRUE	MedicineITLab
rs2895499	5	4540430	0.0150932	0.0730979	421086	0.836417	0.104648	A	G	Lactose intolerance, other/unspecified || id:finngen_R12_E4_LACTONAS	finngen_R12_E4_LACTONAS	Lactose intolerance, other/unspecified	Lactose intolerance, other/unspecified || ||	TRUE	MedicineITLab
rs12514068	5	8263950	0.0566075	0.0472236	421086	0.23064	0.331385	T	C	Lactose intolerance, other/unspecified || id:finngen_R12_E4_LACTONAS	finngen_R12_E4_LACTONAS	Lactose intolerance, other/unspecified	Lactose intolerance, other/unspecified || ||	TRUE	MedicineITLab
rs32064	5	11249094	-0.00943001	0.0446676	421086	0.832797	0.475676	T	C	Lactose intolerance, other/unspecified || id:finngen_R12_E4_LACTONAS	finngen_R12_E4_LACTONAS	Lactose intolerance, other/unspecified	Lactose intolerance, other/unspecified || ||	TRUE	MedicineITLab
rs9292972	5	21365318	-0.0640672	0.0745519	421086	0.39014	0.0995629	G	C	Lactose intolerance, other/unspecified || id:finngen_R12_E4_LACTONAS	finngen_R12_E4_LACTONAS	Lactose intolerance, other/unspecified	Lactose intolerance, other/unspecified || ||	TRUE	MedicineITLab
rs17507951	5	31835931	0.0917949	0.0965296	421086	0.341629	0.0566481	A	T	Lactose intolerance, other/unspecified || id:finngen_R12_E4_LACTONAS	finngen_R12_E4_LACTONAS	Lactose intolerance, other/unspecified	Lactose intolerance, other/unspecified || ||	TRUE	MedicineITLab
rs867279	5	148586456	-0.0356076	0.056605	421086	0.529314	0.191655	G	A	Lactose intolerance, other/unspecified || id:finngen_R12_E4_LACTONAS	finngen_R12_E4_LACTONAS	Lactose intolerance, other/unspecified	Lactose intolerance, other/unspecified || ||	TRUE	MedicineITLab
rs72822615	5	168315378	0.00465256	0.0505799	421086	0.926711	0.264081	T	C	Lactose intolerance, other/unspecified || id:finngen_R12_E4_LACTONAS	finngen_R12_E4_LACTONAS	Lactose intolerance, other/unspecified	Lactose intolerance, other/unspecified || ||	TRUE	MedicineITLab
rs62385620	5	168336946	-0.0275773	0.0648211	421086	0.670517	0.146258	A	T	Lactose intolerance, other/unspecified || id:finngen_R12_E4_LACTONAS	finngen_R12_E4_LACTONAS	Lactose intolerance, other/unspecified	Lactose intolerance, other/unspecified || ||	TRUE	MedicineITLab
rs72815470	5	175468619	0.210931	0.0987532	421086	0.0326844	0.0549416	A	T	Lactose intolerance, other/unspecified || id:finngen_R12_E4_LACTONAS	finngen_R12_E4_LACTONAS	Lactose intolerance, other/unspecified	Lactose intolerance, other/unspecified || ||	TRUE	MedicineITLab
rs4868427	5	174565053	-0.0449111	0.0493873	421086	0.363157	0.716524	T	A	Lactose intolerance, other/unspecified || id:finngen_R12_E4_LACTONAS	finngen_R12_E4_LACTONAS	Lactose intolerance, other/unspecified	Lactose intolerance, other/unspecified || ||	TRUE	MedicineITLab
rs9463229	6	46624889	-0.0755959	0.0555402	421086	0.173481	0.203086	T	C	Lactose intolerance, other/unspecified || id:finngen_R12_E4_LACTONAS	finngen_R12_E4_LACTONAS	Lactose intolerance, other/unspecified	Lactose intolerance, other/unspecified || ||	TRUE	MedicineITLab
rs62351959	4	181983732	-0.0448293	0.0649088	421086	0.489784	0.139761	T	C	Lactose intolerance, other/unspecified || id:finngen_R12_E4_LACTONAS	finngen_R12_E4_LACTONAS	Lactose intolerance, other/unspecified	Lactose intolerance, other/unspecified || ||	TRUE	MedicineITLab
rs77848425	4	185636573	0.0870471	0.073693	421086	0.237518	0.10176	T	C	Lactose intolerance, other/unspecified || id:finngen_R12_E4_LACTONAS	finngen_R12_E4_LACTONAS	Lactose intolerance, other/unspecified	Lactose intolerance, other/unspecified || ||	TRUE	MedicineITLab
rs116643293	4	188260827	-0.0291054	0.106417	421086	0.784466	0.046094	G	A	Lactose intolerance, other/unspecified || id:finngen_R12_E4_LACTONAS	finngen_R12_E4_LACTONAS	Lactose intolerance, other/unspecified	Lactose intolerance, other/unspecified || ||	TRUE	MedicineITLab
rs166135	5	3194885	0.0799357	0.0448581	421086	0.074755	0.558803	A	G	Lactose intolerance, other/unspecified || id:finngen_R12_E4_LACTONAS	finngen_R12_E4_LACTONAS	Lactose intolerance, other/unspecified	Lactose intolerance, other/unspecified || ||	TRUE	MedicineITLab
rs68058313	5	24990781	0.14586	0.0687358	421086	0.0338345	0.119492	T	C	Lactose intolerance, other/unspecified || id:finngen_R12_E4_LACTONAS	finngen_R12_E4_LACTONAS	Lactose intolerance, other/unspecified	Lactose intolerance, other/unspecified || ||	TRUE	MedicineITLab
rs6451170	5	34816617	0.0048777	0.0451176	421086	0.913908	0.587435	A	G	Lactose intolerance, other/unspecified || id:finngen_R12_E4_LACTONAS	finngen_R12_E4_LACTONAS	Lactose intolerance, other/unspecified	Lactose intolerance, other/unspecified || ||	TRUE	MedicineITLab
rs7380390	5	55596126	0.0129665	0.0481879	421086	0.787867	0.690023	C	T	Lactose intolerance, other/unspecified || id:finngen_R12_E4_LACTONAS	finngen_R12_E4_LACTONAS	Lactose intolerance, other/unspecified	Lactose intolerance, other/unspecified || ||	TRUE	MedicineITLab
rs2962259	5	51118513	0.0598909	0.0631202	421086	0.342702	0.853084	C	T	Lactose intolerance, other/unspecified || id:finngen_R12_E4_LACTONAS	finngen_R12_E4_LACTONAS	Lactose intolerance, other/unspecified	Lactose intolerance, other/unspecified || ||	TRUE	MedicineITLab
rs11168050	5	148551960	-0.0625377	0.0711288	421086	0.379284	0.109397	A	G	Lactose intolerance, other/unspecified || id:finngen_R12_E4_LACTONAS	finngen_R12_E4_LACTONAS	Lactose intolerance, other/unspecified	Lactose intolerance, other/unspecified || ||	TRUE	MedicineITLab
rs2926850	5	153777668	0.00828686	0.0457997	421086	0.856417	0.38159	C	A	Lactose intolerance, other/unspecified || id:finngen_R12_E4_LACTONAS	finngen_R12_E4_LACTONAS	Lactose intolerance, other/unspecified	Lactose intolerance, other/unspecified || ||	TRUE	MedicineITLab
rs702101	5	171849389	0.0672304	0.0453707	421086	0.138392	0.594872	A	G	Lactose intolerance, other/unspecified || id:finngen_R12_E4_LACTONAS	finngen_R12_E4_LACTONAS	Lactose intolerance, other/unspecified	Lactose intolerance, other/unspecified || ||	TRUE	MedicineITLab
rs113638576	5	177329087	-0.101628	0.0634384	421086	0.109156	0.143144	T	C	Lactose intolerance, other/unspecified || id:finngen_R12_E4_LACTONAS	finngen_R12_E4_LACTONAS	Lactose intolerance, other/unspecified	Lactose intolerance, other/unspecified || ||	TRUE	MedicineITLab
rs28380908	6	31345869	0.0291031	0.0660788	421086	0.659625	0.131205	T	A	Lactose intolerance, other/unspecified || id:finngen_R12_E4_LACTONAS	finngen_R12_E4_LACTONAS	Lactose intolerance, other/unspecified	Lactose intolerance, other/unspecified || ||	TRUE	MedicineITLab
rs200243	6	50467076	0.0774686	0.0792209	421086	0.328133	0.0854242	A	G	Lactose intolerance, other/unspecified || id:finngen_R12_E4_LACTONAS	finngen_R12_E4_LACTONAS	Lactose intolerance, other/unspecified	Lactose intolerance, other/unspecified || ||	TRUE	MedicineITLab
rs3756337	5	140806853	0.0331796	0.0457177	421086	0.467993	0.387651	C	G	Lactose intolerance, other/unspecified || id:finngen_R12_E4_LACTONAS	finngen_R12_E4_LACTONAS	Lactose intolerance, other/unspecified	Lactose intolerance, other/unspecified || ||	TRUE	MedicineITLab
rs258816	5	143210849	-0.0174814	0.0449636	421086	0.697431	0.432812	A	C	Lactose intolerance, other/unspecified || id:finngen_R12_E4_LACTONAS	finngen_R12_E4_LACTONAS	Lactose intolerance, other/unspecified	Lactose intolerance, other/unspecified || ||	TRUE	MedicineITLab
rs61406022	5	178770893	-0.00641643	0.0490124	421086	0.895843	0.289776	A	G	Lactose intolerance, other/unspecified || id:finngen_R12_E4_LACTONAS	finngen_R12_E4_LACTONAS	Lactose intolerance, other/unspecified	Lactose intolerance, other/unspecified || ||	TRUE	MedicineITLab
rs9462447	6	12080352	0.0232398	0.0608254	421086	0.702406	0.158207	C	A	Lactose intolerance, other/unspecified || id:finngen_R12_E4_LACTONAS	finngen_R12_E4_LACTONAS	Lactose intolerance, other/unspecified	Lactose intolerance, other/unspecified || ||	TRUE	MedicineITLab
rs9468851	6	30962856	0.0018122	0.0477762	421086	0.969743	0.318917	G	A	Lactose intolerance, other/unspecified || id:finngen_R12_E4_LACTONAS	finngen_R12_E4_LACTONAS	Lactose intolerance, other/unspecified	Lactose intolerance, other/unspecified || ||	TRUE	MedicineITLab
rs412657	6	32243308	0.016912	0.0465522	421086	0.716388	0.349181	G	T	Lactose intolerance, other/unspecified || id:finngen_R12_E4_LACTONAS	finngen_R12_E4_LACTONAS	Lactose intolerance, other/unspecified	Lactose intolerance, other/unspecified || ||	TRUE	MedicineITLab
rs2127754	6	49514629	-0.0264606	0.0445604	421086	0.552637	0.458336	A	G	Lactose intolerance, other/unspecified || id:finngen_R12_E4_LACTONAS	finngen_R12_E4_LACTONAS	Lactose intolerance, other/unspecified	Lactose intolerance, other/unspecified || ||	TRUE	MedicineITLab
rs7377535	4	188143344	-0.0923187	0.0456226	421086	0.043019	0.612798	A	G	Lactose intolerance, other/unspecified || id:finngen_R12_E4_LACTONAS	finngen_R12_E4_LACTONAS	Lactose intolerance, other/unspecified	Lactose intolerance, other/unspecified || ||	TRUE	MedicineITLab
rs73035953	5	9599574	-0.0152742	0.0560008	421086	0.785046	0.196361	A	G	Lactose intolerance, other/unspecified || id:finngen_R12_E4_LACTONAS	finngen_R12_E4_LACTONAS	Lactose intolerance, other/unspecified	Lactose intolerance, other/unspecified || ||	TRUE	MedicineITLab
rs11948304	5	14110939	-0.0625211	0.0518892	421086	0.228244	0.242409	A	G	Lactose intolerance, other/unspecified || id:finngen_R12_E4_LACTONAS	finngen_R12_E4_LACTONAS	Lactose intolerance, other/unspecified	Lactose intolerance, other/unspecified || ||	TRUE	MedicineITLab
rs72639725	5	28795966	-0.0515757	0.0675214	421086	0.444961	0.124598	C	T	Lactose intolerance, other/unspecified || id:finngen_R12_E4_LACTONAS	finngen_R12_E4_LACTONAS	Lactose intolerance, other/unspecified	Lactose intolerance, other/unspecified || ||	TRUE	MedicineITLab
rs6893565	5	40293197	-0.0554899	0.0542108	421086	0.306027	0.787531	A	G	Lactose intolerance, other/unspecified || id:finngen_R12_E4_LACTONAS	finngen_R12_E4_LACTONAS	Lactose intolerance, other/unspecified	Lactose intolerance, other/unspecified || ||	TRUE	MedicineITLab
rs2168031	4	176338340	-0.0247689	0.0595155	421086	0.677281	0.173601	A	G	Lactose intolerance, other/unspecified || id:finngen_R12_E4_LACTONAS	finngen_R12_E4_LACTONAS	Lactose intolerance, other/unspecified	Lactose intolerance, other/unspecified || ||	TRUE	MedicineITLab
rs62338928	4	181536002	0.0100974	0.0511595	421086	0.843538	0.254377	G	A	Lactose intolerance, other/unspecified || id:finngen_R12_E4_LACTONAS	finngen_R12_E4_LACTONAS	Lactose intolerance, other/unspecified	Lactose intolerance, other/unspecified || ||	TRUE	MedicineITLab
rs111943101	5	18816206	-0.049607	0.0535419	421086	0.354182	0.231833	A	G	Lactose intolerance, other/unspecified || id:finngen_R12_E4_LACTONAS	finngen_R12_E4_LACTONAS	Lactose intolerance, other/unspecified	Lactose intolerance, other/unspecified || ||	TRUE	MedicineITLab
rs13166339	5	39774464	-0.246872	0.172535	421086	0.152474	0.0174777	G	A	Lactose intolerance, other/unspecified || id:finngen_R12_E4_LACTONAS	finngen_R12_E4_LACTONAS	Lactose intolerance, other/unspecified	Lactose intolerance, other/unspecified || ||	TRUE	MedicineITLab
rs2208574	6	135754479	0.0421972	0.051332	421086	0.411052	0.256363	A	G	Lactose intolerance, other/unspecified || id:finngen_R12_E4_LACTONAS	finngen_R12_E4_LACTONAS	Lactose intolerance, other/unspecified	Lactose intolerance, other/unspecified || ||	TRUE	MedicineITLab
rs7745701	6	143071671	-0.0312502	0.0747536	421086	0.675915	0.10218	G	A	Lactose intolerance, other/unspecified || id:finngen_R12_E4_LACTONAS	finngen_R12_E4_LACTONAS	Lactose intolerance, other/unspecified	Lactose intolerance, other/unspecified || ||	TRUE	MedicineITLab
rs9347737	6	163319290	-0.0906832	0.0446737	421086	0.0423662	0.452817	G	A	Lactose intolerance, other/unspecified || id:finngen_R12_E4_LACTONAS	finngen_R12_E4_LACTONAS	Lactose intolerance, other/unspecified	Lactose intolerance, other/unspecified || ||	TRUE	MedicineITLab
rs75060356	6	167769760	-0.0884527	0.0642518	421086	0.168618	0.144264	A	G	Lactose intolerance, other/unspecified || id:finngen_R12_E4_LACTONAS	finngen_R12_E4_LACTONAS	Lactose intolerance, other/unspecified	Lactose intolerance, other/unspecified || ||	TRUE	MedicineITLab
rs7786467	7	1299071	-0.0311254	0.0644321	421086	0.629044	0.140108	A	C	Lactose intolerance, other/unspecified || id:finngen_R12_E4_LACTONAS	finngen_R12_E4_LACTONAS	Lactose intolerance, other/unspecified	Lactose intolerance, other/unspecified || ||	TRUE	MedicineITLab
rs598632	7	4126995	0.0657468	0.0639102	421086	0.303604	0.141909	T	C	Lactose intolerance, other/unspecified || id:finngen_R12_E4_LACTONAS	finngen_R12_E4_LACTONAS	Lactose intolerance, other/unspecified	Lactose intolerance, other/unspecified || ||	TRUE	MedicineITLab
rs2882716	7	10045751	-0.00185393	0.0673055	421086	0.978025	0.124988	T	G	Lactose intolerance, other/unspecified || id:finngen_R12_E4_LACTONAS	finngen_R12_E4_LACTONAS	Lactose intolerance, other/unspecified	Lactose intolerance, other/unspecified || ||	TRUE	MedicineITLab
rs7804962	7	13263884	-0.0817763	0.048046	421086	0.0887483	0.311948	C	T	Lactose intolerance, other/unspecified || id:finngen_R12_E4_LACTONAS	finngen_R12_E4_LACTONAS	Lactose intolerance, other/unspecified	Lactose intolerance, other/unspecified || ||	TRUE	MedicineITLab
rs2723521	7	17774027	-0.0395863	0.0458698	421086	0.38813	0.620113	C	T	Lactose intolerance, other/unspecified || id:finngen_R12_E4_LACTONAS	finngen_R12_E4_LACTONAS	Lactose intolerance, other/unspecified	Lactose intolerance, other/unspecified || ||	TRUE	MedicineITLab
rs7797421	7	19246559	-0.0693558	0.0527214	421086	0.188337	0.232456	T	C	Lactose intolerance, other/unspecified || id:finngen_R12_E4_LACTONAS	finngen_R12_E4_LACTONAS	Lactose intolerance, other/unspecified	Lactose intolerance, other/unspecified || ||	TRUE	MedicineITLab
rs3814989	7	18595199	-0.000875232	0.0498601	421086	0.985995	0.27285	C	T	Lactose intolerance, other/unspecified || id:finngen_R12_E4_LACTONAS	finngen_R12_E4_LACTONAS	Lactose intolerance, other/unspecified	Lactose intolerance, other/unspecified || ||	TRUE	MedicineITLab
rs13236023	7	21552046	0.0443341	0.044516	421086	0.319293	0.490416	A	G	Lactose intolerance, other/unspecified || id:finngen_R12_E4_LACTONAS	finngen_R12_E4_LACTONAS	Lactose intolerance, other/unspecified	Lactose intolerance, other/unspecified || ||	TRUE	MedicineITLab
rs2700958	7	36094390	0.102557	0.0768976	421086	0.182309	0.0922924	A	G	Lactose intolerance, other/unspecified || id:finngen_R12_E4_LACTONAS	finngen_R12_E4_LACTONAS	Lactose intolerance, other/unspecified	Lactose intolerance, other/unspecified || ||	TRUE	MedicineITLab
rs176564	7	106172079	0.291329	0.103705	421086	0.00496638	0.94337	G	A	Lactose intolerance, other/unspecified || id:finngen_R12_E4_LACTONAS	finngen_R12_E4_LACTONAS	Lactose intolerance, other/unspecified	Lactose intolerance, other/unspecified || ||	TRUE	MedicineITLab
rs77953737	7	137512480	0.164421	0.140128	421086	0.240651	0.0278905	T	C	Lactose intolerance, other/unspecified || id:finngen_R12_E4_LACTONAS	finngen_R12_E4_LACTONAS	Lactose intolerance, other/unspecified	Lactose intolerance, other/unspecified || ||	TRUE	MedicineITLab
rs2907732	7	154083664	0.00480945	0.0492662	421086	0.922233	0.713227	A	C	Lactose intolerance, other/unspecified || id:finngen_R12_E4_LACTONAS	finngen_R12_E4_LACTONAS	Lactose intolerance, other/unspecified	Lactose intolerance, other/unspecified || ||	TRUE	MedicineITLab
rs17569415	7	151944193	0.00975641	0.0491584	421086	0.842678	0.286685	A	G	Lactose intolerance, other/unspecified || id:finngen_R12_E4_LACTONAS	finngen_R12_E4_LACTONAS	Lactose intolerance, other/unspecified	Lactose intolerance, other/unspecified || ||	TRUE	MedicineITLab
rs12719662	7	155197793	-0.0604848	0.052819	421086	0.252153	0.228872	C	A	Lactose intolerance, other/unspecified || id:finngen_R12_E4_LACTONAS	finngen_R12_E4_LACTONAS	Lactose intolerance, other/unspecified	Lactose intolerance, other/unspecified || ||	TRUE	MedicineITLab
rs62475831	8	3564879	0.0667224	0.0513109	421086	0.193479	0.252902	G	A	Lactose intolerance, other/unspecified || id:finngen_R12_E4_LACTONAS	finngen_R12_E4_LACTONAS	Lactose intolerance, other/unspecified	Lactose intolerance, other/unspecified || ||	TRUE	MedicineITLab
rs11136990	8	6240812	-0.0363026	0.0609462	421086	0.551409	0.160094	G	A	Lactose intolerance, other/unspecified || id:finngen_R12_E4_LACTONAS	finngen_R12_E4_LACTONAS	Lactose intolerance, other/unspecified	Lactose intolerance, other/unspecified || ||	TRUE	MedicineITLab
rs62485312	8	5781148	0.038366	0.0968585	421086	0.692029	0.0556475	A	G	Lactose intolerance, other/unspecified || id:finngen_R12_E4_LACTONAS	finngen_R12_E4_LACTONAS	Lactose intolerance, other/unspecified	Lactose intolerance, other/unspecified || ||	TRUE	MedicineITLab
rs505710	8	8722131	-0.0873707	0.0567039	421086	0.12336	0.80761	G	C	Lactose intolerance, other/unspecified || id:finngen_R12_E4_LACTONAS	finngen_R12_E4_LACTONAS	Lactose intolerance, other/unspecified	Lactose intolerance, other/unspecified || ||	TRUE	MedicineITLab
rs4841463	8	10949595	-0.0717878	0.0929304	421086	0.439824	0.061295	G	T	Lactose intolerance, other/unspecified || id:finngen_R12_E4_LACTONAS	finngen_R12_E4_LACTONAS	Lactose intolerance, other/unspecified	Lactose intolerance, other/unspecified || ||	TRUE	MedicineITLab
rs12677665	8	29376305	0.030181	0.0472468	421086	0.522957	0.66579	G	A	Lactose intolerance, other/unspecified || id:finngen_R12_E4_LACTONAS	finngen_R12_E4_LACTONAS	Lactose intolerance, other/unspecified	Lactose intolerance, other/unspecified || ||	TRUE	MedicineITLab
rs28802725	8	56767539	-0.0192578	0.04568	421086	0.673332	0.383751	C	T	Lactose intolerance, other/unspecified || id:finngen_R12_E4_LACTONAS	finngen_R12_E4_LACTONAS	Lactose intolerance, other/unspecified	Lactose intolerance, other/unspecified || ||	TRUE	MedicineITLab
rs34746747	8	77727378	0.0460246	0.0470165	421086	0.327628	0.343075	A	T	Lactose intolerance, other/unspecified || id:finngen_R12_E4_LACTONAS	finngen_R12_E4_LACTONAS	Lactose intolerance, other/unspecified	Lactose intolerance, other/unspecified || ||	TRUE	MedicineITLab
rs34880012	8	80420822	-0.00961008	0.0788416	421086	0.902985	0.090795	C	T	Lactose intolerance, other/unspecified || id:finngen_R12_E4_LACTONAS	finngen_R12_E4_LACTONAS	Lactose intolerance, other/unspecified	Lactose intolerance, other/unspecified || ||	TRUE	MedicineITLab
rs17729512	8	88293773	0.127478	0.0919301	421086	0.165538	0.0616339	G	A	Lactose intolerance, other/unspecified || id:finngen_R12_E4_LACTONAS	finngen_R12_E4_LACTONAS	Lactose intolerance, other/unspecified	Lactose intolerance, other/unspecified || ||	TRUE	MedicineITLab
rs7461966	8	87728836	-0.0481947	0.0732088	421086	0.510333	0.103271	G	C	Lactose intolerance, other/unspecified || id:finngen_R12_E4_LACTONAS	finngen_R12_E4_LACTONAS	Lactose intolerance, other/unspecified	Lactose intolerance, other/unspecified || ||	TRUE	MedicineITLab
rs733330	8	93146475	-0.0365409	0.0525386	421086	0.486739	0.242163	G	A	Lactose intolerance, other/unspecified || id:finngen_R12_E4_LACTONAS	finngen_R12_E4_LACTONAS	Lactose intolerance, other/unspecified	Lactose intolerance, other/unspecified || ||	TRUE	MedicineITLab
rs78362376	8	105932621	0.0430785	0.0665892	421086	0.517677	0.127263	G	C	Lactose intolerance, other/unspecified || id:finngen_R12_E4_LACTONAS	finngen_R12_E4_LACTONAS	Lactose intolerance, other/unspecified	Lactose intolerance, other/unspecified || ||	TRUE	MedicineITLab
rs7850333	9	7518169	-0.0262621	0.0559171	421086	0.638597	0.196956	G	C	Lactose intolerance, other/unspecified || id:finngen_R12_E4_LACTONAS	finngen_R12_E4_LACTONAS	Lactose intolerance, other/unspecified	Lactose intolerance, other/unspecified || ||	TRUE	MedicineITLab
rs117005086	9	7870283	-0.0672393	0.0766945	421086	0.380641	0.0938717	G	C	Lactose intolerance, other/unspecified || id:finngen_R12_E4_LACTONAS	finngen_R12_E4_LACTONAS	Lactose intolerance, other/unspecified	Lactose intolerance, other/unspecified || ||	TRUE	MedicineITLab
rs10962279	9	16103032	0.000690614	0.0526485	421086	0.989534	0.235709	C	T	Lactose intolerance, other/unspecified || id:finngen_R12_E4_LACTONAS	finngen_R12_E4_LACTONAS	Lactose intolerance, other/unspecified	Lactose intolerance, other/unspecified || ||	TRUE	MedicineITLab
rs7041639	9	27341340	-0.00863685	0.0860454	421086	0.920046	0.0732247	G	A	Lactose intolerance, other/unspecified || id:finngen_R12_E4_LACTONAS	finngen_R12_E4_LACTONAS	Lactose intolerance, other/unspecified	Lactose intolerance, other/unspecified || ||	TRUE	MedicineITLab
rs76993859	9	26245340	0.0427442	0.0866029	421086	0.621613	0.0703359	G	A	Lactose intolerance, other/unspecified || id:finngen_R12_E4_LACTONAS	finngen_R12_E4_LACTONAS	Lactose intolerance, other/unspecified	Lactose intolerance, other/unspecified || ||	TRUE	MedicineITLab
rs10970830	9	32185644	0.0272982	0.0648663	421086	0.673874	0.136989	A	G	Lactose intolerance, other/unspecified || id:finngen_R12_E4_LACTONAS	finngen_R12_E4_LACTONAS	Lactose intolerance, other/unspecified	Lactose intolerance, other/unspecified || ||	TRUE	MedicineITLab
rs77054814	9	38393454	-0.169439	0.076194	421086	0.0261631	0.0941578	G	A	Lactose intolerance, other/unspecified || id:finngen_R12_E4_LACTONAS	finngen_R12_E4_LACTONAS	Lactose intolerance, other/unspecified	Lactose intolerance, other/unspecified || ||	TRUE	MedicineITLab
rs1541082	9	69007184	0.0792911	0.111232	421086	0.475943	0.95797	G	T	Lactose intolerance, other/unspecified || id:finngen_R12_E4_LACTONAS	finngen_R12_E4_LACTONAS	Lactose intolerance, other/unspecified	Lactose intolerance, other/unspecified || ||	TRUE	MedicineITLab
rs62551178	9	89488637	-0.0422138	0.0596389	421086	0.479055	0.167655	C	T	Lactose intolerance, other/unspecified || id:finngen_R12_E4_LACTONAS	finngen_R12_E4_LACTONAS	Lactose intolerance, other/unspecified	Lactose intolerance, other/unspecified || ||	TRUE	MedicineITLab
rs56301029	9	98498829	0.0248453	0.052054	421086	0.633151	0.24405	C	G	Lactose intolerance, other/unspecified || id:finngen_R12_E4_LACTONAS	finngen_R12_E4_LACTONAS	Lactose intolerance, other/unspecified	Lactose intolerance, other/unspecified || ||	TRUE	MedicineITLab
rs62560771	9	114118921	-0.0318904	0.0478653	421086	0.50525	0.319633	A	T	Lactose intolerance, other/unspecified || id:finngen_R12_E4_LACTONAS	finngen_R12_E4_LACTONAS	Lactose intolerance, other/unspecified	Lactose intolerance, other/unspecified || ||	TRUE	MedicineITLab
rs495828	9	133279294	-0.00233642	0.0532728	421086	0.965018	0.777733	G	T	Lactose intolerance, other/unspecified || id:finngen_R12_E4_LACTONAS	finngen_R12_E4_LACTONAS	Lactose intolerance, other/unspecified	Lactose intolerance, other/unspecified || ||	TRUE	MedicineITLab
rs4842206	9	135015844	-0.0549485	0.0530769	421086	0.300547	0.229359	G	A	Lactose intolerance, other/unspecified || id:finngen_R12_E4_LACTONAS	finngen_R12_E4_LACTONAS	Lactose intolerance, other/unspecified	Lactose intolerance, other/unspecified || ||	TRUE	MedicineITLab
rs72774015	10	5095912	0.0753251	0.0778618	421086	0.333334	0.0904803	A	G	Lactose intolerance, other/unspecified || id:finngen_R12_E4_LACTONAS	finngen_R12_E4_LACTONAS	Lactose intolerance, other/unspecified	Lactose intolerance, other/unspecified || ||	TRUE	MedicineITLab
rs2789623	10	8181555	0.0807035	0.0505502	421086	0.110377	0.739664	G	A	Lactose intolerance, other/unspecified || id:finngen_R12_E4_LACTONAS	finngen_R12_E4_LACTONAS	Lactose intolerance, other/unspecified	Lactose intolerance, other/unspecified || ||	TRUE	MedicineITLab
rs7913326	10	11522313	-0.10518	0.0575981	421086	0.0678328	0.182822	C	T	Lactose intolerance, other/unspecified || id:finngen_R12_E4_LACTONAS	finngen_R12_E4_LACTONAS	Lactose intolerance, other/unspecified	Lactose intolerance, other/unspecified || ||	TRUE	MedicineITLab
rs12098656	10	51604521	-0.095081	0.0919802	421086	0.301271	0.0629749	C	T	Lactose intolerance, other/unspecified || id:finngen_R12_E4_LACTONAS	finngen_R12_E4_LACTONAS	Lactose intolerance, other/unspecified	Lactose intolerance, other/unspecified || ||	TRUE	MedicineITLab
rs61854800	10	68248271	-0.0420251	0.0578472	421086	0.467541	0.183009	T	C	Lactose intolerance, other/unspecified || id:finngen_R12_E4_LACTONAS	finngen_R12_E4_LACTONAS	Lactose intolerance, other/unspecified	Lactose intolerance, other/unspecified || ||	TRUE	MedicineITLab
rs113097655	10	77780063	-0.0305015	0.086264	421086	0.723651	0.0719925	T	A	Lactose intolerance, other/unspecified || id:finngen_R12_E4_LACTONAS	finngen_R12_E4_LACTONAS	Lactose intolerance, other/unspecified	Lactose intolerance, other/unspecified || ||	TRUE	MedicineITLab
rs4933278	10	82983281	-0.0341543	0.0454847	421086	0.452715	0.3997	T	C	Lactose intolerance, other/unspecified || id:finngen_R12_E4_LACTONAS	finngen_R12_E4_LACTONAS	Lactose intolerance, other/unspecified	Lactose intolerance, other/unspecified || ||	TRUE	MedicineITLab
rs7088001	10	111535533	0.0541353	0.0644045	421086	0.400599	0.138499	G	A	Lactose intolerance, other/unspecified || id:finngen_R12_E4_LACTONAS	finngen_R12_E4_LACTONAS	Lactose intolerance, other/unspecified	Lactose intolerance, other/unspecified || ||	TRUE	MedicineITLab
rs2113567	10	107947467	0.000199338	0.0541681	421086	0.997064	0.21626	G	T	Lactose intolerance, other/unspecified || id:finngen_R12_E4_LACTONAS	finngen_R12_E4_LACTONAS	Lactose intolerance, other/unspecified	Lactose intolerance, other/unspecified || ||	TRUE	MedicineITLab
rs17129454	10	111996792	-0.116907	0.109819	421086	0.287083	0.0436188	C	G	Lactose intolerance, other/unspecified || id:finngen_R12_E4_LACTONAS	finngen_R12_E4_LACTONAS	Lactose intolerance, other/unspecified	Lactose intolerance, other/unspecified || ||	TRUE	MedicineITLab
rs697368	10	123456495	-0.0342308	0.0503333	421086	0.496452	0.730803	C	T	Lactose intolerance, other/unspecified || id:finngen_R12_E4_LACTONAS	finngen_R12_E4_LACTONAS	Lactose intolerance, other/unspecified	Lactose intolerance, other/unspecified || ||	TRUE	MedicineITLab
rs2282015	10	123462521	-0.113834	0.0462187	421086	0.0137803	0.365249	G	T	Lactose intolerance, other/unspecified || id:finngen_R12_E4_LACTONAS	finngen_R12_E4_LACTONAS	Lactose intolerance, other/unspecified	Lactose intolerance, other/unspecified || ||	TRUE	MedicineITLab
rs4751058	10	129075861	0.061262	0.067093	421086	0.361195	0.125948	A	G	Lactose intolerance, other/unspecified || id:finngen_R12_E4_LACTONAS	finngen_R12_E4_LACTONAS	Lactose intolerance, other/unspecified	Lactose intolerance, other/unspecified || ||	TRUE	MedicineITLab
rs10766557	11	19426000	0.0723487	0.0461154	421086	0.116681	0.370164	C	G	Lactose intolerance, other/unspecified || id:finngen_R12_E4_LACTONAS	finngen_R12_E4_LACTONAS	Lactose intolerance, other/unspecified	Lactose intolerance, other/unspecified || ||	TRUE	MedicineITLab
rs7944200	11	28680730	0.0438978	0.0456287	421086	0.336017	0.595535	T	C	Lactose intolerance, other/unspecified || id:finngen_R12_E4_LACTONAS	finngen_R12_E4_LACTONAS	Lactose intolerance, other/unspecified	Lactose intolerance, other/unspecified || ||	TRUE	MedicineITLab
rs61889187	11	32348057	-0.158138	0.0850525	421086	0.0629854	0.0730306	A	T	Lactose intolerance, other/unspecified || id:finngen_R12_E4_LACTONAS	finngen_R12_E4_LACTONAS	Lactose intolerance, other/unspecified	Lactose intolerance, other/unspecified || ||	TRUE	MedicineITLab
rs11031736	11	32350208	0.0389618	0.182784	421086	0.831204	0.0151492	A	G	Lactose intolerance, other/unspecified || id:finngen_R12_E4_LACTONAS	finngen_R12_E4_LACTONAS	Lactose intolerance, other/unspecified	Lactose intolerance, other/unspecified || ||	TRUE	MedicineITLab
rs74459573	11	66922678	0.0153735	0.0559657	421086	0.783551	0.196026	C	T	Lactose intolerance, other/unspecified || id:finngen_R12_E4_LACTONAS	finngen_R12_E4_LACTONAS	Lactose intolerance, other/unspecified	Lactose intolerance, other/unspecified || ||	TRUE	MedicineITLab
rs880610	11	68424479	0.0398043	0.0964955	421086	0.679974	0.0558406	A	G	Lactose intolerance, other/unspecified || id:finngen_R12_E4_LACTONAS	finngen_R12_E4_LACTONAS	Lactose intolerance, other/unspecified	Lactose intolerance, other/unspecified || ||	TRUE	MedicineITLab
rs117176738	11	72628685	0.109158	0.104327	421086	0.295422	0.0472529	G	A	Lactose intolerance, other/unspecified || id:finngen_R12_E4_LACTONAS	finngen_R12_E4_LACTONAS	Lactose intolerance, other/unspecified	Lactose intolerance, other/unspecified || ||	TRUE	MedicineITLab
rs1783596	11	73234975	0.0197596	0.0450793	421086	0.661147	0.555387	T	C	Lactose intolerance, other/unspecified || id:finngen_R12_E4_LACTONAS	finngen_R12_E4_LACTONAS	Lactose intolerance, other/unspecified	Lactose intolerance, other/unspecified || ||	TRUE	MedicineITLab
rs17058001	6	129829323	-0.0740079	0.100783	421086	0.462747	0.051267	T	C	Lactose intolerance, other/unspecified || id:finngen_R12_E4_LACTONAS	finngen_R12_E4_LACTONAS	Lactose intolerance, other/unspecified	Lactose intolerance, other/unspecified || ||	TRUE	MedicineITLab
rs7775419	6	143027695	-0.018755	0.0662676	421086	0.777161	0.129597	T	C	Lactose intolerance, other/unspecified || id:finngen_R12_E4_LACTONAS	finngen_R12_E4_LACTONAS	Lactose intolerance, other/unspecified	Lactose intolerance, other/unspecified || ||	TRUE	MedicineITLab
rs497388	6	149357286	-0.0483143	0.0727004	421086	0.506328	0.894712	C	T	Lactose intolerance, other/unspecified || id:finngen_R12_E4_LACTONAS	finngen_R12_E4_LACTONAS	Lactose intolerance, other/unspecified	Lactose intolerance, other/unspecified || ||	TRUE	MedicineITLab
rs617079	6	150431803	-0.0696534	0.088591	421086	0.431729	0.067572	G	C	Lactose intolerance, other/unspecified || id:finngen_R12_E4_LACTONAS	finngen_R12_E4_LACTONAS	Lactose intolerance, other/unspecified	Lactose intolerance, other/unspecified || ||	TRUE	MedicineITLab
rs9459138	6	164555139	0.0378674	0.0463025	421086	0.413458	0.632343	T	C	Lactose intolerance, other/unspecified || id:finngen_R12_E4_LACTONAS	finngen_R12_E4_LACTONAS	Lactose intolerance, other/unspecified	Lactose intolerance, other/unspecified || ||	TRUE	MedicineITLab
rs3778431	6	166502955	0.119772	0.0733127	421086	0.102319	0.106183	G	C	Lactose intolerance, other/unspecified || id:finngen_R12_E4_LACTONAS	finngen_R12_E4_LACTONAS	Lactose intolerance, other/unspecified	Lactose intolerance, other/unspecified || ||	TRUE	MedicineITLab
rs9459627	6	166262103	0.0372486	0.0466384	421086	0.424484	0.351352	T	C	Lactose intolerance, other/unspecified || id:finngen_R12_E4_LACTONAS	finngen_R12_E4_LACTONAS	Lactose intolerance, other/unspecified	Lactose intolerance, other/unspecified || ||	TRUE	MedicineITLab
rs73046099	7	669832	0.118074	0.0778765	421086	0.129475	0.0911222	A	G	Lactose intolerance, other/unspecified || id:finngen_R12_E4_LACTONAS	finngen_R12_E4_LACTONAS	Lactose intolerance, other/unspecified	Lactose intolerance, other/unspecified || ||	TRUE	MedicineITLab
rs17860736	6	170306820	-0.170942	0.105556	421086	0.10535	0.0504241	A	G	Lactose intolerance, other/unspecified || id:finngen_R12_E4_LACTONAS	finngen_R12_E4_LACTONAS	Lactose intolerance, other/unspecified	Lactose intolerance, other/unspecified || ||	TRUE	MedicineITLab
rs10247831	7	11654061	0.080862	0.0445672	421086	0.0696194	0.510271	G	A	Lactose intolerance, other/unspecified || id:finngen_R12_E4_LACTONAS	finngen_R12_E4_LACTONAS	Lactose intolerance, other/unspecified	Lactose intolerance, other/unspecified || ||	TRUE	MedicineITLab
rs28433201	7	21131970	-0.0175036	0.105635	421086	0.868393	0.0465173	C	A	Lactose intolerance, other/unspecified || id:finngen_R12_E4_LACTONAS	finngen_R12_E4_LACTONAS	Lactose intolerance, other/unspecified	Lactose intolerance, other/unspecified || ||	TRUE	MedicineITLab
rs6955039	7	34622091	0.114631	0.0734644	421086	0.118675	0.100816	A	G	Lactose intolerance, other/unspecified || id:finngen_R12_E4_LACTONAS	finngen_R12_E4_LACTONAS	Lactose intolerance, other/unspecified	Lactose intolerance, other/unspecified || ||	TRUE	MedicineITLab
rs3801158	7	41699543	0.0234083	0.0625938	421086	0.708425	0.851525	C	G	Lactose intolerance, other/unspecified || id:finngen_R12_E4_LACTONAS	finngen_R12_E4_LACTONAS	Lactose intolerance, other/unspecified	Lactose intolerance, other/unspecified || ||	TRUE	MedicineITLab
rs11764255	7	43448866	-0.135916	0.0687696	421086	0.0481094	0.118533	A	C	Lactose intolerance, other/unspecified || id:finngen_R12_E4_LACTONAS	finngen_R12_E4_LACTONAS	Lactose intolerance, other/unspecified	Lactose intolerance, other/unspecified || ||	TRUE	MedicineITLab
rs10239134	7	51643665	-0.0848183	0.0724765	421086	0.241886	0.105724	A	G	Lactose intolerance, other/unspecified || id:finngen_R12_E4_LACTONAS	finngen_R12_E4_LACTONAS	Lactose intolerance, other/unspecified	Lactose intolerance, other/unspecified || ||	TRUE	MedicineITLab
rs2903400	7	70805686	-0.0466181	0.0580651	421086	0.422056	0.184166	T	G	Lactose intolerance, other/unspecified || id:finngen_R12_E4_LACTONAS	finngen_R12_E4_LACTONAS	Lactose intolerance, other/unspecified	Lactose intolerance, other/unspecified || ||	TRUE	MedicineITLab
rs12698863	7	70169252	0.0890899	0.0613011	421086	0.146136	0.156987	A	T	Lactose intolerance, other/unspecified || id:finngen_R12_E4_LACTONAS	finngen_R12_E4_LACTONAS	Lactose intolerance, other/unspecified	Lactose intolerance, other/unspecified || ||	TRUE	MedicineITLab
rs62468608	7	78541177	-0.00945224	0.082448	421086	0.908727	0.0789982	C	A	Lactose intolerance, other/unspecified || id:finngen_R12_E4_LACTONAS	finngen_R12_E4_LACTONAS	Lactose intolerance, other/unspecified	Lactose intolerance, other/unspecified || ||	TRUE	MedicineITLab
rs34153461	7	83505816	-0.114684	0.0450659	421086	0.010934	0.560416	C	A	Lactose intolerance, other/unspecified || id:finngen_R12_E4_LACTONAS	finngen_R12_E4_LACTONAS	Lactose intolerance, other/unspecified	Lactose intolerance, other/unspecified || ||	TRUE	MedicineITLab
rs16873261	7	111190332	-0.0910547	0.0956139	421086	0.340937	0.0576627	C	G	Lactose intolerance, other/unspecified || id:finngen_R12_E4_LACTONAS	finngen_R12_E4_LACTONAS	Lactose intolerance, other/unspecified	Lactose intolerance, other/unspecified || ||	TRUE	MedicineITLab
rs2906787	7	112497621	-0.0218462	0.0927403	421086	0.813772	0.938951	C	T	Lactose intolerance, other/unspecified || id:finngen_R12_E4_LACTONAS	finngen_R12_E4_LACTONAS	Lactose intolerance, other/unspecified	Lactose intolerance, other/unspecified || ||	TRUE	MedicineITLab
rs17164872	7	130369512	0.0451195	0.0477194	421086	0.344395	0.316287	T	G	Lactose intolerance, other/unspecified || id:finngen_R12_E4_LACTONAS	finngen_R12_E4_LACTONAS	Lactose intolerance, other/unspecified	Lactose intolerance, other/unspecified || ||	TRUE	MedicineITLab
rs7794348	7	139281508	0.0265589	0.100581	421086	0.791739	0.0509893	A	G	Lactose intolerance, other/unspecified || id:finngen_R12_E4_LACTONAS	finngen_R12_E4_LACTONAS	Lactose intolerance, other/unspecified	Lactose intolerance, other/unspecified || ||	TRUE	MedicineITLab
rs6967058	7	144516384	0.0535578	0.0682115	421086	0.432353	0.874624	C	T	Lactose intolerance, other/unspecified || id:finngen_R12_E4_LACTONAS	finngen_R12_E4_LACTONAS	Lactose intolerance, other/unspecified	Lactose intolerance, other/unspecified || ||	TRUE	MedicineITLab
rs112428203	7	147789158	-0.111193	0.0629899	421086	0.0775193	0.14739	T	C	Lactose intolerance, other/unspecified || id:finngen_R12_E4_LACTONAS	finngen_R12_E4_LACTONAS	Lactose intolerance, other/unspecified	Lactose intolerance, other/unspecified || ||	TRUE	MedicineITLab
rs36182340	7	155326760	0.0133651	0.0699939	421086	0.848568	0.886869	T	G	Lactose intolerance, other/unspecified || id:finngen_R12_E4_LACTONAS	finngen_R12_E4_LACTONAS	Lactose intolerance, other/unspecified	Lactose intolerance, other/unspecified || ||	TRUE	MedicineITLab
rs13235115	7	155339507	-0.0114717	0.0675231	421086	0.865094	0.122802	T	C	Lactose intolerance, other/unspecified || id:finngen_R12_E4_LACTONAS	finngen_R12_E4_LACTONAS	Lactose intolerance, other/unspecified	Lactose intolerance, other/unspecified || ||	TRUE	MedicineITLab
rs7798574	7	155360543	0.040098	0.0685673	421086	0.558685	0.881479	C	T	Lactose intolerance, other/unspecified || id:finngen_R12_E4_LACTONAS	finngen_R12_E4_LACTONAS	Lactose intolerance, other/unspecified	Lactose intolerance, other/unspecified || ||	TRUE	MedicineITLab
rs2527213	7	158961802	-0.11456	0.12053	421086	0.341871	0.964958	A	C	Lactose intolerance, other/unspecified || id:finngen_R12_E4_LACTONAS	finngen_R12_E4_LACTONAS	Lactose intolerance, other/unspecified	Lactose intolerance, other/unspecified || ||	TRUE	MedicineITLab
rs73188646	8	6175467	0.00148282	0.082324	421086	0.985629	0.0797192	T	C	Lactose intolerance, other/unspecified || id:finngen_R12_E4_LACTONAS	finngen_R12_E4_LACTONAS	Lactose intolerance, other/unspecified	Lactose intolerance, other/unspecified || ||	TRUE	MedicineITLab
rs17698956	8	23538571	-0.0142473	0.0565397	421086	0.801051	0.191827	G	A	Lactose intolerance, other/unspecified || id:finngen_R12_E4_LACTONAS	finngen_R12_E4_LACTONAS	Lactose intolerance, other/unspecified	Lactose intolerance, other/unspecified || ||	TRUE	MedicineITLab
rs2137304	8	23557727	-0.000870098	0.0622641	421086	0.98885	0.151876	A	G	Lactose intolerance, other/unspecified || id:finngen_R12_E4_LACTONAS	finngen_R12_E4_LACTONAS	Lactose intolerance, other/unspecified	Lactose intolerance, other/unspecified || ||	TRUE	MedicineITLab
rs2942201	8	23561663	0.0371364	0.045872	421086	0.41819	0.384514	A	C	Lactose intolerance, other/unspecified || id:finngen_R12_E4_LACTONAS	finngen_R12_E4_LACTONAS	Lactose intolerance, other/unspecified	Lactose intolerance, other/unspecified || ||	TRUE	MedicineITLab
rs7015972	8	18430493	-0.0073532	0.0466893	421086	0.874857	0.637615	A	G	Lactose intolerance, other/unspecified || id:finngen_R12_E4_LACTONAS	finngen_R12_E4_LACTONAS	Lactose intolerance, other/unspecified	Lactose intolerance, other/unspecified || ||	TRUE	MedicineITLab
rs10100272	8	19634434	-0.0284353	0.0628488	421086	0.650952	0.849676	G	A	Lactose intolerance, other/unspecified || id:finngen_R12_E4_LACTONAS	finngen_R12_E4_LACTONAS	Lactose intolerance, other/unspecified	Lactose intolerance, other/unspecified || ||	TRUE	MedicineITLab
rs9886448	8	26512191	-0.00930529	0.0596713	421086	0.876078	0.167184	C	T	Lactose intolerance, other/unspecified || id:finngen_R12_E4_LACTONAS	finngen_R12_E4_LACTONAS	Lactose intolerance, other/unspecified	Lactose intolerance, other/unspecified || ||	TRUE	MedicineITLab
rs10096075	8	61769010	0.0357888	0.0486921	421086	0.462337	0.300964	C	G	Lactose intolerance, other/unspecified || id:finngen_R12_E4_LACTONAS	finngen_R12_E4_LACTONAS	Lactose intolerance, other/unspecified	Lactose intolerance, other/unspecified || ||	TRUE	MedicineITLab
rs140472622	8	73747026	-0.0103096	0.0605361	421086	0.86477	0.160692	T	C	Lactose intolerance, other/unspecified || id:finngen_R12_E4_LACTONAS	finngen_R12_E4_LACTONAS	Lactose intolerance, other/unspecified	Lactose intolerance, other/unspecified || ||	TRUE	MedicineITLab
rs13264085	8	126666581	0.0566703	0.0621242	421086	0.361659	0.148828	A	T	Lactose intolerance, other/unspecified || id:finngen_R12_E4_LACTONAS	finngen_R12_E4_LACTONAS	Lactose intolerance, other/unspecified	Lactose intolerance, other/unspecified || ||	TRUE	MedicineITLab
rs4501561	8	131156741	-0.0397717	0.0616384	421086	0.51877	0.845609	C	T	Lactose intolerance, other/unspecified || id:finngen_R12_E4_LACTONAS	finngen_R12_E4_LACTONAS	Lactose intolerance, other/unspecified	Lactose intolerance, other/unspecified || ||	TRUE	MedicineITLab
rs10107806	8	136341809	0.00846452	0.0704963	421086	0.904427	0.113176	T	G	Lactose intolerance, other/unspecified || id:finngen_R12_E4_LACTONAS	finngen_R12_E4_LACTONAS	Lactose intolerance, other/unspecified	Lactose intolerance, other/unspecified || ||	TRUE	MedicineITLab
rs11783357	8	143721446	-0.0266116	0.0502091	421086	0.596101	0.73015	T	C	Lactose intolerance, other/unspecified || id:finngen_R12_E4_LACTONAS	finngen_R12_E4_LACTONAS	Lactose intolerance, other/unspecified	Lactose intolerance, other/unspecified || ||	TRUE	MedicineITLab
rs2381195	9	5145887	-0.113183	0.0442892	421086	0.0106023	0.581426	C	T	Lactose intolerance, other/unspecified || id:finngen_R12_E4_LACTONAS	finngen_R12_E4_LACTONAS	Lactose intolerance, other/unspecified	Lactose intolerance, other/unspecified || ||	TRUE	MedicineITLab
rs17777155	9	18201244	0.0559269	0.0722714	421086	0.439022	0.107733	G	A	Lactose intolerance, other/unspecified || id:finngen_R12_E4_LACTONAS	finngen_R12_E4_LACTONAS	Lactose intolerance, other/unspecified	Lactose intolerance, other/unspecified || ||	TRUE	MedicineITLab
rs1335509	9	21753139	-0.0874535	0.0679339	421086	0.197978	0.876379	A	G	Lactose intolerance, other/unspecified || id:finngen_R12_E4_LACTONAS	finngen_R12_E4_LACTONAS	Lactose intolerance, other/unspecified	Lactose intolerance, other/unspecified || ||	TRUE	MedicineITLab
rs1330325	9	21265198	0.0428322	0.0466547	421086	0.358583	0.350289	A	T	Lactose intolerance, other/unspecified || id:finngen_R12_E4_LACTONAS	finngen_R12_E4_LACTONAS	Lactose intolerance, other/unspecified	Lactose intolerance, other/unspecified || ||	TRUE	MedicineITLab
rs55682375	9	21808353	-0.00879463	0.137661	421086	0.949061	0.0272319	A	G	Lactose intolerance, other/unspecified || id:finngen_R12_E4_LACTONAS	finngen_R12_E4_LACTONAS	Lactose intolerance, other/unspecified	Lactose intolerance, other/unspecified || ||	TRUE	MedicineITLab
rs10966460	9	24786607	-0.0859205	0.0670657	421086	0.200145	0.126453	G	A	Lactose intolerance, other/unspecified || id:finngen_R12_E4_LACTONAS	finngen_R12_E4_LACTONAS	Lactose intolerance, other/unspecified	Lactose intolerance, other/unspecified || ||	TRUE	MedicineITLab
rs73647057	9	69004655	0.104889	0.130927	421086	0.42306	0.0306707	C	T	Lactose intolerance, other/unspecified || id:finngen_R12_E4_LACTONAS	finngen_R12_E4_LACTONAS	Lactose intolerance, other/unspecified	Lactose intolerance, other/unspecified || ||	TRUE	MedicineITLab
rs7861671	9	80185333	0.0349855	0.0608009	421086	0.565012	0.840665	C	G	Lactose intolerance, other/unspecified || id:finngen_R12_E4_LACTONAS	finngen_R12_E4_LACTONAS	Lactose intolerance, other/unspecified	Lactose intolerance, other/unspecified || ||	TRUE	MedicineITLab
rs142500830	9	90366574	0.23406	0.136603	421086	0.0866323	0.0275175	A	G	Lactose intolerance, other/unspecified || id:finngen_R12_E4_LACTONAS	finngen_R12_E4_LACTONAS	Lactose intolerance, other/unspecified	Lactose intolerance, other/unspecified || ||	TRUE	MedicineITLab
rs10761245	9	93625393	0.0173201	0.0446992	421086	0.698401	0.497011	T	C	Lactose intolerance, other/unspecified || id:finngen_R12_E4_LACTONAS	finngen_R12_E4_LACTONAS	Lactose intolerance, other/unspecified	Lactose intolerance, other/unspecified || ||	TRUE	MedicineITLab
rs34990336	9	107511301	-0.0477245	0.0583395	421086	0.413329	0.18103	G	A	Lactose intolerance, other/unspecified || id:finngen_R12_E4_LACTONAS	finngen_R12_E4_LACTONAS	Lactose intolerance, other/unspecified	Lactose intolerance, other/unspecified || ||	TRUE	MedicineITLab
rs112691179	10	907902	-0.0186836	0.107035	421086	0.861429	0.0452055	T	C	Lactose intolerance, other/unspecified || id:finngen_R12_E4_LACTONAS	finngen_R12_E4_LACTONAS	Lactose intolerance, other/unspecified	Lactose intolerance, other/unspecified || ||	TRUE	MedicineITLab
rs11255970	10	8895322	0.0566183	0.0546642	421086	0.30032	0.212613	A	C	Lactose intolerance, other/unspecified || id:finngen_R12_E4_LACTONAS	finngen_R12_E4_LACTONAS	Lactose intolerance, other/unspecified	Lactose intolerance, other/unspecified || ||	TRUE	MedicineITLab
rs74949229	10	9484983	-0.0628474	0.0907098	421086	0.488409	0.0643844	A	G	Lactose intolerance, other/unspecified || id:finngen_R12_E4_LACTONAS	finngen_R12_E4_LACTONAS	Lactose intolerance, other/unspecified	Lactose intolerance, other/unspecified || ||	TRUE	MedicineITLab
rs11818856	10	14052654	0.0691694	0.0443789	421086	0.119089	0.506651	C	G	Lactose intolerance, other/unspecified || id:finngen_R12_E4_LACTONAS	finngen_R12_E4_LACTONAS	Lactose intolerance, other/unspecified	Lactose intolerance, other/unspecified || ||	TRUE	MedicineITLab
rs9787431	10	14104092	0.0019801	0.0478159	421086	0.966968	0.679341	T	A	Lactose intolerance, other/unspecified || id:finngen_R12_E4_LACTONAS	finngen_R12_E4_LACTONAS	Lactose intolerance, other/unspecified	Lactose intolerance, other/unspecified || ||	TRUE	MedicineITLab
rs61844177	10	18171893	0.00579952	0.046678	421086	0.901121	0.353913	C	T	Lactose intolerance, other/unspecified || id:finngen_R12_E4_LACTONAS	finngen_R12_E4_LACTONAS	Lactose intolerance, other/unspecified	Lactose intolerance, other/unspecified || ||	TRUE	MedicineITLab
rs947089	10	30765139	0.0178203	0.0448936	421086	0.691409	0.430538	T	A	Lactose intolerance, other/unspecified || id:finngen_R12_E4_LACTONAS	finngen_R12_E4_LACTONAS	Lactose intolerance, other/unspecified	Lactose intolerance, other/unspecified || ||	TRUE	MedicineITLab
rs9663125	10	29577980	0.0442447	0.0448134	421086	0.323492	0.449103	T	G	Lactose intolerance, other/unspecified || id:finngen_R12_E4_LACTONAS	finngen_R12_E4_LACTONAS	Lactose intolerance, other/unspecified	Lactose intolerance, other/unspecified || ||	TRUE	MedicineITLab
rs2504016	10	32899506	0.0148237	0.0808043	421086	0.854444	0.0836349	G	A	Lactose intolerance, other/unspecified || id:finngen_R12_E4_LACTONAS	finngen_R12_E4_LACTONAS	Lactose intolerance, other/unspecified	Lactose intolerance, other/unspecified || ||	TRUE	MedicineITLab
rs12781290	10	71231338	0.0271525	0.049617	421086	0.584213	0.282975	A	G	Lactose intolerance, other/unspecified || id:finngen_R12_E4_LACTONAS	finngen_R12_E4_LACTONAS	Lactose intolerance, other/unspecified	Lactose intolerance, other/unspecified || ||	TRUE	MedicineITLab
rs12359494	10	80030480	0.0287684	0.0447134	421086	0.519968	0.553686	T	C	Lactose intolerance, other/unspecified || id:finngen_R12_E4_LACTONAS	finngen_R12_E4_LACTONAS	Lactose intolerance, other/unspecified	Lactose intolerance, other/unspecified || ||	TRUE	MedicineITLab
rs7904867	10	80593031	-0.0616768	0.0459864	421086	0.179856	0.380151	C	T	Lactose intolerance, other/unspecified || id:finngen_R12_E4_LACTONAS	finngen_R12_E4_LACTONAS	Lactose intolerance, other/unspecified	Lactose intolerance, other/unspecified || ||	TRUE	MedicineITLab
rs72814612	10	94181702	-0.0255879	0.0661917	421086	0.699072	0.130201	C	A	Lactose intolerance, other/unspecified || id:finngen_R12_E4_LACTONAS	finngen_R12_E4_LACTONAS	Lactose intolerance, other/unspecified	Lactose intolerance, other/unspecified || ||	TRUE	MedicineITLab
rs75084758	10	106227332	0.0822274	0.092541	421086	0.374244	0.0621551	T	C	Lactose intolerance, other/unspecified || id:finngen_R12_E4_LACTONAS	finngen_R12_E4_LACTONAS	Lactose intolerance, other/unspecified	Lactose intolerance, other/unspecified || ||	TRUE	MedicineITLab
rs12414617	10	116296773	0.151395	0.0823256	421086	0.0659189	0.0804904	G	T	Lactose intolerance, other/unspecified || id:finngen_R12_E4_LACTONAS	finngen_R12_E4_LACTONAS	Lactose intolerance, other/unspecified	Lactose intolerance, other/unspecified || ||	TRUE	MedicineITLab
rs592284	10	115372538	-0.0221028	0.0573571	421086	0.699976	0.811856	T	G	Lactose intolerance, other/unspecified || id:finngen_R12_E4_LACTONAS	finngen_R12_E4_LACTONAS	Lactose intolerance, other/unspecified	Lactose intolerance, other/unspecified || ||	TRUE	MedicineITLab
rs12570677	10	127796470	0.0358088	0.071244	421086	0.615231	0.11191	A	T	Lactose intolerance, other/unspecified || id:finngen_R12_E4_LACTONAS	finngen_R12_E4_LACTONAS	Lactose intolerance, other/unspecified	Lactose intolerance, other/unspecified || ||	TRUE	MedicineITLab
rs12772838	10	125147706	-0.157086	0.111185	421086	0.157705	0.0422312	T	C	Lactose intolerance, other/unspecified || id:finngen_R12_E4_LACTONAS	finngen_R12_E4_LACTONAS	Lactose intolerance, other/unspecified	Lactose intolerance, other/unspecified || ||	TRUE	MedicineITLab
rs34566098	10	125172088	-0.0242477	0.109742	421086	0.82513	0.0431539	G	A	Lactose intolerance, other/unspecified || id:finngen_R12_E4_LACTONAS	finngen_R12_E4_LACTONAS	Lactose intolerance, other/unspecified	Lactose intolerance, other/unspecified || ||	TRUE	MedicineITLab
rs72836424	10	127239189	0.0932377	0.0709677	421086	0.188912	0.111385	C	T	Lactose intolerance, other/unspecified || id:finngen_R12_E4_LACTONAS	finngen_R12_E4_LACTONAS	Lactose intolerance, other/unspecified	Lactose intolerance, other/unspecified || ||	TRUE	MedicineITLab
rs325705	11	6243636	-0.0385941	0.0446895	421086	0.387805	0.534277	A	G	Lactose intolerance, other/unspecified || id:finngen_R12_E4_LACTONAS	finngen_R12_E4_LACTONAS	Lactose intolerance, other/unspecified	Lactose intolerance, other/unspecified || ||	TRUE	MedicineITLab
rs6416172	11	16974199	0.0484511	0.0457348	421086	0.289422	0.392931	T	C	Lactose intolerance, other/unspecified || id:finngen_R12_E4_LACTONAS	finngen_R12_E4_LACTONAS	Lactose intolerance, other/unspecified	Lactose intolerance, other/unspecified || ||	TRUE	MedicineITLab
rs11029745	11	26938837	-0.0741194	0.0650823	421086	0.254763	0.13614	T	C	Lactose intolerance, other/unspecified || id:finngen_R12_E4_LACTONAS	finngen_R12_E4_LACTONAS	Lactose intolerance, other/unspecified	Lactose intolerance, other/unspecified || ||	TRUE	MedicineITLab
rs61881300	11	35826019	0.0215417	0.052585	421086	0.682059	0.236607	T	C	Lactose intolerance, other/unspecified || id:finngen_R12_E4_LACTONAS	finngen_R12_E4_LACTONAS	Lactose intolerance, other/unspecified	Lactose intolerance, other/unspecified || ||	TRUE	MedicineITLab
rs2145794	11	34333366	-0.0224229	0.055196	421086	0.684565	0.792606	A	T	Lactose intolerance, other/unspecified || id:finngen_R12_E4_LACTONAS	finngen_R12_E4_LACTONAS	Lactose intolerance, other/unspecified	Lactose intolerance, other/unspecified || ||	TRUE	MedicineITLab
rs12189770	6	138347845	0.0362782	0.0490928	421086	0.459924	0.304936	G	A	Lactose intolerance, other/unspecified || id:finngen_R12_E4_LACTONAS	finngen_R12_E4_LACTONAS	Lactose intolerance, other/unspecified	Lactose intolerance, other/unspecified || ||	TRUE	MedicineITLab
rs9399647	6	148306173	-0.000791262	0.0453204	421086	0.98607	0.591223	T	G	Lactose intolerance, other/unspecified || id:finngen_R12_E4_LACTONAS	finngen_R12_E4_LACTONAS	Lactose intolerance, other/unspecified	Lactose intolerance, other/unspecified || ||	TRUE	MedicineITLab
rs10484603	6	155403444	-0.0634235	0.100645	421086	0.528583	0.0529991	G	A	Lactose intolerance, other/unspecified || id:finngen_R12_E4_LACTONAS	finngen_R12_E4_LACTONAS	Lactose intolerance, other/unspecified	Lactose intolerance, other/unspecified || ||	TRUE	MedicineITLab
rs6930880	6	162325327	0.0419614	0.0446013	421086	0.346802	0.518025	T	C	Lactose intolerance, other/unspecified || id:finngen_R12_E4_LACTONAS	finngen_R12_E4_LACTONAS	Lactose intolerance, other/unspecified	Lactose intolerance, other/unspecified || ||	TRUE	MedicineITLab
rs7768092	6	168304326	0.0499764	0.0777939	421086	0.5206	0.09226	C	T	Lactose intolerance, other/unspecified || id:finngen_R12_E4_LACTONAS	finngen_R12_E4_LACTONAS	Lactose intolerance, other/unspecified	Lactose intolerance, other/unspecified || ||	TRUE	MedicineITLab
rs6455422	6	168785494	0.0309752	0.0569592	421086	0.586569	0.814154	G	A	Lactose intolerance, other/unspecified || id:finngen_R12_E4_LACTONAS	finngen_R12_E4_LACTONAS	Lactose intolerance, other/unspecified	Lactose intolerance, other/unspecified || ||	TRUE	MedicineITLab
rs734738	6	134247783	0.108079	0.0464589	421086	0.0200009	0.613029	T	C	Lactose intolerance, other/unspecified || id:finngen_R12_E4_LACTONAS	finngen_R12_E4_LACTONAS	Lactose intolerance, other/unspecified	Lactose intolerance, other/unspecified || ||	TRUE	MedicineITLab
rs2239926	7	18596938	-0.0224063	0.04922	421086	0.648945	0.286498	C	G	Lactose intolerance, other/unspecified || id:finngen_R12_E4_LACTONAS	finngen_R12_E4_LACTONAS	Lactose intolerance, other/unspecified	Lactose intolerance, other/unspecified || ||	TRUE	MedicineITLab
rs12673975	7	21487702	-0.0284849	0.0464086	421086	0.539358	0.643326	A	G	Lactose intolerance, other/unspecified || id:finngen_R12_E4_LACTONAS	finngen_R12_E4_LACTONAS	Lactose intolerance, other/unspecified	Lactose intolerance, other/unspecified || ||	TRUE	MedicineITLab
rs12700345	7	22094967	0.0106673	0.0589586	421086	0.856424	0.170366	G	C	Lactose intolerance, other/unspecified || id:finngen_R12_E4_LACTONAS	finngen_R12_E4_LACTONAS	Lactose intolerance, other/unspecified	Lactose intolerance, other/unspecified || ||	TRUE	MedicineITLab
rs6944623	7	33180249	-0.0098528	0.0689295	421086	0.886337	0.881986	C	G	Lactose intolerance, other/unspecified || id:finngen_R12_E4_LACTONAS	finngen_R12_E4_LACTONAS	Lactose intolerance, other/unspecified	Lactose intolerance, other/unspecified || ||	TRUE	MedicineITLab
rs6970565	7	46133528	0.0105416	0.0447709	421086	0.813854	0.435823	C	T	Lactose intolerance, other/unspecified || id:finngen_R12_E4_LACTONAS	finngen_R12_E4_LACTONAS	Lactose intolerance, other/unspecified	Lactose intolerance, other/unspecified || ||	TRUE	MedicineITLab
rs7791761	7	70246331	-0.0301661	0.0779571	421086	0.698787	0.0900066	T	C	Lactose intolerance, other/unspecified || id:finngen_R12_E4_LACTONAS	finngen_R12_E4_LACTONAS	Lactose intolerance, other/unspecified	Lactose intolerance, other/unspecified || ||	TRUE	MedicineITLab
rs11769306	7	74430846	-0.0309646	0.0595652	421086	0.603173	0.169734	A	G	Lactose intolerance, other/unspecified || id:finngen_R12_E4_LACTONAS	finngen_R12_E4_LACTONAS	Lactose intolerance, other/unspecified	Lactose intolerance, other/unspecified || ||	TRUE	MedicineITLab
rs17147827	7	78457967	-0.0113075	0.0599655	421086	0.850433	0.165883	T	G	Lactose intolerance, other/unspecified || id:finngen_R12_E4_LACTONAS	finngen_R12_E4_LACTONAS	Lactose intolerance, other/unspecified	Lactose intolerance, other/unspecified || ||	TRUE	MedicineITLab
rs12707570	7	83207982	-0.0465397	0.0445999	421086	0.296719	0.532635	C	A	Lactose intolerance, other/unspecified || id:finngen_R12_E4_LACTONAS	finngen_R12_E4_LACTONAS	Lactose intolerance, other/unspecified	Lactose intolerance, other/unspecified || ||	TRUE	MedicineITLab
rs73404911	7	98832621	-0.00619007	0.0551393	421086	0.910615	0.209173	G	A	Lactose intolerance, other/unspecified || id:finngen_R12_E4_LACTONAS	finngen_R12_E4_LACTONAS	Lactose intolerance, other/unspecified	Lactose intolerance, other/unspecified || ||	TRUE	MedicineITLab
rs1093520	7	98530106	-0.0455761	0.0750587	421086	0.543713	0.895309	G	T	Lactose intolerance, other/unspecified || id:finngen_R12_E4_LACTONAS	finngen_R12_E4_LACTONAS	Lactose intolerance, other/unspecified	Lactose intolerance, other/unspecified || ||	TRUE	MedicineITLab
rs147911740	7	105672159	0.116851	0.0942303	421086	0.214955	0.0600621	A	G	Lactose intolerance, other/unspecified || id:finngen_R12_E4_LACTONAS	finngen_R12_E4_LACTONAS	Lactose intolerance, other/unspecified	Lactose intolerance, other/unspecified || ||	TRUE	MedicineITLab
rs7793841	7	109291944	-0.0533742	0.0500043	421086	0.285795	0.728245	A	G	Lactose intolerance, other/unspecified || id:finngen_R12_E4_LACTONAS	finngen_R12_E4_LACTONAS	Lactose intolerance, other/unspecified	Lactose intolerance, other/unspecified || ||	TRUE	MedicineITLab
rs10215754	7	125833507	0.0655319	0.10166	421086	0.519173	0.0504895	A	T	Lactose intolerance, other/unspecified || id:finngen_R12_E4_LACTONAS	finngen_R12_E4_LACTONAS	Lactose intolerance, other/unspecified	Lactose intolerance, other/unspecified || ||	TRUE	MedicineITLab
rs62483577	7	122731594	-0.0294106	0.0474798	421086	0.535631	0.670071	C	A	Lactose intolerance, other/unspecified || id:finngen_R12_E4_LACTONAS	finngen_R12_E4_LACTONAS	Lactose intolerance, other/unspecified	Lactose intolerance, other/unspecified || ||	TRUE	MedicineITLab
rs894795	7	135877753	0.0381147	0.0445362	421086	0.3921	0.535213	T	C	Lactose intolerance, other/unspecified || id:finngen_R12_E4_LACTONAS	finngen_R12_E4_LACTONAS	Lactose intolerance, other/unspecified	Lactose intolerance, other/unspecified || ||	TRUE	MedicineITLab
rs113333050	7	136732623	-0.0558563	0.104515	421086	0.59304	0.0472811	T	C	Lactose intolerance, other/unspecified || id:finngen_R12_E4_LACTONAS	finngen_R12_E4_LACTONAS	Lactose intolerance, other/unspecified	Lactose intolerance, other/unspecified || ||	TRUE	MedicineITLab
rs34070159	7	148611848	0.0215495	0.0641922	421086	0.737094	0.142857	T	C	Lactose intolerance, other/unspecified || id:finngen_R12_E4_LACTONAS	finngen_R12_E4_LACTONAS	Lactose intolerance, other/unspecified	Lactose intolerance, other/unspecified || ||	TRUE	MedicineITLab
rs2535959	7	152920146	0.0514755	0.0468379	421086	0.271762	0.375181	C	A	Lactose intolerance, other/unspecified || id:finngen_R12_E4_LACTONAS	finngen_R12_E4_LACTONAS	Lactose intolerance, other/unspecified	Lactose intolerance, other/unspecified || ||	TRUE	MedicineITLab
rs76864278	8	14815183	-0.0570405	0.0489007	421086	0.243431	0.295855	G	T	Lactose intolerance, other/unspecified || id:finngen_R12_E4_LACTONAS	finngen_R12_E4_LACTONAS	Lactose intolerance, other/unspecified	Lactose intolerance, other/unspecified || ||	TRUE	MedicineITLab
rs208029	8	17983478	-0.041927	0.0576039	421086	0.466706	0.819889	G	T	Lactose intolerance, other/unspecified || id:finngen_R12_E4_LACTONAS	finngen_R12_E4_LACTONAS	Lactose intolerance, other/unspecified	Lactose intolerance, other/unspecified || ||	TRUE	MedicineITLab
rs327229	8	26604645	0.00339606	0.0721405	421086	0.962453	0.893598	C	T	Lactose intolerance, other/unspecified || id:finngen_R12_E4_LACTONAS	finngen_R12_E4_LACTONAS	Lactose intolerance, other/unspecified	Lactose intolerance, other/unspecified || ||	TRUE	MedicineITLab
rs2175835	8	29418262	-0.101458	0.0771354	421086	0.188401	0.09166	C	T	Lactose intolerance, other/unspecified || id:finngen_R12_E4_LACTONAS	finngen_R12_E4_LACTONAS	Lactose intolerance, other/unspecified	Lactose intolerance, other/unspecified || ||	TRUE	MedicineITLab
rs4301441	8	40681837	-0.0334027	0.0588285	421086	0.570172	0.17424	G	T	Lactose intolerance, other/unspecified || id:finngen_R12_E4_LACTONAS	finngen_R12_E4_LACTONAS	Lactose intolerance, other/unspecified	Lactose intolerance, other/unspecified || ||	TRUE	MedicineITLab
rs10093578	8	40563332	0.177484	0.113485	421086	0.117831	0.0408066	A	G	Lactose intolerance, other/unspecified || id:finngen_R12_E4_LACTONAS	finngen_R12_E4_LACTONAS	Lactose intolerance, other/unspecified	Lactose intolerance, other/unspecified || ||	TRUE	MedicineITLab
rs12550124	8	49782220	-0.0573978	0.0668912	421086	0.39085	0.874377	T	A	Lactose intolerance, other/unspecified || id:finngen_R12_E4_LACTONAS	finngen_R12_E4_LACTONAS	Lactose intolerance, other/unspecified	Lactose intolerance, other/unspecified || ||	TRUE	MedicineITLab
rs7000832	8	81044160	0.0150836	0.0461755	421086	0.743926	0.39633	A	C	Lactose intolerance, other/unspecified || id:finngen_R12_E4_LACTONAS	finngen_R12_E4_LACTONAS	Lactose intolerance, other/unspecified	Lactose intolerance, other/unspecified || ||	TRUE	MedicineITLab
rs3107045	8	95780521	-0.0761914	0.0888768	421086	0.391296	0.932224	G	A	Lactose intolerance, other/unspecified || id:finngen_R12_E4_LACTONAS	finngen_R12_E4_LACTONAS	Lactose intolerance, other/unspecified	Lactose intolerance, other/unspecified || ||	TRUE	MedicineITLab
rs11986537	8	105868421	0.0394068	0.0506612	421086	0.436658	0.261738	T	C	Lactose intolerance, other/unspecified || id:finngen_R12_E4_LACTONAS	finngen_R12_E4_LACTONAS	Lactose intolerance, other/unspecified	Lactose intolerance, other/unspecified || ||	TRUE	MedicineITLab
rs7460645	8	130061778	0.0244743	0.0444963	421086	0.582299	0.534224	G	A	Lactose intolerance, other/unspecified || id:finngen_R12_E4_LACTONAS	finngen_R12_E4_LACTONAS	Lactose intolerance, other/unspecified	Lactose intolerance, other/unspecified || ||	TRUE	MedicineITLab
rs17696544	8	137921697	0.0422809	0.0669169	421086	0.52749	0.128751	G	A	Lactose intolerance, other/unspecified || id:finngen_R12_E4_LACTONAS	finngen_R12_E4_LACTONAS	Lactose intolerance, other/unspecified	Lactose intolerance, other/unspecified || ||	TRUE	MedicineITLab
rs7023657	9	8068400	0.0548719	0.0480369	421086	0.253334	0.311738	A	G	Lactose intolerance, other/unspecified || id:finngen_R12_E4_LACTONAS	finngen_R12_E4_LACTONAS	Lactose intolerance, other/unspecified	Lactose intolerance, other/unspecified || ||	TRUE	MedicineITLab
rs116928170	9	10658073	0.0669589	0.0631547	421086	0.289037	0.146766	C	T	Lactose intolerance, other/unspecified || id:finngen_R12_E4_LACTONAS	finngen_R12_E4_LACTONAS	Lactose intolerance, other/unspecified	Lactose intolerance, other/unspecified || ||	TRUE	MedicineITLab
rs12006002	9	18166901	0.008395	0.0486673	421086	0.863046	0.299087	T	C	Lactose intolerance, other/unspecified || id:finngen_R12_E4_LACTONAS	finngen_R12_E4_LACTONAS	Lactose intolerance, other/unspecified	Lactose intolerance, other/unspecified || ||	TRUE	MedicineITLab
rs1419253	9	19892750	-0.0131356	0.0453004	421086	0.771841	0.406409	G	A	Lactose intolerance, other/unspecified || id:finngen_R12_E4_LACTONAS	finngen_R12_E4_LACTONAS	Lactose intolerance, other/unspecified	Lactose intolerance, other/unspecified || ||	TRUE	MedicineITLab
rs2065501	9	22140225	-0.0206954	0.0460493	421086	0.653129	0.619208	C	A	Lactose intolerance, other/unspecified || id:finngen_R12_E4_LACTONAS	finngen_R12_E4_LACTONAS	Lactose intolerance, other/unspecified	Lactose intolerance, other/unspecified || ||	TRUE	MedicineITLab
rs72700025	9	24049519	-0.0448621	0.0581147	421086	0.440139	0.17884	A	G	Lactose intolerance, other/unspecified || id:finngen_R12_E4_LACTONAS	finngen_R12_E4_LACTONAS	Lactose intolerance, other/unspecified	Lactose intolerance, other/unspecified || ||	TRUE	MedicineITLab
rs4878453	9	27435735	0.0827142	0.0943259	421086	0.380542	0.0597152	G	A	Lactose intolerance, other/unspecified || id:finngen_R12_E4_LACTONAS	finngen_R12_E4_LACTONAS	Lactose intolerance, other/unspecified	Lactose intolerance, other/unspecified || ||	TRUE	MedicineITLab
rs557948	9	33230473	-0.0453618	0.0635964	421086	0.475675	0.141899	T	C	Lactose intolerance, other/unspecified || id:finngen_R12_E4_LACTONAS	finngen_R12_E4_LACTONAS	Lactose intolerance, other/unspecified	Lactose intolerance, other/unspecified || ||	TRUE	MedicineITLab
rs144770262	9	34067429	-0.130285	0.0777844	421086	0.0939442	0.0901405	A	G	Lactose intolerance, other/unspecified || id:finngen_R12_E4_LACTONAS	finngen_R12_E4_LACTONAS	Lactose intolerance, other/unspecified	Lactose intolerance, other/unspecified || ||	TRUE	MedicineITLab
rs139901450	9	35597688	0.0329593	0.117564	421086	0.779207	0.0372364	T	C	Lactose intolerance, other/unspecified || id:finngen_R12_E4_LACTONAS	finngen_R12_E4_LACTONAS	Lactose intolerance, other/unspecified	Lactose intolerance, other/unspecified || ||	TRUE	MedicineITLab
rs11139651	9	69658982	0.0161869	0.0581066	421086	0.780572	0.176617	C	T	Lactose intolerance, other/unspecified || id:finngen_R12_E4_LACTONAS	finngen_R12_E4_LACTONAS	Lactose intolerance, other/unspecified	Lactose intolerance, other/unspecified || ||	TRUE	MedicineITLab
rs71507888	9	74891857	-0.029956	0.051787	421086	0.562963	0.253432	G	C	Lactose intolerance, other/unspecified || id:finngen_R12_E4_LACTONAS	finngen_R12_E4_LACTONAS	Lactose intolerance, other/unspecified	Lactose intolerance, other/unspecified || ||	TRUE	MedicineITLab
rs117300263	9	71854951	0.121578	0.109353	421086	0.266228	0.0438178	A	G	Lactose intolerance, other/unspecified || id:finngen_R12_E4_LACTONAS	finngen_R12_E4_LACTONAS	Lactose intolerance, other/unspecified	Lactose intolerance, other/unspecified || ||	TRUE	MedicineITLab
rs278731	9	73547477	-0.147948	0.0952496	421086	0.120359	0.058216	T	C	Lactose intolerance, other/unspecified || id:finngen_R12_E4_LACTONAS	finngen_R12_E4_LACTONAS	Lactose intolerance, other/unspecified	Lactose intolerance, other/unspecified || ||	TRUE	MedicineITLab
rs73654027	9	91681435	-0.0509035	0.0783234	421086	0.515749	0.0883894	C	G	Lactose intolerance, other/unspecified || id:finngen_R12_E4_LACTONAS	finngen_R12_E4_LACTONAS	Lactose intolerance, other/unspecified	Lactose intolerance, other/unspecified || ||	TRUE	MedicineITLab
rs1878735	9	107111712	0.0328938	0.0609977	421086	0.589705	0.156612	A	C	Lactose intolerance, other/unspecified || id:finngen_R12_E4_LACTONAS	finngen_R12_E4_LACTONAS	Lactose intolerance, other/unspecified	Lactose intolerance, other/unspecified || ||	TRUE	MedicineITLab
rs75292198	10	6771464	-0.131656	0.0761351	421086	0.0837664	0.0938016	T	C	Lactose intolerance, other/unspecified || id:finngen_R12_E4_LACTONAS	finngen_R12_E4_LACTONAS	Lactose intolerance, other/unspecified	Lactose intolerance, other/unspecified || ||	TRUE	MedicineITLab
rs72773357	10	8460454	0.00478842	0.0660662	421086	0.942221	0.12981	C	T	Lactose intolerance, other/unspecified || id:finngen_R12_E4_LACTONAS	finngen_R12_E4_LACTONAS	Lactose intolerance, other/unspecified	Lactose intolerance, other/unspecified || ||	TRUE	MedicineITLab
rs10752292	10	13305821	-0.0143714	0.0519228	421086	0.781946	0.757842	G	A	Lactose intolerance, other/unspecified || id:finngen_R12_E4_LACTONAS	finngen_R12_E4_LACTONAS	Lactose intolerance, other/unspecified	Lactose intolerance, other/unspecified || ||	TRUE	MedicineITLab
rs12761356	10	14232741	0.0607252	0.0447915	421086	0.175185	0.454065	C	T	Lactose intolerance, other/unspecified || id:finngen_R12_E4_LACTONAS	finngen_R12_E4_LACTONAS	Lactose intolerance, other/unspecified	Lactose intolerance, other/unspecified || ||	TRUE	MedicineITLab
rs7068964	10	14233727	0.0614462	0.0447698	421086	0.16991	0.453742	G	A	Lactose intolerance, other/unspecified || id:finngen_R12_E4_LACTONAS	finngen_R12_E4_LACTONAS	Lactose intolerance, other/unspecified	Lactose intolerance, other/unspecified || ||	TRUE	MedicineITLab
rs17366560	10	43361164	-0.177114	0.126568	421086	0.161705	0.0322211	T	A	Lactose intolerance, other/unspecified || id:finngen_R12_E4_LACTONAS	finngen_R12_E4_LACTONAS	Lactose intolerance, other/unspecified	Lactose intolerance, other/unspecified || ||	TRUE	MedicineITLab
rs1149732	10	78226595	0.039512	0.0453362	421086	0.383463	0.395329	T	C	Lactose intolerance, other/unspecified || id:finngen_R12_E4_LACTONAS	finngen_R12_E4_LACTONAS	Lactose intolerance, other/unspecified	Lactose intolerance, other/unspecified || ||	TRUE	MedicineITLab
rs1249137	10	78230643	0.0423118	0.0456502	421086	0.353994	0.38236	T	C	Lactose intolerance, other/unspecified || id:finngen_R12_E4_LACTONAS	finngen_R12_E4_LACTONAS	Lactose intolerance, other/unspecified	Lactose intolerance, other/unspecified || ||	TRUE	MedicineITLab
rs3781339	10	103668394	-0.0334779	0.0521506	421086	0.520908	0.241798	T	C	Lactose intolerance, other/unspecified || id:finngen_R12_E4_LACTONAS	finngen_R12_E4_LACTONAS	Lactose intolerance, other/unspecified	Lactose intolerance, other/unspecified || ||	TRUE	MedicineITLab
rs1969724	10	100919331	-0.0532287	0.0573059	421086	0.352966	0.814749	A	T	Lactose intolerance, other/unspecified || id:finngen_R12_E4_LACTONAS	finngen_R12_E4_LACTONAS	Lactose intolerance, other/unspecified	Lactose intolerance, other/unspecified || ||	TRUE	MedicineITLab
rs805719	10	104045552	-0.0103657	0.0513943	421086	0.840159	0.746442	A	G	Lactose intolerance, other/unspecified || id:finngen_R12_E4_LACTONAS	finngen_R12_E4_LACTONAS	Lactose intolerance, other/unspecified	Lactose intolerance, other/unspecified || ||	TRUE	MedicineITLab
rs2244670	10	109764678	0.0331701	0.0574662	421086	0.563796	0.182576	A	T	Lactose intolerance, other/unspecified || id:finngen_R12_E4_LACTONAS	finngen_R12_E4_LACTONAS	Lactose intolerance, other/unspecified	Lactose intolerance, other/unspecified || ||	TRUE	MedicineITLab
rs2362966	10	123801171	-0.0219437	0.110593	421086	0.842717	0.0422455	C	G	Lactose intolerance, other/unspecified || id:finngen_R12_E4_LACTONAS	finngen_R12_E4_LACTONAS	Lactose intolerance, other/unspecified	Lactose intolerance, other/unspecified || ||	TRUE	MedicineITLab
rs34011530	11	1668231	0.0103159	0.0654134	421086	0.87469	0.136225	G	C	Lactose intolerance, other/unspecified || id:finngen_R12_E4_LACTONAS	finngen_R12_E4_LACTONAS	Lactose intolerance, other/unspecified	Lactose intolerance, other/unspecified || ||	TRUE	MedicineITLab
rs1596848	11	25016733	0.0340727	0.0444576	421086	0.443433	0.494873	A	G	Lactose intolerance, other/unspecified || id:finngen_R12_E4_LACTONAS	finngen_R12_E4_LACTONAS	Lactose intolerance, other/unspecified	Lactose intolerance, other/unspecified || ||	TRUE	MedicineITLab
rs1941024	11	60508467	-0.0741748	0.0453558	421086	0.101966	0.590506	A	G	Lactose intolerance, other/unspecified || id:finngen_R12_E4_LACTONAS	finngen_R12_E4_LACTONAS	Lactose intolerance, other/unspecified	Lactose intolerance, other/unspecified || ||	TRUE	MedicineITLab
rs602124	11	69574085	-0.0659355	0.0540927	421086	0.222869	0.782722	C	G	Lactose intolerance, other/unspecified || id:finngen_R12_E4_LACTONAS	finngen_R12_E4_LACTONAS	Lactose intolerance, other/unspecified	Lactose intolerance, other/unspecified || ||	TRUE	MedicineITLab
rs2373545	11	80603535	0.0984687	0.0772254	421086	0.20228	0.0910347	C	G	Lactose intolerance, other/unspecified || id:finngen_R12_E4_LACTONAS	finngen_R12_E4_LACTONAS	Lactose intolerance, other/unspecified	Lactose intolerance, other/unspecified || ||	TRUE	MedicineITLab
rs1453942	11	82080529	-0.00655935	0.0446995	421086	0.883335	0.459095	G	A	Lactose intolerance, other/unspecified || id:finngen_R12_E4_LACTONAS	finngen_R12_E4_LACTONAS	Lactose intolerance, other/unspecified	Lactose intolerance, other/unspecified || ||	TRUE	MedicineITLab
rs10915295	1	4941428	0.0703955	0.0474068	421086	0.137563	0.348245	G	T	Lactose intolerance, other/unspecified || id:finngen_R12_E4_LACTONAS	finngen_R12_E4_LACTONAS	Lactose intolerance, other/unspecified	Lactose intolerance, other/unspecified || ||	TRUE	MedicineITLab
rs17029909	1	6822129	0.0192971	0.0489834	421086	0.693616	0.292668	G	A	Lactose intolerance, other/unspecified || id:finngen_R12_E4_LACTONAS	finngen_R12_E4_LACTONAS	Lactose intolerance, other/unspecified	Lactose intolerance, other/unspecified || ||	TRUE	MedicineITLab
rs75364946	1	9435041	-0.00600955	0.104344	421086	0.954073	0.0477048	A	T	Lactose intolerance, other/unspecified || id:finngen_R12_E4_LACTONAS	finngen_R12_E4_LACTONAS	Lactose intolerance, other/unspecified	Lactose intolerance, other/unspecified || ||	TRUE	MedicineITLab
rs143123895	1	33430474	-0.318704	0.128517	421086	0.0131438	0.0309921	C	G	Lactose intolerance, other/unspecified || id:finngen_R12_E4_LACTONAS	finngen_R12_E4_LACTONAS	Lactose intolerance, other/unspecified	Lactose intolerance, other/unspecified || ||	TRUE	MedicineITLab
rs12134195	1	66385859	0.0159639	0.0771416	421086	0.836055	0.0917082	C	A	Lactose intolerance, other/unspecified || id:finngen_R12_E4_LACTONAS	finngen_R12_E4_LACTONAS	Lactose intolerance, other/unspecified	Lactose intolerance, other/unspecified || ||	TRUE	MedicineITLab
rs7514177	1	77317076	-0.0164376	0.0481454	421086	0.732791	0.305458	A	G	Lactose intolerance, other/unspecified || id:finngen_R12_E4_LACTONAS	finngen_R12_E4_LACTONAS	Lactose intolerance, other/unspecified	Lactose intolerance, other/unspecified || ||	TRUE	MedicineITLab
rs61802172	1	86082986	0.0214973	0.0615995	421086	0.7271	0.15404	A	G	Lactose intolerance, other/unspecified || id:finngen_R12_E4_LACTONAS	finngen_R12_E4_LACTONAS	Lactose intolerance, other/unspecified	Lactose intolerance, other/unspecified || ||	TRUE	MedicineITLab
rs12725757	1	88175851	0.0401328	0.0472703	421086	0.395878	0.328609	T	A	Lactose intolerance, other/unspecified || id:finngen_R12_E4_LACTONAS	finngen_R12_E4_LACTONAS	Lactose intolerance, other/unspecified	Lactose intolerance, other/unspecified || ||	TRUE	MedicineITLab
rs616801	1	94546142	0.0394872	0.0608505	421086	0.516389	0.159629	A	G	Lactose intolerance, other/unspecified || id:finngen_R12_E4_LACTONAS	finngen_R12_E4_LACTONAS	Lactose intolerance, other/unspecified	Lactose intolerance, other/unspecified || ||	TRUE	MedicineITLab
rs477574	1	115456591	0.0800633	0.0476127	421086	0.0926552	0.679836	T	A	Lactose intolerance, other/unspecified || id:finngen_R12_E4_LACTONAS	finngen_R12_E4_LACTONAS	Lactose intolerance, other/unspecified	Lactose intolerance, other/unspecified || ||	TRUE	MedicineITLab
rs74904967	1	115478989	-0.144285	0.0854866	421086	0.0914471	0.0744469	A	G	Lactose intolerance, other/unspecified || id:finngen_R12_E4_LACTONAS	finngen_R12_E4_LACTONAS	Lactose intolerance, other/unspecified	Lactose intolerance, other/unspecified || ||	TRUE	MedicineITLab
rs61818112	1	158069937	0.0166312	0.0975989	421086	0.864693	0.0564139	A	G	Lactose intolerance, other/unspecified || id:finngen_R12_E4_LACTONAS	finngen_R12_E4_LACTONAS	Lactose intolerance, other/unspecified	Lactose intolerance, other/unspecified || ||	TRUE	MedicineITLab
rs12039057	1	181369203	0.0019829	0.0519265	421086	0.969539	0.243	G	A	Lactose intolerance, other/unspecified || id:finngen_R12_E4_LACTONAS	finngen_R12_E4_LACTONAS	Lactose intolerance, other/unspecified	Lactose intolerance, other/unspecified || ||	TRUE	MedicineITLab
rs6427759	1	199181530	-0.150037	0.0724859	421086	0.0384636	0.895133	C	A	Lactose intolerance, other/unspecified || id:finngen_R12_E4_LACTONAS	finngen_R12_E4_LACTONAS	Lactose intolerance, other/unspecified	Lactose intolerance, other/unspecified || ||	TRUE	MedicineITLab
rs16830066	1	200220092	0.0210587	0.0668234	421086	0.752655	0.126151	A	G	Lactose intolerance, other/unspecified || id:finngen_R12_E4_LACTONAS	finngen_R12_E4_LACTONAS	Lactose intolerance, other/unspecified	Lactose intolerance, other/unspecified || ||	TRUE	MedicineITLab
rs12724599	1	202076413	0.0620634	0.0496283	421086	0.211094	0.278688	T	C	Lactose intolerance, other/unspecified || id:finngen_R12_E4_LACTONAS	finngen_R12_E4_LACTONAS	Lactose intolerance, other/unspecified	Lactose intolerance, other/unspecified || ||	TRUE	MedicineITLab
rs2404677	1	208632538	0.0305516	0.0519831	421086	0.556719	0.757469	C	T	Lactose intolerance, other/unspecified || id:finngen_R12_E4_LACTONAS	finngen_R12_E4_LACTONAS	Lactose intolerance, other/unspecified	Lactose intolerance, other/unspecified || ||	TRUE	MedicineITLab
rs4846474	1	218280092	0.0117829	0.0454657	421086	0.795512	0.433621	T	C	Lactose intolerance, other/unspecified || id:finngen_R12_E4_LACTONAS	finngen_R12_E4_LACTONAS	Lactose intolerance, other/unspecified	Lactose intolerance, other/unspecified || ||	TRUE	MedicineITLab
rs4850073	2	3621067	-0.00737605	0.0456342	421086	0.871594	0.58646	C	A	Lactose intolerance, other/unspecified || id:finngen_R12_E4_LACTONAS	finngen_R12_E4_LACTONAS	Lactose intolerance, other/unspecified	Lactose intolerance, other/unspecified || ||	TRUE	MedicineITLab
rs12623606	2	6620503	0.0135884	0.0446449	421086	0.760848	0.542852	G	A	Lactose intolerance, other/unspecified || id:finngen_R12_E4_LACTONAS	finngen_R12_E4_LACTONAS	Lactose intolerance, other/unspecified	Lactose intolerance, other/unspecified || ||	TRUE	MedicineITLab
rs61156349	2	6680753	-0.0642174	0.048426	421086	0.184809	0.302058	A	T	Lactose intolerance, other/unspecified || id:finngen_R12_E4_LACTONAS	finngen_R12_E4_LACTONAS	Lactose intolerance, other/unspecified	Lactose intolerance, other/unspecified || ||	TRUE	MedicineITLab
rs1641129	2	10487734	0.00643936	0.108471	421086	0.952662	0.044517	T	G	Lactose intolerance, other/unspecified || id:finngen_R12_E4_LACTONAS	finngen_R12_E4_LACTONAS	Lactose intolerance, other/unspecified	Lactose intolerance, other/unspecified || ||	TRUE	MedicineITLab
rs12710731	2	16539087	-0.0617069	0.0474622	421086	0.193557	0.327489	T	C	Lactose intolerance, other/unspecified || id:finngen_R12_E4_LACTONAS	finngen_R12_E4_LACTONAS	Lactose intolerance, other/unspecified	Lactose intolerance, other/unspecified || ||	TRUE	MedicineITLab
rs12466926	2	21996593	-0.0908135	0.0541213	421086	0.0933555	0.219992	A	G	Lactose intolerance, other/unspecified || id:finngen_R12_E4_LACTONAS	finngen_R12_E4_LACTONAS	Lactose intolerance, other/unspecified	Lactose intolerance, other/unspecified || ||	TRUE	MedicineITLab
rs59809293	2	33624514	-0.0250374	0.0444683	421086	0.573408	0.495132	A	C	Lactose intolerance, other/unspecified || id:finngen_R12_E4_LACTONAS	finngen_R12_E4_LACTONAS	Lactose intolerance, other/unspecified	Lactose intolerance, other/unspecified || ||	TRUE	MedicineITLab
rs1451459	2	52861274	-0.0551588	0.0501829	421086	0.2717	0.266243	A	G	Lactose intolerance, other/unspecified || id:finngen_R12_E4_LACTONAS	finngen_R12_E4_LACTONAS	Lactose intolerance, other/unspecified	Lactose intolerance, other/unspecified || ||	TRUE	MedicineITLab
rs71420343	2	59761789	-0.0476136	0.0590983	421086	0.420434	0.173887	C	T	Lactose intolerance, other/unspecified || id:finngen_R12_E4_LACTONAS	finngen_R12_E4_LACTONAS	Lactose intolerance, other/unspecified	Lactose intolerance, other/unspecified || ||	TRUE	MedicineITLab
rs13007128	2	66424144	0.03592	0.0448539	421086	0.423234	0.444031	T	C	Lactose intolerance, other/unspecified || id:finngen_R12_E4_LACTONAS	finngen_R12_E4_LACTONAS	Lactose intolerance, other/unspecified	Lactose intolerance, other/unspecified || ||	TRUE	MedicineITLab
rs11676886	2	96583274	0.0315982	0.0450333	421086	0.482889	0.556988	G	A	Lactose intolerance, other/unspecified || id:finngen_R12_E4_LACTONAS	finngen_R12_E4_LACTONAS	Lactose intolerance, other/unspecified	Lactose intolerance, other/unspecified || ||	TRUE	MedicineITLab
rs13403023	2	105182260	-0.0452439	0.0503908	421086	0.36926	0.262691	C	G	Lactose intolerance, other/unspecified || id:finngen_R12_E4_LACTONAS	finngen_R12_E4_LACTONAS	Lactose intolerance, other/unspecified	Lactose intolerance, other/unspecified || ||	TRUE	MedicineITLab
rs13007173	2	113244344	-0.0755779	0.105844	421086	0.475197	0.0474531	G	A	Lactose intolerance, other/unspecified || id:finngen_R12_E4_LACTONAS	finngen_R12_E4_LACTONAS	Lactose intolerance, other/unspecified	Lactose intolerance, other/unspecified || ||	TRUE	MedicineITLab
rs949889	2	115398843	-0.012191	0.0644672	421086	0.850011	0.861865	T	C	Lactose intolerance, other/unspecified || id:finngen_R12_E4_LACTONAS	finngen_R12_E4_LACTONAS	Lactose intolerance, other/unspecified	Lactose intolerance, other/unspecified || ||	TRUE	MedicineITLab
rs55922034	2	120809504	-0.0259768	0.073678	421086	0.724409	0.105166	A	C	Lactose intolerance, other/unspecified || id:finngen_R12_E4_LACTONAS	finngen_R12_E4_LACTONAS	Lactose intolerance, other/unspecified	Lactose intolerance, other/unspecified || ||	TRUE	MedicineITLab
rs28414316	2	122214564	0.0546266	0.0670989	421086	0.415576	0.124944	C	T	Lactose intolerance, other/unspecified || id:finngen_R12_E4_LACTONAS	finngen_R12_E4_LACTONAS	Lactose intolerance, other/unspecified	Lactose intolerance, other/unspecified || ||	TRUE	MedicineITLab
rs12477233	2	120339448	-0.136927	0.0726498	421086	0.0594621	0.11255	A	G	Lactose intolerance, other/unspecified || id:finngen_R12_E4_LACTONAS	finngen_R12_E4_LACTONAS	Lactose intolerance, other/unspecified	Lactose intolerance, other/unspecified || ||	TRUE	MedicineITLab
rs6731499	2	173847002	-0.0888229	0.0457865	421086	0.0523866	0.408412	G	A	Lactose intolerance, other/unspecified || id:finngen_R12_E4_LACTONAS	finngen_R12_E4_LACTONAS	Lactose intolerance, other/unspecified	Lactose intolerance, other/unspecified || ||	TRUE	MedicineITLab
rs10930969	2	181463230	0.020437	0.0558021	421086	0.714185	0.198041	A	G	Lactose intolerance, other/unspecified || id:finngen_R12_E4_LACTONAS	finngen_R12_E4_LACTONAS	Lactose intolerance, other/unspecified	Lactose intolerance, other/unspecified || ||	TRUE	MedicineITLab
rs231723	2	203875058	0.0065855	0.0444737	421086	0.882283	0.519842	G	A	Lactose intolerance, other/unspecified || id:finngen_R12_E4_LACTONAS	finngen_R12_E4_LACTONAS	Lactose intolerance, other/unspecified	Lactose intolerance, other/unspecified || ||	TRUE	MedicineITLab
rs62194833	2	208170141	0.0661946	0.0705825	421086	0.34833	0.111641	A	G	Lactose intolerance, other/unspecified || id:finngen_R12_E4_LACTONAS	finngen_R12_E4_LACTONAS	Lactose intolerance, other/unspecified	Lactose intolerance, other/unspecified || ||	TRUE	MedicineITLab
rs78721974	2	234681080	0.00663316	0.079632	421086	0.933615	0.0856036	G	C	Lactose intolerance, other/unspecified || id:finngen_R12_E4_LACTONAS	finngen_R12_E4_LACTONAS	Lactose intolerance, other/unspecified	Lactose intolerance, other/unspecified || ||	TRUE	MedicineITLab
rs1850270	3	1619707	-0.044845	0.0630802	421086	0.477134	0.149248	T	C	Lactose intolerance, other/unspecified || id:finngen_R12_E4_LACTONAS	finngen_R12_E4_LACTONAS	Lactose intolerance, other/unspecified	Lactose intolerance, other/unspecified || ||	TRUE	MedicineITLab
rs13088151	3	3007836	-0.0836833	0.0591979	421086	0.157474	0.171453	G	A	Lactose intolerance, other/unspecified || id:finngen_R12_E4_LACTONAS	finngen_R12_E4_LACTONAS	Lactose intolerance, other/unspecified	Lactose intolerance, other/unspecified || ||	TRUE	MedicineITLab
rs1452703	3	5725214	-0.00305555	0.0447773	421086	0.945596	0.442042	A	G	Lactose intolerance, other/unspecified || id:finngen_R12_E4_LACTONAS	finngen_R12_E4_LACTONAS	Lactose intolerance, other/unspecified	Lactose intolerance, other/unspecified || ||	TRUE	MedicineITLab
rs2600191	3	9280976	0.0957237	0.0448323	421086	0.0327484	0.510653	G	T	Lactose intolerance, other/unspecified || id:finngen_R12_E4_LACTONAS	finngen_R12_E4_LACTONAS	Lactose intolerance, other/unspecified	Lactose intolerance, other/unspecified || ||	TRUE	MedicineITLab
rs56105508	3	17811394	0.0800206	0.0749793	421086	0.285866	0.0974614	C	G	Lactose intolerance, other/unspecified || id:finngen_R12_E4_LACTONAS	finngen_R12_E4_LACTONAS	Lactose intolerance, other/unspecified	Lactose intolerance, other/unspecified || ||	TRUE	MedicineITLab
rs13087509	3	22472645	-0.068165	0.0846443	421086	0.420639	0.924228	T	C	Lactose intolerance, other/unspecified || id:finngen_R12_E4_LACTONAS	finngen_R12_E4_LACTONAS	Lactose intolerance, other/unspecified	Lactose intolerance, other/unspecified || ||	TRUE	MedicineITLab
rs7651754	3	44134305	-0.156261	0.0749522	421086	0.0370869	0.0966494	C	T	Lactose intolerance, other/unspecified || id:finngen_R12_E4_LACTONAS	finngen_R12_E4_LACTONAS	Lactose intolerance, other/unspecified	Lactose intolerance, other/unspecified || ||	TRUE	MedicineITLab
rs9848037	3	55762695	-0.00641849	0.0529986	421086	0.903607	0.770554	G	A	Lactose intolerance, other/unspecified || id:finngen_R12_E4_LACTONAS	finngen_R12_E4_LACTONAS	Lactose intolerance, other/unspecified	Lactose intolerance, other/unspecified || ||	TRUE	MedicineITLab
rs11715674	3	60894194	-0.0107119	0.0509236	421086	0.833393	0.259744	C	T	Lactose intolerance, other/unspecified || id:finngen_R12_E4_LACTONAS	finngen_R12_E4_LACTONAS	Lactose intolerance, other/unspecified	Lactose intolerance, other/unspecified || ||	TRUE	MedicineITLab
rs11127546	3	76498437	-0.0136271	0.0458133	421086	0.766124	0.381334	T	C	Lactose intolerance, other/unspecified || id:finngen_R12_E4_LACTONAS	finngen_R12_E4_LACTONAS	Lactose intolerance, other/unspecified	Lactose intolerance, other/unspecified || ||	TRUE	MedicineITLab
rs2121787	3	76618423	-0.0226232	0.0837076	421086	0.786957	0.0761275	G	A	Lactose intolerance, other/unspecified || id:finngen_R12_E4_LACTONAS	finngen_R12_E4_LACTONAS	Lactose intolerance, other/unspecified	Lactose intolerance, other/unspecified || ||	TRUE	MedicineITLab
rs76752365	3	118632011	-0.0303897	0.076037	421086	0.6894	0.0929325	C	G	Lactose intolerance, other/unspecified || id:finngen_R12_E4_LACTONAS	finngen_R12_E4_LACTONAS	Lactose intolerance, other/unspecified	Lactose intolerance, other/unspecified || ||	TRUE	MedicineITLab
rs112057053	3	127493120	-0.0362832	0.0662979	421086	0.58419	0.13093	C	G	Lactose intolerance, other/unspecified || id:finngen_R12_E4_LACTONAS	finngen_R12_E4_LACTONAS	Lactose intolerance, other/unspecified	Lactose intolerance, other/unspecified || ||	TRUE	MedicineITLab
rs2007634	3	139959294	-0.0312578	0.0488694	421086	0.52242	0.704787	A	G	Lactose intolerance, other/unspecified || id:finngen_R12_E4_LACTONAS	finngen_R12_E4_LACTONAS	Lactose intolerance, other/unspecified	Lactose intolerance, other/unspecified || ||	TRUE	MedicineITLab
rs9842222	3	146650400	-0.0215148	0.0493514	421086	0.662872	0.28217	T	C	Lactose intolerance, other/unspecified || id:finngen_R12_E4_LACTONAS	finngen_R12_E4_LACTONAS	Lactose intolerance, other/unspecified	Lactose intolerance, other/unspecified || ||	TRUE	MedicineITLab
rs1515603	3	174538101	0.048317	0.0614279	421086	0.431537	0.157787	A	G	Lactose intolerance, other/unspecified || id:finngen_R12_E4_LACTONAS	finngen_R12_E4_LACTONAS	Lactose intolerance, other/unspecified	Lactose intolerance, other/unspecified || ||	TRUE	MedicineITLab
rs9817097	3	191820317	0.0423501	0.0594351	421086	0.476128	0.167409	G	C	Lactose intolerance, other/unspecified || id:finngen_R12_E4_LACTONAS	finngen_R12_E4_LACTONAS	Lactose intolerance, other/unspecified	Lactose intolerance, other/unspecified || ||	TRUE	MedicineITLab
rs6783841	3	197957295	0.0399367	0.0448021	421086	0.372713	0.458881	A	C	Lactose intolerance, other/unspecified || id:finngen_R12_E4_LACTONAS	finngen_R12_E4_LACTONAS	Lactose intolerance, other/unspecified	Lactose intolerance, other/unspecified || ||	TRUE	MedicineITLab
rs11724182	4	4823795	-0.00397621	0.0716195	421086	0.955725	0.108876	T	C	Lactose intolerance, other/unspecified || id:finngen_R12_E4_LACTONAS	finngen_R12_E4_LACTONAS	Lactose intolerance, other/unspecified	Lactose intolerance, other/unspecified || ||	TRUE	MedicineITLab
rs2368650	4	8975976	0.0217029	0.0496632	421086	0.66211	0.341291	G	A	Lactose intolerance, other/unspecified || id:finngen_R12_E4_LACTONAS	finngen_R12_E4_LACTONAS	Lactose intolerance, other/unspecified	Lactose intolerance, other/unspecified || ||	TRUE	MedicineITLab
rs10856807	4	34519547	0.0316695	0.0454645	421086	0.486068	0.431415	C	T	Lactose intolerance, other/unspecified || id:finngen_R12_E4_LACTONAS	finngen_R12_E4_LACTONAS	Lactose intolerance, other/unspecified	Lactose intolerance, other/unspecified || ||	TRUE	MedicineITLab
rs28577018	4	29757565	0.00573832	0.0691528	421086	0.933867	0.118244	G	A	Lactose intolerance, other/unspecified || id:finngen_R12_E4_LACTONAS	finngen_R12_E4_LACTONAS	Lactose intolerance, other/unspecified	Lactose intolerance, other/unspecified || ||	TRUE	MedicineITLab
rs57978465	4	38657836	0.0406285	0.0909029	421086	0.654915	0.0653997	A	G	Lactose intolerance, other/unspecified || id:finngen_R12_E4_LACTONAS	finngen_R12_E4_LACTONAS	Lactose intolerance, other/unspecified	Lactose intolerance, other/unspecified || ||	TRUE	MedicineITLab
rs80085001	4	99631316	0.150383	0.165593	421086	0.363799	0.0181084	C	T	Lactose intolerance, other/unspecified || id:finngen_R12_E4_LACTONAS	finngen_R12_E4_LACTONAS	Lactose intolerance, other/unspecified	Lactose intolerance, other/unspecified || ||	TRUE	MedicineITLab
rs35025485	6	148449195	-0.129559	0.0925199	421086	0.161412	0.0623576	A	G	Lactose intolerance, other/unspecified || id:finngen_R12_E4_LACTONAS	finngen_R12_E4_LACTONAS	Lactose intolerance, other/unspecified	Lactose intolerance, other/unspecified || ||	TRUE	MedicineITLab
rs1154029	6	153559606	-0.0296948	0.0447217	421086	0.506697	0.446921	C	T	Lactose intolerance, other/unspecified || id:finngen_R12_E4_LACTONAS	finngen_R12_E4_LACTONAS	Lactose intolerance, other/unspecified	Lactose intolerance, other/unspecified || ||	TRUE	MedicineITLab
rs77267984	6	154316310	-0.0220764	0.0950507	421086	0.816337	0.0580655	T	C	Lactose intolerance, other/unspecified || id:finngen_R12_E4_LACTONAS	finngen_R12_E4_LACTONAS	Lactose intolerance, other/unspecified	Lactose intolerance, other/unspecified || ||	TRUE	MedicineITLab
rs138449099	6	170204193	-0.0410314	0.0801784	421086	0.608826	0.086257	C	A	Lactose intolerance, other/unspecified || id:finngen_R12_E4_LACTONAS	finngen_R12_E4_LACTONAS	Lactose intolerance, other/unspecified	Lactose intolerance, other/unspecified || ||	TRUE	MedicineITLab
rs1182140	7	2925229	0.0196326	0.0624262	421086	0.753146	0.850822	G	A	Lactose intolerance, other/unspecified || id:finngen_R12_E4_LACTONAS	finngen_R12_E4_LACTONAS	Lactose intolerance, other/unspecified	Lactose intolerance, other/unspecified || ||	TRUE	MedicineITLab
rs113403124	6	134265403	-0.0290518	0.0757127	421086	0.701192	0.098819	C	T	Lactose intolerance, other/unspecified || id:finngen_R12_E4_LACTONAS	finngen_R12_E4_LACTONAS	Lactose intolerance, other/unspecified	Lactose intolerance, other/unspecified || ||	TRUE	MedicineITLab
rs12533114	7	6288824	0.023851	0.0450104	421086	0.596182	0.453674	G	A	Lactose intolerance, other/unspecified || id:finngen_R12_E4_LACTONAS	finngen_R12_E4_LACTONAS	Lactose intolerance, other/unspecified	Lactose intolerance, other/unspecified || ||	TRUE	MedicineITLab
rs13235500	7	7782594	0.0231633	0.059489	421086	0.697	0.174036	G	A	Lactose intolerance, other/unspecified || id:finngen_R12_E4_LACTONAS	finngen_R12_E4_LACTONAS	Lactose intolerance, other/unspecified	Lactose intolerance, other/unspecified || ||	TRUE	MedicineITLab
rs12670364	7	8289250	-0.394666	0.125178	421086	0.00161693	0.0421415	T	C	Lactose intolerance, other/unspecified || id:finngen_R12_E4_LACTONAS	finngen_R12_E4_LACTONAS	Lactose intolerance, other/unspecified	Lactose intolerance, other/unspecified || ||	TRUE	MedicineITLab
rs117329402	7	17759973	0.000481888	0.0775188	421086	0.99504	0.0900952	T	G	Lactose intolerance, other/unspecified || id:finngen_R12_E4_LACTONAS	finngen_R12_E4_LACTONAS	Lactose intolerance, other/unspecified	Lactose intolerance, other/unspecified || ||	TRUE	MedicineITLab
rs875896	7	27161913	0.0289435	0.0493231	421086	0.557328	0.711883	A	C	Lactose intolerance, other/unspecified || id:finngen_R12_E4_LACTONAS	finngen_R12_E4_LACTONAS	Lactose intolerance, other/unspecified	Lactose intolerance, other/unspecified || ||	TRUE	MedicineITLab
rs12111746	7	35533345	-0.0220577	0.0683822	421086	0.747025	0.120574	A	G	Lactose intolerance, other/unspecified || id:finngen_R12_E4_LACTONAS	finngen_R12_E4_LACTONAS	Lactose intolerance, other/unspecified	Lactose intolerance, other/unspecified || ||	TRUE	MedicineITLab
rs12534702	7	36729685	0.00335706	0.0501008	421086	0.946577	0.27047	T	C	Lactose intolerance, other/unspecified || id:finngen_R12_E4_LACTONAS	finngen_R12_E4_LACTONAS	Lactose intolerance, other/unspecified	Lactose intolerance, other/unspecified || ||	TRUE	MedicineITLab
rs2530547	7	34658310	-0.0336658	0.046161	421086	0.46581	0.375436	T	C	Lactose intolerance, other/unspecified || id:finngen_R12_E4_LACTONAS	finngen_R12_E4_LACTONAS	Lactose intolerance, other/unspecified	Lactose intolerance, other/unspecified || ||	TRUE	MedicineITLab
rs67887362	7	43196641	0.072231	0.0664133	421086	0.276773	0.128467	C	A	Lactose intolerance, other/unspecified || id:finngen_R12_E4_LACTONAS	finngen_R12_E4_LACTONAS	Lactose intolerance, other/unspecified	Lactose intolerance, other/unspecified || ||	TRUE	MedicineITLab
rs4917011	7	50212018	-0.014685	0.0494232	421086	0.766369	0.282336	T	C	Lactose intolerance, other/unspecified || id:finngen_R12_E4_LACTONAS	finngen_R12_E4_LACTONAS	Lactose intolerance, other/unspecified	Lactose intolerance, other/unspecified || ||	TRUE	MedicineITLab
rs7806452	7	75558317	-0.046051	0.0809632	421086	0.569499	0.0839454	G	A	Lactose intolerance, other/unspecified || id:finngen_R12_E4_LACTONAS	finngen_R12_E4_LACTONAS	Lactose intolerance, other/unspecified	Lactose intolerance, other/unspecified || ||	TRUE	MedicineITLab
rs111457769	7	75066981	0.0635177	0.0691705	421086	0.358473	0.120014	C	T	Lactose intolerance, other/unspecified || id:finngen_R12_E4_LACTONAS	finngen_R12_E4_LACTONAS	Lactose intolerance, other/unspecified	Lactose intolerance, other/unspecified || ||	TRUE	MedicineITLab
rs146624623	7	152787777	0.0918589	0.0975602	421086	0.346418	0.0559693	G	A	Lactose intolerance, other/unspecified || id:finngen_R12_E4_LACTONAS	finngen_R12_E4_LACTONAS	Lactose intolerance, other/unspecified	Lactose intolerance, other/unspecified || ||	TRUE	MedicineITLab
rs10253848	7	154907658	-0.00862714	0.0504352	421086	0.864181	0.269271	T	C	Lactose intolerance, other/unspecified || id:finngen_R12_E4_LACTONAS	finngen_R12_E4_LACTONAS	Lactose intolerance, other/unspecified	Lactose intolerance, other/unspecified || ||	TRUE	MedicineITLab
rs341677	8	2880475	-0.157307	0.105478	421086	0.135863	0.0465577	T	C	Lactose intolerance, other/unspecified || id:finngen_R12_E4_LACTONAS	finngen_R12_E4_LACTONAS	Lactose intolerance, other/unspecified	Lactose intolerance, other/unspecified || ||	TRUE	MedicineITLab
rs17503513	8	17435803	0.0534108	0.0529837	421086	0.313426	0.231183	T	G	Lactose intolerance, other/unspecified || id:finngen_R12_E4_LACTONAS	finngen_R12_E4_LACTONAS	Lactose intolerance, other/unspecified	Lactose intolerance, other/unspecified || ||	TRUE	MedicineITLab
rs12056629	8	18003354	-0.00361684	0.0558771	421086	0.94839	0.198459	C	T	Lactose intolerance, other/unspecified || id:finngen_R12_E4_LACTONAS	finngen_R12_E4_LACTONAS	Lactose intolerance, other/unspecified	Lactose intolerance, other/unspecified || ||	TRUE	MedicineITLab
rs1960416	8	18928196	0.0349425	0.0645965	421086	0.588552	0.138658	T	C	Lactose intolerance, other/unspecified || id:finngen_R12_E4_LACTONAS	finngen_R12_E4_LACTONAS	Lactose intolerance, other/unspecified	Lactose intolerance, other/unspecified || ||	TRUE	MedicineITLab
rs28556854	8	37139505	0.0174912	0.0634908	421086	0.782937	0.142799	A	T	Lactose intolerance, other/unspecified || id:finngen_R12_E4_LACTONAS	finngen_R12_E4_LACTONAS	Lactose intolerance, other/unspecified	Lactose intolerance, other/unspecified || ||	TRUE	MedicineITLab
rs1467160	8	65387491	-0.0119384	0.0446041	421086	0.788965	0.493768	G	T	Lactose intolerance, other/unspecified || id:finngen_R12_E4_LACTONAS	finngen_R12_E4_LACTONAS	Lactose intolerance, other/unspecified	Lactose intolerance, other/unspecified || ||	TRUE	MedicineITLab
rs2449506	8	97778790	-0.0417664	0.0657704	421086	0.525406	0.131761	C	T	Lactose intolerance, other/unspecified || id:finngen_R12_E4_LACTONAS	finngen_R12_E4_LACTONAS	Lactose intolerance, other/unspecified	Lactose intolerance, other/unspecified || ||	TRUE	MedicineITLab
rs261555	8	95990911	-0.0417309	0.0529364	421086	0.430509	0.770511	A	G	Lactose intolerance, other/unspecified || id:finngen_R12_E4_LACTONAS	finngen_R12_E4_LACTONAS	Lactose intolerance, other/unspecified	Lactose intolerance, other/unspecified || ||	TRUE	MedicineITLab
rs34218333	8	123670731	-0.0679229	0.0633088	421086	0.283324	0.146898	A	T	Lactose intolerance, other/unspecified || id:finngen_R12_E4_LACTONAS	finngen_R12_E4_LACTONAS	Lactose intolerance, other/unspecified	Lactose intolerance, other/unspecified || ||	TRUE	MedicineITLab
rs3750889	8	130990088	0.0698821	0.0451778	421086	0.121906	0.579135	T	C	Lactose intolerance, other/unspecified || id:finngen_R12_E4_LACTONAS	finngen_R12_E4_LACTONAS	Lactose intolerance, other/unspecified	Lactose intolerance, other/unspecified || ||	TRUE	MedicineITLab
rs10814610	9	3781877	-0.0295429	0.0621086	421086	0.634312	0.156838	T	C	Lactose intolerance, other/unspecified || id:finngen_R12_E4_LACTONAS	finngen_R12_E4_LACTONAS	Lactose intolerance, other/unspecified	Lactose intolerance, other/unspecified || ||	TRUE	MedicineITLab
rs7043302	9	9139951	0.0695191	0.0766424	421086	0.364376	0.0949154	T	G	Lactose intolerance, other/unspecified || id:finngen_R12_E4_LACTONAS	finngen_R12_E4_LACTONAS	Lactose intolerance, other/unspecified	Lactose intolerance, other/unspecified || ||	TRUE	MedicineITLab
rs71492034	9	12307408	-0.00314996	0.068124	421086	0.96312	0.12214	G	A	Lactose intolerance, other/unspecified || id:finngen_R12_E4_LACTONAS	finngen_R12_E4_LACTONAS	Lactose intolerance, other/unspecified	Lactose intolerance, other/unspecified || ||	TRUE	MedicineITLab
rs7859597	9	15075187	0.0532402	0.0562542	421086	0.343934	0.193161	G	A	Lactose intolerance, other/unspecified || id:finngen_R12_E4_LACTONAS	finngen_R12_E4_LACTONAS	Lactose intolerance, other/unspecified	Lactose intolerance, other/unspecified || ||	TRUE	MedicineITLab
rs7856581	9	28572622	0.0398205	0.0731014	421086	0.585938	0.103159	C	G	Lactose intolerance, other/unspecified || id:finngen_R12_E4_LACTONAS	finngen_R12_E4_LACTONAS	Lactose intolerance, other/unspecified	Lactose intolerance, other/unspecified || ||	TRUE	MedicineITLab
rs7848585	9	77055688	0.104348	0.0613232	421086	0.088828	0.157347	G	A	Lactose intolerance, other/unspecified || id:finngen_R12_E4_LACTONAS	finngen_R12_E4_LACTONAS	Lactose intolerance, other/unspecified	Lactose intolerance, other/unspecified || ||	TRUE	MedicineITLab
rs7019674	9	79194233	-0.0347368	0.0445643	421086	0.435699	0.539726	C	T	Lactose intolerance, other/unspecified || id:finngen_R12_E4_LACTONAS	finngen_R12_E4_LACTONAS	Lactose intolerance, other/unspecified	Lactose intolerance, other/unspecified || ||	TRUE	MedicineITLab
rs2592994	9	85404182	0.0138796	0.0453589	421086	0.759609	0.564601	T	C	Lactose intolerance, other/unspecified || id:finngen_R12_E4_LACTONAS	finngen_R12_E4_LACTONAS	Lactose intolerance, other/unspecified	Lactose intolerance, other/unspecified || ||	TRUE	MedicineITLab
rs10820045	9	102067823	-0.0988185	0.0892755	421086	0.26834	0.0665173	A	C	Lactose intolerance, other/unspecified || id:finngen_R12_E4_LACTONAS	finngen_R12_E4_LACTONAS	Lactose intolerance, other/unspecified	Lactose intolerance, other/unspecified || ||	TRUE	MedicineITLab
rs62571693	9	117882819	0.0577465	0.058131	421086	0.320522	0.17844	C	T	Lactose intolerance, other/unspecified || id:finngen_R12_E4_LACTONAS	finngen_R12_E4_LACTONAS	Lactose intolerance, other/unspecified	Lactose intolerance, other/unspecified || ||	TRUE	MedicineITLab
rs71505230	9	133833534	-0.155605	0.118089	421086	0.187607	0.0379804	A	G	Lactose intolerance, other/unspecified || id:finngen_R12_E4_LACTONAS	finngen_R12_E4_LACTONAS	Lactose intolerance, other/unspecified	Lactose intolerance, other/unspecified || ||	TRUE	MedicineITLab
rs56963659	9	133483072	-0.0284381	0.0766132	421086	0.710497	0.0936369	T	C	Lactose intolerance, other/unspecified || id:finngen_R12_E4_LACTONAS	finngen_R12_E4_LACTONAS	Lactose intolerance, other/unspecified	Lactose intolerance, other/unspecified || ||	TRUE	MedicineITLab
rs7029396	9	130263971	0.0349113	0.0555988	421086	0.53006	0.20231	G	C	Lactose intolerance, other/unspecified || id:finngen_R12_E4_LACTONAS	finngen_R12_E4_LACTONAS	Lactose intolerance, other/unspecified	Lactose intolerance, other/unspecified || ||	TRUE	MedicineITLab
rs10736970	10	3344912	0.0230406	0.0533677	421086	0.665935	0.778248	C	T	Lactose intolerance, other/unspecified || id:finngen_R12_E4_LACTONAS	finngen_R12_E4_LACTONAS	Lactose intolerance, other/unspecified	Lactose intolerance, other/unspecified || ||	TRUE	MedicineITLab
rs11254890	10	6938040	-0.0597791	0.0879447	421086	0.496672	0.0710792	G	A	Lactose intolerance, other/unspecified || id:finngen_R12_E4_LACTONAS	finngen_R12_E4_LACTONAS	Lactose intolerance, other/unspecified	Lactose intolerance, other/unspecified || ||	TRUE	MedicineITLab
rs77141557	10	18352552	0.0484112	0.0701135	421086	0.4899	0.115003	A	C	Lactose intolerance, other/unspecified || id:finngen_R12_E4_LACTONAS	finngen_R12_E4_LACTONAS	Lactose intolerance, other/unspecified	Lactose intolerance, other/unspecified || ||	TRUE	MedicineITLab
rs2484671	10	43706454	-0.0964203	0.0715218	421086	0.177618	0.111608	C	G	Lactose intolerance, other/unspecified || id:finngen_R12_E4_LACTONAS	finngen_R12_E4_LACTONAS	Lactose intolerance, other/unspecified	Lactose intolerance, other/unspecified || ||	TRUE	MedicineITLab
rs10733815	10	65556250	0.0248474	0.0500591	421086	0.619639	0.719831	A	G	Lactose intolerance, other/unspecified || id:finngen_R12_E4_LACTONAS	finngen_R12_E4_LACTONAS	Lactose intolerance, other/unspecified	Lactose intolerance, other/unspecified || ||	TRUE	MedicineITLab
rs61857174	10	68184233	-0.126551	0.0588918	421086	0.0316439	0.17363	A	T	Lactose intolerance, other/unspecified || id:finngen_R12_E4_LACTONAS	finngen_R12_E4_LACTONAS	Lactose intolerance, other/unspecified	Lactose intolerance, other/unspecified || ||	TRUE	MedicineITLab
rs7923287	10	84081676	0.0470184	0.0501621	421086	0.34859	0.7326	T	A	Lactose intolerance, other/unspecified || id:finngen_R12_E4_LACTONAS	finngen_R12_E4_LACTONAS	Lactose intolerance, other/unspecified	Lactose intolerance, other/unspecified || ||	TRUE	MedicineITLab
rs12254238	10	96340008	-0.0354917	0.0644344	421086	0.581758	0.138245	G	A	Lactose intolerance, other/unspecified || id:finngen_R12_E4_LACTONAS	finngen_R12_E4_LACTONAS	Lactose intolerance, other/unspecified	Lactose intolerance, other/unspecified || ||	TRUE	MedicineITLab
rs10885766	10	115675914	-0.00450812	0.0798978	421086	0.955004	0.0850767	A	G	Lactose intolerance, other/unspecified || id:finngen_R12_E4_LACTONAS	finngen_R12_E4_LACTONAS	Lactose intolerance, other/unspecified	Lactose intolerance, other/unspecified || ||	TRUE	MedicineITLab
rs1034938	10	115729688	0.075089	0.0548346	421086	0.170883	0.210604	G	A	Lactose intolerance, other/unspecified || id:finngen_R12_E4_LACTONAS	finngen_R12_E4_LACTONAS	Lactose intolerance, other/unspecified	Lactose intolerance, other/unspecified || ||	TRUE	MedicineITLab
rs2935713	10	121672674	-0.129319	0.0913367	421086	0.156821	0.0627834	A	G	Lactose intolerance, other/unspecified || id:finngen_R12_E4_LACTONAS	finngen_R12_E4_LACTONAS	Lactose intolerance, other/unspecified	Lactose intolerance, other/unspecified || ||	TRUE	MedicineITLab
rs196229	10	119700005	0.0315235	0.0448574	421086	0.482212	0.554727	A	C	Lactose intolerance, other/unspecified || id:finngen_R12_E4_LACTONAS	finngen_R12_E4_LACTONAS	Lactose intolerance, other/unspecified	Lactose intolerance, other/unspecified || ||	TRUE	MedicineITLab
rs2806453	10	133128815	0.0668534	0.0912695	421086	0.463874	0.066038	T	C	Lactose intolerance, other/unspecified || id:finngen_R12_E4_LACTONAS	finngen_R12_E4_LACTONAS	Lactose intolerance, other/unspecified	Lactose intolerance, other/unspecified || ||	TRUE	MedicineITLab
rs10767786	11	29086008	0.00729966	0.0476142	421086	0.878155	0.325301	T	C	Lactose intolerance, other/unspecified || id:finngen_R12_E4_LACTONAS	finngen_R12_E4_LACTONAS	Lactose intolerance, other/unspecified	Lactose intolerance, other/unspecified || ||	TRUE	MedicineITLab
rs224615	11	32042574	-0.0309489	0.0614465	421086	0.614492	0.84285	G	A	Lactose intolerance, other/unspecified || id:finngen_R12_E4_LACTONAS	finngen_R12_E4_LACTONAS	Lactose intolerance, other/unspecified	Lactose intolerance, other/unspecified || ||	TRUE	MedicineITLab
rs72929354	11	34567165	0.00973891	0.0897538	421086	0.913594	0.0676393	C	G	Lactose intolerance, other/unspecified || id:finngen_R12_E4_LACTONAS	finngen_R12_E4_LACTONAS	Lactose intolerance, other/unspecified	Lactose intolerance, other/unspecified || ||	TRUE	MedicineITLab
rs7128538	11	46159142	-0.0500637	0.0449399	421086	0.265274	0.441573	A	G	Lactose intolerance, other/unspecified || id:finngen_R12_E4_LACTONAS	finngen_R12_E4_LACTONAS	Lactose intolerance, other/unspecified	Lactose intolerance, other/unspecified || ||	TRUE	MedicineITLab
rs6913228	6	135182912	0.0094633	0.0461364	421086	0.837482	0.364547	C	A	Lactose intolerance, other/unspecified || id:finngen_R12_E4_LACTONAS	finngen_R12_E4_LACTONAS	Lactose intolerance, other/unspecified	Lactose intolerance, other/unspecified || ||	TRUE	MedicineITLab
rs6570332	6	139351952	-0.022756	0.0452814	421086	0.615285	0.59149	T	C	Lactose intolerance, other/unspecified || id:finngen_R12_E4_LACTONAS	finngen_R12_E4_LACTONAS	Lactose intolerance, other/unspecified	Lactose intolerance, other/unspecified || ||	TRUE	MedicineITLab
rs66722558	6	131769099	0.0890489	0.111663	421086	0.425174	0.0408014	T	G	Lactose intolerance, other/unspecified || id:finngen_R12_E4_LACTONAS	finngen_R12_E4_LACTONAS	Lactose intolerance, other/unspecified	Lactose intolerance, other/unspecified || ||	TRUE	MedicineITLab
rs9386212	6	148100924	-0.0765024	0.0450998	421086	0.0898297	0.578293	T	G	Lactose intolerance, other/unspecified || id:finngen_R12_E4_LACTONAS	finngen_R12_E4_LACTONAS	Lactose intolerance, other/unspecified	Lactose intolerance, other/unspecified || ||	TRUE	MedicineITLab
rs13203138	6	163761119	-0.026412	0.0667246	421086	0.692226	0.133685	C	A	Lactose intolerance, other/unspecified || id:finngen_R12_E4_LACTONAS	finngen_R12_E4_LACTONAS	Lactose intolerance, other/unspecified	Lactose intolerance, other/unspecified || ||	TRUE	MedicineITLab
rs6920861	6	167527790	-0.119905	0.0518761	421086	0.0208123	0.252074	C	T	Lactose intolerance, other/unspecified || id:finngen_R12_E4_LACTONAS	finngen_R12_E4_LACTONAS	Lactose intolerance, other/unspecified	Lactose intolerance, other/unspecified || ||	TRUE	MedicineITLab
rs2342632	6	168574733	-0.0838817	0.0457803	421086	0.0669114	0.37966	C	T	Lactose intolerance, other/unspecified || id:finngen_R12_E4_LACTONAS	finngen_R12_E4_LACTONAS	Lactose intolerance, other/unspecified	Lactose intolerance, other/unspecified || ||	TRUE	MedicineITLab
rs149486873	7	3137970	0.0730877	0.0621499	421086	0.239598	0.155052	T	C	Lactose intolerance, other/unspecified || id:finngen_R12_E4_LACTONAS	finngen_R12_E4_LACTONAS	Lactose intolerance, other/unspecified	Lactose intolerance, other/unspecified || ||	TRUE	MedicineITLab
rs56178001	7	5323313	-0.0249537	0.052937	421086	0.637366	0.772312	C	G	Lactose intolerance, other/unspecified || id:finngen_R12_E4_LACTONAS	finngen_R12_E4_LACTONAS	Lactose intolerance, other/unspecified	Lactose intolerance, other/unspecified || ||	TRUE	MedicineITLab
rs6953241	7	6163600	-0.107829	0.0640579	421086	0.0923145	0.140689	G	A	Lactose intolerance, other/unspecified || id:finngen_R12_E4_LACTONAS	finngen_R12_E4_LACTONAS	Lactose intolerance, other/unspecified	Lactose intolerance, other/unspecified || ||	TRUE	MedicineITLab
rs2189903	7	8506438	0.0265709	0.0739809	421086	0.719475	0.101561	C	A	Lactose intolerance, other/unspecified || id:finngen_R12_E4_LACTONAS	finngen_R12_E4_LACTONAS	Lactose intolerance, other/unspecified	Lactose intolerance, other/unspecified || ||	TRUE	MedicineITLab
rs2568643	7	13725612	-0.0111732	0.048364	421086	0.817297	0.303648	A	G	Lactose intolerance, other/unspecified || id:finngen_R12_E4_LACTONAS	finngen_R12_E4_LACTONAS	Lactose intolerance, other/unspecified	Lactose intolerance, other/unspecified || ||	TRUE	MedicineITLab
rs7787688	7	22768265	0.0536919	0.0468101	421086	0.251374	0.345927	T	C	Lactose intolerance, other/unspecified || id:finngen_R12_E4_LACTONAS	finngen_R12_E4_LACTONAS	Lactose intolerance, other/unspecified	Lactose intolerance, other/unspecified || ||	TRUE	MedicineITLab
rs741054	7	31042365	-0.00679343	0.0556459	421086	0.902833	0.202383	A	T	Lactose intolerance, other/unspecified || id:finngen_R12_E4_LACTONAS	finngen_R12_E4_LACTONAS	Lactose intolerance, other/unspecified	Lactose intolerance, other/unspecified || ||	TRUE	MedicineITLab
rs875897	7	27161236	0.059308	0.0585788	421086	0.311323	0.822831	G	C	Lactose intolerance, other/unspecified || id:finngen_R12_E4_LACTONAS	finngen_R12_E4_LACTONAS	Lactose intolerance, other/unspecified	Lactose intolerance, other/unspecified || ||	TRUE	MedicineITLab
[truncated: 1,829 more rows]
