# Supplementary material for: Causal interplay between lactose intolerance and gut microbiota: a combined bidirectional Mendelian randomization and in vivo validation study
Source: Front Nutr. 2026 Jun 1;13:1803337. doi: 10.3389/fnut.2026.1803337 (PMC13265576; doi:10.3389/fnut.2026.1803337)
Supplement: Supplementary file 1 [file Data_Sheet_1.zip › supplementary materials/Forward/04.Harmonize data based on exposure and outcomes.csv]

SNP	effect_allele.exposure	other_allele.exposure	effect_allele.outcome	other_allele.outcome	beta.exposure	beta.outcome	eaf.exposure	eaf.outcome	remove	palindromic	ambiguous	id.outcome	chr	pos	se.outcome	samplesize.outcome	pval.outcome	outcome	originalname.outcome	outcome.deprecated	mr_keep.outcome	data_source.outcome	id.exposure	chr.exposure	pos.exposure	se.exposure	pval.exposure	samplesize.exposure	exposure	mr_keep.exposure	data_source.exposure	R2	F	F_pow_beta_se	action	mr_keep
rs10001022	T	C	T	C	0.397916	0.0360284	0.0692782	0.0671978	FALSE	FALSE	FALSE	finngen_R12_E4_LACTONAS	4	45391347	0.0890935	421086	0.685927	Lactose intolerance, other/unspecified || id:finngen_R12_E4_LACTONAS	Lactose intolerance, other/unspecified	Lactose intolerance, other/unspecified || ||	TRUE	MedicineITLab	ebi-a-GCST90027551	4	45393364	0.0732267	5.50947e-08	7738	Gut bacterial pathway abundance (PWY.5656..mannosylglycerate.biosynthesis.I)	TRUE	textfile	0.0204187561103401	161.252063833292	29.5286694847061	2	TRUE
rs11217548	T	C	T	C	-0.34505	0.0226169	0.0682151	0.0464565	FALSE	FALSE	FALSE	finngen_R12_E4_LACTONAS	11	119872094	0.106551	421086	0.831902	Lactose intolerance, other/unspecified || id:finngen_R12_E4_LACTONAS	Lactose intolerance, other/unspecified	Lactose intolerance, other/unspecified || ||	TRUE	MedicineITLab	ebi-a-GCST90027551	11	119742803	0.0754496	4.80209e-06	7738	Gut bacterial pathway abundance (PWY.5656..mannosylglycerate.biosynthesis.I)	TRUE	textfile	0.0151352726034383	118.885838433579	20.9146297217716	2	TRUE
rs114111279	A	C	A	C	0.346972	-0.121108	0.0785548	0.0640199	FALSE	FALSE	FALSE	finngen_R12_E4_LACTONAS	3	26812327	0.091528	421086	0.185777	Lactose intolerance, other/unspecified || id:finngen_R12_E4_LACTONAS	Lactose intolerance, other/unspecified	Lactose intolerance, other/unspecified || ||	TRUE	MedicineITLab	ebi-a-GCST90027551	3	26853818	0.0736956	2.49948e-06	7738	Gut bacterial pathway abundance (PWY.5656..mannosylglycerate.biosynthesis.I)	TRUE	textfile	0.017428543464891	137.218734930327	22.1669397453259	2	TRUE
rs12719736	T	C	T	C	0.238351	0.0759632	0.146262	0.138544	FALSE	FALSE	FALSE	finngen_R12_E4_LACTONAS	15	100982818	0.0643616	421086	0.237898	Lactose intolerance, other/unspecified || id:finngen_R12_E4_LACTONAS	Lactose intolerance, other/unspecified	Lactose intolerance, other/unspecified || ||	TRUE	MedicineITLab	ebi-a-GCST90027551	15	101523023	0.0531521	7.31493e-06	7738	Gut bacterial pathway abundance (PWY.5656..mannosylglycerate.biosynthesis.I)	TRUE	textfile	0.014187963823273	111.337744021177	20.1091216318667	2	TRUE
rs12930516	C	T	C	T	0.178996	-0.0866817	0.561242	0.565618	FALSE	FALSE	FALSE	finngen_R12_E4_LACTONAS	16	86708975	0.0448443	421086	0.0532427	Lactose intolerance, other/unspecified || id:finngen_R12_E4_LACTONAS	Lactose intolerance, other/unspecified	Lactose intolerance, other/unspecified || ||	TRUE	MedicineITLab	ebi-a-GCST90027551	16	86742581	0.0384823	3.29716e-06	7738	Gut bacterial pathway abundance (PWY.5656..mannosylglycerate.biosynthesis.I)	TRUE	textfile	0.0157794499176822	124.026900833334	21.635384113921	2	TRUE
rs273145	C	T	C	T	0.183214	0.00570186	0.686695	0.644083	FALSE	FALSE	FALSE	finngen_R12_E4_LACTONAS	7	41469331	0.0466149	421086	0.902647	Lactose intolerance, other/unspecified || id:finngen_R12_E4_LACTONAS	Lactose intolerance, other/unspecified	Lactose intolerance, other/unspecified || ||	TRUE	MedicineITLab	ebi-a-GCST90027551	7	41508929	0.0405569	6.2585e-06	7738	Gut bacterial pathway abundance (PWY.5656..mannosylglycerate.biosynthesis.I)	TRUE	textfile	0.0144437020037435	113.374019249973	20.4074062065613	2	TRUE
rs28510778	T	C	T	C	-0.412225	0.112112	0.0522974	0.0838798	FALSE	FALSE	FALSE	finngen_R12_E4_LACTONAS	16	24498262	0.0800765	421086	0.161496	Lactose intolerance, other/unspecified || id:finngen_R12_E4_LACTONAS	Lactose intolerance, other/unspecified	Lactose intolerance, other/unspecified || ||	TRUE	MedicineITLab	ebi-a-GCST90027551	16	24509583	0.0891587	3.77329e-06	7738	Gut bacterial pathway abundance (PWY.5656..mannosylglycerate.biosynthesis.I)	TRUE	textfile	0.016844216673961	132.539382262423	21.3767263785657	2	TRUE
rs35832957	T	C	T	C	0.25379	0.0296911	0.161574	0.159085	FALSE	FALSE	FALSE	finngen_R12_E4_LACTONAS	3	186990096	0.0613429	421086	0.628372	Lactose intolerance, other/unspecified || id:finngen_R12_E4_LACTONAS	Lactose intolerance, other/unspecified	Lactose intolerance, other/unspecified || ||	TRUE	MedicineITLab	ebi-a-GCST90027551	3	186707884	0.0540401	2.64874e-06	7738	Gut bacterial pathway abundance (PWY.5656..mannosylglycerate.biosynthesis.I)	TRUE	textfile	0.0174507951859396	137.39703914775	22.0554906432348	2	TRUE
rs6063434	G	A	G	A	-0.208672	-0.0323563	0.771033	0.721676	FALSE	FALSE	FALSE	finngen_R12_E4_LACTONAS	20	49797002	0.0495631	421086	0.513866	Lactose intolerance, other/unspecified || id:finngen_R12_E4_LACTONAS	Lactose intolerance, other/unspecified	Lactose intolerance, other/unspecified || ||	TRUE	MedicineITLab	ebi-a-GCST90027551	20	48413539	0.0457102	4.99241e-06	7738	Gut bacterial pathway abundance (PWY.5656..mannosylglycerate.biosynthesis.I)	TRUE	textfile	0.0153746137066399	120.795191034339	20.8402111112668	2	TRUE
rs844134	T	C	T	C	-0.199912	0.0318083	0.290074	0.296995	FALSE	FALSE	FALSE	finngen_R12_E4_LACTONAS	6	157760016	0.0492064	421086	0.518004	Lactose intolerance, other/unspecified || id:finngen_R12_E4_LACTONAS	Lactose intolerance, other/unspecified	Lactose intolerance, other/unspecified || ||	TRUE	MedicineITLab	ebi-a-GCST90027551	6	158181048	0.0436592	4.67358e-06	7738	Gut bacterial pathway abundance (PWY.5656..mannosylglycerate.biosynthesis.I)	TRUE	textfile	0.016459991603734	129.465496024015	20.966511709094	2	TRUE
rs10005886	G	T	G	T	0.13034	0.0610919	0.0920829	0.183221	FALSE	FALSE	FALSE	finngen_R12_E4_LACTONAS	4	154086473	0.0574518	421086	0.287619	Lactose intolerance, other/unspecified || id:finngen_R12_E4_LACTONAS	Lactose intolerance, other/unspecified	Lactose intolerance, other/unspecified || ||	TRUE	MedicineITLab	ebi-a-GCST90027482	4	155007625	0.0284145	4.4948e-06	7738	Gut bacterial pathway abundance (HISTSYN.PWY..L.histidine.biosynthesis)	TRUE	textfile	0.00284060346866248	22.0375082559655	21.0414370270066	2	TRUE
rs10143187	T	C	T	C	0.0939712	-0.0296349	0.231992	0.206472	FALSE	FALSE	FALSE	finngen_R12_E4_LACTONAS	14	104314729	0.055485	421086	0.593268	Lactose intolerance, other/unspecified || id:finngen_R12_E4_LACTONAS	Lactose intolerance, other/unspecified	Lactose intolerance, other/unspecified || ||	TRUE	MedicineITLab	ebi-a-GCST90027482	14	104781066	0.0209327	7.14858e-06	7738	Gut bacterial pathway abundance (HISTSYN.PWY..L.histidine.biosynthesis)	TRUE	textfile	0.00314672140306427	24.4198793310565	20.152969465506	2	TRUE
rs10772275	C	T	C	T	-0.0758565	0.0603148	0.454918	0.467413	FALSE	FALSE	FALSE	finngen_R12_E4_LACTONAS	12	10410993	0.0446837	421086	0.177074	Lactose intolerance, other/unspecified || id:finngen_R12_E4_LACTONAS	Lactose intolerance, other/unspecified	Lactose intolerance, other/unspecified || ||	TRUE	MedicineITLab	ebi-a-GCST90027482	12	10563592	0.016285	3.19191e-06	7738	Gut bacterial pathway abundance (HISTSYN.PWY..L.histidine.biosynthesis)	TRUE	textfile	0.00285371474182497	22.1395171091091	21.6975189019206	2	TRUE
rs11085939	T	C	T	C	-0.0794314	-0.0435115	0.316945	0.208229	FALSE	FALSE	FALSE	finngen_R12_E4_LACTONAS	19	15016630	0.0549081	421086	0.428103	Lactose intolerance, other/unspecified || id:finngen_R12_E4_LACTONAS	Lactose intolerance, other/unspecified	Lactose intolerance, other/unspecified || ||	TRUE	MedicineITLab	ebi-a-GCST90027482	19	15127442	0.0174439	5.27509e-06	7738	Gut bacterial pathway abundance (HISTSYN.PWY..L.histidine.biosynthesis)	TRUE	textfile	0.00273183213662732	21.1913446051597	20.7346762001591	2	TRUE
rs12098656	C	T	C	T	-0.170832	-0.095081	0.0596567	0.0629749	FALSE	FALSE	FALSE	finngen_R12_E4_LACTONAS	10	51604521	0.0919802	421086	0.301271	Lactose intolerance, other/unspecified || id:finngen_R12_E4_LACTONAS	Lactose intolerance, other/unspecified	Lactose intolerance, other/unspecified || ||	TRUE	MedicineITLab	ebi-a-GCST90027482	10	53364281	0.036039	2.13501e-06	7738	Gut bacterial pathway abundance (HISTSYN.PWY..L.histidine.biosynthesis)	TRUE	textfile	0.00327426712020749	25.4129391931531	22.4694782045719	2	TRUE
rs12153246	C	T	C	T	0.0875854	0.0331021	0.766015	0.765421	FALSE	FALSE	FALSE	finngen_R12_E4_LACTONAS	5	91125681	0.0530186	421086	0.532399	Lactose intolerance, other/unspecified || id:finngen_R12_E4_LACTONAS	Lactose intolerance, other/unspecified	Lactose intolerance, other/unspecified || ||	TRUE	MedicineITLab	ebi-a-GCST90027482	5	90421498	0.0196896	8.65546e-06	7738	Gut bacterial pathway abundance (HISTSYN.PWY..L.histidine.biosynthesis)	TRUE	textfile	0.0027499115318297	21.3319766588455	19.7874417147242	2	TRUE
rs6883971	A	G	A	G	-0.0732918	-0.00683428	0.500646	0.456379	FALSE	FALSE	FALSE	finngen_R12_E4_LACTONAS	5	171909719	0.0447248	421086	0.87855	Lactose intolerance, other/unspecified || id:finngen_R12_E4_LACTONAS	Lactose intolerance, other/unspecified	Lactose intolerance, other/unspecified || ||	TRUE	MedicineITLab	ebi-a-GCST90027482	5	171336723	0.0161665	5.79963e-06	7738	Gut bacterial pathway abundance (HISTSYN.PWY..L.histidine.biosynthesis)	TRUE	textfile	0.00268583949023735	20.8336100290162	20.5531675411404	2	TRUE
rs7145596	T	C	T	C	-0.138166	-0.11458	0.0823276	0.111911	FALSE	FALSE	FALSE	finngen_R12_E4_LACTONAS	14	28743894	0.0702829	421086	0.103044	Lactose intolerance, other/unspecified || id:finngen_R12_E4_LACTONAS	Lactose intolerance, other/unspecified	Lactose intolerance, other/unspecified || ||	TRUE	MedicineITLab	ebi-a-GCST90027482	14	29213100	0.0293574	2.52197e-06	7738	Gut bacterial pathway abundance (HISTSYN.PWY..L.histidine.biosynthesis)	TRUE	textfile	0.00288446643788793	22.3787832125986	22.1496663611762	2	TRUE
rs72690382	G	T	G	T	-0.11284	0.017025	0.11954	0.10635	FALSE	FALSE	FALSE	finngen_R12_E4_LACTONAS	14	23862133	0.0719995	421086	0.813076	Lactose intolerance, other/unspecified || id:finngen_R12_E4_LACTONAS	Lactose intolerance, other/unspecified	Lactose intolerance, other/unspecified || ||	TRUE	MedicineITLab	ebi-a-GCST90027482	14	24331342	0.0249271	5.98798e-06	7738	Gut bacterial pathway abundance (HISTSYN.PWY..L.histidine.biosynthesis)	TRUE	textfile	0.00268027300654376	20.7903157005923	20.4919195911156	2	TRUE
rs78778914	C	T	C	T	0.211625	0.0190419	0.0527473	0.0878153	FALSE	FALSE	FALSE	finngen_R12_E4_LACTONAS	1	150477225	0.0789354	421086	0.809373	Lactose intolerance, other/unspecified || id:finngen_R12_E4_LACTONAS	Lactose intolerance, other/unspecified	Lactose intolerance, other/unspecified || ||	TRUE	MedicineITLab	ebi-a-GCST90027482	1	150449701	0.0386425	4.3388e-08	7738	Gut bacterial pathway abundance (HISTSYN.PWY..L.histidine.biosynthesis)	TRUE	textfile	0.00447538110389907	34.7771893960329	29.9918676571224	2	TRUE
rs10006164	A	G	A	G	-0.0869582	-0.00474103	0.344145	0.381944	FALSE	FALSE	FALSE	finngen_R12_E4_LACTONAS	4	1027810	0.0461247	421086	0.918132	Lactose intolerance, other/unspecified || id:finngen_R12_E4_LACTONAS	Lactose intolerance, other/unspecified	Lactose intolerance, other/unspecified || ||	TRUE	MedicineITLab	ebi-a-GCST90027455	4	1021598	0.0177564	9.71673e-07	7738	Gut bacterial pathway abundance (COBALSYN.PWY..adenosylcobalamin.salvage.from.cobinamide.I)	TRUE	textfile	0.003413503688997	26.497313214487	23.9834271937168	2	TRUE
rs11171846	T	C	T	C	-0.140647	0.029608	0.0821696	0.0658054	FALSE	FALSE	FALSE	finngen_R12_E4_LACTONAS	12	56434272	0.0902164	421086	0.742769	Lactose intolerance, other/unspecified || id:finngen_R12_E4_LACTONAS	Lactose intolerance, other/unspecified	Lactose intolerance, other/unspecified || ||	TRUE	MedicineITLab	ebi-a-GCST90027455	12	56828056	0.0292656	1.54074e-06	7738	Gut bacterial pathway abundance (COBALSYN.PWY..adenosylcobalamin.salvage.from.cobinamide.I)	TRUE	textfile	0.00298376457072523	23.1514812887596	23.0964951441518	2	TRUE
rs12772838	T	C	T	C	0.168169	-0.157086	0.0554534	0.0422312	FALSE	FALSE	FALSE	finngen_R12_E4_LACTONAS	10	125147706	0.111185	421086	0.157705	Lactose intolerance, other/unspecified || id:finngen_R12_E4_LACTONAS	Lactose intolerance, other/unspecified	Lactose intolerance, other/unspecified || ||	TRUE	MedicineITLab	ebi-a-GCST90027455	10	126836275	0.0366832	4.55365e-06	7738	Gut bacterial pathway abundance (COBALSYN.PWY..adenosylcobalamin.salvage.from.cobinamide.I)	TRUE	textfile	0.00296260292459342	22.9867969766046	21.0163579213025	2	TRUE
rs1451459	A	G	A	G	0.0838938	-0.0551588	0.252245	0.266243	FALSE	FALSE	FALSE	finngen_R12_E4_LACTONAS	2	52861274	0.0501829	421086	0.2717	Lactose intolerance, other/unspecified || id:finngen_R12_E4_LACTONAS	Lactose intolerance, other/unspecified	Lactose intolerance, other/unspecified || ||	TRUE	MedicineITLab	ebi-a-GCST90027455	2	53088412	0.0187222	7.43053e-06	7738	Gut bacterial pathway abundance (COBALSYN.PWY..adenosylcobalamin.salvage.from.cobinamide.I)	TRUE	textfile	0.00265504337524083	20.5940937630778	20.0791799624745	2	TRUE
rs1514681	C	T	C	T	-0.0787943	-0.00509724	0.401121	0.353464	FALSE	FALSE	FALSE	finngen_R12_E4_LACTONAS	2	1393272	0.0465807	421086	0.912863	Lactose intolerance, other/unspecified || id:finngen_R12_E4_LACTONAS	Lactose intolerance, other/unspecified	Lactose intolerance, other/unspecified || ||	TRUE	MedicineITLab	ebi-a-GCST90027455	2	1397044	0.0171089	4.11557e-06	7738	Gut bacterial pathway abundance (COBALSYN.PWY..adenosylcobalamin.salvage.from.cobinamide.I)	TRUE	textfile	0.00298286832828295	23.1445064027193	21.2102324198336	2	TRUE
rs1968451	C	T	C	T	0.0887818	-0.00370905	0.680629	0.661323	FALSE	FALSE	FALSE	finngen_R12_E4_LACTONAS	19	5391911	0.0478132	421086	0.938167	Lactose intolerance, other/unspecified || id:finngen_R12_E4_LACTONAS	Lactose intolerance, other/unspecified	Lactose intolerance, other/unspecified || ||	TRUE	MedicineITLab	ebi-a-GCST90027455	19	5391922	0.0199045	8.18144e-06	7738	Gut bacterial pathway abundance (COBALSYN.PWY..adenosylcobalamin.salvage.from.cobinamide.I)	TRUE	textfile	0.0034267609950782	26.6005768772144	19.8950642719978	2	TRUE
rs2430691	C	T	C	T	0.0727985	0.0443527	0.42366	0.362649	FALSE	FALSE	FALSE	finngen_R12_E4_LACTONAS	12	14912817	0.0461717	421086	0.336751	Lactose intolerance, other/unspecified || id:finngen_R12_E4_LACTONAS	Lactose intolerance, other/unspecified	Lactose intolerance, other/unspecified || ||	TRUE	MedicineITLab	ebi-a-GCST90027455	12	15065751	0.0164296	9.38231e-06	7738	Gut bacterial pathway abundance (COBALSYN.PWY..adenosylcobalamin.salvage.from.cobinamide.I)	TRUE	textfile	0.00258804057821449	20.0730317337219	19.63319054283	2	TRUE
rs437545	A	T	A	T	0.139229	-0.0403442	0.0771995	0.0490033	FALSE	TRUE	FALSE	finngen_R12_E4_LACTONAS	16	24200055	0.10315	421086	0.695708	Lactose intolerance, other/unspecified || id:finngen_R12_E4_LACTONAS	Lactose intolerance, other/unspecified	Lactose intolerance, other/unspecified || ||	TRUE	MedicineITLab	ebi-a-GCST90027455	16	24211376	0.0313643	9.034e-06	7738	Gut bacterial pathway abundance (COBALSYN.PWY..adenosylcobalamin.salvage.from.cobinamide.I)	TRUE	textfile	0.00276192392493808	21.425418860273	19.70553404357	2	TRUE
rs61798216	G	A	G	A	-0.118636	0.0442563	0.113593	0.0665614	FALSE	FALSE	FALSE	finngen_R12_E4_LACTONAS	4	36457429	0.08977	421086	0.622015	Lactose intolerance, other/unspecified || id:finngen_R12_E4_LACTONAS	Lactose intolerance, other/unspecified	Lactose intolerance, other/unspecified || ||	TRUE	MedicineITLab	ebi-a-GCST90027455	4	36459051	0.026406	7.03008e-06	7738	Gut bacterial pathway abundance (COBALSYN.PWY..adenosylcobalamin.salvage.from.cobinamide.I)	TRUE	textfile	0.00283431250463441	21.9885639977496	20.184953478076	2	TRUE
rs74949229	A	G	A	G	-0.136496	-0.0628474	0.0937893	0.0643844	FALSE	FALSE	FALSE	finngen_R12_E4_LACTONAS	10	9484983	0.0907098	421086	0.488409	Lactose intolerance, other/unspecified || id:finngen_R12_E4_LACTONAS	Lactose intolerance, other/unspecified	Lactose intolerance, other/unspecified || ||	TRUE	MedicineITLab	ebi-a-GCST90027455	10	9526946	0.0283337	1.45412e-06	7738	Gut bacterial pathway abundance (COBALSYN.PWY..adenosylcobalamin.salvage.from.cobinamide.I)	TRUE	textfile	0.00316703107827752	24.5779916850632	23.2077622511249	2	TRUE
rs75967282	C	G	C	G	-0.178428	0.0274785	0.0513485	0.141466	FALSE	TRUE	FALSE	finngen_R12_E4_LACTONAS	17	61443077	0.0642593	421086	0.668927	Lactose intolerance, other/unspecified || id:finngen_R12_E4_LACTONAS	Lactose intolerance, other/unspecified	Lactose intolerance, other/unspecified || ||	TRUE	MedicineITLab	ebi-a-GCST90027455	17	59520438	0.0377704	2.31217e-06	7738	Gut bacterial pathway abundance (COBALSYN.PWY..adenosylcobalamin.salvage.from.cobinamide.I)	TRUE	textfile	0.00310163343667266	24.0688891374319	22.3163336904063	2	TRUE
rs10006164	A	G	A	G	-0.0805101	-0.00474103	0.344209	0.381944	FALSE	FALSE	FALSE	finngen_R12_E4_LACTONAS	4	1027810	0.0461247	421086	0.918132	Lactose intolerance, other/unspecified || id:finngen_R12_E4_LACTONAS	Lactose intolerance, other/unspecified	Lactose intolerance, other/unspecified || ||	TRUE	MedicineITLab	ebi-a-GCST90027602	4	1021598	0.0177448	5.70269e-06	7738	Gut bacterial pathway abundance (PWY.6897..thiamin.salvage.II)	TRUE	textfile	0.00292629699659786	22.7042730116049	20.5853622797338	2	TRUE
rs10777971	G	T	G	T	0.0780639	0.00133745	0.359993	0.381254	FALSE	FALSE	FALSE	finngen_R12_E4_LACTONAS	12	99358566	0.0456345	421086	0.976619	Lactose intolerance, other/unspecified || id:finngen_R12_E4_LACTONAS	Lactose intolerance, other/unspecified	Lactose intolerance, other/unspecified || ||	TRUE	MedicineITLab	ebi-a-GCST90027602	12	99752344	0.0168937	3.82103e-06	7738	Gut bacterial pathway abundance (PWY.6897..thiamin.salvage.II)	TRUE	textfile	0.00280807863129383	21.7844687930007	21.3526083125207	2	TRUE
rs12463196	T	G	T	G	-0.138008	0.0404688	0.0749451	0.11622	FALSE	FALSE	FALSE	finngen_R12_E4_LACTONAS	19	16617922	0.0694277	421086	0.559966	Lactose intolerance, other/unspecified || id:finngen_R12_E4_LACTONAS	Lactose intolerance, other/unspecified	Lactose intolerance, other/unspecified || ||	TRUE	MedicineITLab	ebi-a-GCST90027602	19	16728733	0.0307762	7.31695e-06	7738	Gut bacterial pathway abundance (PWY.6897..thiamin.salvage.II)	TRUE	textfile	0.00264088367147046	20.4839718693321	20.1084471094508	2	TRUE
rs1968451	C	T	C	T	0.0898689	-0.00370905	0.680575	0.661323	FALSE	FALSE	FALSE	finngen_R12_E4_LACTONAS	19	5391911	0.0478132	421086	0.938167	Lactose intolerance, other/unspecified || id:finngen_R12_E4_LACTONAS	Lactose intolerance, other/unspecified	Lactose intolerance, other/unspecified || ||	TRUE	MedicineITLab	ebi-a-GCST90027602	19	5391922	0.0198891	6.22773e-06	7738	Gut bacterial pathway abundance (PWY.6897..thiamin.salvage.II)	TRUE	textfile	0.0035115086521981	27.2607573185942	20.4168429997097	2	TRUE
rs2424026	G	A	G	A	-0.0847065	-0.0675959	0.255692	0.211249	FALSE	FALSE	FALSE	finngen_R12_E4_LACTONAS	20	16975993	0.054558	421086	0.215355	Lactose intolerance, other/unspecified || id:finngen_R12_E4_LACTONAS	Lactose intolerance, other/unspecified	Lactose intolerance, other/unspecified || ||	TRUE	MedicineITLab	ebi-a-GCST90027602	20	16956638	0.0186631	5.66018e-06	7738	Gut bacterial pathway abundance (PWY.6897..thiamin.salvage.II)	TRUE	textfile	0.00273107293024145	21.1854391677743	20.5999377829089	2	TRUE
rs2461882	C	T	C	T	-0.124633	-0.0634461	0.0962862	0.079494	FALSE	FALSE	FALSE	finngen_R12_E4_LACTONAS	10	70777395	0.0816073	421086	0.43689	Lactose intolerance, other/unspecified || id:finngen_R12_E4_LACTONAS	Lactose intolerance, other/unspecified	Lactose intolerance, other/unspecified || ||	TRUE	MedicineITLab	ebi-a-GCST90027602	10	72537151	0.0274876	5.78336e-06	7738	Gut bacterial pathway abundance (PWY.6897..thiamin.salvage.II)	TRUE	textfile	0.00270328014699956	20.9692610041584	20.558548704971	2	TRUE
rs28359554	C	T	C	T	0.143385	0.0483475	0.08728	0.0922228	FALSE	FALSE	FALSE	finngen_R12_E4_LACTONAS	20	57566235	0.0771557	421086	0.530906	Lactose intolerance, other/unspecified || id:finngen_R12_E4_LACTONAS	Lactose intolerance, other/unspecified	Lactose intolerance, other/unspecified || ||	TRUE	MedicineITLab	ebi-a-GCST90027602	20	56141291	0.0299685	1.71392e-06	7738	Gut bacterial pathway abundance (PWY.6897..thiamin.salvage.II)	TRUE	textfile	0.00327559154693282	25.4232523977218	22.8916675137154	2	TRUE
rs4374638	C	T	C	T	0.0768675	-0.0137405	0.652683	0.581577	FALSE	FALSE	FALSE	finngen_R12_E4_LACTONAS	4	12425965	0.0453622	421086	0.761961	Lactose intolerance, other/unspecified || id:finngen_R12_E4_LACTONAS	Lactose intolerance, other/unspecified	Lactose intolerance, other/unspecified || ||	TRUE	MedicineITLab	ebi-a-GCST90027602	4	12427589	0.0173682	9.61059e-06	7738	Gut bacterial pathway abundance (PWY.6897..thiamin.salvage.II)	TRUE	textfile	0.00267882196243572	20.7790300233875	19.587359307812	2	TRUE
rs479744	T	G	T	G	-0.0947483	-0.0115912	0.198548	0.23605	FALSE	FALSE	FALSE	finngen_R12_E4_LACTONAS	6	108698829	0.0523578	421086	0.824793	Lactose intolerance, other/unspecified || id:finngen_R12_E4_LACTONAS	Lactose intolerance, other/unspecified	Lactose intolerance, other/unspecified || ||	TRUE	MedicineITLab	ebi-a-GCST90027602	6	109020032	0.020739	4.90987e-06	7738	Gut bacterial pathway abundance (PWY.6897..thiamin.salvage.II)	TRUE	textfile	0.00285703711583044	22.1653664025623	20.8721520447508	2	TRUE
rs74949229	A	G	A	G	-0.1307	-0.0628474	0.0938701	0.0643844	FALSE	FALSE	FALSE	finngen_R12_E4_LACTONAS	10	9484983	0.0907098	421086	0.488409	Lactose intolerance, other/unspecified || id:finngen_R12_E4_LACTONAS	Lactose intolerance, other/unspecified	Lactose intolerance, other/unspecified || ||	TRUE	MedicineITLab	ebi-a-GCST90027602	10	9526946	0.0283073	3.88991e-06	7738	Gut bacterial pathway abundance (PWY.6897..thiamin.salvage.II)	TRUE	textfile	0.00290602209912736	22.5465076082169	21.3183839654091	2	TRUE
rs7904867	C	T	C	T	-0.0760521	-0.0616768	0.377571	0.380151	FALSE	FALSE	FALSE	finngen_R12_E4_LACTONAS	10	80593031	0.0459864	421086	0.179856	Lactose intolerance, other/unspecified || id:finngen_R12_E4_LACTONAS	Lactose intolerance, other/unspecified	Lactose intolerance, other/unspecified || ||	TRUE	MedicineITLab	ebi-a-GCST90027602	10	82352787	0.0169187	6.95232e-06	7738	Gut bacterial pathway abundance (PWY.6897..thiamin.salvage.II)	TRUE	textfile	0.00271857216507867	21.0882040736547	20.2063765487231	2	TRUE
rs10014686	A	G	A	G	0.203012	-0.0163482	0.0943997	0.0958336	FALSE	FALSE	FALSE	finngen_R12_E4_LACTONAS	4	173679400	0.0758601	421086	0.829374	Lactose intolerance, other/unspecified || id:finngen_R12_E4_LACTONAS	Lactose intolerance, other/unspecified	Lactose intolerance, other/unspecified || ||	TRUE	MedicineITLab	ebi-a-GCST90027791	4	174600551	0.0407635	6.35053e-07	7738	Gut microbiota abundance (k_Bacteria.p_Firmicutes.c_Clostridia.o_Clostridiales.f_Eubacteriaceae.g_Eubacterium.s_Eubacterium_hallii)	TRUE	textfile	0.00704661569782562	54.899474537457	24.8027872224325	2	TRUE
rs10848037	C	T	C	T	-0.159119	-0.0506244	0.127875	0.153085	FALSE	FALSE	FALSE	finngen_R12_E4_LACTONAS	12	130218777	0.0618153	421086	0.412808	Lactose intolerance, other/unspecified || id:finngen_R12_E4_LACTONAS	Lactose intolerance, other/unspecified	Lactose intolerance, other/unspecified || ||	TRUE	MedicineITLab	ebi-a-GCST90027791	12	130703322	0.0352394	6.32033e-06	7738	Gut microbiota abundance (k_Bacteria.p_Firmicutes.c_Clostridia.o_Clostridiales.f_Eubacteriaceae.g_Eubacterium.s_Eubacterium_hallii)	TRUE	textfile	0.00564726880007215	43.9353863740474	20.388584283828	2	TRUE
rs1330325	A	T	A	T	0.108309	0.0428322	0.384105	0.350289	FALSE	TRUE	FALSE	finngen_R12_E4_LACTONAS	9	21265198	0.0466547	421086	0.358583	Lactose intolerance, other/unspecified || id:finngen_R12_E4_LACTONAS	Lactose intolerance, other/unspecified	Lactose intolerance, other/unspecified || ||	TRUE	MedicineITLab	ebi-a-GCST90027791	9	21265197	0.0241615	7.36936e-06	7738	Gut microbiota abundance (k_Bacteria.p_Firmicutes.c_Clostridia.o_Clostridiales.f_Eubacteriaceae.g_Eubacterium.s_Eubacterium_hallii)	TRUE	textfile	0.00555029065622183	43.1766917050693	20.0946898105303	2	TRUE
rs17749540	T	C	T	C	-0.180458	0.100103	0.148921	0.163291	FALSE	FALSE	FALSE	finngen_R12_E4_LACTONAS	22	36971495	0.0600333	421086	0.0954245	Lactose intolerance, other/unspecified || id:finngen_R12_E4_LACTONAS	Lactose intolerance, other/unspecified	Lactose intolerance, other/unspecified || ||	TRUE	MedicineITLab	ebi-a-GCST90027791	22	37367536	0.0357931	4.61456e-07	7738	Gut microbiota abundance (k_Bacteria.p_Firmicutes.c_Clostridia.o_Clostridiales.f_Eubacteriaceae.g_Eubacterium.s_Eubacterium_hallii)	TRUE	textfile	0.00825482923799716	64.3908948264199	25.4187185305684	2	TRUE
rs1952183	G	A	G	A	-0.10882	-0.0831431	0.503271	0.583953	FALSE	FALSE	FALSE	finngen_R12_E4_LACTONAS	14	89377767	0.0452696	421086	0.0662659	Lactose intolerance, other/unspecified || id:finngen_R12_E4_LACTONAS	Lactose intolerance, other/unspecified	Lactose intolerance, other/unspecified || ||	TRUE	MedicineITLab	ebi-a-GCST90027791	14	89844111	0.023893	5.25122e-06	7738	Gut microbiota abundance (k_Bacteria.p_Firmicutes.c_Clostridia.o_Clostridiales.f_Eubacteriaceae.g_Eubacterium.s_Eubacterium_hallii)	TRUE	textfile	0.00592064279888176	46.0748856319756	20.7432153909285	2	TRUE
rs2871118	A	G	A	G	0.115938	0.0879239	0.276078	0.21333	FALSE	FALSE	FALSE	finngen_R12_E4_LACTONAS	21	41764160	0.054454	421086	0.106388	Lactose intolerance, other/unspecified || id:finngen_R12_E4_LACTONAS	Lactose intolerance, other/unspecified	Lactose intolerance, other/unspecified || ||	TRUE	MedicineITLab	ebi-a-GCST90027791	21	43184320	0.0258467	7.2706e-06	7738	Gut microbiota abundance (k_Bacteria.p_Firmicutes.c_Clostridia.o_Clostridiales.f_Eubacteriaceae.g_Eubacterium.s_Eubacterium_hallii)	TRUE	textfile	0.00537285573178494	41.7889378754778	20.1206221044991	2	TRUE
rs2901343	T	C	T	C	-0.111962	-0.0349653	0.430528	0.459639	FALSE	FALSE	FALSE	finngen_R12_E4_LACTONAS	10	122698390	0.0446511	421086	0.433582	Lactose intolerance, other/unspecified || id:finngen_R12_E4_LACTONAS	Lactose intolerance, other/unspecified	Lactose intolerance, other/unspecified || ||	TRUE	MedicineITLab	ebi-a-GCST90027791	10	124457906	0.0235768	2.04607e-06	7738	Gut microbiota abundance (k_Bacteria.p_Firmicutes.c_Clostridia.o_Clostridiales.f_Eubacteriaceae.g_Eubacterium.s_Eubacterium_hallii)	TRUE	textfile	0.00614674318282042	47.845298021744	22.5512997005396	2	TRUE
rs4692552	C	T	C	T	0.122241	0.0591404	0.263581	0.238175	FALSE	FALSE	FALSE	finngen_R12_E4_LACTONAS	4	168843480	0.0531305	421086	0.265659	Lactose intolerance, other/unspecified || id:finngen_R12_E4_LACTONAS	Lactose intolerance, other/unspecified	Lactose intolerance, other/unspecified || ||	TRUE	MedicineITLab	ebi-a-GCST90027791	4	169764631	0.0276396	9.74855e-06	7738	Gut microbiota abundance (k_Bacteria.p_Firmicutes.c_Clostridia.o_Clostridiales.f_Eubacteriaceae.g_Eubacterium.s_Eubacterium_hallii)	TRUE	textfile	0.00580100006090956	45.1383842409273	19.560064418813	2	TRUE
rs62468608	C	A	C	A	0.172603	-0.00945224	0.116486	0.0789982	FALSE	FALSE	FALSE	finngen_R12_E4_LACTONAS	7	78541177	0.082448	421086	0.908727	Lactose intolerance, other/unspecified || id:finngen_R12_E4_LACTONAS	Lactose intolerance, other/unspecified	Lactose intolerance, other/unspecified || ||	TRUE	MedicineITLab	ebi-a-GCST90027791	7	78170494	0.0376243	4.48518e-06	7738	Gut microbiota abundance (k_Bacteria.p_Firmicutes.c_Clostridia.o_Clostridiales.f_Eubacteriaceae.g_Eubacterium.s_Eubacterium_hallii)	TRUE	textfile	0.00613216516070762	47.731124823961	21.0455278308124	2	TRUE
rs6487088	T	C	T	C	-0.144302	0.0379773	0.819447	0.845865	FALSE	FALSE	FALSE	finngen_R12_E4_LACTONAS	12	20435448	0.0620132	421086	0.540269	Lactose intolerance, other/unspecified || id:finngen_R12_E4_LACTONAS	Lactose intolerance, other/unspecified	Lactose intolerance, other/unspecified || ||	TRUE	MedicineITLab	ebi-a-GCST90027791	12	20588382	0.0309629	3.15457e-06	7738	Gut microbiota abundance (k_Bacteria.p_Firmicutes.c_Clostridia.o_Clostridiales.f_Eubacteriaceae.g_Eubacterium.s_Eubacterium_hallii)	TRUE	textfile	0.00616169610274776	47.9624108508749	21.7200809974752	2	TRUE
rs73443336	G	A	G	A	-0.140422	-0.0489327	0.219245	0.158142	FALSE	FALSE	FALSE	finngen_R12_E4_LACTONAS	22	50502333	0.0612387	421086	0.424262	Lactose intolerance, other/unspecified || id:finngen_R12_E4_LACTONAS	Lactose intolerance, other/unspecified	Lactose intolerance, other/unspecified || ||	TRUE	MedicineITLab	ebi-a-GCST90027791	22	50940762	0.029329	1.68616e-06	7738	Gut microbiota abundance (k_Bacteria.p_Firmicutes.c_Clostridia.o_Clostridiales.f_Eubacteriaceae.g_Eubacterium.s_Eubacterium_hallii)	TRUE	textfile	0.00675063732385364	52.5778644313707	22.9232292394724	2	TRUE
rs10015335	A	T	A	T	-0.079337	-0.0928326	0.338509	0.229845	FALSE	TRUE	FALSE	finngen_R12_E4_LACTONAS	4	13234242	0.0527677	421086	0.0785326	Lactose intolerance, other/unspecified || id:finngen_R12_E4_LACTONAS	Lactose intolerance, other/unspecified	Lactose intolerance, other/unspecified || ||	TRUE	MedicineITLab	ebi-a-GCST90027541	4	13235866	0.0174319	5.33286e-06	7738	Gut bacterial pathway abundance (PWY.5101..L.isoleucine.biosynthesis.II)	TRUE	textfile	0.00281887425914975	21.8684556956302	20.7139105691519	2	TRUE
rs11072921	G	A	G	A	-0.0856555	0.0764712	0.371678	0.470838	FALSE	FALSE	FALSE	finngen_R12_E4_LACTONAS	15	80507815	0.0444242	421086	0.0851805	Lactose intolerance, other/unspecified || id:finngen_R12_E4_LACTONAS	Lactose intolerance, other/unspecified	Lactose intolerance, other/unspecified || ||	TRUE	MedicineITLab	ebi-a-GCST90027541	15	80800156	0.0169685	4.46684e-07	7738	Gut bacterial pathway abundance (PWY.5101..L.isoleucine.biosynthesis.II)	TRUE	textfile	0.00342680685199297	26.6009340701586	25.4814186702705	2	TRUE
rs116856824	T	G	T	G	-0.171955	-0.169282	0.0546963	0.119552	FALSE	FALSE	FALSE	finngen_R12_E4_LACTONAS	14	88902758	0.0689282	421086	0.0140527	Lactose intolerance, other/unspecified || id:finngen_R12_E4_LACTONAS	Lactose intolerance, other/unspecified	Lactose intolerance, other/unspecified || ||	TRUE	MedicineITLab	ebi-a-GCST90027541	14	89369102	0.037782	5.33298e-06	7738	Gut bacterial pathway abundance (PWY.5101..L.isoleucine.biosynthesis.II)	TRUE	textfile	0.00305765808102356	23.7265907166381	20.7137976607502	2	TRUE
rs12189770	G	A	G	A	-0.0917168	0.0362782	0.258698	0.304936	FALSE	FALSE	FALSE	finngen_R12_E4_LACTONAS	6	138347845	0.0490928	421086	0.459924	Lactose intolerance, other/unspecified || id:finngen_R12_E4_LACTONAS	Lactose intolerance, other/unspecified	Lactose intolerance, other/unspecified || ||	TRUE	MedicineITLab	ebi-a-GCST90027541	6	138668982	0.0207282	9.65628e-06	7738	Gut bacterial pathway abundance (PWY.5101..L.isoleucine.biosynthesis.II)	TRUE	textfile	0.00322638378427173	25.0400939080677	19.5782832241302	2	TRUE
rs17793651	T	C	T	C	-0.173607	-0.0100946	0.0526319	0.0402468	FALSE	FALSE	FALSE	finngen_R12_E4_LACTONAS	2	142558776	0.113415	421086	0.929077	Lactose intolerance, other/unspecified || id:finngen_R12_E4_LACTONAS	Lactose intolerance, other/unspecified	Lactose intolerance, other/unspecified || ||	TRUE	MedicineITLab	ebi-a-GCST90027541	2	143316345	0.0375448	3.76435e-06	7738	Gut bacterial pathway abundance (PWY.5101..L.isoleucine.biosynthesis.II)	TRUE	textfile	0.00300560749881257	23.3214748103875	21.3813377712983	2	TRUE
rs2596115	G	A	G	A	0.0912775	-0.0724214	0.797058	0.874542	FALSE	FALSE	FALSE	finngen_R12_E4_LACTONAS	14	80658170	0.0670009	421086	0.279741	Lactose intolerance, other/unspecified || id:finngen_R12_E4_LACTONAS	Lactose intolerance, other/unspecified	Lactose intolerance, other/unspecified || ||	TRUE	MedicineITLab	ebi-a-GCST90027541	14	81124514	0.0204376	7.96379e-06	7738	Gut bacterial pathway abundance (PWY.5101..L.isoleucine.biosynthesis.II)	TRUE	textfile	0.00269537583336494	20.9077817766412	19.9465451045473	2	TRUE
rs34025630	T	C	T	C	-0.100746	-0.00806193	0.182399	0.194349	FALSE	FALSE	FALSE	finngen_R12_E4_LACTONAS	11	11746897	0.0564042	421086	0.886344	Lactose intolerance, other/unspecified || id:finngen_R12_E4_LACTONAS	Lactose intolerance, other/unspecified	Lactose intolerance, other/unspecified || ||	TRUE	MedicineITLab	ebi-a-GCST90027541	11	11768444	0.0216268	3.18662e-06	7738	Gut bacterial pathway abundance (PWY.5101..L.isoleucine.biosynthesis.II)	TRUE	textfile	0.00302725835607431	23.4899808835045	21.7005677308132	2	TRUE
rs4744061	A	G	A	G	-0.0994209	-0.0192615	0.176991	0.229729	FALSE	FALSE	FALSE	finngen_R12_E4_LACTONAS	9	91575593	0.0528435	421086	0.715482	Lactose intolerance, other/unspecified || id:finngen_R12_E4_LACTONAS	Lactose intolerance, other/unspecified	Lactose intolerance, other/unspecified || ||	TRUE	MedicineITLab	ebi-a-GCST90027541	9	94337875	0.021482	3.69054e-06	7738	Gut bacterial pathway abundance (PWY.5101..L.isoleucine.biosynthesis.II)	TRUE	textfile	0.00287965953433788	22.3413817305485	21.4193336532038	2	TRUE
rs4798876	A	G	A	G	-0.0777825	0.00773073	0.468011	0.429243	FALSE	FALSE	FALSE	finngen_R12_E4_LACTONAS	18	9868913	0.0449786	421086	0.863535	Lactose intolerance, other/unspecified || id:finngen_R12_E4_LACTONAS	Lactose intolerance, other/unspecified	Lactose intolerance, other/unspecified || ||	TRUE	MedicineITLab	ebi-a-GCST90027541	18	9868910	0.016781	3.56681e-06	7738	Gut bacterial pathway abundance (PWY.5101..L.isoleucine.biosynthesis.II)	TRUE	textfile	0.00301267652998284	23.3764914430711	21.4846419562043	2	TRUE
rs57592260	T	G	T	G	-0.0899785	0.00569621	0.287597	0.332778	FALSE	FALSE	FALSE	finngen_R12_E4_LACTONAS	3	29276918	0.047369	421086	0.904284	Lactose intolerance, other/unspecified || id:finngen_R12_E4_LACTONAS	Lactose intolerance, other/unspecified	Lactose intolerance, other/unspecified || ||	TRUE	MedicineITLab	ebi-a-GCST90027541	3	29318409	0.0183466	9.3726e-07	7738	Gut bacterial pathway abundance (PWY.5101..L.isoleucine.biosynthesis.II)	TRUE	textfile	0.00331755082235668	25.7500000957446	24.0528372687706	2	TRUE
rs67560429	G	A	G	A	0.0776668	0.00228087	0.333713	0.260908	FALSE	FALSE	FALSE	finngen_R12_E4_LACTONAS	5	180209575	0.0510114	421086	0.964336	Lactose intolerance, other/unspecified || id:finngen_R12_E4_LACTONAS	Lactose intolerance, other/unspecified	Lactose intolerance, other/unspecified || ||	TRUE	MedicineITLab	ebi-a-GCST90027541	5	179636575	0.017482	8.88485e-06	7738	Gut bacterial pathway abundance (PWY.5101..L.isoleucine.biosynthesis.II)	TRUE	textfile	0.00268247253711428	20.8074228875801	19.7373386144306	2	TRUE
rs680138	T	C	T	C	-0.0767407	-0.0179905	0.617861	0.660922	FALSE	FALSE	FALSE	finngen_R12_E4_LACTONAS	9	108120700	0.0470059	421086	0.701921	Lactose intolerance, other/unspecified || id:finngen_R12_E4_LACTONAS	Lactose intolerance, other/unspecified	Lactose intolerance, other/unspecified || ||	TRUE	MedicineITLab	ebi-a-GCST90027541	9	110882980	0.0170434	6.71089e-06	7738	Gut bacterial pathway abundance (PWY.5101..L.isoleucine.biosynthesis.II)	TRUE	textfile	0.00278095303255234	21.5734474038052	20.2739811854421	2	TRUE
rs10015390	A	G	A	G	0.170577	-0.0433681	0.703903	0.674923	FALSE	FALSE	FALSE	finngen_R12_E4_LACTONAS	4	114952891	0.0474715	421086	0.360947	Lactose intolerance, other/unspecified || id:finngen_R12_E4_LACTONAS	Lactose intolerance, other/unspecified	Lactose intolerance, other/unspecified || ||	TRUE	MedicineITLab	ebi-a-GCST90027599	4	115874047	0.0361569	2.38523e-06	7738	Gut bacterial pathway abundance (PWY.6823..molybdenum.cofactor.biosynthesis)	TRUE	textfile	0.0121287980000467	94.9803791611746	22.2565870466601	2	TRUE
rs11741434	G	A	G	A	-0.215369	-0.0136503	0.19109	0.159537	FALSE	FALSE	FALSE	finngen_R12_E4_LACTONAS	5	166093046	0.0615295	421086	0.824431	Lactose intolerance, other/unspecified || id:finngen_R12_E4_LACTONAS	Lactose intolerance, other/unspecified	Lactose intolerance, other/unspecified || ||	TRUE	MedicineITLab	ebi-a-GCST90027599	5	165520051	0.0472708	5.21219e-06	7738	Gut bacterial pathway abundance (PWY.6823..molybdenum.cofactor.biosynthesis)	TRUE	textfile	0.0143395176715628	112.544340263249	20.7577596273517	2	TRUE
rs11867310	G	A	G	A	-0.150271	-0.00186165	0.528379	0.389131	FALSE	FALSE	FALSE	finngen_R12_E4_LACTONAS	17	1217503	0.0458038	421086	0.96758	Lactose intolerance, other/unspecified || id:finngen_R12_E4_LACTONAS	Lactose intolerance, other/unspecified	Lactose intolerance, other/unspecified || ||	TRUE	MedicineITLab	ebi-a-GCST90027599	17	1120797	0.0330792	5.55188e-06	7738	Gut bacterial pathway abundance (PWY.6823..molybdenum.cofactor.biosynthesis)	TRUE	textfile	0.0112543141055826	88.0543654074499	20.6367050594048	2	TRUE
rs1325380	C	T	C	T	0.174981	-0.0179007	0.2499	0.214921	FALSE	FALSE	FALSE	finngen_R12_E4_LACTONAS	13	108101205	0.0541363	421086	0.740901	Lactose intolerance, other/unspecified || id:finngen_R12_E4_LACTONAS	Lactose intolerance, other/unspecified	Lactose intolerance, other/unspecified || ||	TRUE	MedicineITLab	ebi-a-GCST90027599	13	108753553	0.0388236	6.57264e-06	7738	Gut bacterial pathway abundance (PWY.6823..molybdenum.cofactor.biosynthesis)	TRUE	textfile	0.0114788189379719	89.8313005379887	20.3137536210147	2	TRUE
rs1338762	A	G	A	G	-0.1778	0.00295669	0.269544	0.238761	FALSE	FALSE	FALSE	finngen_R12_E4_LACTONAS	1	220423174	0.0522923	421086	0.95491	Lactose intolerance, other/unspecified || id:finngen_R12_E4_LACTONAS	Lactose intolerance, other/unspecified	Lactose intolerance, other/unspecified || ||	TRUE	MedicineITLab	ebi-a-GCST90027599	1	220596516	0.0369226	1.46852e-06	7738	Gut bacterial pathway abundance (PWY.6823..molybdenum.cofactor.biosynthesis)	TRUE	textfile	0.0124485061624682	97.5155668071899	23.1888367146907	2	TRUE
rs16829385	T	A	T	A	0.219994	0.0327565	0.130089	0.174038	FALSE	TRUE	FALSE	finngen_R12_E4_LACTONAS	2	187927136	0.0589077	421086	0.578168	Lactose intolerance, other/unspecified || id:finngen_R12_E4_LACTONAS	Lactose intolerance, other/unspecified	Lactose intolerance, other/unspecified || ||	TRUE	MedicineITLab	ebi-a-GCST90027599	2	188791863	0.0477522	4.08536e-06	7738	Gut bacterial pathway abundance (PWY.6823..molybdenum.cofactor.biosynthesis)	TRUE	textfile	0.0109538569736962	85.6775370350541	21.224374635416	2	TRUE
rs2292862	T	A	T	A	-0.169423	-0.0465284	0.653047	0.696978	FALSE	TRUE	FALSE	finngen_R12_E4_LACTONAS	15	62796717	0.0486986	421086	0.339357	Lactose intolerance, other/unspecified || id:finngen_R12_E4_LACTONAS	Lactose intolerance, other/unspecified	Lactose intolerance, other/unspecified || ||	TRUE	MedicineITLab	ebi-a-GCST90027599	15	63088916	0.0370187	4.72433e-06	7738	Gut bacterial pathway abundance (PWY.6823..molybdenum.cofactor.biosynthesis)	TRUE	textfile	0.0130073796596003	101.951207104227	20.9460631425818	2	TRUE
rs555615	C	T	C	T	-0.1961	-0.0388435	0.832982	0.79726	FALSE	FALSE	FALSE	finngen_R12_E4_LACTONAS	1	245438885	0.055346	421086	0.482784	Lactose intolerance, other/unspecified || id:finngen_R12_E4_LACTONAS	Lactose intolerance, other/unspecified	Lactose intolerance, other/unspecified || ||	TRUE	MedicineITLab	ebi-a-GCST90027599	1	245602187	0.044214	9.19645e-06	7738	Gut bacterial pathway abundance (PWY.6823..molybdenum.cofactor.biosynthesis)	TRUE	textfile	0.010700007413816	83.6705326732017	19.671413772608	2	TRUE
rs6081036	T	C	T	C	0.174781	0.0358465	0.675759	0.607177	FALSE	FALSE	FALSE	finngen_R12_E4_LACTONAS	20	18198899	0.0454933	421086	0.430726	Lactose intolerance, other/unspecified || id:finngen_R12_E4_LACTONAS	Lactose intolerance, other/unspecified	Lactose intolerance, other/unspecified || ||	TRUE	MedicineITLab	ebi-a-GCST90027599	20	18179543	0.0338956	2.51675e-07	7738	Gut bacterial pathway abundance (PWY.6823..molybdenum.cofactor.biosynthesis)	TRUE	textfile	0.0133868440448488	104.965786140052	26.5889867585272	2	TRUE
rs61861701	G	A	G	A	0.177643	-0.0240998	0.260402	0.18537	FALSE	FALSE	FALSE	finngen_R12_E4_LACTONAS	10	110605246	0.0578295	421086	0.67687	Lactose intolerance, other/unspecified || id:finngen_R12_E4_LACTONAS	Lactose intolerance, other/unspecified	Lactose intolerance, other/unspecified || ||	TRUE	MedicineITLab	ebi-a-GCST90027599	10	112365004	0.0383181	3.55206e-06	7738	Gut bacterial pathway abundance (PWY.6823..molybdenum.cofactor.biosynthesis)	TRUE	textfile	0.0121553155324094	95.1905926480732	21.4925657854792	2	TRUE
rs62523849	C	T	C	T	0.331454	-0.0546879	0.0576356	0.0678893	FALSE	FALSE	FALSE	finngen_R12_E4_LACTONAS	8	87469548	0.088701	421086	0.537537	Lactose intolerance, other/unspecified || id:finngen_R12_E4_LACTONAS	Lactose intolerance, other/unspecified	Lactose intolerance, other/unspecified || ||	TRUE	MedicineITLab	ebi-a-GCST90027599	8	88481776	0.0706149	2.68145e-06	7738	Gut bacterial pathway abundance (PWY.6823..molybdenum.cofactor.biosynthesis)	TRUE	textfile	0.0119340049734416	93.4365345424752	22.0319953916275	2	TRUE
rs10017115	C	T	C	T	0.104115	-0.0394736	0.590678	0.497059	FALSE	FALSE	FALSE	finngen_R12_E4_LACTONAS	4	180669679	0.0444955	421086	0.375005	Lactose intolerance, other/unspecified || id:finngen_R12_E4_LACTONAS	Lactose intolerance, other/unspecified	Lactose intolerance, other/unspecified || ||	TRUE	MedicineITLab	ebi-a-GCST90027605	4	181590832	0.0230282	6.14879e-06	7738	Gut bacterial pathway abundance (PWY.7003..glycerol.degradation.to.butanol)	TRUE	textfile	0.00524170391746571	40.7634916594356	20.4412110215391	2	TRUE
rs11884645	A	G	A	G	0.1296	-0.0800333	0.178891	0.214545	FALSE	FALSE	FALSE	finngen_R12_E4_LACTONAS	2	32895706	0.0539819	421086	0.138182	Lactose intolerance, other/unspecified || id:finngen_R12_E4_LACTONAS	Lactose intolerance, other/unspecified	Lactose intolerance, other/unspecified || ||	TRUE	MedicineITLab	ebi-a-GCST90027605	2	33120773	0.0292266	9.23613e-06	7738	Gut bacterial pathway abundance (PWY.7003..glycerol.degradation.to.butanol)	TRUE	textfile	0.00493434263240069	38.3613627117171	19.6631644550342	2	TRUE
rs16855891	A	G	A	G	0.22891	0.235396	0.0504159	0.0662383	FALSE	FALSE	FALSE	finngen_R12_E4_LACTONAS	2	216307661	0.0822869	421086	0.00422737	Lactose intolerance, other/unspecified || id:finngen_R12_E4_LACTONAS	Lactose intolerance, other/unspecified	Lactose intolerance, other/unspecified || ||	TRUE	MedicineITLab	ebi-a-GCST90027605	2	217172384	0.0508879	6.84936e-06	7738	Gut bacterial pathway abundance (PWY.7003..glycerol.degradation.to.butanol)	TRUE	textfile	0.00501718927139024	39.0086901853639	20.2348725104015	2	TRUE
rs3116216	C	T	C	T	0.195371	0.029586	0.0710938	0.0468536	FALSE	FALSE	FALSE	finngen_R12_E4_LACTONAS	2	232226821	0.104321	421086	0.776714	Lactose intolerance, other/unspecified || id:finngen_R12_E4_LACTONAS	Lactose intolerance, other/unspecified	Lactose intolerance, other/unspecified || ||	TRUE	MedicineITLab	ebi-a-GCST90027605	2	233091531	0.0440862	9.35492e-06	7738	Gut bacterial pathway abundance (PWY.7003..glycerol.degradation.to.butanol)	TRUE	textfile	0.00504143049706852	39.1981209275942	19.6387963134232	2	TRUE
rs34386657	T	C	T	C	0.229411	0.171812	0.0526102	0.0502477	FALSE	FALSE	FALSE	finngen_R12_E4_LACTONAS	11	84181758	0.102281	421086	0.0929972	Lactose intolerance, other/unspecified || id:finngen_R12_E4_LACTONAS	Lactose intolerance, other/unspecified	Lactose intolerance, other/unspecified || ||	TRUE	MedicineITLab	ebi-a-GCST90027605	11	83892801	0.0507949	6.28941e-06	7738	Gut bacterial pathway abundance (PWY.7003..glycerol.degradation.to.butanol)	TRUE	textfile	0.00524634841433617	40.7998013061925	20.3980314318983	2	TRUE
rs35531472	T	C	T	C	-0.161366	0.0185201	0.107296	0.136878	FALSE	FALSE	FALSE	finngen_R12_E4_LACTONAS	17	11145915	0.0649835	421086	0.775647	Lactose intolerance, other/unspecified || id:finngen_R12_E4_LACTONAS	Lactose intolerance, other/unspecified	Lactose intolerance, other/unspecified || ||	TRUE	MedicineITLab	ebi-a-GCST90027605	17	11049232	0.0364965	9.80618e-06	7738	Gut bacterial pathway abundance (PWY.7003..glycerol.degradation.to.butanol)	TRUE	textfile	0.00498821398393308	38.7822776795563	19.5488687952738	2	TRUE
rs56059900	A	G	A	G	0.245734	0.0808549	0.0657438	0.0256666	FALSE	FALSE	FALSE	finngen_R12_E4_LACTONAS	8	49873142	0.14052	421086	0.565022	Lactose intolerance, other/unspecified || id:finngen_R12_E4_LACTONAS	Lactose intolerance, other/unspecified	Lactose intolerance, other/unspecified || ||	TRUE	MedicineITLab	ebi-a-GCST90027605	8	50785702	0.0455545	6.87955e-08	7738	Gut bacterial pathway abundance (PWY.7003..glycerol.degradation.to.butanol)	TRUE	textfile	0.00741790534281788	57.8137728263764	29.0983210739503	2	TRUE
rs62571693	C	T	C	T	-0.131848	0.0577465	0.181501	0.17844	FALSE	FALSE	FALSE	finngen_R12_E4_LACTONAS	9	117882819	0.058131	421086	0.320522	Lactose intolerance, other/unspecified || id:finngen_R12_E4_LACTONAS	Lactose intolerance, other/unspecified	Lactose intolerance, other/unspecified || ||	TRUE	MedicineITLab	ebi-a-GCST90027605	9	120645097	0.0289556	5.27691e-06	7738	Gut bacterial pathway abundance (PWY.7003..glycerol.degradation.to.butanol)	TRUE	textfile	0.00516504683282011	40.1642525440918	20.7339456441757	2	TRUE
rs7029396	G	C	G	C	0.129526	0.0349113	0.184267	0.20231	FALSE	TRUE	FALSE	finngen_R12_E4_LACTONAS	9	130263971	0.0555988	421086	0.53006	Lactose intolerance, other/unspecified || id:finngen_R12_E4_LACTONAS	Lactose intolerance, other/unspecified	Lactose intolerance, other/unspecified || ||	TRUE	MedicineITLab	ebi-a-GCST90027605	9	133026250	0.0288862	7.32504e-06	7738	Gut bacterial pathway abundance (PWY.7003..glycerol.degradation.to.butanol)	TRUE	textfile	0.0050435868133621	39.2149717023335	20.1063426804321	2	TRUE
rs72697193	T	C	T	C	0.170761	-0.0749955	0.114898	0.0857762	FALSE	FALSE	FALSE	finngen_R12_E4_LACTONAS	4	160511772	0.0797198	421086	0.346838	Lactose intolerance, other/unspecified || id:finngen_R12_E4_LACTONAS	Lactose intolerance, other/unspecified	Lactose intolerance, other/unspecified || ||	TRUE	MedicineITLab	ebi-a-GCST90027605	4	161432924	0.0360083	2.11339e-06	7738	Gut bacterial pathway abundance (PWY.7003..glycerol.degradation.to.butanol)	TRUE	textfile	0.00593079845448491	46.1543892241737	22.4891034594894	2	TRUE
rs72958820	T	C	T	C	0.260292	-0.117791	0.0540698	0.060215	FALSE	FALSE	FALSE	finngen_R12_E4_LACTONAS	6	74583629	0.0946798	421086	0.213464	Lactose intolerance, other/unspecified || id:finngen_R12_E4_LACTONAS	Lactose intolerance, other/unspecified	Lactose intolerance, other/unspecified || ||	TRUE	MedicineITLab	ebi-a-GCST90027605	6	75293345	0.0508447	3.06598e-07	7738	Gut bacterial pathway abundance (PWY.7003..glycerol.degradation.to.butanol)	TRUE	textfile	0.00693051472673221	53.988630927721	26.2077816874126	2	TRUE
rs75209389	T	G	T	G	0.131907	-0.0834231	0.177712	0.173594	FALSE	FALSE	FALSE	finngen_R12_E4_LACTONAS	4	7443866	0.058757	421086	0.155666	Lactose intolerance, other/unspecified || id:finngen_R12_E4_LACTONAS	Lactose intolerance, other/unspecified	Lactose intolerance, other/unspecified || ||	TRUE	MedicineITLab	ebi-a-GCST90027605	4	7445593	0.0298337	9.80573e-06	7738	Gut bacterial pathway abundance (PWY.7003..glycerol.degradation.to.butanol)	TRUE	textfile	0.0050851806877019	39.5400259765491	19.5488606031888	2	TRUE
rs7623244	C	A	C	A	0.132253	0.100674	0.186152	0.132597	FALSE	FALSE	FALSE	finngen_R12_E4_LACTONAS	3	125736778	0.0664662	421086	0.129858	Lactose intolerance, other/unspecified || id:finngen_R12_E4_LACTONAS	Lactose intolerance, other/unspecified	Lactose intolerance, other/unspecified || ||	TRUE	MedicineITLab	ebi-a-GCST90027605	3	125455621	0.0297889	9.00907e-06	7738	Gut bacterial pathway abundance (PWY.7003..glycerol.degradation.to.butanol)	TRUE	textfile	0.00529970953245819	41.2169910233221	19.7107037899683	2	TRUE
rs7859760	G	T	G	T	0.100406	-0.0739149	0.517931	0.579049	FALSE	FALSE	FALSE	finngen_R12_E4_LACTONAS	9	115363462	0.0450316	421086	0.100714	Lactose intolerance, other/unspecified || id:finngen_R12_E4_LACTONAS	Lactose intolerance, other/unspecified	Lactose intolerance, other/unspecified || ||	TRUE	MedicineITLab	ebi-a-GCST90027605	9	118125741	0.0223525	7.05765e-06	7738	Gut bacterial pathway abundance (PWY.7003..glycerol.degradation.to.butanol)	TRUE	textfile	0.00503419968181202	39.1416154465243	20.1774892531701	2	TRUE
rs971716	C	T	C	T	0.103798	0.0262705	0.596692	0.570624	FALSE	FALSE	FALSE	finngen_R12_E4_LACTONAS	5	17802755	0.0449829	421086	0.559213	Lactose intolerance, other/unspecified || id:finngen_R12_E4_LACTONAS	Lactose intolerance, other/unspecified	Lactose intolerance, other/unspecified || ||	TRUE	MedicineITLab	ebi-a-GCST90027605	5	17802864	0.0229367	6.02782e-06	7738	Gut bacterial pathway abundance (PWY.7003..glycerol.degradation.to.butanol)	TRUE	textfile	0.00518555229816433	40.3245375771046	20.4793468956531	2	TRUE
rs10024750	C	T	C	T	0.104523	0.0255899	0.56448	0.58965	FALSE	FALSE	FALSE	finngen_R12_E4_LACTONAS	4	5645291	0.0452082	421086	0.571363	Lactose intolerance, other/unspecified || id:finngen_R12_E4_LACTONAS	Lactose intolerance, other/unspecified	Lactose intolerance, other/unspecified || ||	TRUE	MedicineITLab	ebi-a-GCST90027816	4	5647018	0.0224092	3.09692e-06	7738	Gut microbiota abundance (k_Bacteria.p_Proteobacteria.c_Gammaproteobacteria.o_Enterobacteriales.f_Enterobacteriaceae.g_Escherichia.s_Escherichia_coli)	TRUE	textfile	0.00537168318788676	41.7797688232737	21.755598095295	2	TRUE
rs10752292	G	A	G	A	-0.118953	-0.0143714	0.723602	0.757842	FALSE	FALSE	FALSE	finngen_R12_E4_LACTONAS	10	13305821	0.0519228	421086	0.781946	Lactose intolerance, other/unspecified || id:finngen_R12_E4_LACTONAS	Lactose intolerance, other/unspecified	Lactose intolerance, other/unspecified || ||	TRUE	MedicineITLab	ebi-a-GCST90027816	10	13347821	0.0249473	1.85913e-06	7738	Gut microbiota abundance (k_Bacteria.p_Proteobacteria.c_Gammaproteobacteria.o_Enterobacteriales.f_Enterobacteriaceae.g_Escherichia.s_Escherichia_coli)	TRUE	textfile	0.00565998720317812	44.0348979627483	22.7354575948856	2	TRUE
rs11149171	C	T	C	T	-0.151409	-0.0277054	0.153328	0.0966126	FALSE	FALSE	FALSE	finngen_R12_E4_LACTONAS	13	24661830	0.0758231	421086	0.714816	Lactose intolerance, other/unspecified || id:finngen_R12_E4_LACTONAS	Lactose intolerance, other/unspecified	Lactose intolerance, other/unspecified || ||	TRUE	MedicineITLab	ebi-a-GCST90027816	13	25235968	0.0307603	8.55658e-07	7738	Gut microbiota abundance (k_Bacteria.p_Proteobacteria.c_Gammaproteobacteria.o_Enterobacteriales.f_Enterobacteriaceae.g_Escherichia.s_Escherichia_coli)	TRUE	textfile	0.00595209763176123	46.3211351984199	24.2282612926252	2	TRUE
rs12623651	A	C	A	C	-0.106305	0.0471079	0.347274	0.334781	FALSE	FALSE	FALSE	finngen_R12_E4_LACTONAS	2	20484896	0.0472015	421086	0.318271	Lactose intolerance, other/unspecified || id:finngen_R12_E4_LACTONAS	Lactose intolerance, other/unspecified	Lactose intolerance, other/unspecified || ||	TRUE	MedicineITLab	ebi-a-GCST90027816	2	20684657	0.0237186	7.39707e-06	7738	Gut microbiota abundance (k_Bacteria.p_Proteobacteria.c_Gammaproteobacteria.o_Enterobacteriales.f_Enterobacteriaceae.g_Escherichia.s_Escherichia_coli)	TRUE	textfile	0.00512319116121814	39.8370999012863	20.0876568813071	2	TRUE
rs17729286	A	C	A	C	-0.20256	0.00708116	0.0631649	0.104922	FALSE	FALSE	FALSE	finngen_R12_E4_LACTONAS	4	1107360	0.072604	421086	0.922304	Lactose intolerance, other/unspecified || id:finngen_R12_E4_LACTONAS	Lactose intolerance, other/unspecified	Lactose intolerance, other/unspecified || ||	TRUE	MedicineITLab	ebi-a-GCST90027816	4	1101148	0.0456221	8.99829e-06	7738	Gut microbiota abundance (k_Bacteria.p_Proteobacteria.c_Gammaproteobacteria.o_Enterobacteriales.f_Enterobacteriaceae.g_Escherichia.s_Escherichia_coli)	TRUE	textfile	0.0048559738478453	37.7491224382706	19.7131865814788	2	TRUE
rs2600191	G	T	G	T	-0.120105	0.0957237	0.621669	0.510653	FALSE	FALSE	FALSE	finngen_R12_E4_LACTONAS	3	9280976	0.0448323	421086	0.0327484	Lactose intolerance, other/unspecified || id:finngen_R12_E4_LACTONAS	Lactose intolerance, other/unspecified	Lactose intolerance, other/unspecified || ||	TRUE	MedicineITLab	ebi-a-GCST90027816	3	9322660	0.0243014	7.7204e-07	7738	Gut microbiota abundance (k_Bacteria.p_Proteobacteria.c_Gammaproteobacteria.o_Enterobacteriales.f_Enterobacteriaceae.g_Escherichia.s_Escherichia_coli)	TRUE	textfile	0.00678552274531316	52.8514285281426	24.4264068898702	2	TRUE
rs62578888	A	G	A	G	0.119345	0.0375864	0.576574	0.710047	FALSE	FALSE	FALSE	finngen_R12_E4_LACTONAS	9	126850851	0.0497901	421086	0.450311	Lactose intolerance, other/unspecified || id:finngen_R12_E4_LACTONAS	Lactose intolerance, other/unspecified	Lactose intolerance, other/unspecified || ||	TRUE	MedicineITLab	ebi-a-GCST90027816	9	129613130	0.023481	3.72289e-07	7738	Gut microbiota abundance (k_Bacteria.p_Proteobacteria.c_Gammaproteobacteria.o_Enterobacteriales.f_Enterobacteriaceae.g_Escherichia.s_Escherichia_coli)	TRUE	textfile	0.006954581958707	54.1774273916646	25.8330259691591	2	TRUE
rs6857075	C	T	C	T	0.104214	-0.0418834	0.420368	0.314349	FALSE	FALSE	FALSE	finngen_R12_E4_LACTONAS	4	146016315	0.0479542	421086	0.382443	Lactose intolerance, other/unspecified || id:finngen_R12_E4_LACTONAS	Lactose intolerance, other/unspecified	Lactose intolerance, other/unspecified || ||	TRUE	MedicineITLab	ebi-a-GCST90027816	4	146937467	0.0225159	3.68409e-06	7738	Gut microbiota abundance (k_Bacteria.p_Proteobacteria.c_Gammaproteobacteria.o_Enterobacteriales.f_Enterobacteriaceae.g_Escherichia.s_Escherichia_coli)	TRUE	textfile	0.0052925397559369	41.1609334284896	21.4226656057186	2	TRUE
rs731362	G	C	G	C	0.120347	0.0853812	0.322101	0.353256	FALSE	TRUE	FALSE	finngen_R12_E4_LACTONAS	19	46082251	0.046761	421086	0.0678641	Lactose intolerance, other/unspecified || id:finngen_R12_E4_LACTONAS	Lactose intolerance, other/unspecified	Lactose intolerance, other/unspecified || ||	TRUE	MedicineITLab	ebi-a-GCST90027816	19	46585509	0.025477	2.31515e-06	7738	Gut microbiota abundance (k_Bacteria.p_Proteobacteria.c_Gammaproteobacteria.o_Enterobacteriales.f_Enterobacteriaceae.g_Escherichia.s_Escherichia_coli)	TRUE	textfile	0.00632495732218237	49.2413190861104	22.3138219425248	2	TRUE
rs75297146	C	T	C	T	-0.235198	0.232456	0.0541269	0.0508535	FALSE	FALSE	FALSE	finngen_R12_E4_LACTONAS	8	3147029	0.101677	421086	0.0222418	Lactose intolerance, other/unspecified || id:finngen_R12_E4_LACTONAS	Lactose intolerance, other/unspecified	Lactose intolerance, other/unspecified || ||	TRUE	MedicineITLab	ebi-a-GCST90027816	8	3004551	0.0504335	3.10835e-06	7738	Gut microbiota abundance (k_Bacteria.p_Proteobacteria.c_Gammaproteobacteria.o_Enterobacteriales.f_Enterobacteriaceae.g_Escherichia.s_Escherichia_coli)	TRUE	textfile	0.00566426122018363	44.0683393851578	21.7484861224581	2	TRUE
rs78009268	T	C	T	C	0.20892	0.0946281	0.0776471	0.0658676	FALSE	FALSE	FALSE	finngen_R12_E4_LACTONAS	13	95536363	0.0894496	421086	0.290104	Lactose intolerance, other/unspecified || id:finngen_R12_E4_LACTONAS	Lactose intolerance, other/unspecified	Lactose intolerance, other/unspecified || ||	TRUE	MedicineITLab	ebi-a-GCST90027816	13	96188617	0.0418614	6.01437e-07	7738	Gut microbiota abundance (k_Bacteria.p_Proteobacteria.c_Gammaproteobacteria.o_Enterobacteriales.f_Enterobacteriaceae.g_Escherichia.s_Escherichia_coli)	TRUE	textfile	0.0062519052530516	48.6690130962444	24.907637530878	2	TRUE
rs9466145	A	C	A	C	-0.105919	0.0142608	0.549311	0.531986	FALSE	FALSE	FALSE	finngen_R12_E4_LACTONAS	6	21676829	0.0446743	421086	0.749561	Lactose intolerance, other/unspecified || id:finngen_R12_E4_LACTONAS	Lactose intolerance, other/unspecified	Lactose intolerance, other/unspecified || ||	TRUE	MedicineITLab	ebi-a-GCST90027816	6	21677060	0.0229081	3.7706e-06	7738	Gut microbiota abundance (k_Bacteria.p_Proteobacteria.c_Gammaproteobacteria.o_Enterobacteriales.f_Enterobacteriaceae.g_Escherichia.s_Escherichia_coli)	TRUE	textfile	0.00555485841146478	43.2124235656148	21.3781245623293	2	TRUE
rs10026787	C	T	C	T	-0.158181	-0.0163931	0.0698756	0.096987	FALSE	FALSE	FALSE	finngen_R12_E4_LACTONAS	4	105512657	0.0751479	421086	0.827317	Lactose intolerance, other/unspecified || id:finngen_R12_E4_LACTONAS	Lactose intolerance, other/unspecified	Lactose intolerance, other/unspecified || ||	TRUE	MedicineITLab	ebi-a-GCST90027695	4	106433814	0.0340512	3.39461e-06	7738	Gut microbiota abundance (k_Bacteria.p_Bacteroidetes.c_Bacteroidia.o_Bacteroidales.f_Porphyromonadaceae.g_Barnesiella)	TRUE	textfile	0.00325240946798162	25.2427393688268	21.5796198847151	2	TRUE
rs1078988	C	T	C	T	0.0941197	0.0715319	0.257608	0.350263	FALSE	FALSE	FALSE	finngen_R12_E4_LACTONAS	15	101362495	0.0469623	421086	0.127714	Lactose intolerance, other/unspecified || id:finngen_R12_E4_LACTONAS	Lactose intolerance, other/unspecified	Lactose intolerance, other/unspecified || ||	TRUE	MedicineITLab	ebi-a-GCST90027695	15	101902700	0.0205927	4.86463e-06	7738	Gut microbiota abundance (k_Bacteria.p_Bacteroidetes.c_Bacteroidia.o_Bacteroidales.f_Porphyromonadaceae.g_Barnesiella)	TRUE	textfile	0.00338831433591416	26.3011161515387	20.889809675818	2	TRUE
rs115004061	T	C	T	C	-0.189927	-0.0536927	0.0506658	0.0552081	FALSE	FALSE	FALSE	finngen_R12_E4_LACTONAS	3	109716445	0.0977041	421086	0.582632	Lactose intolerance, other/unspecified || id:finngen_R12_E4_LACTONAS	Lactose intolerance, other/unspecified	Lactose intolerance, other/unspecified || ||	TRUE	MedicineITLab	ebi-a-GCST90027695	3	109435292	0.0427222	8.76415e-06	7738	Gut microbiota abundance (k_Bacteria.p_Bacteroidetes.c_Bacteroidia.o_Bacteroidales.f_Porphyromonadaceae.g_Barnesiella)	TRUE	textfile	0.00347006367099286	26.9378887479182	19.7636065367239	2	TRUE
rs118183316	A	G	A	G	0.177111	0.0208622	0.0517068	0.0744711	FALSE	FALSE	FALSE	finngen_R12_E4_LACTONAS	12	30880725	0.0855942	421086	0.807437	Lactose intolerance, other/unspecified || id:finngen_R12_E4_LACTONAS	Lactose intolerance, other/unspecified	Lactose intolerance, other/unspecified || ||	TRUE	MedicineITLab	ebi-a-GCST90027695	12	31033659	0.0400405	9.72053e-06	7738	Gut microbiota abundance (k_Bacteria.p_Bacteroidetes.c_Bacteroidia.o_Bacteroidales.f_Porphyromonadaceae.g_Barnesiella)	TRUE	textfile	0.00307617730372467	23.8707382448259	19.5655511517956	2	TRUE
rs11851037	T	C	T	C	0.0814204	0.0648452	0.318062	0.3126	FALSE	FALSE	FALSE	finngen_R12_E4_LACTONAS	14	104301366	0.0486964	421086	0.182984	Lactose intolerance, other/unspecified || id:finngen_R12_E4_LACTONAS	Lactose intolerance, other/unspecified	Lactose intolerance, other/unspecified || ||	TRUE	MedicineITLab	ebi-a-GCST90027695	14	104767703	0.0183917	9.55476e-06	7738	Gut microbiota abundance (k_Bacteria.p_Bacteroidetes.c_Bacteroidia.o_Bacteroidales.f_Porphyromonadaceae.g_Barnesiella)	TRUE	textfile	0.00287576329315797	22.3110661810247	19.5984946544984	2	TRUE
rs34437635	T	C	T	C	0.161612	-0.104539	0.072341	0.0932076	FALSE	FALSE	FALSE	finngen_R12_E4_LACTONAS	22	44860850	0.0768882	421086	0.173948	Lactose intolerance, other/unspecified || id:finngen_R12_E4_LACTONAS	Lactose intolerance, other/unspecified	Lactose intolerance, other/unspecified || ||	TRUE	MedicineITLab	ebi-a-GCST90027695	22	45256730	0.0350091	3.90652e-06	7738	Gut microbiota abundance (k_Bacteria.p_Bacteroidetes.c_Bacteroidia.o_Bacteroidales.f_Porphyromonadaceae.g_Barnesiella)	TRUE	textfile	0.00350550084082998	27.2139530399245	21.3100916334211	2	TRUE
rs62135856	A	G	A	G	0.153567	-0.128596	0.0776336	0.0572072	FALSE	FALSE	FALSE	finngen_R12_E4_LACTONAS	2	37836491	0.0963874	421086	0.182152	Lactose intolerance, other/unspecified || id:finngen_R12_E4_LACTONAS	Lactose intolerance, other/unspecified	Lactose intolerance, other/unspecified || ||	TRUE	MedicineITLab	ebi-a-GCST90027695	2	38063634	0.0333456	4.11822e-06	7738	Gut microbiota abundance (k_Bacteria.p_Bacteroidetes.c_Bacteroidia.o_Bacteroidales.f_Porphyromonadaceae.g_Barnesiella)	TRUE	textfile	0.00337737275599428	26.2158964949678	21.2089284965286	2	TRUE
rs67396441	T	C	T	C	-0.0790905	-0.0827033	0.385942	0.384053	FALSE	FALSE	FALSE	finngen_R12_E4_LACTONAS	2	127014797	0.0460957	421086	0.0727864	Lactose intolerance, other/unspecified || id:finngen_R12_E4_LACTONAS	Lactose intolerance, other/unspecified	Lactose intolerance, other/unspecified || ||	TRUE	MedicineITLab	ebi-a-GCST90027695	2	127772373	0.017334	5.04882e-06	7738	Gut microbiota abundance (k_Bacteria.p_Bacteroidetes.c_Bacteroidia.o_Bacteroidales.f_Porphyromonadaceae.g_Barnesiella)	TRUE	textfile	0.00296490016818575	23.0046742636784	20.8185777976308	2	TRUE
rs6920861	C	T	C	T	-0.109842	-0.119905	0.253827	0.252074	FALSE	FALSE	FALSE	finngen_R12_E4_LACTONAS	6	167527790	0.0518761	421086	0.0208123	Lactose intolerance, other/unspecified || id:finngen_R12_E4_LACTONAS	Lactose intolerance, other/unspecified	Lactose intolerance, other/unspecified || ||	TRUE	MedicineITLab	ebi-a-GCST90027695	6	167939982	0.0209364	1.55042e-07	7738	Gut microbiota abundance (k_Bacteria.p_Bacteroidetes.c_Bacteroidia.o_Bacteroidales.f_Porphyromonadaceae.g_Barnesiella)	TRUE	textfile	0.00457029471648917	35.5181282405978	27.5253499771413	2	TRUE
rs700801	A	G	A	G	0.100913	0.0387245	0.81313	0.751267	FALSE	FALSE	FALSE	finngen_R12_E4_LACTONAS	9	76619731	0.0515057	421086	0.452141	Lactose intolerance, other/unspecified || id:finngen_R12_E4_LACTONAS	Lactose intolerance, other/unspecified	Lactose intolerance, other/unspecified || ||	TRUE	MedicineITLab	ebi-a-GCST90027695	9	79234647	0.0222596	5.80243e-06	7738	Gut microbiota abundance (k_Bacteria.p_Bacteroidetes.c_Bacteroidia.o_Bacteroidales.f_Porphyromonadaceae.g_Barnesiella)	TRUE	textfile	0.00309473737800953	24.0152091215911	20.5522570396599	2	TRUE
rs74448867	G	A	G	A	0.169254	0.160762	0.0685882	0.0743463	FALSE	FALSE	FALSE	finngen_R12_E4_LACTONAS	8	3946563	0.0853227	421086	0.0595429	Lactose intolerance, other/unspecified || id:finngen_R12_E4_LACTONAS	Lactose intolerance, other/unspecified	Lactose intolerance, other/unspecified || ||	TRUE	MedicineITLab	ebi-a-GCST90027695	8	3804085	0.0349493	1.27991e-06	7738	Gut microbiota abundance (k_Bacteria.p_Bacteroidetes.c_Bacteroidia.o_Bacteroidales.f_Porphyromonadaceae.g_Barnesiella)	TRUE	textfile	0.00366015114071648	28.41894686537	23.4531358441303	2	TRUE
rs78335793	T	C	T	C	0.136187	-0.0300088	0.0949423	0.115482	FALSE	FALSE	FALSE	finngen_R12_E4_LACTONAS	1	175446149	0.0693562	421086	0.66525	Lactose intolerance, other/unspecified || id:finngen_R12_E4_LACTONAS	Lactose intolerance, other/unspecified	Lactose intolerance, other/unspecified || ||	TRUE	MedicineITLab	ebi-a-GCST90027695	1	175415285	0.0296879	4.49024e-06	7738	Gut microbiota abundance (k_Bacteria.p_Bacteroidetes.c_Bacteroidia.o_Bacteroidales.f_Porphyromonadaceae.g_Barnesiella)	TRUE	textfile	0.00318740550138931	24.7366145801462	21.043227445448	2	TRUE
rs8029854	C	T	C	T	-0.107635	-0.00421544	0.811072	0.861849	FALSE	FALSE	FALSE	finngen_R12_E4_LACTONAS	15	77021690	0.0648378	421086	0.948162	Lactose intolerance, other/unspecified || id:finngen_R12_E4_LACTONAS	Lactose intolerance, other/unspecified	Lactose intolerance, other/unspecified || ||	TRUE	MedicineITLab	ebi-a-GCST90027695	15	77314031	0.0224718	1.66982e-06	7738	Gut microbiota abundance (k_Bacteria.p_Bacteroidetes.c_Bacteroidia.o_Bacteroidales.f_Porphyromonadaceae.g_Barnesiella)	TRUE	textfile	0.00355052652880965	27.5647425766497	22.9420017398725	2	TRUE
rs9884588	T	C	T	C	0.0829432	-0.0323801	0.370832	0.253986	FALSE	FALSE	FALSE	finngen_R12_E4_LACTONAS	4	32615152	0.0511141	421086	0.526415	Lactose intolerance, other/unspecified || id:finngen_R12_E4_LACTONAS	Lactose intolerance, other/unspecified	Lactose intolerance, other/unspecified || ||	TRUE	MedicineITLab	ebi-a-GCST90027695	4	32616774	0.0179741	3.93849e-06	7738	Gut microbiota abundance (k_Bacteria.p_Bacteroidetes.c_Bacteroidia.o_Bacteroidales.f_Porphyromonadaceae.g_Barnesiella)	TRUE	textfile	0.0032102244521798	24.9142767825988	21.2944911271895	2	TRUE
rs10026787	C	T	C	T	-0.15714	-0.0163931	0.0698756	0.096987	FALSE	FALSE	FALSE	finngen_R12_E4_LACTONAS	4	105512657	0.0751479	421086	0.827317	Lactose intolerance, other/unspecified || id:finngen_R12_E4_LACTONAS	Lactose intolerance, other/unspecified	Lactose intolerance, other/unspecified || ||	TRUE	MedicineITLab	ebi-a-GCST90027763	4	106433814	0.0340508	3.93333e-06	7738	Gut microbiota abundance (k_Bacteria.p_Bacteroidetes.c_Bacteroidia.o_Bacteroidales.f_Porphyromonadaceae.g_Barnesiella.s_Barnesiella_intestinihominis)	TRUE	textfile	0.00320974167219545	24.9105179034948	21.297020943692	2	TRUE
rs1078988	C	T	C	T	0.0935179	0.0715319	0.257608	0.350263	FALSE	FALSE	FALSE	finngen_R12_E4_LACTONAS	15	101362495	0.0469623	421086	0.127714	Lactose intolerance, other/unspecified || id:finngen_R12_E4_LACTONAS	Lactose intolerance, other/unspecified	Lactose intolerance, other/unspecified || ||	TRUE	MedicineITLab	ebi-a-GCST90027763	15	101902700	0.0205925	5.58908e-06	7738	Gut microbiota abundance (k_Bacteria.p_Bacteroidetes.c_Bacteroidia.o_Bacteroidales.f_Porphyromonadaceae.g_Barnesiella.s_Barnesiella_intestinihominis)	TRUE	textfile	0.00334512319486394	25.9647282501855	20.6239260379392	2	TRUE
rs115004061	T	C	T	C	-0.189853	-0.0536927	0.0506658	0.0552081	FALSE	FALSE	FALSE	finngen_R12_E4_LACTONAS	3	109716445	0.0977041	421086	0.582632	Lactose intolerance, other/unspecified || id:finngen_R12_E4_LACTONAS	Lactose intolerance, other/unspecified	Lactose intolerance, other/unspecified || ||	TRUE	MedicineITLab	ebi-a-GCST90027763	3	109435292	0.0427218	8.83304e-06	7738	Gut microbiota abundance (k_Bacteria.p_Bacteroidetes.c_Bacteroidia.o_Bacteroidales.f_Porphyromonadaceae.g_Barnesiella.s_Barnesiella_intestinihominis)	TRUE	textfile	0.00346736016188684	26.9168285513599	19.7485786133361	2	TRUE
rs2132254	T	C	T	C	0.0813722	0.00638263	0.5894	0.426887	FALSE	FALSE	FALSE	finngen_R12_E4_LACTONAS	3	65861184	0.0453616	421086	0.888103	Lactose intolerance, other/unspecified || id:finngen_R12_E4_LACTONAS	Lactose intolerance, other/unspecified	Lactose intolerance, other/unspecified || ||	TRUE	MedicineITLab	ebi-a-GCST90027763	3	65846859	0.0183979	9.73778e-06	7738	Gut microbiota abundance (k_Bacteria.p_Bacteroidetes.c_Bacteroidia.o_Bacteroidales.f_Porphyromonadaceae.g_Barnesiella.s_Barnesiella_intestinihominis)	TRUE	textfile	0.00320487568302033	24.8726319772419	19.5621059963448	2	TRUE
rs34437635	T	C	T	C	0.161911	-0.104539	0.072341	0.0932076	FALSE	FALSE	FALSE	finngen_R12_E4_LACTONAS	22	44860850	0.0768882	421086	0.173948	Lactose intolerance, other/unspecified || id:finngen_R12_E4_LACTONAS	Lactose intolerance, other/unspecified	Lactose intolerance, other/unspecified || ||	TRUE	MedicineITLab	ebi-a-GCST90027763	22	45256730	0.0350088	3.74861e-06	7738	Gut microbiota abundance (k_Bacteria.p_Bacteroidetes.c_Bacteroidia.o_Bacteroidales.f_Porphyromonadaceae.g_Barnesiella.s_Barnesiella_intestinihominis)	TRUE	textfile	0.00351848396514036	27.3150996946075	21.3893831873981	2	TRUE
rs62135856	A	G	A	G	0.153113	-0.128596	0.0776336	0.0572072	FALSE	FALSE	FALSE	finngen_R12_E4_LACTONAS	2	37836491	0.0963874	421086	0.182152	Lactose intolerance, other/unspecified || id:finngen_R12_E4_LACTONAS	Lactose intolerance, other/unspecified	Lactose intolerance, other/unspecified || ||	TRUE	MedicineITLab	ebi-a-GCST90027763	2	38063634	0.0333452	4.39562e-06	7738	Gut microbiota abundance (k_Bacteria.p_Bacteroidetes.c_Bacteroidia.o_Bacteroidales.f_Porphyromonadaceae.g_Barnesiella.s_Barnesiella_intestinihominis)	TRUE	textfile	0.00335743278589315	26.0605967335626	21.0842170574258	2	TRUE
rs67396441	T	C	T	C	-0.078774	-0.0827033	0.385942	0.384053	FALSE	FALSE	FALSE	finngen_R12_E4_LACTONAS	2	127014797	0.0460957	421086	0.0727864	Lactose intolerance, other/unspecified || id:finngen_R12_E4_LACTONAS	Lactose intolerance, other/unspecified	Lactose intolerance, other/unspecified || ||	TRUE	MedicineITLab	ebi-a-GCST90027763	2	127772373	0.0173338	5.50567e-06	7738	Gut microbiota abundance (k_Bacteria.p_Bacteroidetes.c_Bacteroidia.o_Bacteroidales.f_Porphyromonadaceae.g_Barnesiella.s_Barnesiella_intestinihominis)	TRUE	textfile	0.00294121810010539	22.8203829457867	20.6527664943487	2	TRUE
rs6920861	C	T	C	T	-0.111339	-0.119905	0.253827	0.252074	FALSE	FALSE	FALSE	finngen_R12_E4_LACTONAS	6	167527790	0.0518761	421086	0.0208123	Lactose intolerance, other/unspecified || id:finngen_R12_E4_LACTONAS	Lactose intolerance, other/unspecified	Lactose intolerance, other/unspecified || ||	TRUE	MedicineITLab	ebi-a-GCST90027763	6	167939982	0.0209362	1.04904e-07	7738	Gut microbiota abundance (k_Bacteria.p_Bacteroidetes.c_Bacteroidia.o_Bacteroidales.f_Porphyromonadaceae.g_Barnesiella.s_Barnesiella_intestinihominis)	TRUE	textfile	0.00469571765174835	36.4974534905246	28.2812705130431	2	TRUE
rs700801	A	G	A	G	0.100962	0.0387245	0.81313	0.751267	FALSE	FALSE	FALSE	finngen_R12_E4_LACTONAS	9	76619731	0.0515057	421086	0.452141	Lactose intolerance, other/unspecified || id:finngen_R12_E4_LACTONAS	Lactose intolerance, other/unspecified	Lactose intolerance, other/unspecified || ||	TRUE	MedicineITLab	ebi-a-GCST90027763	9	79234647	0.0222594	5.74156e-06	7738	Gut microbiota abundance (k_Bacteria.p_Bacteroidetes.c_Bacteroidia.o_Bacteroidales.f_Porphyromonadaceae.g_Barnesiella.s_Barnesiella_intestinihominis)	TRUE	textfile	0.00309774351096986	24.0386092466695	20.5725905548831	2	TRUE
rs74448867	G	A	G	A	0.168486	0.160762	0.0685882	0.0743463	FALSE	FALSE	FALSE	finngen_R12_E4_LACTONAS	8	3946563	0.0853227	421086	0.0595429	Lactose intolerance, other/unspecified || id:finngen_R12_E4_LACTONAS	Lactose intolerance, other/unspecified	Lactose intolerance, other/unspecified || ||	TRUE	MedicineITLab	ebi-a-GCST90027763	8	3804085	0.0349489	1.42903e-06	7738	Gut microbiota abundance (k_Bacteria.p_Bacteroidetes.c_Bacteroidia.o_Bacteroidales.f_Porphyromonadaceae.g_Barnesiella.s_Barnesiella_intestinihominis)	TRUE	textfile	0.00362701019815809	28.1606900027782	23.2413107564349	2	TRUE
rs78335793	T	C	T	C	0.134728	-0.0300088	0.0949423	0.115482	FALSE	FALSE	FALSE	finngen_R12_E4_LACTONAS	1	175446149	0.0693562	421086	0.66525	Lactose intolerance, other/unspecified || id:finngen_R12_E4_LACTONAS	Lactose intolerance, other/unspecified	Lactose intolerance, other/unspecified || ||	TRUE	MedicineITLab	ebi-a-GCST90027763	1	175415285	0.0296875	5.67401e-06	7738	Gut microbiota abundance (k_Bacteria.p_Bacteroidetes.c_Bacteroidia.o_Bacteroidales.f_Porphyromonadaceae.g_Barnesiella.s_Barnesiella_intestinihominis)	TRUE	textfile	0.00311947663684967	24.2077868882969	20.5953165646715	2	TRUE
rs8029854	C	T	C	T	-0.109071	-0.00421544	0.811072	0.861849	FALSE	FALSE	FALSE	finngen_R12_E4_LACTONAS	15	77021690	0.0648378	421086	0.948162	Lactose intolerance, other/unspecified || id:finngen_R12_E4_LACTONAS	Lactose intolerance, other/unspecified	Lactose intolerance, other/unspecified || ||	TRUE	MedicineITLab	ebi-a-GCST90027763	15	77314031	0.0224716	1.21163e-06	7738	Gut microbiota abundance (k_Bacteria.p_Bacteroidetes.c_Bacteroidia.o_Bacteroidales.f_Porphyromonadaceae.g_Barnesiella.s_Barnesiella_intestinihominis)	TRUE	textfile	0.00364589638054713	28.3078619312688	23.5586607564906	2	TRUE
rs9884588	T	C	T	C	0.0829817	-0.0323801	0.370832	0.253986	FALSE	FALSE	FALSE	finngen_R12_E4_LACTONAS	4	32615152	0.0511141	421086	0.526415	Lactose intolerance, other/unspecified || id:finngen_R12_E4_LACTONAS	Lactose intolerance, other/unspecified	Lactose intolerance, other/unspecified || ||	TRUE	MedicineITLab	ebi-a-GCST90027763	4	32616774	0.0179739	3.89718e-06	7738	Gut microbiota abundance (k_Bacteria.p_Bacteroidetes.c_Bacteroidia.o_Bacteroidales.f_Porphyromonadaceae.g_Barnesiella.s_Barnesiella_intestinihominis)	TRUE	textfile	0.00321320534333975	24.9374857986942	21.3147387147321	2	TRUE
rs10026887	T	C	T	C	-0.0774366	0.0976091	0.309497	0.28485	FALSE	FALSE	FALSE	finngen_R12_E4_LACTONAS	4	62232217	0.0491368	421086	0.0469808	Lactose intolerance, other/unspecified || id:finngen_R12_E4_LACTONAS	Lactose intolerance, other/unspecified	Lactose intolerance, other/unspecified || ||	TRUE	MedicineITLab	ebi-a-GCST90027578	4	63097935	0.0175062	9.7165e-06	7738	Gut bacterial pathway abundance (PWY.6317..galactose.degradation.I..Leloir.pathway.)	TRUE	textfile	0.00256297613054672	19.878130519952	19.5663032803901	2	TRUE
rs115981692	A	G	A	G	0.168762	-0.122224	0.052016	0.0552619	FALSE	FALSE	FALSE	finngen_R12_E4_LACTONAS	1	215995646	0.0969874	421086	0.207594	Lactose intolerance, other/unspecified || id:finngen_R12_E4_LACTONAS	Lactose intolerance, other/unspecified	Lactose intolerance, other/unspecified || ||	TRUE	MedicineITLab	ebi-a-GCST90027578	1	216168988	0.0360659	2.87919e-06	7738	Gut bacterial pathway abundance (PWY.6317..galactose.degradation.I..Leloir.pathway.)	TRUE	textfile	0.0028087771433409	21.7899029622813	21.895545963977	2	TRUE
rs12035670	T	C	T	C	0.081705	-0.0740244	0.332632	0.380597	FALSE	FALSE	FALSE	finngen_R12_E4_LACTONAS	1	52066962	0.0459498	421086	0.107184	Lactose intolerance, other/unspecified || id:finngen_R12_E4_LACTONAS	Lactose intolerance, other/unspecified	Lactose intolerance, other/unspecified || ||	TRUE	MedicineITLab	ebi-a-GCST90027578	1	52532634	0.0176762	3.79481e-06	7738	Gut bacterial pathway abundance (PWY.6317..galactose.degradation.I..Leloir.pathway.)	TRUE	textfile	0.00296385306895394	22.996525664594	21.3658145764145	2	TRUE
rs12623606	G	A	G	A	-0.0734709	0.0135884	0.53817	0.542852	FALSE	FALSE	FALSE	finngen_R12_E4_LACTONAS	2	6620503	0.0446449	421086	0.760848	Lactose intolerance, other/unspecified || id:finngen_R12_E4_LACTONAS	Lactose intolerance, other/unspecified	Lactose intolerance, other/unspecified || ||	TRUE	MedicineITLab	ebi-a-GCST90027578	2	6760635	0.0162693	6.30391e-06	7738	Gut bacterial pathway abundance (PWY.6317..galactose.degradation.I..Leloir.pathway.)	TRUE	textfile	0.00268325743132805	20.8135275412009	20.3935571755759	2	TRUE
rs12976953	T	C	T	C	0.134427	0.026041	0.0983496	0.108756	FALSE	FALSE	FALSE	finngen_R12_E4_LACTONAS	19	52276207	0.0719328	421086	0.717338	Lactose intolerance, other/unspecified || id:finngen_R12_E4_LACTONAS	Lactose intolerance, other/unspecified	Lactose intolerance, other/unspecified || ||	TRUE	MedicineITLab	ebi-a-GCST90027578	19	52779460	0.0281616	1.81121e-06	7738	Gut bacterial pathway abundance (PWY.6317..galactose.degradation.I..Leloir.pathway.)	TRUE	textfile	0.00320489485940669	24.8727812812376	22.7854894523225	2	TRUE
rs2168031	A	G	A	G	0.127102	-0.0247689	0.133681	0.173601	FALSE	FALSE	FALSE	finngen_R12_E4_LACTONAS	4	176338340	0.0595155	421086	0.677281	Lactose intolerance, other/unspecified || id:finngen_R12_E4_LACTONAS	Lactose intolerance, other/unspecified	Lactose intolerance, other/unspecified || ||	TRUE	MedicineITLab	ebi-a-GCST90027578	4	177259491	0.0252894	5.0106e-07	7738	Gut bacterial pathway abundance (PWY.6317..galactose.degradation.I..Leloir.pathway.)	TRUE	textfile	0.00374181480929289	29.0553992880357	25.2596726145178	2	TRUE
rs34566098	G	A	G	A	0.176661	-0.0242477	0.0538268	0.0431539	FALSE	FALSE	FALSE	finngen_R12_E4_LACTONAS	10	125172088	0.109742	421086	0.82513	Lactose intolerance, other/unspecified || id:finngen_R12_E4_LACTONAS	Lactose intolerance, other/unspecified	Lactose intolerance, other/unspecified || ||	TRUE	MedicineITLab	ebi-a-GCST90027578	10	126860657	0.0381057	3.55059e-06	7738	Gut bacterial pathway abundance (PWY.6317..galactose.degradation.I..Leloir.pathway.)	TRUE	textfile	0.00317892710268948	24.6706061248559	21.4932198438825	2	TRUE
rs35778179	T	C	T	C	-0.139098	-0.0696463	0.0884996	0.0533232	FALSE	FALSE	FALSE	finngen_R12_E4_LACTONAS	14	92369629	0.0983861	421086	0.479015	Lactose intolerance, other/unspecified || id:finngen_R12_E4_LACTONAS	Lactose intolerance, other/unspecified	Lactose intolerance, other/unspecified || ||	TRUE	MedicineITLab	ebi-a-GCST90027578	14	92835973	0.0312106	8.32147e-06	7738	Gut bacterial pathway abundance (PWY.6317..galactose.degradation.I..Leloir.pathway.)	TRUE	textfile	0.00312154743043178	24.2239069964601	19.86266581459	2	TRUE
rs73334581	T	C	T	C	0.0925024	-0.0247538	0.184125	0.161431	FALSE	FALSE	FALSE	finngen_R12_E4_LACTONAS	17	61481318	0.0604645	421086	0.682251	Lactose intolerance, other/unspecified || id:finngen_R12_E4_LACTONAS	Lactose intolerance, other/unspecified	Lactose intolerance, other/unspecified || ||	TRUE	MedicineITLab	ebi-a-GCST90027578	17	59558679	0.0207821	8.54476e-06	7738	Gut bacterial pathway abundance (PWY.6317..galactose.degradation.I..Leloir.pathway.)	TRUE	textfile	0.00257082421985788	19.9391562305817	19.8119462496988	2	TRUE
rs79017683	T	C	T	C	-0.174312	0.00565805	0.0665022	0.0704183	FALSE	FALSE	FALSE	finngen_R12_E4_LACTONAS	16	77938577	0.0874605	421086	0.948419	Lactose intolerance, other/unspecified || id:finngen_R12_E4_LACTONAS	Lactose intolerance, other/unspecified	Lactose intolerance, other/unspecified || ||	TRUE	MedicineITLab	ebi-a-GCST90027578	16	77972474	0.0382226	5.10505e-06	7738	Gut bacterial pathway abundance (PWY.6317..galactose.degradation.I..Leloir.pathway.)	TRUE	textfile	0.00377254022251874	29.2948873020662	20.7976430737637	2	TRUE
rs7998195	C	T	C	T	0.0992887	-0.0973086	0.157971	0.173458	FALSE	FALSE	FALSE	finngen_R12_E4_LACTONAS	13	54524881	0.0586868	421086	0.0972971	Lactose intolerance, other/unspecified || id:finngen_R12_E4_LACTONAS	Lactose intolerance, other/unspecified	Lactose intolerance, other/unspecified || ||	TRUE	MedicineITLab	ebi-a-GCST90027578	13	55099016	0.0221857	7.62851e-06	7738	Gut bacterial pathway abundance (PWY.6317..galactose.degradation.I..Leloir.pathway.)	TRUE	textfile	0.00262261210287897	20.3418760782698	20.0287283747972	2	TRUE
rs10026887	T	C	T	C	-0.0821104	0.0976091	0.309497	0.28485	FALSE	FALSE	FALSE	finngen_R12_E4_LACTONAS	4	62232217	0.0491368	421086	0.0469808	Lactose intolerance, other/unspecified || id:finngen_R12_E4_LACTONAS	Lactose intolerance, other/unspecified	Lactose intolerance, other/unspecified || ||	TRUE	MedicineITLab	ebi-a-GCST90027592	4	63097935	0.0175353	2.83302e-06	7738	Gut bacterial pathway abundance (PWY66.422..D.galactose.degradation.V..Leloir.pathway.)	TRUE	textfile	0.00288169720135383	22.35723633505	21.9265313835238	2	TRUE
rs112214356	C	T	C	T	-0.142819	0.0875382	0.081092	0.0631264	FALSE	FALSE	FALSE	finngen_R12_E4_LACTONAS	3	196197114	0.0926229	421086	0.344606	Lactose intolerance, other/unspecified || id:finngen_R12_E4_LACTONAS	Lactose intolerance, other/unspecified	Lactose intolerance, other/unspecified || ||	TRUE	MedicineITLab	ebi-a-GCST90027592	3	195923985	0.0299741	1.89104e-06	7738	Gut bacterial pathway abundance (PWY66.422..D.galactose.degradation.V..Leloir.pathway.)	TRUE	textfile	0.00303984903091564	23.5879759891152	22.7028130034816	2	TRUE
rs115981692	A	G	A	G	0.163905	-0.122224	0.052016	0.0552619	FALSE	FALSE	FALSE	finngen_R12_E4_LACTONAS	1	215995646	0.0969874	421086	0.207594	Lactose intolerance, other/unspecified || id:finngen_R12_E4_LACTONAS	Lactose intolerance, other/unspecified	Lactose intolerance, other/unspecified || ||	TRUE	MedicineITLab	ebi-a-GCST90027592	1	216168988	0.036126	5.70545e-06	7738	Gut bacterial pathway abundance (PWY66.422..D.galactose.degradation.V..Leloir.pathway.)	TRUE	textfile	0.00264942945026924	20.5504331500865	20.5847050754458	2	TRUE
rs12976953	T	C	T	C	0.128883	0.026041	0.0983496	0.108756	FALSE	FALSE	FALSE	finngen_R12_E4_LACTONAS	19	52276207	0.0719328	421086	0.717338	Lactose intolerance, other/unspecified || id:finngen_R12_E4_LACTONAS	Lactose intolerance, other/unspecified	Lactose intolerance, other/unspecified || ||	TRUE	MedicineITLab	ebi-a-GCST90027592	19	52779460	0.0282085	4.90219e-06	7738	Gut bacterial pathway abundance (PWY66.422..D.galactose.degradation.V..Leloir.pathway.)	TRUE	textfile	0.00294599527817665	22.8575577291152	20.8752308675201	2	TRUE
rs2305506	T	C	T	C	0.125303	-0.0261993	0.121951	0.165629	FALSE	FALSE	FALSE	finngen_R12_E4_LACTONAS	4	176319985	0.0606508	421086	0.665764	Lactose intolerance, other/unspecified || id:finngen_R12_E4_LACTONAS	Lactose intolerance, other/unspecified	Lactose intolerance, other/unspecified || ||	TRUE	MedicineITLab	ebi-a-GCST90027592	4	177241136	0.0260045	1.44644e-06	7738	Gut bacterial pathway abundance (PWY66.422..D.galactose.degradation.V..Leloir.pathway.)	TRUE	textfile	0.0033624594230623	26.0997454317766	23.2180596344376	2	TRUE
rs2992878	A	G	A	G	-0.148241	-0.0567552	0.0676559	0.0599388	FALSE	FALSE	FALSE	finngen_R12_E4_LACTONAS	13	95330092	0.0946235	421086	0.548639	Lactose intolerance, other/unspecified || id:finngen_R12_E4_LACTONAS	Lactose intolerance, other/unspecified	Lactose intolerance, other/unspecified || ||	TRUE	MedicineITLab	ebi-a-GCST90027592	13	95982346	0.0330707	7.37531e-06	7738	Gut bacterial pathway abundance (PWY66.422..D.galactose.degradation.V..Leloir.pathway.)	TRUE	textfile	0.00277235327176774	21.5065486609398	20.0932365333757	2	TRUE
rs34631763	T	C	T	C	0.171802	0.12186	0.0525127	0.0563863	FALSE	FALSE	FALSE	finngen_R12_E4_LACTONAS	1	92483381	0.0967029	421086	0.207618	Lactose intolerance, other/unspecified || id:finngen_R12_E4_LACTONAS	Lactose intolerance, other/unspecified	Lactose intolerance, other/unspecified || ||	TRUE	MedicineITLab	ebi-a-GCST90027592	1	92948938	0.0368172	3.0657e-06	7738	Gut bacterial pathway abundance (PWY66.422..D.galactose.degradation.V..Leloir.pathway.)	TRUE	textfile	0.00293713678375983	22.7886234633916	21.7748372224978	2	TRUE
rs35778179	T	C	T	C	-0.142549	-0.0696463	0.0884996	0.0533232	FALSE	FALSE	FALSE	finngen_R12_E4_LACTONAS	14	92369629	0.0983861	421086	0.479015	Lactose intolerance, other/unspecified || id:finngen_R12_E4_LACTONAS	Lactose intolerance, other/unspecified	Lactose intolerance, other/unspecified || ||	TRUE	MedicineITLab	ebi-a-GCST90027592	14	92835973	0.0312626	5.12224e-06	7738	Gut bacterial pathway abundance (PWY66.422..D.galactose.degradation.V..Leloir.pathway.)	TRUE	textfile	0.0032783590556614	25.444802854454	20.7911332687366	2	TRUE
rs72731514	C	T	C	T	0.159702	0.0448664	0.056733	0.142687	FALSE	FALSE	FALSE	finngen_R12_E4_LACTONAS	14	68733547	0.0641053	421086	0.484	Lactose intolerance, other/unspecified || id:finngen_R12_E4_LACTONAS	Lactose intolerance, other/unspecified	Lactose intolerance, other/unspecified || ||	TRUE	MedicineITLab	ebi-a-GCST90027592	14	69200264	0.03511	5.40033e-06	7738	Gut bacterial pathway abundance (PWY66.422..D.galactose.degradation.V..Leloir.pathway.)	TRUE	textfile	0.00272973882016372	21.1750619012778	20.6899314154538	2	TRUE
rs73334581	T	C	T	C	0.0963108	-0.0247538	0.184125	0.161431	FALSE	FALSE	FALSE	finngen_R12_E4_LACTONAS	17	61481318	0.0604645	421086	0.682251	Lactose intolerance, other/unspecified || id:finngen_R12_E4_LACTONAS	Lactose intolerance, other/unspecified	Lactose intolerance, other/unspecified || ||	TRUE	MedicineITLab	ebi-a-GCST90027592	17	59558679	0.0208168	3.71723e-06	7738	Gut bacterial pathway abundance (PWY66.422..D.galactose.degradation.V..Leloir.pathway.)	TRUE	textfile	0.00278686776263188	21.6194595866879	21.405335600623	2	TRUE
rs10030640	T	G	T	G	-0.128384	-0.0292567	0.378828	0.373447	FALSE	FALSE	FALSE	finngen_R12_E4_LACTONAS	4	18942090	0.0462308	421086	0.526838	Lactose intolerance, other/unspecified || id:finngen_R12_E4_LACTONAS	Lactose intolerance, other/unspecified	Lactose intolerance, other/unspecified || ||	TRUE	MedicineITLab	ebi-a-GCST90027815	4	18943713	0.0280832	4.84128e-06	7738	Gut microbiota abundance (k_Bacteria.p_Proteobacteria.c_Deltaproteobacteria.o_Desulfovibrionales.f_Desulfovibrionaceae.g_Desulfovibrio.s_Desulfovibrio_piger)	TRUE	textfile	0.00775721347811291	60.4789516052156	20.8991498318527	2	TRUE
rs196229	A	C	A	C	-0.125691	0.0315235	0.624689	0.554727	FALSE	FALSE	FALSE	finngen_R12_E4_LACTONAS	10	119700005	0.0448574	421086	0.482212	Lactose intolerance, other/unspecified || id:finngen_R12_E4_LACTONAS	Lactose intolerance, other/unspecified	Lactose intolerance, other/unspecified || ||	TRUE	MedicineITLab	ebi-a-GCST90027815	10	121459517	0.0283427	9.22125e-06	7738	Gut microbiota abundance (k_Bacteria.p_Proteobacteria.c_Deltaproteobacteria.o_Desulfovibrionales.f_Desulfovibrionaceae.g_Desulfovibrio.s_Desulfovibrio_piger)	TRUE	textfile	0.00740787270005133	57.7349967135892	19.6664477756612	2	TRUE
rs4854535	C	T	C	T	0.180561	-0.0534445	0.835178	0.825625	FALSE	FALSE	FALSE	finngen_R12_E4_LACTONAS	2	68953529	0.0586874	421086	0.362472	Lactose intolerance, other/unspecified || id:finngen_R12_E4_LACTONAS	Lactose intolerance, other/unspecified	Lactose intolerance, other/unspecified || ||	TRUE	MedicineITLab	ebi-a-GCST90027815	2	69180661	0.0377846	1.76433e-06	7738	Gut microbiota abundance (k_Bacteria.p_Proteobacteria.c_Deltaproteobacteria.o_Desulfovibrionales.f_Desulfovibrionaceae.g_Desulfovibrio.s_Desulfovibrio_piger)	TRUE	textfile	0.00897577843886415	70.0655145377489	22.8359058959133	2	TRUE
rs61818112	A	G	A	G	0.255213	0.0166312	0.0628904	0.0564139	FALSE	FALSE	FALSE	finngen_R12_E4_LACTONAS	1	158069937	0.0975989	421086	0.864693	Lactose intolerance, other/unspecified || id:finngen_R12_E4_LACTONAS	Lactose intolerance, other/unspecified	Lactose intolerance, other/unspecified || ||	TRUE	MedicineITLab	ebi-a-GCST90027815	1	158039727	0.0577492	9.90057e-06	7738	Gut microbiota abundance (k_Bacteria.p_Proteobacteria.c_Deltaproteobacteria.o_Desulfovibrionales.f_Desulfovibrionaceae.g_Desulfovibrio.s_Desulfovibrio_piger)	TRUE	textfile	0.00767733205498849	59.851339383776	19.5305125393779	2	TRUE
rs75364852	C	A	C	A	0.138789	0.0284883	0.334498	0.186882	FALSE	FALSE	FALSE	finngen_R12_E4_LACTONAS	18	63114587	0.0580016	421086	0.623311	Lactose intolerance, other/unspecified || id:finngen_R12_E4_LACTONAS	Lactose intolerance, other/unspecified	Lactose intolerance, other/unspecified || ||	TRUE	MedicineITLab	ebi-a-GCST90027815	18	60781820	0.0313763	9.71762e-06	7738	Gut microbiota abundance (k_Bacteria.p_Proteobacteria.c_Deltaproteobacteria.o_Desulfovibrionales.f_Desulfovibrionaceae.g_Desulfovibrio.s_Desulfovibrio_piger)	TRUE	textfile	0.00857596459213251	66.9175445776273	19.566206631262	2	TRUE
rs77902968	A	G	A	G	-0.271803	-0.02648	0.0586389	0.0835238	FALSE	FALSE	FALSE	finngen_R12_E4_LACTONAS	2	233018423	0.0803765	421086	0.741816	Lactose intolerance, other/unspecified || id:finngen_R12_E4_LACTONAS	Lactose intolerance, other/unspecified	Lactose intolerance, other/unspecified || ||	TRUE	MedicineITLab	ebi-a-GCST90027815	2	233883133	0.0579941	2.77594e-06	7738	Gut microbiota abundance (k_Bacteria.p_Proteobacteria.c_Deltaproteobacteria.o_Desulfovibrionales.f_Desulfovibrionaceae.g_Desulfovibrio.s_Desulfovibrio_piger)	TRUE	textfile	0.00815606259608642	63.6141411606269	21.965488473452	2	TRUE
rs10033190	C	T	C	T	0.0978871	0.056505	0.751453	0.842598	FALSE	FALSE	FALSE	finngen_R12_E4_LACTONAS	4	117294697	0.0610778	421086	0.354897	Lactose intolerance, other/unspecified || id:finngen_R12_E4_LACTONAS	Lactose intolerance, other/unspecified	Lactose intolerance, other/unspecified || ||	TRUE	MedicineITLab	ebi-a-GCST90027757	4	118215853	0.0207273	2.32814e-06	7738	Gut microbiota abundance (k_Bacteria.p_Actinobacteria.c_Actinobacteria.o_Bifidobacteriales.f_Bifidobacteriaceae.g_Bifidobacterium.s_Bifidobacterium_longum)	TRUE	textfile	0.00357924369322748	27.788490991935	22.3031116275764	2	TRUE
rs10843776	G	T	G	T	-0.0925649	0.047348	0.257126	0.21863	FALSE	FALSE	FALSE	finngen_R12_E4_LACTONAS	12	30546582	0.0541815	421086	0.382185	Lactose intolerance, other/unspecified || id:finngen_R12_E4_LACTONAS	Lactose intolerance, other/unspecified	Lactose intolerance, other/unspecified || ||	TRUE	MedicineITLab	ebi-a-GCST90027757	12	30699515	0.0205387	6.57961e-06	7738	Gut microbiota abundance (k_Bacteria.p_Actinobacteria.c_Actinobacteria.o_Bifidobacteriales.f_Bifidobacteriaceae.g_Bifidobacterium.s_Bifidobacterium_longum)	TRUE	textfile	0.00327328500240455	25.4052915383759	20.311723212668	2	TRUE
rs11786426	G	A	G	A	0.0825932	0.0953329	0.349925	0.282764	FALSE	FALSE	FALSE	finngen_R12_E4_LACTONAS	8	73519841	0.0494129	421086	0.0536921	Lactose intolerance, other/unspecified || id:finngen_R12_E4_LACTONAS	Lactose intolerance, other/unspecified	Lactose intolerance, other/unspecified || ||	TRUE	MedicineITLab	ebi-a-GCST90027757	8	74432076	0.0184837	7.87934e-06	7738	Gut microbiota abundance (k_Bacteria.p_Actinobacteria.c_Actinobacteria.o_Bifidobacteriales.f_Bifidobacteriaceae.g_Bifidobacterium.s_Bifidobacterium_longum)	TRUE	textfile	0.00310353764184491	24.0837119037609	19.9669055426315	2	TRUE
rs13264085	A	T	A	T	0.0990459	0.0566703	0.195272	0.148828	FALSE	TRUE	FALSE	finngen_R12_E4_LACTONAS	8	126666581	0.0621242	421086	0.361659	Lactose intolerance, other/unspecified || id:finngen_R12_E4_LACTONAS	Lactose intolerance, other/unspecified	Lactose intolerance, other/unspecified || ||	TRUE	MedicineITLab	ebi-a-GCST90027757	8	127678826	0.0223532	9.3821e-06	7738	Gut microbiota abundance (k_Bacteria.p_Actinobacteria.c_Actinobacteria.o_Bifidobacteriales.f_Bifidobacteriaceae.g_Bifidobacterium.s_Bifidobacterium_longum)	TRUE	textfile	0.00308313178061097	23.924870984887	19.6333133274808	2	TRUE
rs13391731	G	A	G	A	-0.0876715	0.0207809	0.321654	0.321535	FALSE	FALSE	FALSE	finngen_R12_E4_LACTONAS	2	34902913	0.0476178	421086	0.66254	Lactose intolerance, other/unspecified || id:finngen_R12_E4_LACTONAS	Lactose intolerance, other/unspecified	Lactose intolerance, other/unspecified || ||	TRUE	MedicineITLab	ebi-a-GCST90027757	2	35127980	0.018818	3.17878e-06	7738	Gut microbiota abundance (k_Bacteria.p_Actinobacteria.c_Actinobacteria.o_Bifidobacteriales.f_Bifidobacteriaceae.g_Bifidobacterium.s_Bifidobacterium_longum)	TRUE	textfile	0.00335418563650013	26.0353073378796	21.7055075604025	2	TRUE
rs6546996	G	A	G	A	-0.122113	-0.00333977	0.125529	0.141355	FALSE	FALSE	FALSE	finngen_R12_E4_LACTONAS	2	75410510	0.0637194	421086	0.958199	Lactose intolerance, other/unspecified || id:finngen_R12_E4_LACTONAS	Lactose intolerance, other/unspecified	Lactose intolerance, other/unspecified || ||	TRUE	MedicineITLab	ebi-a-GCST90027757	2	75637636	0.0273032	7.73232e-06	7738	Gut microbiota abundance (k_Bacteria.p_Actinobacteria.c_Actinobacteria.o_Bifidobacteriales.f_Bifidobacteriaceae.g_Bifidobacterium.s_Bifidobacterium_longum)	TRUE	textfile	0.00327373316498737	25.4087813344789	20.0030721295148	2	TRUE
rs6780177	T	C	T	C	0.128654	-0.048756	0.133534	0.0850292	FALSE	FALSE	FALSE	finngen_R12_E4_LACTONAS	3	21606326	0.0797293	421086	0.540855	Lactose intolerance, other/unspecified || id:finngen_R12_E4_LACTONAS	Lactose intolerance, other/unspecified	Lactose intolerance, other/unspecified || ||	TRUE	MedicineITLab	ebi-a-GCST90027757	3	21647818	0.0263775	1.07481e-06	7738	Gut microbiota abundance (k_Bacteria.p_Actinobacteria.c_Actinobacteria.o_Bifidobacteriales.f_Bifidobacteriaceae.g_Bifidobacterium.s_Bifidobacterium_longum)	TRUE	textfile	0.00383018690191009	29.7442519172771	23.7891718447016	2	TRUE
rs73412051	A	G	A	G	0.155347	-0.0138527	0.0787996	0.102672	FALSE	FALSE	FALSE	finngen_R12_E4_LACTONAS	12	119206199	0.0733726	421086	0.85025	Lactose intolerance, other/unspecified || id:finngen_R12_E4_LACTONAS	Lactose intolerance, other/unspecified	Lactose intolerance, other/unspecified || ||	TRUE	MedicineITLab	ebi-a-GCST90027757	12	119644004	0.0334656	3.45064e-06	7738	Gut microbiota abundance (k_Bacteria.p_Actinobacteria.c_Actinobacteria.o_Bifidobacteriales.f_Bifidobacteriaceae.g_Bifidobacterium.s_Bifidobacterium_longum)	TRUE	textfile	0.00350359475868144	27.1991036902897	21.5480765575567	2	TRUE
rs77019567	A	T	A	T	0.177891	0.0222759	0.0533973	0.0689923	FALSE	TRUE	FALSE	finngen_R12_E4_LACTONAS	12	101682092	0.0883355	421086	0.800906	Lactose intolerance, other/unspecified || id:finngen_R12_E4_LACTONAS	Lactose intolerance, other/unspecified	Lactose intolerance, other/unspecified || ||	TRUE	MedicineITLab	ebi-a-GCST90027757	12	102075870	0.0397631	7.68511e-06	7738	Gut microbiota abundance (k_Bacteria.p_Actinobacteria.c_Actinobacteria.o_Bifidobacteriales.f_Bifidobacteriaceae.g_Bifidobacterium.s_Bifidobacterium_longum)	TRUE	textfile	0.00319907914956086	24.8275014432054	20.014626139091	2	TRUE
rs7761703	T	A	T	A	-0.155642	0.0342559	0.0990624	0.141549	FALSE	TRUE	FALSE	finngen_R12_E4_LACTONAS	6	1602216	0.0642139	421086	0.593711	Lactose intolerance, other/unspecified || id:finngen_R12_E4_LACTONAS	Lactose intolerance, other/unspecified	Lactose intolerance, other/unspecified || ||	TRUE	MedicineITLab	ebi-a-GCST90027757	6	1602451	0.0311847	6.00745e-07	7738	Gut microbiota abundance (k_Bacteria.p_Actinobacteria.c_Actinobacteria.o_Bifidobacteriales.f_Bifidobacteriaceae.g_Bifidobacterium.s_Bifidobacterium_longum)	TRUE	textfile	0.00432401467427054	33.5958464532152	24.9098128589277	2	TRUE
rs10036326	C	T	C	T	0.245305	-0.0107421	0.0560296	0.0357497	FALSE	FALSE	FALSE	finngen_R12_E4_LACTONAS	5	98428698	0.120585	421086	0.929016	Lactose intolerance, other/unspecified || id:finngen_R12_E4_LACTONAS	Lactose intolerance, other/unspecified	Lactose intolerance, other/unspecified || ||	TRUE	MedicineITLab	ebi-a-GCST90027727	5	97764402	0.0524537	2.91662e-06	7738	Gut microbiota abundance (k_Bacteria.p_Proteobacteria.c_Betaproteobacteria.o_Burkholderiales.f_Sutterellaceae.g_Parasutterella)	TRUE	textfile	0.00636529733115915	49.5573876612667	21.8705922995717	2	TRUE
rs10177566	T	C	T	C	-0.113852	0.0185516	0.26569	0.274528	FALSE	FALSE	FALSE	finngen_R12_E4_LACTONAS	2	5553167	0.0500357	421086	0.710811	Lactose intolerance, other/unspecified || id:finngen_R12_E4_LACTONAS	Lactose intolerance, other/unspecified	Lactose intolerance, other/unspecified || ||	TRUE	MedicineITLab	ebi-a-GCST90027727	2	5693299	0.0253065	6.8303e-06	7738	Gut microbiota abundance (k_Bacteria.p_Proteobacteria.c_Betaproteobacteria.o_Burkholderiales.f_Sutterellaceae.g_Parasutterella)	TRUE	textfile	0.00505785034827071	39.3264375299795	20.240309973436	2	TRUE
rs10981640	A	C	A	C	-0.137657	0.134136	0.175092	0.175796	FALSE	FALSE	FALSE	finngen_R12_E4_LACTONAS	9	113135523	0.058669	421086	0.0222357	Lactose intolerance, other/unspecified || id:finngen_R12_E4_LACTONAS	Lactose intolerance, other/unspecified	Lactose intolerance, other/unspecified || ||	TRUE	MedicineITLab	ebi-a-GCST90027727	9	115897803	0.0293955	2.82813e-06	7738	Gut microbiota abundance (k_Bacteria.p_Proteobacteria.c_Betaproteobacteria.o_Burkholderiales.f_Sutterellaceae.g_Parasutterella)	TRUE	textfile	0.00547391961955049	42.5793179407053	21.9298114593844	2	TRUE
rs11067048	C	G	C	G	0.106493	0.0206036	0.385316	0.332417	FALSE	TRUE	FALSE	finngen_R12_E4_LACTONAS	12	114328588	0.047325	421086	0.663297	Lactose intolerance, other/unspecified || id:finngen_R12_E4_LACTONAS	Lactose intolerance, other/unspecified	Lactose intolerance, other/unspecified || ||	TRUE	MedicineITLab	ebi-a-GCST90027727	12	114766393	0.0229062	3.33388e-06	7738	Gut microbiota abundance (k_Bacteria.p_Proteobacteria.c_Betaproteobacteria.o_Burkholderiales.f_Sutterellaceae.g_Parasutterella)	TRUE	textfile	0.00537206267550364	41.7827363360475	21.614043771642	2	TRUE
rs11595913	C	T	C	T	0.142761	-0.0429593	0.155412	0.123957	FALSE	FALSE	FALSE	finngen_R12_E4_LACTONAS	10	101281768	0.0676434	421086	0.525373	Lactose intolerance, other/unspecified || id:finngen_R12_E4_LACTONAS	Lactose intolerance, other/unspecified	Lactose intolerance, other/unspecified || ||	TRUE	MedicineITLab	ebi-a-GCST90027727	10	103041525	0.0310618	4.30646e-06	7738	Gut microbiota abundance (k_Bacteria.p_Proteobacteria.c_Betaproteobacteria.o_Burkholderiales.f_Sutterellaceae.g_Parasutterella)	TRUE	textfile	0.00535030591610828	41.6126067430557	21.1235022207765	2	TRUE
rs11715674	C	T	C	T	-0.132411	-0.0107119	0.22381	0.259744	FALSE	FALSE	FALSE	finngen_R12_E4_LACTONAS	3	60894194	0.0509236	421086	0.833393	Lactose intolerance, other/unspecified || id:finngen_R12_E4_LACTONAS	Lactose intolerance, other/unspecified	Lactose intolerance, other/unspecified || ||	TRUE	MedicineITLab	ebi-a-GCST90027727	3	60879866	0.0265641	6.20969e-07	7738	Gut microbiota abundance (k_Bacteria.p_Proteobacteria.c_Betaproteobacteria.o_Burkholderiales.f_Sutterellaceae.g_Parasutterella)	TRUE	textfile	0.00609151975630891	47.4128129214188	24.8460822186508	2	TRUE
rs17472393	G	C	G	C	0.229104	0.103182	0.0601733	0.0955594	FALSE	TRUE	FALSE	finngen_R12_E4_LACTONAS	13	99404277	0.0757145	421086	0.172951	Lactose intolerance, other/unspecified || id:finngen_R12_E4_LACTONAS	Lactose intolerance, other/unspecified	Lactose intolerance, other/unspecified || ||	TRUE	MedicineITLab	ebi-a-GCST90027727	13	100056531	0.0517916	9.70845e-06	7738	Gut microbiota abundance (k_Bacteria.p_Proteobacteria.c_Betaproteobacteria.o_Burkholderiales.f_Sutterellaceae.g_Parasutterella)	TRUE	textfile	0.00593672521284155	46.2007876273024	19.5680111735532	2	TRUE
rs2384942	G	C	G	C	0.106283	0.0223358	0.631685	0.69037	FALSE	TRUE	FALSE	finngen_R12_E4_LACTONAS	19	1099843	0.0480724	421086	0.642198	Lactose intolerance, other/unspecified || id:finngen_R12_E4_LACTONAS	Lactose intolerance, other/unspecified	Lactose intolerance, other/unspecified || ||	TRUE	MedicineITLab	ebi-a-GCST90027727	19	1099842	0.0231742	4.51211e-06	7738	Gut microbiota abundance (k_Bacteria.p_Proteobacteria.c_Betaproteobacteria.o_Burkholderiales.f_Sutterellaceae.g_Parasutterella)	TRUE	textfile	0.00525626890661935	40.8773586508686	21.0338177987753	2	TRUE
rs34613239	A	G	A	G	-0.15271	-0.0915083	0.127172	0.101684	FALSE	FALSE	FALSE	finngen_R12_E4_LACTONAS	2	143247810	0.0737005	421086	0.214375	Lactose intolerance, other/unspecified || id:finngen_R12_E4_LACTONAS	Lactose intolerance, other/unspecified	Lactose intolerance, other/unspecified || ||	TRUE	MedicineITLab	ebi-a-GCST90027727	2	144005379	0.0330225	3.75656e-06	7738	Gut microbiota abundance (k_Bacteria.p_Proteobacteria.c_Betaproteobacteria.o_Burkholderiales.f_Sutterellaceae.g_Parasutterella)	TRUE	textfile	0.0051770829215884	40.2583342159287	21.3852856973724	2	TRUE
rs56085972	T	C	T	C	0.118084	0.0408245	0.241758	0.283484	FALSE	FALSE	FALSE	finngen_R12_E4_LACTONAS	12	130882141	0.0494016	421086	0.408588	Lactose intolerance, other/unspecified || id:finngen_R12_E4_LACTONAS	Lactose intolerance, other/unspecified	Lactose intolerance, other/unspecified || ||	TRUE	MedicineITLab	ebi-a-GCST90027727	12	131366686	0.0260299	5.71979e-06	7738	Gut microbiota abundance (k_Bacteria.p_Proteobacteria.c_Betaproteobacteria.o_Burkholderiales.f_Sutterellaceae.g_Parasutterella)	TRUE	textfile	0.00511211716582054	39.7505478528168	20.5796087012062	2	TRUE
rs6026349	T	C	T	C	0.112082	-0.10072	0.328205	0.385707	FALSE	FALSE	FALSE	finngen_R12_E4_LACTONAS	20	58550878	0.0457767	421086	0.0277895	Lactose intolerance, other/unspecified || id:finngen_R12_E4_LACTONAS	Lactose intolerance, other/unspecified	Lactose intolerance, other/unspecified || ||	TRUE	MedicineITLab	ebi-a-GCST90027727	20	57125934	0.0236565	2.15953e-06	7738	Gut microbiota abundance (k_Bacteria.p_Proteobacteria.c_Betaproteobacteria.o_Burkholderiales.f_Sutterellaceae.g_Parasutterella)	TRUE	textfile	0.00553966751579385	43.0935920743342	22.4476437967393	2	TRUE
rs62003625	T	C	T	C	0.152309	0.033036	0.131624	0.115848	FALSE	FALSE	FALSE	finngen_R12_E4_LACTONAS	15	32112736	0.0697175	421086	0.635603	Lactose intolerance, other/unspecified || id:finngen_R12_E4_LACTONAS	Lactose intolerance, other/unspecified	Lactose intolerance, other/unspecified || ||	TRUE	MedicineITLab	ebi-a-GCST90027727	15	32404937	0.0330808	4.14133e-06	7738	Gut microbiota abundance (k_Bacteria.p_Proteobacteria.c_Betaproteobacteria.o_Burkholderiales.f_Sutterellaceae.g_Parasutterella)	TRUE	textfile	0.00530302928976446	41.2429471423098	21.198206875951	2	TRUE
rs9847008	G	T	G	T	-0.122326	0.00593109	0.24817	0.166818	FALSE	FALSE	FALSE	finngen_R12_E4_LACTONAS	3	2021362	0.0594278	421086	0.9205	Lactose intolerance, other/unspecified || id:finngen_R12_E4_LACTONAS	Lactose intolerance, other/unspecified	Lactose intolerance, other/unspecified || ||	TRUE	MedicineITLab	ebi-a-GCST90027727	3	2063046	0.0261521	2.90402e-06	7738	Gut microbiota abundance (k_Bacteria.p_Proteobacteria.c_Betaproteobacteria.o_Burkholderiales.f_Sutterellaceae.g_Parasutterella)	TRUE	textfile	0.0055838851499581	43.4394966805118	21.8788460833754	2	TRUE
rs10036326	C	T	C	T	0.243854	-0.0107421	0.0560296	0.0357497	FALSE	FALSE	FALSE	finngen_R12_E4_LACTONAS	5	98428698	0.120585	421086	0.929016	Lactose intolerance, other/unspecified || id:finngen_R12_E4_LACTONAS	Lactose intolerance, other/unspecified	Lactose intolerance, other/unspecified || ||	TRUE	MedicineITLab	ebi-a-GCST90027811	5	97764402	0.0524561	3.33987e-06	7738	Gut microbiota abundance (k_Bacteria.p_Proteobacteria.c_Betaproteobacteria.o_Burkholderiales.f_Sutterellaceae.g_Parasutterella.s_Parasutterella_excrementihominis)	TRUE	textfile	0.00629021748830005	48.9691490874663	21.6106470550004	2	TRUE
rs10177566	T	C	T	C	-0.114082	0.0185516	0.26569	0.274528	FALSE	FALSE	FALSE	finngen_R12_E4_LACTONAS	2	5553167	0.0500357	421086	0.710811	Lactose intolerance, other/unspecified || id:finngen_R12_E4_LACTONAS	Lactose intolerance, other/unspecified	Lactose intolerance, other/unspecified || ||	TRUE	MedicineITLab	ebi-a-GCST90027811	2	5693299	0.0253077	6.55058e-06	7738	Gut microbiota abundance (k_Bacteria.p_Proteobacteria.c_Betaproteobacteria.o_Burkholderiales.f_Sutterellaceae.g_Parasutterella.s_Parasutterella_excrementihominis)	TRUE	textfile	0.00507830638972105	39.4863017694644	20.3202430066593	2	TRUE
rs10981640	A	C	A	C	-0.13751	0.134136	0.175092	0.175796	FALSE	FALSE	FALSE	finngen_R12_E4_LACTONAS	9	113135523	0.058669	421086	0.0222357	Lactose intolerance, other/unspecified || id:finngen_R12_E4_LACTONAS	Lactose intolerance, other/unspecified	Lactose intolerance, other/unspecified || ||	TRUE	MedicineITLab	ebi-a-GCST90027811	9	115897803	0.0293968	2.90081e-06	7738	Gut microbiota abundance (k_Bacteria.p_Proteobacteria.c_Betaproteobacteria.o_Burkholderiales.f_Sutterellaceae.g_Parasutterella.s_Parasutterella_excrementihominis)	TRUE	textfile	0.00546223497519541	42.48792881893	21.8810646224458	2	TRUE
rs11067048	C	G	C	G	0.106237	0.0206036	0.385316	0.332417	FALSE	TRUE	FALSE	finngen_R12_E4_LACTONAS	12	114328588	0.047325	421086	0.663297	Lactose intolerance, other/unspecified || id:finngen_R12_E4_LACTONAS	Lactose intolerance, other/unspecified	Lactose intolerance, other/unspecified || ||	TRUE	MedicineITLab	ebi-a-GCST90027811	12	114766393	0.0229073	3.52314e-06	7738	Gut microbiota abundance (k_Bacteria.p_Proteobacteria.c_Betaproteobacteria.o_Burkholderiales.f_Sutterellaceae.g_Parasutterella.s_Parasutterella_excrementihominis)	TRUE	textfile	0.00534626576761294	41.5810151360582	21.5081862966426	2	TRUE
rs11595913	C	T	C	T	0.143846	-0.0429593	0.155412	0.123957	FALSE	FALSE	FALSE	finngen_R12_E4_LACTONAS	10	101281768	0.0676434	421086	0.525373	Lactose intolerance, other/unspecified || id:finngen_R12_E4_LACTONAS	Lactose intolerance, other/unspecified	Lactose intolerance, other/unspecified || ||	TRUE	MedicineITLab	ebi-a-GCST90027811	10	103041525	0.0310632	3.64359e-06	7738	Gut microbiota abundance (k_Bacteria.p_Proteobacteria.c_Betaproteobacteria.o_Burkholderiales.f_Sutterellaceae.g_Parasutterella.s_Parasutterella_excrementihominis)	TRUE	textfile	0.0054319408383028	42.2509992534142	21.4438713823171	2	TRUE
rs11715674	C	T	C	T	-0.131686	-0.0107119	0.22381	0.259744	FALSE	FALSE	FALSE	finngen_R12_E4_LACTONAS	3	60894194	0.0509236	421086	0.833393	Lactose intolerance, other/unspecified || id:finngen_R12_E4_LACTONAS	Lactose intolerance, other/unspecified	Lactose intolerance, other/unspecified || ||	TRUE	MedicineITLab	ebi-a-GCST90027811	3	60879866	0.0265653	7.15632e-07	7738	Gut microbiota abundance (k_Bacteria.p_Proteobacteria.c_Betaproteobacteria.o_Burkholderiales.f_Sutterellaceae.g_Parasutterella.s_Parasutterella_excrementihominis)	TRUE	textfile	0.00602499565740284	46.8918898383117	24.5725237013449	2	TRUE
rs2384942	G	C	G	C	0.106299	0.0223358	0.631685	0.69037	FALSE	TRUE	FALSE	finngen_R12_E4_LACTONAS	19	1099843	0.0480724	421086	0.642198	Lactose intolerance, other/unspecified || id:finngen_R12_E4_LACTONAS	Lactose intolerance, other/unspecified	Lactose intolerance, other/unspecified || ||	TRUE	MedicineITLab	ebi-a-GCST90027811	19	1099842	0.0231753	4.50194e-06	7738	Gut microbiota abundance (k_Bacteria.p_Proteobacteria.c_Betaproteobacteria.o_Burkholderiales.f_Sutterellaceae.g_Parasutterella.s_Parasutterella_excrementihominis)	TRUE	textfile	0.00525785159873	40.8897321111274	21.0381539337341	2	TRUE
rs34613239	A	G	A	G	-0.152439	-0.0915083	0.127172	0.101684	FALSE	FALSE	FALSE	finngen_R12_E4_LACTONAS	2	143247810	0.0737005	421086	0.214375	Lactose intolerance, other/unspecified || id:finngen_R12_E4_LACTONAS	Lactose intolerance, other/unspecified	Lactose intolerance, other/unspecified || ||	TRUE	MedicineITLab	ebi-a-GCST90027811	2	144005379	0.033024	3.9121e-06	7738	Gut microbiota abundance (k_Bacteria.p_Proteobacteria.c_Betaproteobacteria.o_Burkholderiales.f_Sutterellaceae.g_Parasutterella.s_Parasutterella_excrementihominis)	TRUE	textfile	0.00515872466613216	40.114835408096	21.3075163837637	2	TRUE
rs56085972	T	C	T	C	0.118396	0.0408245	0.241758	0.283484	FALSE	FALSE	FALSE	finngen_R12_E4_LACTONAS	12	130882141	0.0494016	421086	0.408588	Lactose intolerance, other/unspecified || id:finngen_R12_E4_LACTONAS	Lactose intolerance, other/unspecified	Lactose intolerance, other/unspecified || ||	TRUE	MedicineITLab	ebi-a-GCST90027811	12	131366686	0.0260311	5.40941e-06	7738	Gut microbiota abundance (k_Bacteria.p_Proteobacteria.c_Betaproteobacteria.o_Burkholderiales.f_Sutterellaceae.g_Parasutterella.s_Parasutterella_excrementihominis)	TRUE	textfile	0.00513916719248148	39.9619686392144	20.6865953339409	2	TRUE
rs6026349	T	C	T	C	0.11175	-0.10072	0.328205	0.385707	FALSE	FALSE	FALSE	finngen_R12_E4_LACTONAS	20	58550878	0.0457767	421086	0.0277895	Lactose intolerance, other/unspecified || id:finngen_R12_E4_LACTONAS	Lactose intolerance, other/unspecified	Lactose intolerance, other/unspecified || ||	TRUE	MedicineITLab	ebi-a-GCST90027811	20	57125934	0.0236576	2.31659e-06	7738	Gut microbiota abundance (k_Bacteria.p_Proteobacteria.c_Betaproteobacteria.o_Burkholderiales.f_Sutterellaceae.g_Parasutterella.s_Parasutterella_excrementihominis)	TRUE	textfile	0.00550689783471335	42.8372620751089	22.3127805744502	2	TRUE
rs62003625	T	C	T	C	0.152732	0.033036	0.131624	0.115848	FALSE	FALSE	FALSE	finngen_R12_E4_LACTONAS	15	32112736	0.0697175	421086	0.635603	Lactose intolerance, other/unspecified || id:finngen_R12_E4_LACTONAS	Lactose intolerance, other/unspecified	Lactose intolerance, other/unspecified || ||	TRUE	MedicineITLab	ebi-a-GCST90027811	15	32404937	0.0330824	3.89861e-06	7738	Gut microbiota abundance (k_Bacteria.p_Proteobacteria.c_Betaproteobacteria.o_Burkholderiales.f_Sutterellaceae.g_Parasutterella.s_Parasutterella_excrementihominis)	TRUE	textfile	0.0053325258569545	41.4735789615932	21.3140539537803	2	TRUE
rs7320949	A	G	A	G	0.104578	0.0282574	0.336448	0.373225	FALSE	FALSE	FALSE	finngen_R12_E4_LACTONAS	13	99135915	0.0459708	421086	0.538766	Lactose intolerance, other/unspecified || id:finngen_R12_E4_LACTONAS	Lactose intolerance, other/unspecified	Lactose intolerance, other/unspecified || ||	TRUE	MedicineITLab	ebi-a-GCST90027811	13	99788169	0.0236651	9.91243e-06	7738	Gut microbiota abundance (k_Bacteria.p_Proteobacteria.c_Betaproteobacteria.o_Burkholderiales.f_Sutterellaceae.g_Parasutterella.s_Parasutterella_excrementihominis)	TRUE	textfile	0.00488318944270576	37.9617278373741	19.5282792101101	2	TRUE
rs9847008	G	T	G	T	-0.122061	0.00593109	0.24817	0.166818	FALSE	FALSE	FALSE	finngen_R12_E4_LACTONAS	3	2021362	0.0594278	421086	0.9205	Lactose intolerance, other/unspecified || id:finngen_R12_E4_LACTONAS	Lactose intolerance, other/unspecified	Lactose intolerance, other/unspecified || ||	TRUE	MedicineITLab	ebi-a-GCST90027811	3	2063046	0.0261533	3.05436e-06	7738	Gut microbiota abundance (k_Bacteria.p_Proteobacteria.c_Betaproteobacteria.o_Burkholderiales.f_Sutterellaceae.g_Parasutterella.s_Parasutterella_excrementihominis)	TRUE	textfile	0.00555971814107539	43.2504397940919	21.782155605521	2	TRUE
rs1005544	G	C	G	C	0.161728	-0.0162861	0.1134	0.146398	FALSE	TRUE	FALSE	finngen_R12_E4_LACTONAS	11	31987096	0.0628251	421086	0.795459	Lactose intolerance, other/unspecified || id:finngen_R12_E4_LACTONAS	Lactose intolerance, other/unspecified	Lactose intolerance, other/unspecified || ||	TRUE	MedicineITLab	ebi-a-GCST90027840	11	32008642	0.0296976	5.15656e-08	7738	Gut microbiota abundance (k_Bacteria.p_Firmicutes.c_Clostridia.o_Clostridiales.f_Lachnospiraceae.g_Blautia.s_Ruminococcus_obeum)	TRUE	textfile	0.00525946063569519	40.9023115753776	29.6570346790456	2	TRUE
rs11072031	T	C	T	C	-0.148901	-0.17114	0.0987861	0.0570822	FALSE	FALSE	FALSE	finngen_R12_E4_LACTONAS	15	68466167	0.0959411	421086	0.0744561	Lactose intolerance, other/unspecified || id:finngen_R12_E4_LACTONAS	Lactose intolerance, other/unspecified	Lactose intolerance, other/unspecified || ||	TRUE	MedicineITLab	ebi-a-GCST90027840	15	68758506	0.0319625	3.18332e-06	7738	Gut microbiota abundance (k_Bacteria.p_Firmicutes.c_Clostridia.o_Clostridiales.f_Lachnospiraceae.g_Blautia.s_Ruminococcus_obeum)	TRUE	textfile	0.00394774367307561	30.6607859787721	21.7026989835352	2	TRUE
rs12581302	G	T	G	T	-0.0966547	0.0353615	0.251799	0.289985	FALSE	FALSE	FALSE	finngen_R12_E4_LACTONAS	12	13195312	0.049099	421086	0.471396	Lactose intolerance, other/unspecified || id:finngen_R12_E4_LACTONAS	Lactose intolerance, other/unspecified	Lactose intolerance, other/unspecified || ||	TRUE	MedicineITLab	ebi-a-GCST90027840	12	13348246	0.0217815	9.10249e-06	7738	Gut microbiota abundance (k_Bacteria.p_Firmicutes.c_Clostridia.o_Clostridiales.f_Lachnospiraceae.g_Blautia.s_Ruminococcus_obeum)	TRUE	textfile	0.00352004516099605	27.3272625638165	19.6911184853442	2	TRUE
rs17066239	G	A	G	A	0.150135	0.0529416	0.0840193	0.0788579	FALSE	FALSE	FALSE	finngen_R12_E4_LACTONAS	3	62175007	0.0823366	421086	0.520231	Lactose intolerance, other/unspecified || id:finngen_R12_E4_LACTONAS	Lactose intolerance, other/unspecified	Lactose intolerance, other/unspecified || ||	TRUE	MedicineITLab	ebi-a-GCST90027840	3	62160681	0.0334175	7.0325e-06	7738	Gut microbiota abundance (k_Bacteria.p_Firmicutes.c_Clostridia.o_Clostridiales.f_Lachnospiraceae.g_Blautia.s_Ruminococcus_obeum)	TRUE	textfile	0.00346943914506746	26.9330237130068	20.1844064616622	2	TRUE
rs17773250	C	T	C	T	-0.185004	-0.136989	0.0817904	0.0444485	FALSE	FALSE	FALSE	finngen_R12_E4_LACTONAS	9	18005234	0.108267	421086	0.205767	Lactose intolerance, other/unspecified || id:finngen_R12_E4_LACTONAS	Lactose intolerance, other/unspecified	Lactose intolerance, other/unspecified || ||	TRUE	MedicineITLab	ebi-a-GCST90027840	9	18005232	0.0370825	6.0696e-07	7738	Gut microbiota abundance (k_Bacteria.p_Firmicutes.c_Clostridia.o_Clostridiales.f_Lachnospiraceae.g_Blautia.s_Ruminococcus_obeum)	TRUE	textfile	0.00514086730108906	39.9752569324416	24.8899615728974	2	TRUE
rs183917849	G	C	G	C	0.194271	0.0739683	0.0528159	0.0807481	FALSE	TRUE	FALSE	finngen_R12_E4_LACTONAS	14	90395008	0.0820914	421086	0.367562	Lactose intolerance, other/unspecified || id:finngen_R12_E4_LACTONAS	Lactose intolerance, other/unspecified	Lactose intolerance, other/unspecified || ||	TRUE	MedicineITLab	ebi-a-GCST90027840	14	90861352	0.0422672	4.3014e-06	7738	Gut microbiota abundance (k_Bacteria.p_Firmicutes.c_Clostridia.o_Clostridiales.f_Lachnospiraceae.g_Blautia.s_Ruminococcus_obeum)	TRUE	textfile	0.00377611342432366	29.3227394406074	21.1255971420144	2	TRUE
rs28802725	C	T	C	T	-0.0921239	-0.0192578	0.296617	0.383751	FALSE	FALSE	FALSE	finngen_R12_E4_LACTONAS	8	56767539	0.04568	421086	0.673332	Lactose intolerance, other/unspecified || id:finngen_R12_E4_LACTONAS	Lactose intolerance, other/unspecified	Lactose intolerance, other/unspecified || ||	TRUE	MedicineITLab	ebi-a-GCST90027840	8	57680098	0.0200213	4.19875e-06	7738	Gut microbiota abundance (k_Bacteria.p_Firmicutes.c_Clostridia.o_Clostridiales.f_Lachnospiraceae.g_Blautia.s_Ruminococcus_obeum)	TRUE	textfile	0.00354129847106739	27.4928453433571	21.1719121913453	2	TRUE
rs36122201	C	T	C	T	-0.105631	0.0542629	0.339153	0.251279	FALSE	FALSE	FALSE	finngen_R12_E4_LACTONAS	3	119192368	0.0513991	421086	0.291098	Lactose intolerance, other/unspecified || id:finngen_R12_E4_LACTONAS	Lactose intolerance, other/unspecified	Lactose intolerance, other/unspecified || ||	TRUE	MedicineITLab	ebi-a-GCST90027840	3	118911215	0.0198455	1.02252e-07	7738	Gut microbiota abundance (k_Bacteria.p_Firmicutes.c_Clostridia.o_Clostridiales.f_Lachnospiraceae.g_Blautia.s_Ruminococcus_obeum)	TRUE	textfile	0.00500160469423341	38.886910870544	28.3307904574402	2	TRUE
rs4445887	T	C	T	C	0.0933017	-0.0514931	0.582047	0.624192	FALSE	FALSE	FALSE	finngen_R12_E4_LACTONAS	16	84340635	0.0460901	421086	0.263897	Lactose intolerance, other/unspecified || id:finngen_R12_E4_LACTONAS	Lactose intolerance, other/unspecified	Lactose intolerance, other/unspecified || ||	TRUE	MedicineITLab	ebi-a-GCST90027840	16	84374241	0.0195838	1.8957e-06	7738	Gut microbiota abundance (k_Bacteria.p_Firmicutes.c_Clostridia.o_Clostridiales.f_Lachnospiraceae.g_Blautia.s_Ruminococcus_obeum)	TRUE	textfile	0.00423540174677742	32.9044313992954	22.6978741254804	2	TRUE
rs4761660	T	G	T	G	-0.179485	0.0405576	0.934154	0.956762	FALSE	FALSE	FALSE	finngen_R12_E4_LACTONAS	12	94759611	0.108997	421086	0.70982	Lactose intolerance, other/unspecified || id:finngen_R12_E4_LACTONAS	Lactose intolerance, other/unspecified	Lactose intolerance, other/unspecified || ||	TRUE	MedicineITLab	ebi-a-GCST90027840	12	95153387	0.0377167	1.94774e-06	7738	Gut microbiota abundance (k_Bacteria.p_Firmicutes.c_Clostridia.o_Clostridiales.f_Lachnospiraceae.g_Blautia.s_Ruminococcus_obeum)	TRUE	textfile	0.0039630923249156	30.780468062282	22.6458665627956	2	TRUE
rs6570332	T	C	T	C	-0.0874929	-0.022756	0.671814	0.59149	FALSE	FALSE	FALSE	finngen_R12_E4_LACTONAS	6	139351952	0.0452814	421086	0.615285	Lactose intolerance, other/unspecified || id:finngen_R12_E4_LACTONAS	Lactose intolerance, other/unspecified	Lactose intolerance, other/unspecified || ||	TRUE	MedicineITLab	ebi-a-GCST90027840	6	139673089	0.0196528	8.50981e-06	7738	Gut microbiota abundance (k_Bacteria.p_Firmicutes.c_Clostridia.o_Clostridiales.f_Lachnospiraceae.g_Blautia.s_Ruminococcus_obeum)	TRUE	textfile	0.00337555135480327	26.201710500135	19.8196852989747	2	TRUE
rs708686	T	C	T	C	-0.100234	-0.00354639	0.279232	0.334622	FALSE	FALSE	FALSE	finngen_R12_E4_LACTONAS	19	5840608	0.0472337	421086	0.94015	Lactose intolerance, other/unspecified || id:finngen_R12_E4_LACTONAS	Lactose intolerance, other/unspecified	Lactose intolerance, other/unspecified || ||	TRUE	MedicineITLab	ebi-a-GCST90027840	19	5840619	0.020876	1.57554e-06	7738	Gut microbiota abundance (k_Bacteria.p_Firmicutes.c_Clostridia.o_Clostridiales.f_Lachnospiraceae.g_Blautia.s_Ruminococcus_obeum)	TRUE	textfile	0.00404408991954879	31.4121130272747	23.0534298162039	2	TRUE
rs7793841	A	G	A	G	-0.0933565	-0.0533742	0.612525	0.728245	FALSE	FALSE	FALSE	finngen_R12_E4_LACTONAS	7	109291944	0.0500043	421086	0.285795	Lactose intolerance, other/unspecified || id:finngen_R12_E4_LACTONAS	Lactose intolerance, other/unspecified	Lactose intolerance, other/unspecified || ||	TRUE	MedicineITLab	ebi-a-GCST90027840	7	108932001	0.019343	1.39034e-06	7738	Gut microbiota abundance (k_Bacteria.p_Firmicutes.c_Clostridia.o_Clostridiales.f_Lachnospiraceae.g_Blautia.s_Ruminococcus_obeum)	TRUE	textfile	0.00413701051048959	32.1368638526802	23.2938598975679	2	TRUE
rs10057035	C	T	C	T	-0.0765501	-0.0357978	0.333288	0.392104	FALSE	FALSE	FALSE	finngen_R12_E4_LACTONAS	5	122608714	0.0456567	421086	0.433002	Lactose intolerance, other/unspecified || id:finngen_R12_E4_LACTONAS	Lactose intolerance, other/unspecified	Lactose intolerance, other/unspecified || ||	TRUE	MedicineITLab	ebi-a-GCST90027556	5	121944409	0.0172837	9.46542e-06	7738	Gut bacterial pathway abundance (PWY.5695..urate.biosynthesis.inosine.5..phosphate.degradation)	TRUE	textfile	0.00260423079173618	20.198932085769	19.6163447634838	2	TRUE
rs11139651	C	T	C	T	0.110149	0.0161869	0.13051	0.176617	FALSE	FALSE	FALSE	finngen_R12_E4_LACTONAS	9	69658982	0.0581066	421086	0.780572	Lactose intolerance, other/unspecified || id:finngen_R12_E4_LACTONAS	Lactose intolerance, other/unspecified	Lactose intolerance, other/unspecified || ||	TRUE	MedicineITLab	ebi-a-GCST90027556	9	72273898	0.0241356	5.02458e-06	7738	Gut bacterial pathway abundance (PWY.5695..urate.biosynthesis.inosine.5..phosphate.degradation)	TRUE	textfile	0.00275359138548381	21.3606013259025	20.8278728688794	2	TRUE
rs111983634	A	T	A	T	-0.165132	0.0744037	0.0574869	0.0348195	FALSE	TRUE	FALSE	finngen_R12_E4_LACTONAS	20	57873313	0.121738	421086	0.541082	Lactose intolerance, other/unspecified || id:finngen_R12_E4_LACTONAS	Lactose intolerance, other/unspecified	Lactose intolerance, other/unspecified || ||	TRUE	MedicineITLab	ebi-a-GCST90027556	20	56448369	0.0368272	7.3269e-06	7738	Gut bacterial pathway abundance (PWY.5695..urate.biosynthesis.inosine.5..phosphate.degradation)	TRUE	textfile	0.00295494064967995	22.9271692904425	20.1059723539569	2	TRUE
rs11668451	G	A	G	A	-0.127508	0.0793794	0.0913128	0.0724368	FALSE	FALSE	FALSE	finngen_R12_E4_LACTONAS	19	56310304	0.0853741	421086	0.352484	Lactose intolerance, other/unspecified || id:finngen_R12_E4_LACTONAS	Lactose intolerance, other/unspecified	Lactose intolerance, other/unspecified || ||	TRUE	MedicineITLab	ebi-a-GCST90027556	19	56821673	0.0282562	6.40546e-06	7738	Gut bacterial pathway abundance (PWY.5695..urate.biosynthesis.inosine.5..phosphate.degradation)	TRUE	textfile	0.00269805584042495	20.9286265847164	20.3632623139762	2	TRUE
rs116873962	T	G	T	G	0.110536	-0.142294	0.13023	0.100586	FALSE	FALSE	FALSE	finngen_R12_E4_LACTONAS	7	148867292	0.0739757	421086	0.0544139	Lactose intolerance, other/unspecified || id:finngen_R12_E4_LACTONAS	Lactose intolerance, other/unspecified	Lactose intolerance, other/unspecified || ||	TRUE	MedicineITLab	ebi-a-GCST90027556	7	148564384	0.0247545	7.99705e-06	7738	Gut bacterial pathway abundance (PWY.5695..urate.biosynthesis.inosine.5..phosphate.degradation)	TRUE	textfile	0.00276791627543243	21.47203309662	19.9388070979828	2	TRUE
rs1561691	A	G	A	G	0.10183	0.0382378	0.851021	0.870123	FALSE	FALSE	FALSE	finngen_R12_E4_LACTONAS	15	71050653	0.0661163	421086	0.563034	Lactose intolerance, other/unspecified || id:finngen_R12_E4_LACTONAS	Lactose intolerance, other/unspecified	Lactose intolerance, other/unspecified || ||	TRUE	MedicineITLab	ebi-a-GCST90027556	15	71342992	0.022946	9.08783e-06	7738	Gut bacterial pathway abundance (PWY.5695..urate.biosynthesis.inosine.5..phosphate.degradation)	TRUE	textfile	0.00262934040331347	20.3942006558106	19.6941621371871	2	TRUE
rs560351	T	A	T	A	0.0969695	0.0265592	0.823673	0.846183	FALSE	TRUE	FALSE	finngen_R12_E4_LACTONAS	8	97446924	0.0620105	421086	0.668432	Lactose intolerance, other/unspecified || id:finngen_R12_E4_LACTONAS	Lactose intolerance, other/unspecified	Lactose intolerance, other/unspecified || ||	TRUE	MedicineITLab	ebi-a-GCST90027556	8	98459152	0.0218065	8.71525e-06	7738	Gut bacterial pathway abundance (PWY.5695..urate.biosynthesis.inosine.5..phosphate.degradation)	TRUE	textfile	0.0027313286286214	21.1874280999514	19.7741753503426	2	TRUE
rs573126	C	A	C	A	-0.0818401	0.117651	0.285267	0.237093	FALSE	FALSE	FALSE	finngen_R12_E4_LACTONAS	11	116405369	0.0526445	421086	0.025429	Lactose intolerance, other/unspecified || id:finngen_R12_E4_LACTONAS	Lactose intolerance, other/unspecified	Lactose intolerance, other/unspecified || ||	TRUE	MedicineITLab	ebi-a-GCST90027556	11	116276086	0.0182486	7.30029e-06	7738	Gut bacterial pathway abundance (PWY.5695..urate.biosynthesis.inosine.5..phosphate.degradation)	TRUE	textfile	0.00273122618639116	21.1866312600208	20.1128307577124	2	TRUE
rs57434716	A	G	A	G	0.0773641	0.0709784	0.325696	0.1828	FALSE	FALSE	FALSE	finngen_R12_E4_LACTONAS	4	36079037	0.0578263	421086	0.219656	Lactose intolerance, other/unspecified || id:finngen_R12_E4_LACTONAS	Lactose intolerance, other/unspecified	Lactose intolerance, other/unspecified || ||	TRUE	MedicineITLab	ebi-a-GCST90027556	4	36080659	0.0173592	8.32473e-06	7738	Gut bacterial pathway abundance (PWY.5695..urate.biosynthesis.inosine.5..phosphate.degradation)	TRUE	textfile	0.00262891843403186	20.390919068697	19.8618428622056	2	TRUE
rs7551751	A	G	A	G	0.0744567	-0.0225697	0.598166	0.625497	FALSE	FALSE	FALSE	finngen_R12_E4_LACTONAS	1	26199364	0.0460675	421086	0.624186	Lactose intolerance, other/unspecified || id:finngen_R12_E4_LACTONAS	Lactose intolerance, other/unspecified	Lactose intolerance, other/unspecified || ||	TRUE	MedicineITLab	ebi-a-GCST90027556	1	26525855	0.0164681	6.14738e-06	7738	Gut bacterial pathway abundance (PWY.5695..urate.biosynthesis.inosine.5..phosphate.degradation)	TRUE	textfile	0.00266505372199082	20.6719474437969	20.4418678690416	2	TRUE
rs98545	T	C	T	C	0.111512	0.0594055	0.128081	0.133155	FALSE	FALSE	FALSE	finngen_R12_E4_LACTONAS	12	2628129	0.065998	421086	0.368061	Lactose intolerance, other/unspecified || id:finngen_R12_E4_LACTONAS	Lactose intolerance, other/unspecified	Lactose intolerance, other/unspecified || ||	TRUE	MedicineITLab	ebi-a-GCST90027556	12	2737295	0.0251428	9.20153e-06	7738	Gut bacterial pathway abundance (PWY.5695..urate.biosynthesis.inosine.5..phosphate.degradation)	TRUE	textfile	0.00277737202658459	21.5455901169455	19.6705239754206	2	TRUE
rs11986537	T	C	T	C	0.0995351	0.0394068	0.214997	0.261738	FALSE	FALSE	FALSE	finngen_R12_E4_LACTONAS	8	105868421	0.0506612	421086	0.436658	Lactose intolerance, other/unspecified || id:finngen_R12_E4_LACTONAS	Lactose intolerance, other/unspecified	Lactose intolerance, other/unspecified || ||	TRUE	MedicineITLab	ebi-a-GCST90027754	8	106880649	0.0214947	3.64452e-06	7738	Gut microbiota abundance (k_Bacteria.p_Actinobacteria.c_Actinobacteria.o_Bifidobacteriales.f_Bifidobacteriaceae.g_Bifidobacterium.s_Bifidobacterium_adolescentis)	TRUE	textfile	0.00334415367343407	25.9571776085376	21.443207001722	2	TRUE
rs144770262	A	G	A	G	0.165532	-0.130285	0.0673369	0.0901405	FALSE	FALSE	FALSE	finngen_R12_E4_LACTONAS	9	34067429	0.0777844	421086	0.0939442	Lactose intolerance, other/unspecified || id:finngen_R12_E4_LACTONAS	Lactose intolerance, other/unspecified	Lactose intolerance, other/unspecified || ||	TRUE	MedicineITLab	ebi-a-GCST90027754	9	34067427	0.0363538	5.27934e-06	7738	Gut microbiota abundance (k_Bacteria.p_Actinobacteria.c_Actinobacteria.o_Bifidobacteriales.f_Bifidobacteriaceae.g_Bifidobacterium.s_Bifidobacterium_adolescentis)	TRUE	textfile	0.00344169066430054	26.7168701817127	20.7331026283757	2	TRUE
rs4110696	G	A	G	A	0.0844345	-0.0322831	0.518612	0.531975	FALSE	FALSE	FALSE	finngen_R12_E4_LACTONAS	9	92817534	0.0446588	421086	0.469751	Lactose intolerance, other/unspecified || id:finngen_R12_E4_LACTONAS	Lactose intolerance, other/unspecified	Lactose intolerance, other/unspecified || ||	TRUE	MedicineITLab	ebi-a-GCST90027754	9	95579816	0.0184397	4.67315e-06	7738	Gut microbiota abundance (k_Bacteria.p_Actinobacteria.c_Actinobacteria.o_Bifidobacteriales.f_Bifidobacteriaceae.g_Bifidobacterium.s_Bifidobacterium_adolescentis)	TRUE	textfile	0.00355965320259554	27.6358512215865	20.9668008251165	2	TRUE
rs4351047	G	A	G	A	0.0971883	-0.0484367	0.36675	0.453134	FALSE	FALSE	FALSE	finngen_R12_E4_LACTONAS	4	61734705	0.0447727	421086	0.279326	Lactose intolerance, other/unspecified || id:finngen_R12_E4_LACTONAS	Lactose intolerance, other/unspecified	Lactose intolerance, other/unspecified || ||	TRUE	MedicineITLab	ebi-a-GCST90027754	4	62600423	0.0186404	1.84948e-07	7738	Gut microbiota abundance (k_Bacteria.p_Actinobacteria.c_Actinobacteria.o_Bifidobacteriales.f_Bifidobacteriaceae.g_Bifidobacterium.s_Bifidobacterium_adolescentis)	TRUE	textfile	0.00438736016570747	34.0901841579291	27.1842600505358	2	TRUE
rs4646215	G	A	G	A	0.14565	0.00608902	0.105415	0.1197	FALSE	FALSE	FALSE	finngen_R12_E4_LACTONAS	13	98732063	0.068804	421086	0.929481	Lactose intolerance, other/unspecified || id:finngen_R12_E4_LACTONAS	Lactose intolerance, other/unspecified	Lactose intolerance, other/unspecified || ||	TRUE	MedicineITLab	ebi-a-GCST90027754	13	99384317	0.0317535	4.49904e-06	7738	Gut microbiota abundance (k_Bacteria.p_Actinobacteria.c_Actinobacteria.o_Bifidobacteriales.f_Bifidobacteriaceae.g_Bifidobacterium.s_Bifidobacterium_adolescentis)	TRUE	textfile	0.00400105939572264	31.0765345458415	21.0396142977118	2	TRUE
rs4850073	C	A	C	A	0.0822314	-0.00737605	0.553973	0.58646	FALSE	FALSE	FALSE	finngen_R12_E4_LACTONAS	2	3621067	0.0456342	421086	0.871594	Lactose intolerance, other/unspecified || id:finngen_R12_E4_LACTONAS	Lactose intolerance, other/unspecified	Lactose intolerance, other/unspecified || ||	TRUE	MedicineITLab	ebi-a-GCST90027754	2	3668657	0.018284	6.87733e-06	7738	Gut microbiota abundance (k_Bacteria.p_Actinobacteria.c_Actinobacteria.o_Bifidobacteriales.f_Bifidobacteriaceae.g_Bifidobacterium.s_Bifidobacterium_adolescentis)	TRUE	textfile	0.00334160499677611	25.9373285617851	20.2270684078058	2	TRUE
rs6455422	G	A	G	A	0.111628	0.0309752	0.847819	0.814154	FALSE	FALSE	FALSE	finngen_R12_E4_LACTONAS	6	168785494	0.0569592	421086	0.586569	Lactose intolerance, other/unspecified || id:finngen_R12_E4_LACTONAS	Lactose intolerance, other/unspecified	Lactose intolerance, other/unspecified || ||	TRUE	MedicineITLab	ebi-a-GCST90027754	6	169185589	0.0246764	6.07743e-06	7738	Gut microbiota abundance (k_Bacteria.p_Actinobacteria.c_Actinobacteria.o_Bifidobacteriales.f_Bifidobacteriaceae.g_Bifidobacterium.s_Bifidobacterium_adolescentis)	TRUE	textfile	0.00321543594015278	24.9548531647691	20.4636304569955	2	TRUE
rs74394156	T	C	T	C	0.184682	0.11249	0.0554058	0.0776815	FALSE	FALSE	FALSE	finngen_R12_E4_LACTONAS	14	55199367	0.0831601	421086	0.176154	Lactose intolerance, other/unspecified || id:finngen_R12_E4_LACTONAS	Lactose intolerance, other/unspecified	Lactose intolerance, other/unspecified || ||	TRUE	MedicineITLab	ebi-a-GCST90027754	14	55666085	0.0400043	3.90149e-06	7738	Gut microbiota abundance (k_Bacteria.p_Actinobacteria.c_Actinobacteria.o_Bifidobacteriales.f_Bifidobacteriaceae.g_Bifidobacterium.s_Bifidobacterium_adolescentis)	TRUE	textfile	0.00357009389494929	27.7171993756037	21.312568254032	2	TRUE
rs8045380	T	C	T	C	0.103317	-0.0284739	0.302176	0.270918	FALSE	FALSE	FALSE	finngen_R12_E4_LACTONAS	16	85635770	0.0502059	421086	0.570616	Lactose intolerance, other/unspecified || id:finngen_R12_E4_LACTONAS	Lactose intolerance, other/unspecified	Lactose intolerance, other/unspecified || ||	TRUE	MedicineITLab	ebi-a-GCST90027754	16	85669376	0.0224329	4.11301e-06	7738	Gut microbiota abundance (k_Bacteria.p_Actinobacteria.c_Actinobacteria.o_Bifidobacteriales.f_Bifidobacteriaceae.g_Bifidobacterium.s_Bifidobacterium_adolescentis)	TRUE	textfile	0.00450172995915365	34.98286638166	21.2115660434591	2	TRUE
rs1006589	C	T	C	T	0.153638	-0.0157052	0.407314	0.4496	FALSE	FALSE	FALSE	finngen_R12_E4_LACTONAS	17	79267051	0.044951	421086	0.7268	Lactose intolerance, other/unspecified || id:finngen_R12_E4_LACTONAS	Lactose intolerance, other/unspecified	Lactose intolerance, other/unspecified || ||	TRUE	MedicineITLab	ebi-a-GCST90027575	17	77263133	0.0337613	5.34638e-06	7738	Gut bacterial pathway abundance (PWY.6263..superpathway.of.menaquinol.8.biosynthesis.II)	TRUE	textfile	0.0113967571005739	89.1816950462999	20.7089923649864	2	TRUE
rs11693339	C	T	C	T	-0.1592	0.0592499	0.296342	0.357963	FALSE	FALSE	FALSE	finngen_R12_E4_LACTONAS	2	60003600	0.0465305	421086	0.202891	Lactose intolerance, other/unspecified || id:finngen_R12_E4_LACTONAS	Lactose intolerance, other/unspecified	Lactose intolerance, other/unspecified || ||	TRUE	MedicineITLab	ebi-a-GCST90027575	2	60230735	0.0343571	3.59211e-06	7738	Gut bacterial pathway abundance (PWY.6263..superpathway.of.menaquinol.8.biosynthesis.II)	TRUE	textfile	0.0105699019740731	82.6422824963296	21.4710423670278	2	TRUE
rs11849839	C	T	C	T	-0.237573	-0.0240361	0.258696	0.228846	FALSE	FALSE	FALSE	finngen_R12_E4_LACTONAS	14	105825180	0.0568081	421086	0.672215	Lactose intolerance, other/unspecified || id:finngen_R12_E4_LACTONAS	Lactose intolerance, other/unspecified	Lactose intolerance, other/unspecified || ||	TRUE	MedicineITLab	ebi-a-GCST90027575	14	106291513	0.0508739	3.01439e-06	7738	Gut bacterial pathway abundance (PWY.6263..superpathway.of.menaquinol.8.biosynthesis.II)	TRUE	textfile	0.0216476230302542	171.171467156588	21.8074105500817	2	TRUE
rs12218078	A	C	A	C	-0.230734	-0.01199	0.104227	0.119745	FALSE	FALSE	FALSE	finngen_R12_E4_LACTONAS	10	120639424	0.0685321	421086	0.861115	Lactose intolerance, other/unspecified || id:finngen_R12_E4_LACTONAS	Lactose intolerance, other/unspecified	Lactose intolerance, other/unspecified || ||	TRUE	MedicineITLab	ebi-a-GCST90027575	10	122398936	0.0509749	5.99902e-06	7738	Gut bacterial pathway abundance (PWY.6263..superpathway.of.menaquinol.8.biosynthesis.II)	TRUE	textfile	0.00994103015723692	77.6759886419678	20.4885123172884	2	TRUE
rs73883495	T	A	T	A	-0.22072	0.0203879	0.112841	0.122583	FALSE	TRUE	FALSE	finngen_R12_E4_LACTONAS	3	180071953	0.0683238	421086	0.765397	Lactose intolerance, other/unspecified || id:finngen_R12_E4_LACTONAS	Lactose intolerance, other/unspecified	Lactose intolerance, other/unspecified || ||	TRUE	MedicineITLab	ebi-a-GCST90027575	3	179789741	0.049573	8.49083e-06	7738	Gut bacterial pathway abundance (PWY.6263..superpathway.of.menaquinol.8.biosynthesis.II)	TRUE	textfile	0.00975397772684332	76.2000250419035	19.8240767899333	2	TRUE
rs78044740	G	A	G	A	0.312579	0.0958743	0.0565355	0.0359544	FALSE	FALSE	FALSE	finngen_R12_E4_LACTONAS	17	32610398	0.118966	421086	0.420303	Lactose intolerance, other/unspecified || id:finngen_R12_E4_LACTONAS	Lactose intolerance, other/unspecified	Lactose intolerance, other/unspecified || ||	TRUE	MedicineITLab	ebi-a-GCST90027575	17	30937416	0.0672004	3.29602e-06	7738	Gut bacterial pathway abundance (PWY.6263..superpathway.of.menaquinol.8.biosynthesis.II)	TRUE	textfile	0.0104230876888465	81.4823035559693	21.6359454916712	2	TRUE
rs10070311	T	C	T	C	0.0770743	0.0183669	0.385612	0.441324	FALSE	FALSE	FALSE	finngen_R12_E4_LACTONAS	5	80274194	0.0447162	421086	0.681262	Lactose intolerance, other/unspecified || id:finngen_R12_E4_LACTONAS	Lactose intolerance, other/unspecified	Lactose intolerance, other/unspecified || ||	TRUE	MedicineITLab	ebi-a-GCST90027690	5	79570013	0.0171681	7.14266e-06	7738	Gut microbiota abundance (k_Bacteria.p_Actinobacteria.c_Actinobacteria.o_Coriobacteriales.f_Coriobacteriaceae.g_Collinsella)	TRUE	textfile	0.00281476692296221	21.8365015783917	20.1546244240149	2	TRUE
rs11782083	G	C	G	C	-0.0977091	0.070894	0.198507	0.199345	FALSE	TRUE	FALSE	finngen_R12_E4_LACTONAS	8	20691887	0.0556917	421086	0.203028	Lactose intolerance, other/unspecified || id:finngen_R12_E4_LACTONAS	Lactose intolerance, other/unspecified	Lactose intolerance, other/unspecified || ||	TRUE	MedicineITLab	ebi-a-GCST90027690	8	20549398	0.0213124	4.5482e-06	7738	Gut microbiota abundance (k_Bacteria.p_Actinobacteria.c_Actinobacteria.o_Coriobacteriales.f_Coriobacteriaceae.g_Collinsella)	TRUE	textfile	0.00303791474210546	23.5729209690542	21.0186737348521	2	TRUE
rs4075691	A	G	A	G	-0.100005	-0.0357194	0.183928	0.133084	FALSE	FALSE	FALSE	finngen_R12_E4_LACTONAS	15	91459719	0.0660632	421086	0.588724	Lactose intolerance, other/unspecified || id:finngen_R12_E4_LACTONAS	Lactose intolerance, other/unspecified	Lactose intolerance, other/unspecified || ||	TRUE	MedicineITLab	ebi-a-GCST90027690	15	92002949	0.0224933	8.74823e-06	7738	Gut microbiota abundance (k_Bacteria.p_Actinobacteria.c_Actinobacteria.o_Coriobacteriales.f_Coriobacteriaceae.g_Collinsella)	TRUE	textfile	0.00300227002080656	23.2955002630189	19.7668322717962	2	TRUE
rs4933278	T	C	T	C	-0.0835501	-0.0341543	0.289958	0.3997	FALSE	FALSE	FALSE	finngen_R12_E4_LACTONAS	10	82983281	0.0454847	421086	0.452715	Lactose intolerance, other/unspecified || id:finngen_R12_E4_LACTONAS	Lactose intolerance, other/unspecified	Lactose intolerance, other/unspecified || ||	TRUE	MedicineITLab	ebi-a-GCST90027690	10	84743037	0.0186185	7.20692e-06	7738	Gut microbiota abundance (k_Bacteria.p_Actinobacteria.c_Actinobacteria.o_Coriobacteriales.f_Coriobacteriaceae.g_Collinsella)	TRUE	textfile	0.00287437268980876	22.3002463474377	20.1374543931462	2	TRUE
rs6099022	T	C	T	C	-0.104291	-0.0998961	0.214132	0.258374	FALSE	FALSE	FALSE	finngen_R12_E4_LACTONAS	20	56172568	0.0510375	421086	0.0503118	Lactose intolerance, other/unspecified || id:finngen_R12_E4_LACTONAS	Lactose intolerance, other/unspecified	Lactose intolerance, other/unspecified || ||	TRUE	MedicineITLab	ebi-a-GCST90027690	20	54747624	0.02185	1.8146e-06	7738	Gut microbiota abundance (k_Bacteria.p_Actinobacteria.c_Actinobacteria.o_Coriobacteriales.f_Coriobacteriaceae.g_Collinsella)	TRUE	textfile	0.00366062159528938	28.4226130924394	22.7819440453686	2	TRUE
rs7147611	A	G	A	G	-0.0806524	0.0610183	0.656676	0.605735	FALSE	FALSE	FALSE	finngen_R12_E4_LACTONAS	14	94558594	0.0455591	421086	0.180466	Lactose intolerance, other/unspecified || id:finngen_R12_E4_LACTONAS	Lactose intolerance, other/unspecified	Lactose intolerance, other/unspecified || ||	TRUE	MedicineITLab	ebi-a-GCST90027690	14	95024931	0.0178533	6.2572e-06	7738	Gut microbiota abundance (k_Bacteria.p_Actinobacteria.c_Actinobacteria.o_Coriobacteriales.f_Coriobacteriaceae.g_Collinsella)	TRUE	textfile	0.00293305288887567	22.7568441758939	20.4078655866224	2	TRUE
rs7831606	A	T	A	T	-0.1068	0.00589361	0.161897	0.217392	FALSE	TRUE	FALSE	finngen_R12_E4_LACTONAS	8	127443449	0.0542179	421086	0.913439	Lactose intolerance, other/unspecified || id:finngen_R12_E4_LACTONAS	Lactose intolerance, other/unspecified	Lactose intolerance, other/unspecified || ||	TRUE	MedicineITLab	ebi-a-GCST90027690	8	128455694	0.0229995	3.42405e-06	7738	Gut microbiota abundance (k_Bacteria.p_Actinobacteria.c_Actinobacteria.o_Coriobacteriales.f_Coriobacteriaceae.g_Collinsella)	TRUE	textfile	0.00309534240550496	24.0199187219833	21.5628278632328	2	TRUE
rs10087056	A	C	A	C	-0.0821294	-0.0353949	0.385711	0.433054	FALSE	FALSE	FALSE	finngen_R12_E4_LACTONAS	8	129823872	0.0450813	421086	0.432374	Lactose intolerance, other/unspecified || id:finngen_R12_E4_LACTONAS	Lactose intolerance, other/unspecified	Lactose intolerance, other/unspecified || ||	TRUE	MedicineITLab	ebi-a-GCST90027744	8	130836118	0.0175092	2.72364e-06	7738	Gut microbiota abundance (k_Bacteria.p_Proteobacteria.c_Deltaproteobacteria.o_Desulfovibrionales)	TRUE	textfile	0.00319640689590532	24.8066960410137	22.0021283160232	2	TRUE
rs11219805	C	T	C	T	0.0953862	0.0694143	0.264005	0.294177	FALSE	FALSE	FALSE	finngen_R12_E4_LACTONAS	11	124848811	0.0489088	421086	0.155823	Lactose intolerance, other/unspecified || id:finngen_R12_E4_LACTONAS	Lactose intolerance, other/unspecified	Lactose intolerance, other/unspecified || ||	TRUE	MedicineITLab	ebi-a-GCST90027744	11	124718707	0.0196637	1.22916e-06	7738	Gut microbiota abundance (k_Bacteria.p_Proteobacteria.c_Deltaproteobacteria.o_Desulfovibrionales)	TRUE	textfile	0.00353580338347141	27.4500328937168	23.5310125709482	2	TRUE
rs237461	C	T	C	T	-0.085199	-0.0763752	0.290792	0.335206	FALSE	FALSE	FALSE	finngen_R12_E4_LACTONAS	20	49416634	0.047102	421086	0.104913	Lactose intolerance, other/unspecified || id:finngen_R12_E4_LACTONAS	Lactose intolerance, other/unspecified	Lactose intolerance, other/unspecified || ||	TRUE	MedicineITLab	ebi-a-GCST90027744	20	48033171	0.018658	4.96284e-06	7738	Gut microbiota abundance (k_Bacteria.p_Proteobacteria.c_Deltaproteobacteria.o_Desulfovibrionales)	TRUE	textfile	0.00299402257600479	23.2313137257382	20.8515727337811	2	TRUE
rs2990682	G	C	G	C	0.0839456	0.0117199	0.304642	0.30777	FALSE	TRUE	FALSE	finngen_R12_E4_LACTONAS	1	13512887	0.0483055	421086	0.808299	Lactose intolerance, other/unspecified || id:finngen_R12_E4_LACTONAS	Lactose intolerance, other/unspecified	Lactose intolerance, other/unspecified || ||	TRUE	MedicineITLab	ebi-a-GCST90027744	1	13839382	0.0185872	6.29289e-06	7738	Gut microbiota abundance (k_Bacteria.p_Proteobacteria.c_Deltaproteobacteria.o_Desulfovibrionales)	TRUE	textfile	0.00298554831823601	23.1653631007205	20.3970767996064	2	TRUE
rs73539554	T	C	T	C	-0.152488	-0.1096	0.0861849	0.041733	FALSE	FALSE	FALSE	finngen_R12_E4_LACTONAS	19	20373801	0.110987	421086	0.323397	Lactose intolerance, other/unspecified || id:finngen_R12_E4_LACTONAS	Lactose intolerance, other/unspecified	Lactose intolerance, other/unspecified || ||	TRUE	MedicineITLab	ebi-a-GCST90027744	19	20484610	0.0339861	7.23086e-06	7738	Gut microbiota abundance (k_Bacteria.p_Proteobacteria.c_Deltaproteobacteria.o_Desulfovibrionales)	TRUE	textfile	0.00366261141432597	28.4381196829786	20.1311541707456	2	TRUE
rs73966738	C	G	C	G	-0.127534	-0.0849584	0.102434	0.0855337	FALSE	TRUE	FALSE	finngen_R12_E4_LACTONAS	2	150091664	0.080315	421086	0.29014	Lactose intolerance, other/unspecified || id:finngen_R12_E4_LACTONAS	Lactose intolerance, other/unspecified	Lactose intolerance, other/unspecified || ||	TRUE	MedicineITLab	ebi-a-GCST90027744	2	150948178	0.0287267	9.01426e-06	7738	Gut microbiota abundance (k_Bacteria.p_Proteobacteria.c_Deltaproteobacteria.o_Desulfovibrionales)	TRUE	textfile	0.00299083519866345	23.2065079376384	19.7097213519494	2	TRUE
rs10087056	A	C	A	C	-0.0821171	-0.0353949	0.385711	0.433054	FALSE	FALSE	FALSE	finngen_R12_E4_LACTONAS	8	129823872	0.0450813	421086	0.432374	Lactose intolerance, other/unspecified || id:finngen_R12_E4_LACTONAS	Lactose intolerance, other/unspecified	Lactose intolerance, other/unspecified || ||	TRUE	MedicineITLab	ebi-a-GCST90027683	8	130836118	0.0175092	2.73294e-06	7738	Gut microbiota abundance (k_Bacteria.p_Proteobacteria.c_Deltaproteobacteria.o_Desulfovibrionales.f_Desulfovibrionaceae)	TRUE	textfile	0.00319544955637087	24.7992424965189	21.9955385707358	2	TRUE
rs11219805	C	T	C	T	0.0953695	0.0694143	0.264005	0.294177	FALSE	FALSE	FALSE	finngen_R12_E4_LACTONAS	11	124848811	0.0489088	421086	0.155823	Lactose intolerance, other/unspecified || id:finngen_R12_E4_LACTONAS	Lactose intolerance, other/unspecified	Lactose intolerance, other/unspecified || ||	TRUE	MedicineITLab	ebi-a-GCST90027683	11	124718707	0.0196637	1.23441e-06	7738	Gut microbiota abundance (k_Bacteria.p_Proteobacteria.c_Deltaproteobacteria.o_Desulfovibrionales.f_Desulfovibrionaceae)	TRUE	textfile	0.00353456541094465	27.4403878648779	23.5227737793836	2	TRUE
rs237461	C	T	C	T	-0.0851866	-0.0763752	0.290792	0.335206	FALSE	FALSE	FALSE	finngen_R12_E4_LACTONAS	20	49416634	0.047102	421086	0.104913	Lactose intolerance, other/unspecified || id:finngen_R12_E4_LACTONAS	Lactose intolerance, other/unspecified	Lactose intolerance, other/unspecified || ||	TRUE	MedicineITLab	ebi-a-GCST90027683	20	48033171	0.018658	4.97829e-06	7738	Gut microbiota abundance (k_Bacteria.p_Proteobacteria.c_Deltaproteobacteria.o_Desulfovibrionales.f_Desulfovibrionaceae)	TRUE	textfile	0.00299315112966711	23.2245316723157	20.8455036323523	2	TRUE
rs2990682	G	C	G	C	0.0839517	0.0117199	0.304642	0.30777	FALSE	TRUE	FALSE	finngen_R12_E4_LACTONAS	1	13512887	0.0483055	421086	0.808299	Lactose intolerance, other/unspecified || id:finngen_R12_E4_LACTONAS	Lactose intolerance, other/unspecified	Lactose intolerance, other/unspecified || ||	TRUE	MedicineITLab	ebi-a-GCST90027683	1	13839382	0.0185872	6.2829e-06	7738	Gut microbiota abundance (k_Bacteria.p_Proteobacteria.c_Deltaproteobacteria.o_Desulfovibrionales.f_Desulfovibrionaceae)	TRUE	textfile	0.00298598223035132	23.1687399798773	20.4000412596642	2	TRUE
rs73539554	T	C	T	C	-0.152531	-0.1096	0.0861849	0.041733	FALSE	FALSE	FALSE	finngen_R12_E4_LACTONAS	19	20373801	0.110987	421086	0.323397	Lactose intolerance, other/unspecified || id:finngen_R12_E4_LACTONAS	Lactose intolerance, other/unspecified	Lactose intolerance, other/unspecified || ||	TRUE	MedicineITLab	ebi-a-GCST90027683	19	20484610	0.0339861	7.18836e-06	7738	Gut microbiota abundance (k_Bacteria.p_Proteobacteria.c_Deltaproteobacteria.o_Desulfovibrionales.f_Desulfovibrionaceae)	TRUE	textfile	0.00366467734077782	28.454219441494	20.1425093158054	2	TRUE
rs73966738	C	G	C	G	-0.127521	-0.0849584	0.102434	0.0855337	FALSE	TRUE	FALSE	finngen_R12_E4_LACTONAS	2	150091664	0.080315	421086	0.29014	Lactose intolerance, other/unspecified || id:finngen_R12_E4_LACTONAS	Lactose intolerance, other/unspecified	Lactose intolerance, other/unspecified || ||	TRUE	MedicineITLab	ebi-a-GCST90027683	2	150948178	0.0287266	9.03275e-06	7738	Gut microbiota abundance (k_Bacteria.p_Proteobacteria.c_Deltaproteobacteria.o_Desulfovibrionales.f_Desulfovibrionaceae)	TRUE	textfile	0.0029902254965299	23.2017629442757	19.7058405860155	2	TRUE
rs10087056	A	C	A	C	-0.0821264	-0.0353949	0.385711	0.433054	FALSE	FALSE	FALSE	finngen_R12_E4_LACTONAS	8	129823872	0.0450813	421086	0.432374	Lactose intolerance, other/unspecified || id:finngen_R12_E4_LACTONAS	Lactose intolerance, other/unspecified	Lactose intolerance, other/unspecified || ||	TRUE	MedicineITLab	ebi-a-GCST90027658	8	130836118	0.0175093	2.72603e-06	7738	Gut microbiota abundance (k_Bacteria.p_Proteobacteria.c_Deltaproteobacteria)	TRUE	textfile	0.00319617338523675	24.8048779990762	22.0002696698095	2	TRUE
rs11219805	C	T	C	T	0.0953742	0.0694143	0.264005	0.294177	FALSE	FALSE	FALSE	finngen_R12_E4_LACTONAS	11	124848811	0.0489088	421086	0.155823	Lactose intolerance, other/unspecified || id:finngen_R12_E4_LACTONAS	Lactose intolerance, other/unspecified	Lactose intolerance, other/unspecified || ||	TRUE	MedicineITLab	ebi-a-GCST90027658	11	124718707	0.0196637	1.23299e-06	7738	Gut microbiota abundance (k_Bacteria.p_Proteobacteria.c_Deltaproteobacteria)	TRUE	textfile	0.00353491380045658	27.443102160888	23.525092335337	2	TRUE
rs237461	C	T	C	T	-0.0851995	-0.0763752	0.290792	0.335206	FALSE	FALSE	FALSE	finngen_R12_E4_LACTONAS	20	49416634	0.047102	421086	0.104913	Lactose intolerance, other/unspecified || id:finngen_R12_E4_LACTONAS	Lactose intolerance, other/unspecified	Lactose intolerance, other/unspecified || ||	TRUE	MedicineITLab	ebi-a-GCST90027658	20	48033171	0.018658	4.96215e-06	7738	Gut microbiota abundance (k_Bacteria.p_Proteobacteria.c_Deltaproteobacteria)	TRUE	textfile	0.00299405771763041	23.2315872165875	20.851817474141	2	TRUE
rs2990682	G	C	G	C	0.0839398	0.0117199	0.304642	0.30777	FALSE	TRUE	FALSE	finngen_R12_E4_LACTONAS	1	13512887	0.0483055	421086	0.808299	Lactose intolerance, other/unspecified || id:finngen_R12_E4_LACTONAS	Lactose intolerance, other/unspecified	Lactose intolerance, other/unspecified || ||	TRUE	MedicineITLab	ebi-a-GCST90027658	1	13839382	0.0185872	6.30217e-06	7738	Gut microbiota abundance (k_Bacteria.p_Proteobacteria.c_Deltaproteobacteria)	TRUE	textfile	0.00298513577530255	23.1621525278845	20.3942583324439	2	TRUE
rs73539554	T	C	T	C	-0.152483	-0.1096	0.0861849	0.041733	FALSE	FALSE	FALSE	finngen_R12_E4_LACTONAS	19	20373801	0.110987	421086	0.323397	Lactose intolerance, other/unspecified || id:finngen_R12_E4_LACTONAS	Lactose intolerance, other/unspecified	Lactose intolerance, other/unspecified || ||	TRUE	MedicineITLab	ebi-a-GCST90027658	19	20484610	0.0339862	7.23602e-06	7738	Gut microbiota abundance (k_Bacteria.p_Proteobacteria.c_Deltaproteobacteria)	TRUE	textfile	0.00366237122812333	28.436247916969	20.1297155541289	2	TRUE
rs73966738	C	G	C	G	-0.127535	-0.0849584	0.102434	0.0855337	FALSE	TRUE	FALSE	finngen_R12_E4_LACTONAS	2	150091664	0.080315	421086	0.29014	Lactose intolerance, other/unspecified || id:finngen_R12_E4_LACTONAS	Lactose intolerance, other/unspecified	Lactose intolerance, other/unspecified || ||	TRUE	MedicineITLab	ebi-a-GCST90027658	2	150948178	0.0287267	9.0126e-06	7738	Gut microbiota abundance (k_Bacteria.p_Proteobacteria.c_Deltaproteobacteria)	TRUE	textfile	0.00299088210140192	23.2068729574031	19.7100304428369	2	TRUE
rs10089785	C	T	C	T	0.101733	-0.0142351	0.401736	0.341426	FALSE	FALSE	FALSE	finngen_R12_E4_LACTONAS	8	108587740	0.0472186	421086	0.763054	Lactose intolerance, other/unspecified || id:finngen_R12_E4_LACTONAS	Lactose intolerance, other/unspecified	Lactose intolerance, other/unspecified || ||	TRUE	MedicineITLab	ebi-a-GCST90027562	8	109599969	0.0228451	8.46175e-06	7738	Gut bacterial pathway abundance (PWY.5918..superpathay.of.heme.biosynthesis.from.glutamate)	TRUE	textfile	0.00497493396212782	38.678512174844	19.8306786180031	2	TRUE
rs12087936	A	G	A	G	-0.145661	0.0634355	0.141332	0.182035	FALSE	FALSE	FALSE	finngen_R12_E4_LACTONAS	1	59074052	0.0576406	421086	0.271098	Lactose intolerance, other/unspecified || id:finngen_R12_E4_LACTONAS	Lactose intolerance, other/unspecified	Lactose intolerance, other/unspecified || ||	TRUE	MedicineITLab	ebi-a-GCST90027562	1	59539724	0.0311788	2.9858e-06	7738	Gut bacterial pathway abundance (PWY.5918..superpathay.of.heme.biosynthesis.from.glutamate)	TRUE	textfile	0.00514970502150985	40.0443345571521	21.8256799259604	2	TRUE
rs2116877	T	C	T	C	-0.164697	-0.088153	0.902589	0.889105	FALSE	FALSE	FALSE	finngen_R12_E4_LACTONAS	19	11247764	0.0713745	421086	0.216802	Lactose intolerance, other/unspecified || id:finngen_R12_E4_LACTONAS	Lactose intolerance, other/unspecified	Lactose intolerance, other/unspecified || ||	TRUE	MedicineITLab	ebi-a-GCST90027562	19	11358440	0.0371034	9.04295e-06	7738	Gut bacterial pathway abundance (PWY.5918..superpathay.of.heme.biosynthesis.from.glutamate)	TRUE	textfile	0.00476979166905731	37.0759529232028	19.7035264024429	2	TRUE
rs2913384	A	G	A	G	-0.188034	-0.0883397	0.924665	0.865473	FALSE	FALSE	FALSE	finngen_R12_E4_LACTONAS	5	158643697	0.0649641	421086	0.173886	Lactose intolerance, other/unspecified || id:finngen_R12_E4_LACTONAS	Lactose intolerance, other/unspecified	Lactose intolerance, other/unspecified || ||	TRUE	MedicineITLab	ebi-a-GCST90027562	5	158070705	0.0415236	5.94415e-06	7738	Gut bacterial pathway abundance (PWY.5918..superpathay.of.heme.biosynthesis.from.glutamate)	TRUE	textfile	0.00492588169371092	38.2952586963158	20.5060858841055	2	TRUE
rs35586568	A	G	A	G	0.228485	-0.360386	0.0535691	0.0258979	FALSE	FALSE	FALSE	finngen_R12_E4_LACTONAS	2	115842542	0.141924	421086	0.0111081	Lactose intolerance, other/unspecified || id:finngen_R12_E4_LACTONAS	Lactose intolerance, other/unspecified	Lactose intolerance, other/unspecified || ||	TRUE	MedicineITLab	ebi-a-GCST90027562	2	116600118	0.0513702	8.67461e-06	7738	Gut bacterial pathway abundance (PWY.5918..superpathay.of.heme.biosynthesis.from.glutamate)	TRUE	textfile	0.00529356980912655	41.1689869497927	19.7830329722645	2	TRUE
rs61344468	G	A	G	A	-0.156926	-7.03269e-06	0.124387	0.0728613	FALSE	FALSE	FALSE	finngen_R12_E4_LACTONAS	17	10007300	0.0858109	421086	0.999935	Lactose intolerance, other/unspecified || id:finngen_R12_E4_LACTONAS	Lactose intolerance, other/unspecified	Lactose intolerance, other/unspecified || ||	TRUE	MedicineITLab	ebi-a-GCST90027562	17	9910617	0.0339806	3.8724e-06	7738	Gut bacterial pathway abundance (PWY.5918..superpathay.of.heme.biosynthesis.from.glutamate)	TRUE	textfile	0.00536422517064028	41.721449167855	21.3268995634188	2	TRUE
rs68116107	G	A	G	A	0.161386	0.0217659	0.111485	0.0666255	FALSE	FALSE	FALSE	finngen_R12_E4_LACTONAS	2	43091268	0.0887848	421086	0.806338	Lactose intolerance, other/unspecified || id:finngen_R12_E4_LACTONAS	Lactose intolerance, other/unspecified	Lactose intolerance, other/unspecified || ||	TRUE	MedicineITLab	ebi-a-GCST90027562	2	43318406	0.0364803	9.69326e-06	7738	Gut bacterial pathway abundance (PWY.5918..superpathay.of.heme.biosynthesis.from.glutamate)	TRUE	textfile	0.00515991934351289	40.1241735406104	19.5710854408932	2	TRUE
rs7221236	G	A	G	A	0.10055	0.087319	0.638583	0.648312	FALSE	FALSE	FALSE	finngen_R12_E4_LACTONAS	17	70892612	0.046948	421086	0.0628985	Lactose intolerance, other/unspecified || id:finngen_R12_E4_LACTONAS	Lactose intolerance, other/unspecified	Lactose intolerance, other/unspecified || ||	TRUE	MedicineITLab	ebi-a-GCST90027562	17	68888753	0.0226016	8.63456e-06	7738	Gut bacterial pathway abundance (PWY.5918..superpathay.of.heme.biosynthesis.from.glutamate)	TRUE	textfile	0.00466680951850945	36.271711604156	19.7918221958488	2	TRUE
rs76525743	C	T	C	T	0.199721	-0.0167475	0.074339	0.0524822	FALSE	FALSE	FALSE	finngen_R12_E4_LACTONAS	1	157103819	0.10002	421086	0.867023	Lactose intolerance, other/unspecified || id:finngen_R12_E4_LACTONAS	Lactose intolerance, other/unspecified	Lactose intolerance, other/unspecified || ||	TRUE	MedicineITLab	ebi-a-GCST90027562	1	157073611	0.0414867	1.47867e-06	7738	Gut bacterial pathway abundance (PWY.5918..superpathay.of.heme.biosynthesis.from.glutamate)	TRUE	textfile	0.00548966876166157	42.7025001211739	23.1755303872695	2	TRUE
rs10093578	A	G	A	G	-0.153626	0.177484	0.0808034	0.0408066	FALSE	FALSE	FALSE	finngen_R12_E4_LACTONAS	8	40563332	0.113485	421086	0.117831	Lactose intolerance, other/unspecified || id:finngen_R12_E4_LACTONAS	Lactose intolerance, other/unspecified	Lactose intolerance, other/unspecified || ||	TRUE	MedicineITLab	ebi-a-GCST90027535	8	40420851	0.0312936	9.14619e-07	7738	Gut bacterial pathway abundance (PWY4FS.7..phosphatidylglycerol.biosynthesis.I..plastidic.)	TRUE	textfile	0.00350588354336956	27.2169344942513	24.1000748633284	2	TRUE
rs10913647	C	T	C	T	-0.155118	0.000501419	0.0581311	0.0651788	FALSE	FALSE	FALSE	finngen_R12_E4_LACTONAS	1	178942681	0.0909952	421086	0.995603	Lactose intolerance, other/unspecified || id:finngen_R12_E4_LACTONAS	Lactose intolerance, other/unspecified	Lactose intolerance, other/unspecified || ||	TRUE	MedicineITLab	ebi-a-GCST90027535	1	178911816	0.0344796	6.83235e-06	7738	Gut bacterial pathway abundance (PWY4FS.7..phosphatidylglycerol.biosynthesis.I..plastidic.)	TRUE	textfile	0.00263483477589535	20.4369297595695	20.2395081981651	2	TRUE
rs11080532	G	A	G	A	0.0868118	-0.00474181	0.694008	0.744183	FALSE	FALSE	FALSE	finngen_R12_E4_LACTONAS	18	11707321	0.0510551	421086	0.926002	Lactose intolerance, other/unspecified || id:finngen_R12_E4_LACTONAS	Lactose intolerance, other/unspecified	Lactose intolerance, other/unspecified || ||	TRUE	MedicineITLab	ebi-a-GCST90027535	18	11707320	0.0188477	4.10563e-06	7738	Gut bacterial pathway abundance (PWY4FS.7..phosphatidylglycerol.biosynthesis.I..plastidic.)	TRUE	textfile	0.00320082600642817	24.841102031138	21.2148908391613	2	TRUE
rs11769306	A	G	A	G	0.101898	-0.0309646	0.169111	0.169734	FALSE	FALSE	FALSE	finngen_R12_E4_LACTONAS	7	74430846	0.0595652	421086	0.603173	Lactose intolerance, other/unspecified || id:finngen_R12_E4_LACTONAS	Lactose intolerance, other/unspecified	Lactose intolerance, other/unspecified || ||	TRUE	MedicineITLab	ebi-a-GCST90027535	7	73845176	0.0229804	9.24485e-06	7738	Gut bacterial pathway abundance (PWY4FS.7..phosphatidylglycerol.biosynthesis.I..plastidic.)	TRUE	textfile	0.00291793882592594	22.6392346591643	19.6614775785096	2	TRUE
rs1362957	A	G	A	G	0.0888731	0.00214152	0.218086	0.159263	FALSE	FALSE	FALSE	finngen_R12_E4_LACTONAS	3	174243339	0.0607128	421086	0.971862	Lactose intolerance, other/unspecified || id:finngen_R12_E4_LACTONAS	Lactose intolerance, other/unspecified	Lactose intolerance, other/unspecified || ||	TRUE	MedicineITLab	ebi-a-GCST90027535	3	173961129	0.0198878	7.86828e-06	7738	Gut bacterial pathway abundance (PWY4FS.7..phosphatidylglycerol.biosynthesis.I..plastidic.)	TRUE	textfile	0.00269375088445216	20.8951431524697	19.9694990563662	2	TRUE
rs138195517	A	G	A	G	-0.150044	0.114495	0.0684669	0.0629105	FALSE	FALSE	FALSE	finngen_R12_E4_LACTONAS	3	83472080	0.0916809	421086	0.211722	Lactose intolerance, other/unspecified || id:finngen_R12_E4_LACTONAS	Lactose intolerance, other/unspecified	Lactose intolerance, other/unspecified || ||	TRUE	MedicineITLab	ebi-a-GCST90027535	3	83521231	0.0322521	3.28375e-06	7738	Gut bacterial pathway abundance (PWY4FS.7..phosphatidylglycerol.biosynthesis.I..plastidic.)	TRUE	textfile	0.00287174727959771	22.279818964469	21.6431899722101	2	TRUE
rs1845684	T	A	T	A	0.103223	0.0079659	0.140983	0.139246	FALSE	TRUE	FALSE	finngen_R12_E4_LACTONAS	12	58393546	0.0641663	421086	0.901201	Lactose intolerance, other/unspecified || id:finngen_R12_E4_LACTONAS	Lactose intolerance, other/unspecified	Lactose intolerance, other/unspecified || ||	TRUE	MedicineITLab	ebi-a-GCST90027535	12	58787329	0.0231897	8.53808e-06	7738	Gut bacterial pathway abundance (PWY4FS.7..phosphatidylglycerol.biosynthesis.I..plastidic.)	TRUE	textfile	0.00258078280177848	20.0165942367146	19.813568161925	2	TRUE
rs2112412	C	T	C	T	-0.0979145	0.0251762	0.832064	0.843713	FALSE	FALSE	FALSE	finngen_R12_E4_LACTONAS	5	92795609	0.0612035	421086	0.680815	Lactose intolerance, other/unspecified || id:finngen_R12_E4_LACTONAS	Lactose intolerance, other/unspecified	Lactose intolerance, other/unspecified || ||	TRUE	MedicineITLab	ebi-a-GCST90027535	5	92131316	0.021794	7.03137e-06	7738	Gut bacterial pathway abundance (PWY4FS.7..phosphatidylglycerol.biosynthesis.I..plastidic.)	TRUE	textfile	0.00267931980114688	20.7829020225867	20.1845990967261	2	TRUE
rs2943246	C	T	C	T	-0.0800299	0.0844492	0.330179	0.248288	FALSE	FALSE	FALSE	finngen_R12_E4_LACTONAS	10	48911334	0.0514062	421086	0.100428	Lactose intolerance, other/unspecified || id:finngen_R12_E4_LACTONAS	Lactose intolerance, other/unspecified	Lactose intolerance, other/unspecified || ||	TRUE	MedicineITLab	ebi-a-GCST90027535	10	50119379	0.0178628	7.45538e-06	7738	Gut bacterial pathway abundance (PWY4FS.7..phosphatidylglycerol.biosynthesis.I..plastidic.)	TRUE	textfile	0.0028329750601171	21.9781586403613	20.0726853596318	2	TRUE
rs36054004	A	T	A	T	0.0829794	-0.0177245	0.268377	0.250198	FALSE	TRUE	FALSE	finngen_R12_E4_LACTONAS	5	8128869	0.0513974	421086	0.730205	Lactose intolerance, other/unspecified || id:finngen_R12_E4_LACTONAS	Lactose intolerance, other/unspecified	Lactose intolerance, other/unspecified || ||	TRUE	MedicineITLab	ebi-a-GCST90027535	5	8128982	0.0185245	7.48376e-06	7738	Gut bacterial pathway abundance (PWY4FS.7..phosphatidylglycerol.biosynthesis.I..plastidic.)	TRUE	textfile	0.00270397841208275	20.9746921105391	20.0653893489124	2	TRUE
rs3907130	T	G	T	G	-0.0755738	-0.0540234	0.372901	0.287103	FALSE	FALSE	FALSE	finngen_R12_E4_LACTONAS	18	50622643	0.049346	421086	0.27361	Lactose intolerance, other/unspecified || id:finngen_R12_E4_LACTONAS	Lactose intolerance, other/unspecified	Lactose intolerance, other/unspecified || ||	TRUE	MedicineITLab	ebi-a-GCST90027535	18	48149013	0.0170438	9.24656e-06	7738	Gut bacterial pathway abundance (PWY4FS.7..phosphatidylglycerol.biosynthesis.I..plastidic.)	TRUE	textfile	0.00267117395668259	20.7195472438886	19.6611837122988	2	TRUE
rs477441	G	T	G	T	-0.0955912	-0.0201919	0.808862	0.815149	FALSE	FALSE	FALSE	finngen_R12_E4_LACTONAS	3	172454464	0.0572406	421086	0.724273	Lactose intolerance, other/unspecified || id:finngen_R12_E4_LACTONAS	Lactose intolerance, other/unspecified	Lactose intolerance, other/unspecified || ||	TRUE	MedicineITLab	ebi-a-GCST90027535	3	172172254	0.0209091	4.83671e-06	7738	Gut bacterial pathway abundance (PWY4FS.7..phosphatidylglycerol.biosynthesis.I..plastidic.)	TRUE	textfile	0.00282544783197756	21.9195971063002	20.9009077158464	2	TRUE
rs4807749	G	A	G	A	0.0873442	0.0289364	0.215572	0.261148	FALSE	FALSE	FALSE	finngen_R12_E4_LACTONAS	19	5396995	0.0508239	421086	0.569122	Lactose intolerance, other/unspecified || id:finngen_R12_E4_LACTONAS	Lactose intolerance, other/unspecified	Lactose intolerance, other/unspecified || ||	TRUE	MedicineITLab	ebi-a-GCST90027535	19	5397006	0.0196818	9.08741e-06	7738	Gut bacterial pathway abundance (PWY4FS.7..phosphatidylglycerol.biosynthesis.I..plastidic.)	TRUE	textfile	0.0025801418125048	20.011609852854	19.6942077162509	2	TRUE
rs61775945	T	C	T	C	0.157204	-0.0716995	0.0707767	0.055008	FALSE	FALSE	FALSE	finngen_R12_E4_LACTONAS	1	62639718	0.0978182	421086	0.463566	Lactose intolerance, other/unspecified || id:finngen_R12_E4_LACTONAS	Lactose intolerance, other/unspecified	Lactose intolerance, other/unspecified || ||	TRUE	MedicineITLab	ebi-a-GCST90027535	1	63105389	0.032997	1.89605e-06	7738	Gut bacterial pathway abundance (PWY4FS.7..phosphatidylglycerol.biosynthesis.I..plastidic.)	TRUE	textfile	0.00325063031283338	25.2288858812837	22.6975128735274	2	TRUE
rs6468082	C	G	C	G	-0.0787155	-0.051214	0.695665	0.702391	FALSE	TRUE	FALSE	finngen_R12_E4_LACTONAS	8	32104992	0.0486496	421086	0.292473	Lactose intolerance, other/unspecified || id:finngen_R12_E4_LACTONAS	Lactose intolerance, other/unspecified	Lactose intolerance, other/unspecified || ||	TRUE	MedicineITLab	ebi-a-GCST90027535	8	31962508	0.0175958	7.69396e-06	7738	Gut bacterial pathway abundance (PWY4FS.7..phosphatidylglycerol.biosynthesis.I..plastidic.)	TRUE	textfile	0.00262362987540185	20.3497910358285	20.0125524373092	2	TRUE
rs7956970	T	A	T	A	0.0751632	-0.0422005	0.632831	0.641015	FALSE	TRUE	FALSE	finngen_R12_E4_LACTONAS	12	17890047	0.0464357	421086	0.363459	Lactose intolerance, other/unspecified || id:finngen_R12_E4_LACTONAS	Lactose intolerance, other/unspecified	Lactose intolerance, other/unspecified || ||	TRUE	MedicineITLab	ebi-a-GCST90027535	12	18042981	0.0168648	8.31879e-06	7738	Gut bacterial pathway abundance (PWY4FS.7..phosphatidylglycerol.biosynthesis.I..plastidic.)	TRUE	textfile	0.00262539268454521	20.3634999915513	19.8631504670766	2	TRUE
rs9640172	G	A	G	A	0.09425	0.127494	0.204853	0.165901	FALSE	FALSE	FALSE	finngen_R12_E4_LACTONAS	7	151328861	0.0600987	421086	0.0338875	Lactose intolerance, other/unspecified || id:finngen_R12_E4_LACTONAS	Lactose intolerance, other/unspecified	Lactose intolerance, other/unspecified || ||	TRUE	MedicineITLab	ebi-a-GCST90027535	7	151025947	0.0204759	4.16495e-06	7738	Gut bacterial pathway abundance (PWY4FS.7..phosphatidylglycerol.biosynthesis.I..plastidic.)	TRUE	textfile	0.00289389298194556	22.4521301702603	21.1873537618683	2	TRUE
rs10094910	C	T	C	T	0.0832046	0.0136914	0.306622	0.387611	FALSE	FALSE	FALSE	finngen_R12_E4_LACTONAS	8	58568733	0.0457273	421086	0.764626	Lactose intolerance, other/unspecified || id:finngen_R12_E4_LACTONAS	Lactose intolerance, other/unspecified	Lactose intolerance, other/unspecified || ||	TRUE	MedicineITLab	ebi-a-GCST90027642	8	59481292	0.0176068	2.29303e-06	7738	Gut bacterial pathway abundance (SER.GLYSYN.PWY..superpathway.of.L.serine.and.glycine.biosynthesis.I)	TRUE	textfile	0.00294373044759942	22.8399333498523	22.3323184554755	2	TRUE
rs13122223	A	T	A	T	0.0792971	0.0118977	0.36947	0.338571	FALSE	TRUE	FALSE	finngen_R12_E4_LACTONAS	4	130361509	0.0472148	421086	0.801049	Lactose intolerance, other/unspecified || id:finngen_R12_E4_LACTONAS	Lactose intolerance, other/unspecified	Lactose intolerance, other/unspecified || ||	TRUE	MedicineITLab	ebi-a-GCST90027642	4	131282664	0.0168695	2.5937e-06	7738	Gut bacterial pathway abundance (SER.GLYSYN.PWY..superpathway.of.L.serine.and.glycine.biosynthesis.I)	TRUE	textfile	0.0029297431041906	22.7310889049886	22.0958233186146	2	TRUE
rs146068392	G	C	G	C	-0.172134	-0.0318264	0.050432	0.0856872	FALSE	TRUE	FALSE	finngen_R12_E4_LACTONAS	2	39886837	0.0798711	421086	0.690283	Lactose intolerance, other/unspecified || id:finngen_R12_E4_LACTONAS	Lactose intolerance, other/unspecified	Lactose intolerance, other/unspecified || ||	TRUE	MedicineITLab	ebi-a-GCST90027642	2	40113977	0.0384131	7.42455e-06	7738	Gut bacterial pathway abundance (SER.GLYSYN.PWY..superpathway.of.L.serine.and.glycine.biosynthesis.I)	TRUE	textfile	0.00283789014305141	22.0163982662711	20.0805039581723	2	TRUE
rs1466848	T	C	T	C	0.171641	0.0262342	0.946054	0.896912	FALSE	FALSE	FALSE	finngen_R12_E4_LACTONAS	3	113217399	0.0740664	421086	0.723191	Lactose intolerance, other/unspecified || id:finngen_R12_E4_LACTONAS	Lactose intolerance, other/unspecified	Lactose intolerance, other/unspecified || ||	TRUE	MedicineITLab	ebi-a-GCST90027642	3	112936246	0.0387581	9.48877e-06	7738	Gut bacterial pathway abundance (SER.GLYSYN.PWY..superpathway.of.L.serine.and.glycine.biosynthesis.I)	TRUE	textfile	0.00300709564884237	23.3330566726391	19.6117845887169	2	TRUE
rs16873261	C	G	C	G	-0.163478	-0.0910547	0.058672	0.0576627	FALSE	TRUE	FALSE	finngen_R12_E4_LACTONAS	7	111190332	0.0956139	421086	0.340937	Lactose intolerance, other/unspecified || id:finngen_R12_E4_LACTONAS	Lactose intolerance, other/unspecified	Lactose intolerance, other/unspecified || ||	TRUE	MedicineITLab	ebi-a-GCST90027642	7	110830388	0.0352828	3.59799e-06	7738	Gut bacterial pathway abundance (SER.GLYSYN.PWY..superpathway.of.L.serine.and.glycine.biosynthesis.I)	TRUE	textfile	0.00295202816761225	22.9045046475331	21.4680474221272	2	TRUE
rs2962154	C	T	C	T	0.0747709	0.0416194	0.516585	0.46115	FALSE	FALSE	FALSE	finngen_R12_E4_LACTONAS	5	18250138	0.0445982	421086	0.350712	Lactose intolerance, other/unspecified || id:finngen_R12_E4_LACTONAS	Lactose intolerance, other/unspecified	Lactose intolerance, other/unspecified || ||	TRUE	MedicineITLab	ebi-a-GCST90027642	5	18250247	0.0161338	3.57956e-06	7738	Gut bacterial pathway abundance (SER.GLYSYN.PWY..superpathway.of.L.serine.and.glycine.biosynthesis.I)	TRUE	textfile	0.0027922681695262	21.6614711959803	21.4779030862676	2	TRUE
rs35450589	T	A	T	A	-0.0795601	-0.0305555	0.323876	0.309252	FALSE	TRUE	FALSE	finngen_R12_E4_LACTONAS	10	101307136	0.0481575	421086	0.525761	Lactose intolerance, other/unspecified || id:finngen_R12_E4_LACTONAS	Lactose intolerance, other/unspecified	Lactose intolerance, other/unspecified || ||	TRUE	MedicineITLab	ebi-a-GCST90027642	10	103066893	0.0172222	3.84424e-06	7738	Gut bacterial pathway abundance (SER.GLYSYN.PWY..superpathway.of.L.serine.and.glycine.biosynthesis.I)	TRUE	textfile	0.00277220763541149	21.5054157452751	21.3409320961393	2	TRUE
rs4276458	G	A	G	A	0.0815943	0.00431918	0.316839	0.347612	FALSE	FALSE	FALSE	finngen_R12_E4_LACTONAS	6	75200255	0.0466354	421086	0.926209	Lactose intolerance, other/unspecified || id:finngen_R12_E4_LACTONAS	Lactose intolerance, other/unspecified	Lactose intolerance, other/unspecified || ||	TRUE	MedicineITLab	ebi-a-GCST90027642	6	75909971	0.0182081	7.42233e-06	7738	Gut bacterial pathway abundance (SER.GLYSYN.PWY..superpathway.of.L.serine.and.glycine.biosynthesis.I)	TRUE	textfile	0.00288211520787246	22.3604887527912	20.0812333176214	2	TRUE
rs6802928	G	A	G	A	-0.0780206	-0.0788131	0.534489	0.513693	FALSE	FALSE	FALSE	finngen_R12_E4_LACTONAS	3	60156667	0.0449965	421086	0.0798528	Lactose intolerance, other/unspecified || id:finngen_R12_E4_LACTONAS	Lactose intolerance, other/unspecified	Lactose intolerance, other/unspecified || ||	TRUE	MedicineITLab	ebi-a-GCST90027642	3	60142395	0.0175631	8.9002e-06	7738	Gut bacterial pathway abundance (SER.GLYSYN.PWY..superpathway.of.L.serine.and.glycine.biosynthesis.I)	TRUE	textfile	0.00302912563811279	23.504514062599	19.7340499648067	2	TRUE
rs7182175	T	A	T	A	-0.0888725	-0.0548714	0.73131	0.613128	FALSE	TRUE	FALSE	finngen_R12_E4_LACTONAS	15	98359504	0.0460416	421086	0.233348	Lactose intolerance, other/unspecified || id:finngen_R12_E4_LACTONAS	Lactose intolerance, other/unspecified	Lactose intolerance, other/unspecified || ||	TRUE	MedicineITLab	ebi-a-GCST90027642	15	98902733	0.0182414	1.10456e-06	7738	Gut bacterial pathway abundance (SER.GLYSYN.PWY..superpathway.of.L.serine.and.glycine.biosynthesis.I)	TRUE	textfile	0.0031039720738175	24.0870936290161	23.7365972409539	2	TRUE
rs10096075	C	G	C	G	0.0755231	0.0357888	0.361804	0.300964	FALSE	TRUE	FALSE	finngen_R12_E4_LACTONAS	8	61769010	0.0486921	421086	0.462337	Lactose intolerance, other/unspecified || id:finngen_R12_E4_LACTONAS	Lactose intolerance, other/unspecified	Lactose intolerance, other/unspecified || ||	TRUE	MedicineITLab	ebi-a-GCST90027527	8	62681569	0.017007	8.96644e-06	7738	Gut bacterial pathway abundance (PWY0.845..superpathway.of.pyridoxal.5..phosphate.biosynthesis.and.salvage)	TRUE	textfile	0.00263400778260817	20.4304982977757	19.719876597598	2	TRUE
rs11859534	A	G	A	G	0.153904	0.0340658	0.0716874	0.1026	FALSE	FALSE	FALSE	finngen_R12_E4_LACTONAS	16	24002766	0.0737068	421086	0.643951	Lactose intolerance, other/unspecified || id:finngen_R12_E4_LACTONAS	Lactose intolerance, other/unspecified	Lactose intolerance, other/unspecified || ||	TRUE	MedicineITLab	ebi-a-GCST90027527	16	24014087	0.0345524	8.41977e-06	7738	Gut bacterial pathway abundance (PWY0.845..superpathway.of.pyridoxal.5..phosphate.biosynthesis.and.salvage)	TRUE	textfile	0.00315258558218789	24.4655317464499	19.8400780958151	2	TRUE
rs12508123	T	C	T	C	0.0969126	0.0349235	0.226339	0.21253	FALSE	FALSE	FALSE	finngen_R12_E4_LACTONAS	4	179399541	0.0542863	421086	0.520016	Lactose intolerance, other/unspecified || id:finngen_R12_E4_LACTONAS	Lactose intolerance, other/unspecified	Lactose intolerance, other/unspecified || ||	TRUE	MedicineITLab	ebi-a-GCST90027527	4	180320695	0.0196872	8.53945e-07	7738	Gut bacterial pathway abundance (PWY0.845..superpathway.of.pyridoxal.5..phosphate.biosynthesis.and.salvage)	TRUE	textfile	0.00328927802355077	25.5298294972992	24.2321854320282	2	TRUE
rs143107308	C	T	C	T	0.0750211	-0.0569845	0.528212	0.456026	FALSE	FALSE	FALSE	finngen_R12_E4_LACTONAS	22	43497154	0.0450299	421086	0.205698	Lactose intolerance, other/unspecified || id:finngen_R12_E4_LACTONAS	Lactose intolerance, other/unspecified	Lactose intolerance, other/unspecified || ||	TRUE	MedicineITLab	ebi-a-GCST90027527	22	43893034	0.0166577	6.67806e-06	7738	Gut bacterial pathway abundance (PWY0.845..superpathway.of.pyridoxal.5..phosphate.biosynthesis.and.salvage)	TRUE	textfile	0.00280512361812204	21.7614799511684	20.2832144706717	2	TRUE
rs17699454	C	A	C	A	0.0827054	0.0192792	0.685024	0.666498	FALSE	FALSE	FALSE	finngen_R12_E4_LACTONAS	14	48873036	0.047432	421086	0.684405	Lactose intolerance, other/unspecified || id:finngen_R12_E4_LACTONAS	Lactose intolerance, other/unspecified	Lactose intolerance, other/unspecified || ||	TRUE	MedicineITLab	ebi-a-GCST90027527	14	49342239	0.0178292	3.50502e-06	7738	Gut bacterial pathway abundance (PWY0.845..superpathway.of.pyridoxal.5..phosphate.biosynthesis.and.salvage)	TRUE	textfile	0.00295175956574867	22.902414421479	21.5181048529426	2	TRUE
rs1980434	G	A	G	A	0.215529	-0.0316836	0.0728021	0.668031	FALSE	FALSE	FALSE	finngen_R12_E4_LACTONAS	6	22105821	0.0474426	421086	0.504242	Lactose intolerance, other/unspecified || id:finngen_R12_E4_LACTONAS	Lactose intolerance, other/unspecified	Lactose intolerance, other/unspecified || ||	TRUE	MedicineITLab	ebi-a-GCST90027527	6	22106050	0.0474503	5.56673e-06	7738	Gut bacterial pathway abundance (PWY0.845..superpathway.of.pyridoxal.5..phosphate.biosynthesis.and.salvage)	TRUE	textfile	0.00627130278776899	48.8209694479816	20.631628193479	2	TRUE
rs2039970	T	C	T	C	0.0794238	-0.00836542	0.633971	0.69335	FALSE	FALSE	FALSE	finngen_R12_E4_LACTONAS	13	60336157	0.0482588	421086	0.86238	Lactose intolerance, other/unspecified || id:finngen_R12_E4_LACTONAS	Lactose intolerance, other/unspecified	Lactose intolerance, other/unspecified || ||	TRUE	MedicineITLab	ebi-a-GCST90027527	13	60910291	0.0169979	2.97468e-06	7738	Gut bacterial pathway abundance (PWY0.845..superpathway.of.pyridoxal.5..phosphate.biosynthesis.and.salvage)	TRUE	textfile	0.0029276301224267	22.7146467110244	21.8328677401858	2	TRUE
rs2703175	G	A	G	A	0.114277	0.0614104	0.870736	0.887345	FALSE	FALSE	FALSE	finngen_R12_E4_LACTONAS	18	41469123	0.0707433	421086	0.385354	Lactose intolerance, other/unspecified || id:finngen_R12_E4_LACTONAS	Lactose intolerance, other/unspecified	Lactose intolerance, other/unspecified || ||	TRUE	MedicineITLab	ebi-a-GCST90027527	18	39049087	0.0242361	2.41529e-06	7738	Gut bacterial pathway abundance (PWY0.845..superpathway.of.pyridoxal.5..phosphate.biosynthesis.and.salvage)	TRUE	textfile	0.00293975913400449	22.8090297140985	22.2326990881249	2	TRUE
rs28493178	T	A	T	A	0.104735	-0.036845	0.14811	0.170742	FALSE	TRUE	FALSE	finngen_R12_E4_LACTONAS	18	68416721	0.0593153	421086	0.534487	Lactose intolerance, other/unspecified || id:finngen_R12_E4_LACTONAS	Lactose intolerance, other/unspecified	Lactose intolerance, other/unspecified || ||	TRUE	MedicineITLab	ebi-a-GCST90027527	18	66083958	0.023543	8.63973e-06	7738	Gut bacterial pathway abundance (PWY0.845..superpathway.of.pyridoxal.5..phosphate.biosynthesis.and.salvage)	TRUE	textfile	0.00276809870372768	21.4734522072568	19.7906504797965	2	TRUE
rs4720493	A	G	A	G	-0.106574	0.127913	0.133009	0.0982495	FALSE	FALSE	FALSE	finngen_R12_E4_LACTONAS	7	708340	0.074791	421086	0.0872148	Lactose intolerance, other/unspecified || id:finngen_R12_E4_LACTONAS	Lactose intolerance, other/unspecified	Lactose intolerance, other/unspecified || ||	TRUE	MedicineITLab	ebi-a-GCST90027527	7	747977	0.0241198	9.93779e-06	7738	Gut bacterial pathway abundance (PWY0.845..superpathway.of.pyridoxal.5..phosphate.biosynthesis.and.salvage)	TRUE	textfile	0.00261955876663697	20.3181311572984	19.5233854168241	2	TRUE
rs4797215	A	G	A	G	0.124319	0.0210854	0.0941791	0.0964804	FALSE	FALSE	FALSE	finngen_R12_E4_LACTONAS	18	5593497	0.0754686	421086	0.779943	Lactose intolerance, other/unspecified || id:finngen_R12_E4_LACTONAS	Lactose intolerance, other/unspecified	Lactose intolerance, other/unspecified || ||	TRUE	MedicineITLab	ebi-a-GCST90027527	18	5593496	0.0278948	8.32262e-06	7738	Gut bacterial pathway abundance (PWY0.845..superpathway.of.pyridoxal.5..phosphate.biosynthesis.and.salvage)	TRUE	textfile	0.00263694993672188	20.4533792475932	19.8622531253344	2	TRUE
rs4857976	G	A	G	A	0.132735	-0.0576753	0.878392	0.89221	FALSE	FALSE	FALSE	finngen_R12_E4_LACTONAS	3	21065264	0.0718971	421086	0.422442	Lactose intolerance, other/unspecified || id:finngen_R12_E4_LACTONAS	Lactose intolerance, other/unspecified	Lactose intolerance, other/unspecified || ||	TRUE	MedicineITLab	ebi-a-GCST90027527	3	21106756	0.0274414	1.31786e-06	7738	Gut bacterial pathway abundance (PWY0.845..superpathway.of.pyridoxal.5..phosphate.biosynthesis.and.salvage)	TRUE	textfile	0.0037640156611055	29.2284414657389	23.3969032730168	2	TRUE
rs7102851	C	T	C	T	-0.0927676	0.128462	0.271372	0.238808	FALSE	FALSE	FALSE	finngen_R12_E4_LACTONAS	11	116398753	0.0524133	421086	0.0142479	Lactose intolerance, other/unspecified || id:finngen_R12_E4_LACTONAS	Lactose intolerance, other/unspecified	Lactose intolerance, other/unspecified || ||	TRUE	MedicineITLab	ebi-a-GCST90027527	11	116269470	0.0186274	6.35243e-07	7738	Gut bacterial pathway abundance (PWY0.845..superpathway.of.pyridoxal.5..phosphate.biosynthesis.and.salvage)	TRUE	textfile	0.00340324746466514	26.4174274295722	24.8020832521988	2	TRUE
rs7186220	A	G	A	G	0.0932665	-0.0534204	0.191862	0.248456	FALSE	FALSE	FALSE	finngen_R12_E4_LACTONAS	16	54019883	0.0515723	421086	0.300279	Lactose intolerance, other/unspecified || id:finngen_R12_E4_LACTONAS	Lactose intolerance, other/unspecified	Lactose intolerance, other/unspecified || ||	TRUE	MedicineITLab	ebi-a-GCST90027527	16	54053795	0.0208733	7.88715e-06	7738	Gut bacterial pathway abundance (PWY0.845..superpathway.of.pyridoxal.5..phosphate.biosynthesis.and.salvage)	TRUE	textfile	0.00269746519768773	20.9240326190976	19.964991455716	2	TRUE
rs73196427	T	C	T	C	-0.11369	0.0309186	0.125452	0.130656	FALSE	FALSE	FALSE	finngen_R12_E4_LACTONAS	21	18366489	0.0664363	421086	0.641654	Lactose intolerance, other/unspecified || id:finngen_R12_E4_LACTONAS	Lactose intolerance, other/unspecified	Lactose intolerance, other/unspecified || ||	TRUE	MedicineITLab	ebi-a-GCST90027527	21	19738806	0.0257159	9.82517e-06	7738	Gut bacterial pathway abundance (PWY0.845..superpathway.of.pyridoxal.5..phosphate.biosynthesis.and.salvage)	TRUE	textfile	0.00283619292256238	22.0031937513339	19.5452430973873	2	TRUE
rs79328165	C	T	C	T	-0.160656	0.0218389	0.0575442	0.112345	FALSE	FALSE	FALSE	finngen_R12_E4_LACTONAS	2	153070387	0.0707837	421086	0.757679	Lactose intolerance, other/unspecified || id:finngen_R12_E4_LACTONAS	Lactose intolerance, other/unspecified	Lactose intolerance, other/unspecified || ||	TRUE	MedicineITLab	ebi-a-GCST90027527	2	153926901	0.0360039	8.11279e-06	7738	Gut bacterial pathway abundance (PWY0.845..superpathway.of.pyridoxal.5..phosphate.biosynthesis.and.salvage)	TRUE	textfile	0.00279953849314312	21.7180302446202	19.9110794768791	2	TRUE
rs80049853	A	G	A	G	0.144856	-0.0486374	0.0720914	0.0581075	FALSE	FALSE	FALSE	finngen_R12_E4_LACTONAS	16	89941481	0.0972227	421086	0.616886	Lactose intolerance, other/unspecified || id:finngen_R12_E4_LACTONAS	Lactose intolerance, other/unspecified	Lactose intolerance, other/unspecified || ||	TRUE	MedicineITLab	ebi-a-GCST90027527	16	90007889	0.031383	3.91724e-06	7738	Gut bacterial pathway abundance (PWY0.845..superpathway.of.pyridoxal.5..phosphate.biosynthesis.and.salvage)	TRUE	textfile	0.00280731814158005	21.778552468706	21.30512386817	2	TRUE
rs9842222	T	C	T	C	0.0874308	-0.0215148	0.232721	0.28217	FALSE	FALSE	FALSE	finngen_R12_E4_LACTONAS	3	146650400	0.0493514	421086	0.662872	Lactose intolerance, other/unspecified || id:finngen_R12_E4_LACTONAS	Lactose intolerance, other/unspecified	Lactose intolerance, other/unspecified || ||	TRUE	MedicineITLab	ebi-a-GCST90027527	3	146368187	0.0192148	5.36031e-06	7738	Gut bacterial pathway abundance (PWY0.845..superpathway.of.pyridoxal.5..phosphate.biosynthesis.and.salvage)	TRUE	textfile	0.00272990658747858	21.1763668641355	20.7041386651456	2	TRUE
rs1009644	C	T	C	T	-0.0744787	0.0195685	0.591879	0.637311	FALSE	FALSE	FALSE	finngen_R12_E4_LACTONAS	19	45057115	0.0463535	421086	0.67291	Lactose intolerance, other/unspecified || id:finngen_R12_E4_LACTONAS	Lactose intolerance, other/unspecified	Lactose intolerance, other/unspecified || ||	TRUE	MedicineITLab	ebi-a-GCST90027518	19	45560373	0.0165694	6.95841e-06	7738	Gut bacterial pathway abundance (PWY0.1297..superpathway.of.purine.deoxyribonucleosides.degradation)	TRUE	textfile	0.00267988429936272	20.7872924786097	20.2046164495528	2	TRUE
rs111171	G	A	G	A	-0.0924102	-0.0198222	0.729093	0.692741	FALSE	FALSE	FALSE	finngen_R12_E4_LACTONAS	16	20948068	0.0482411	421086	0.681147	Lactose intolerance, other/unspecified || id:finngen_R12_E4_LACTONAS	Lactose intolerance, other/unspecified	Lactose intolerance, other/unspecified || ||	TRUE	MedicineITLab	ebi-a-GCST90027518	16	20959390	0.0187424	8.2003e-07	7738	Gut bacterial pathway abundance (PWY0.1297..superpathway.of.purine.deoxyribonucleosides.degradation)	TRUE	textfile	0.00337343985541086	26.1852651385011	24.3102494747884	2	TRUE
rs11543947	A	G	A	G	-0.173247	-0.00907075	0.069182	0.0593007	FALSE	FALSE	FALSE	finngen_R12_E4_LACTONAS	14	23034812	0.0945847	421086	0.923599	Lactose intolerance, other/unspecified || id:finngen_R12_E4_LACTONAS	Lactose intolerance, other/unspecified	Lactose intolerance, other/unspecified || ||	TRUE	MedicineITLab	ebi-a-GCST90027518	14	23504021	0.0339465	3.33388e-07	7738	Gut bacterial pathway abundance (PWY0.1297..superpathway.of.purine.deoxyribonucleosides.degradation)	TRUE	textfile	0.00386562149560367	30.0204957637229	26.0460241302364	2	TRUE
rs12700304	T	G	T	G	0.0872428	-0.0212716	0.250107	0.192101	FALSE	FALSE	FALSE	finngen_R12_E4_LACTONAS	7	21800878	0.0562818	421086	0.705469	Lactose intolerance, other/unspecified || id:finngen_R12_E4_LACTONAS	Lactose intolerance, other/unspecified	Lactose intolerance, other/unspecified || ||	TRUE	MedicineITLab	ebi-a-GCST90027518	7	21840496	0.0187529	3.28352e-06	7738	Gut bacterial pathway abundance (PWY0.1297..superpathway.of.purine.deoxyribonucleosides.degradation)	TRUE	textfile	0.00285505404241456	22.1499373402616	21.6432420046289	2	TRUE
rs17639960	C	T	C	T	-0.109664	0.0201243	0.156483	0.181962	FALSE	FALSE	FALSE	finngen_R12_E4_LACTONAS	2	192582486	0.0580781	421086	0.728964	Lactose intolerance, other/unspecified || id:finngen_R12_E4_LACTONAS	Lactose intolerance, other/unspecified	Lactose intolerance, other/unspecified || ||	TRUE	MedicineITLab	ebi-a-GCST90027518	2	193447212	0.0231362	2.13806e-06	7738	Gut bacterial pathway abundance (PWY0.1297..superpathway.of.purine.deoxyribonucleosides.degradation)	TRUE	textfile	0.00317482041576908	24.6386339745487	22.4669493256886	2	TRUE
rs2914928	C	T	C	T	-0.0816632	-0.0277257	0.307512	0.213866	FALSE	FALSE	FALSE	finngen_R12_E4_LACTONAS	5	97712762	0.0548454	421086	0.613191	Lactose intolerance, other/unspecified || id:finngen_R12_E4_LACTONAS	Lactose intolerance, other/unspecified	Lactose intolerance, other/unspecified || ||	TRUE	MedicineITLab	ebi-a-GCST90027518	5	97048466	0.0177702	4.31708e-06	7738	Gut bacterial pathway abundance (PWY0.1297..superpathway.of.purine.deoxyribonucleosides.degradation)	TRUE	textfile	0.00284025349749914	22.0347854330462	21.1187474331664	2	TRUE
rs35108480	C	G	C	G	0.0804747	0.0625382	0.297202	0.340392	FALSE	TRUE	FALSE	finngen_R12_E4_LACTONAS	5	174821858	0.0468896	421086	0.182291	Lactose intolerance, other/unspecified || id:finngen_R12_E4_LACTONAS	Lactose intolerance, other/unspecified	Lactose intolerance, other/unspecified || ||	TRUE	MedicineITLab	ebi-a-GCST90027518	5	174248861	0.0181741	9.51108e-06	7738	Gut bacterial pathway abundance (PWY0.1297..superpathway.of.purine.deoxyribonucleosides.degradation)	TRUE	textfile	0.00270539680603361	20.9857244032489	19.6070793309236	2	TRUE
rs7349706	C	A	C	A	0.0810335	0.0460479	0.345869	0.353981	FALSE	FALSE	FALSE	finngen_R12_E4_LACTONAS	4	41660985	0.046622	421086	0.323306	Lactose intolerance, other/unspecified || id:finngen_R12_E4_LACTONAS	Lactose intolerance, other/unspecified	Lactose intolerance, other/unspecified || ||	TRUE	MedicineITLab	ebi-a-GCST90027518	4	41663002	0.0176312	4.30606e-06	7738	Gut bacterial pathway abundance (PWY0.1297..superpathway.of.purine.deoxyribonucleosides.degradation)	TRUE	textfile	0.00297122513257374	23.0538959406129	21.1234791775519	2	TRUE
rs7608101	C	T	C	T	0.0836171	0.0163212	0.283873	0.329412	FALSE	FALSE	FALSE	finngen_R12_E4_LACTONAS	2	78156162	0.0474494	421086	0.730868	Lactose intolerance, other/unspecified || id:finngen_R12_E4_LACTONAS	Lactose intolerance, other/unspecified	Lactose intolerance, other/unspecified || ||	TRUE	MedicineITLab	ebi-a-GCST90027518	2	78383288	0.0183571	5.23757e-06	7738	Gut bacterial pathway abundance (PWY0.1297..superpathway.of.purine.deoxyribonucleosides.degradation)	TRUE	textfile	0.0028427216292916	22.0539878725372	20.74827784817	2	TRUE
rs9527167	G	A	G	A	0.110794	-0.00466656	0.17668	0.172203	FALSE	FALSE	FALSE	finngen_R12_E4_LACTONAS	13	31083530	0.0586735	421086	0.936607	Lactose intolerance, other/unspecified || id:finngen_R12_E4_LACTONAS	Lactose intolerance, other/unspecified	Lactose intolerance, other/unspecified || ||	TRUE	MedicineITLab	ebi-a-GCST90027518	13	31657667	0.0229484	1.37946e-06	7738	Gut bacterial pathway abundance (PWY0.1297..superpathway.of.purine.deoxyribonucleosides.degradation)	TRUE	textfile	0.00357123587471488	27.7260971596366	23.3092157434844	2	TRUE
rs10097925	G	A	G	A	0.127694	-0.0664059	0.0903157	0.0653054	FALSE	FALSE	FALSE	finngen_R12_E4_LACTONAS	8	112215035	0.0899654	421086	0.460437	Lactose intolerance, other/unspecified || id:finngen_R12_E4_LACTONAS	Lactose intolerance, other/unspecified	Lactose intolerance, other/unspecified || ||	TRUE	MedicineITLab	ebi-a-GCST90027546	8	113227264	0.0280562	5.32991e-06	7738	Gut bacterial pathway abundance (PWY.5188..tetrapyrrole.biosynthesis.I..from.glutamate.)	TRUE	textfile	0.00267932212390606	20.7829200881288	20.7149211852171	2	TRUE
rs10259110	C	A	C	A	-0.184124	-0.445817	0.0537457	0.0256827	FALSE	FALSE	FALSE	finngen_R12_E4_LACTONAS	7	141951731	0.160616	421086	0.00550896	Lactose intolerance, other/unspecified || id:finngen_R12_E4_LACTONAS	Lactose intolerance, other/unspecified	Lactose intolerance, other/unspecified || ||	TRUE	MedicineITLab	ebi-a-GCST90027546	7	141651531	0.0397468	3.61427e-06	7738	Gut bacterial pathway abundance (PWY.5188..tetrapyrrole.biosynthesis.I..from.glutamate.)	TRUE	textfile	0.00344827892332743	26.7681899360331	21.4593450661864	2	TRUE
rs11784752	G	C	G	C	-0.15161	-0.123406	0.0773139	0.0663061	FALSE	TRUE	FALSE	finngen_R12_E4_LACTONAS	8	48162880	0.0894375	421086	0.167649	Lactose intolerance, other/unspecified || id:finngen_R12_E4_LACTONAS	Lactose intolerance, other/unspecified	Lactose intolerance, other/unspecified || ||	TRUE	MedicineITLab	ebi-a-GCST90027546	8	49075440	0.0309735	9.83875e-07	7738	Gut bacterial pathway abundance (PWY.5188..tetrapyrrole.biosynthesis.I..from.glutamate.)	TRUE	textfile	0.00327942158268329	25.4530767328213	23.9593553542036	2	TRUE
rs4268811	C	A	C	A	0.0874016	-0.000275675	0.332946	0.302447	FALSE	FALSE	FALSE	finngen_R12_E4_LACTONAS	17	27617570	0.0484879	421086	0.995464	Lactose intolerance, other/unspecified || id:finngen_R12_E4_LACTONAS	Lactose intolerance, other/unspecified	Lactose intolerance, other/unspecified || ||	TRUE	MedicineITLab	ebi-a-GCST90027546	17	25944596	0.0174958	5.86611e-07	7738	Gut bacterial pathway abundance (PWY.5188..tetrapyrrole.biosynthesis.I..from.glutamate.)	TRUE	textfile	0.00339315388587586	26.3388100969655	24.9557803822244	2	TRUE
rs4810354	A	G	A	G	-0.093531	0.0372374	0.727515	0.743867	FALSE	FALSE	FALSE	finngen_R12_E4_LACTONAS	20	42357871	0.0513792	421086	0.468602	Lactose intolerance, other/unspecified || id:finngen_R12_E4_LACTONAS	Lactose intolerance, other/unspecified	Lactose intolerance, other/unspecified || ||	TRUE	MedicineITLab	ebi-a-GCST90027546	20	40986511	0.0188279	6.77563e-07	7738	Gut bacterial pathway abundance (PWY.5188..tetrapyrrole.biosynthesis.I..from.glutamate.)	TRUE	textfile	0.0034683722511457	26.9247126611271	24.6778539373508	2	TRUE
rs56328422	C	T	C	T	0.0920807	-0.0205022	0.27704	0.296417	FALSE	FALSE	FALSE	finngen_R12_E4_LACTONAS	2	159529709	0.0491434	421086	0.676538	Lactose intolerance, other/unspecified || id:finngen_R12_E4_LACTONAS	Lactose intolerance, other/unspecified	Lactose intolerance, other/unspecified || ||	TRUE	MedicineITLab	ebi-a-GCST90027546	2	160386220	0.0185967	7.36614e-07	7738	Gut bacterial pathway abundance (PWY.5188..tetrapyrrole.biosynthesis.I..from.glutamate.)	TRUE	textfile	0.00339644016300058	26.3644062291629	24.5168942636167	2	TRUE
rs602124	C	G	C	G	-0.085996	-0.0659355	0.772156	0.782722	FALSE	TRUE	FALSE	finngen_R12_E4_LACTONAS	11	69574085	0.0540927	421086	0.222869	Lactose intolerance, other/unspecified || id:finngen_R12_E4_LACTONAS	Lactose intolerance, other/unspecified	Lactose intolerance, other/unspecified || ||	TRUE	MedicineITLab	ebi-a-GCST90027546	11	69388853	0.0193755	9.06358e-06	7738	Gut bacterial pathway abundance (PWY.5188..tetrapyrrole.biosynthesis.I..from.glutamate.)	TRUE	textfile	0.00260213092815403	20.1826026347261	19.6992941346133	2	TRUE
rs61086481	A	G	A	G	0.0879345	0.0676497	0.210287	0.173497	FALSE	FALSE	FALSE	finngen_R12_E4_LACTONAS	18	62420728	0.0590324	421086	0.251804	Lactose intolerance, other/unspecified || id:finngen_R12_E4_LACTONAS	Lactose intolerance, other/unspecified	Lactose intolerance, other/unspecified || ||	TRUE	MedicineITLab	ebi-a-GCST90027546	18	60087961	0.019844	9.36656e-06	7738	Gut bacterial pathway abundance (PWY.5188..tetrapyrrole.biosynthesis.I..from.glutamate.)	TRUE	textfile	0.00256820865527882	19.9188178376104	19.6363226856489	2	TRUE
rs6883971	A	G	A	G	-0.0747935	-0.00683428	0.500646	0.456379	FALSE	FALSE	FALSE	finngen_R12_E4_LACTONAS	5	171909719	0.0447248	421086	0.87855	Lactose intolerance, other/unspecified || id:finngen_R12_E4_LACTONAS	Lactose intolerance, other/unspecified	Lactose intolerance, other/unspecified || ||	TRUE	MedicineITLab	ebi-a-GCST90027546	5	171336723	0.0161242	3.50776e-06	7738	Gut bacterial pathway abundance (PWY.5188..tetrapyrrole.biosynthesis.I..from.glutamate.)	TRUE	textfile	0.00279702915213714	21.6985088828361	21.5164867643549	2	TRUE
rs6955039	A	G	A	G	0.132395	0.114631	0.0870727	0.100816	FALSE	FALSE	FALSE	finngen_R12_E4_LACTONAS	7	34622091	0.0734644	421086	0.118675	Lactose intolerance, other/unspecified || id:finngen_R12_E4_LACTONAS	Lactose intolerance, other/unspecified	Lactose intolerance, other/unspecified || ||	TRUE	MedicineITLab	ebi-a-GCST90027546	7	34661703	0.0288909	4.5924e-06	7738	Gut bacterial pathway abundance (PWY.5188..tetrapyrrole.biosynthesis.I..from.glutamate.)	TRUE	textfile	0.00278670739069579	21.6182120055923	21.000083703511	2	TRUE
rs72836424	C	T	C	T	0.134741	0.0932377	0.0785636	0.111385	FALSE	FALSE	FALSE	finngen_R12_E4_LACTONAS	10	127239189	0.0709677	421086	0.188912	Lactose intolerance, other/unspecified || id:finngen_R12_E4_LACTONAS	Lactose intolerance, other/unspecified	Lactose intolerance, other/unspecified || ||	TRUE	MedicineITLab	ebi-a-GCST90027546	10	129037453	0.0298751	6.47843e-06	7738	Gut bacterial pathway abundance (PWY.5188..tetrapyrrole.biosynthesis.I..from.glutamate.)	TRUE	textfile	0.00262855015597575	20.3880550318624	20.3413979905882	2	TRUE
rs7514177	A	G	A	G	0.0845949	-0.0164376	0.367239	0.305458	FALSE	FALSE	FALSE	finngen_R12_E4_LACTONAS	1	77317076	0.0481454	421086	0.732791	Lactose intolerance, other/unspecified || id:finngen_R12_E4_LACTONAS	Lactose intolerance, other/unspecified	Lactose intolerance, other/unspecified || ||	TRUE	MedicineITLab	ebi-a-GCST90027546	1	77782761	0.0169102	5.65601e-07	7738	Gut bacterial pathway abundance (PWY.5188..tetrapyrrole.biosynthesis.I..from.glutamate.)	TRUE	textfile	0.00332588216530332	25.8148816853833	25.0259674023554	2	TRUE
rs10100272	G	A	G	A	0.104402	-0.0284353	0.832233	0.849676	FALSE	FALSE	FALSE	finngen_R12_E4_LACTONAS	8	19634434	0.0628488	421086	0.650952	Lactose intolerance, other/unspecified || id:finngen_R12_E4_LACTONAS	Lactose intolerance, other/unspecified	Lactose intolerance, other/unspecified || ||	TRUE	MedicineITLab	ebi-a-GCST90027555	8	19491945	0.0226546	4.05695e-06	7738	Gut bacterial pathway abundance (PWY.5686..UMP.biosynthesis)	TRUE	textfile	0.00304368079249202	23.6177996538857	21.237570807534	2	TRUE
rs111943101	A	G	A	G	-0.10313	-0.049607	0.185595	0.231833	FALSE	FALSE	FALSE	finngen_R12_E4_LACTONAS	5	18816206	0.0535419	421086	0.354182	Lactose intolerance, other/unspecified || id:finngen_R12_E4_LACTONAS	Lactose intolerance, other/unspecified	Lactose intolerance, other/unspecified || ||	TRUE	MedicineITLab	ebi-a-GCST90027555	5	18816315	0.0231675	8.52806e-06	7738	Gut bacterial pathway abundance (PWY.5686..UMP.biosynthesis)	TRUE	textfile	0.00321519068145494	24.9529435834197	19.8158037336274	2	TRUE
rs1750832	T	C	T	C	-0.0728943	0.0423367	0.499391	0.525048	FALSE	FALSE	FALSE	finngen_R12_E4_LACTONAS	1	7526844	0.0447771	421086	0.344404	Lactose intolerance, other/unspecified || id:finngen_R12_E4_LACTONAS	Lactose intolerance, other/unspecified	Lactose intolerance, other/unspecified || ||	TRUE	MedicineITLab	ebi-a-GCST90027555	1	7586904	0.0163097	7.84459e-06	7738	Gut bacterial pathway abundance (PWY.5686..UMP.biosynthesis)	TRUE	textfile	0.00265678554483403	20.6076430630391	19.9753866394773	2	TRUE
rs7108080	A	G	A	G	-0.0769942	-0.0487557	0.508635	0.358623	FALSE	FALSE	FALSE	finngen_R12_E4_LACTONAS	11	59959292	0.046713	421086	0.296612	Lactose intolerance, other/unspecified || id:finngen_R12_E4_LACTONAS	Lactose intolerance, other/unspecified	Lactose intolerance, other/unspecified || ||	TRUE	MedicineITLab	ebi-a-GCST90027555	11	59726765	0.0167709	4.41276e-06	7738	Gut bacterial pathway abundance (PWY.5686..UMP.biosynthesis)	TRUE	textfile	0.00296316937929268	22.9912051533115	21.0767324673663	2	TRUE
rs72918404	C	T	C	T	-0.105726	-0.0745695	0.147413	0.153085	FALSE	FALSE	FALSE	finngen_R12_E4_LACTONAS	6	95834227	0.0619166	421086	0.228453	Lactose intolerance, other/unspecified || id:finngen_R12_E4_LACTONAS	Lactose intolerance, other/unspecified	Lactose intolerance, other/unspecified || ||	TRUE	MedicineITLab	ebi-a-GCST90027555	6	96282103	0.0230278	4.40606e-06	7738	Gut bacterial pathway abundance (PWY.5686..UMP.biosynthesis)	TRUE	textfile	0.00280975265188857	21.7974920761755	21.0794223434526	2	TRUE
rs801356	C	G	C	G	0.154211	-0.0859169	0.941383	0.959665	FALSE	TRUE	FALSE	finngen_R12_E4_LACTONAS	2	194675778	0.11306	421086	0.4473	Lactose intolerance, other/unspecified || id:finngen_R12_E4_LACTONAS	Lactose intolerance, other/unspecified	Lactose intolerance, other/unspecified || ||	TRUE	MedicineITLab	ebi-a-GCST90027555	2	195540502	0.0348444	9.6128e-06	7738	Gut bacterial pathway abundance (PWY.5686..UMP.biosynthesis)	TRUE	textfile	0.00262452456129146	20.3567487933469	19.5868557793734	2	TRUE
rs10101109	T	C	T	C	-0.0984235	-0.0389436	0.690771	0.703899	FALSE	FALSE	FALSE	finngen_R12_E4_LACTONAS	8	16230122	0.0489358	421086	0.426144	Lactose intolerance, other/unspecified || id:finngen_R12_E4_LACTONAS	Lactose intolerance, other/unspecified	Lactose intolerance, other/unspecified || ||	TRUE	MedicineITLab	ebi-a-GCST90027835	8	16087631	0.0218861	6.88954e-06	7738	Gut microbiota abundance (k_Bacteria.p_Bacteroidetes.c_Bacteroidia.o_Bacteroidales.f_Bacteroidaceae.g_Bacteroides.s_Bacteroides_stercoris)	TRUE	textfile	0.00413849007364325	32.1484050649489	20.2237110247344	2	TRUE
rs12110522	T	A	T	A	0.0916145	-0.0344278	0.363316	0.377173	FALSE	TRUE	FALSE	finngen_R12_E4_LACTONAS	6	152942014	0.0460004	421086	0.454204	Lactose intolerance, other/unspecified || id:finngen_R12_E4_LACTONAS	Lactose intolerance, other/unspecified	Lactose intolerance, other/unspecified || ||	TRUE	MedicineITLab	ebi-a-GCST90027835	6	153263149	0.0206942	9.55213e-06	7738	Gut microbiota abundance (k_Bacteria.p_Bacteroidetes.c_Bacteroidia.o_Bacteroidales.f_Bacteroidaceae.g_Bacteroides.s_Bacteroides_stercoris)	TRUE	textfile	0.00388299550031732	30.1559486031888	19.5988751962846	2	TRUE
rs1549206	A	G	A	G	-0.099745	-0.00963776	0.536254	0.550269	FALSE	FALSE	FALSE	finngen_R12_E4_LACTONAS	5	181114589	0.0446997	421086	0.829291	Lactose intolerance, other/unspecified || id:finngen_R12_E4_LACTONAS	Lactose intolerance, other/unspecified	Lactose intolerance, other/unspecified || ||	TRUE	MedicineITLab	ebi-a-GCST90027835	5	180541589	0.019963	5.83808e-07	7738	Gut microbiota abundance (k_Bacteria.p_Bacteroidetes.c_Bacteroidia.o_Bacteroidales.f_Bacteroidaceae.g_Bacteroides.s_Bacteroides_stercoris)	TRUE	textfile	0.00494837935520509	38.471031952152	24.9649474254416	2	TRUE
rs3003597	G	C	G	C	-0.100342	0.0194548	0.643596	0.641097	FALSE	TRUE	FALSE	finngen_R12_E4_LACTONAS	9	128215241	0.0466102	421086	0.676391	Lactose intolerance, other/unspecified || id:finngen_R12_E4_LACTONAS	Lactose intolerance, other/unspecified	Lactose intolerance, other/unspecified || ||	TRUE	MedicineITLab	ebi-a-GCST90027835	9	130977520	0.0210076	1.78414e-06	7738	Gut microbiota abundance (k_Bacteria.p_Bacteroidetes.c_Bacteroidia.o_Bacteroidales.f_Bacteroidaceae.g_Bacteroides.s_Bacteroides_stercoris)	TRUE	textfile	0.00461903664395445	35.8986848182771	22.8145878226676	2	TRUE
rs73812271	T	C	T	C	0.119733	-0.00258309	0.195388	0.140443	FALSE	FALSE	FALSE	finngen_R12_E4_LACTONAS	5	180433451	0.0638999	421086	0.967755	Lactose intolerance, other/unspecified || id:finngen_R12_E4_LACTONAS	Lactose intolerance, other/unspecified	Lactose intolerance, other/unspecified || ||	TRUE	MedicineITLab	ebi-a-GCST90027835	5	179860451	0.0253437	2.30813e-06	7738	Gut microbiota abundance (k_Bacteria.p_Bacteroidetes.c_Bacteroidia.o_Bacteroidales.f_Bacteroidaceae.g_Bacteroides.s_Bacteroides_stercoris)	TRUE	textfile	0.00450756623362317	35.0284253305458	22.3196659432737	2	TRUE
rs78677736	C	T	C	T	-0.127232	0.00906291	0.151993	0.165766	FALSE	FALSE	FALSE	finngen_R12_E4_LACTONAS	4	72942069	0.060158	421086	0.88025	Lactose intolerance, other/unspecified || id:finngen_R12_E4_LACTONAS	Lactose intolerance, other/unspecified	Lactose intolerance, other/unspecified || ||	TRUE	MedicineITLab	ebi-a-GCST90027835	4	73807786	0.0282087	6.47113e-06	7738	Gut microbiota abundance (k_Bacteria.p_Bacteroidetes.c_Bacteroidia.o_Bacteroidales.f_Bacteroidaceae.g_Bacteroides.s_Bacteroides_stercoris)	TRUE	textfile	0.00417297447309129	32.417407537974	20.3435417171515	2	TRUE
rs9809140	G	A	G	A	-0.0966639	0.0101139	0.693402	0.648995	FALSE	FALSE	FALSE	finngen_R12_E4_LACTONAS	3	19477551	0.0466493	421086	0.828359	Lactose intolerance, other/unspecified || id:finngen_R12_E4_LACTONAS	Lactose intolerance, other/unspecified	Lactose intolerance, other/unspecified || ||	TRUE	MedicineITLab	ebi-a-GCST90027835	3	19519043	0.0217291	8.64351e-06	7738	Gut microbiota abundance (k_Bacteria.p_Bacteroidetes.c_Bacteroidia.o_Bacteroidales.f_Bacteroidaceae.g_Bacteroides.s_Bacteroides_stercoris)	TRUE	textfile	0.00397294936066917	30.857330867077	19.7899706075429	2	TRUE
rs10106275	A	G	A	G	-0.10823	0.0037102	0.436153	0.455594	FALSE	FALSE	FALSE	finngen_R12_E4_LACTONAS	8	88033891	0.0447321	421086	0.933897	Lactose intolerance, other/unspecified || id:finngen_R12_E4_LACTONAS	Lactose intolerance, other/unspecified	Lactose intolerance, other/unspecified || ||	TRUE	MedicineITLab	ebi-a-GCST90027704	8	89046119	0.0233126	3.44128e-06	7738	Gut microbiota abundance (k_Bacteria.p_Firmicutes.c_Clostridia.o_Clostridiales.f_Clostridiaceae.g_Clostridium)	TRUE	textfile	0.00576136580515988	44.828197512975	21.5533058982592	2	TRUE
rs111604729	T	C	T	C	-0.19557	0.0104546	0.0848386	0.0894741	FALSE	FALSE	FALSE	finngen_R12_E4_LACTONAS	15	42477136	0.0779292	421086	0.89328	Lactose intolerance, other/unspecified || id:finngen_R12_E4_LACTONAS	Lactose intolerance, other/unspecified	Lactose intolerance, other/unspecified || ||	TRUE	MedicineITLab	ebi-a-GCST90027704	15	42769334	0.0430737	5.61604e-06	7738	Gut microbiota abundance (k_Bacteria.p_Firmicutes.c_Clostridia.o_Clostridiales.f_Clostridiaceae.g_Clostridium)	TRUE	textfile	0.0059391686038431	46.2199161944646	20.6148468923576	2	TRUE
rs11969660	T	C	T	C	0.169314	-0.000511714	0.110762	0.0812497	FALSE	FALSE	FALSE	finngen_R12_E4_LACTONAS	6	14395142	0.0814888	421086	0.99499	Lactose intolerance, other/unspecified || id:finngen_R12_E4_LACTONAS	Lactose intolerance, other/unspecified	Lactose intolerance, other/unspecified || ||	TRUE	MedicineITLab	ebi-a-GCST90027704	6	14395373	0.0369647	4.64024e-06	7738	Gut microbiota abundance (k_Bacteria.p_Firmicutes.c_Clostridia.o_Clostridiales.f_Clostridiaceae.g_Clostridium)	TRUE	textfile	0.00564708777013999	43.9339699743388	20.9802842594742	2	TRUE
rs12913822	A	T	A	T	0.133192	0.0868968	0.230806	0.245445	FALSE	TRUE	FALSE	finngen_R12_E4_LACTONAS	15	99743989	0.0522842	421086	0.0965117	Lactose intolerance, other/unspecified || id:finngen_R12_E4_LACTONAS	Lactose intolerance, other/unspecified	Lactose intolerance, other/unspecified || ||	TRUE	MedicineITLab	ebi-a-GCST90027704	15	100284194	0.0296207	6.90478e-06	7738	Gut microbiota abundance (k_Bacteria.p_Firmicutes.c_Clostridia.o_Clostridiales.f_Clostridiaceae.g_Clostridium)	TRUE	textfile	0.00629896592036601	49.03768707968	20.2192780863124	2	TRUE
rs12932210	T	G	T	G	0.149553	0.0246496	0.219233	0.164132	FALSE	FALSE	FALSE	finngen_R12_E4_LACTONAS	16	8561715	0.0603808	421086	0.6831	Lactose intolerance, other/unspecified || id:finngen_R12_E4_LACTONAS	Lactose intolerance, other/unspecified	Lactose intolerance, other/unspecified || ||	TRUE	MedicineITLab	ebi-a-GCST90027704	16	8611717	0.0294764	3.90274e-07	7738	Gut microbiota abundance (k_Bacteria.p_Firmicutes.c_Clostridia.o_Clostridiales.f_Clostridiaceae.g_Clostridium)	TRUE	textfile	0.0076568057646079	59.690084780242	25.7419460585552	2	TRUE
rs1531069	C	G	C	G	0.160604	0.0571458	0.862372	0.76367	FALSE	TRUE	FALSE	finngen_R12_E4_LACTONAS	4	139897862	0.0523358	421086	0.274874	Lactose intolerance, other/unspecified || id:finngen_R12_E4_LACTONAS	Lactose intolerance, other/unspecified	Lactose intolerance, other/unspecified || ||	TRUE	MedicineITLab	ebi-a-GCST90027704	4	140819016	0.0352358	5.16464e-06	7738	Gut microbiota abundance (k_Bacteria.p_Firmicutes.c_Clostridia.o_Clostridiales.f_Clostridiaceae.g_Clostridium)	TRUE	textfile	0.0061227165850667	47.6571265813925	20.7751631348205	2	TRUE
rs1572504	T	C	T	C	0.137725	-0.0105702	0.211309	0.304607	FALSE	FALSE	FALSE	finngen_R12_E4_LACTONAS	1	219685868	0.0483959	421086	0.82711	Lactose intolerance, other/unspecified || id:finngen_R12_E4_LACTONAS	Lactose intolerance, other/unspecified	Lactose intolerance, other/unspecified || ||	TRUE	MedicineITLab	ebi-a-GCST90027704	1	219859210	0.0287283	1.63441e-06	7738	Gut microbiota abundance (k_Bacteria.p_Firmicutes.c_Clostridia.o_Clostridiales.f_Clostridiaceae.g_Clostridium)	TRUE	textfile	0.00632237770575395	49.221108369923	22.9829465698514	2	TRUE
rs17626621	T	G	T	G	0.220647	0.104118	0.0679745	0.0315736	FALSE	FALSE	FALSE	finngen_R12_E4_LACTONAS	2	82585421	0.126144	421086	0.409147	Lactose intolerance, other/unspecified || id:finngen_R12_E4_LACTONAS	Lactose intolerance, other/unspecified	Lactose intolerance, other/unspecified || ||	TRUE	MedicineITLab	ebi-a-GCST90027704	2	82812545	0.0476282	3.60936e-06	7738	Gut microbiota abundance (k_Bacteria.p_Firmicutes.c_Clostridia.o_Clostridiales.f_Clostridiaceae.g_Clostridium)	TRUE	textfile	0.00616878829538789	48.0179588758022	21.4618777479429	2	TRUE
rs28577018	G	A	G	A	0.248981	0.00573832	0.0574032	0.118244	FALSE	FALSE	FALSE	finngen_R12_E4_LACTONAS	4	29757565	0.0691528	421086	0.933867	Lactose intolerance, other/unspecified || id:finngen_R12_E4_LACTONAS	Lactose intolerance, other/unspecified	Lactose intolerance, other/unspecified || ||	TRUE	MedicineITLab	ebi-a-GCST90027704	4	29759187	0.0508779	9.89578e-07	7738	Gut microbiota abundance (k_Bacteria.p_Firmicutes.c_Clostridia.o_Clostridiales.f_Clostridiaceae.g_Clostridium)	TRUE	textfile	0.00670848532013508	52.2473429698946	23.9482652114726	2	TRUE
rs55834012	C	A	C	A	-0.11279	0.0164794	0.365659	0.355718	FALSE	FALSE	FALSE	finngen_R12_E4_LACTONAS	12	93806235	0.0466218	421086	0.723736	Lactose intolerance, other/unspecified || id:finngen_R12_E4_LACTONAS	Lactose intolerance, other/unspecified	Lactose intolerance, other/unspecified || ||	TRUE	MedicineITLab	ebi-a-GCST90027704	12	94200011	0.0242025	3.15813e-06	7738	Gut microbiota abundance (k_Bacteria.p_Firmicutes.c_Clostridia.o_Clostridiales.f_Clostridiaceae.g_Clostridium)	TRUE	textfile	0.0059016063629883	45.9258631905083	21.7180453534158	2	TRUE
rs7214893	A	G	A	G	0.120874	0.0275426	0.261969	0.34928	FALSE	FALSE	FALSE	finngen_R12_E4_LACTONAS	17	78144227	0.0466495	421086	0.554912	Lactose intolerance, other/unspecified || id:finngen_R12_E4_LACTONAS	Lactose intolerance, other/unspecified	Lactose intolerance, other/unspecified || ||	TRUE	MedicineITLab	ebi-a-GCST90027704	17	76140308	0.0271018	8.19559e-06	7738	Gut microbiota abundance (k_Bacteria.p_Firmicutes.c_Clostridia.o_Clostridiales.f_Clostridiaceae.g_Clostridium)	TRUE	textfile	0.00564963369527366	43.9538896426002	19.891590784377	2	TRUE
rs10106275	A	G	A	G	-0.114781	0.0037102	0.43782	0.455594	FALSE	FALSE	FALSE	finngen_R12_E4_LACTONAS	8	88033891	0.0447321	421086	0.933897	Lactose intolerance, other/unspecified || id:finngen_R12_E4_LACTONAS	Lactose intolerance, other/unspecified	Lactose intolerance, other/unspecified || ||	TRUE	MedicineITLab	ebi-a-GCST90027671	8	89046119	0.023154	7.14825e-07	7738	Gut microbiota abundance (k_Bacteria.p_Firmicutes.c_Clostridia.o_Clostridiales.f_Clostridiaceae)	TRUE	textfile	0.00648546308499252	50.4990521641398	24.5746844669551	2	TRUE
rs111604729	T	C	T	C	-0.195978	0.0104546	0.0852083	0.0894741	FALSE	FALSE	FALSE	finngen_R12_E4_LACTONAS	15	42477136	0.0779292	421086	0.89328	Lactose intolerance, other/unspecified || id:finngen_R12_E4_LACTONAS	Lactose intolerance, other/unspecified	Lactose intolerance, other/unspecified || ||	TRUE	MedicineITLab	ebi-a-GCST90027671	15	42769334	0.0426563	4.341e-06	7738	Gut microbiota abundance (k_Bacteria.p_Firmicutes.c_Clostridia.o_Clostridiales.f_Clostridiaceae)	TRUE	textfile	0.00598754450500522	46.5986558162939	21.1080579745145	2	TRUE
rs11969660	T	C	T	C	0.170942	-0.000511714	0.110506	0.0812497	FALSE	FALSE	FALSE	finngen_R12_E4_LACTONAS	6	14395142	0.0814888	421086	0.99499	Lactose intolerance, other/unspecified || id:finngen_R12_E4_LACTONAS	Lactose intolerance, other/unspecified	Lactose intolerance, other/unspecified || ||	TRUE	MedicineITLab	ebi-a-GCST90027671	6	14395373	0.036738	3.27115e-06	7738	Gut microbiota abundance (k_Bacteria.p_Firmicutes.c_Clostridia.o_Clostridiales.f_Clostridiaceae)	TRUE	textfile	0.00574455562720003	44.6966446938123	21.6504307844249	2	TRUE
rs12923305	A	C	A	C	0.142402	0.0224885	0.229486	0.201684	FALSE	FALSE	FALSE	finngen_R12_E4_LACTONAS	16	8575521	0.0553933	421086	0.684758	Lactose intolerance, other/unspecified || id:finngen_R12_E4_LACTONAS	Lactose intolerance, other/unspecified	Lactose intolerance, other/unspecified || ||	TRUE	MedicineITLab	ebi-a-GCST90027671	16	8625523	0.0286354	6.59493e-07	7738	Gut microbiota abundance (k_Bacteria.p_Firmicutes.c_Clostridia.o_Clostridiales.f_Clostridiaceae)	TRUE	textfile	0.00717131672449989	55.878025197361	24.7300884538778	2	TRUE
rs1531069	C	G	C	G	0.162681	0.0571458	0.862022	0.76367	FALSE	TRUE	FALSE	finngen_R12_E4_LACTONAS	4	139897862	0.0523358	421086	0.274874	Lactose intolerance, other/unspecified || id:finngen_R12_E4_LACTONAS	Lactose intolerance, other/unspecified	Lactose intolerance, other/unspecified || ||	TRUE	MedicineITLab	ebi-a-GCST90027671	4	140819016	0.0350188	3.39203e-06	7738	Gut microbiota abundance (k_Bacteria.p_Firmicutes.c_Clostridia.o_Clostridiales.f_Clostridiaceae)	TRUE	textfile	0.00629552361954398	49.0107188589797	21.5809792365252	2	TRUE
rs1572504	T	C	T	C	0.134667	-0.0105702	0.210831	0.304607	FALSE	FALSE	FALSE	finngen_R12_E4_LACTONAS	1	219685868	0.0483959	421086	0.82711	Lactose intolerance, other/unspecified || id:finngen_R12_E4_LACTONAS	Lactose intolerance, other/unspecified	Lactose intolerance, other/unspecified || ||	TRUE	MedicineITLab	ebi-a-GCST90027671	1	219859210	0.0285797	2.45335e-06	7738	Gut microbiota abundance (k_Bacteria.p_Firmicutes.c_Clostridia.o_Clostridiales.f_Clostridiaceae)	TRUE	textfile	0.00603471621629424	46.9680032199305	22.2027638279494	2	TRUE
rs17626621	T	G	T	G	0.217385	0.104118	0.0682361	0.0315736	FALSE	FALSE	FALSE	finngen_R12_E4_LACTONAS	2	82585421	0.126144	421086	0.409147	Lactose intolerance, other/unspecified || id:finngen_R12_E4_LACTONAS	Lactose intolerance, other/unspecified	Lactose intolerance, other/unspecified || ||	TRUE	MedicineITLab	ebi-a-GCST90027671	2	82812545	0.0472657	4.24102e-06	7738	Gut microbiota abundance (k_Bacteria.p_Firmicutes.c_Clostridia.o_Clostridiales.f_Clostridiaceae)	TRUE	textfile	0.0060090970769424	46.7674048630854	21.1527559585361	2	TRUE
rs28577018	G	A	G	A	0.243328	0.00573832	0.0573578	0.118244	FALSE	FALSE	FALSE	finngen_R12_E4_LACTONAS	4	29757565	0.0691528	421086	0.933867	Lactose intolerance, other/unspecified || id:finngen_R12_E4_LACTONAS	Lactose intolerance, other/unspecified	Lactose intolerance, other/unspecified || ||	TRUE	MedicineITLab	ebi-a-GCST90027671	4	29759187	0.0505872	1.50879e-06	7738	Gut microbiota abundance (k_Bacteria.p_Firmicutes.c_Clostridia.o_Clostridiales.f_Clostridiaceae)	TRUE	textfile	0.00640255816024756	49.8493533115028	23.1367785196978	2	TRUE
rs4924450	A	G	A	G	0.11646	0.0881034	0.705191	0.784269	FALSE	FALSE	FALSE	finngen_R12_E4_LACTONAS	15	40305028	0.0545348	421086	0.106193	Lactose intolerance, other/unspecified || id:finngen_R12_E4_LACTONAS	Lactose intolerance, other/unspecified	Lactose intolerance, other/unspecified || ||	TRUE	MedicineITLab	ebi-a-GCST90027671	15	40597229	0.0259694	7.30903e-06	7738	Gut microbiota abundance (k_Bacteria.p_Firmicutes.c_Clostridia.o_Clostridiales.f_Clostridiaceae)	TRUE	textfile	0.00563937618309419	43.8736340795105	20.1108181996354	2	TRUE
rs55834012	C	A	C	A	-0.111296	0.0164794	0.365609	0.355718	FALSE	FALSE	FALSE	finngen_R12_E4_LACTONAS	12	93806235	0.0466218	421086	0.723736	Lactose intolerance, other/unspecified || id:finngen_R12_E4_LACTONAS	Lactose intolerance, other/unspecified	Lactose intolerance, other/unspecified || ||	TRUE	MedicineITLab	ebi-a-GCST90027671	12	94200011	0.0241032	3.88472e-06	7738	Gut microbiota abundance (k_Bacteria.p_Firmicutes.c_Clostridia.o_Clostridiales.f_Clostridiaceae)	TRUE	textfile	0.00574596529686126	44.7076762930016	21.321104716655	2	TRUE
rs10107806	T	G	T	G	0.115277	0.00846452	0.196455	0.113176	FALSE	FALSE	FALSE	finngen_R12_E4_LACTONAS	8	136341809	0.0704963	421086	0.904427	Lactose intolerance, other/unspecified || id:finngen_R12_E4_LACTONAS	Lactose intolerance, other/unspecified	Lactose intolerance, other/unspecified || ||	TRUE	MedicineITLab	ebi-a-GCST90027843	8	137354052	0.0259646	9.00596e-06	7738	Gut microbiota abundance (k_Bacteria.p_Firmicutes.c_Clostridia.o_Clostridiales.f_Lachnospiraceae.g_Coprococcus.s_Coprococcus_catus)	TRUE	textfile	0.00419554725350475	32.5935011272493	19.7116082183571	2	TRUE
rs2958003	C	T	C	T	-0.193797	0.0428331	0.0626027	0.0585645	FALSE	FALSE	FALSE	finngen_R12_E4_LACTONAS	18	50511861	0.0946946	421086	0.651031	Lactose intolerance, other/unspecified || id:finngen_R12_E4_LACTONAS	Lactose intolerance, other/unspecified	Lactose intolerance, other/unspecified || ||	TRUE	MedicineITLab	ebi-a-GCST90027843	18	48038231	0.043475	8.28533e-06	7738	Gut microbiota abundance (k_Bacteria.p_Firmicutes.c_Clostridia.o_Clostridiales.f_Lachnospiraceae.g_Coprococcus.s_Coprococcus_catus)	TRUE	textfile	0.00440799261232109	34.2512099292471	19.8707801488102	2	TRUE
rs341677	T	C	T	C	0.17942	-0.157307	0.077581	0.0465577	FALSE	FALSE	FALSE	finngen_R12_E4_LACTONAS	8	2880475	0.105478	421086	0.135863	Lactose intolerance, other/unspecified || id:finngen_R12_E4_LACTONAS	Lactose intolerance, other/unspecified	Lactose intolerance, other/unspecified || ||	TRUE	MedicineITLab	ebi-a-GCST90027843	8	2737997	0.0388421	3.85194e-06	7738	Gut microbiota abundance (k_Bacteria.p_Firmicutes.c_Clostridia.o_Clostridiales.f_Lachnospiraceae.g_Coprococcus.s_Coprococcus_catus)	TRUE	textfile	0.00460739358799546	35.807777320359	21.3371446114569	2	TRUE
rs34169081	C	T	C	T	-0.170687	0.0255214	0.0861256	0.145695	FALSE	FALSE	FALSE	finngen_R12_E4_LACTONAS	9	28794808	0.0634037	421086	0.687301	Lactose intolerance, other/unspecified || id:finngen_R12_E4_LACTONAS	Lactose intolerance, other/unspecified	Lactose intolerance, other/unspecified || ||	TRUE	MedicineITLab	ebi-a-GCST90027843	9	28794806	0.0372304	4.54831e-06	7738	Gut microbiota abundance (k_Bacteria.p_Firmicutes.c_Clostridia.o_Clostridiales.f_Lachnospiraceae.g_Coprococcus.s_Coprococcus_catus)	TRUE	textfile	0.00458616481909386	35.6420312704034	21.0186823111563	2	TRUE
rs34679544	A	G	A	G	-0.222586	0.0410605	0.0529688	0.0539945	FALSE	FALSE	FALSE	finngen_R12_E4_LACTONAS	10	144364	0.100406	421086	0.682581	Lactose intolerance, other/unspecified || id:finngen_R12_E4_LACTONAS	Lactose intolerance, other/unspecified	Lactose intolerance, other/unspecified || ||	TRUE	MedicineITLab	ebi-a-GCST90027843	10	190304	0.047478	2.75639e-06	7738	Gut microbiota abundance (k_Bacteria.p_Firmicutes.c_Clostridia.o_Clostridiales.f_Lachnospiraceae.g_Coprococcus.s_Coprococcus_catus)	TRUE	textfile	0.00497061478142052	38.6447641851524	21.9791482228823	2	TRUE
rs417265	G	A	G	A	-0.0985103	0.0171359	0.686181	0.683773	FALSE	FALSE	FALSE	finngen_R12_E4_LACTONAS	3	41057568	0.0480776	421086	0.721524	Lactose intolerance, other/unspecified || id:finngen_R12_E4_LACTONAS	Lactose intolerance, other/unspecified	Lactose intolerance, other/unspecified || ||	TRUE	MedicineITLab	ebi-a-GCST90027843	3	41099059	0.022244	9.48375e-06	7738	Gut microbiota abundance (k_Bacteria.p_Firmicutes.c_Clostridia.o_Clostridiales.f_Lachnospiraceae.g_Coprococcus.s_Coprococcus_catus)	TRUE	textfile	0.00417937366331843	32.4673277539646	19.6127056532094	2	TRUE
rs10113323	G	A	G	A	0.0795663	0.0185686	0.295397	0.38145	FALSE	FALSE	FALSE	finngen_R12_E4_LACTONAS	8	58642147	0.0459103	421086	0.685878	Lactose intolerance, other/unspecified || id:finngen_R12_E4_LACTONAS	Lactose intolerance, other/unspecified	Lactose intolerance, other/unspecified || ||	TRUE	MedicineITLab	ebi-a-GCST90027797	8	59554706	0.0179591	9.40546e-06	7738	Gut microbiota abundance (k_Bacteria.p_Firmicutes.c_Clostridia.o_Clostridiales.f_Ruminococcaceae.g_Faecalibacterium.s_Faecalibacterium_prausnitzii)	TRUE	textfile	0.00263535356778236	20.4409643687424	19.6285938343942	2	TRUE
rs12197028	G	A	G	A	0.14457	-0.00938639	0.0859036	0.0541427	FALSE	FALSE	FALSE	finngen_R12_E4_LACTONAS	6	101680968	0.10062	421086	0.925676	Lactose intolerance, other/unspecified || id:finngen_R12_E4_LACTONAS	Lactose intolerance, other/unspecified	Lactose intolerance, other/unspecified || ||	TRUE	MedicineITLab	ebi-a-GCST90027797	6	102128843	0.0321715	6.99874e-06	7738	Gut microbiota abundance (k_Bacteria.p_Firmicutes.c_Clostridia.o_Clostridiales.f_Ruminococcaceae.g_Faecalibacterium.s_Faecalibacterium_prausnitzii)	TRUE	textfile	0.0032823865217358	25.4761647519555	20.1935996204739	2	TRUE
rs12415307	G	A	G	A	-0.086919	-0.0472869	0.289391	0.30262	FALSE	FALSE	FALSE	finngen_R12_E4_LACTONAS	10	101316495	0.0484726	421086	0.329293	Lactose intolerance, other/unspecified || id:finngen_R12_E4_LACTONAS	Lactose intolerance, other/unspecified	Lactose intolerance, other/unspecified || ||	TRUE	MedicineITLab	ebi-a-GCST90027797	10	103076252	0.018389	2.28208e-06	7738	Gut microbiota abundance (k_Bacteria.p_Firmicutes.c_Clostridia.o_Clostridiales.f_Ruminococcaceae.g_Faecalibacterium.s_Faecalibacterium_prausnitzii)	TRUE	textfile	0.00310724259760304	24.112552284653	22.3415457094049	2	TRUE
rs2107539	T	C	T	C	-0.0987778	-0.0108134	0.243401	0.253302	FALSE	FALSE	FALSE	finngen_R12_E4_LACTONAS	17	35995574	0.05159	421086	0.833979	Lactose intolerance, other/unspecified || id:finngen_R12_E4_LACTONAS	Lactose intolerance, other/unspecified	Lactose intolerance, other/unspecified || ||	TRUE	MedicineITLab	ebi-a-GCST90027797	17	34322610	0.0218485	6.15361e-06	7738	Gut microbiota abundance (k_Bacteria.p_Firmicutes.c_Clostridia.o_Clostridiales.f_Ruminococcaceae.g_Faecalibacterium.s_Faecalibacterium_prausnitzii)	TRUE	textfile	0.00359365859001005	27.900808833651	20.4397437323382	2	TRUE
rs36720	C	T	C	T	-0.0794064	0.0850822	0.306358	0.365028	FALSE	FALSE	FALSE	finngen_R12_E4_LACTONAS	19	16456540	0.0462229	421086	0.0656659	Lactose intolerance, other/unspecified || id:finngen_R12_E4_LACTONAS	Lactose intolerance, other/unspecified	Lactose intolerance, other/unspecified || ||	TRUE	MedicineITLab	ebi-a-GCST90027797	19	16567351	0.0176958	7.21274e-06	7738	Gut microbiota abundance (k_Bacteria.p_Firmicutes.c_Clostridia.o_Clostridiales.f_Ruminococcaceae.g_Faecalibacterium.s_Faecalibacterium_prausnitzii)	TRUE	textfile	0.00267981995878939	20.7867920614402	20.1358798824859	2	TRUE
rs3785822	A	G	A	G	0.0994099	-0.0437176	0.178193	0.150178	FALSE	FALSE	FALSE	finngen_R12_E4_LACTONAS	17	61479562	0.0622884	421086	0.482769	Lactose intolerance, other/unspecified || id:finngen_R12_E4_LACTONAS	Lactose intolerance, other/unspecified	Lactose intolerance, other/unspecified || ||	TRUE	MedicineITLab	ebi-a-GCST90027797	17	59556923	0.021117	2.50674e-06	7738	Gut microbiota abundance (k_Bacteria.p_Firmicutes.c_Clostridia.o_Clostridiales.f_Ruminococcaceae.g_Faecalibacterium.s_Faecalibacterium_prausnitzii)	TRUE	textfile	0.00289434132355676	22.4556187041967	22.1612796464182	2	TRUE
rs61798216	G	A	G	A	-0.129122	0.0442563	0.113551	0.0665614	FALSE	FALSE	FALSE	finngen_R12_E4_LACTONAS	4	36457429	0.08977	421086	0.622015	Lactose intolerance, other/unspecified || id:finngen_R12_E4_LACTONAS	Lactose intolerance, other/unspecified	Lactose intolerance, other/unspecified || ||	TRUE	MedicineITLab	ebi-a-GCST90027797	4	36459051	0.0264682	1.06957e-06	7738	Gut microbiota abundance (k_Bacteria.p_Firmicutes.c_Clostridia.o_Clostridiales.f_Ruminococcaceae.g_Faecalibacterium.s_Faecalibacterium_prausnitzii)	TRUE	textfile	0.00335641151177312	26.0526428454354	23.7986144573807	2	TRUE
rs74949229	A	G	A	G	-0.139551	-0.0628474	0.0939624	0.0643844	FALSE	FALSE	FALSE	finngen_R12_E4_LACTONAS	10	9484983	0.0907098	421086	0.488409	Lactose intolerance, other/unspecified || id:finngen_R12_E4_LACTONAS	Lactose intolerance, other/unspecified	Lactose intolerance, other/unspecified || ||	TRUE	MedicineITLab	ebi-a-GCST90027797	10	9526946	0.0283751	8.74078e-07	7738	Gut microbiota abundance (k_Bacteria.p_Firmicutes.c_Clostridia.o_Clostridiales.f_Ruminococcaceae.g_Faecalibacterium.s_Faecalibacterium_prausnitzii)	TRUE	textfile	0.00331586028848533	25.7368349406535	24.1875067931854	2	TRUE
rs840787	G	C	G	C	-0.0765503	-0.00588076	0.372348	0.380926	FALSE	TRUE	FALSE	finngen_R12_E4_LACTONAS	2	65548756	0.0458295	421086	0.897897	Lactose intolerance, other/unspecified || id:finngen_R12_E4_LACTONAS	Lactose intolerance, other/unspecified	Lactose intolerance, other/unspecified || ||	TRUE	MedicineITLab	ebi-a-GCST90027797	2	65775890	0.0167178	4.67305e-06	7738	Gut microbiota abundance (k_Bacteria.p_Firmicutes.c_Clostridia.o_Clostridiales.f_Ruminococcaceae.g_Faecalibacterium.s_Faecalibacterium_prausnitzii)	TRUE	textfile	0.0027389981077329	21.2470850872706	20.9669637048851	2	TRUE
rs10113343	C	T	C	T	0.0727103	-0.088437	0.453618	0.428756	FALSE	FALSE	FALSE	finngen_R12_E4_LACTONAS	8	10783245	0.044995	421086	0.0493583	Lactose intolerance, other/unspecified || id:finngen_R12_E4_LACTONAS	Lactose intolerance, other/unspecified	Lactose intolerance, other/unspecified || ||	TRUE	MedicineITLab	ebi-a-GCST90027502	8	10640755	0.0163274	8.45766e-06	7738	Gut bacterial pathway abundance (P441.PWY..superpathway.of.N.acetylneuraminate.degradation)	TRUE	textfile	0.00262064703671407	20.3265943051523	19.8316024567641	2	TRUE
rs10520129	G	A	G	A	-0.0785513	-0.0404241	0.420966	0.463864	FALSE	FALSE	FALSE	finngen_R12_E4_LACTONAS	15	39349684	0.0448278	421086	0.367183	Lactose intolerance, other/unspecified || id:finngen_R12_E4_LACTONAS	Lactose intolerance, other/unspecified	Lactose intolerance, other/unspecified || ||	TRUE	MedicineITLab	ebi-a-GCST90027502	15	39641885	0.0166586	2.4129e-06	7738	Gut bacterial pathway abundance (P441.PWY..superpathway.of.N.acetylneuraminate.degradation)	TRUE	textfile	0.00300806928917877	23.3406342662131	22.2346221397216	2	TRUE
rs10962279	C	T	C	T	-0.0966023	0.000690614	0.210045	0.235709	FALSE	FALSE	FALSE	finngen_R12_E4_LACTONAS	9	16103032	0.0526485	421086	0.989534	Lactose intolerance, other/unspecified || id:finngen_R12_E4_LACTONAS	Lactose intolerance, other/unspecified	Lactose intolerance, other/unspecified || ||	TRUE	MedicineITLab	ebi-a-GCST90027502	9	16103030	0.0204411	2.29124e-06	7738	Gut bacterial pathway abundance (P441.PWY..superpathway.of.N.acetylneuraminate.degradation)	TRUE	textfile	0.00309684614123647	24.0316239906284	22.3339946404035	2	TRUE
rs11661548	G	A	G	A	-0.147553	0.092814	0.0686943	0.0566036	FALSE	FALSE	FALSE	finngen_R12_E4_LACTONAS	18	2831415	0.0965933	421086	0.336615	Lactose intolerance, other/unspecified || id:finngen_R12_E4_LACTONAS	Lactose intolerance, other/unspecified	Lactose intolerance, other/unspecified || ||	TRUE	MedicineITLab	ebi-a-GCST90027502	18	2831413	0.0323794	5.1892e-06	7738	Gut bacterial pathway abundance (P441.PWY..superpathway.of.N.acetylneuraminate.degradation)	TRUE	textfile	0.00278573016428851	21.6106098787438	20.7662698854695	2	TRUE
rs17075041	T	A	T	A	0.192704	0.0174892	0.0542748	0.026118	FALSE	TRUE	FALSE	finngen_R12_E4_LACTONAS	13	50977687	0.141353	421086	0.901531	Lactose intolerance, other/unspecified || id:finngen_R12_E4_LACTONAS	Lactose intolerance, other/unspecified	Lactose intolerance, other/unspecified || ||	TRUE	MedicineITLab	ebi-a-GCST90027502	13	51551823	0.0386401	6.12774e-07	7738	Gut bacterial pathway abundance (P441.PWY..superpathway.of.N.acetylneuraminate.degradation)	TRUE	textfile	0.00381219096674979	29.6039652878266	24.8716716494032	2	TRUE
rs28712495	A	G	A	G	0.104282	0.004214	0.144073	0.139209	FALSE	FALSE	FALSE	finngen_R12_E4_LACTONAS	7	77566138	0.0641528	421086	0.947627	Lactose intolerance, other/unspecified || id:finngen_R12_E4_LACTONAS	Lactose intolerance, other/unspecified	Lactose intolerance, other/unspecified || ||	TRUE	MedicineITLab	ebi-a-GCST90027502	7	77195455	0.0233612	8.04804e-06	7738	Gut bacterial pathway abundance (P441.PWY..superpathway.of.N.acetylneuraminate.degradation)	TRUE	textfile	0.00268205713386493	20.8041920191985	19.9263800203203	2	TRUE
rs6665381	A	G	A	G	-0.134675	0.0146273	0.0815995	0.0654802	FALSE	FALSE	FALSE	finngen_R12_E4_LACTONAS	1	64611899	0.0899482	421086	0.870818	Lactose intolerance, other/unspecified || id:finngen_R12_E4_LACTONAS	Lactose intolerance, other/unspecified	Lactose intolerance, other/unspecified || ||	TRUE	MedicineITLab	ebi-a-GCST90027502	1	65077582	0.0301918	8.17128e-06	7738	Gut bacterial pathway abundance (P441.PWY..superpathway.of.N.acetylneuraminate.degradation)	TRUE	textfile	0.00271846391931094	21.0873621128467	19.8973828591755	2	TRUE
rs6930880	T	C	T	C	0.0843052	0.0419614	0.648879	0.518025	FALSE	FALSE	FALSE	finngen_R12_E4_LACTONAS	6	162325327	0.0446013	421086	0.346802	Lactose intolerance, other/unspecified || id:finngen_R12_E4_LACTONAS	Lactose intolerance, other/unspecified	Lactose intolerance, other/unspecified || ||	TRUE	MedicineITLab	ebi-a-GCST90027502	6	162746359	0.016916	6.2362e-07	7738	Gut bacterial pathway abundance (P441.PWY..superpathway.of.N.acetylneuraminate.degradation)	TRUE	textfile	0.00323861442196035	25.1353247936627	24.837814147504	2	TRUE
rs73217710	A	G	A	G	0.146879	-0.135905	0.0762051	0.0376352	FALSE	FALSE	FALSE	finngen_R12_E4_LACTONAS	8	26340717	0.117573	421086	0.247713	Lactose intolerance, other/unspecified || id:finngen_R12_E4_LACTONAS	Lactose intolerance, other/unspecified	Lactose intolerance, other/unspecified || ||	TRUE	MedicineITLab	ebi-a-GCST90027502	8	26198233	0.0308675	1.95173e-06	7738	Gut bacterial pathway abundance (P441.PWY..superpathway.of.N.acetylneuraminate.degradation)	TRUE	textfile	0.00303744908882763	23.5692966899256	22.6420893809394	2	TRUE
rs78776904	A	T	A	T	0.215774	-0.16152	0.0585796	0.0368312	FALSE	TRUE	FALSE	finngen_R12_E4_LACTONAS	20	50994392	0.122165	421086	0.186119	Lactose intolerance, other/unspecified || id:finngen_R12_E4_LACTONAS	Lactose intolerance, other/unspecified	Lactose intolerance, other/unspecified || ||	TRUE	MedicineITLab	ebi-a-GCST90027502	20	49610929	0.0449735	1.60424e-06	7738	Gut bacterial pathway abundance (P441.PWY..superpathway.of.N.acetylneuraminate.degradation)	TRUE	textfile	0.00513521022710295	39.9310406049619	23.0189150732922	2	TRUE
rs9368736	C	T	C	T	-0.182013	0.0120724	0.0542344	0.0884218	FALSE	FALSE	FALSE	finngen_R12_E4_LACTONAS	6	11484242	0.0792592	421086	0.878938	Lactose intolerance, other/unspecified || id:finngen_R12_E4_LACTONAS	Lactose intolerance, other/unspecified	Lactose intolerance, other/unspecified || ||	TRUE	MedicineITLab	ebi-a-GCST90027502	6	11484475	0.0381171	1.79626e-06	7738	Gut bacterial pathway abundance (P441.PWY..superpathway.of.N.acetylneuraminate.degradation)	TRUE	textfile	0.00339854609651429	26.3808089980779	22.8015889771484	2	TRUE
rs9416289	T	C	T	C	0.0760858	-0.0235503	0.618193	0.625397	FALSE	FALSE	FALSE	finngen_R12_E4_LACTONAS	10	53638316	0.0459116	421086	0.607987	Lactose intolerance, other/unspecified || id:finngen_R12_E4_LACTONAS	Lactose intolerance, other/unspecified	Lactose intolerance, other/unspecified || ||	TRUE	MedicineITLab	ebi-a-GCST90027502	10	55398076	0.0168453	6.27986e-06	7738	Gut bacterial pathway abundance (P441.PWY..superpathway.of.N.acetylneuraminate.degradation)	TRUE	textfile	0.00273278325485947	21.1987428290201	20.4009186044835	2	TRUE
rs1011345	C	T	C	T	-0.23966	0.0368841	0.0786334	0.119134	FALSE	FALSE	FALSE	finngen_R12_E4_LACTONAS	2	172991817	0.0685898	421086	0.59075	Lactose intolerance, other/unspecified || id:finngen_R12_E4_LACTONAS	Lactose intolerance, other/unspecified	Lactose intolerance, other/unspecified || ||	TRUE	MedicineITLab	ebi-a-GCST90027795	2	173856545	0.052948	6.00206e-06	7738	Gut microbiota abundance (k_Bacteria.p_Firmicutes.c_Clostridia.o_Clostridiales.f_Eubacteriaceae.g_Eubacterium.s_Eubacterium_ventriosum)	TRUE	textfile	0.00832263071317984	64.9242114332627	20.4876426085699	2	TRUE
rs10502943	C	A	C	A	-0.267815	-0.127175	0.0865447	0.0881605	FALSE	FALSE	FALSE	finngen_R12_E4_LACTONAS	18	52374631	0.0788894	421086	0.106948	Lactose intolerance, other/unspecified || id:finngen_R12_E4_LACTONAS	Lactose intolerance, other/unspecified	Lactose intolerance, other/unspecified || ||	TRUE	MedicineITLab	ebi-a-GCST90027795	18	49901001	0.0511794	1.66905e-07	7738	Gut microbiota abundance (k_Bacteria.p_Firmicutes.c_Clostridia.o_Clostridiales.f_Eubacteriaceae.g_Eubacterium.s_Eubacterium_ventriosum)	TRUE	textfile	0.0113403789664655	88.7354654910106	27.3828984016409	2	TRUE
rs12124525	T	C	T	C	-0.270616	-0.0500377	0.0626426	0.0463448	FALSE	FALSE	FALSE	finngen_R12_E4_LACTONAS	1	76474471	0.105403	421086	0.634981	Lactose intolerance, other/unspecified || id:finngen_R12_E4_LACTONAS	Lactose intolerance, other/unspecified	Lactose intolerance, other/unspecified || ||	TRUE	MedicineITLab	ebi-a-GCST90027795	1	76940156	0.0608933	8.82592e-06	7738	Gut microbiota abundance (k_Bacteria.p_Firmicutes.c_Clostridia.o_Clostridiales.f_Eubacteriaceae.g_Eubacterium.s_Eubacterium_ventriosum)	TRUE	textfile	0.0086002667891535	67.1088176162963	19.7500372855035	2	TRUE
rs3815679	T	C	T	C	0.213453	-0.0180623	0.0941311	0.0517945	FALSE	FALSE	FALSE	finngen_R12_E4_LACTONAS	2	169362133	0.10082	421086	0.857816	Lactose intolerance, other/unspecified || id:finngen_R12_E4_LACTONAS	Lactose intolerance, other/unspecified	Lactose intolerance, other/unspecified || ||	TRUE	MedicineITLab	ebi-a-GCST90027795	2	170218643	0.0476669	7.53408e-06	7738	Gut microbiota abundance (k_Bacteria.p_Firmicutes.c_Clostridia.o_Clostridiales.f_Eubacteriaceae.g_Eubacterium.s_Eubacterium_ventriosum)	TRUE	textfile	0.0077702144558521	60.5811072255876	20.0526008284263	2	TRUE
rs73040331	C	T	C	T	0.264744	0.114519	0.0757948	0.0783825	FALSE	FALSE	FALSE	finngen_R12_E4_LACTONAS	3	18412570	0.0828798	421086	0.167049	Lactose intolerance, other/unspecified || id:finngen_R12_E4_LACTONAS	Lactose intolerance, other/unspecified	Lactose intolerance, other/unspecified || ||	TRUE	MedicineITLab	ebi-a-GCST90027795	3	18454062	0.0550116	1.49039e-06	7738	Gut microbiota abundance (k_Bacteria.p_Firmicutes.c_Clostridia.o_Clostridiales.f_Eubacteriaceae.g_Eubacterium.s_Eubacterium_ventriosum)	TRUE	textfile	0.00981951566536427	76.7170979322046	23.1602743502422	2	TRUE
rs79951774	T	G	T	G	-0.300379	-0.0784128	0.0506578	0.0315286	FALSE	FALSE	FALSE	finngen_R12_E4_LACTONAS	3	189829180	0.127819	421086	0.539568	Lactose intolerance, other/unspecified || id:finngen_R12_E4_LACTONAS	Lactose intolerance, other/unspecified	Lactose intolerance, other/unspecified || ||	TRUE	MedicineITLab	ebi-a-GCST90027795	3	189546969	0.0657398	4.89553e-06	7738	Gut microbiota abundance (k_Bacteria.p_Firmicutes.c_Clostridia.o_Clostridiales.f_Eubacteriaceae.g_Eubacterium.s_Eubacterium_ventriosum)	TRUE	textfile	0.00867837158359984	67.723613251509	20.8776867579717	2	TRUE
rs10119693	A	G	A	G	-0.081408	0.0341103	0.436269	0.426042	FALSE	FALSE	FALSE	finngen_R12_E4_LACTONAS	9	21796792	0.0447867	421086	0.44629	Lactose intolerance, other/unspecified || id:finngen_R12_E4_LACTONAS	Lactose intolerance, other/unspecified	Lactose intolerance, other/unspecified || ||	TRUE	MedicineITLab	ebi-a-GCST90027824	9	21796791	0.0172789	2.4602e-06	7738	Gut microbiota abundance (k_Bacteria.p_Bacteroidetes.c_Bacteroidia.o_Bacteroidales.f_Bacteroidaceae.g_Bacteroides.s_Bacteroides_dorei)	TRUE	textfile	0.00325979611858655	25.3002564511643	22.1973938683746	2	TRUE
rs11037453	C	T	C	T	0.149524	-0.00373441	0.0766041	0.0587181	FALSE	FALSE	FALSE	finngen_R12_E4_LACTONAS	11	43500112	0.0951632	421086	0.968697	Lactose intolerance, other/unspecified || id:finngen_R12_E4_LACTONAS	Lactose intolerance, other/unspecified	Lactose intolerance, other/unspecified || ||	TRUE	MedicineITLab	ebi-a-GCST90027824	11	43521662	0.0317478	2.48028e-06	7738	Gut microbiota abundance (k_Bacteria.p_Bacteroidetes.c_Bacteroidia.o_Bacteroidales.f_Bacteroidaceae.g_Bacteroides.s_Bacteroides_dorei)	TRUE	textfile	0.00316294591153536	24.5461878360975	22.1816854114627	2	TRUE
rs11708946	A	C	A	C	-0.0909564	-0.00803898	0.245621	0.209622	FALSE	FALSE	FALSE	finngen_R12_E4_LACTONAS	3	31453727	0.0547887	421086	0.883348	Lactose intolerance, other/unspecified || id:finngen_R12_E4_LACTONAS	Lactose intolerance, other/unspecified	Lactose intolerance, other/unspecified || ||	TRUE	MedicineITLab	ebi-a-GCST90027824	3	31495219	0.0204953	9.08406e-06	7738	Gut microbiota abundance (k_Bacteria.p_Bacteroidetes.c_Bacteroidia.o_Bacteroidales.f_Bacteroidaceae.g_Bacteroides.s_Bacteroides_dorei)	TRUE	textfile	0.00306585497106244	23.790391947555	19.6950898505882	2	TRUE
rs227442	T	C	T	C	0.108916	-0.0173988	0.186449	0.23195	FALSE	FALSE	FALSE	finngen_R12_E4_LACTONAS	14	69980909	0.0527986	421086	0.741754	Lactose intolerance, other/unspecified || id:finngen_R12_E4_LACTONAS	Lactose intolerance, other/unspecified	Lactose intolerance, other/unspecified || ||	TRUE	MedicineITLab	ebi-a-GCST90027824	14	70447626	0.0225637	1.38577e-06	7738	Gut microbiota abundance (k_Bacteria.p_Bacteroidetes.c_Bacteroidia.o_Bacteroidales.f_Bacteroidaceae.g_Bacteroides.s_Bacteroides_dorei)	TRUE	textfile	0.00359880407715554	27.9409021735368	23.3003654572973	2	TRUE
rs2291958	C	T	C	T	0.098199	0.0184594	0.227777	0.232453	FALSE	FALSE	FALSE	finngen_R12_E4_LACTONAS	9	8376899	0.0527187	421086	0.726226	Lactose intolerance, other/unspecified || id:finngen_R12_E4_LACTONAS	Lactose intolerance, other/unspecified	Lactose intolerance, other/unspecified || ||	TRUE	MedicineITLab	ebi-a-GCST90027824	9	8376899	0.0221222	9.04087e-06	7738	Gut microbiota abundance (k_Bacteria.p_Bacteroidetes.c_Bacteroidia.o_Bacteroidales.f_Bacteroidaceae.g_Bacteroides.s_Bacteroides_dorei)	TRUE	textfile	0.00339231933205875	26.3323099569312	19.7041407811289	2	TRUE
rs2721884	A	G	A	G	0.0940826	-0.0320775	0.684244	0.69725	FALSE	FALSE	FALSE	finngen_R12_E4_LACTONAS	8	132522018	0.0485278	421086	0.508604	Lactose intolerance, other/unspecified || id:finngen_R12_E4_LACTONAS	Lactose intolerance, other/unspecified	Lactose intolerance, other/unspecified || ||	TRUE	MedicineITLab	ebi-a-GCST90027824	8	133534265	0.018166	2.23023e-07	7738	Gut microbiota abundance (k_Bacteria.p_Bacteroidetes.c_Bacteroidia.o_Bacteroidales.f_Bacteroidaceae.g_Bacteroides.s_Bacteroides_dorei)	TRUE	textfile	0.00382482198314835	29.7024293664293	26.8225461872296	2	TRUE
rs387171	A	G	A	G	-0.0772341	0.054214	0.579698	0.635276	FALSE	FALSE	FALSE	finngen_R12_E4_LACTONAS	15	24033448	0.0463276	421086	0.241908	Lactose intolerance, other/unspecified || id:finngen_R12_E4_LACTONAS	Lactose intolerance, other/unspecified	Lactose intolerance, other/unspecified || ||	TRUE	MedicineITLab	ebi-a-GCST90027824	15	24278595	0.0173479	8.50472e-06	7738	Gut microbiota abundance (k_Bacteria.p_Bacteroidetes.c_Bacteroidia.o_Bacteroidales.f_Bacteroidaceae.g_Bacteroides.s_Bacteroides_dorei)	TRUE	textfile	0.00290677512178938	22.5523670015001	19.8209451707903	2	TRUE
rs62523331	G	A	G	A	0.124893	-0.105505	0.1408	0.104088	FALSE	FALSE	FALSE	finngen_R12_E4_LACTONAS	8	102719734	0.0729978	421086	0.148368	Lactose intolerance, other/unspecified || id:finngen_R12_E4_LACTONAS	Lactose intolerance, other/unspecified	Lactose intolerance, other/unspecified || ||	TRUE	MedicineITLab	ebi-a-GCST90027824	8	103731962	0.0270739	3.96798e-06	7738	Gut microbiota abundance (k_Bacteria.p_Bacteroidetes.c_Bacteroidia.o_Bacteroidales.f_Bacteroidaceae.g_Bacteroides.s_Bacteroides_dorei)	TRUE	textfile	0.00377401058833379	29.3063483804434	21.2801436112099	2	TRUE
rs6585011	A	G	A	G	0.0869271	0.0235806	0.260584	0.229755	FALSE	FALSE	FALSE	finngen_R12_E4_LACTONAS	10	110774205	0.0527541	421086	0.654882	Lactose intolerance, other/unspecified || id:finngen_R12_E4_LACTONAS	Lactose intolerance, other/unspecified	Lactose intolerance, other/unspecified || ||	TRUE	MedicineITLab	ebi-a-GCST90027824	10	112533963	0.01948	8.1055e-06	7738	Gut microbiota abundance (k_Bacteria.p_Bacteroidetes.c_Bacteroidia.o_Bacteroidales.f_Bacteroidaceae.g_Bacteroides.s_Bacteroides_dorei)	TRUE	textfile	0.00291190343229326	22.592271465043	19.9128066758567	2	TRUE
rs72819063	A	G	A	G	-0.157902	0.0874447	0.0783342	0.0627665	FALSE	FALSE	FALSE	finngen_R12_E4_LACTONAS	5	178280735	0.0923046	421086	0.343461	Lactose intolerance, other/unspecified || id:finngen_R12_E4_LACTONAS	Lactose intolerance, other/unspecified	Lactose intolerance, other/unspecified || ||	TRUE	MedicineITLab	ebi-a-GCST90027824	5	177707736	0.0319381	7.65279e-07	7738	Gut microbiota abundance (k_Bacteria.p_Bacteroidetes.c_Bacteroidia.o_Bacteroidales.f_Bacteroidaceae.g_Bacteroides.s_Bacteroides_dorei)	TRUE	textfile	0.00360022913724849	27.9520062330391	24.4431464025235	2	TRUE
rs795988	C	T	C	T	0.0819852	0.0787938	0.347452	0.294061	FALSE	FALSE	FALSE	finngen_R12_E4_LACTONAS	4	139825999	0.0488378	421086	0.106663	Lactose intolerance, other/unspecified || id:finngen_R12_E4_LACTONAS	Lactose intolerance, other/unspecified	Lactose intolerance, other/unspecified || ||	TRUE	MedicineITLab	ebi-a-GCST90027824	4	140747153	0.0184011	8.37221e-06	7738	Gut microbiota abundance (k_Bacteria.p_Bacteroidetes.c_Bacteroidia.o_Bacteroidales.f_Bacteroidaceae.g_Bacteroides.s_Bacteroides_dorei)	TRUE	textfile	0.0030479525058409	23.6510478557629	19.8510439058451	2	TRUE
rs7998315	A	G	A	G	-0.0861361	-0.0137991	0.260547	0.212217	FALSE	FALSE	FALSE	finngen_R12_E4_LACTONAS	13	73280529	0.0542474	421086	0.799207	Lactose intolerance, other/unspecified || id:finngen_R12_E4_LACTONAS	Lactose intolerance, other/unspecified	Lactose intolerance, other/unspecified || ||	TRUE	MedicineITLab	ebi-a-GCST90027824	13	73854666	0.0193946	8.94396e-06	7738	Gut microbiota abundance (k_Bacteria.p_Bacteroidetes.c_Bacteroidia.o_Bacteroidales.f_Bacteroidaceae.g_Bacteroides.s_Bacteroides_dorei)	TRUE	textfile	0.00285888743785812	22.1797626641256	19.7246249640302	2	TRUE
rs838134	C	A	C	A	-0.0969861	-0.0354442	0.291407	0.313759	FALSE	FALSE	FALSE	finngen_R12_E4_LACTONAS	19	48754482	0.048149	421086	0.461647	Lactose intolerance, other/unspecified || id:finngen_R12_E4_LACTONAS	Lactose intolerance, other/unspecified	Lactose intolerance, other/unspecified || ||	TRUE	MedicineITLab	ebi-a-GCST90027824	19	49257739	0.019652	8.00737e-07	7738	Gut microbiota abundance (k_Bacteria.p_Bacteroidetes.c_Bacteroidia.o_Bacteroidales.f_Bacteroidaceae.g_Bacteroides.s_Bacteroides_dorei)	TRUE	textfile	0.00388459569941562	30.1684244626048	24.3559728229311	2	TRUE
rs9313811	T	G	T	G	-0.118995	-0.0208926	0.185112	0.151968	FALSE	FALSE	FALSE	finngen_R12_E4_LACTONAS	5	159541826	0.0622038	421086	0.736967	Lactose intolerance, other/unspecified || id:finngen_R12_E4_LACTONAS	Lactose intolerance, other/unspecified	Lactose intolerance, other/unspecified || ||	TRUE	MedicineITLab	ebi-a-GCST90027824	5	158968834	0.0227144	1.61666e-07	7738	Gut microbiota abundance (k_Bacteria.p_Bacteroidetes.c_Bacteroidia.o_Bacteroidales.f_Bacteroidaceae.g_Bacteroides.s_Bacteroides_dorei)	TRUE	textfile	0.00427188859018816	33.1891103153704	27.4444725024181	2	TRUE
rs9518837	T	C	T	C	-0.086536	0.059136	0.289397	0.327844	FALSE	FALSE	FALSE	finngen_R12_E4_LACTONAS	13	102780701	0.0475198	421086	0.213334	Lactose intolerance, other/unspecified || id:finngen_R12_E4_LACTONAS	Lactose intolerance, other/unspecified	Lactose intolerance, other/unspecified || ||	TRUE	MedicineITLab	ebi-a-GCST90027824	13	103433051	0.0190852	5.78216e-06	7738	Gut microbiota abundance (k_Bacteria.p_Bacteroidetes.c_Bacteroidia.o_Bacteroidales.f_Bacteroidaceae.g_Bacteroides.s_Bacteroides_dorei)	TRUE	textfile	0.00307995726380285	23.9001608668468	20.5589155485586	2	TRUE
rs10123164	T	C	T	C	0.137606	-0.0534754	0.647324	0.658718	FALSE	FALSE	FALSE	finngen_R12_E4_LACTONAS	9	36824999	0.0469436	421086	0.254644	Lactose intolerance, other/unspecified || id:finngen_R12_E4_LACTONAS	Lactose intolerance, other/unspecified	Lactose intolerance, other/unspecified || ||	TRUE	MedicineITLab	ebi-a-GCST90027805	9	36824996	0.0300273	4.59018e-06	7738	Gut microbiota abundance (k_Bacteria.p_Firmicutes.c_Erysipelotrichia.o_Erysipelotrichales.f_Erysipelotrichaceae.g_Holdemania.s_Holdemania_unclassified)	TRUE	textfile	0.0086457436166097	67.4667730404403	21.0011064130897	2	TRUE
rs10247831	G	A	G	A	0.133172	0.080862	0.615183	0.510271	FALSE	FALSE	FALSE	finngen_R12_E4_LACTONAS	7	11654061	0.0445672	421086	0.0696194	Lactose intolerance, other/unspecified || id:finngen_R12_E4_LACTONAS	Lactose intolerance, other/unspecified	Lactose intolerance, other/unspecified || ||	TRUE	MedicineITLab	ebi-a-GCST90027805	7	11693688	0.0300588	9.40633e-06	7738	Gut microbiota abundance (k_Bacteria.p_Firmicutes.c_Erysipelotrichia.o_Erysipelotrichales.f_Erysipelotrichaceae.g_Holdemania.s_Holdemania_unclassified)	TRUE	textfile	0.00839681171734926	65.5077920412031	19.6282945524093	2	TRUE
rs117158611	G	C	G	C	0.29794	0.0627008	0.0507184	0.0524227	FALSE	TRUE	FALSE	finngen_R12_E4_LACTONAS	6	69275977	0.10093	421086	0.534449	Lactose intolerance, other/unspecified || id:finngen_R12_E4_LACTONAS	Lactose intolerance, other/unspecified	Lactose intolerance, other/unspecified || ||	TRUE	MedicineITLab	ebi-a-GCST90027805	6	69985869	0.0666812	7.8906e-06	7738	Gut microbiota abundance (k_Bacteria.p_Firmicutes.c_Erysipelotrichia.o_Erysipelotrichales.f_Erysipelotrichaceae.g_Holdemania.s_Holdemania_unclassified)	TRUE	textfile	0.00854767950683864	66.6949355991343	19.9641494920452	2	TRUE
rs28368536	C	G	C	G	-0.221532	-0.0754009	0.097132	0.076136	FALSE	TRUE	FALSE	finngen_R12_E4_LACTONAS	1	82054002	0.0839959	421086	0.36936	Lactose intolerance, other/unspecified || id:finngen_R12_E4_LACTONAS	Lactose intolerance, other/unspecified	Lactose intolerance, other/unspecified || ||	TRUE	MedicineITLab	ebi-a-GCST90027805	1	82519686	0.0478625	3.68307e-06	7738	Gut microbiota abundance (k_Bacteria.p_Firmicutes.c_Erysipelotrichia.o_Erysipelotrichales.f_Erysipelotrichaceae.g_Holdemania.s_Holdemania_unclassified)	TRUE	textfile	0.00860774760715091	67.1676980813571	21.4230932397605	2	TRUE
rs310007	C	T	C	T	0.216045	-0.0573777	0.100313	0.0615603	FALSE	FALSE	FALSE	finngen_R12_E4_LACTONAS	16	81440106	0.093165	421086	0.537979	Lactose intolerance, other/unspecified || id:finngen_R12_E4_LACTONAS	Lactose intolerance, other/unspecified	Lactose intolerance, other/unspecified || ||	TRUE	MedicineITLab	ebi-a-GCST90027805	16	81473711	0.0485407	8.555e-06	7738	Gut microbiota abundance (k_Bacteria.p_Firmicutes.c_Erysipelotrichia.o_Erysipelotrichales.f_Erysipelotrichaceae.g_Holdemania.s_Holdemania_unclassified)	TRUE	textfile	0.00842494548037336	65.7291426797166	19.8096302566714	2	TRUE
rs4868427	T	A	T	A	0.156136	-0.0449111	0.721699	0.716524	FALSE	TRUE	FALSE	finngen_R12_E4_LACTONAS	5	174565053	0.0493873	421086	0.363157	Lactose intolerance, other/unspecified || id:finngen_R12_E4_LACTONAS	Lactose intolerance, other/unspecified	Lactose intolerance, other/unspecified || ||	TRUE	MedicineITLab	ebi-a-GCST90027805	5	173992056	0.0322777	1.31644e-06	7738	Gut microbiota abundance (k_Bacteria.p_Firmicutes.c_Erysipelotrichia.o_Erysipelotrichales.f_Erysipelotrichaceae.g_Holdemania.s_Holdemania_unclassified)	TRUE	textfile	0.00979280178936246	76.5063259279528	23.3991960755843	2	TRUE
rs4922067	C	G	C	G	0.165669	0.0770599	0.211977	0.176014	FALSE	TRUE	FALSE	finngen_R12_E4_LACTONAS	8	19606803	0.0584081	421086	0.187057	Lactose intolerance, other/unspecified || id:finngen_R12_E4_LACTONAS	Lactose intolerance, other/unspecified	Lactose intolerance, other/unspecified || ||	TRUE	MedicineITLab	ebi-a-GCST90027805	8	19464314	0.0355918	3.24467e-06	7738	Gut microbiota abundance (k_Bacteria.p_Firmicutes.c_Erysipelotrichia.o_Erysipelotrichales.f_Erysipelotrichaceae.g_Holdemania.s_Holdemania_unclassified)	TRUE	textfile	0.00916938339772224	71.5907933971852	21.6661924741031	2	TRUE
rs67887362	C	A	C	A	0.204196	0.072231	0.117421	0.128467	FALSE	FALSE	FALSE	finngen_R12_E4_LACTONAS	7	43196641	0.0664133	421086	0.276773	Lactose intolerance, other/unspecified || id:finngen_R12_E4_LACTONAS	Lactose intolerance, other/unspecified	Lactose intolerance, other/unspecified || ||	TRUE	MedicineITLab	ebi-a-GCST90027805	7	43236240	0.046059	9.27748e-06	7738	Gut microbiota abundance (k_Bacteria.p_Firmicutes.c_Erysipelotrichia.o_Erysipelotrichales.f_Erysipelotrichaceae.g_Holdemania.s_Holdemania_unclassified)	TRUE	textfile	0.00864219021385314	67.4388024529609	19.6546562023985	2	TRUE
rs746810	C	T	C	T	0.14337	-0.0171868	0.718648	0.689534	FALSE	FALSE	FALSE	finngen_R12_E4_LACTONAS	6	96042213	0.0488641	421086	0.725043	Lactose intolerance, other/unspecified || id:finngen_R12_E4_LACTONAS	Lactose intolerance, other/unspecified	Lactose intolerance, other/unspecified || ||	TRUE	MedicineITLab	ebi-a-GCST90027805	6	96490089	0.0321356	8.14198e-06	7738	Gut microbiota abundance (k_Bacteria.p_Firmicutes.c_Erysipelotrichia.o_Erysipelotrichales.f_Erysipelotrichaceae.g_Holdemania.s_Holdemania_unclassified)	TRUE	textfile	0.00831213894262547	64.8416799128596	19.9041549771322	2	TRUE
rs78014650	C	T	C	T	0.169601	0.0399295	0.170916	0.131193	FALSE	FALSE	FALSE	finngen_R12_E4_LACTONAS	8	73535077	0.0660584	421086	0.545541	Lactose intolerance, other/unspecified || id:finngen_R12_E4_LACTONAS	Lactose intolerance, other/unspecified	Lactose intolerance, other/unspecified || ||	TRUE	MedicineITLab	ebi-a-GCST90027805	8	74447312	0.0379537	7.87245e-06	7738	Gut microbiota abundance (k_Bacteria.p_Firmicutes.c_Erysipelotrichia.o_Erysipelotrichales.f_Erysipelotrichaceae.g_Holdemania.s_Holdemania_unclassified)	TRUE	textfile	0.00815207313574483	63.582769162508	19.9686440853358	2	TRUE
rs10136671	G	T	G	T	-0.0820298	-0.0255396	0.407849	0.479635	FALSE	FALSE	FALSE	finngen_R12_E4_LACTONAS	14	101008645	0.0446311	421086	0.567161	Lactose intolerance, other/unspecified || id:finngen_R12_E4_LACTONAS	Lactose intolerance, other/unspecified	Lactose intolerance, other/unspecified || ||	TRUE	MedicineITLab	ebi-a-GCST90027640	14	101474982	0.0166931	8.92401e-07	7738	Gut bacterial pathway abundance (RHAMCAT.PWY..L.rhamnose.degradation.I)	TRUE	textfile	0.00325016320876163	25.2252487584265	24.1473410111317	2	TRUE
rs10175334	T	C	T	C	0.088225	0.0389648	0.221996	0.196813	FALSE	FALSE	FALSE	finngen_R12_E4_LACTONAS	2	241070880	0.0561844	421086	0.487986	Lactose intolerance, other/unspecified || id:finngen_R12_E4_LACTONAS	Lactose intolerance, other/unspecified	Lactose intolerance, other/unspecified || ||	TRUE	MedicineITLab	ebi-a-GCST90027640	2	242010295	0.0197872	8.24594e-06	7738	Gut bacterial pathway abundance (RHAMCAT.PWY..L.rhamnose.degradation.I)	TRUE	textfile	0.00268868738076794	20.8557601968785	19.8799206766309	2	TRUE
rs10995587	A	G	A	G	0.0788718	0.00356512	0.558923	0.596015	FALSE	FALSE	FALSE	finngen_R12_E4_LACTONAS	10	63702033	0.0457039	421086	0.937824	Lactose intolerance, other/unspecified || id:finngen_R12_E4_LACTONAS	Lactose intolerance, other/unspecified	Lactose intolerance, other/unspecified || ||	TRUE	MedicineITLab	ebi-a-GCST90027640	10	65461793	0.0164734	1.68601e-06	7738	Gut bacterial pathway abundance (RHAMCAT.PWY..L.rhamnose.degradation.I)	TRUE	textfile	0.00306718445058518	23.8007401698884	22.9232936005766	2	TRUE
rs113945342	T	C	T	C	-0.0876463	0.108033	0.22942	0.250863	FALSE	FALSE	FALSE	finngen_R12_E4_LACTONAS	10	115032	0.0518598	421086	0.0372357	Lactose intolerance, other/unspecified || id:finngen_R12_E4_LACTONAS	Lactose intolerance, other/unspecified	Lactose intolerance, other/unspecified || ||	TRUE	MedicineITLab	ebi-a-GCST90027640	10	160972	0.0198277	9.85235e-06	7738	Gut bacterial pathway abundance (RHAMCAT.PWY..L.rhamnose.degradation.I)	TRUE	textfile	0.00271610264250896	21.0689955970655	19.5399071420579	2	TRUE
rs11683715	C	A	C	A	0.0802104	0.0275395	0.680861	0.559868	FALSE	FALSE	FALSE	finngen_R12_E4_LACTONAS	2	105215736	0.0448574	421086	0.53926	Lactose intolerance, other/unspecified || id:finngen_R12_E4_LACTONAS	Lactose intolerance, other/unspecified	Lactose intolerance, other/unspecified || ||	TRUE	MedicineITLab	ebi-a-GCST90027640	2	105832193	0.0178949	7.3838e-06	7738	Gut bacterial pathway abundance (RHAMCAT.PWY..L.rhamnose.degradation.I)	TRUE	textfile	0.00279595191498754	21.6901285708576	20.09105824102	2	TRUE
rs13081091	G	C	G	C	-0.119933	-0.0719924	0.160773	0.129234	FALSE	TRUE	FALSE	finngen_R12_E4_LACTONAS	3	71599085	0.0669557	421086	0.282274	Lactose intolerance, other/unspecified || id:finngen_R12_E4_LACTONAS	Lactose intolerance, other/unspecified	Lactose intolerance, other/unspecified || ||	TRUE	MedicineITLab	ebi-a-GCST90027640	3	71648236	0.0239168	5.31423e-07	7738	Gut bacterial pathway abundance (RHAMCAT.PWY..L.rhamnose.degradation.I)	TRUE	textfile	0.00388150324515596	30.1443143585322	25.1461354652942	2	TRUE
rs1873433	T	C	T	C	0.104983	0.0268189	0.164495	0.116318	FALSE	FALSE	FALSE	finngen_R12_E4_LACTONAS	16	82331253	0.0693149	421086	0.698819	Lactose intolerance, other/unspecified || id:finngen_R12_E4_LACTONAS	Lactose intolerance, other/unspecified	Lactose intolerance, other/unspecified || ||	TRUE	MedicineITLab	ebi-a-GCST90027640	16	82364858	0.0223873	2.74e-06	7738	Gut bacterial pathway abundance (RHAMCAT.PWY..L.rhamnose.degradation.I)	TRUE	textfile	0.00302949129277686	23.5073599833074	21.9904704245252	2	TRUE
rs224615	G	A	G	A	-0.107822	-0.0309489	0.859342	0.84285	FALSE	FALSE	FALSE	finngen_R12_E4_LACTONAS	11	32042574	0.0614465	421086	0.614492	Lactose intolerance, other/unspecified || id:finngen_R12_E4_LACTONAS	Lactose intolerance, other/unspecified	Lactose intolerance, other/unspecified || ||	TRUE	MedicineITLab	ebi-a-GCST90027640	11	32064120	0.02376	5.67976e-06	7738	Gut bacterial pathway abundance (RHAMCAT.PWY..L.rhamnose.degradation.I)	TRUE	textfile	0.00281044595724103	21.8028857573496	20.5931078532236	2	TRUE
rs2905195	A	G	A	G	-0.0942458	0.00572362	0.626723	0.626837	FALSE	FALSE	FALSE	finngen_R12_E4_LACTONAS	5	9854169	0.0460223	421086	0.901025	Lactose intolerance, other/unspecified || id:finngen_R12_E4_LACTONAS	Lactose intolerance, other/unspecified	Lactose intolerance, other/unspecified || ||	TRUE	MedicineITLab	ebi-a-GCST90027640	5	9854281	0.0181659	2.12505e-07	7738	Gut bacterial pathway abundance (RHAMCAT.PWY..L.rhamnose.degradation.I)	TRUE	textfile	0.00415585963134943	32.2838974542921	26.9159784705587	2	TRUE
rs35540499	T	C	T	C	0.111306	-0.0340371	0.133727	0.128266	FALSE	FALSE	FALSE	finngen_R12_E4_LACTONAS	12	45024362	0.0664195	421086	0.608332	Lactose intolerance, other/unspecified || id:finngen_R12_E4_LACTONAS	Lactose intolerance, other/unspecified	Lactose intolerance, other/unspecified || ||	TRUE	MedicineITLab	ebi-a-GCST90027640	12	45418145	0.0239608	3.39508e-06	7738	Gut bacterial pathway abundance (RHAMCAT.PWY..L.rhamnose.degradation.I)	TRUE	textfile	0.00287039078847059	22.2692646316733	21.5791594148532	2	TRUE
rs6415517	C	T	C	T	-0.0956524	0.0115377	0.801812	0.845712	FALSE	FALSE	FALSE	finngen_R12_E4_LACTONAS	8	130386642	0.0614531	421086	0.851074	Lactose intolerance, other/unspecified || id:finngen_R12_E4_LACTONAS	Lactose intolerance, other/unspecified	Lactose intolerance, other/unspecified || ||	TRUE	MedicineITLab	ebi-a-GCST90027640	8	131398888	0.0203682	2.65088e-06	7738	Gut bacterial pathway abundance (RHAMCAT.PWY..L.rhamnose.degradation.I)	TRUE	textfile	0.00290784762370162	22.5607123306955	22.0539528173397	2	TRUE
rs767746	C	T	C	T	-0.0883479	-0.0327037	0.764279	0.711164	FALSE	FALSE	FALSE	finngen_R12_E4_LACTONAS	8	1799532	0.0490366	421086	0.504821	Lactose intolerance, other/unspecified || id:finngen_R12_E4_LACTONAS	Lactose intolerance, other/unspecified	Lactose intolerance, other/unspecified || ||	TRUE	MedicineITLab	ebi-a-GCST90027640	8	1747698	0.0193562	5.0113e-06	7738	Gut bacterial pathway abundance (RHAMCAT.PWY..L.rhamnose.degradation.I)	TRUE	textfile	0.00281237131104599	21.8178643981534	20.8330214087877	2	TRUE
rs77393926	T	C	T	C	-0.151906	0.0622486	0.0695987	0.0562143	FALSE	FALSE	FALSE	finngen_R12_E4_LACTONAS	5	133225406	0.0974278	421086	0.522875	Lactose intolerance, other/unspecified || id:finngen_R12_E4_LACTONAS	Lactose intolerance, other/unspecified	Lactose intolerance, other/unspecified || ||	TRUE	MedicineITLab	ebi-a-GCST90027640	5	132561098	0.0335813	6.08149e-06	7738	Gut bacterial pathway abundance (RHAMCAT.PWY..L.rhamnose.degradation.I)	TRUE	textfile	0.00298848642857481	23.188228718282	20.4623188145256	2	TRUE
rs10137996	C	T	C	T	-0.188352	0.0497182	0.12928	0.153776	FALSE	FALSE	FALSE	finngen_R12_E4_LACTONAS	14	34008731	0.0618937	421086	0.421811	Lactose intolerance, other/unspecified || id:finngen_R12_E4_LACTONAS	Lactose intolerance, other/unspecified	Lactose intolerance, other/unspecified || ||	TRUE	MedicineITLab	ebi-a-GCST90027828	14	34477937	0.03826	8.52511e-07	7738	Gut microbiota abundance (k_Bacteria.p_Bacteroidetes.c_Bacteroidia.o_Bacteroidales.f_Bacteroidaceae.g_Bacteroides.s_Bacteroides_fragilis)	TRUE	textfile	0.00798693833475128	62.2844167534618	24.2354194605977	2	TRUE
rs11021021	A	G	A	G	-0.152159	-0.0177719	0.191734	0.274421	FALSE	FALSE	FALSE	finngen_R12_E4_LACTONAS	11	95040995	0.050742	421086	0.726158	Lactose intolerance, other/unspecified || id:finngen_R12_E4_LACTONAS	Lactose intolerance, other/unspecified	Lactose intolerance, other/unspecified || ||	TRUE	MedicineITLab	ebi-a-GCST90027828	11	94774159	0.0340953	8.09115e-06	7738	Gut microbiota abundance (k_Bacteria.p_Bacteroidetes.c_Bacteroidia.o_Bacteroidales.f_Bacteroidaceae.g_Bacteroides.s_Bacteroides_fragilis)	TRUE	textfile	0.00717593885642136	55.9143005955489	19.9161898990907	2	TRUE
rs11770593	G	T	G	T	-0.127395	-0.0405592	0.641414	0.571384	FALSE	FALSE	FALSE	finngen_R12_E4_LACTONAS	7	69429032	0.0451597	421086	0.369118	Lactose intolerance, other/unspecified || id:finngen_R12_E4_LACTONAS	Lactose intolerance, other/unspecified	Lactose intolerance, other/unspecified || ||	TRUE	MedicineITLab	ebi-a-GCST90027828	7	68894018	0.0266178	1.70079e-06	7738	Gut microbiota abundance (k_Bacteria.p_Bacteroidetes.c_Bacteroidia.o_Bacteroidales.f_Bacteroidaceae.g_Bacteroides.s_Bacteroides_fragilis)	TRUE	textfile	0.00746563110576708	58.1885363814224	22.9065904550548	2	TRUE
rs12565327	A	G	A	G	-0.209365	0.0349729	0.0907588	0.0973985	FALSE	FALSE	FALSE	finngen_R12_E4_LACTONAS	1	176624388	0.0758694	421086	0.644825	Lactose intolerance, other/unspecified || id:finngen_R12_E4_LACTONAS	Lactose intolerance, other/unspecified	Lactose intolerance, other/unspecified || ||	TRUE	MedicineITLab	ebi-a-GCST90027828	1	176593524	0.046587	6.98747e-06	7738	Gut microbiota abundance (k_Bacteria.p_Bacteroidetes.c_Bacteroidia.o_Bacteroidales.f_Bacteroidaceae.g_Bacteroides.s_Bacteroides_fragilis)	TRUE	textfile	0.00723445817431184	56.3736008942814	20.1966190367276	2	TRUE
rs1285852	T	A	T	A	0.120344	-0.0541716	0.626225	0.706524	FALSE	TRUE	FALSE	finngen_R12_E4_LACTONAS	1	233151686	0.0488381	421086	0.267341	Lactose intolerance, other/unspecified || id:finngen_R12_E4_LACTONAS	Lactose intolerance, other/unspecified	Lactose intolerance, other/unspecified || ||	TRUE	MedicineITLab	ebi-a-GCST90027828	1	233287432	0.026745	6.80566e-06	7738	Gut microbiota abundance (k_Bacteria.p_Bacteroidetes.c_Bacteroidia.o_Bacteroidales.f_Bacteroidaceae.g_Bacteroides.s_Bacteroides_fragilis)	TRUE	textfile	0.00677984136338084	52.8068750226638	20.2471397532787	2	TRUE
rs12900979	T	C	T	C	0.11446	-0.0144267	0.571587	0.583606	FALSE	FALSE	FALSE	finngen_R12_E4_LACTONAS	15	92363892	0.0453158	421086	0.750214	Lactose intolerance, other/unspecified || id:finngen_R12_E4_LACTONAS	Lactose intolerance, other/unspecified	Lactose intolerance, other/unspecified || ||	TRUE	MedicineITLab	ebi-a-GCST90027828	15	92907122	0.0256081	7.83339e-06	7738	Gut microbiota abundance (k_Bacteria.p_Bacteroidetes.c_Bacteroidia.o_Bacteroidales.f_Bacteroidaceae.g_Bacteroides.s_Bacteroides_fragilis)	TRUE	textfile	0.00641626750925029	49.9567815257305	19.9780349709747	2	TRUE
rs34059605	A	C	A	C	0.206547	0.0144528	0.122624	0.0727916	FALSE	FALSE	FALSE	finngen_R12_E4_LACTONAS	12	10834637	0.0854102	421086	0.865626	Lactose intolerance, other/unspecified || id:finngen_R12_E4_LACTONAS	Lactose intolerance, other/unspecified	Lactose intolerance, other/unspecified || ||	TRUE	MedicineITLab	ebi-a-GCST90027828	12	10987236	0.0413572	5.90745e-07	7738	Gut microbiota abundance (k_Bacteria.p_Bacteroidetes.c_Bacteroidia.o_Bacteroidales.f_Bacteroidaceae.g_Bacteroides.s_Bacteroides_fragilis)	TRUE	textfile	0.00917971097703267	71.6721739603766	24.9422441838947	2	TRUE
rs3797248	A	G	A	G	-0.161285	0.0340506	0.147756	0.201151	FALSE	FALSE	FALSE	finngen_R12_E4_LACTONAS	5	54213356	0.0555012	421086	0.539538	Lactose intolerance, other/unspecified || id:finngen_R12_E4_LACTONAS	Lactose intolerance, other/unspecified	Lactose intolerance, other/unspecified || ||	TRUE	MedicineITLab	ebi-a-GCST90027828	5	53509186	0.0354143	5.25811e-06	7738	Gut microbiota abundance (k_Bacteria.p_Bacteroidetes.c_Bacteroidia.o_Bacteroidales.f_Bacteroidaceae.g_Bacteroides.s_Bacteroides_fragilis)	TRUE	textfile	0.00655129311166893	51.0150178468828	20.7410449743767	2	TRUE
rs3885195	T	C	T	C	-0.150624	-0.049407	0.236902	0.252682	FALSE	FALSE	FALSE	finngen_R12_E4_LACTONAS	11	82660464	0.051184	421086	0.334403	Lactose intolerance, other/unspecified || id:finngen_R12_E4_LACTONAS	Lactose intolerance, other/unspecified	Lactose intolerance, other/unspecified || ||	TRUE	MedicineITLab	ebi-a-GCST90027828	11	82371506	0.0300582	5.4124e-07	7738	Gut microbiota abundance (k_Bacteria.p_Bacteroidetes.c_Bacteroidia.o_Bacteroidales.f_Bacteroidaceae.g_Bacteroides.s_Bacteroides_fragilis)	TRUE	textfile	0.00820289951340539	63.9824724276473	25.1109078102835	2	TRUE
rs4430574	A	G	A	G	0.195673	-0.117636	0.0993103	0.106677	FALSE	FALSE	FALSE	finngen_R12_E4_LACTONAS	12	125501814	0.0720789	421086	0.102671	Lactose intolerance, other/unspecified || id:finngen_R12_E4_LACTONAS	Lactose intolerance, other/unspecified	Lactose intolerance, other/unspecified || ||	TRUE	MedicineITLab	ebi-a-GCST90027828	12	125986360	0.0429614	5.24807e-06	7738	Gut microbiota abundance (k_Bacteria.p_Bacteroidetes.c_Bacteroidia.o_Bacteroidales.f_Bacteroidaceae.g_Bacteroides.s_Bacteroides_fragilis)	TRUE	textfile	0.00684953821244469	53.3534742722667	20.7445947957098	2	TRUE
rs4772337	G	A	G	A	0.119468	-0.0711367	0.640448	0.596502	FALSE	FALSE	FALSE	finngen_R12_E4_LACTONAS	13	100873437	0.0455474	421086	0.118331	Lactose intolerance, other/unspecified || id:finngen_R12_E4_LACTONAS	Lactose intolerance, other/unspecified	Lactose intolerance, other/unspecified || ||	TRUE	MedicineITLab	ebi-a-GCST90027828	13	101525691	0.0269951	9.61967e-06	7738	Gut microbiota abundance (k_Bacteria.p_Bacteroidetes.c_Bacteroidia.o_Bacteroidales.f_Bacteroidaceae.g_Bacteroides.s_Bacteroides_fragilis)	TRUE	textfile	0.00657322903367551	51.1869634387349	19.5854387665998	2	TRUE
rs4902984	C	T	C	T	-0.256543	0.14941	0.942811	0.954637	FALSE	FALSE	FALSE	finngen_R12_E4_LACTONAS	14	72084210	0.107656	421086	0.165182	Lactose intolerance, other/unspecified || id:finngen_R12_E4_LACTONAS	Lactose intolerance, other/unspecified	Lactose intolerance, other/unspecified || ||	TRUE	MedicineITLab	ebi-a-GCST90027828	14	72550927	0.0563626	5.32243e-06	7738	Gut microbiota abundance (k_Bacteria.p_Bacteroidetes.c_Bacteroidia.o_Bacteroidales.f_Bacteroidaceae.g_Bacteroides.s_Bacteroides_fragilis)	TRUE	textfile	0.00709720708220103	55.2964443040423	20.717545455929	2	TRUE
rs55835510	A	T	A	T	0.158132	0.052254	0.237475	0.214511	FALSE	TRUE	FALSE	finngen_R12_E4_LACTONAS	5	108640236	0.0543645	421086	0.336462	Lactose intolerance, other/unspecified || id:finngen_R12_E4_LACTONAS	Lactose intolerance, other/unspecified	Lactose intolerance, other/unspecified || ||	TRUE	MedicineITLab	ebi-a-GCST90027828	5	107975937	0.0302849	1.77497e-07	7738	Gut microbiota abundance (k_Bacteria.p_Bacteroidetes.c_Bacteroidia.o_Bacteroidales.f_Bacteroidaceae.g_Bacteroides.s_Bacteroides_fragilis)	TRUE	textfile	0.00905610619410046	70.6982887280233	27.2638535103987	2	TRUE
rs6458025	C	T	C	T	-0.206994	0.154566	0.899891	0.932941	FALSE	FALSE	FALSE	finngen_R12_E4_LACTONAS	6	37793939	0.0896455	421086	0.084674	Lactose intolerance, other/unspecified || id:finngen_R12_E4_LACTONAS	Lactose intolerance, other/unspecified	Lactose intolerance, other/unspecified || ||	TRUE	MedicineITLab	ebi-a-GCST90027828	6	37761715	0.0452174	4.70035e-06	7738	Gut microbiota abundance (k_Bacteria.p_Bacteroidetes.c_Bacteroidia.o_Bacteroidales.f_Bacteroidaceae.g_Bacteroides.s_Bacteroides_fragilis)	TRUE	textfile	0.00771984430075777	60.1853369410355	20.9558046093089	2	TRUE
rs6909908	G	T	G	T	-0.227896	0.00880086	0.0759618	0.0724757	FALSE	FALSE	FALSE	finngen_R12_E4_LACTONAS	6	131479949	0.086021	421086	0.91851	Lactose intolerance, other/unspecified || id:finngen_R12_E4_LACTONAS	Lactose intolerance, other/unspecified	Lactose intolerance, other/unspecified || ||	TRUE	MedicineITLab	ebi-a-GCST90027828	6	131801089	0.0493096	3.8054e-06	7738	Gut microbiota abundance (k_Bacteria.p_Bacteroidetes.c_Bacteroidia.o_Bacteroidales.f_Bacteroidaceae.g_Bacteroides.s_Bacteroides_fragilis)	TRUE	textfile	0.00729102476752031	56.8176263222846	21.3604523769358	2	TRUE
rs77062729	G	A	G	A	-0.234443	0.0129619	0.0814636	0.0548522	FALSE	FALSE	FALSE	finngen_R12_E4_LACTONAS	8	129398706	0.0992242	421086	0.896066	Lactose intolerance, other/unspecified || id:finngen_R12_E4_LACTONAS	Lactose intolerance, other/unspecified	Lactose intolerance, other/unspecified || ||	TRUE	MedicineITLab	ebi-a-GCST90027828	8	130410952	0.0486633	1.45255e-06	7738	Gut microbiota abundance (k_Bacteria.p_Bacteroidetes.c_Bacteroidia.o_Bacteroidales.f_Bacteroidaceae.g_Bacteroides.s_Bacteroides_fragilis)	TRUE	textfile	0.00822554164503278	64.1605454041636	23.2098015678435	2	TRUE
rs912	C	T	C	T	0.184344	0.0103699	0.109284	0.114081	FALSE	FALSE	FALSE	finngen_R12_E4_LACTONAS	3	20986742	0.0696365	421086	0.881622	Lactose intolerance, other/unspecified || id:finngen_R12_E4_LACTONAS	Lactose intolerance, other/unspecified	Lactose intolerance, other/unspecified || ||	TRUE	MedicineITLab	ebi-a-GCST90027828	3	21028234	0.0411452	7.45332e-06	7738	Gut microbiota abundance (k_Bacteria.p_Bacteroidetes.c_Bacteroidia.o_Bacteroidales.f_Bacteroidaceae.g_Bacteroides.s_Bacteroides_fragilis)	TRUE	textfile	0.0066158225127712	51.5208557964534	20.0733408113719	2	TRUE
rs9818008	C	A	C	A	0.143936	0.000640058	0.801254	0.781357	FALSE	FALSE	FALSE	finngen_R12_E4_LACTONAS	3	185296310	0.0536642	421086	0.990484	Lactose intolerance, other/unspecified || id:finngen_R12_E4_LACTONAS	Lactose intolerance, other/unspecified	Lactose intolerance, other/unspecified || ||	TRUE	MedicineITLab	ebi-a-GCST90027828	3	185014098	0.032187	7.75408e-06	7738	Gut microbiota abundance (k_Bacteria.p_Bacteroidetes.c_Bacteroidia.o_Bacteroidales.f_Bacteroidaceae.g_Bacteroides.s_Bacteroides_fragilis)	TRUE	textfile	0.00659838211080274	51.3841361740801	19.9975991535986	2	TRUE
rs10140803	T	C	T	C	0.141662	-0.0505382	0.0691355	0.147331	FALSE	FALSE	FALSE	finngen_R12_E4_LACTONAS	14	63316759	0.0628086	421086	0.421029	Lactose intolerance, other/unspecified || id:finngen_R12_E4_LACTONAS	Lactose intolerance, other/unspecified	Lactose intolerance, other/unspecified || ||	TRUE	MedicineITLab	ebi-a-GCST90027510	14	63783474	0.031461	6.70718e-06	7738	Gut bacterial pathway abundance (POLYAMSYN.PWY..superpathway.of.polyamine.biosynthesis.I)	TRUE	textfile	0.00258299942624559	20.0338309352472	20.2750387259418	2	TRUE
rs10241729	G	A	G	A	-0.0861325	0.0486212	0.228727	0.197527	FALSE	FALSE	FALSE	finngen_R12_E4_LACTONAS	7	32250267	0.0557519	421086	0.383154	Lactose intolerance, other/unspecified || id:finngen_R12_E4_LACTONAS	Lactose intolerance, other/unspecified	Lactose intolerance, other/unspecified || ||	TRUE	MedicineITLab	ebi-a-GCST90027510	7	32289879	0.0190947	6.45818e-06	7738	Gut bacterial pathway abundance (POLYAMSYN.PWY..superpathway.of.polyamine.biosynthesis.I)	TRUE	textfile	0.00261751791825754	20.3022601453519	20.3473767566414	2	TRUE
rs12510598	A	G	A	G	-0.0815198	0.0435498	0.275054	0.222185	FALSE	FALSE	FALSE	finngen_R12_E4_LACTONAS	4	135067739	0.0535134	421086	0.415753	Lactose intolerance, other/unspecified || id:finngen_R12_E4_LACTONAS	Lactose intolerance, other/unspecified	Lactose intolerance, other/unspecified || ||	TRUE	MedicineITLab	ebi-a-GCST90027510	4	135988894	0.0180513	6.30144e-06	7738	Gut bacterial pathway abundance (POLYAMSYN.PWY..superpathway.of.polyamine.biosynthesis.I)	TRUE	textfile	0.00265020720104022	20.5564818434567	20.3943206455006	2	TRUE
rs17543785	G	A	G	A	-0.0837133	-0.00950234	0.265156	0.356322	FALSE	FALSE	FALSE	finngen_R12_E4_LACTONAS	1	193486201	0.0464929	421086	0.838055	Lactose intolerance, other/unspecified || id:finngen_R12_E4_LACTONAS	Lactose intolerance, other/unspecified	Lactose intolerance, other/unspecified || ||	TRUE	MedicineITLab	ebi-a-GCST90027510	1	193455331	0.018795	8.42772e-06	7738	Gut bacterial pathway abundance (POLYAMSYN.PWY..superpathway.of.polyamine.biosynthesis.I)	TRUE	textfile	0.00273096121011895	21.1845701608425	19.8382913640481	2	TRUE
rs17786325	C	T	C	T	-0.0768871	0.026189	0.687308	0.667134	FALSE	FALSE	FALSE	finngen_R12_E4_LACTONAS	3	1755038	0.0473314	421086	0.580049	Lactose intolerance, other/unspecified || id:finngen_R12_E4_LACTONAS	Lactose intolerance, other/unspecified	Lactose intolerance, other/unspecified || ||	TRUE	MedicineITLab	ebi-a-GCST90027510	3	1796722	0.0173451	9.30208e-06	7738	Gut bacterial pathway abundance (POLYAMSYN.PWY..superpathway.of.polyamine.biosynthesis.I)	TRUE	textfile	0.00254100269809826	19.7072731066242	19.6495833144514	2	TRUE
rs4678043	C	T	C	T	-0.0757748	-0.0622891	0.664659	0.685719	FALSE	FALSE	FALSE	finngen_R12_E4_LACTONAS	3	122202853	0.0479238	421086	0.193685	Lactose intolerance, other/unspecified || id:finngen_R12_E4_LACTONAS	Lactose intolerance, other/unspecified	Lactose intolerance, other/unspecified || ||	TRUE	MedicineITLab	ebi-a-GCST90027510	3	121921700	0.0170675	9.00803e-06	7738	Gut bacterial pathway abundance (POLYAMSYN.PWY..superpathway.of.polyamine.biosynthesis.I)	TRUE	textfile	0.00255955896011696	19.8515593520767	19.7110506756565	2	TRUE
rs80217121	C	T	C	T	0.141447	0.0752461	0.0857864	0.0989521	FALSE	FALSE	FALSE	finngen_R12_E4_LACTONAS	15	38495128	0.0754319	421086	0.318504	Lactose intolerance, other/unspecified || id:finngen_R12_E4_LACTONAS	Lactose intolerance, other/unspecified	Lactose intolerance, other/unspecified || ||	TRUE	MedicineITLab	ebi-a-GCST90027510	15	38787329	0.0300043	2.42611e-06	7738	Gut bacterial pathway abundance (POLYAMSYN.PWY..superpathway.of.polyamine.biosynthesis.I)	TRUE	textfile	0.00313822153331604	24.3537091160971	22.2239106990217	2	TRUE
rs10141037	C	G	C	G	0.159772	-0.00467262	0.244527	0.190302	FALSE	TRUE	FALSE	finngen_R12_E4_LACTONAS	14	22046025	0.0568084	421086	0.934446	Lactose intolerance, other/unspecified || id:finngen_R12_E4_LACTONAS	Lactose intolerance, other/unspecified	Lactose intolerance, other/unspecified || ||	TRUE	MedicineITLab	ebi-a-GCST90027848	14	22514273	0.034655	4.01994e-06	7738	Gut microbiota abundance (k_Bacteria.p_Firmicutes.c_Clostridia.o_Clostridiales.f_Lachnospiraceae.g_Dorea.s_Dorea_unclassified)	TRUE	textfile	0.00943142045638067	73.6561507777444	21.2554124649468	2	TRUE
rs112541720	T	C	T	C	0.218002	0.0149228	0.143656	0.183149	FALSE	FALSE	FALSE	finngen_R12_E4_LACTONAS	4	109603328	0.0576193	421086	0.795644	Lactose intolerance, other/unspecified || id:finngen_R12_E4_LACTONAS	Lactose intolerance, other/unspecified	Lactose intolerance, other/unspecified || ||	TRUE	MedicineITLab	ebi-a-GCST90027848	4	110524484	0.0427334	3.37062e-07	7738	Gut microbiota abundance (k_Bacteria.p_Firmicutes.c_Clostridia.o_Clostridiales.f_Lachnospiraceae.g_Dorea.s_Dorea_unclassified)	TRUE	textfile	0.0116929200538952	91.5266432593665	26.0247196565024	2	TRUE
rs11592751	T	C	T	C	0.144671	-0.0181762	0.331134	0.275911	FALSE	FALSE	FALSE	finngen_R12_E4_LACTONAS	10	110467715	0.0496869	421086	0.714503	Lactose intolerance, other/unspecified || id:finngen_R12_E4_LACTONAS	Lactose intolerance, other/unspecified	Lactose intolerance, other/unspecified || ||	TRUE	MedicineITLab	ebi-a-GCST90027848	10	112227473	0.0313611	3.96744e-06	7738	Gut microbiota abundance (k_Bacteria.p_Firmicutes.c_Clostridia.o_Clostridiales.f_Lachnospiraceae.g_Dorea.s_Dorea_unclassified)	TRUE	textfile	0.00927119804173574	72.3931593682375	21.2804296588739	2	TRUE
rs1163447	A	C	A	C	-0.290113	-0.0427095	0.0585783	0.0523792	FALSE	FALSE	FALSE	finngen_R12_E4_LACTONAS	3	109337904	0.0999847	421086	0.669262	Lactose intolerance, other/unspecified || id:finngen_R12_E4_LACTONAS	Lactose intolerance, other/unspecified	Lactose intolerance, other/unspecified || ||	TRUE	MedicineITLab	ebi-a-GCST90027848	3	109056751	0.0630046	4.13209e-06	7738	Gut microbiota abundance (k_Bacteria.p_Firmicutes.c_Clostridia.o_Clostridiales.f_Lachnospiraceae.g_Dorea.s_Dorea_unclassified)	TRUE	textfile	0.00928293574349877	72.4856707354683	21.2026362490255	2	TRUE
rs13203138	C	A	C	A	-0.237483	-0.026412	0.129907	0.133685	FALSE	FALSE	FALSE	finngen_R12_E4_LACTONAS	6	163761119	0.0667246	421086	0.692226	Lactose intolerance, other/unspecified || id:finngen_R12_E4_LACTONAS	Lactose intolerance, other/unspecified	Lactose intolerance, other/unspecified || ||	TRUE	MedicineITLab	ebi-a-GCST90027848	6	164182151	0.0511397	3.42035e-06	7738	Gut microbiota abundance (k_Bacteria.p_Firmicutes.c_Clostridia.o_Clostridiales.f_Lachnospiraceae.g_Dorea.s_Dorea_unclassified)	TRUE	textfile	0.0127495036299494	99.9038850260744	21.5649621887905	2	TRUE
rs3107045	G	A	G	A	0.287782	-0.0761914	0.938021	0.932224	FALSE	FALSE	FALSE	finngen_R12_E4_LACTONAS	8	95780521	0.0888768	421086	0.391296	Lactose intolerance, other/unspecified || id:finngen_R12_E4_LACTONAS	Lactose intolerance, other/unspecified	Lactose intolerance, other/unspecified || ||	TRUE	MedicineITLab	ebi-a-GCST90027848	8	96792749	0.0649437	9.36871e-06	7738	Gut microbiota abundance (k_Bacteria.p_Firmicutes.c_Clostridia.o_Clostridiales.f_Lachnospiraceae.g_Dorea.s_Dorea_unclassified)	TRUE	textfile	0.00962973585985094	75.2199852006713	19.6360078640234	2	TRUE
rs4633561	T	C	T	C	0.150745	-0.0202855	0.675735	0.607095	FALSE	FALSE	FALSE	finngen_R12_E4_LACTONAS	13	26464678	0.0455317	421086	0.65594	Lactose intolerance, other/unspecified || id:finngen_R12_E4_LACTONAS	Lactose intolerance, other/unspecified	Lactose intolerance, other/unspecified || ||	TRUE	MedicineITLab	ebi-a-GCST90027848	13	27038815	0.0320751	2.60483e-06	7738	Gut microbiota abundance (k_Bacteria.p_Firmicutes.c_Clostridia.o_Clostridiales.f_Lachnospiraceae.g_Dorea.s_Dorea_unclassified)	TRUE	textfile	0.00995846306370314	77.8135738619666	22.0876643558517	2	TRUE
rs6564810	A	C	A	C	0.141282	0.130498	0.422613	0.498808	FALSE	FALSE	FALSE	finngen_R12_E4_LACTONAS	16	74028345	0.044033	421086	0.00304032	Lactose intolerance, other/unspecified || id:finngen_R12_E4_LACTONAS	Lactose intolerance, other/unspecified	Lactose intolerance, other/unspecified || ||	TRUE	MedicineITLab	ebi-a-GCST90027848	16	74062244	0.0313588	6.62659e-06	7738	Gut microbiota abundance (k_Bacteria.p_Firmicutes.c_Clostridia.o_Clostridiales.f_Lachnospiraceae.g_Dorea.s_Dorea_unclassified)	TRUE	textfile	0.0097412237223555	76.0994080753429	20.2980724267862	2	TRUE
rs73883469	T	A	T	A	0.206224	0.0606784	0.150288	0.180897	FALSE	TRUE	FALSE	finngen_R12_E4_LACTONAS	3	180018965	0.0577447	421086	0.293349	Lactose intolerance, other/unspecified || id:finngen_R12_E4_LACTONAS	Lactose intolerance, other/unspecified	Lactose intolerance, other/unspecified || ||	TRUE	MedicineITLab	ebi-a-GCST90027848	3	179736753	0.0415054	6.74342e-07	7738	Gut microbiota abundance (k_Bacteria.p_Firmicutes.c_Clostridia.o_Clostridiales.f_Lachnospiraceae.g_Dorea.s_Dorea_unclassified)	TRUE	textfile	0.0108618666058916	84.9501169011122	24.6870504979489	2	TRUE
rs10144174	A	T	A	T	-0.0936504	0.039114	0.730158	0.704309	FALSE	TRUE	FALSE	finngen_R12_E4_LACTONAS	14	83110802	0.0486926	421086	0.42181	Lactose intolerance, other/unspecified || id:finngen_R12_E4_LACTONAS	Lactose intolerance, other/unspecified	Lactose intolerance, other/unspecified || ||	TRUE	MedicineITLab	ebi-a-GCST90027836	14	83577146	0.0208602	7.14167e-06	7738	Gut microbiota abundance (k_Bacteria.p_Bacteroidetes.c_Bacteroidia.o_Bacteroidales.f_Bacteroidaceae.g_Bacteroides.s_Bacteroides_thetaiotaomicron)	TRUE	textfile	0.00345601536016968	26.8284543766881	20.1549784166136	2	TRUE
rs12938892	G	A	G	A	-0.095204	0.0160364	0.36877	0.431378	FALSE	FALSE	FALSE	finngen_R12_E4_LACTONAS	17	10103775	0.0458676	421086	0.726621	Lactose intolerance, other/unspecified || id:finngen_R12_E4_LACTONAS	Lactose intolerance, other/unspecified	Lactose intolerance, other/unspecified || ||	TRUE	MedicineITLab	ebi-a-GCST90027836	17	10007092	0.0208389	4.91077e-06	7738	Gut microbiota abundance (k_Bacteria.p_Bacteroidetes.c_Bacteroidia.o_Bacteroidales.f_Bacteroidaceae.g_Bacteroides.s_Bacteroides_thetaiotaomicron)	TRUE	textfile	0.00421971968061468	32.7820826485588	20.8718435199242	2	TRUE
rs1811207	G	A	G	A	-0.117849	0.02487	0.829355	0.814625	FALSE	FALSE	FALSE	finngen_R12_E4_LACTONAS	7	39776678	0.0577761	421086	0.666865	Lactose intolerance, other/unspecified || id:finngen_R12_E4_LACTONAS	Lactose intolerance, other/unspecified	Lactose intolerance, other/unspecified || ||	TRUE	MedicineITLab	ebi-a-GCST90027836	7	39816277	0.0249058	2.22531e-06	7738	Gut microbiota abundance (k_Bacteria.p_Bacteroidetes.c_Bacteroidia.o_Bacteroidales.f_Bacteroidaceae.g_Bacteroides.s_Bacteroides_thetaiotaomicron)	TRUE	textfile	0.00393111577193233	30.5311330302587	22.3898307593258	2	TRUE
rs4405810	T	C	T	C	-0.0909832	0.044598	0.704113	0.771166	FALSE	FALSE	FALSE	finngen_R12_E4_LACTONAS	2	45628032	0.0531593	421086	0.401498	Lactose intolerance, other/unspecified || id:finngen_R12_E4_LACTONAS	Lactose intolerance, other/unspecified	Lactose intolerance, other/unspecified || ||	TRUE	MedicineITLab	ebi-a-GCST90027836	2	45855171	0.0197315	4.00636e-06	7738	Gut microbiota abundance (k_Bacteria.p_Bacteroidetes.c_Bacteroidia.o_Bacteroidales.f_Bacteroidaceae.g_Bacteroides.s_Bacteroides_thetaiotaomicron)	TRUE	textfile	0.00344921811185086	26.7755058730897	21.2619068579749	2	TRUE
rs62199113	T	A	T	A	0.107775	-0.0325465	0.251897	0.290741	FALSE	TRUE	FALSE	finngen_R12_E4_LACTONAS	20	61054264	0.0488452	421086	0.505207	Lactose intolerance, other/unspecified || id:finngen_R12_E4_LACTONAS	Lactose intolerance, other/unspecified	Lactose intolerance, other/unspecified || ||	TRUE	MedicineITLab	ebi-a-GCST90027836	20	59629320	0.021175	3.58625e-07	7738	Gut microbiota abundance (k_Bacteria.p_Bacteroidetes.c_Bacteroidia.o_Bacteroidales.f_Bacteroidaceae.g_Bacteroides.s_Bacteroides_thetaiotaomicron)	TRUE	textfile	0.00437774489528031	34.015144133481	25.9053357289914	2	TRUE
rs72833501	T	C	T	C	0.190637	0.0402412	0.0579915	0.066562	FALSE	FALSE	FALSE	finngen_R12_E4_LACTONAS	6	217062	0.089215	421086	0.651948	Lactose intolerance, other/unspecified || id:finngen_R12_E4_LACTONAS	Lactose intolerance, other/unspecified	Lactose intolerance, other/unspecified || ||	TRUE	MedicineITLab	ebi-a-GCST90027836	6	217062	0.0391636	1.12907e-06	7738	Gut microbiota abundance (k_Bacteria.p_Bacteroidetes.c_Bacteroidia.o_Bacteroidales.f_Bacteroidaceae.g_Bacteroides.s_Bacteroides_thetaiotaomicron)	TRUE	textfile	0.00397066775968311	30.8395393535431	23.694588872187	2	TRUE
rs74500162	C	T	C	T	0.15339	-0.0454099	0.0911572	0.0889441	FALSE	FALSE	FALSE	finngen_R12_E4_LACTONAS	6	107252586	0.0779162	421086	0.560024	Lactose intolerance, other/unspecified || id:finngen_R12_E4_LACTONAS	Lactose intolerance, other/unspecified	Lactose intolerance, other/unspecified || ||	TRUE	MedicineITLab	ebi-a-GCST90027836	6	107573790	0.0326079	2.55006e-06	7738	Gut microbiota abundance (k_Bacteria.p_Bacteroidetes.c_Bacteroidia.o_Bacteroidales.f_Bacteroidaceae.g_Bacteroides.s_Bacteroides_thetaiotaomicron)	TRUE	textfile	0.00389855655195062	30.2772711396667	22.1283195304188	2	TRUE
rs77761288	A	G	A	G	-0.178567	-0.0328789	0.0693629	0.0446647	FALSE	FALSE	FALSE	finngen_R12_E4_LACTONAS	4	162839519	0.10761	421086	0.759957	Lactose intolerance, other/unspecified || id:finngen_R12_E4_LACTONAS	Lactose intolerance, other/unspecified	Lactose intolerance, other/unspecified || ||	TRUE	MedicineITLab	ebi-a-GCST90027836	4	163760671	0.0360015	7.04937e-07	7738	Gut microbiota abundance (k_Bacteria.p_Bacteroidetes.c_Bacteroidia.o_Bacteroidales.f_Bacteroidaceae.g_Bacteroides.s_Bacteroides_thetaiotaomicron)	TRUE	textfile	0.00411661265175778	31.9777555068927	24.6014787607566	2	TRUE
rs10145379	G	T	G	T	0.169767	0.0102802	0.585952	0.622336	FALSE	FALSE	FALSE	finngen_R12_E4_LACTONAS	14	37596608	0.0459561	421086	0.822993	Lactose intolerance, other/unspecified || id:finngen_R12_E4_LACTONAS	Lactose intolerance, other/unspecified	Lactose intolerance, other/unspecified || ||	TRUE	MedicineITLab	ebi-a-GCST90027833	14	38065813	0.0347573	1.03767e-06	7738	Gut microbiota abundance (k_Bacteria.p_Bacteroidetes.c_Bacteroidia.o_Bacteroidales.f_Bacteroidaceae.g_Bacteroides.s_Bacteroides_plebeius)	TRUE	textfile	0.0139845751205065	109.719047392651	23.8569260028006	2	TRUE
rs12578852	T	C	T	C	-0.293991	0.0103589	0.0886438	0.08577	FALSE	FALSE	FALSE	finngen_R12_E4_LACTONAS	12	108305997	0.0805502	421086	0.897673	Lactose intolerance, other/unspecified || id:finngen_R12_E4_LACTONAS	Lactose intolerance, other/unspecified	Lactose intolerance, other/unspecified || ||	TRUE	MedicineITLab	ebi-a-GCST90027833	12	108699774	0.0608828	1.3735e-06	7738	Gut microbiota abundance (k_Bacteria.p_Bacteroidetes.c_Bacteroidia.o_Bacteroidales.f_Bacteroidaceae.g_Bacteroides.s_Bacteroides_plebeius)	TRUE	textfile	0.0139647956282608	109.561665244051	23.3173309116314	2	TRUE
rs1828518	T	C	T	C	-0.202383	0.0639305	0.82148	0.767739	FALSE	FALSE	FALSE	finngen_R12_E4_LACTONAS	16	78601296	0.0525721	421086	0.223964	Lactose intolerance, other/unspecified || id:finngen_R12_E4_LACTONAS	Lactose intolerance, other/unspecified	Lactose intolerance, other/unspecified || ||	TRUE	MedicineITLab	ebi-a-GCST90027833	16	78635193	0.0449495	6.71723e-06	7738	Gut microbiota abundance (k_Bacteria.p_Bacteroidetes.c_Bacteroidia.o_Bacteroidales.f_Bacteroidaceae.g_Bacteroides.s_Bacteroides_plebeius)	TRUE	textfile	0.0120132890565486	94.0648321602569	20.2720807887956	2	TRUE
rs2432926	A	G	A	G	0.367179	0.0365816	0.051061	0.0429407	FALSE	FALSE	FALSE	finngen_R12_E4_LACTONAS	5	155617349	0.109044	421086	0.737266	Lactose intolerance, other/unspecified || id:finngen_R12_E4_LACTONAS	Lactose intolerance, other/unspecified	Lactose intolerance, other/unspecified || ||	TRUE	MedicineITLab	ebi-a-GCST90027833	5	154996909	0.0767104	1.69672e-06	7738	Gut microbiota abundance (k_Bacteria.p_Bacteroidetes.c_Bacteroidia.o_Bacteroidales.f_Bacteroidaceae.g_Bacteroides.s_Bacteroides_plebeius)	TRUE	textfile	0.0130651162079181	102.40973406078	22.911165091747	2	TRUE
rs28681338	A	G	A	G	-0.25565	0.0492076	0.100041	0.133997	FALSE	FALSE	FALSE	finngen_R12_E4_LACTONAS	22	43485936	0.065032	421086	0.449249	Lactose intolerance, other/unspecified || id:finngen_R12_E4_LACTONAS	Lactose intolerance, other/unspecified	Lactose intolerance, other/unspecified || ||	TRUE	MedicineITLab	ebi-a-GCST90027833	22	43881816	0.0570272	7.36173e-06	7738	Gut microbiota abundance (k_Bacteria.p_Bacteroidetes.c_Bacteroidia.o_Bacteroidales.f_Bacteroidaceae.g_Bacteroides.s_Bacteroides_plebeius)	TRUE	textfile	0.011768533244386	92.125555845192	20.096827143723	2	TRUE
rs34375501	C	T	C	T	-0.174622	-0.0113587	0.237815	0.236244	FALSE	FALSE	FALSE	finngen_R12_E4_LACTONAS	19	30789847	0.052329	421086	0.828159	Lactose intolerance, other/unspecified || id:finngen_R12_E4_LACTONAS	Lactose intolerance, other/unspecified	Lactose intolerance, other/unspecified || ||	TRUE	MedicineITLab	ebi-a-GCST90027833	19	31280754	0.0394652	9.6574e-06	7738	Gut microbiota abundance (k_Bacteria.p_Bacteroidetes.c_Bacteroidia.o_Bacteroidales.f_Bacteroidaceae.g_Bacteroides.s_Bacteroides_plebeius)	TRUE	textfile	0.011054205988528	86.4712080733723	19.5780439882956	2	TRUE
rs7070312	G	T	G	T	-0.208945	-0.0237883	0.164993	0.242524	FALSE	FALSE	FALSE	finngen_R12_E4_LACTONAS	10	15756478	0.0522504	421086	0.648912	Lactose intolerance, other/unspecified || id:finngen_R12_E4_LACTONAS	Lactose intolerance, other/unspecified	Lactose intolerance, other/unspecified || ||	TRUE	MedicineITLab	ebi-a-GCST90027833	10	15798477	0.0458115	5.09178e-06	7738	Gut microbiota abundance (k_Bacteria.p_Bacteroidetes.c_Bacteroidia.o_Bacteroidales.f_Bacteroidaceae.g_Bacteroides.s_Bacteroides_plebeius)	TRUE	textfile	0.0120295559725981	94.1937540405184	20.8024718016806	2	TRUE
rs10145503	G	A	G	A	-0.0925465	-0.121872	0.198072	0.108837	FALSE	FALSE	FALSE	finngen_R12_E4_LACTONAS	14	57919910	0.0714509	421086	0.0880684	Lactose intolerance, other/unspecified || id:finngen_R12_E4_LACTONAS	Lactose intolerance, other/unspecified	Lactose intolerance, other/unspecified || ||	TRUE	MedicineITLab	ebi-a-GCST90027598	14	58386628	0.0202458	4.85065e-06	7738	Gut bacterial pathway abundance (PWY.6737..starch.degradation.V)	TRUE	textfile	0.00272087416989199	21.1061096468495	20.8953722822273	2	TRUE
rs12420239	A	G	A	G	-0.095626	0.0331479	0.186183	0.139195	FALSE	FALSE	FALSE	finngen_R12_E4_LACTONAS	11	70579617	0.0639459	421086	0.604198	Lactose intolerance, other/unspecified || id:finngen_R12_E4_LACTONAS	Lactose intolerance, other/unspecified	Lactose intolerance, other/unspecified || ||	TRUE	MedicineITLab	ebi-a-GCST90027598	11	70425722	0.0211507	6.1495e-06	7738	Gut bacterial pathway abundance (PWY.6737..starch.degradation.V)	TRUE	textfile	0.00277107804063178	21.4966285576713	20.4410165093083	2	TRUE
rs12868026	A	G	A	G	0.16246	-0.039335	0.0538899	0.0514143	FALSE	FALSE	FALSE	finngen_R12_E4_LACTONAS	13	54529052	0.100232	421086	0.694735	Lactose intolerance, other/unspecified || id:finngen_R12_E4_LACTONAS	Lactose intolerance, other/unspecified	Lactose intolerance, other/unspecified || ||	TRUE	MedicineITLab	ebi-a-GCST90027598	13	55103187	0.0356943	5.32819e-06	7738	Gut bacterial pathway abundance (PWY.6737..starch.degradation.V)	TRUE	textfile	0.00269136096934021	20.8765548035885	20.7154875409562	2	TRUE
rs17067756	G	A	G	A	-0.173672	-0.0388718	0.0585032	0.065929	FALSE	FALSE	FALSE	finngen_R12_E4_LACTONAS	6	106801426	0.0894281	421086	0.663801	Lactose intolerance, other/unspecified || id:finngen_R12_E4_LACTONAS	Lactose intolerance, other/unspecified	Lactose intolerance, other/unspecified || ||	TRUE	MedicineITLab	ebi-a-GCST90027598	6	107249301	0.038162	5.34121e-06	7738	Gut bacterial pathway abundance (PWY.6737..starch.degradation.V)	TRUE	textfile	0.0033226766302482	25.7899179693328	20.710822989278	2	TRUE
rs6035564	A	G	A	G	-0.077432	0.0143192	0.541036	0.552004	FALSE	FALSE	FALSE	finngen_R12_E4_LACTONAS	20	20151899	0.0447683	421086	0.749081	Lactose intolerance, other/unspecified || id:finngen_R12_E4_LACTONAS	Lactose intolerance, other/unspecified	Lactose intolerance, other/unspecified || ||	TRUE	MedicineITLab	ebi-a-GCST90027598	20	20132543	0.0161053	1.52563e-06	7738	Gut bacterial pathway abundance (PWY.6737..starch.degradation.V)	TRUE	textfile	0.00297766430519408	23.1040070420575	23.1155012663071	2	TRUE
rs7083857	G	C	G	C	0.136762	0.0350974	0.0977465	0.165107	FALSE	TRUE	FALSE	finngen_R12_E4_LACTONAS	10	123920939	0.0604117	421086	0.56126	Lactose intolerance, other/unspecified || id:finngen_R12_E4_LACTONAS	Lactose intolerance, other/unspecified	Lactose intolerance, other/unspecified || ||	TRUE	MedicineITLab	ebi-a-GCST90027598	10	125680455	0.027691	7.85833e-07	7738	Gut bacterial pathway abundance (PWY.6737..starch.degradation.V)	TRUE	textfile	0.00329906348761522	25.6060310623318	24.3923479947999	2	TRUE
rs10146289	A	G	A	G	0.082696	0.00709069	0.413617	0.341483	FALSE	FALSE	FALSE	finngen_R12_E4_LACTONAS	14	32472316	0.0475149	421086	0.881372	Lactose intolerance, other/unspecified || id:finngen_R12_E4_LACTONAS	Lactose intolerance, other/unspecified	Lactose intolerance, other/unspecified || ||	TRUE	MedicineITLab	ebi-a-GCST90027576	14	32941522	0.0186892	9.65273e-06	7738	Gut bacterial pathway abundance (PWY.6284..superpathway.of.unsaturated.fatty.acids.biosynthesis..E..coli.)	TRUE	textfile	0.00331725420719634	25.7476901804475	19.5788682226352	2	TRUE
rs117882621	G	C	G	C	-0.178562	0.0736758	0.0745627	0.129855	FALSE	TRUE	FALSE	finngen_R12_E4_LACTONAS	9	133545249	0.0671248	421086	0.272382	Lactose intolerance, other/unspecified || id:finngen_R12_E4_LACTONAS	Lactose intolerance, other/unspecified	Lactose intolerance, other/unspecified || ||	TRUE	MedicineITLab	ebi-a-GCST90027576	9	136410371	0.0392434	5.36155e-06	7738	Gut bacterial pathway abundance (PWY.6284..superpathway.of.unsaturated.fatty.acids.biosynthesis..E..coli.)	TRUE	textfile	0.00440024344600266	34.1907308375585	20.703550457476	2	TRUE
rs12511142	A	C	A	C	0.0797793	0.00575254	0.532631	0.488901	FALSE	FALSE	FALSE	finngen_R12_E4_LACTONAS	4	184258222	0.0444514	421086	0.897032	Lactose intolerance, other/unspecified || id:finngen_R12_E4_LACTONAS	Lactose intolerance, other/unspecified	Lactose intolerance, other/unspecified || ||	TRUE	MedicineITLab	ebi-a-GCST90027576	4	185179375	0.0179054	8.36566e-06	7738	Gut bacterial pathway abundance (PWY.6284..superpathway.of.unsaturated.fatty.acids.biosynthesis..E..coli.)	TRUE	textfile	0.00316881423803168	24.5918740259664	19.8523712405563	2	TRUE
rs142578694	T	C	T	C	-0.116457	-0.0747398	0.170457	0.134065	FALSE	FALSE	FALSE	finngen_R12_E4_LACTONAS	19	12756956	0.0656989	421086	0.255283	Lactose intolerance, other/unspecified || id:finngen_R12_E4_LACTONAS	Lactose intolerance, other/unspecified	Lactose intolerance, other/unspecified || ||	TRUE	MedicineITLab	ebi-a-GCST90027576	19	12867770	0.0249979	3.18266e-06	7738	Gut bacterial pathway abundance (PWY.6284..superpathway.of.unsaturated.fatty.acids.biosynthesis..E..coli.)	TRUE	textfile	0.00383543772641409	29.7851854756008	21.7032185459778	2	TRUE
rs17033379	C	G	C	G	-0.120386	0.0407945	0.144102	0.196132	FALSE	TRUE	FALSE	finngen_R12_E4_LACTONAS	2	45284595	0.0559678	421086	0.466067	Lactose intolerance, other/unspecified || id:finngen_R12_E4_LACTONAS	Lactose intolerance, other/unspecified	Lactose intolerance, other/unspecified || ||	TRUE	MedicineITLab	ebi-a-GCST90027576	2	45511734	0.0256997	2.80886e-06	7738	Gut bacterial pathway abundance (PWY.6284..superpathway.of.unsaturated.fatty.acids.biosynthesis..E..coli.)	TRUE	textfile	0.00357498303265603	27.7552934437548	21.9429928613227	2	TRUE
rs2903400	T	G	T	G	-0.106115	-0.0466181	0.210115	0.184166	FALSE	FALSE	FALSE	finngen_R12_E4_LACTONAS	7	70805686	0.0580651	421086	0.422056	Lactose intolerance, other/unspecified || id:finngen_R12_E4_LACTONAS	Lactose intolerance, other/unspecified	Lactose intolerance, other/unspecified || ||	TRUE	MedicineITLab	ebi-a-GCST90027576	7	70270672	0.0230007	3.95859e-06	7738	Gut bacterial pathway abundance (PWY.6284..superpathway.of.unsaturated.fatty.acids.biosynthesis..E..coli.)	TRUE	textfile	0.00373770031067381	29.0233301133541	21.2848919490542	2	TRUE
rs34824853	A	G	A	G	-0.188816	-0.0955135	0.0632517	0.084646	FALSE	FALSE	FALSE	finngen_R12_E4_LACTONAS	17	18316428	0.0804342	421086	0.235041	Lactose intolerance, other/unspecified || id:finngen_R12_E4_LACTONAS	Lactose intolerance, other/unspecified	Lactose intolerance, other/unspecified || ||	TRUE	MedicineITLab	ebi-a-GCST90027576	17	18219742	0.0426358	9.48528e-06	7738	Gut bacterial pathway abundance (PWY.6284..superpathway.of.unsaturated.fatty.acids.biosynthesis..E..coli.)	TRUE	textfile	0.00422476637314881	32.8214556448052	19.6123101875934	2	TRUE
rs3774046	G	A	G	A	0.108148	0.0866787	0.169099	0.133335	FALSE	FALSE	FALSE	finngen_R12_E4_LACTONAS	3	171019214	0.0655907	421086	0.186331	Lactose intolerance, other/unspecified || id:finngen_R12_E4_LACTONAS	Lactose intolerance, other/unspecified	Lactose intolerance, other/unspecified || ||	TRUE	MedicineITLab	ebi-a-GCST90027576	3	170737003	0.024014	6.68375e-06	7738	Gut bacterial pathway abundance (PWY.6284..superpathway.of.unsaturated.fatty.acids.biosynthesis..E..coli.)	TRUE	textfile	0.00328667908656357	25.5095912537363	20.2818689458716	2	TRUE
rs61406022	A	G	A	G	0.101809	-0.00641643	0.23517	0.289776	FALSE	FALSE	FALSE	finngen_R12_E4_LACTONAS	5	178770893	0.0490124	421086	0.895843	Lactose intolerance, other/unspecified || id:finngen_R12_E4_LACTONAS	Lactose intolerance, other/unspecified	Lactose intolerance, other/unspecified || ||	TRUE	MedicineITLab	ebi-a-GCST90027576	5	178197894	0.0220395	3.8484e-06	7738	Gut bacterial pathway abundance (PWY.6284..superpathway.of.unsaturated.fatty.acids.biosynthesis..E..coli.)	TRUE	textfile	0.00372862899750344	28.9526275312535	21.3387447290999	2	TRUE
rs10152918	A	G	A	G	-0.204226	-0.065368	0.417203	0.307393	FALSE	FALSE	FALSE	finngen_R12_E4_LACTONAS	15	89808343	0.0482617	421086	0.175593	Lactose intolerance, other/unspecified || id:finngen_R12_E4_LACTONAS	Lactose intolerance, other/unspecified	Lactose intolerance, other/unspecified || ||	TRUE	MedicineITLab	ebi-a-GCST90027597	15	90351574	0.0422004	1.30215e-06	7738	Gut bacterial pathway abundance (PWY.6731..starch.degradation.III)	TRUE	textfile	0.0202822806767683	160.151970532762	23.4201098410551	2	TRUE
rs1030115	G	A	G	A	-0.28897	-0.0459283	0.110073	0.06755	FALSE	FALSE	FALSE	finngen_R12_E4_LACTONAS	1	237305765	0.0895269	421086	0.607943	Lactose intolerance, other/unspecified || id:finngen_R12_E4_LACTONAS	Lactose intolerance, other/unspecified	Lactose intolerance, other/unspecified || ||	TRUE	MedicineITLab	ebi-a-GCST90027597	1	237469065	0.0623148	3.53061e-06	7738	Gut bacterial pathway abundance (PWY.6731..starch.degradation.III)	TRUE	textfile	0.0163595253111413	128.662139331976	21.5041908080913	2	TRUE
rs11822940	C	G	C	G	-0.201517	-0.00992899	0.261848	0.214236	FALSE	TRUE	FALSE	finngen_R12_E4_LACTONAS	11	119650287	0.05405	421086	0.854249	Lactose intolerance, other/unspecified || id:finngen_R12_E4_LACTONAS	Lactose intolerance, other/unspecified	Lactose intolerance, other/unspecified || ||	TRUE	MedicineITLab	ebi-a-GCST90027597	11	119520997	0.0404339	6.23304e-07	7738	Gut bacterial pathway abundance (PWY.6731..starch.degradation.III)	TRUE	textfile	0.0156981486018135	123.377678718296	24.8388859270436	2	TRUE
rs12451647	G	A	G	A	-0.176071	-0.0909426	0.713511	0.673466	FALSE	FALSE	FALSE	finngen_R12_E4_LACTONAS	17	11749956	0.0473943	421086	0.0550035	Lactose intolerance, other/unspecified || id:finngen_R12_E4_LACTONAS	Lactose intolerance, other/unspecified	Lactose intolerance, other/unspecified || ||	TRUE	MedicineITLab	ebi-a-GCST90027597	17	11653273	0.0387149	5.41901e-06	7738	Gut bacterial pathway abundance (PWY.6731..starch.degradation.III)	TRUE	textfile	0.0126740168948873	99.3047852245271	20.6832784163872	2	TRUE
rs2166227	C	G	C	G	-0.166098	0.00948567	0.324661	0.30565	FALSE	TRUE	FALSE	finngen_R12_E4_LACTONAS	10	48558155	0.0482326	421086	0.84409	Lactose intolerance, other/unspecified || id:finngen_R12_E4_LACTONAS	Lactose intolerance, other/unspecified	Lactose intolerance, other/unspecified || ||	TRUE	MedicineITLab	ebi-a-GCST90027597	10	49766200	0.036818	6.44243e-06	7738	Gut bacterial pathway abundance (PWY.6731..starch.degradation.III)	TRUE	textfile	0.0120979212808767	94.7356231401058	20.3520621145753	2	TRUE
rs2368650	G	A	G	A	-0.211497	0.0217029	0.282367	0.341291	FALSE	FALSE	FALSE	finngen_R12_E4_LACTONAS	4	8975976	0.0496632	421086	0.66211	Lactose intolerance, other/unspecified || id:finngen_R12_E4_LACTONAS	Lactose intolerance, other/unspecified	Lactose intolerance, other/unspecified || ||	TRUE	MedicineITLab	ebi-a-GCST90027597	4	8977702	0.0465319	5.48833e-06	7738	Gut bacterial pathway abundance (PWY.6731..starch.degradation.III)	TRUE	textfile	0.0181282031594808	142.829013006595	20.6588836980212	2	TRUE
rs2602034	A	G	A	G	0.159327	0.142426	0.605644	0.541392	FALSE	FALSE	FALSE	finngen_R12_E4_LACTONAS	15	99196485	0.0442036	421086	0.00127274	Lactose intolerance, other/unspecified || id:finngen_R12_E4_LACTONAS	Lactose intolerance, other/unspecified	Lactose intolerance, other/unspecified || ||	TRUE	MedicineITLab	ebi-a-GCST90027597	15	99736690	0.0358941	9.04607e-06	7738	Gut bacterial pathway abundance (PWY.6731..starch.degradation.III)	TRUE	textfile	0.0121259179492563	94.9575486996412	19.7030119513823	2	TRUE
rs4440429	T	C	T	C	-0.163017	0.0444332	0.639166	0.550038	FALSE	FALSE	FALSE	finngen_R12_E4_LACTONAS	6	68495475	0.0448157	421086	0.321458	Lactose intolerance, other/unspecified || id:finngen_R12_E4_LACTONAS	Lactose intolerance, other/unspecified	Lactose intolerance, other/unspecified || ||	TRUE	MedicineITLab	ebi-a-GCST90027597	6	69205367	0.0358625	5.47772e-06	7738	Gut bacterial pathway abundance (PWY.6731..starch.degradation.III)	TRUE	textfile	0.0122579234928372	96.00410714092	20.6625858307959	2	TRUE
rs457793	G	C	G	C	0.162257	-0.0552298	0.663735	0.727723	FALSE	TRUE	FALSE	finngen_R12_E4_LACTONAS	13	32103137	0.0498747	421086	0.268133	Lactose intolerance, other/unspecified || id:finngen_R12_E4_LACTONAS	Lactose intolerance, other/unspecified	Lactose intolerance, other/unspecified || ||	TRUE	MedicineITLab	ebi-a-GCST90027597	13	32677274	0.0363365	7.99135e-06	7738	Gut bacterial pathway abundance (PWY.6731..starch.degradation.III)	TRUE	textfile	0.0117520401174132	91.9949102238571	19.9397954149591	2	TRUE
rs55922034	A	C	A	C	-0.408074	-0.0259768	0.0555627	0.105166	FALSE	FALSE	FALSE	finngen_R12_E4_LACTONAS	2	120809504	0.073678	421086	0.724409	Lactose intolerance, other/unspecified || id:finngen_R12_E4_LACTONAS	Lactose intolerance, other/unspecified	Lactose intolerance, other/unspecified || ||	TRUE	MedicineITLab	ebi-a-GCST90027597	2	121567079	0.0866984	2.51611e-06	7738	Gut bacterial pathway abundance (PWY.6731..starch.degradation.III)	TRUE	textfile	0.0174768966600112	137.606201932803	22.1541802361149	2	TRUE
rs61759306	T	C	T	C	0.217252	0.0507886	0.213506	0.255039	FALSE	FALSE	FALSE	finngen_R12_E4_LACTONAS	1	3792529	0.0512603	421086	0.321784	Lactose intolerance, other/unspecified || id:finngen_R12_E4_LACTONAS	Lactose intolerance, other/unspecified	Lactose intolerance, other/unspecified || ||	TRUE	MedicineITLab	ebi-a-GCST90027597	1	3709093	0.0440255	8.02823e-07	7738	Gut bacterial pathway abundance (PWY.6731..starch.degradation.III)	TRUE	textfile	0.0158512333763783	124.600208381463	24.3511217729466	2	TRUE
rs7665599	T	C	T	C	0.163375	-0.0789194	0.619459	0.787705	FALSE	FALSE	FALSE	finngen_R12_E4_LACTONAS	4	146492995	0.0546039	421086	0.148371	Lactose intolerance, other/unspecified || id:finngen_R12_E4_LACTONAS	Lactose intolerance, other/unspecified	Lactose intolerance, other/unspecified || ||	TRUE	MedicineITLab	ebi-a-GCST90027597	4	147414147	0.0364988	7.59941e-06	7738	Gut bacterial pathway abundance (PWY.6731..starch.degradation.III)	TRUE	textfile	0.0125838988586917	98.5896841851351	20.0361386841033	2	TRUE
rs806925	G	A	G	A	-0.171177	-0.0970466	0.657926	0.635197	FALSE	FALSE	FALSE	finngen_R12_E4_LACTONAS	17	53295993	0.0460387	421086	0.0350364	Lactose intolerance, other/unspecified || id:finngen_R12_E4_LACTONAS	Lactose intolerance, other/unspecified	Lactose intolerance, other/unspecified || ||	TRUE	MedicineITLab	ebi-a-GCST90027597	17	51373354	0.0371812	4.14725e-06	7738	Gut bacterial pathway abundance (PWY.6731..starch.degradation.III)	TRUE	textfile	0.0131891841654503	103.395227399929	21.1955171344829	2	TRUE
rs10157025	C	T	C	T	-0.110868	-0.0692747	0.302832	0.239901	FALSE	FALSE	FALSE	finngen_R12_E4_LACTONAS	1	47637420	0.0521263	421086	0.183855	Lactose intolerance, other/unspecified || id:finngen_R12_E4_LACTONAS	Lactose intolerance, other/unspecified	Lactose intolerance, other/unspecified || ||	TRUE	MedicineITLab	ebi-a-GCST90027589	1	48103092	0.0248192	7.93159e-06	7738	Gut bacterial pathway abundance (PWY.6628..superpathway.of.L.phenylalanine.biosynthesis)	TRUE	textfile	0.00519017057942341	40.3606381993686	19.9543170733696	2	TRUE
rs11127546	T	C	T	C	-0.124979	-0.0136271	0.365695	0.381334	FALSE	FALSE	FALSE	finngen_R12_E4_LACTONAS	3	76498437	0.0458133	421086	0.766124	Lactose intolerance, other/unspecified || id:finngen_R12_E4_LACTONAS	Lactose intolerance, other/unspecified	Lactose intolerance, other/unspecified || ||	TRUE	MedicineITLab	ebi-a-GCST90027589	3	76547588	0.0237293	1.38787e-07	7738	Gut bacterial pathway abundance (PWY.6628..superpathway.of.L.phenylalanine.biosynthesis)	TRUE	textfile	0.00724638231980614	56.4671965205358	27.739858207789	2	TRUE
rs12145292	A	C	A	C	-0.120792	0.035809	0.266384	0.300346	FALSE	FALSE	FALSE	finngen_R12_E4_LACTONAS	1	9058537	0.0486634	421086	0.461822	Lactose intolerance, other/unspecified || id:finngen_R12_E4_LACTONAS	Lactose intolerance, other/unspecified	Lactose intolerance, other/unspecified || ||	TRUE	MedicineITLab	ebi-a-GCST90027589	1	9118596	0.0254599	2.09127e-06	7738	Gut bacterial pathway abundance (PWY.6628..superpathway.of.L.phenylalanine.biosynthesis)	TRUE	textfile	0.00570273604549783	44.3693929846617	22.5093501587844	2	TRUE
rs12472996	C	T	C	T	0.104117	-0.0194669	0.478197	0.515718	FALSE	FALSE	FALSE	finngen_R12_E4_LACTONAS	2	36300590	0.0446228	421086	0.662653	Lactose intolerance, other/unspecified || id:finngen_R12_E4_LACTONAS	Lactose intolerance, other/unspecified	Lactose intolerance, other/unspecified || ||	TRUE	MedicineITLab	ebi-a-GCST90027589	2	36527733	0.022917	5.54026e-06	7738	Gut bacterial pathway abundance (PWY.6628..superpathway.of.L.phenylalanine.biosynthesis)	TRUE	textfile	0.00540986847289699	42.0783810131648	20.6408587768124	2	TRUE
rs12974688	C	T	C	T	-0.126722	0.0795959	0.779169	0.708436	FALSE	FALSE	FALSE	finngen_R12_E4_LACTONAS	19	55752784	0.0490217	421086	0.104443	Lactose intolerance, other/unspecified || id:finngen_R12_E4_LACTONAS	Lactose intolerance, other/unspecified	Lactose intolerance, other/unspecified || ||	TRUE	MedicineITLab	ebi-a-GCST90027589	19	56264150	0.0281725	6.85757e-06	7738	Gut bacterial pathway abundance (PWY.6628..superpathway.of.L.phenylalanine.biosynthesis)	TRUE	textfile	0.00552618904157824	42.988159119493	20.2326729777546	2	TRUE
rs13125215	C	T	C	T	0.118644	-0.0115483	0.621948	0.402326	FALSE	FALSE	FALSE	finngen_R12_E4_LACTONAS	4	146040527	0.0455203	421086	0.799731	Lactose intolerance, other/unspecified || id:finngen_R12_E4_LACTONAS	Lactose intolerance, other/unspecified	Lactose intolerance, other/unspecified || ||	TRUE	MedicineITLab	ebi-a-GCST90027589	4	146961679	0.0230358	2.59884e-07	7738	Gut bacterial pathway abundance (PWY.6628..superpathway.of.L.phenylalanine.biosynthesis)	TRUE	textfile	0.00661953025699591	51.5499223387878	26.5268060378095	2	TRUE
rs17777155	G	A	G	A	-0.17509	0.0559269	0.115057	0.107733	FALSE	FALSE	FALSE	finngen_R12_E4_LACTONAS	9	18201244	0.0722714	421086	0.439022	Lactose intolerance, other/unspecified || id:finngen_R12_E4_LACTONAS	Lactose intolerance, other/unspecified	Lactose intolerance, other/unspecified || ||	TRUE	MedicineITLab	ebi-a-GCST90027589	9	18201242	0.036786	1.93892e-06	7738	Gut bacterial pathway abundance (PWY.6628..superpathway.of.L.phenylalanine.biosynthesis)	TRUE	textfile	0.00624282305283003	48.5978670212518	22.6546601943162	2	TRUE
rs1975618	T	A	T	A	-0.114452	-0.0470515	0.277249	0.271484	FALSE	TRUE	FALSE	finngen_R12_E4_LACTONAS	8	6498013	0.0501458	421086	0.348094	Lactose intolerance, other/unspecified || id:finngen_R12_E4_LACTONAS	Lactose intolerance, other/unspecified	Lactose intolerance, other/unspecified || ||	TRUE	MedicineITLab	ebi-a-GCST90027589	8	6355534	0.024993	4.66455e-06	7738	Gut bacterial pathway abundance (PWY.6628..superpathway.of.L.phenylalanine.biosynthesis)	TRUE	textfile	0.00524971174685789	40.8260953057978	20.970558354987	2	TRUE
rs4256433	C	T	C	T	0.137098	-0.036114	0.698956	0.718551	FALSE	FALSE	FALSE	finngen_R12_E4_LACTONAS	6	33988695	0.0495486	421086	0.466087	Lactose intolerance, other/unspecified || id:finngen_R12_E4_LACTONAS	Lactose intolerance, other/unspecified	Lactose intolerance, other/unspecified || ||	TRUE	MedicineITLab	ebi-a-GCST90027589	6	33956472	0.0283429	1.31735e-06	7738	Gut bacterial pathway abundance (PWY.6628..superpathway.of.L.phenylalanine.biosynthesis)	TRUE	textfile	0.00790991920471923	61.6790109610368	23.3977270108568	2	TRUE
rs57864512	C	T	C	T	-0.183386	0.0710199	0.0888622	0.0445218	FALSE	FALSE	FALSE	finngen_R12_E4_LACTONAS	8	75374318	0.107356	421086	0.508268	Lactose intolerance, other/unspecified || id:finngen_R12_E4_LACTONAS	Lactose intolerance, other/unspecified	Lactose intolerance, other/unspecified || ||	TRUE	MedicineITLab	ebi-a-GCST90027589	8	76286553	0.0414208	9.53784e-06	7738	Gut bacterial pathway abundance (PWY.6628..superpathway.of.L.phenylalanine.biosynthesis)	TRUE	textfile	0.0054458224351999	42.3595650282827	19.6017745777261	2	TRUE
rs6429177	A	C	A	C	-0.100882	-0.0239694	0.481367	0.527819	FALSE	FALSE	FALSE	finngen_R12_E4_LACTONAS	1	240062120	0.0445909	421086	0.590895	Lactose intolerance, other/unspecified || id:finngen_R12_E4_LACTONAS	Lactose intolerance, other/unspecified	Lactose intolerance, other/unspecified || ||	TRUE	MedicineITLab	ebi-a-GCST90027589	1	240225420	0.022743	9.17593e-06	7738	Gut bacterial pathway abundance (PWY.6628..superpathway.of.L.phenylalanine.biosynthesis)	TRUE	textfile	0.00508152215987769	39.5114336544977	19.6757757651843	2	TRUE
rs6539151	C	T	C	T	-0.225839	-0.103068	0.0545336	0.0591182	FALSE	FALSE	FALSE	finngen_R12_E4_LACTONAS	12	104412454	0.0942037	421086	0.273912	Lactose intolerance, other/unspecified || id:finngen_R12_E4_LACTONAS	Lactose intolerance, other/unspecified	Lactose intolerance, other/unspecified || ||	TRUE	MedicineITLab	ebi-a-GCST90027589	12	104806232	0.0502025	6.84132e-06	7738	Gut bacterial pathway abundance (PWY.6628..superpathway.of.L.phenylalanine.biosynthesis)	TRUE	textfile	0.0052594235623392	40.9020217351171	20.2370495290101	2	TRUE
rs904477	A	G	A	G	0.11731	0.0866084	0.349661	0.259107	FALSE	FALSE	FALSE	finngen_R12_E4_LACTONAS	4	128601363	0.0508499	421086	0.0885279	Lactose intolerance, other/unspecified || id:finngen_R12_E4_LACTONAS	Lactose intolerance, other/unspecified	Lactose intolerance, other/unspecified || ||	TRUE	MedicineITLab	ebi-a-GCST90027589	4	129522518	0.0239144	9.32223e-07	7738	Gut bacterial pathway abundance (PWY.6628..superpathway.of.L.phenylalanine.biosynthesis)	TRUE	textfile	0.0062587421457153	48.7225712493796	24.0630731530758	2	TRUE
rs10158939	A	G	A	G	0.0808326	0.0304133	0.375746	0.425463	FALSE	FALSE	FALSE	finngen_R12_E4_LACTONAS	1	242060041	0.0450855	421086	0.49995	Lactose intolerance, other/unspecified || id:finngen_R12_E4_LACTONAS	Lactose intolerance, other/unspecified	Lactose intolerance, other/unspecified || ||	TRUE	MedicineITLab	ebi-a-GCST90027652	1	242223343	0.0174673	3.69854e-06	7738	Gut microbiota abundance (k_Bacteria.p_Bacteroidetes.c_Bacteroidia)	TRUE	textfile	0.00306519982385879	23.7852925117892	21.4151705679913	2	TRUE
rs1023692	C	T	C	T	-0.0986975	0.0476461	0.771301	0.74678	FALSE	FALSE	FALSE	finngen_R12_E4_LACTONAS	2	67641624	0.0512146	421086	0.352204	Lactose intolerance, other/unspecified || id:finngen_R12_E4_LACTONAS	Lactose intolerance, other/unspecified	Lactose intolerance, other/unspecified || ||	TRUE	MedicineITLab	ebi-a-GCST90027652	2	67868756	0.0198976	7.03979e-07	7738	Gut microbiota abundance (k_Bacteria.p_Bacteroidetes.c_Bacteroidia)	TRUE	textfile	0.00343661166620885	26.6773073956105	24.6042942519538	2	TRUE
rs10836532	T	G	T	G	0.0839484	0.0222419	0.351076	0.320408	FALSE	FALSE	FALSE	finngen_R12_E4_LACTONAS	11	4723924	0.0479855	421086	0.642997	Lactose intolerance, other/unspecified || id:finngen_R12_E4_LACTONAS	Lactose intolerance, other/unspecified	Lactose intolerance, other/unspecified || ||	TRUE	MedicineITLab	ebi-a-GCST90027652	11	4745154	0.0175508	1.72564e-06	7738	Gut microbiota abundance (k_Bacteria.p_Bacteroidetes.c_Bacteroidia)	TRUE	textfile	0.00321107034773845	24.9208628538547	22.8786825253442	2	TRUE
rs11657406	T	G	T	G	-0.101748	0.0580975	0.166085	0.204078	FALSE	FALSE	FALSE	finngen_R12_E4_LACTONAS	17	7346551	0.0553532	421086	0.293912	Lactose intolerance, other/unspecified || id:finngen_R12_E4_LACTONAS	Lactose intolerance, other/unspecified	Lactose intolerance, other/unspecified || ||	TRUE	MedicineITLab	ebi-a-GCST90027652	17	7249870	0.0218457	3.19971e-06	7738	Gut microbiota abundance (k_Bacteria.p_Bacteroidetes.c_Bacteroidia)	TRUE	textfile	0.00286770157515471	22.2483409878924	21.6930107746302	2	TRUE
rs13283363	G	A	G	A	0.164596	0.0845777	0.0863951	0.0974792	FALSE	FALSE	FALSE	finngen_R12_E4_LACTONAS	9	34842245	0.0757338	421086	0.26409	Lactose intolerance, other/unspecified || id:finngen_R12_E4_LACTONAS	Lactose intolerance, other/unspecified	Lactose intolerance, other/unspecified || ||	TRUE	MedicineITLab	ebi-a-GCST90027652	9	34842242	0.0311082	1.2161e-07	7738	Gut microbiota abundance (k_Bacteria.p_Bacteroidetes.c_Bacteroidia)	TRUE	textfile	0.00427677183290389	33.2272121041574	27.9955361197027	2	TRUE
rs2603095	T	G	T	G	-0.085223	-0.000926206	0.743202	0.684555	FALSE	FALSE	FALSE	finngen_R12_E4_LACTONAS	4	176254601	0.0479601	421086	0.984592	Lactose intolerance, other/unspecified || id:finngen_R12_E4_LACTONAS	Lactose intolerance, other/unspecified	Lactose intolerance, other/unspecified || ||	TRUE	MedicineITLab	ebi-a-GCST90027652	4	177175752	0.0186016	4.6169e-06	7738	Gut microbiota abundance (k_Bacteria.p_Bacteroidetes.c_Bacteroidia)	TRUE	textfile	0.00277231221514391	21.5062292784837	20.9900287569485	2	TRUE
rs2698177	G	A	G	A	-0.171794	-0.0748093	0.945889	0.954687	FALSE	FALSE	FALSE	finngen_R12_E4_LACTONAS	18	71079879	0.10673	421086	0.483351	Lactose intolerance, other/unspecified || id:finngen_R12_E4_LACTONAS	Lactose intolerance, other/unspecified	Lactose intolerance, other/unspecified || ||	TRUE	MedicineITLab	ebi-a-GCST90027652	18	68747115	0.036475	2.47805e-06	7738	Gut microbiota abundance (k_Bacteria.p_Bacteroidetes.c_Bacteroidia)	TRUE	textfile	0.00302114600483212	23.4424084319591	22.1832606659241	2	TRUE
rs2807619	T	C	T	C	0.129912	0.0460781	0.0891517	0.118489	FALSE	FALSE	FALSE	finngen_R12_E4_LACTONAS	1	59982537	0.0690387	421086	0.504501	Lactose intolerance, other/unspecified || id:finngen_R12_E4_LACTONAS	Lactose intolerance, other/unspecified	Lactose intolerance, other/unspecified || ||	TRUE	MedicineITLab	ebi-a-GCST90027652	1	60448209	0.0288403	6.65212e-06	7738	Gut microbiota abundance (k_Bacteria.p_Bacteroidetes.c_Bacteroidia)	TRUE	textfile	0.00274096957182687	21.2624202545939	20.2907915957909	2	TRUE
rs28538857	T	C	T	C	0.176942	0.0244004	0.0530423	0.0323414	FALSE	FALSE	FALSE	finngen_R12_E4_LACTONAS	15	87146134	0.125942	421086	0.846377	Lactose intolerance, other/unspecified || id:finngen_R12_E4_LACTONAS	Lactose intolerance, other/unspecified	Lactose intolerance, other/unspecified || ||	TRUE	MedicineITLab	ebi-a-GCST90027652	15	87689365	0.0392323	6.47963e-06	7738	Gut microbiota abundance (k_Bacteria.p_Bacteroidetes.c_Bacteroidia)	TRUE	textfile	0.00314517479525077	24.4078391365187	20.3410948439738	2	TRUE
rs73098732	A	G	A	G	0.0995528	-0.139241	0.170003	0.11885	FALSE	FALSE	FALSE	finngen_R12_E4_LACTONAS	7	43464350	0.0685659	421086	0.0422795	Lactose intolerance, other/unspecified || id:finngen_R12_E4_LACTONAS	Lactose intolerance, other/unspecified	Lactose intolerance, other/unspecified || ||	TRUE	MedicineITLab	ebi-a-GCST90027652	7	43503949	0.0218817	5.37477e-06	7738	Gut microbiota abundance (k_Bacteria.p_Bacteroidetes.c_Bacteroidia)	TRUE	textfile	0.00279685571499961	21.6971596361646	20.6987843448383	2	TRUE
rs74949229	A	G	A	G	0.147428	-0.0628474	0.0938822	0.0643844	FALSE	FALSE	FALSE	finngen_R12_E4_LACTONAS	10	9484983	0.0907098	421086	0.488409	Lactose intolerance, other/unspecified || id:finngen_R12_E4_LACTONAS	Lactose intolerance, other/unspecified	Lactose intolerance, other/unspecified || ||	TRUE	MedicineITLab	ebi-a-GCST90027652	10	9526946	0.0284368	2.16691e-07	7738	Gut microbiota abundance (k_Bacteria.p_Bacteroidetes.c_Bacteroidia)	TRUE	textfile	0.00369792299813689	28.7133119301261	26.878096004284	2	TRUE
rs783253	C	T	C	T	-0.0834026	0.0189381	0.72146	0.758474	FALSE	FALSE	FALSE	finngen_R12_E4_LACTONAS	17	74502295	0.0523262	421086	0.717409	Lactose intolerance, other/unspecified || id:finngen_R12_E4_LACTONAS	Lactose intolerance, other/unspecified	Lactose intolerance, other/unspecified || ||	TRUE	MedicineITLab	ebi-a-GCST90027652	17	72498434	0.0188586	9.75506e-06	7738	Gut microbiota abundance (k_Bacteria.p_Bacteroidetes.c_Bacteroidia)	TRUE	textfile	0.0027956899390206	21.688090544796	19.55871332146	2	TRUE
rs9843097	T	C	T	C	0.0867737	0.0281208	0.240726	0.263045	FALSE	FALSE	FALSE	finngen_R12_E4_LACTONAS	3	150479889	0.050895	421086	0.580588	Lactose intolerance, other/unspecified || id:finngen_R12_E4_LACTONAS	Lactose intolerance, other/unspecified	Lactose intolerance, other/unspecified || ||	TRUE	MedicineITLab	ebi-a-GCST90027652	3	150197676	0.0190768	5.39933e-06	7738	Gut microbiota abundance (k_Bacteria.p_Bacteroidetes.c_Bacteroidia)	TRUE	textfile	0.00275250271266337	21.3521327885855	20.6902233461871	2	TRUE
rs10158939	A	G	A	G	0.080857	0.0304133	0.375746	0.425463	FALSE	FALSE	FALSE	finngen_R12_E4_LACTONAS	1	242060041	0.0450855	421086	0.49995	Lactose intolerance, other/unspecified || id:finngen_R12_E4_LACTONAS	Lactose intolerance, other/unspecified	Lactose intolerance, other/unspecified || ||	TRUE	MedicineITLab	ebi-a-GCST90027749	1	242223343	0.0174673	3.6735e-06	7738	Gut microbiota abundance (k_Bacteria.p_Bacteroidetes)	TRUE	textfile	0.00306705061583701	23.7996984438842	21.4281012179251	2	TRUE
rs1023692	C	T	C	T	-0.0986518	0.0476461	0.771301	0.74678	FALSE	FALSE	FALSE	finngen_R12_E4_LACTONAS	2	67641624	0.0512146	421086	0.352204	Lactose intolerance, other/unspecified || id:finngen_R12_E4_LACTONAS	Lactose intolerance, other/unspecified	Lactose intolerance, other/unspecified || ||	TRUE	MedicineITLab	ebi-a-GCST90027749	2	67868756	0.0198976	7.12328e-07	7738	Gut microbiota abundance (k_Bacteria.p_Bacteroidetes)	TRUE	textfile	0.00343342988768542	26.6525231808056	24.5815144261722	2	TRUE
rs10836532	T	G	T	G	0.0838952	0.0222419	0.351076	0.320408	FALSE	FALSE	FALSE	finngen_R12_E4_LACTONAS	11	4723924	0.0479855	421086	0.642997	Lactose intolerance, other/unspecified || id:finngen_R12_E4_LACTONAS	Lactose intolerance, other/unspecified	Lactose intolerance, other/unspecified || ||	TRUE	MedicineITLab	ebi-a-GCST90027749	11	4745154	0.0175508	1.75182e-06	7738	Gut microbiota abundance (k_Bacteria.p_Bacteroidetes)	TRUE	textfile	0.0032070017814902	24.8891854436659	22.8496942362547	2	TRUE
rs11657406	T	G	T	G	-0.10175	0.0580975	0.166085	0.204078	FALSE	FALSE	FALSE	finngen_R12_E4_LACTONAS	17	7346551	0.0553532	421086	0.293912	Lactose intolerance, other/unspecified || id:finngen_R12_E4_LACTONAS	Lactose intolerance, other/unspecified	Lactose intolerance, other/unspecified || ||	TRUE	MedicineITLab	ebi-a-GCST90027749	17	7249870	0.0218457	3.19779e-06	7738	Gut microbiota abundance (k_Bacteria.p_Bacteroidetes)	TRUE	textfile	0.00286781431367575	22.249218156894	21.6938635962671	2	TRUE
rs13283363	G	A	G	A	0.164662	0.0845777	0.0863951	0.0974792	FALSE	FALSE	FALSE	finngen_R12_E4_LACTONAS	9	34842245	0.0757338	421086	0.26409	Lactose intolerance, other/unspecified || id:finngen_R12_E4_LACTONAS	Lactose intolerance, other/unspecified	Lactose intolerance, other/unspecified || ||	TRUE	MedicineITLab	ebi-a-GCST90027749	9	34842242	0.0311082	1.20182e-07	7738	Gut microbiota abundance (k_Bacteria.p_Bacteroidetes)	TRUE	textfile	0.0042802023358678	33.2539790289901	28.0179920218147	2	TRUE
rs2603095	T	G	T	G	-0.0852199	-0.000926206	0.743202	0.684555	FALSE	FALSE	FALSE	finngen_R12_E4_LACTONAS	4	176254601	0.0479601	421086	0.984592	Lactose intolerance, other/unspecified || id:finngen_R12_E4_LACTONAS	Lactose intolerance, other/unspecified	Lactose intolerance, other/unspecified || ||	TRUE	MedicineITLab	ebi-a-GCST90027749	4	177175752	0.0186016	4.6204e-06	7738	Gut microbiota abundance (k_Bacteria.p_Bacteroidetes)	TRUE	textfile	0.00277211053222827	21.5046603728294	20.9885017535411	2	TRUE
rs2698177	G	A	G	A	-0.171532	-0.0748093	0.945889	0.954687	FALSE	FALSE	FALSE	finngen_R12_E4_LACTONAS	18	71079879	0.10673	421086	0.483351	Lactose intolerance, other/unspecified || id:finngen_R12_E4_LACTONAS	Lactose intolerance, other/unspecified	Lactose intolerance, other/unspecified || ||	TRUE	MedicineITLab	ebi-a-GCST90027749	18	68747115	0.0364749	2.56691e-06	7738	Gut microbiota abundance (k_Bacteria.p_Bacteroidetes)	TRUE	textfile	0.00301193803864907	23.3707438995318	22.1157709273134	2	TRUE
rs2807619	T	C	T	C	0.129821	0.0460781	0.0891517	0.118489	FALSE	FALSE	FALSE	finngen_R12_E4_LACTONAS	1	59982537	0.0690387	421086	0.504501	Lactose intolerance, other/unspecified || id:finngen_R12_E4_LACTONAS	Lactose intolerance, other/unspecified	Lactose intolerance, other/unspecified || ||	TRUE	MedicineITLab	ebi-a-GCST90027749	1	60448209	0.0288402	6.7515e-06	7738	Gut microbiota abundance (k_Bacteria.p_Bacteroidetes)	TRUE	textfile	0.00273713095996623	21.2325614074866	20.2625157161134	2	TRUE
rs28538857	T	C	T	C	0.176793	0.0244004	0.0530423	0.0323414	FALSE	FALSE	FALSE	finngen_R12_E4_LACTONAS	15	87146134	0.125942	421086	0.846377	Lactose intolerance, other/unspecified || id:finngen_R12_E4_LACTONAS	Lactose intolerance, other/unspecified	Lactose intolerance, other/unspecified || ||	TRUE	MedicineITLab	ebi-a-GCST90027749	15	87689365	0.0392322	6.59614e-06	7738	Gut microbiota abundance (k_Bacteria.p_Bacteroidetes)	TRUE	textfile	0.00313988002373043	24.3666201273623	20.3069549746475	2	TRUE
rs73098732	A	G	A	G	0.0995841	-0.139241	0.170003	0.11885	FALSE	FALSE	FALSE	finngen_R12_E4_LACTONAS	7	43464350	0.0685659	421086	0.0422795	Lactose intolerance, other/unspecified || id:finngen_R12_E4_LACTONAS	Lactose intolerance, other/unspecified	Lactose intolerance, other/unspecified || ||	TRUE	MedicineITLab	ebi-a-GCST90027749	7	43503949	0.0218816	5.33814e-06	7738	Gut microbiota abundance (k_Bacteria.p_Bacteroidetes)	TRUE	textfile	0.00279861468804065	21.7108435122255	20.7119913442638	2	TRUE
rs74949229	A	G	A	G	0.147336	-0.0628474	0.0938822	0.0643844	FALSE	FALSE	FALSE	finngen_R12_E4_LACTONAS	10	9484983	0.0907098	421086	0.488409	Lactose intolerance, other/unspecified || id:finngen_R12_E4_LACTONAS	Lactose intolerance, other/unspecified	Lactose intolerance, other/unspecified || ||	TRUE	MedicineITLab	ebi-a-GCST90027749	10	9526946	0.0284367	2.20485e-07	7738	Gut microbiota abundance (k_Bacteria.p_Bacteroidetes)	TRUE	textfile	0.0036933091830548	28.6773541756345	26.8447496129513	2	TRUE
rs783253	C	T	C	T	-0.0834354	0.0189381	0.72146	0.758474	FALSE	FALSE	FALSE	finngen_R12_E4_LACTONAS	17	74502295	0.0523262	421086	0.717409	Lactose intolerance, other/unspecified || id:finngen_R12_E4_LACTONAS	Lactose intolerance, other/unspecified	Lactose intolerance, other/unspecified || ||	TRUE	MedicineITLab	ebi-a-GCST90027749	17	72498434	0.0188585	9.67632e-06	7738	Gut microbiota abundance (k_Bacteria.p_Bacteroidetes)	TRUE	textfile	0.00279788931077406	21.7052004564936	19.5743077682723	2	TRUE
rs9843097	T	C	T	C	0.0867353	0.0281208	0.240726	0.263045	FALSE	FALSE	FALSE	finngen_R12_E4_LACTONAS	3	150479889	0.050895	421086	0.580588	Lactose intolerance, other/unspecified || id:finngen_R12_E4_LACTONAS	Lactose intolerance, other/unspecified	Lactose intolerance, other/unspecified || ||	TRUE	MedicineITLab	ebi-a-GCST90027749	3	150197676	0.0190768	5.45105e-06	7738	Gut microbiota abundance (k_Bacteria.p_Bacteroidetes)	TRUE	textfile	0.00275006711945259	21.3331869320202	20.6719152924731	2	TRUE
rs10158939	A	G	A	G	0.0808508	0.0304133	0.375746	0.425463	FALSE	FALSE	FALSE	finngen_R12_E4_LACTONAS	1	242060041	0.0450855	421086	0.49995	Lactose intolerance, other/unspecified || id:finngen_R12_E4_LACTONAS	Lactose intolerance, other/unspecified	Lactose intolerance, other/unspecified || ||	TRUE	MedicineITLab	ebi-a-GCST90027738	1	242223343	0.0174673	3.67985e-06	7738	Gut microbiota abundance (k_Bacteria.p_Bacteroidetes.c_Bacteroidia.o_Bacteroidales)	TRUE	textfile	0.00306658027969372	23.7960375030523	21.4248151911367	2	TRUE
rs1023692	C	T	C	T	-0.0987338	0.0476461	0.771301	0.74678	FALSE	FALSE	FALSE	finngen_R12_E4_LACTONAS	2	67641624	0.0512146	421086	0.352204	Lactose intolerance, other/unspecified || id:finngen_R12_E4_LACTONAS	Lactose intolerance, other/unspecified	Lactose intolerance, other/unspecified || ||	TRUE	MedicineITLab	ebi-a-GCST90027738	2	67868756	0.0198976	6.97381e-07	7738	Gut microbiota abundance (k_Bacteria.p_Bacteroidetes.c_Bacteroidia.o_Bacteroidales)	TRUE	textfile	0.00343914003712465	26.6970020558377	24.6223960301098	2	TRUE
rs10836532	T	G	T	G	0.0839359	0.0222419	0.351076	0.320408	FALSE	FALSE	FALSE	finngen_R12_E4_LACTONAS	11	4723924	0.0479855	421086	0.642997	Lactose intolerance, other/unspecified || id:finngen_R12_E4_LACTONAS	Lactose intolerance, other/unspecified	Lactose intolerance, other/unspecified || ||	TRUE	MedicineITLab	ebi-a-GCST90027738	11	4745154	0.0175508	1.73173e-06	7738	Gut microbiota abundance (k_Bacteria.p_Bacteroidetes.c_Bacteroidia.o_Bacteroidales)	TRUE	textfile	0.00321011415581521	24.9134180252591	22.8718697155718	2	TRUE
rs11657406	T	G	T	G	-0.101785	0.0580975	0.166085	0.204078	FALSE	FALSE	FALSE	finngen_R12_E4_LACTONAS	17	7346551	0.0553532	421086	0.293912	Lactose intolerance, other/unspecified || id:finngen_R12_E4_LACTONAS	Lactose intolerance, other/unspecified	Lactose intolerance, other/unspecified || ||	TRUE	MedicineITLab	ebi-a-GCST90027738	17	7249870	0.0218457	3.17344e-06	7738	Gut microbiota abundance (k_Bacteria.p_Bacteroidetes.c_Bacteroidia.o_Bacteroidales)	TRUE	textfile	0.00286978759651082	22.2645714375608	21.708790688463	2	TRUE
rs13283363	G	A	G	A	0.164549	0.0845777	0.0863951	0.0974792	FALSE	FALSE	FALSE	finngen_R12_E4_LACTONAS	9	34842245	0.0757338	421086	0.26409	Lactose intolerance, other/unspecified || id:finngen_R12_E4_LACTONAS	Lactose intolerance, other/unspecified	Lactose intolerance, other/unspecified || ||	TRUE	MedicineITLab	ebi-a-GCST90027738	9	34842242	0.0311082	1.22614e-07	7738	Gut microbiota abundance (k_Bacteria.p_Bacteroidetes.c_Bacteroidia.o_Bacteroidales)	TRUE	textfile	0.00427432973737998	33.2081574633407	27.9795502836286	2	TRUE
rs2603095	T	G	T	G	-0.0852399	-0.000926206	0.743202	0.684555	FALSE	FALSE	FALSE	finngen_R12_E4_LACTONAS	4	176254601	0.0479601	421086	0.984592	Lactose intolerance, other/unspecified || id:finngen_R12_E4_LACTONAS	Lactose intolerance, other/unspecified	Lactose intolerance, other/unspecified || ||	TRUE	MedicineITLab	ebi-a-GCST90027738	4	177175752	0.0186016	4.59674e-06	7738	Gut microbiota abundance (k_Bacteria.p_Bacteroidetes.c_Bacteroidia.o_Bacteroidales)	TRUE	textfile	0.00277341184134566	21.5147833595835	20.9983543652515	2	TRUE
rs2698177	G	A	G	A	-0.171814	-0.0748093	0.945889	0.954687	FALSE	FALSE	FALSE	finngen_R12_E4_LACTONAS	18	71079879	0.10673	421086	0.483351	Lactose intolerance, other/unspecified || id:finngen_R12_E4_LACTONAS	Lactose intolerance, other/unspecified	Lactose intolerance, other/unspecified || ||	TRUE	MedicineITLab	ebi-a-GCST90027738	18	68747115	0.0364749	2.47144e-06	7738	Gut microbiota abundance (k_Bacteria.p_Bacteroidetes.c_Bacteroidia.o_Bacteroidales)	TRUE	textfile	0.00302184948035826	23.4478835547871	22.1885477147463	2	TRUE
rs2807619	T	C	T	C	0.12989	0.0460781	0.0891517	0.118489	FALSE	FALSE	FALSE	finngen_R12_E4_LACTONAS	1	59982537	0.0690387	421086	0.504501	Lactose intolerance, other/unspecified || id:finngen_R12_E4_LACTONAS	Lactose intolerance, other/unspecified	Lactose intolerance, other/unspecified || ||	TRUE	MedicineITLab	ebi-a-GCST90027738	1	60448209	0.0288403	6.67529e-06	7738	Gut microbiota abundance (k_Bacteria.p_Bacteroidetes.c_Bacteroidia.o_Bacteroidales)	TRUE	textfile	0.0027400413092383	21.2551996934637	20.2839198731258	2	TRUE
rs28538857	T	C	T	C	0.176927	0.0244004	0.0530423	0.0323414	FALSE	FALSE	FALSE	finngen_R12_E4_LACTONAS	15	87146134	0.125942	421086	0.846377	Lactose intolerance, other/unspecified || id:finngen_R12_E4_LACTONAS	Lactose intolerance, other/unspecified	Lactose intolerance, other/unspecified || ||	TRUE	MedicineITLab	ebi-a-GCST90027738	15	87689365	0.0392322	6.49083e-06	7738	Gut microbiota abundance (k_Bacteria.p_Bacteroidetes.c_Bacteroidia.o_Bacteroidales)	TRUE	textfile	0.00314464156264097	24.4036879800945	20.3377498953246	2	TRUE
rs73098732	A	G	A	G	0.0995352	-0.139241	0.170003	0.11885	FALSE	FALSE	FALSE	finngen_R12_E4_LACTONAS	7	43464350	0.0685659	421086	0.0422795	Lactose intolerance, other/unspecified || id:finngen_R12_E4_LACTONAS	Lactose intolerance, other/unspecified	Lactose intolerance, other/unspecified || ||	TRUE	MedicineITLab	ebi-a-GCST90027738	7	43503949	0.0218816	5.39523e-06	7738	Gut microbiota abundance (k_Bacteria.p_Bacteroidetes.c_Bacteroidia.o_Bacteroidales)	TRUE	textfile	0.00279586688677267	21.689467098927	20.6916554129471	2	TRUE
rs74949229	A	G	A	G	0.147441	-0.0628474	0.0938822	0.0643844	FALSE	FALSE	FALSE	finngen_R12_E4_LACTONAS	10	9484983	0.0907098	421086	0.488409	Lactose intolerance, other/unspecified || id:finngen_R12_E4_LACTONAS	Lactose intolerance, other/unspecified	Lactose intolerance, other/unspecified || ||	TRUE	MedicineITLab	ebi-a-GCST90027738	10	9526946	0.0284367	2.16147e-07	7738	Gut microbiota abundance (k_Bacteria.p_Bacteroidetes.c_Bacteroidia.o_Bacteroidales)	TRUE	textfile	0.0036985751825046	28.718394753974	26.8830254327339	2	TRUE
rs783253	C	T	C	T	-0.0833995	0.0189381	0.72146	0.758474	FALSE	FALSE	FALSE	finngen_R12_E4_LACTONAS	17	74502295	0.0523262	421086	0.717409	Lactose intolerance, other/unspecified || id:finngen_R12_E4_LACTONAS	Lactose intolerance, other/unspecified	Lactose intolerance, other/unspecified || ||	TRUE	MedicineITLab	ebi-a-GCST90027738	17	72498434	0.0188585	9.76203e-06	7738	Gut microbiota abundance (k_Bacteria.p_Bacteroidetes.c_Bacteroidia.o_Bacteroidales)	TRUE	textfile	0.00279548211629696	21.6864738013505	19.5574667998424	2	TRUE
rs9843097	T	C	T	C	0.0867558	0.0281208	0.240726	0.263045	FALSE	FALSE	FALSE	finngen_R12_E4_LACTONAS	3	150479889	0.050895	421086	0.580588	Lactose intolerance, other/unspecified || id:finngen_R12_E4_LACTONAS	Lactose intolerance, other/unspecified	Lactose intolerance, other/unspecified || ||	TRUE	MedicineITLab	ebi-a-GCST90027738	3	150197676	0.0190768	5.42338e-06	7738	Gut microbiota abundance (k_Bacteria.p_Bacteroidetes.c_Bacteroidia.o_Bacteroidales)	TRUE	textfile	0.00275136723689643	21.3433002015326	20.6816881149178	2	TRUE
rs10159356	G	A	G	A	-0.140708	-0.0692162	0.307959	0.239889	FALSE	FALSE	FALSE	finngen_R12_E4_LACTONAS	1	47637467	0.0521318	421086	0.184272	Lactose intolerance, other/unspecified || id:finngen_R12_E4_LACTONAS	Lactose intolerance, other/unspecified	Lactose intolerance, other/unspecified || ||	TRUE	MedicineITLab	ebi-a-GCST90027635	1	48103139	0.024349	7.5235e-09	7738	Gut bacterial pathway abundance (PWY_REDCITCYC..TCA.cycle.VIII..helicobacter.)	TRUE	textfile	0.00843902554675952	65.8399264510488	33.3945288704029	2	TRUE
rs10813349	T	C	T	C	-0.105645	0.0408793	0.413631	0.442277	FALSE	FALSE	FALSE	finngen_R12_E4_LACTONAS	9	3080031	0.0450075	421086	0.363732	Lactose intolerance, other/unspecified || id:finngen_R12_E4_LACTONAS	Lactose intolerance, other/unspecified	Lactose intolerance, other/unspecified || ||	TRUE	MedicineITLab	ebi-a-GCST90027635	9	3080031	0.0237828	8.90882e-06	7738	Gut bacterial pathway abundance (PWY_REDCITCYC..TCA.cycle.VIII..helicobacter.)	TRUE	textfile	0.00541392172721909	42.1100791542349	19.732037287342	2	TRUE
rs12035973	A	G	A	G	0.137461	0.152483	0.171607	0.104345	FALSE	FALSE	FALSE	finngen_R12_E4_LACTONAS	1	83577586	0.0725711	421086	0.0356279	Lactose intolerance, other/unspecified || id:finngen_R12_E4_LACTONAS	Lactose intolerance, other/unspecified	Lactose intolerance, other/unspecified || ||	TRUE	MedicineITLab	ebi-a-GCST90027635	1	84043269	0.029716	3.73095e-06	7738	Gut bacterial pathway abundance (PWY_REDCITCYC..TCA.cycle.VIII..helicobacter.)	TRUE	textfile	0.00537230193743647	41.7846073148411	21.3982520426557	2	TRUE
rs12371717	T	C	T	C	0.106466	-0.0308133	0.337762	0.449866	FALSE	FALSE	FALSE	finngen_R12_E4_LACTONAS	12	131427934	0.044761	421086	0.491203	Lactose intolerance, other/unspecified || id:finngen_R12_E4_LACTONAS	Lactose intolerance, other/unspecified	Lactose intolerance, other/unspecified || ||	TRUE	MedicineITLab	ebi-a-GCST90027635	12	131912479	0.0239541	8.80603e-06	7738	Gut bacterial pathway abundance (PWY_REDCITCYC..TCA.cycle.VIII..helicobacter.)	TRUE	textfile	0.00507080320284728	39.427663499581	19.7543233726538	2	TRUE
rs2420153	T	A	T	A	0.205908	0.148623	0.923444	0.957753	FALSE	TRUE	FALSE	finngen_R12_E4_LACTONAS	3	167901795	0.11058	421086	0.178937	Lactose intolerance, other/unspecified || id:finngen_R12_E4_LACTONAS	Lactose intolerance, other/unspecified	Lactose intolerance, other/unspecified || ||	TRUE	MedicineITLab	ebi-a-GCST90027635	3	167619583	0.0439944	2.86418e-06	7738	Gut bacterial pathway abundance (PWY_REDCITCYC..TCA.cycle.VIII..helicobacter.)	TRUE	textfile	0.00599468315715407	46.6545481376694	21.9054229181095	2	TRUE
rs61545203	C	A	C	A	-0.167342	0.0295476	0.106004	0.0975845	FALSE	FALSE	FALSE	finngen_R12_E4_LACTONAS	1	59085535	0.0750244	421086	0.693699	Lactose intolerance, other/unspecified || id:finngen_R12_E4_LACTONAS	Lactose intolerance, other/unspecified	Lactose intolerance, other/unspecified || ||	TRUE	MedicineITLab	ebi-a-GCST90027635	1	59551207	0.0360257	3.39946e-06	7738	Gut bacterial pathway abundance (PWY_REDCITCYC..TCA.cycle.VIII..helicobacter.)	TRUE	textfile	0.00530759449652754	41.2786413146026	21.5767015310889	2	TRUE
rs62303695	C	A	C	A	-0.153066	0.109912	0.118713	0.134976	FALSE	FALSE	FALSE	finngen_R12_E4_LACTONAS	4	46914132	0.0654179	421086	0.0929287	Lactose intolerance, other/unspecified || id:finngen_R12_E4_LACTONAS	Lactose intolerance, other/unspecified	Lactose intolerance, other/unspecified || ||	TRUE	MedicineITLab	ebi-a-GCST90027635	4	46916149	0.0343611	8.4035e-06	7738	Gut bacterial pathway abundance (PWY_REDCITCYC..TCA.cycle.VIII..helicobacter.)	TRUE	textfile	0.00490233636148045	38.1113085460818	19.8437318353266	2	TRUE
rs7111149	G	A	G	A	-0.0989675	0.0690666	0.567282	0.589948	FALSE	FALSE	FALSE	finngen_R12_E4_LACTONAS	11	130588434	0.0452512	421086	0.126937	Lactose intolerance, other/unspecified || id:finngen_R12_E4_LACTONAS	Lactose intolerance, other/unspecified	Lactose intolerance, other/unspecified || ||	TRUE	MedicineITLab	ebi-a-GCST90027635	11	130458329	0.0222627	8.77142e-06	7738	Gut bacterial pathway abundance (PWY_REDCITCYC..TCA.cycle.VIII..helicobacter.)	TRUE	textfile	0.00480860562214158	37.3791145130856	19.7619379565426	2	TRUE
rs8057488	T	C	T	C	0.244418	-0.127792	0.0512434	0.0394423	FALSE	FALSE	FALSE	finngen_R12_E4_LACTONAS	16	12534429	0.114719	421086	0.265296	Lactose intolerance, other/unspecified || id:finngen_R12_E4_LACTONAS	Lactose intolerance, other/unspecified	Lactose intolerance, other/unspecified || ||	TRUE	MedicineITLab	ebi-a-GCST90027635	16	12628286	0.0501257	1.08203e-06	7738	Gut bacterial pathway abundance (PWY_REDCITCYC..TCA.cycle.VIII..helicobacter.)	TRUE	textfile	0.00580883600104802	45.1997130243604	23.7763656518116	2	TRUE
rs9965721	C	A	C	A	-0.116121	0.00503002	0.582177	0.543992	FALSE	FALSE	FALSE	finngen_R12_E4_LACTONAS	18	73837073	0.0448139	421086	0.910631	Lactose intolerance, other/unspecified || id:finngen_R12_E4_LACTONAS	Lactose intolerance, other/unspecified	Lactose intolerance, other/unspecified || ||	TRUE	MedicineITLab	ebi-a-GCST90027635	18	71504308	0.025158	3.91823e-06	7738	Gut bacterial pathway abundance (PWY_REDCITCYC..TCA.cycle.VIII..helicobacter.)	TRUE	textfile	0.0065599256463319	51.0826834049754	21.304400059973	2	TRUE
rs10161329	A	G	A	G	-0.141329	0.074305	0.130885	0.164236	FALSE	FALSE	FALSE	finngen_R12_E4_LACTONAS	12	41302320	0.0603027	421086	0.217874	Lactose intolerance, other/unspecified || id:finngen_R12_E4_LACTONAS	Lactose intolerance, other/unspecified	Lactose intolerance, other/unspecified || ||	TRUE	MedicineITLab	ebi-a-GCST90027584	12	41696122	0.0316806	8.15605e-06	7738	Gut bacterial pathway abundance (PWY.6588..pyruvate.fermentation.to.acetone)	TRUE	textfile	0.00454422357581856	35.3145909794315	19.901040148061	2	TRUE
rs11136990	G	A	G	A	-0.130281	-0.0363026	0.176978	0.160094	FALSE	FALSE	FALSE	finngen_R12_E4_LACTONAS	8	6240812	0.0609462	421086	0.551409	Lactose intolerance, other/unspecified || id:finngen_R12_E4_LACTONAS	Lactose intolerance, other/unspecified	Lactose intolerance, other/unspecified || ||	TRUE	MedicineITLab	ebi-a-GCST90027584	8	6098333	0.0284056	4.50827e-06	7738	Gut bacterial pathway abundance (PWY.6588..pyruvate.fermentation.to.acetone)	TRUE	textfile	0.00494450579024384	38.4407673902689	21.0355674816753	2	TRUE
rs12208192	C	G	C	G	0.115602	-0.152518	0.253754	0.207617	FALSE	TRUE	FALSE	finngen_R12_E4_LACTONAS	6	14871320	0.0560374	421086	0.00649441	Lactose intolerance, other/unspecified || id:finngen_R12_E4_LACTONAS	Lactose intolerance, other/unspecified	Lactose intolerance, other/unspecified || ||	TRUE	MedicineITLab	ebi-a-GCST90027584	6	14871551	0.0248543	3.30035e-06	7738	Gut bacterial pathway abundance (PWY.6588..pyruvate.fermentation.to.acetone)	TRUE	textfile	0.00506122453104252	39.3528063610649	21.6335416115494	2	TRUE
rs12591343	G	C	G	C	-0.11752	-0.00325011	0.200701	0.253571	FALSE	TRUE	FALSE	finngen_R12_E4_LACTONAS	15	29594917	0.0509709	421086	0.949158	Lactose intolerance, other/unspecified || id:finngen_R12_E4_LACTONAS	Lactose intolerance, other/unspecified	Lactose intolerance, other/unspecified || ||	TRUE	MedicineITLab	ebi-a-GCST90027584	15	29887121	0.0265516	9.59577e-06	7738	Gut bacterial pathway abundance (PWY.6588..pyruvate.fermentation.to.acetone)	TRUE	textfile	0.0044311083260468	34.4316242672681	19.5903489543611	2	TRUE
rs12681707	T	C	T	C	0.137286	0.00782788	0.143991	0.102188	FALSE	FALSE	FALSE	finngen_R12_E4_LACTONAS	8	74139001	0.0732161	421086	0.914857	Lactose intolerance, other/unspecified || id:finngen_R12_E4_LACTONAS	Lactose intolerance, other/unspecified	Lactose intolerance, other/unspecified || ||	TRUE	MedicineITLab	ebi-a-GCST90027584	8	75051236	0.0302121	5.51798e-06	7738	Gut bacterial pathway abundance (PWY.6588..pyruvate.fermentation.to.acetone)	TRUE	textfile	0.00464618156527768	36.1106371656978	20.6486030741714	2	TRUE
rs17860736	A	G	A	G	0.227408	-0.170942	0.0534558	0.0504241	FALSE	FALSE	FALSE	finngen_R12_E4_LACTONAS	6	170306820	0.105556	421086	0.10535	Lactose intolerance, other/unspecified || id:finngen_R12_E4_LACTONAS	Lactose intolerance, other/unspecified	Lactose intolerance, other/unspecified || ||	TRUE	MedicineITLab	ebi-a-GCST90027584	6	170615908	0.0514809	9.99263e-06	7738	Gut bacterial pathway abundance (PWY.6588..pyruvate.fermentation.to.acetone)	TRUE	textfile	0.00523331896290617	40.6979408023945	19.5127830497258	2	TRUE
rs1810574	T	C	T	C	0.247719	-0.0642279	0.943723	0.971075	FALSE	FALSE	FALSE	finngen_R12_E4_LACTONAS	20	1891586	0.134441	421086	0.632836	Lactose intolerance, other/unspecified || id:finngen_R12_E4_LACTONAS	Lactose intolerance, other/unspecified	Lactose intolerance, other/unspecified || ||	TRUE	MedicineITLab	ebi-a-GCST90027584	20	1872232	0.0550425	6.77922e-06	7738	Gut bacterial pathway abundance (PWY.6588..pyruvate.fermentation.to.acetone)	TRUE	textfile	0.00651814638610709	50.7552103337374	20.2545376570891	2	TRUE
rs181499	T	G	T	G	0.103319	0.0121643	0.391915	0.389973	FALSE	FALSE	FALSE	finngen_R12_E4_LACTONAS	10	117423913	0.0461348	421086	0.792036	Lactose intolerance, other/unspecified || id:finngen_R12_E4_LACTONAS	Lactose intolerance, other/unspecified	Lactose intolerance, other/unspecified || ||	TRUE	MedicineITLab	ebi-a-GCST90027584	10	119183424	0.0229898	6.98522e-06	7738	Gut bacterial pathway abundance (PWY.6588..pyruvate.fermentation.to.acetone)	TRUE	textfile	0.00508799364494156	39.5620100932032	20.1971458611096	2	TRUE
rs34466545	A	G	A	G	-0.103939	-0.00704224	0.364594	0.343313	FALSE	FALSE	FALSE	finngen_R12_E4_LACTONAS	20	43450947	0.046974	421086	0.880829	Lactose intolerance, other/unspecified || id:finngen_R12_E4_LACTONAS	Lactose intolerance, other/unspecified	Lactose intolerance, other/unspecified || ||	TRUE	MedicineITLab	ebi-a-GCST90027584	20	42079587	0.0231795	7.32302e-06	7738	Gut bacterial pathway abundance (PWY.6588..pyruvate.fermentation.to.acetone)	TRUE	textfile	0.00500550492198018	38.9173872498685	20.1070769965815	2	TRUE
rs56059900	A	G	A	G	0.192896	0.0808549	0.0664638	0.0256666	FALSE	FALSE	FALSE	finngen_R12_E4_LACTONAS	8	49873142	0.14052	421086	0.565022	Lactose intolerance, other/unspecified || id:finngen_R12_E4_LACTONAS	Lactose intolerance, other/unspecified	Lactose intolerance, other/unspecified || ||	TRUE	MedicineITLab	ebi-a-GCST90027584	8	50785702	0.0432582	8.22754e-06	7738	Gut bacterial pathway abundance (PWY.6588..pyruvate.fermentation.to.acetone)	TRUE	textfile	0.00461734973611678	35.8855135250045	19.8842655989269	2	TRUE
rs61992534	A	G	A	G	-0.144107	-0.0609526	0.150825	0.0830361	FALSE	FALSE	FALSE	finngen_R12_E4_LACTONAS	14	102255102	0.0813917	421086	0.45393	Lactose intolerance, other/unspecified || id:finngen_R12_E4_LACTONAS	Lactose intolerance, other/unspecified	Lactose intolerance, other/unspecified || ||	TRUE	MedicineITLab	ebi-a-GCST90027584	14	102721439	0.03166	5.3217e-06	7738	Gut bacterial pathway abundance (PWY.6588..pyruvate.fermentation.to.acetone)	TRUE	textfile	0.00531949841635473	41.3717165294807	20.7180240714972	2	TRUE
rs72697193	T	C	T	C	0.163585	-0.0749955	0.115289	0.0857762	FALSE	FALSE	FALSE	finngen_R12_E4_LACTONAS	4	160511772	0.0797198	421086	0.346838	Lactose intolerance, other/unspecified || id:finngen_R12_E4_LACTONAS	Lactose intolerance, other/unspecified	Lactose intolerance, other/unspecified || ||	TRUE	MedicineITLab	ebi-a-GCST90027584	4	161432924	0.0341381	1.6523e-06	7738	Gut bacterial pathway abundance (PWY.6588..pyruvate.fermentation.to.acetone)	TRUE	textfile	0.00545891398918937	42.4619547793221	22.9619234201537	2	TRUE
rs72958820	T	C	T	C	0.223922	-0.117791	0.0539994	0.060215	FALSE	FALSE	FALSE	finngen_R12_E4_LACTONAS	6	74583629	0.0946798	421086	0.213464	Lactose intolerance, other/unspecified || id:finngen_R12_E4_LACTONAS	Lactose intolerance, other/unspecified	Lactose intolerance, other/unspecified || ||	TRUE	MedicineITLab	ebi-a-GCST90027584	6	75293345	0.0481355	3.28859e-06	7738	Gut bacterial pathway abundance (PWY.6588..pyruvate.fermentation.to.acetone)	TRUE	textfile	0.00512275835996916	39.833717180416	21.640263979815	2	TRUE
rs7859760	G	T	G	T	0.0942974	-0.0739149	0.517574	0.579049	FALSE	FALSE	FALSE	finngen_R12_E4_LACTONAS	9	115363462	0.0450316	421086	0.100714	Lactose intolerance, other/unspecified || id:finngen_R12_E4_LACTONAS	Lactose intolerance, other/unspecified	Lactose intolerance, other/unspecified || ||	TRUE	MedicineITLab	ebi-a-GCST90027584	9	118125741	0.0212328	8.94932e-06	7738	Gut bacterial pathway abundance (PWY.6588..pyruvate.fermentation.to.acetone)	TRUE	textfile	0.00444050731565301	34.5049842287861	19.7235415265958	2	TRUE
rs10166236	A	G	A	G	-0.118275	0.135127	0.125028	0.126859	FALSE	FALSE	FALSE	finngen_R12_E4_LACTONAS	2	42740731	0.0672794	421086	0.0445964	Lactose intolerance, other/unspecified || id:finngen_R12_E4_LACTONAS	Lactose intolerance, other/unspecified	Lactose intolerance, other/unspecified || ||	TRUE	MedicineITLab	ebi-a-GCST90027666	2	42967871	0.0260257	5.50567e-06	7738	Gut microbiota abundance (k_Bacteria.p_Bacteroidetes.c_Bacteroidia.o_Bacteroidales.f_Porphyromonadaceae)	TRUE	textfile	0.00306067593301029	23.7500803170009	20.6529015478351	2	TRUE
rs1109499	G	C	G	C	-0.0885771	-0.0552585	0.253967	0.276947	FALSE	TRUE	FALSE	finngen_R12_E4_LACTONAS	21	26753848	0.049829	421086	0.267447	Lactose intolerance, other/unspecified || id:finngen_R12_E4_LACTONAS	Lactose intolerance, other/unspecified	Lactose intolerance, other/unspecified || ||	TRUE	MedicineITLab	ebi-a-GCST90027666	21	28126167	0.019507	5.60467e-06	7738	Gut microbiota abundance (k_Bacteria.p_Bacteroidetes.c_Bacteroidia.o_Bacteroidales.f_Porphyromonadaceae)	TRUE	textfile	0.00297309124410772	23.0684183771098	20.6187316774338	2	TRUE
rs113710653	T	C	T	C	0.128026	-0.0651819	0.0952181	0.0956687	FALSE	FALSE	FALSE	finngen_R12_E4_LACTONAS	21	46161921	0.0764394	421086	0.393811	Lactose intolerance, other/unspecified || id:finngen_R12_E4_LACTONAS	Lactose intolerance, other/unspecified	Lactose intolerance, other/unspecified || ||	TRUE	MedicineITLab	ebi-a-GCST90027666	21	47581835	0.0277397	3.92636e-06	7738	Gut microbiota abundance (k_Bacteria.p_Bacteroidetes.c_Bacteroidia.o_Bacteroidales.f_Porphyromonadaceae)	TRUE	textfile	0.00282416303570755	21.9096015310045	21.3006488851871	2	TRUE
rs11979513	A	G	A	G	0.0994314	-0.0235166	0.178196	0.143208	FALSE	FALSE	FALSE	finngen_R12_E4_LACTONAS	7	41210733	0.0634461	421086	0.710894	Lactose intolerance, other/unspecified || id:finngen_R12_E4_LACTONAS	Lactose intolerance, other/unspecified	Lactose intolerance, other/unspecified || ||	TRUE	MedicineITLab	ebi-a-GCST90027666	7	41250331	0.0211827	2.67929e-06	7738	Gut microbiota abundance (k_Bacteria.p_Bacteroidetes.c_Bacteroidia.o_Bacteroidales.f_Porphyromonadaceae)	TRUE	textfile	0.00289563159225356	22.4656582674937	22.0335501095032	2	TRUE
rs12456364	A	G	A	G	-0.0726766	-0.0129852	0.496351	0.504634	FALSE	FALSE	FALSE	finngen_R12_E4_LACTONAS	18	73851444	0.0445458	421086	0.770667	Lactose intolerance, other/unspecified || id:finngen_R12_E4_LACTONAS	Lactose intolerance, other/unspecified	Lactose intolerance, other/unspecified || ||	TRUE	MedicineITLab	ebi-a-GCST90027666	18	71518679	0.0164463	9.91494e-06	7738	Gut microbiota abundance (k_Bacteria.p_Bacteroidetes.c_Bacteroidia.o_Bacteroidales.f_Porphyromonadaceae)	TRUE	textfile	0.00264080343497425	20.4833478683713	19.5277761159314	2	TRUE
rs12673975	A	G	A	G	-0.0775436	-0.0284849	0.640623	0.643326	FALSE	FALSE	FALSE	finngen_R12_E4_LACTONAS	7	21487702	0.0464086	421086	0.539358	Lactose intolerance, other/unspecified || id:finngen_R12_E4_LACTONAS	Lactose intolerance, other/unspecified	Lactose intolerance, other/unspecified || ||	TRUE	MedicineITLab	ebi-a-GCST90027666	7	21527320	0.0170789	5.6172e-06	7738	Gut microbiota abundance (k_Bacteria.p_Bacteroidetes.c_Bacteroidia.o_Bacteroidales.f_Porphyromonadaceae)	TRUE	textfile	0.00276869247582108	21.4780711669871	20.6144678207366	2	TRUE
rs13070029	T	C	T	C	0.0869101	-0.015727	0.239247	0.246488	FALSE	FALSE	FALSE	finngen_R12_E4_LACTONAS	3	42810715	0.0519097	421086	0.761914	Lactose intolerance, other/unspecified || id:finngen_R12_E4_LACTONAS	Lactose intolerance, other/unspecified	Lactose intolerance, other/unspecified || ||	TRUE	MedicineITLab	ebi-a-GCST90027666	3	42852207	0.0192953	6.66162e-06	7738	Gut microbiota abundance (k_Bacteria.p_Bacteroidetes.c_Bacteroidia.o_Bacteroidales.f_Porphyromonadaceae)	TRUE	textfile	0.00274954397060856	21.3291175030568	20.2879155614677	2	TRUE
rs1363927	A	G	A	G	-0.119586	0.0963883	0.108679	0.111442	FALSE	FALSE	FALSE	finngen_R12_E4_LACTONAS	5	37861479	0.0704959	421086	0.171535	Lactose intolerance, other/unspecified || id:finngen_R12_E4_LACTONAS	Lactose intolerance, other/unspecified	Lactose intolerance, other/unspecified || ||	TRUE	MedicineITLab	ebi-a-GCST90027666	5	37861581	0.0259413	4.02893e-06	7738	Gut microbiota abundance (k_Bacteria.p_Bacteroidetes.c_Bacteroidia.o_Bacteroidales.f_Porphyromonadaceae)	TRUE	textfile	0.00277057842023994	21.4927419861147	21.2508940844826	2	TRUE
rs1452703	A	G	A	G	0.0761138	-0.00305555	0.375274	0.442042	FALSE	FALSE	FALSE	finngen_R12_E4_LACTONAS	3	5725214	0.0447773	421086	0.945596	Lactose intolerance, other/unspecified || id:finngen_R12_E4_LACTONAS	Lactose intolerance, other/unspecified	Lactose intolerance, other/unspecified || ||	TRUE	MedicineITLab	ebi-a-GCST90027666	3	5766901	0.0168897	6.58961e-06	7738	Gut microbiota abundance (k_Bacteria.p_Bacteroidetes.c_Bacteroidia.o_Bacteroidales.f_Porphyromonadaceae)	TRUE	textfile	0.00271640713418699	21.0713639935497	20.3087380692462	2	TRUE
rs2236547	T	C	T	C	0.0949108	0.0248967	0.182002	0.173298	FALSE	FALSE	FALSE	finngen_R12_E4_LACTONAS	9	214864	0.0586545	421086	0.671228	Lactose intolerance, other/unspecified || id:finngen_R12_E4_LACTONAS	Lactose intolerance, other/unspecified	Lactose intolerance, other/unspecified || ||	TRUE	MedicineITLab	ebi-a-GCST90027666	9	214864	0.0213119	8.45162e-06	7738	Gut microbiota abundance (k_Bacteria.p_Bacteroidetes.c_Bacteroidia.o_Bacteroidales.f_Porphyromonadaceae)	TRUE	textfile	0.00268219078464194	20.8052315102191	19.8329322696416	2	TRUE
rs2448269	T	C	T	C	0.0958694	-0.0111385	0.191151	0.199635	FALSE	FALSE	FALSE	finngen_R12_E4_LACTONAS	11	80388759	0.0561586	421086	0.842779	Lactose intolerance, other/unspecified || id:finngen_R12_E4_LACTONAS	Lactose intolerance, other/unspecified	Lactose intolerance, other/unspecified || ||	TRUE	MedicineITLab	ebi-a-GCST90027666	11	80099803	0.0215746	8.84545e-06	7738	Gut microbiota abundance (k_Bacteria.p_Bacteroidetes.c_Bacteroidia.o_Bacteroidales.f_Porphyromonadaceae)	TRUE	textfile	0.00284206523090475	22.048880984305	19.7457899897249	2	TRUE
rs3863318	C	A	C	A	-0.0733528	-0.00307876	0.56509	0.539138	FALSE	FALSE	FALSE	finngen_R12_E4_LACTONAS	11	117940452	0.0448245	421086	0.94524	Lactose intolerance, other/unspecified || id:finngen_R12_E4_LACTONAS	Lactose intolerance, other/unspecified	Lactose intolerance, other/unspecified || ||	TRUE	MedicineITLab	ebi-a-GCST90027666	11	117811167	0.0164864	8.61569e-06	7738	Gut microbiota abundance (k_Bacteria.p_Bacteroidetes.c_Bacteroidia.o_Bacteroidales.f_Porphyromonadaceae)	TRUE	textfile	0.00264472428882203	20.5138405506886	19.7961951835965	2	TRUE
rs41265179	T	G	T	G	-0.186507	-0.00939584	0.0513384	0.10108	FALSE	FALSE	FALSE	finngen_R12_E4_LACTONAS	1	153629352	0.0745787	421086	0.899743	Lactose intolerance, other/unspecified || id:finngen_R12_E4_LACTONAS	Lactose intolerance, other/unspecified	Lactose intolerance, other/unspecified || ||	TRUE	MedicineITLab	ebi-a-GCST90027666	1	153601828	0.0419988	8.96376e-06	7738	Gut microbiota abundance (k_Bacteria.p_Bacteroidetes.c_Bacteroidia.o_Bacteroidales.f_Porphyromonadaceae)	TRUE	textfile	0.00338823808284924	26.300522239974	19.7204358506442	2	TRUE
rs56238206	A	G	A	G	0.108593	-0.0315757	0.144547	0.125066	FALSE	FALSE	FALSE	finngen_R12_E4_LACTONAS	11	13897042	0.0672194	421086	0.63854	Lactose intolerance, other/unspecified || id:finngen_R12_E4_LACTONAS	Lactose intolerance, other/unspecified	Lactose intolerance, other/unspecified || ||	TRUE	MedicineITLab	ebi-a-GCST90027666	11	13918589	0.0235475	3.99485e-06	7738	Gut microbiota abundance (k_Bacteria.p_Bacteroidetes.c_Bacteroidia.o_Bacteroidales.f_Porphyromonadaceae)	TRUE	textfile	0.00291634496641144	22.6268323086681	21.2673829462016	2	TRUE
rs5767121	T	G	T	G	0.108883	-0.025881	0.132134	0.182565	FALSE	FALSE	FALSE	finngen_R12_E4_LACTONAS	22	48366875	0.0578505	421086	0.654602	Lactose intolerance, other/unspecified || id:finngen_R12_E4_LACTONAS	Lactose intolerance, other/unspecified	Lactose intolerance, other/unspecified || ||	TRUE	MedicineITLab	ebi-a-GCST90027666	22	48762687	0.0240491	5.96719e-06	7738	Gut microbiota abundance (k_Bacteria.p_Bacteroidetes.c_Bacteroidia.o_Bacteroidales.f_Porphyromonadaceae)	TRUE	textfile	0.00271905134737538	21.0919312674274	20.498519721673	2	TRUE
rs9542263	C	T	C	T	0.0747894	0.054488	0.536238	0.530911	FALSE	FALSE	FALSE	finngen_R12_E4_LACTONAS	13	70293878	0.0446856	421086	0.222706	Lactose intolerance, other/unspecified || id:finngen_R12_E4_LACTONAS	Lactose intolerance, other/unspecified	Lactose intolerance, other/unspecified || ||	TRUE	MedicineITLab	ebi-a-GCST90027666	13	70868010	0.0165338	6.08457e-06	7738	Gut microbiota abundance (k_Bacteria.p_Bacteroidetes.c_Bacteroidia.o_Bacteroidales.f_Porphyromonadaceae)	TRUE	textfile	0.00278203660995986	21.5818767859797	20.4613713969319	2	TRUE
rs10166293	A	G	A	G	0.130987	0.0156437	0.451165	0.494287	FALSE	FALSE	FALSE	finngen_R12_E4_LACTONAS	2	51777872	0.044592	421086	0.725723	Lactose intolerance, other/unspecified || id:finngen_R12_E4_LACTONAS	Lactose intolerance, other/unspecified	Lactose intolerance, other/unspecified || ||	TRUE	MedicineITLab	ebi-a-GCST90027477	2	52005010	0.02854	4.44109e-06	7738	Gut bacterial pathway abundance (GLYCOL.GLYOXDEG.PWY..superpathway.of.glycol.metabolism.and.degradation)	TRUE	textfile	0.00849696025966488	66.2957973240125	21.0643689808965	2	TRUE
rs2514587	A	G	A	G	0.133181	-0.0218389	0.629148	0.722305	FALSE	FALSE	FALSE	finngen_R12_E4_LACTONAS	8	118587453	0.049773	421086	0.660827	Lactose intolerance, other/unspecified || id:finngen_R12_E4_LACTONAS	Lactose intolerance, other/unspecified	Lactose intolerance, other/unspecified || ||	TRUE	MedicineITLab	ebi-a-GCST90027477	8	119599692	0.0298082	7.89787e-06	7738	Gut bacterial pathway abundance (GLYCOL.GLYOXDEG.PWY..superpathway.of.glycol.metabolism.and.degradation)	TRUE	textfile	0.00827690526707845	64.5645336749596	19.9624131662591	2	TRUE
rs34317346	A	G	A	G	0.285613	-0.116726	0.0582946	0.052248	FALSE	FALSE	FALSE	finngen_R12_E4_LACTONAS	12	28477520	0.100442	421086	0.245184	Lactose intolerance, other/unspecified || id:finngen_R12_E4_LACTONAS	Lactose intolerance, other/unspecified	Lactose intolerance, other/unspecified || ||	TRUE	MedicineITLab	ebi-a-GCST90027477	12	28630453	0.062907	5.61914e-06	7738	Gut bacterial pathway abundance (GLYCOL.GLYOXDEG.PWY..superpathway.of.glycol.metabolism.and.degradation)	TRUE	textfile	0.00895631428651308	69.9122029828421	20.613796914213	2	TRUE
rs3781339	T	C	T	C	0.166232	-0.0334779	0.187134	0.241798	FALSE	FALSE	FALSE	finngen_R12_E4_LACTONAS	10	103668394	0.0521506	421086	0.520908	Lactose intolerance, other/unspecified || id:finngen_R12_E4_LACTONAS	Lactose intolerance, other/unspecified	Lactose intolerance, other/unspecified || ||	TRUE	MedicineITLab	ebi-a-GCST90027477	10	105428152	0.0362705	4.5811e-06	7738	Gut bacterial pathway abundance (GLYCOL.GLYOXDEG.PWY..superpathway.of.glycol.metabolism.and.degradation)	TRUE	textfile	0.00840680386316237	65.5864067430021	21.0049752976917	2	TRUE
rs4332610	A	G	A	G	-0.124159	0.10836	0.514629	0.521787	FALSE	FALSE	FALSE	finngen_R12_E4_LACTONAS	12	70887069	0.0445508	421086	0.0150041	Lactose intolerance, other/unspecified || id:finngen_R12_E4_LACTONAS	Lactose intolerance, other/unspecified	Lactose intolerance, other/unspecified || ||	TRUE	MedicineITLab	ebi-a-GCST90027477	12	71280849	0.027764	7.75104e-06	7738	Gut bacterial pathway abundance (GLYCOL.GLYOXDEG.PWY..superpathway.of.glycol.metabolism.and.degradation)	TRUE	textfile	0.00770113058920472	60.0383090967971	19.9982659961508	2	TRUE
rs61802172	A	G	A	G	0.18177	0.0214973	0.149788	0.15404	FALSE	FALSE	FALSE	finngen_R12_E4_LACTONAS	1	86082986	0.0615995	421086	0.7271	Lactose intolerance, other/unspecified || id:finngen_R12_E4_LACTONAS	Lactose intolerance, other/unspecified	Lactose intolerance, other/unspecified || ||	TRUE	MedicineITLab	ebi-a-GCST90027477	1	86548669	0.0400524	5.67061e-06	7738	Gut bacterial pathway abundance (GLYCOL.GLYOXDEG.PWY..superpathway.of.glycol.metabolism.and.degradation)	TRUE	textfile	0.00841547554876584	65.6546338107501	20.5962106454518	2	TRUE
rs61861701	G	A	G	A	0.159157	-0.0240998	0.257808	0.18537	FALSE	FALSE	FALSE	finngen_R12_E4_LACTONAS	10	110605246	0.0578295	421086	0.67687	Lactose intolerance, other/unspecified || id:finngen_R12_E4_LACTONAS	Lactose intolerance, other/unspecified	Lactose intolerance, other/unspecified || ||	TRUE	MedicineITLab	ebi-a-GCST90027477	10	112365004	0.0335114	2.04089e-06	7738	Gut bacterial pathway abundance (GLYCOL.GLYOXDEG.PWY..superpathway.of.glycol.metabolism.and.degradation)	TRUE	textfile	0.00969380196011978	75.725318201499	22.5562212304012	2	TRUE
rs72822615	T	C	T	C	0.183866	0.00465256	0.172729	0.264081	FALSE	FALSE	FALSE	finngen_R12_E4_LACTONAS	5	168315378	0.0505799	421086	0.926711	Lactose intolerance, other/unspecified || id:finngen_R12_E4_LACTONAS	Lactose intolerance, other/unspecified	Lactose intolerance, other/unspecified || ||	TRUE	MedicineITLab	ebi-a-GCST90027477	5	167742383	0.0372448	7.94548e-07	7738	Gut bacterial pathway abundance (GLYCOL.GLYOXDEG.PWY..superpathway.of.glycol.metabolism.and.degradation)	TRUE	textfile	0.00966153009461836	75.4707598293223	24.3708997494339	2	TRUE
rs72943027	G	T	G	T	0.189798	0.0324136	0.134399	0.144739	FALSE	FALSE	FALSE	finngen_R12_E4_LACTONAS	2	105254277	0.0636736	421086	0.610711	Lactose intolerance, other/unspecified || id:finngen_R12_E4_LACTONAS	Lactose intolerance, other/unspecified	Lactose intolerance, other/unspecified || ||	TRUE	MedicineITLab	ebi-a-GCST90027477	2	105870734	0.0429028	9.69349e-06	7738	Gut bacterial pathway abundance (GLYCOL.GLYOXDEG.PWY..superpathway.of.glycol.metabolism.and.degradation)	TRUE	textfile	0.00838160222050982	65.3881320909929	19.5709537139243	2	TRUE
rs73024197	A	C	A	C	-0.210026	0.00399384	0.116768	0.10735	FALSE	FALSE	FALSE	finngen_R12_E4_LACTONAS	19	29672107	0.0722274	421086	0.955903	Lactose intolerance, other/unspecified || id:finngen_R12_E4_LACTONAS	Lactose intolerance, other/unspecified	Lactose intolerance, other/unspecified || ||	TRUE	MedicineITLab	ebi-a-GCST90027477	19	30163014	0.0444604	2.31377e-06	7738	Gut bacterial pathway abundance (GLYCOL.GLYOXDEG.PWY..superpathway.of.glycol.metabolism.and.degradation)	TRUE	textfile	0.00909860382359373	71.0331012257353	22.315128453999	2	TRUE
rs7776094	A	C	A	C	-0.242195	-0.159279	0.0742795	0.0268747	FALSE	FALSE	FALSE	finngen_R12_E4_LACTONAS	6	82902197	0.137404	421086	0.246376	Lactose intolerance, other/unspecified || id:finngen_R12_E4_LACTONAS	Lactose intolerance, other/unspecified	Lactose intolerance, other/unspecified || ||	TRUE	MedicineITLab	ebi-a-GCST90027477	6	83611916	0.0536335	6.30957e-06	7738	Gut bacterial pathway abundance (GLYCOL.GLYOXDEG.PWY..superpathway.of.glycol.metabolism.and.degradation)	TRUE	textfile	0.00806694683610557	62.9134199380304	20.3919176339258	2	TRUE
rs10170790	T	C	T	C	-0.0855325	0.011018	0.552267	0.639757	FALSE	FALSE	FALSE	finngen_R12_E4_LACTONAS	2	5375412	0.0465224	421086	0.812786	Lactose intolerance, other/unspecified || id:finngen_R12_E4_LACTONAS	Lactose intolerance, other/unspecified	Lactose intolerance, other/unspecified || ||	TRUE	MedicineITLab	ebi-a-GCST90027475	2	5515545	0.019134	7.81538e-06	7738	Gut bacterial pathway abundance (GLYCOCAT.PWY..glycogen.degradation.I..bacterial.)	TRUE	textfile	0.00361793305163547	28.0899576737388	19.9825446873398	2	TRUE
rs115001375	C	T	C	T	-0.175844	-0.127588	0.0755566	0.0657602	FALSE	FALSE	FALSE	finngen_R12_E4_LACTONAS	1	82553043	0.0894648	421086	0.153832	Lactose intolerance, other/unspecified || id:finngen_R12_E4_LACTONAS	Lactose intolerance, other/unspecified	Lactose intolerance, other/unspecified || ||	TRUE	MedicineITLab	ebi-a-GCST90027475	1	83018726	0.0352956	6.29158e-07	7738	Gut bacterial pathway abundance (GLYCOCAT.PWY..glycogen.degradation.I..bacterial.)	TRUE	textfile	0.00431954335259321	33.5609553773681	24.8206968651907	2	TRUE
rs1576166	T	C	T	C	0.0903842	-0.00975641	0.560505	0.576936	FALSE	FALSE	FALSE	finngen_R12_E4_LACTONAS	13	109535894	0.0451277	421086	0.828835	Lactose intolerance, other/unspecified || id:finngen_R12_E4_LACTONAS	Lactose intolerance, other/unspecified	Lactose intolerance, other/unspecified || ||	TRUE	MedicineITLab	ebi-a-GCST90027475	13	110188241	0.0201903	7.58316e-06	7738	Gut bacterial pathway abundance (GLYCOCAT.PWY..glycogen.degradation.I..bacterial.)	TRUE	textfile	0.0040248385324798	31.2619752900124	20.0400819316147	2	TRUE
rs2056101	T	C	T	C	0.0909124	0.036065	0.535799	0.617993	FALSE	FALSE	FALSE	finngen_R12_E4_LACTONAS	2	11069694	0.0458824	421086	0.431849	Lactose intolerance, other/unspecified || id:finngen_R12_E4_LACTONAS	Lactose intolerance, other/unspecified	Lactose intolerance, other/unspecified || ||	TRUE	MedicineITLab	ebi-a-GCST90027475	2	11209820	0.0188903	1.48953e-06	7738	Gut bacterial pathway abundance (GLYCOCAT.PWY..glycogen.degradation.I..bacterial.)	TRUE	textfile	0.0041113477459564	31.93668899704	23.1615988531134	2	TRUE
rs35098678	G	T	G	T	-0.116245	-0.00159673	0.170274	0.139975	FALSE	FALSE	FALSE	finngen_R12_E4_LACTONAS	21	46070318	0.0644343	421086	0.98023	Lactose intolerance, other/unspecified || id:finngen_R12_E4_LACTONAS	Lactose intolerance, other/unspecified	Lactose intolerance, other/unspecified || ||	TRUE	MedicineITLab	ebi-a-GCST90027475	21	47490232	0.0261238	8.59627e-06	7738	Gut bacterial pathway abundance (GLYCOCAT.PWY..glycogen.degradation.I..bacterial.)	TRUE	textfile	0.00381822570374708	29.6510082861677	19.8004865998447	2	TRUE
rs35296932	G	A	G	A	-0.102628	0.0108701	0.242946	0.287908	FALSE	FALSE	FALSE	finngen_R12_E4_LACTONAS	3	41007610	0.0492817	421086	0.825427	Lactose intolerance, other/unspecified || id:finngen_R12_E4_LACTONAS	Lactose intolerance, other/unspecified	Lactose intolerance, other/unspecified || ||	TRUE	MedicineITLab	ebi-a-GCST90027475	3	41049101	0.0223393	4.3468e-06	7738	Gut bacterial pathway abundance (GLYCOCAT.PWY..glycogen.degradation.I..bacterial.)	TRUE	textfile	0.0038743454217664	30.0885094616655	21.105352505038	2	TRUE
rs35902953	C	T	C	T	-0.110677	-0.0271805	0.176468	0.12855	FALSE	FALSE	FALSE	finngen_R12_E4_LACTONAS	15	100132864	0.0661035	421086	0.68094	Lactose intolerance, other/unspecified || id:finngen_R12_E4_LACTONAS	Lactose intolerance, other/unspecified	Lactose intolerance, other/unspecified || ||	TRUE	MedicineITLab	ebi-a-GCST90027475	15	100673069	0.0246929	7.38924e-06	7738	Gut bacterial pathway abundance (GLYCOCAT.PWY..glycogen.degradation.I..bacterial.)	TRUE	textfile	0.00356033772377504	27.6411845833256	20.0895663439565	2	TRUE
rs41474647	T	C	T	C	0.127405	0.0246445	0.136106	0.279862	FALSE	FALSE	FALSE	finngen_R12_E4_LACTONAS	12	125065410	0.0498182	421086	0.620819	Lactose intolerance, other/unspecified || id:finngen_R12_E4_LACTONAS	Lactose intolerance, other/unspecified	Lactose intolerance, other/unspecified || ||	TRUE	MedicineITLab	ebi-a-GCST90027475	12	125549956	0.0271228	2.63585e-06	7738	Gut bacterial pathway abundance (GLYCOCAT.PWY..glycogen.degradation.I..bacterial.)	TRUE	textfile	0.00381716267458421	29.6427215408222	22.0649984507913	2	TRUE
rs59657730	G	A	G	A	0.110105	0.0374656	0.559955	0.615464	FALSE	FALSE	FALSE	finngen_R12_E4_LACTONAS	6	46454988	0.0456418	421086	0.411725	Lactose intolerance, other/unspecified || id:finngen_R12_E4_LACTONAS	Lactose intolerance, other/unspecified	Lactose intolerance, other/unspecified || ||	TRUE	MedicineITLab	ebi-a-GCST90027475	6	46422725	0.0199672	3.50155e-08	7738	Gut bacterial pathway abundance (GLYCOCAT.PWY..glycogen.degradation.I..bacterial.)	TRUE	textfile	0.00597439999362047	46.4957425144295	30.4074321561426	2	TRUE
rs738153	T	A	T	A	0.187256	0.0309183	0.0581388	0.0646108	FALSE	TRUE	FALSE	finngen_R12_E4_LACTONAS	22	27129676	0.0914993	421086	0.735433	Lactose intolerance, other/unspecified || id:finngen_R12_E4_LACTONAS	Lactose intolerance, other/unspecified	Lactose intolerance, other/unspecified || ||	TRUE	MedicineITLab	ebi-a-GCST90027475	22	27525638	0.0422665	9.40763e-06	7738	Gut bacterial pathway abundance (GLYCOCAT.PWY..glycogen.degradation.I..bacterial.)	TRUE	textfile	0.00384020536469626	29.8223526599629	19.6281293640284	2	TRUE
rs978052	T	A	T	A	0.14247	-0.0935217	0.104279	0.142644	FALSE	TRUE	FALSE	finngen_R12_E4_LACTONAS	19	31017240	0.0637698	421086	0.142498	Lactose intolerance, other/unspecified || id:finngen_R12_E4_LACTONAS	Lactose intolerance, other/unspecified	Lactose intolerance, other/unspecified || ||	TRUE	MedicineITLab	ebi-a-GCST90027475	19	31508146	0.0316872	6.91958e-06	7738	Gut bacterial pathway abundance (GLYCOCAT.PWY..glycogen.degradation.I..bacterial.)	TRUE	textfile	0.00379180904608947	29.4450849199103	20.2152500947271	2	TRUE
rs10172221	C	G	C	G	0.16467	-0.0541934	0.131808	0.172788	FALSE	TRUE	FALSE	finngen_R12_E4_LACTONAS	2	34789590	0.0590473	421086	0.358725	Lactose intolerance, other/unspecified || id:finngen_R12_E4_LACTONAS	Lactose intolerance, other/unspecified	Lactose intolerance, other/unspecified || ||	TRUE	MedicineITLab	ebi-a-GCST90027596	2	35014657	0.0366974	7.21539e-06	7738	Gut bacterial pathway abundance (PWY.6708..ubiquinol.8.biosynthesis..prokaryotic.)	TRUE	textfile	0.0062060678112048	48.3099554469403	20.1353127478637	2	TRUE
rs10463321	G	T	G	T	0.137597	-0.0092368	0.204651	0.256677	FALSE	FALSE	FALSE	finngen_R12_E4_LACTONAS	5	151944344	0.0509079	421086	0.856021	Lactose intolerance, other/unspecified || id:finngen_R12_E4_LACTONAS	Lactose intolerance, other/unspecified	Lactose intolerance, other/unspecified || ||	TRUE	MedicineITLab	ebi-a-GCST90027596	5	151323905	0.0307884	7.85435e-06	7738	Gut bacterial pathway abundance (PWY.6708..ubiquinol.8.biosynthesis..prokaryotic.)	TRUE	textfile	0.00616338839746455	47.9756653016667	19.9730178371737	2	TRUE
rs113976504	T	C	T	C	-0.272739	-0.20307	0.0528666	0.0376353	FALSE	FALSE	FALSE	finngen_R12_E4_LACTONAS	13	81130531	0.117745	421086	0.0845882	Lactose intolerance, other/unspecified || id:finngen_R12_E4_LACTONAS	Lactose intolerance, other/unspecified	Lactose intolerance, other/unspecified || ||	TRUE	MedicineITLab	ebi-a-GCST90027596	13	81704666	0.05958	4.70121e-06	7738	Gut bacterial pathway abundance (PWY.6708..ubiquinol.8.biosynthesis..prokaryotic.)	TRUE	textfile	0.00744932660804131	58.0605022843507	20.9552810484063	2	TRUE
rs11898768	G	A	G	A	0.2225	0.0748968	0.117282	0.0562462	FALSE	FALSE	FALSE	finngen_R12_E4_LACTONAS	2	230554591	0.095861	421086	0.434622	Lactose intolerance, other/unspecified || id:finngen_R12_E4_LACTONAS	Lactose intolerance, other/unspecified	Lactose intolerance, other/unspecified || ||	TRUE	MedicineITLab	ebi-a-GCST90027596	2	231419306	0.0396483	2.00184e-08	7738	Gut bacterial pathway abundance (PWY.6708..ubiquinol.8.biosynthesis..prokaryotic.)	TRUE	textfile	0.0102504604017799	80.1188164233548	31.492772000642	2	TRUE
rs12209400	T	C	T	C	0.134862	0.0879899	0.229876	0.172296	FALSE	FALSE	FALSE	finngen_R12_E4_LACTONAS	6	156128631	0.0588089	421086	0.134601	Lactose intolerance, other/unspecified || id:finngen_R12_E4_LACTONAS	Lactose intolerance, other/unspecified	Lactose intolerance, other/unspecified || ||	TRUE	MedicineITLab	ebi-a-GCST90027596	6	156449765	0.0295886	5.16654e-06	7738	Gut bacterial pathway abundance (PWY.6708..ubiquinol.8.biosynthesis..prokaryotic.)	TRUE	textfile	0.00643966798938366	50.140157533322	20.774489398686	2	TRUE
rs12550124	T	A	T	A	-0.172648	-0.0573978	0.87165	0.874377	FALSE	TRUE	FALSE	finngen_R12_E4_LACTONAS	8	49782220	0.0668912	421086	0.39085	Lactose intolerance, other/unspecified || id:finngen_R12_E4_LACTONAS	Lactose intolerance, other/unspecified	Lactose intolerance, other/unspecified || ||	TRUE	MedicineITLab	ebi-a-GCST90027596	8	50694780	0.0371575	3.378e-06	7738	Gut bacterial pathway abundance (PWY.6708..ubiquinol.8.biosynthesis..prokaryotic.)	TRUE	textfile	0.00666946667125301	51.9414157097472	21.5888809042252	2	TRUE
rs1624064	C	T	C	T	-0.123387	-0.109675	0.43238	0.459488	FALSE	FALSE	FALSE	finngen_R12_E4_LACTONAS	6	26378453	0.0448216	421086	0.0144075	Lactose intolerance, other/unspecified || id:finngen_R12_E4_LACTONAS	Lactose intolerance, other/unspecified	Lactose intolerance, other/unspecified || ||	TRUE	MedicineITLab	ebi-a-GCST90027596	6	26378681	0.0253516	1.13297e-06	7738	Gut bacterial pathway abundance (PWY.6708..ubiquinol.8.biosynthesis..prokaryotic.)	TRUE	textfile	0.00747295027154634	58.2460128582883	23.6879818855832	2	TRUE
rs2636908	C	T	C	T	0.251351	-0.165742	0.0742992	0.0346105	FALSE	FALSE	FALSE	finngen_R12_E4_LACTONAS	3	193958627	0.126318	421086	0.189488	Lactose intolerance, other/unspecified || id:finngen_R12_E4_LACTONAS	Lactose intolerance, other/unspecified	Lactose intolerance, other/unspecified || ||	TRUE	MedicineITLab	ebi-a-GCST90027596	3	193676416	0.0542266	3.56599e-06	7738	Gut bacterial pathway abundance (PWY.6708..ubiquinol.8.biosynthesis..prokaryotic.)	TRUE	textfile	0.00869052487811051	67.8192856461868	21.4850557351905	2	TRUE
rs3750879	A	C	A	C	0.124154	-0.0489854	0.34867	0.341421	FALSE	FALSE	FALSE	finngen_R12_E4_LACTONAS	10	13699632	0.0476333	421086	0.303769	Lactose intolerance, other/unspecified || id:finngen_R12_E4_LACTONAS	Lactose intolerance, other/unspecified	Lactose intolerance, other/unspecified || ||	TRUE	MedicineITLab	ebi-a-GCST90027596	10	13741632	0.0265636	2.95617e-06	7738	Gut bacterial pathway abundance (PWY.6708..ubiquinol.8.biosynthesis..prokaryotic.)	TRUE	textfile	0.00700111307422627	54.5424687331628	21.8447746364058	2	TRUE
rs7979020	T	C	T	C	-0.162825	0.038673	0.138499	0.225744	FALSE	FALSE	FALSE	finngen_R12_E4_LACTONAS	12	124491128	0.0537458	421086	0.4718	Lactose intolerance, other/unspecified || id:finngen_R12_E4_LACTONAS	Lactose intolerance, other/unspecified	Lactose intolerance, other/unspecified || ||	TRUE	MedicineITLab	ebi-a-GCST90027596	12	124975674	0.0367534	9.41434e-06	7738	Gut bacterial pathway abundance (PWY.6708..ubiquinol.8.biosynthesis..prokaryotic.)	TRUE	textfile	0.00632666141606018	49.2546703370236	19.6266930908507	2	TRUE
rs9316763	C	T	C	T	0.114104	0.0827586	0.465734	0.46185	FALSE	FALSE	FALSE	finngen_R12_E4_LACTONAS	13	55103882	0.0456114	421086	0.0696113	Lactose intolerance, other/unspecified || id:finngen_R12_E4_LACTONAS	Lactose intolerance, other/unspecified	Lactose intolerance, other/unspecified || ||	TRUE	MedicineITLab	ebi-a-GCST90027596	13	55678017	0.0257771	9.57414e-06	7738	Gut bacterial pathway abundance (PWY.6708..ubiquinol.8.biosynthesis..prokaryotic.)	TRUE	textfile	0.0064792869649098	50.4506481877162	19.594474724438	2	TRUE
rs10189685	A	G	A	G	-0.110199	0.0557333	0.316834	0.265747	FALSE	FALSE	FALSE	finngen_R12_E4_LACTONAS	2	202623726	0.0503185	421086	0.26803	Lactose intolerance, other/unspecified || id:finngen_R12_E4_LACTONAS	Lactose intolerance, other/unspecified	Lactose intolerance, other/unspecified || ||	TRUE	MedicineITLab	ebi-a-GCST90027636	2	203488449	0.024874	9.41044e-06	7738	Gut bacterial pathway abundance (PWY_TCA.GLYOX.BYPASS..superpathway.of.glyoxylate.bypass.and.TCA)	TRUE	textfile	0.00525706476218668	40.8835806313653	19.6274575650294	2	TRUE
rs1048344	C	T	C	T	-0.173197	-0.0301764	0.169473	0.158279	FALSE	FALSE	FALSE	finngen_R12_E4_LACTONAS	19	51022447	0.0608388	421086	0.619891	Lactose intolerance, other/unspecified || id:finngen_R12_E4_LACTONAS	Lactose intolerance, other/unspecified	Lactose intolerance, other/unspecified || ||	TRUE	MedicineITLab	ebi-a-GCST90027636	19	51525703	0.0371547	3.13899e-06	7738	Gut bacterial pathway abundance (PWY_TCA.GLYOX.BYPASS..superpathway.of.glyoxylate.bypass.and.TCA)	TRUE	textfile	0.00844432615334386	65.8816331198471	21.7296740756763	2	TRUE
rs117650960	C	T	C	T	-0.240704	-0.0555192	0.0585564	0.0242788	FALSE	FALSE	FALSE	finngen_R12_E4_LACTONAS	6	146576635	0.14465	421086	0.701113	Lactose intolerance, other/unspecified || id:finngen_R12_E4_LACTONAS	Lactose intolerance, other/unspecified	Lactose intolerance, other/unspecified || ||	TRUE	MedicineITLab	ebi-a-GCST90027636	6	146897771	0.0534886	6.79219e-06	7738	Gut bacterial pathway abundance (PWY_TCA.GLYOX.BYPASS..superpathway.of.glyoxylate.bypass.and.TCA)	TRUE	textfile	0.00638800557803628	49.735320657474	20.2508917886271	2	TRUE
rs6502722	A	G	A	G	-0.146169	0.0853323	0.149997	0.132249	FALSE	FALSE	FALSE	finngen_R12_E4_LACTONAS	17	3368895	0.065702	421086	0.19402	Lactose intolerance, other/unspecified || id:finngen_R12_E4_LACTONAS	Lactose intolerance, other/unspecified	Lactose intolerance, other/unspecified || ||	TRUE	MedicineITLab	ebi-a-GCST90027636	17	3272189	0.0329833	9.35276e-06	7738	Gut bacterial pathway abundance (PWY_TCA.GLYOX.BYPASS..superpathway.of.glyoxylate.bypass.and.TCA)	TRUE	textfile	0.00544808128808887	42.3772314463393	19.6391343781023	2	TRUE
rs6809947	G	A	G	A	0.112391	0.0452296	0.409104	0.378402	FALSE	FALSE	FALSE	finngen_R12_E4_LACTONAS	3	123061317	0.0462285	421086	0.327881	Lactose intolerance, other/unspecified || id:finngen_R12_E4_LACTONAS	Lactose intolerance, other/unspecified	Lactose intolerance, other/unspecified || ||	TRUE	MedicineITLab	ebi-a-GCST90027636	3	122780164	0.0254192	9.80212e-06	7738	Gut bacterial pathway abundance (PWY_TCA.GLYOX.BYPASS..superpathway.of.glyoxylate.bypass.and.TCA)	TRUE	textfile	0.00610713952805851	47.5351350915499	19.5496647547839	2	TRUE
rs72814612	C	A	C	A	0.185814	-0.0255879	0.105935	0.130201	FALSE	FALSE	FALSE	finngen_R12_E4_LACTONAS	10	94181702	0.0661917	421086	0.699072	Lactose intolerance, other/unspecified || id:finngen_R12_E4_LACTONAS	Lactose intolerance, other/unspecified	Lactose intolerance, other/unspecified || ||	TRUE	MedicineITLab	ebi-a-GCST90027636	10	95941459	0.0398171	3.06091e-06	7738	Gut bacterial pathway abundance (PWY_TCA.GLYOX.BYPASS..superpathway.of.glyoxylate.bypass.and.TCA)	TRUE	textfile	0.00654026620202733	50.9285858476197	21.7779809293823	2	TRUE
rs73952138	A	C	A	C	0.18117	0.00890816	0.0902387	0.0984885	FALSE	FALSE	FALSE	finngen_R12_E4_LACTONAS	2	123529336	0.0749524	421086	0.905394	Lactose intolerance, other/unspecified || id:finngen_R12_E4_LACTONAS	Lactose intolerance, other/unspecified	Lactose intolerance, other/unspecified || ||	TRUE	MedicineITLab	ebi-a-GCST90027636	2	124286912	0.0408204	9.07027e-06	7738	Gut bacterial pathway abundance (PWY_TCA.GLYOX.BYPASS..superpathway.of.glyoxylate.bypass.and.TCA)	TRUE	textfile	0.00538918203091383	41.9166084240652	19.6978151021396	2	TRUE
rs7775419	T	C	T	C	-0.204563	-0.018755	0.0668613	0.129597	FALSE	FALSE	FALSE	finngen_R12_E4_LACTONAS	6	143027695	0.0662676	421086	0.777161	Lactose intolerance, other/unspecified || id:finngen_R12_E4_LACTONAS	Lactose intolerance, other/unspecified	Lactose intolerance, other/unspecified || ||	TRUE	MedicineITLab	ebi-a-GCST90027636	6	143348832	0.0461964	9.50605e-06	7738	Gut bacterial pathway abundance (PWY_TCA.GLYOX.BYPASS..superpathway.of.glyoxylate.bypass.and.TCA)	TRUE	textfile	0.00522161902088101	40.606476294526	19.6082078620813	2	TRUE
rs7798574	C	T	C	T	0.181742	0.040098	0.886375	0.881479	FALSE	FALSE	FALSE	finngen_R12_E4_LACTONAS	7	155360543	0.0685673	421086	0.558685	Lactose intolerance, other/unspecified || id:finngen_R12_E4_LACTONAS	Lactose intolerance, other/unspecified	Lactose intolerance, other/unspecified || ||	TRUE	MedicineITLab	ebi-a-GCST90027636	7	155153238	0.0360849	4.74056e-07	7738	Gut bacterial pathway abundance (PWY_TCA.GLYOX.BYPASS..superpathway.of.glyoxylate.bypass.and.TCA)	TRUE	textfile	0.00665322171394098	51.8140535653155	25.3664442300362	2	TRUE
rs10192555	C	T	C	T	0.105255	-0.037254	0.568064	0.554223	FALSE	FALSE	FALSE	finngen_R12_E4_LACTONAS	2	209369098	0.044729	421086	0.404911	Lactose intolerance, other/unspecified || id:finngen_R12_E4_LACTONAS	Lactose intolerance, other/unspecified	Lactose intolerance, other/unspecified || ||	TRUE	MedicineITLab	ebi-a-GCST90027558	2	210233822	0.0232064	5.74434e-06	7738	Gut bacterial pathway abundance (PWY.5791..1.4.dihydroxy.2.naphthoate.biosynthesis.II..plants.)	TRUE	textfile	0.00543665953346243	42.2879030823079	20.5716877489405	2	TRUE
rs10793056	C	T	C	T	-0.104156	-0.0414097	0.506205	0.610254	FALSE	FALSE	FALSE	finngen_R12_E4_LACTONAS	11	73049120	0.0458332	421086	0.366268	Lactose intolerance, other/unspecified || id:finngen_R12_E4_LACTONAS	Lactose intolerance, other/unspecified	Lactose intolerance, other/unspecified || ||	TRUE	MedicineITLab	ebi-a-GCST90027558	11	72760165	0.0229619	5.73179e-06	7738	Gut bacterial pathway abundance (PWY.5791..1.4.dihydroxy.2.naphthoate.biosynthesis.II..plants.)	TRUE	textfile	0.00542340079169382	42.1842104046489	20.5756206066135	2	TRUE
rs11761901	A	G	A	G	-0.137544	-0.0494733	0.213855	0.264992	FALSE	FALSE	FALSE	finngen_R12_E4_LACTONAS	7	116251632	0.0503433	421086	0.325745	Lactose intolerance, other/unspecified || id:finngen_R12_E4_LACTONAS	Lactose intolerance, other/unspecified	Lactose intolerance, other/unspecified || ||	TRUE	MedicineITLab	ebi-a-GCST90027558	7	115891686	0.0278344	7.7514e-07	7738	Gut bacterial pathway abundance (PWY.5791..1.4.dihydroxy.2.naphthoate.biosynthesis.II..plants.)	TRUE	textfile	0.00636114596635005	49.5248600594854	24.4185331721936	2	TRUE
rs28634397	T	C	T	C	0.196644	0.00257866	0.079774	0.0735385	FALSE	FALSE	FALSE	finngen_R12_E4_LACTONAS	8	5319260	0.0851909	421086	0.975852	Lactose intolerance, other/unspecified || id:finngen_R12_E4_LACTONAS	Lactose intolerance, other/unspecified	Lactose intolerance, other/unspecified || ||	TRUE	MedicineITLab	ebi-a-GCST90027558	8	5176782	0.042355	3.4378e-06	7738	Gut bacterial pathway abundance (PWY.5791..1.4.dihydroxy.2.naphthoate.biosynthesis.II..plants.)	TRUE	textfile	0.00567737085083393	44.1709155705663	21.555198538373	2	TRUE
rs34011530	G	C	G	C	-0.134451	0.0103159	0.18175	0.136225	FALSE	TRUE	FALSE	finngen_R12_E4_LACTONAS	11	1668231	0.0654134	421086	0.87469	Lactose intolerance, other/unspecified || id:finngen_R12_E4_LACTONAS	Lactose intolerance, other/unspecified	Lactose intolerance, other/unspecified || ||	TRUE	MedicineITLab	ebi-a-GCST90027558	11	1689461	0.0300979	7.92775e-06	7738	Gut bacterial pathway abundance (PWY.5791..1.4.dihydroxy.2.naphthoate.biosynthesis.II..plants.)	TRUE	textfile	0.00537673339545111	41.8192605620468	19.9551815620697	2	TRUE
rs4585628	G	A	G	A	0.170362	-0.0834113	0.104614	0.0873627	FALSE	FALSE	FALSE	finngen_R12_E4_LACTONAS	7	71532882	0.0793054	421086	0.292904	Lactose intolerance, other/unspecified || id:finngen_R12_E4_LACTONAS	Lactose intolerance, other/unspecified	Lactose intolerance, other/unspecified || ||	TRUE	MedicineITLab	ebi-a-GCST90027558	7	70997867	0.038025	7.45538e-06	7738	Gut bacterial pathway abundance (PWY.5791..1.4.dihydroxy.2.naphthoate.biosynthesis.II..plants.)	TRUE	textfile	0.00543720319108358	42.2921549259437	20.0727564136712	2	TRUE
rs61861701	G	A	G	A	0.138831	-0.0240998	0.247235	0.18537	FALSE	FALSE	FALSE	finngen_R12_E4_LACTONAS	10	110605246	0.0578295	421086	0.67687	Lactose intolerance, other/unspecified || id:finngen_R12_E4_LACTONAS	Lactose intolerance, other/unspecified	Lactose intolerance, other/unspecified || ||	TRUE	MedicineITLab	ebi-a-GCST90027558	10	112365004	0.0274846	4.38985e-07	7738	Gut bacterial pathway abundance (PWY.5791..1.4.dihydroxy.2.naphthoate.biosynthesis.II..plants.)	TRUE	textfile	0.0071741800127886	55.9004968058219	25.5149112591341	2	TRUE
rs62079926	T	G	T	G	0.137284	-0.025216	0.207428	0.274082	FALSE	FALSE	FALSE	finngen_R12_E4_LACTONAS	18	1492958	0.0501825	421086	0.615324	Lactose intolerance, other/unspecified || id:finngen_R12_E4_LACTONAS	Lactose intolerance, other/unspecified	Lactose intolerance, other/unspecified || ||	TRUE	MedicineITLab	ebi-a-GCST90027558	18	1492959	0.0283038	1.23234e-06	7738	Gut bacterial pathway abundance (PWY.5791..1.4.dihydroxy.2.naphthoate.biosynthesis.II..plants.)	TRUE	textfile	0.00619692086597127	48.238308801505	23.5261225859194	2	TRUE
rs62465767	A	G	A	G	0.177111	0.0950442	0.0949348	0.0634442	FALSE	FALSE	FALSE	finngen_R12_E4_LACTONAS	7	51600295	0.0918641	421086	0.300848	Lactose intolerance, other/unspecified || id:finngen_R12_E4_LACTONAS	Lactose intolerance, other/unspecified	Lactose intolerance, other/unspecified || ||	TRUE	MedicineITLab	ebi-a-GCST90027558	7	51667991	0.040061	9.82291e-06	7738	Gut bacterial pathway abundance (PWY.5791..1.4.dihydroxy.2.naphthoate.biosynthesis.II..plants.)	TRUE	textfile	0.00539046675921325	41.9266550898606	19.5455321220745	2	TRUE
rs63721662	T	C	T	C	-0.110728	0.0485072	0.327555	0.312387	FALSE	FALSE	FALSE	finngen_R12_E4_LACTONAS	4	143318658	0.048	421086	0.312225	Lactose intolerance, other/unspecified || id:finngen_R12_E4_LACTONAS	Lactose intolerance, other/unspecified	Lactose intolerance, other/unspecified || ||	TRUE	MedicineITLab	ebi-a-GCST90027558	4	144239811	0.0245862	6.67882e-06	7738	Gut bacterial pathway abundance (PWY.5791..1.4.dihydroxy.2.naphthoate.biosynthesis.II..plants.)	TRUE	textfile	0.00540114589833492	42.0101677145588	20.2829953463989	2	TRUE
rs7691920	G	A	G	A	0.116198	-0.0678418	0.702496	0.716255	FALSE	FALSE	FALSE	finngen_R12_E4_LACTONAS	4	56552234	0.0493113	421086	0.168888	Lactose intolerance, other/unspecified || id:finngen_R12_E4_LACTONAS	Lactose intolerance, other/unspecified	Lactose intolerance, other/unspecified || ||	TRUE	MedicineITLab	ebi-a-GCST90027558	4	57418400	0.0257387	6.34571e-06	7738	Gut bacterial pathway abundance (PWY.5791..1.4.dihydroxy.2.naphthoate.biosynthesis.II..plants.)	TRUE	textfile	0.00564370060654955	43.9074684988664	20.3809343558215	2	TRUE
rs80031880	C	T	C	T	0.251853	-0.0365083	0.0649738	0.111704	FALSE	FALSE	FALSE	finngen_R12_E4_LACTONAS	4	84193447	0.0722588	421086	0.613388	Lactose intolerance, other/unspecified || id:finngen_R12_E4_LACTONAS	Lactose intolerance, other/unspecified	Lactose intolerance, other/unspecified || ||	TRUE	MedicineITLab	ebi-a-GCST90027558	4	85114600	0.0555391	5.76833e-06	7738	Gut bacterial pathway abundance (PWY.5791..1.4.dihydroxy.2.naphthoate.biosynthesis.II..plants.)	TRUE	textfile	0.0077070166992789	60.0845538454774	20.5634784898481	2	TRUE
rs9886448	C	T	C	T	-0.15792	-0.00930529	0.123965	0.167184	FALSE	FALSE	FALSE	finngen_R12_E4_LACTONAS	8	26512191	0.0596713	421086	0.876078	Lactose intolerance, other/unspecified || id:finngen_R12_E4_LACTONAS	Lactose intolerance, other/unspecified	Lactose intolerance, other/unspecified || ||	TRUE	MedicineITLab	ebi-a-GCST90027558	8	26369707	0.0347403	5.47482e-06	7738	Gut bacterial pathway abundance (PWY.5791..1.4.dihydroxy.2.naphthoate.biosynthesis.II..plants.)	TRUE	textfile	0.00541657559728963	42.1308336661622	20.6636549733509	2	TRUE
rs996888	G	A	G	A	-0.182271	-0.0233021	0.902701	0.892906	FALSE	FALSE	FALSE	finngen_R12_E4_LACTONAS	11	119557447	0.072214	421086	0.746937	Lactose intolerance, other/unspecified || id:finngen_R12_E4_LACTONAS	Lactose intolerance, other/unspecified	Lactose intolerance, other/unspecified || ||	TRUE	MedicineITLab	ebi-a-GCST90027558	11	119428158	0.0389881	2.939e-06	7738	Gut bacterial pathway abundance (PWY.5791..1.4.dihydroxy.2.naphthoate.biosynthesis.II..plants.)	TRUE	textfile	0.00583602909759489	45.4125500625551	21.8560165026215	2	TRUE
rs10206667	C	T	C	T	0.0957624	-0.000754605	0.176256	0.257503	FALSE	FALSE	FALSE	finngen_R12_E4_LACTONAS	2	196976334	0.0510184	421086	0.988199	Lactose intolerance, other/unspecified || id:finngen_R12_E4_LACTONAS	Lactose intolerance, other/unspecified	Lactose intolerance, other/unspecified || ||	TRUE	MedicineITLab	ebi-a-GCST90027645	2	197841058	0.0210858	5.58406e-06	7738	Gut bacterial pathway abundance (THRESYN.PWY..superpathway.of.L.threonine.biosynthesis)	TRUE	textfile	0.00266290831358133	20.6552617821842	20.6257560990709	2	TRUE
rs11031736	A	G	A	G	0.16074	0.0389618	0.0722873	0.0151492	FALSE	FALSE	FALSE	finngen_R12_E4_LACTONAS	11	32350208	0.182784	421086	0.831204	Lactose intolerance, other/unspecified || id:finngen_R12_E4_LACTONAS	Lactose intolerance, other/unspecified	Lactose intolerance, other/unspecified || ||	TRUE	MedicineITLab	ebi-a-GCST90027645	11	32371754	0.032069	5.37762e-07	7738	Gut bacterial pathway abundance (THRESYN.PWY..superpathway.of.L.threonine.biosynthesis)	TRUE	textfile	0.0034654004649681	26.9015626848296	25.1233236237634	2	TRUE
rs2450114	G	A	G	A	-0.122658	0.0786323	0.883271	0.868977	FALSE	FALSE	FALSE	finngen_R12_E4_LACTONAS	8	116611480	0.0660501	421086	0.233852	Lactose intolerance, other/unspecified || id:finngen_R12_E4_LACTONAS	Lactose intolerance, other/unspecified	Lactose intolerance, other/unspecified || ||	TRUE	MedicineITLab	ebi-a-GCST90027645	8	117623719	0.0252684	1.20859e-06	7738	Gut bacterial pathway abundance (THRESYN.PWY..superpathway.of.L.threonine.biosynthesis)	TRUE	textfile	0.00310237641689665	24.0746726578106	23.5633086325261	2	TRUE
rs296634	G	A	G	A	0.138989	0.0203741	0.0897433	0.165904	FALSE	FALSE	FALSE	finngen_R12_E4_LACTONAS	9	91082032	0.0598004	421086	0.733328	Lactose intolerance, other/unspecified || id:finngen_R12_E4_LACTONAS	Lactose intolerance, other/unspecified	Lactose intolerance, other/unspecified || ||	TRUE	MedicineITLab	ebi-a-GCST90027645	9	93844314	0.0280742	7.39095e-07	7738	Gut bacterial pathway abundance (THRESYN.PWY..superpathway.of.L.threonine.biosynthesis)	TRUE	textfile	0.00315614375169482	24.4932322249568	24.5101563459872	2	TRUE
rs2973808	C	T	C	T	0.0801064	0.0193295	0.546397	0.541515	FALSE	FALSE	FALSE	finngen_R12_E4_LACTONAS	5	178339579	0.044576	421086	0.664557	Lactose intolerance, other/unspecified || id:finngen_R12_E4_LACTONAS	Lactose intolerance, other/unspecified	Lactose intolerance, other/unspecified || ||	TRUE	MedicineITLab	ebi-a-GCST90027645	5	177766580	0.0163946	1.02832e-06	7738	Gut bacterial pathway abundance (THRESYN.PWY..superpathway.of.L.threonine.biosynthesis)	TRUE	textfile	0.00318088999264053	24.685888077412	23.8744172425788	2	TRUE
rs4404502	C	T	C	T	-0.088455	-0.0243439	0.22155	0.220426	FALSE	FALSE	FALSE	finngen_R12_E4_LACTONAS	4	164234677	0.0537948	421086	0.650886	Lactose intolerance, other/unspecified || id:finngen_R12_E4_LACTONAS	Lactose intolerance, other/unspecified	Lactose intolerance, other/unspecified || ||	TRUE	MedicineITLab	ebi-a-GCST90027645	4	165155829	0.0194007	5.13074e-06	7738	Gut bacterial pathway abundance (THRESYN.PWY..superpathway.of.L.threonine.biosynthesis)	TRUE	textfile	0.00269884067355625	20.9347309540198	20.7878691048174	2	TRUE
rs960138	G	T	G	T	-0.136692	-0.0284383	0.0869962	0.0760529	FALSE	FALSE	FALSE	finngen_R12_E4_LACTONAS	20	55722390	0.0839287	421086	0.734732	Lactose intolerance, other/unspecified || id:finngen_R12_E4_LACTONAS	Lactose intolerance, other/unspecified	Lactose intolerance, other/unspecified || ||	TRUE	MedicineITLab	ebi-a-GCST90027645	20	54297446	0.0296871	4.13619e-06	7738	Gut bacterial pathway abundance (THRESYN.PWY..superpathway.of.L.threonine.biosynthesis)	TRUE	textfile	0.00296817197075045	23.0301357691982	21.2007216961929	2	TRUE
rs9787431	T	A	T	A	0.0807191	0.0019801	0.688334	0.679341	FALSE	TRUE	FALSE	finngen_R12_E4_LACTONAS	10	14104092	0.0478159	421086	0.966968	Lactose intolerance, other/unspecified || id:finngen_R12_E4_LACTONAS	Lactose intolerance, other/unspecified	Lactose intolerance, other/unspecified || ||	TRUE	MedicineITLab	ebi-a-GCST90027645	10	14146091	0.0172983	3.06648e-06	7738	Gut bacterial pathway abundance (THRESYN.PWY..superpathway.of.L.threonine.biosynthesis)	TRUE	textfile	0.00279557576360406	21.6872023244396	21.7743787324638	2	TRUE
rs10213988	C	T	C	T	0.0857065	-0.0164012	0.23195	0.284135	FALSE	FALSE	FALSE	finngen_R12_E4_LACTONAS	5	72084966	0.0492854	421086	0.739301	Lactose intolerance, other/unspecified || id:finngen_R12_E4_LACTONAS	Lactose intolerance, other/unspecified	Lactose intolerance, other/unspecified || ||	TRUE	MedicineITLab	ebi-a-GCST90027491	5	71380793	0.019281	8.78436e-06	7738	Gut bacterial pathway abundance (NONMEVIPP.PWY..methylerythritol.phosphate.pathway.I)	TRUE	textfile	0.00261722696618903	20.2999975113386	19.759156956983	2	TRUE
rs10756052	C	G	C	G	0.089341	0.0271462	0.240585	0.247998	FALSE	TRUE	FALSE	finngen_R12_E4_LACTONAS	9	10515836	0.0518939	421086	0.600898	Lactose intolerance, other/unspecified || id:finngen_R12_E4_LACTONAS	Lactose intolerance, other/unspecified	Lactose intolerance, other/unspecified || ||	TRUE	MedicineITLab	ebi-a-GCST90027491	9	10515836	0.019147	3.07029e-06	7738	Gut bacterial pathway abundance (NONMEVIPP.PWY..methylerythritol.phosphate.pathway.I)	TRUE	textfile	0.00291661652236458	22.6289453729709	21.7720911542782	2	TRUE
rs11058744	T	G	T	G	-0.155967	0.226465	0.0707436	0.0484427	FALSE	FALSE	FALSE	finngen_R12_E4_LACTONAS	12	126607334	0.10333	421086	0.0284027	Lactose intolerance, other/unspecified || id:finngen_R12_E4_LACTONAS	Lactose intolerance, other/unspecified	Lactose intolerance, other/unspecified || ||	TRUE	MedicineITLab	ebi-a-GCST90027491	12	127091880	0.0319398	1.04412e-06	7738	Gut bacterial pathway abundance (NONMEVIPP.PWY..methylerythritol.phosphate.pathway.I)	TRUE	textfile	0.00319829228343354	24.8213751171432	23.8452045675613	2	TRUE
rs11070764	C	T	C	T	-0.077654	0.0512135	0.553392	0.540249	FALSE	FALSE	FALSE	finngen_R12_E4_LACTONAS	15	31048609	0.04471	421086	0.252018	Lactose intolerance, other/unspecified || id:finngen_R12_E4_LACTONAS	Lactose intolerance, other/unspecified	Lactose intolerance, other/unspecified || ||	TRUE	MedicineITLab	ebi-a-GCST90027491	15	31340812	0.0164151	2.23815e-06	7738	Gut bacterial pathway abundance (NONMEVIPP.PWY..methylerythritol.phosphate.pathway.I)	TRUE	textfile	0.00298069152830813	23.1275658024494	22.3789959260221	2	TRUE
rs11139000	C	T	C	T	-0.0818744	-0.00222226	0.282074	0.337556	FALSE	FALSE	FALSE	finngen_R12_E4_LACTONAS	9	81061437	0.0470467	421086	0.962326	Lactose intolerance, other/unspecified || id:finngen_R12_E4_LACTONAS	Lactose intolerance, other/unspecified	Lactose intolerance, other/unspecified || ||	TRUE	MedicineITLab	ebi-a-GCST90027491	9	83676352	0.018107	6.13465e-06	7738	Gut bacterial pathway abundance (NONMEVIPP.PWY..methylerythritol.phosphate.pathway.I)	TRUE	textfile	0.00271499475768735	21.0603782620457	20.4457599522172	2	TRUE
rs1428949	T	C	T	C	-0.0743313	-0.0117981	0.433176	0.470753	FALSE	FALSE	FALSE	finngen_R12_E4_LACTONAS	5	9947500	0.0446413	421086	0.791558	Lactose intolerance, other/unspecified || id:finngen_R12_E4_LACTONAS	Lactose intolerance, other/unspecified	Lactose intolerance, other/unspecified || ||	TRUE	MedicineITLab	ebi-a-GCST90027491	5	9947612	0.0165197	6.80957e-06	7738	Gut bacterial pathway abundance (NONMEVIPP.PWY..methylerythritol.phosphate.pathway.I)	TRUE	textfile	0.00271322662114708	21.0466254055294	20.2459958879511	2	TRUE
rs7108080	A	G	A	G	-0.0891578	-0.0487557	0.508635	0.358623	FALSE	FALSE	FALSE	finngen_R12_E4_LACTONAS	11	59959292	0.046713	421086	0.296612	Lactose intolerance, other/unspecified || id:finngen_R12_E4_LACTONAS	Lactose intolerance, other/unspecified	Lactose intolerance, other/unspecified || ||	TRUE	MedicineITLab	ebi-a-GCST90027491	11	59726765	0.0167524	1.02579e-07	7738	Gut bacterial pathway abundance (NONMEVIPP.PWY..methylerythritol.phosphate.pathway.I)	TRUE	textfile	0.0039733712273728	30.8606205165754	28.3246543478919	2	TRUE
rs7221118	C	T	C	T	-0.0899681	-0.0572713	0.229708	0.295551	FALSE	FALSE	FALSE	finngen_R12_E4_LACTONAS	17	49830279	0.0488558	421086	0.241096	Lactose intolerance, other/unspecified || id:finngen_R12_E4_LACTONAS	Lactose intolerance, other/unspecified	Lactose intolerance, other/unspecified || ||	TRUE	MedicineITLab	ebi-a-GCST90027491	17	47907641	0.0191208	2.53554e-06	7738	Gut bacterial pathway abundance (NONMEVIPP.PWY..methylerythritol.phosphate.pathway.I)	TRUE	textfile	0.00286443255821587	22.2229062866636	22.139355809017	2	TRUE
rs741054	A	T	A	T	0.0874913	-0.00679343	0.243661	0.202383	FALSE	TRUE	FALSE	finngen_R12_E4_LACTONAS	7	31042365	0.0556459	421086	0.902833	Lactose intolerance, other/unspecified || id:finngen_R12_E4_LACTONAS	Lactose intolerance, other/unspecified	Lactose intolerance, other/unspecified || ||	TRUE	MedicineITLab	ebi-a-GCST90027491	7	31081980	0.0188945	3.64762e-06	7738	Gut bacterial pathway abundance (NONMEVIPP.PWY..methylerythritol.phosphate.pathway.I)	TRUE	textfile	0.00282138434415455	21.8879837009185	21.4416859931048	2	TRUE
rs76346802	G	A	G	A	-0.127657	0.00172905	0.0931431	0.100905	FALSE	FALSE	FALSE	finngen_R12_E4_LACTONAS	11	90990521	0.0736891	421086	0.98128	Lactose intolerance, other/unspecified || id:finngen_R12_E4_LACTONAS	Lactose intolerance, other/unspecified	Lactose intolerance, other/unspecified || ||	TRUE	MedicineITLab	ebi-a-GCST90027491	11	90723689	0.0279162	4.81072e-06	7738	Gut bacterial pathway abundance (NONMEVIPP.PWY..methylerythritol.phosphate.pathway.I)	TRUE	textfile	0.00275301586209739	21.3561244585728	20.9110897501356	2	TRUE
rs79747739	C	A	C	A	0.162288	-0.095757	0.0806663	0.0650189	FALSE	FALSE	FALSE	finngen_R12_E4_LACTONAS	14	28963859	0.0896364	421086	0.285393	Lactose intolerance, other/unspecified || id:finngen_R12_E4_LACTONAS	Lactose intolerance, other/unspecified	Lactose intolerance, other/unspecified || ||	TRUE	MedicineITLab	ebi-a-GCST90027491	14	29433065	0.03077	1.33315e-07	7738	Gut bacterial pathway abundance (NONMEVIPP.PWY..methylerythritol.phosphate.pathway.I)	TRUE	textfile	0.0039063228089861	30.3378225786304	27.8174825180882	2	TRUE
rs1021440	G	A	G	A	-0.082971	-9.14873e-05	0.345975	0.356397	FALSE	FALSE	FALSE	finngen_R12_E4_LACTONAS	9	91616763	0.0464261	421086	0.998428	Lactose intolerance, other/unspecified || id:finngen_R12_E4_LACTONAS	Lactose intolerance, other/unspecified	Lactose intolerance, other/unspecified || ||	TRUE	MedicineITLab	ebi-a-GCST90027832	9	94379045	0.0181463	4.82325e-06	7738	Gut microbiota abundance (k_Bacteria.p_Bacteroidetes.c_Bacteroidia.o_Bacteroidales.f_Bacteroidaceae.g_Bacteroides.s_Bacteroides_ovatus)	TRUE	textfile	0.0031154566451751	24.17649342417	20.9062661943425	2	TRUE
rs10820045	A	C	A	C	-0.16593	-0.0988185	0.0554877	0.0665173	FALSE	FALSE	FALSE	finngen_R12_E4_LACTONAS	9	102067823	0.0892755	421086	0.26834	Lactose intolerance, other/unspecified || id:finngen_R12_E4_LACTONAS	Lactose intolerance, other/unspecified	Lactose intolerance, other/unspecified || ||	TRUE	MedicineITLab	ebi-a-GCST90027832	9	104830105	0.0370648	7.57827e-06	7738	Gut microbiota abundance (k_Bacteria.p_Bacteroidetes.c_Bacteroidia.o_Bacteroidales.f_Bacteroidaceae.g_Bacteroides.s_Bacteroides_ovatus)	TRUE	textfile	0.00288591917235398	22.3900866978023	20.0413283913501	2	TRUE
rs112057053	C	G	C	G	0.146038	-0.0362832	0.102593	0.13093	FALSE	TRUE	FALSE	finngen_R12_E4_LACTONAS	3	127493120	0.0662979	421086	0.58419	Lactose intolerance, other/unspecified || id:finngen_R12_E4_LACTONAS	Lactose intolerance, other/unspecified	Lactose intolerance, other/unspecified || ||	TRUE	MedicineITLab	ebi-a-GCST90027832	3	127211963	0.0292312	5.8545e-07	7738	Gut microbiota abundance (k_Bacteria.p_Bacteroidetes.c_Bacteroidia.o_Bacteroidales.f_Bacteroidaceae.g_Bacteroides.s_Bacteroides_ovatus)	TRUE	textfile	0.00392707260996086	30.4996078853985	24.9596484694555	2	TRUE
rs11873510	C	T	C	T	-0.123755	-0.0458735	0.141555	0.170628	FALSE	FALSE	FALSE	finngen_R12_E4_LACTONAS	18	5850907	0.059372	421086	0.439733	Lactose intolerance, other/unspecified || id:finngen_R12_E4_LACTONAS	Lactose intolerance, other/unspecified	Lactose intolerance, other/unspecified || ||	TRUE	MedicineITLab	ebi-a-GCST90027832	18	5850906	0.0264539	2.89514e-06	7738	Gut microbiota abundance (k_Bacteria.p_Bacteroidetes.c_Bacteroidia.o_Bacteroidales.f_Bacteroidaceae.g_Bacteroides.s_Bacteroides_ovatus)	TRUE	textfile	0.00372214420027929	28.902085262396	21.8849769726813	2	TRUE
rs190949005	G	A	G	A	-0.15371	-0.0269771	0.0654208	0.0443562	FALSE	FALSE	FALSE	finngen_R12_E4_LACTONAS	2	56092572	0.10757	421086	0.801979	Lactose intolerance, other/unspecified || id:finngen_R12_E4_LACTONAS	Lactose intolerance, other/unspecified	Lactose intolerance, other/unspecified || ||	TRUE	MedicineITLab	ebi-a-GCST90027832	2	56319707	0.0346341	9.07423e-06	7738	Gut microbiota abundance (k_Bacteria.p_Bacteroidetes.c_Bacteroidia.o_Bacteroidales.f_Bacteroidaceae.g_Bacteroides.s_Bacteroides_ovatus)	TRUE	textfile	0.00288912413670792	22.4150241087499	19.6968343265954	2	TRUE
rs2642158	G	C	G	C	0.0964362	0.0430899	0.332037	0.380693	FALSE	TRUE	FALSE	finngen_R12_E4_LACTONAS	17	7726983	0.0461641	421086	0.35061	Lactose intolerance, other/unspecified || id:finngen_R12_E4_LACTONAS	Lactose intolerance, other/unspecified	Lactose intolerance, other/unspecified || ||	TRUE	MedicineITLab	ebi-a-GCST90027832	17	7630301	0.0191952	5.06104e-07	7738	Gut microbiota abundance (k_Bacteria.p_Bacteroidetes.c_Bacteroidia.o_Bacteroidales.f_Bacteroidaceae.g_Bacteroides.s_Bacteroides_ovatus)	TRUE	textfile	0.0041252384925166	32.0450384040269	25.240322225194	2	TRUE
rs303925	T	C	T	C	-0.0840401	0.032423	0.375612	0.431408	FALSE	FALSE	FALSE	finngen_R12_E4_LACTONAS	1	48037608	0.0449825	421086	0.471038	Lactose intolerance, other/unspecified || id:finngen_R12_E4_LACTONAS	Lactose intolerance, other/unspecified	Lactose intolerance, other/unspecified || ||	TRUE	MedicineITLab	ebi-a-GCST90027832	1	48503280	0.018326	4.52158e-06	7738	Gut microbiota abundance (k_Bacteria.p_Bacteroidetes.c_Bacteroidia.o_Bacteroidales.f_Bacteroidaceae.g_Bacteroides.s_Bacteroides_ovatus)	TRUE	textfile	0.00331281453609495	25.7131160358022	21.0299265837813	2	TRUE
rs4867356	C	T	C	T	0.100289	0.0712211	0.200103	0.181138	FALSE	FALSE	FALSE	finngen_R12_E4_LACTONAS	5	31623039	0.0580523	421086	0.219881	Lactose intolerance, other/unspecified || id:finngen_R12_E4_LACTONAS	Lactose intolerance, other/unspecified	Lactose intolerance, other/unspecified || ||	TRUE	MedicineITLab	ebi-a-GCST90027832	5	31623146	0.0217126	3.85691e-06	7738	Gut microbiota abundance (k_Bacteria.p_Bacteroidetes.c_Bacteroidia.o_Bacteroidales.f_Bacteroidaceae.g_Bacteroides.s_Bacteroides_ovatus)	TRUE	textfile	0.00321976566771502	24.9885645275949	21.3345230591888	2	TRUE
rs59809293	A	C	A	C	-0.0830115	-0.0250374	0.496053	0.495132	FALSE	FALSE	FALSE	finngen_R12_E4_LACTONAS	2	33624514	0.0444683	421086	0.573408	Lactose intolerance, other/unspecified || id:finngen_R12_E4_LACTONAS	Lactose intolerance, other/unspecified	Lactose intolerance, other/unspecified || ||	TRUE	MedicineITLab	ebi-a-GCST90027832	2	33849581	0.0172003	1.39181e-06	7738	Gut microbiota abundance (k_Bacteria.p_Bacteroidetes.c_Bacteroidia.o_Bacteroidales.f_Bacteroidaceae.g_Bacteroides.s_Bacteroides_ovatus)	TRUE	textfile	0.00344523986181058	26.7445168464911	23.2918765480927	2	TRUE
rs67659622	A	G	A	G	0.0993576	-0.0516545	0.362459	0.433973	FALSE	FALSE	FALSE	finngen_R12_E4_LACTONAS	8	141780917	0.0455294	421086	0.256572	Lactose intolerance, other/unspecified || id:finngen_R12_E4_LACTONAS	Lactose intolerance, other/unspecified	Lactose intolerance, other/unspecified || ||	TRUE	MedicineITLab	ebi-a-GCST90027832	8	142862278	0.0195692	3.82939e-07	7738	Gut microbiota abundance (k_Bacteria.p_Bacteroidetes.c_Bacteroidia.o_Bacteroidales.f_Bacteroidaceae.g_Bacteroides.s_Bacteroides_ovatus)	TRUE	textfile	0.00456246123923088	35.4569712034664	25.7784049310483	2	TRUE
rs72677788	A	G	A	G	-0.184455	0.0287954	0.0587673	0.0818126	FALSE	FALSE	FALSE	finngen_R12_E4_LACTONAS	4	125629697	0.0814688	421086	0.723749	Lactose intolerance, other/unspecified || id:finngen_R12_E4_LACTONAS	Lactose intolerance, other/unspecified	Lactose intolerance, other/unspecified || ||	TRUE	MedicineITLab	ebi-a-GCST90027832	4	126550852	0.0372574	7.39009e-07	7738	Gut microbiota abundance (k_Bacteria.p_Bacteroidetes.c_Bacteroidia.o_Bacteroidales.f_Bacteroidaceae.g_Bacteroides.s_Bacteroides_ovatus)	TRUE	textfile	0.00376394791175226	29.2279133888804	24.5107034328121	2	TRUE
rs73240572	C	T	C	T	0.0856274	-0.0322063	0.449863	0.428651	FALSE	FALSE	FALSE	finngen_R12_E4_LACTONAS	4	56638902	0.0451125	421086	0.475282	Lactose intolerance, other/unspecified || id:finngen_R12_E4_LACTONAS	Lactose intolerance, other/unspecified	Lactose intolerance, other/unspecified || ||	TRUE	MedicineITLab	ebi-a-GCST90027832	4	57505068	0.0190584	7.02587e-06	7738	Gut microbiota abundance (k_Bacteria.p_Bacteroidetes.c_Bacteroidia.o_Bacteroidales.f_Bacteroidaceae.g_Bacteroides.s_Bacteroides_ovatus)	TRUE	textfile	0.00362916438378096	28.177476366584	20.1861101638353	2	TRUE
rs75642318	G	A	G	A	-0.127782	-0.110679	0.118722	0.0848394	FALSE	FALSE	FALSE	finngen_R12_E4_LACTONAS	11	112555398	0.0803511	421086	0.168375	Lactose intolerance, other/unspecified || id:finngen_R12_E4_LACTONAS	Lactose intolerance, other/unspecified	Lactose intolerance, other/unspecified || ||	TRUE	MedicineITLab	ebi-a-GCST90027832	11	112426121	0.0277418	4.10261e-06	7738	Gut microbiota abundance (k_Bacteria.p_Bacteroidetes.c_Bacteroidia.o_Bacteroidales.f_Bacteroidaceae.g_Bacteroides.s_Bacteroides_ovatus)	TRUE	textfile	0.00341675226519433	26.5226167343493	21.2163215912614	2	TRUE
rs9304475	T	C	T	C	-0.087747	0.0250432	0.44926	0.397567	FALSE	FALSE	FALSE	finngen_R12_E4_LACTONAS	18	25205390	0.0454132	421086	0.581324	Lactose intolerance, other/unspecified || id:finngen_R12_E4_LACTONAS	Lactose intolerance, other/unspecified	Lactose intolerance, other/unspecified || ||	TRUE	MedicineITLab	ebi-a-GCST90027832	18	22785354	0.0172424	3.59898e-07	7738	Gut microbiota abundance (k_Bacteria.p_Bacteroidetes.c_Bacteroidia.o_Bacteroidales.f_Bacteroidaceae.g_Bacteroides.s_Bacteroides_ovatus)	TRUE	textfile	0.00381012236059383	29.5878398718513	25.8981726998646	2	TRUE
rs9684138	T	C	T	C	-0.0906092	-0.00263152	0.525204	0.409986	FALSE	FALSE	FALSE	finngen_R12_E4_LACTONAS	4	38285571	0.0464512	421086	0.954823	Lactose intolerance, other/unspecified || id:finngen_R12_E4_LACTONAS	Lactose intolerance, other/unspecified	Lactose intolerance, other/unspecified || ||	TRUE	MedicineITLab	ebi-a-GCST90027832	4	38287192	0.0190192	1.89714e-06	7738	Gut microbiota abundance (k_Bacteria.p_Bacteroidetes.c_Bacteroidia.o_Bacteroidales.f_Bacteroidaceae.g_Bacteroides.s_Bacteroides_ovatus)	TRUE	textfile	0.00409458286052388	31.8059250043988	22.6965632831234	2	TRUE
rs10215754	A	T	A	T	-0.281229	0.0655319	0.0822323	0.0504895	FALSE	TRUE	FALSE	finngen_R12_E4_LACTONAS	7	125833507	0.10166	421086	0.519173	Lactose intolerance, other/unspecified || id:finngen_R12_E4_LACTONAS	Lactose intolerance, other/unspecified	Lactose intolerance, other/unspecified || ||	TRUE	MedicineITLab	ebi-a-GCST90027827	7	125473561	0.0607097	3.61535e-06	7738	Gut microbiota abundance (k_Bacteria.p_Bacteroidetes.c_Bacteroidia.o_Bacteroidales.f_Bacteroidaceae.g_Bacteroides.s_Bacteroides_finegoldii)	TRUE	textfile	0.011937830474481	93.4668479362322	21.4587308012048	2	TRUE
rs10744662	A	G	A	G	-0.156201	-0.0450324	0.575063	0.507549	FALSE	FALSE	FALSE	finngen_R12_E4_LACTONAS	12	4806042	0.0446617	421086	0.31331	Lactose intolerance, other/unspecified || id:finngen_R12_E4_LACTONAS	Lactose intolerance, other/unspecified	Lactose intolerance, other/unspecified || ||	TRUE	MedicineITLab	ebi-a-GCST90027827	12	4915208	0.0327887	1.89911e-06	7738	Gut microbiota abundance (k_Bacteria.p_Bacteroidetes.c_Bacteroidia.o_Bacteroidales.f_Bacteroidaceae.g_Bacteroides.s_Bacteroides_finegoldii)	TRUE	textfile	0.0119244289058911	93.3606545032043	22.6944270784255	2	TRUE
rs10970830	A	G	A	G	-0.239556	0.0272982	0.151052	0.136989	FALSE	FALSE	FALSE	finngen_R12_E4_LACTONAS	9	32185644	0.0648663	421086	0.673874	Lactose intolerance, other/unspecified || id:finngen_R12_E4_LACTONAS	Lactose intolerance, other/unspecified	Lactose intolerance, other/unspecified || ||	TRUE	MedicineITLab	ebi-a-GCST90027827	9	32185642	0.0474534	4.45913e-07	7738	Gut microbiota abundance (k_Bacteria.p_Bacteroidetes.c_Bacteroidia.o_Bacteroidales.f_Bacteroidaceae.g_Bacteroides.s_Bacteroides_finegoldii)	TRUE	textfile	0.0147180973358703	115.560024681693	25.4846947537423	2	TRUE
rs116556966	G	T	G	T	-0.34057	-0.104839	0.0557446	0.0628213	FALSE	FALSE	FALSE	finngen_R12_E4_LACTONAS	2	76437833	0.0921952	421086	0.255481	Lactose intolerance, other/unspecified || id:finngen_R12_E4_LACTONAS	Lactose intolerance, other/unspecified	Lactose intolerance, other/unspecified || ||	TRUE	MedicineITLab	ebi-a-GCST90027827	2	76664959	0.0759125	7.24553e-06	7738	Gut microbiota abundance (k_Bacteria.p_Bacteroidetes.c_Bacteroidia.o_Bacteroidales.f_Bacteroidaceae.g_Bacteroides.s_Bacteroides_finegoldii)	TRUE	textfile	0.0122105451829868	95.6284530827318	20.1273310774674	2	TRUE
rs11773071	C	A	C	A	0.302229	0.0925235	0.0712546	0.0459392	FALSE	FALSE	FALSE	finngen_R12_E4_LACTONAS	7	46949061	0.107462	421086	0.389247	Lactose intolerance, other/unspecified || id:finngen_R12_E4_LACTONAS	Lactose intolerance, other/unspecified	Lactose intolerance, other/unspecified || ||	TRUE	MedicineITLab	ebi-a-GCST90027827	7	46988659	0.0654044	3.82041e-06	7738	Gut microbiota abundance (k_Bacteria.p_Bacteroidetes.c_Bacteroidia.o_Bacteroidales.f_Bacteroidaceae.g_Bacteroides.s_Bacteroides_finegoldii)	TRUE	textfile	0.012089597614344	94.6696450596288	21.3529722911917	2	TRUE
rs12889912	T	C	T	C	0.305615	-0.0645712	0.0702881	0.0458449	FALSE	FALSE	FALSE	finngen_R12_E4_LACTONAS	14	91681501	0.107979	421086	0.549842	Lactose intolerance, other/unspecified || id:finngen_R12_E4_LACTONAS	Lactose intolerance, other/unspecified	Lactose intolerance, other/unspecified || ||	TRUE	MedicineITLab	ebi-a-GCST90027827	14	92147845	0.0686014	8.39151e-06	7738	Gut microbiota abundance (k_Bacteria.p_Bacteroidetes.c_Bacteroidia.o_Bacteroidales.f_Bacteroidaceae.g_Bacteroides.s_Bacteroides_finegoldii)	TRUE	textfile	0.012207016220659	95.6004740200836	19.8464746991561	2	TRUE
rs1430034	A	C	A	C	0.159836	-0.0505831	0.534722	0.537977	FALSE	FALSE	FALSE	finngen_R12_E4_LACTONAS	2	37800483	0.0451992	421086	0.263091	Lactose intolerance, other/unspecified || id:finngen_R12_E4_LACTONAS	Lactose intolerance, other/unspecified	Lactose intolerance, other/unspecified || ||	TRUE	MedicineITLab	ebi-a-GCST90027827	2	38027626	0.0359588	8.79083e-06	7738	Gut microbiota abundance (k_Bacteria.p_Bacteroidetes.c_Bacteroidia.o_Bacteroidales.f_Bacteroidaceae.g_Bacteroides.s_Bacteroides_finegoldii)	TRUE	textfile	0.0127121723197968	99.6075939647885	19.7578109016668	2	TRUE
rs2393782	G	C	G	C	-0.251445	0.0111935	0.882328	0.808895	FALSE	TRUE	FALSE	finngen_R12_E4_LACTONAS	10	61911100	0.0570258	421086	0.844384	Lactose intolerance, other/unspecified || id:finngen_R12_E4_LACTONAS	Lactose intolerance, other/unspecified	Lactose intolerance, other/unspecified || ||	TRUE	MedicineITLab	ebi-a-GCST90027827	10	63670859	0.0521962	1.45509e-06	7738	Gut microbiota abundance (k_Bacteria.p_Bacteroidetes.c_Bacteroidia.o_Bacteroidales.f_Bacteroidaceae.g_Bacteroides.s_Bacteroides_finegoldii)	TRUE	textfile	0.0131286236907469	102.914154072893	23.2064246497726	2	TRUE
rs4809943	T	A	T	A	0.227713	-0.0165925	0.12321	0.134428	FALSE	TRUE	FALSE	finngen_R12_E4_LACTONAS	20	53885229	0.0654601	421086	0.799901	Lactose intolerance, other/unspecified || id:finngen_R12_E4_LACTONAS	Lactose intolerance, other/unspecified	Lactose intolerance, other/unspecified || ||	TRUE	MedicineITLab	ebi-a-GCST90027827	20	52501768	0.050323	6.03865e-06	7738	Gut microbiota abundance (k_Bacteria.p_Bacteroidetes.c_Bacteroidia.o_Bacteroidales.f_Bacteroidaceae.g_Bacteroides.s_Bacteroides_finegoldii)	TRUE	textfile	0.0112033316126353	87.6509560825035	20.4758812703009	2	TRUE
rs496238	T	C	T	C	-0.172436	-0.0141533	0.425584	0.343027	FALSE	FALSE	FALSE	finngen_R12_E4_LACTONAS	13	101325434	0.0467999	421086	0.76233	Lactose intolerance, other/unspecified || id:finngen_R12_E4_LACTONAS	Lactose intolerance, other/unspecified	Lactose intolerance, other/unspecified || ||	TRUE	MedicineITLab	ebi-a-GCST90027827	13	101977785	0.0338549	3.51706e-07	7738	Gut microbiota abundance (k_Bacteria.p_Bacteroidetes.c_Bacteroidia.o_Bacteroidales.f_Bacteroidaceae.g_Bacteroides.s_Bacteroides_finegoldii)	TRUE	textfile	0.0145377667346847	114.123260804092	25.9425587716229	2	TRUE
rs58255229	A	G	A	G	-0.18865	-0.036969	0.26219	0.257079	FALSE	FALSE	FALSE	finngen_R12_E4_LACTONAS	1	111522578	0.0509662	421086	0.468229	Lactose intolerance, other/unspecified || id:finngen_R12_E4_LACTONAS	Lactose intolerance, other/unspecified	Lactose intolerance, other/unspecified || ||	TRUE	MedicineITLab	ebi-a-GCST90027827	1	112065200	0.0380806	7.27143e-07	7738	Gut microbiota abundance (k_Bacteria.p_Bacteroidetes.c_Bacteroidia.o_Bacteroidales.f_Bacteroidaceae.g_Bacteroides.s_Bacteroides_finegoldii)	TRUE	textfile	0.0137690594633208	108.004565290039	24.5417797380888	2	TRUE
rs58346872	G	T	G	T	0.284244	-0.00999334	0.0944562	0.0620345	FALSE	FALSE	FALSE	finngen_R12_E4_LACTONAS	4	110404154	0.0933009	421086	0.914703	Lactose intolerance, other/unspecified || id:finngen_R12_E4_LACTONAS	Lactose intolerance, other/unspecified	Lactose intolerance, other/unspecified || ||	TRUE	MedicineITLab	ebi-a-GCST90027827	4	111325310	0.0632075	6.89208e-06	7738	Gut microbiota abundance (k_Bacteria.p_Bacteroidetes.c_Bacteroidia.o_Bacteroidales.f_Bacteroidaceae.g_Bacteroides.s_Bacteroides_finegoldii)	TRUE	textfile	0.01382141601364	108.421006111605	20.2229908576159	2	TRUE
rs62210593	T	C	T	C	-0.148033	-0.022575	0.548709	0.533546	FALSE	FALSE	FALSE	finngen_R12_E4_LACTONAS	20	35416964	0.0446971	421086	0.613512	Lactose intolerance, other/unspecified || id:finngen_R12_E4_LACTONAS	Lactose intolerance, other/unspecified	Lactose intolerance, other/unspecified || ||	TRUE	MedicineITLab	ebi-a-GCST90027827	20	34004767	0.0328515	6.60192e-06	7738	Gut microbiota abundance (k_Bacteria.p_Bacteroidetes.c_Bacteroidia.o_Bacteroidales.f_Bacteroidaceae.g_Bacteroides.s_Bacteroides_finegoldii)	TRUE	textfile	0.0108529007877086	84.8792263158574	20.3051719972598	2	TRUE
rs73188646	T	C	T	C	-0.362916	0.00148282	0.0501089	0.0797192	FALSE	FALSE	FALSE	finngen_R12_E4_LACTONAS	8	6175467	0.082324	421086	0.985629	Lactose intolerance, other/unspecified || id:finngen_R12_E4_LACTONAS	Lactose intolerance, other/unspecified	Lactose intolerance, other/unspecified || ||	TRUE	MedicineITLab	ebi-a-GCST90027827	8	6032988	0.0769855	2.42806e-06	7738	Gut microbiota abundance (k_Bacteria.p_Bacteroidetes.c_Bacteroidia.o_Bacteroidales.f_Bacteroidaceae.g_Bacteroides.s_Bacteroides_finegoldii)	TRUE	textfile	0.0125380764730932	98.2261262787884	22.2225740245405	2	TRUE
rs74904967	A	G	A	G	-0.230223	-0.144285	0.135786	0.0744469	FALSE	FALSE	FALSE	finngen_R12_E4_LACTONAS	1	115478989	0.0854866	421086	0.0914471	Lactose intolerance, other/unspecified || id:finngen_R12_E4_LACTONAS	Lactose intolerance, other/unspecified	Lactose intolerance, other/unspecified || ||	TRUE	MedicineITLab	ebi-a-GCST90027827	1	116021610	0.0518088	8.84219e-06	7738	Gut microbiota abundance (k_Bacteria.p_Bacteroidetes.c_Bacteroidia.o_Bacteroidales.f_Bacteroidaceae.g_Bacteroides.s_Bacteroides_finegoldii)	TRUE	textfile	0.0124395223813545	97.4443057646533	19.7465100779365	2	TRUE
rs10219622	A	G	A	G	0.161208	-0.0243883	0.576107	0.5496	FALSE	FALSE	FALSE	finngen_R12_E4_LACTONAS	12	127762298	0.0449244	421086	0.587218	Lactose intolerance, other/unspecified || id:finngen_R12_E4_LACTONAS	Lactose intolerance, other/unspecified	Lactose intolerance, other/unspecified || ||	TRUE	MedicineITLab	ebi-a-GCST90027593	12	128246843	0.0362902	8.9043e-06	7738	Gut bacterial pathway abundance (PWY.6690..cinnamate.and.3.hydroxycinnamate.degradation.to.2.oxopent.4.enoate)	TRUE	textfile	0.012692950100098	99.4550398321508	19.7330609225402	2	TRUE
rs12670364	T	C	T	C	-0.291836	-0.394666	0.0808324	0.0421415	FALSE	FALSE	FALSE	finngen_R12_E4_LACTONAS	7	8289250	0.125178	421086	0.00161693	Lactose intolerance, other/unspecified || id:finngen_R12_E4_LACTONAS	Lactose intolerance, other/unspecified	Lactose intolerance, other/unspecified || ||	TRUE	MedicineITLab	ebi-a-GCST90027593	7	8328880	0.0652628	7.75997e-06	7738	Gut bacterial pathway abundance (PWY.6690..cinnamate.and.3.hydroxycinnamate.degradation.to.2.oxopent.4.enoate)	TRUE	textfile	0.0126557505149104	99.1598280279699	19.9961471042899	2	TRUE
rs17035816	G	A	G	A	0.338356	-0.103695	0.0550314	0.0221872	FALSE	FALSE	FALSE	finngen_R12_E4_LACTONAS	4	157167312	0.150351	421086	0.49039	Lactose intolerance, other/unspecified || id:finngen_R12_E4_LACTONAS	Lactose intolerance, other/unspecified	Lactose intolerance, other/unspecified || ||	TRUE	MedicineITLab	ebi-a-GCST90027593	4	158088464	0.0765185	9.78408e-06	7738	Gut bacterial pathway abundance (PWY.6690..cinnamate.and.3.hydroxycinnamate.degradation.to.2.oxopent.4.enoate)	TRUE	textfile	0.011907091723129	93.2232797123927	19.5530661011344	2	TRUE
rs2300878	G	A	G	A	-0.155994	-0.0594148	0.464045	0.616983	FALSE	FALSE	FALSE	finngen_R12_E4_LACTONAS	14	68936997	0.0456917	421086	0.193484	Lactose intolerance, other/unspecified || id:finngen_R12_E4_LACTONAS	Lactose intolerance, other/unspecified	Lactose intolerance, other/unspecified || ||	TRUE	MedicineITLab	ebi-a-GCST90027593	14	69403714	0.0346216	6.61637e-06	7738	Gut bacterial pathway abundance (PWY.6690..cinnamate.and.3.hydroxycinnamate.degradation.to.2.oxopent.4.enoate)	TRUE	textfile	0.0121041475447271	94.78497674961	20.3011911255614	2	TRUE
rs2968511	G	C	G	C	0.168322	0.0767433	0.328169	0.218853	FALSE	TRUE	FALSE	finngen_R12_E4_LACTONAS	7	72345820	0.0538306	421086	0.153971	Lactose intolerance, other/unspecified || id:finngen_R12_E4_LACTONAS	Lactose intolerance, other/unspecified	Lactose intolerance, other/unspecified || ||	TRUE	MedicineITLab	ebi-a-GCST90027593	7	71810805	0.0379565	9.22444e-06	7738	Gut bacterial pathway abundance (PWY.6690..cinnamate.and.3.hydroxycinnamate.degradation.to.2.oxopent.4.enoate)	TRUE	textfile	0.0124930752052555	97.8691160144973	19.6657017184606	2	TRUE
rs3792267	A	G	A	G	-0.18953	-0.0176992	0.260377	0.234915	FALSE	FALSE	FALSE	finngen_R12_E4_LACTONAS	2	240591757	0.0526604	421086	0.736794	Lactose intolerance, other/unspecified || id:finngen_R12_E4_LACTONAS	Lactose intolerance, other/unspecified	Lactose intolerance, other/unspecified || ||	TRUE	MedicineITLab	ebi-a-GCST90027593	2	241531174	0.0398733	2.00124e-06	7738	Gut bacterial pathway abundance (PWY.6690..cinnamate.and.3.hydroxycinnamate.degradation.to.2.oxopent.4.enoate)	TRUE	textfile	0.013835630264348	108.53407303053	22.593918852371	2	TRUE
rs4768167	T	G	T	G	-0.216629	-0.0329846	0.830486	0.852972	FALSE	FALSE	FALSE	finngen_R12_E4_LACTONAS	12	39667552	0.0629307	421086	0.600179	Lactose intolerance, other/unspecified || id:finngen_R12_E4_LACTONAS	Lactose intolerance, other/unspecified	Lactose intolerance, other/unspecified || ||	TRUE	MedicineITLab	ebi-a-GCST90027593	12	40061354	0.0466189	3.37116e-06	7738	Gut bacterial pathway abundance (PWY.6690..cinnamate.and.3.hydroxycinnamate.degradation.to.2.oxopent.4.enoate)	TRUE	textfile	0.0132129889931418	103.584341616587	21.5928091447532	2	TRUE
rs72995495	C	A	C	A	-0.393466	0.087284	0.0530657	0.0369689	FALSE	FALSE	FALSE	finngen_R12_E4_LACTONAS	19	8195528	0.11818	421086	0.460168	Lactose intolerance, other/unspecified || id:finngen_R12_E4_LACTONAS	Lactose intolerance, other/unspecified	Lactose intolerance, other/unspecified || ||	TRUE	MedicineITLab	ebi-a-GCST90027593	19	8260412	0.0876548	7.16209e-06	7738	Gut bacterial pathway abundance (PWY.6690..cinnamate.and.3.hydroxycinnamate.degradation.to.2.oxopent.4.enoate)	TRUE	textfile	0.0155588739211524	122.265766296718	20.1494415598068	2	TRUE
rs10220585	T	C	T	C	0.164702	-0.0852318	0.581202	0.590292	FALSE	FALSE	FALSE	finngen_R12_E4_LACTONAS	14	85273504	0.0452683	421086	0.0597255	Lactose intolerance, other/unspecified || id:finngen_R12_E4_LACTONAS	Lactose intolerance, other/unspecified	Lactose intolerance, other/unspecified || ||	TRUE	MedicineITLab	ebi-a-GCST90027462	14	85739848	0.0347972	2.21014e-06	7738	Gut bacterial pathway abundance (ECASYN.PWY..enterobacterial.common.antigen.biosynthesis)	TRUE	textfile	0.0132056395989785	103.525954380385	22.4031531203258	2	TRUE
rs10808847	A	C	A	C	0.176398	-0.0632084	0.744131	0.761473	FALSE	FALSE	FALSE	finngen_R12_E4_LACTONAS	8	81984165	0.0524056	421086	0.227764	Lactose intolerance, other/unspecified || id:finngen_R12_E4_LACTONAS	Lactose intolerance, other/unspecified	Lactose intolerance, other/unspecified || ||	TRUE	MedicineITLab	ebi-a-GCST90027462	8	82896400	0.0397821	9.24592e-06	7738	Gut bacterial pathway abundance (ECASYN.PWY..enterobacterial.common.antigen.biosynthesis)	TRUE	textfile	0.0118490730898118	92.7635920045187	19.6612852516386	2	TRUE
rs10894222	A	G	A	G	-0.147598	0.0467363	0.530454	0.507322	FALSE	FALSE	FALSE	finngen_R12_E4_LACTONAS	11	130578149	0.0444829	421086	0.293415	Lactose intolerance, other/unspecified || id:finngen_R12_E4_LACTONAS	Lactose intolerance, other/unspecified	Lactose intolerance, other/unspecified || ||	TRUE	MedicineITLab	ebi-a-GCST90027462	11	130448044	0.0332071	8.79832e-06	7738	Gut bacterial pathway abundance (ECASYN.PWY..enterobacterial.common.antigen.biosynthesis)	TRUE	textfile	0.0108521756601287	84.8734929612603	19.7560012691081	2	TRUE
rs1094973	G	T	G	T	0.164693	0.0690899	0.620845	0.617161	FALSE	FALSE	FALSE	finngen_R12_E4_LACTONAS	16	65936825	0.0457315	421086	0.130847	Lactose intolerance, other/unspecified || id:finngen_R12_E4_LACTONAS	Lactose intolerance, other/unspecified	Lactose intolerance, other/unspecified || ||	TRUE	MedicineITLab	ebi-a-GCST90027462	16	65970728	0.0347218	2.10354e-06	7738	Gut bacterial pathway abundance (ECASYN.PWY..enterobacterial.common.antigen.biosynthesis)	TRUE	textfile	0.0127696869971173	100.064085663272	22.4980987579257	2	TRUE
rs111457769	C	T	C	T	0.260543	0.0635177	0.112372	0.120014	FALSE	FALSE	FALSE	finngen_R12_E4_LACTONAS	7	75066981	0.0691705	421086	0.358473	Lactose intolerance, other/unspecified || id:finngen_R12_E4_LACTONAS	Lactose intolerance, other/unspecified	Lactose intolerance, other/unspecified || ||	TRUE	MedicineITLab	ebi-a-GCST90027462	7	74482794	0.0564797	3.96835e-06	7738	Gut bacterial pathway abundance (ECASYN.PWY..enterobacterial.common.antigen.biosynthesis)	TRUE	textfile	0.0135418474970588	106.197847289761	21.2801192090624	2	TRUE
[truncated: 3,173 more rows]
