# Supplementary material for: Causal interplay between lactose intolerance and gut microbiota: a combined bidirectional Mendelian randomization and in vivo validation study
Source: Front Nutr. 2026 Jun 1;13:1803337. doi: 10.3389/fnut.2026.1803337 (PMC13265576; doi:10.3389/fnut.2026.1803337)
Supplement: Supplementary file 1 [file Data_Sheet_1.zip › supplementary materials/Forward/04.The instrumental variable data ultimately used for MR analysis.csv]

SNP	effect_allele.exposure	other_allele.exposure	effect_allele.outcome	other_allele.outcome	beta.exposure	beta.outcome	eaf.exposure	eaf.outcome	remove	palindromic	ambiguous	id.outcome	chr	pos	se.outcome	samplesize.outcome	pval.outcome	outcome	originalname.outcome	outcome.deprecated	mr_keep.outcome	data_source.outcome	id.exposure	chr.exposure	pos.exposure	se.exposure	pval.exposure	samplesize.exposure	exposure	mr_keep.exposure	data_source.exposure	R2	F	F_pow_beta_se	action	mr_keep
rs11826488	A	G	A	G	0.153784	0.046485	0.0763678	0.0737024	FALSE	FALSE	FALSE	finngen_R12_E4_LACTONAS	11	133199427	0.0854387	421086	0.586391	Lactose intolerance, other/unspecified || id:finngen_R12_E4_LACTONAS	Lactose intolerance, other/unspecified	Lactose intolerance, other/unspecified || ||	TRUE	MedicineITLab	ebi-a-GCST90027446	11	133069322	0.0345929	8.76718e-06	7738	Gut bacterial pathway abundance (ANAEROFRUCAT.PWY..homolactic.fermentation)	TRUE	textfile	0.00333627350259659	25.8958073118501	19.7627948779921	2	TRUE
rs17194003	G	A	G	A	-0.102927	0.0326637	0.201727	0.163065	FALSE	FALSE	FALSE	finngen_R12_E4_LACTONAS	3	106003734	0.0606566	421086	0.59023	Lactose intolerance, other/unspecified || id:finngen_R12_E4_LACTONAS	Lactose intolerance, other/unspecified	Lactose intolerance, other/unspecified || ||	TRUE	MedicineITLab	ebi-a-GCST90027446	3	105722581	0.021032	9.88917e-07	7738	Gut bacterial pathway abundance (ANAEROFRUCAT.PWY..homolactic.fermentation)	TRUE	textfile	0.00341196128954305	26.4852993520362	23.9495569164581	2	TRUE
rs62335789	C	G	C	G	-0.0977054	0.10595	0.168684	0.137801	FALSE	TRUE	FALSE	finngen_R12_E4_LACTONAS	4	180950371	0.0648256	421086	0.102176	Lactose intolerance, other/unspecified || id:finngen_R12_E4_LACTONAS	Lactose intolerance, other/unspecified	Lactose intolerance, other/unspecified || ||	TRUE	MedicineITLab	ebi-a-GCST90027446	4	181871524	0.021882	8.00276e-06	7738	Gut bacterial pathway abundance (ANAEROFRUCAT.PWY..homolactic.fermentation)	TRUE	textfile	0.00267736239943557	20.7676781225625	19.9371513931764	2	TRUE
rs9947104	G	A	G	A	-0.0795727	0.0258489	0.303897	0.216536	FALSE	FALSE	FALSE	finngen_R12_E4_LACTONAS	18	59267126	0.0541082	421086	0.632846	Lactose intolerance, other/unspecified || id:finngen_R12_E4_LACTONAS	Lactose intolerance, other/unspecified	Lactose intolerance, other/unspecified || ||	TRUE	MedicineITLab	ebi-a-GCST90027446	18	56934358	0.017523	5.5977e-06	7738	Gut bacterial pathway abundance (ANAEROFRUCAT.PWY..homolactic.fermentation)	TRUE	textfile	0.00267890987338817	20.7797137608911	20.6210733475833	2	TRUE
rs9990334	A	G	A	G	0.0741908	0.076481	0.424436	0.348338	FALSE	FALSE	FALSE	finngen_R12_E4_LACTONAS	3	63512870	0.046752	421086	0.101863	Lactose intolerance, other/unspecified || id:finngen_R12_E4_LACTONAS	Lactose intolerance, other/unspecified	Lactose intolerance, other/unspecified || ||	TRUE	MedicineITLab	ebi-a-GCST90027446	3	63498546	0.0167253	9.17128e-06	7738	Gut bacterial pathway abundance (ANAEROFRUCAT.PWY..homolactic.fermentation)	TRUE	textfile	0.00268927948569526	20.8603654542187	19.676700506718	2	TRUE
rs12647170	G	A	G	A	0.188783	-0.0837354	0.0765661	0.100663	FALSE	FALSE	FALSE	finngen_R12_E4_LACTONAS	4	24503147	0.0752004	421086	0.265495	Lactose intolerance, other/unspecified || id:finngen_R12_E4_LACTONAS	Lactose intolerance, other/unspecified	Lactose intolerance, other/unspecified || ||	TRUE	MedicineITLab	ebi-a-GCST90027447	4	24504770	0.0373683	4.3728e-07	7738	Gut bacterial pathway abundance (ANAGLYCOLYSIS.PWY..glycolysis.III..from.glucose.)	TRUE	textfile	0.00503962361521607	39.184000903604	25.5222574264764	2	TRUE
rs12704084	G	C	G	C	-0.0736196	-0.0167324	0.599698	0.675775	FALSE	TRUE	FALSE	finngen_R12_E4_LACTONAS	7	149217958	0.0475078	421086	0.724685	Lactose intolerance, other/unspecified || id:finngen_R12_E4_LACTONAS	Lactose intolerance, other/unspecified	Lactose intolerance, other/unspecified || ||	TRUE	MedicineITLab	ebi-a-GCST90027447	7	148915050	0.0166029	9.24443e-06	7738	Gut bacterial pathway abundance (ANAGLYCOLYSIS.PWY..glycolysis.III..from.glucose.)	TRUE	textfile	0.00260217957071052	20.1829808995896	19.6616066167834	2	TRUE
rs2650470	G	A	G	A	0.0739823	-0.0175552	0.45345	0.472574	FALSE	FALSE	FALSE	finngen_R12_E4_LACTONAS	5	84305918	0.0444952	421086	0.693182	Lactose intolerance, other/unspecified || id:finngen_R12_E4_LACTONAS	Lactose intolerance, other/unspecified	Lactose intolerance, other/unspecified || ||	TRUE	MedicineITLab	ebi-a-GCST90027447	5	83601736	0.0166039	8.36084e-06	7738	Gut bacterial pathway abundance (ANAGLYCOLYSIS.PWY..glycolysis.III..from.glucose.)	TRUE	textfile	0.00271296979194284	21.0446277498378	19.8534249885756	2	TRUE
rs35731059	A	C	A	C	0.129356	-0.000149148	0.104757	0.0819881	FALSE	FALSE	FALSE	finngen_R12_E4_LACTONAS	11	96472841	0.0811142	421086	0.998533	Lactose intolerance, other/unspecified || id:finngen_R12_E4_LACTONAS	Lactose intolerance, other/unspecified	Lactose intolerance, other/unspecified || ||	TRUE	MedicineITLab	ebi-a-GCST90027447	11	96206005	0.0262545	8.35026e-07	7738	Gut bacterial pathway abundance (ANAGLYCOLYSIS.PWY..glycolysis.III..from.glucose.)	TRUE	textfile	0.00313853616718021	24.356158473569	24.2753584631105	2	TRUE
rs4878062	G	A	G	A	0.0760825	-0.0938031	0.402286	0.45812	FALSE	FALSE	FALSE	finngen_R12_E4_LACTONAS	9	87344749	0.0447661	421086	0.0361352	Lactose intolerance, other/unspecified || id:finngen_R12_E4_LACTONAS	Lactose intolerance, other/unspecified	Lactose intolerance, other/unspecified || ||	TRUE	MedicineITLab	ebi-a-GCST90027447	9	89959664	0.0164219	3.60421e-06	7738	Gut bacterial pathway abundance (ANAGLYCOLYSIS.PWY..glycolysis.III..from.glucose.)	TRUE	textfile	0.00278373501467014	21.5950890791026	21.4645971971886	2	TRUE
rs58235446	T	C	T	C	-0.153253	0.15519	0.0638651	0.0404056	FALSE	FALSE	FALSE	finngen_R12_E4_LACTONAS	9	91088257	0.112548	421086	0.167931	Lactose intolerance, other/unspecified || id:finngen_R12_E4_LACTONAS	Lactose intolerance, other/unspecified	Lactose intolerance, other/unspecified || ||	TRUE	MedicineITLab	ebi-a-GCST90027447	9	93850539	0.033084	3.61743e-06	7738	Gut bacterial pathway abundance (ANAGLYCOLYSIS.PWY..glycolysis.III..from.glucose.)	TRUE	textfile	0.00280834202043807	21.7865178637045	21.4576395319836	2	TRUE
rs605262	A	G	A	G	-0.0757354	-0.0614012	0.676757	0.597816	FALSE	FALSE	FALSE	finngen_R12_E4_LACTONAS	11	87256479	0.045635	421086	0.178468	Lactose intolerance, other/unspecified || id:finngen_R12_E4_LACTONAS	Lactose intolerance, other/unspecified	Lactose intolerance, other/unspecified || ||	TRUE	MedicineITLab	ebi-a-GCST90027447	11	86967521	0.0170586	9.00762e-06	7738	Gut bacterial pathway abundance (ANAGLYCOLYSIS.PWY..glycolysis.III..from.glucose.)	TRUE	textfile	0.00250951460765381	19.4624462980956	19.711109726569	2	TRUE
rs62271914	A	G	A	G	-0.0740607	-0.00983633	0.42331	0.471855	FALSE	FALSE	FALSE	finngen_R12_E4_LACTONAS	3	135305046	0.0446058	421086	0.825469	Lactose intolerance, other/unspecified || id:finngen_R12_E4_LACTONAS	Lactose intolerance, other/unspecified	Lactose intolerance, other/unspecified || ||	TRUE	MedicineITLab	ebi-a-GCST90027447	3	135023888	0.0162991	5.52357e-06	7738	Gut bacterial pathway abundance (ANAGLYCOLYSIS.PWY..glycolysis.III..from.glucose.)	TRUE	textfile	0.00267797531539688	20.7724451352229	20.6465920387545	2	TRUE
rs7041639	G	A	G	A	-0.157604	-0.00863685	0.0875309	0.0732247	FALSE	FALSE	FALSE	finngen_R12_E4_LACTONAS	9	27341340	0.0860454	421086	0.920046	Lactose intolerance, other/unspecified || id:finngen_R12_E4_LACTONAS	Lactose intolerance, other/unspecified	Lactose intolerance, other/unspecified || ||	TRUE	MedicineITLab	ebi-a-GCST90027447	9	27341338	0.0341699	3.98107e-06	7738	Gut bacterial pathway abundance (ANAGLYCOLYSIS.PWY..glycolysis.III..from.glucose.)	TRUE	textfile	0.00396774750659821	30.8167678649012	21.2738971752819	2	TRUE
rs72666075	C	T	C	T	-0.151693	0.110151	0.0593823	0.0540236	FALSE	FALSE	FALSE	finngen_R12_E4_LACTONAS	14	28559936	0.0984185	421086	0.263051	Lactose intolerance, other/unspecified || id:finngen_R12_E4_LACTONAS	Lactose intolerance, other/unspecified	Lactose intolerance, other/unspecified || ||	TRUE	MedicineITLab	ebi-a-GCST90027447	14	29029142	0.0337842	7.12049e-06	7738	Gut bacterial pathway abundance (ANAGLYCOLYSIS.PWY..glycolysis.III..from.glucose.)	TRUE	textfile	0.00257058067267093	19.9372624252386	20.1606161960807	2	TRUE
rs78351682	G	A	G	A	0.105017	0.128212	0.135759	0.0823838	FALSE	FALSE	FALSE	finngen_R12_E4_LACTONAS	3	24505200	0.0823591	421086	0.119531	Lactose intolerance, other/unspecified || id:finngen_R12_E4_LACTONAS	Lactose intolerance, other/unspecified	Lactose intolerance, other/unspecified || ||	TRUE	MedicineITLab	ebi-a-GCST90027447	3	24546691	0.0233773	7.04742e-06	7738	Gut bacterial pathway abundance (ANAGLYCOLYSIS.PWY..glycolysis.III..from.glucose.)	TRUE	textfile	0.0025879310841764	20.0721802864792	20.1804346130824	2	TRUE
rs8101993	C	T	C	T	-0.100985	-0.140824	0.180021	0.16764	FALSE	FALSE	FALSE	finngen_R12_E4_LACTONAS	19	30112626	0.0596778	421086	0.0182882	Lactose intolerance, other/unspecified || id:finngen_R12_E4_LACTONAS	Lactose intolerance, other/unspecified	Lactose intolerance, other/unspecified || ||	TRUE	MedicineITLab	ebi-a-GCST90027447	19	30603533	0.0223014	5.94963e-06	7738	Gut bacterial pathway abundance (ANAGLYCOLYSIS.PWY..glycolysis.III..from.glucose.)	TRUE	textfile	0.00301071492286504	23.3612246308966	20.5045142330279	2	TRUE
rs62523849	C	T	C	T	0.406572	-0.0546879	0.0675415	0.0678893	FALSE	FALSE	FALSE	finngen_R12_E4_LACTONAS	8	87469548	0.088701	421086	0.537537	Lactose intolerance, other/unspecified || id:finngen_R12_E4_LACTONAS	Lactose intolerance, other/unspecified	Lactose intolerance, other/unspecified || ||	TRUE	MedicineITLab	ebi-a-GCST90027448	8	88481776	0.0900147	6.28029e-06	7738	Gut bacterial pathway abundance (ARGDEG.PWY..superpathway.of.L.arginine..putrescine..and.4.aminobutanoate.degradation)	TRUE	textfile	0.0208211705511003	164.497608137593	20.4008402657086	2	TRUE
rs2504016	G	A	G	A	-0.23666	0.0148237	0.0734254	0.0836349	FALSE	FALSE	FALSE	finngen_R12_E4_LACTONAS	10	32899506	0.0808043	421086	0.854444	Lactose intolerance, other/unspecified || id:finngen_R12_E4_LACTONAS	Lactose intolerance, other/unspecified	Lactose intolerance, other/unspecified || ||	TRUE	MedicineITLab	ebi-a-GCST90027449	10	33188434	0.0514871	4.29655e-06	7738	Gut bacterial pathway abundance (ARGORNPROST.PWY..arginine..ornithine.and.proline.interconversion)	TRUE	textfile	0.00762090289544322	59.4080477623535	21.1277309832375	2	TRUE
rs2942201	A	C	A	C	0.120592	0.0371364	0.438055	0.384514	FALSE	FALSE	FALSE	finngen_R12_E4_LACTONAS	8	23561663	0.045872	421086	0.41819	Lactose intolerance, other/unspecified || id:finngen_R12_E4_LACTONAS	Lactose intolerance, other/unspecified	Lactose intolerance, other/unspecified || ||	TRUE	MedicineITLab	ebi-a-GCST90027449	8	23419176	0.0258595	3.11071e-06	7738	Gut bacterial pathway abundance (ARGORNPROST.PWY..arginine..ornithine.and.proline.interconversion)	TRUE	textfile	0.00715961129736259	55.7861602193399	21.7468695327889	2	TRUE
rs4878453	G	A	G	A	0.242077	0.0827142	0.0733257	0.0597152	FALSE	FALSE	FALSE	finngen_R12_E4_LACTONAS	9	27435735	0.0943259	421086	0.380542	Lactose intolerance, other/unspecified || id:finngen_R12_E4_LACTONAS	Lactose intolerance, other/unspecified	Lactose intolerance, other/unspecified || ||	TRUE	MedicineITLab	ebi-a-GCST90027449	9	27435733	0.050584	1.70443e-06	7738	Gut bacterial pathway abundance (ARGORNPROST.PWY..arginine..ornithine.and.proline.interconversion)	TRUE	textfile	0.00796380081403611	62.1025353187082	22.9023854491199	2	TRUE
rs61074222	C	G	C	G	-0.210428	0.0359777	0.0941941	0.117429	FALSE	TRUE	FALSE	finngen_R12_E4_LACTONAS	13	67569291	0.0688983	421086	0.601541	Lactose intolerance, other/unspecified || id:finngen_R12_E4_LACTONAS	Lactose intolerance, other/unspecified	Lactose intolerance, other/unspecified || ||	TRUE	MedicineITLab	ebi-a-GCST90027449	13	68143423	0.0447813	2.61439e-06	7738	Gut bacterial pathway abundance (ARGORNPROST.PWY..arginine..ornithine.and.proline.interconversion)	TRUE	textfile	0.00755606867901001	58.8987906077644	22.0807418821866	2	TRUE
rs6993022	C	T	C	T	0.119426	-0.0476019	0.3798	0.392734	FALSE	FALSE	FALSE	finngen_R12_E4_LACTONAS	8	143965940	0.0455558	421086	0.296063	Lactose intolerance, other/unspecified || id:finngen_R12_E4_LACTONAS	Lactose intolerance, other/unspecified	Lactose intolerance, other/unspecified || ||	TRUE	MedicineITLab	ebi-a-GCST90027449	8	145040108	0.0261095	4.78377e-06	7738	Gut bacterial pathway abundance (ARGORNPROST.PWY..arginine..ornithine.and.proline.interconversion)	TRUE	textfile	0.00671915238941595	52.3309827321872	20.9218778769562	2	TRUE
rs7576386	A	G	A	G	-0.138428	-0.00837354	0.7686	0.793956	FALSE	FALSE	FALSE	finngen_R12_E4_LACTONAS	2	154271862	0.0548009	421086	0.878557	Lactose intolerance, other/unspecified || id:finngen_R12_E4_LACTONAS	Lactose intolerance, other/unspecified	Lactose intolerance, other/unspecified || ||	TRUE	MedicineITLab	ebi-a-GCST90027449	2	155128375	0.0301616	4.44232e-06	7738	Gut bacterial pathway abundance (ARGORNPROST.PWY..arginine..ornithine.and.proline.interconversion)	TRUE	textfile	0.00681618891962317	53.0919220530242	21.0639170767747	2	TRUE
rs7923287	T	A	T	A	0.139505	0.0470184	0.723875	0.7326	FALSE	TRUE	FALSE	finngen_R12_E4_LACTONAS	10	84081676	0.0501621	421086	0.34859	Lactose intolerance, other/unspecified || id:finngen_R12_E4_LACTONAS	Lactose intolerance, other/unspecified	Lactose intolerance, other/unspecified || ||	TRUE	MedicineITLab	ebi-a-GCST90027449	10	85841432	0.0290043	1.51074e-06	7738	Gut bacterial pathway abundance (ARGORNPROST.PWY..arginine..ornithine.and.proline.interconversion)	TRUE	textfile	0.00777998660701759	60.6578939947774	23.1342151296017	2	TRUE
rs9344056	A	G	A	G	-0.17033	-0.0715142	0.162359	0.243734	FALSE	FALSE	FALSE	finngen_R12_E4_LACTONAS	6	80857851	0.0518973	421086	0.168205	Lactose intolerance, other/unspecified || id:finngen_R12_E4_LACTONAS	Lactose intolerance, other/unspecified	Lactose intolerance, other/unspecified || ||	TRUE	MedicineITLab	ebi-a-GCST90027449	6	81567568	0.0349944	1.13099e-06	7738	Gut bacterial pathway abundance (ARGORNPROST.PWY..arginine..ornithine.and.proline.interconversion)	TRUE	textfile	0.00789126418213221	61.5323880427778	23.6910980142602	2	TRUE
rs10873850	G	A	G	A	0.0858857	-0.0223173	0.2783	0.420755	FALSE	FALSE	FALSE	finngen_R12_E4_LACTONAS	1	87488859	0.0451028	421086	0.620735	Lactose intolerance, other/unspecified || id:finngen_R12_E4_LACTONAS	Lactose intolerance, other/unspecified	Lactose intolerance, other/unspecified || ||	TRUE	MedicineITLab	ebi-a-GCST90027450	1	87954542	0.0185528	3.66978e-06	7738	Gut bacterial pathway abundance (ARO.PWY..chorismate.biosynthesis.I)	TRUE	textfile	0.00296306805677647	22.9904166564294	21.4300307172649	2	TRUE
rs1093520	G	T	G	T	0.153028	-0.0455761	0.915857	0.895309	FALSE	FALSE	FALSE	finngen_R12_E4_LACTONAS	7	98530106	0.0750587	421086	0.543713	Lactose intolerance, other/unspecified || id:finngen_R12_E4_LACTONAS	Lactose intolerance, other/unspecified	Lactose intolerance, other/unspecified || ||	TRUE	MedicineITLab	ebi-a-GCST90027450	7	98159418	0.0333575	4.48528e-06	7738	Gut bacterial pathway abundance (ARO.PWY..chorismate.biosynthesis.I)	TRUE	textfile	0.00360925412462775	28.0223296168717	21.0452851801608	2	TRUE
rs12656915	G	T	G	T	0.13461	-0.0824925	0.0791242	0.0613421	FALSE	FALSE	FALSE	finngen_R12_E4_LACTONAS	5	159896670	0.0923026	421086	0.371473	Lactose intolerance, other/unspecified || id:finngen_R12_E4_LACTONAS	Lactose intolerance, other/unspecified	Lactose intolerance, other/unspecified || ||	TRUE	MedicineITLab	ebi-a-GCST90027450	5	159323677	0.0302054	8.33221e-06	7738	Gut bacterial pathway abundance (ARO.PWY..chorismate.biosynthesis.I)	TRUE	textfile	0.00264055389666947	20.4814072042375	19.8602845165521	2	TRUE
rs12707570	C	A	C	A	-0.0728993	-0.0465397	0.512255	0.532635	FALSE	FALSE	FALSE	finngen_R12_E4_LACTONAS	7	83207982	0.0445999	421086	0.296719	Lactose intolerance, other/unspecified || id:finngen_R12_E4_LACTONAS	Lactose intolerance, other/unspecified	Lactose intolerance, other/unspecified || ||	TRUE	MedicineITLab	ebi-a-GCST90027450	7	82837298	0.0162424	7.18224e-06	7738	Gut bacterial pathway abundance (ARO.PWY..chorismate.biosynthesis.I)	TRUE	textfile	0.0026555577113032	20.5980938816872	20.1440278413169	2	TRUE
rs136110	C	T	C	T	0.0964705	-0.0983545	0.208243	0.271798	FALSE	FALSE	FALSE	finngen_R12_E4_LACTONAS	22	46973764	0.0500611	421086	0.0494504	Lactose intolerance, other/unspecified || id:finngen_R12_E4_LACTONAS	Lactose intolerance, other/unspecified	Lactose intolerance, other/unspecified || ||	TRUE	MedicineITLab	ebi-a-GCST90027450	22	47369660	0.0202552	1.90963e-06	7738	Gut bacterial pathway abundance (ARO.PWY..chorismate.biosynthesis.I)	TRUE	textfile	0.00306889039514425	23.8140187101252	22.6838092891779	2	TRUE
rs3797252	C	T	C	T	-0.0794419	-0.086297	0.307103	0.313561	FALSE	FALSE	FALSE	finngen_R12_E4_LACTONAS	5	54204784	0.0479919	421086	0.0721523	Lactose intolerance, other/unspecified || id:finngen_R12_E4_LACTONAS	Lactose intolerance, other/unspecified	Lactose intolerance, other/unspecified || ||	TRUE	MedicineITLab	ebi-a-GCST90027450	5	53500614	0.0174202	5.10705e-06	7738	Gut bacterial pathway abundance (ARO.PWY..chorismate.biosynthesis.I)	TRUE	textfile	0.00268585139970244	20.8337026575418	20.7966303029305	2	TRUE
rs38127	C	T	C	T	0.0760269	-0.0120413	0.645907	0.708092	FALSE	FALSE	FALSE	finngen_R12_E4_LACTONAS	7	78640059	0.0490878	421086	0.806223	Lactose intolerance, other/unspecified || id:finngen_R12_E4_LACTONAS	Lactose intolerance, other/unspecified	Lactose intolerance, other/unspecified || ||	TRUE	MedicineITLab	ebi-a-GCST90027450	7	78269375	0.0168296	6.25922e-06	7738	Gut bacterial pathway abundance (ARO.PWY..chorismate.biosynthesis.I)	TRUE	textfile	0.00264394181347268	20.5077551804467	20.4073671076412	2	TRUE
rs61915762	A	G	A	G	0.0827921	0.0543181	0.275511	0.248815	FALSE	FALSE	FALSE	finngen_R12_E4_LACTONAS	11	130572766	0.0513243	421086	0.289905	Lactose intolerance, other/unspecified || id:finngen_R12_E4_LACTONAS	Lactose intolerance, other/unspecified	Lactose intolerance, other/unspecified || ||	TRUE	MedicineITLab	ebi-a-GCST90027450	11	130442661	0.0180027	4.24766e-06	7738	Gut bacterial pathway abundance (ARO.PWY..chorismate.biosynthesis.I)	TRUE	textfile	0.00273639338364671	21.2268241570702	21.1496170538631	2	TRUE
rs62018962	A	C	A	C	-0.148269	-0.0242374	0.0988924	0.0868935	FALSE	FALSE	FALSE	finngen_R12_E4_LACTONAS	15	95436288	0.0795998	421086	0.760754	Lactose intolerance, other/unspecified || id:finngen_R12_E4_LACTONAS	Lactose intolerance, other/unspecified	Lactose intolerance, other/unspecified || ||	TRUE	MedicineITLab	ebi-a-GCST90027450	15	95979517	0.0312705	2.12158e-06	7738	Gut bacterial pathway abundance (ARO.PWY..chorismate.biosynthesis.I)	TRUE	textfile	0.00391805277941734	30.4292798259703	22.4817992782833	2	TRUE
rs6782393	C	A	C	A	-0.151342	0.144669	0.0605063	0.0935013	FALSE	FALSE	FALSE	finngen_R12_E4_LACTONAS	3	59927207	0.0767301	421086	0.0593731	Lactose intolerance, other/unspecified || id:finngen_R12_E4_LACTONAS	Lactose intolerance, other/unspecified	Lactose intolerance, other/unspecified || ||	TRUE	MedicineITLab	ebi-a-GCST90027450	3	59912933	0.033707	7.12459e-06	7738	Gut bacterial pathway abundance (ARO.PWY..chorismate.biosynthesis.I)	TRUE	textfile	0.00260401452297132	20.1972502827666	20.159452620381	2	TRUE
rs73200771	A	G	A	G	-0.163263	-0.0801334	0.0520806	0.0402901	FALSE	FALSE	FALSE	finngen_R12_E4_LACTONAS	12	87893163	0.114415	421086	0.483693	Lactose intolerance, other/unspecified || id:finngen_R12_E4_LACTONAS	Lactose intolerance, other/unspecified	Lactose intolerance, other/unspecified || ||	TRUE	MedicineITLab	ebi-a-GCST90027450	12	88286940	0.0358564	5.28251e-06	7738	Gut bacterial pathway abundance (ARO.PWY..chorismate.biosynthesis.I)	TRUE	textfile	0.00263180029449202	20.413330888434	20.7320466287031	2	TRUE
rs8052034	A	G	A	G	0.0740262	0.00620793	0.559625	0.624634	FALSE	FALSE	FALSE	finngen_R12_E4_LACTONAS	16	51459537	0.0461226	421086	0.892931	Lactose intolerance, other/unspecified || id:finngen_R12_E4_LACTONAS	Lactose intolerance, other/unspecified	Lactose intolerance, other/unspecified || ||	TRUE	MedicineITLab	ebi-a-GCST90027450	16	51493448	0.0163168	5.7115e-06	7738	Gut bacterial pathway abundance (ARO.PWY..chorismate.biosynthesis.I)	TRUE	textfile	0.00270097566738764	20.9513368138442	20.582633071313	2	TRUE
rs9974959	G	A	G	A	0.0758587	0.0296552	0.626736	0.566866	FALSE	FALSE	FALSE	finngen_R12_E4_LACTONAS	21	18167516	0.0449448	421086	0.509373	Lactose intolerance, other/unspecified || id:finngen_R12_E4_LACTONAS	Lactose intolerance, other/unspecified	Lactose intolerance, other/unspecified || ||	TRUE	MedicineITLab	ebi-a-GCST90027450	21	19539833	0.0168922	7.09708e-06	7738	Gut bacterial pathway abundance (ARO.PWY..chorismate.biosynthesis.I)	TRUE	textfile	0.00269241210626115	20.8847303548797	20.1668636625959	2	TRUE
rs10267604	C	G	C	G	-0.0764351	0.0593537	0.653998	0.615585	FALSE	TRUE	FALSE	finngen_R12_E4_LACTONAS	7	122333549	0.0458185	421086	0.195179	Lactose intolerance, other/unspecified || id:finngen_R12_E4_LACTONAS	Lactose intolerance, other/unspecified	Lactose intolerance, other/unspecified || ||	TRUE	MedicineITLab	ebi-a-GCST90027451	7	121973603	0.0169762	6.71599e-06	7738	Gut bacterial pathway abundance (ASPASN.PWY..superpathway.of.L.aspartate.and.L.asparagine.biosynthesis)	TRUE	textfile	0.0026440563174484	20.5086456859691	20.272378677334	2	TRUE
rs113902391	A	G	A	G	0.0922389	-0.144181	0.217886	0.193005	FALSE	FALSE	FALSE	finngen_R12_E4_LACTONAS	5	86850545	0.0565228	421086	0.0107461	Lactose intolerance, other/unspecified || id:finngen_R12_E4_LACTONAS	Lactose intolerance, other/unspecified	Lactose intolerance, other/unspecified || ||	TRUE	MedicineITLab	ebi-a-GCST90027451	5	86146362	0.01946	2.13801e-06	7738	Gut bacterial pathway abundance (ASPASN.PWY..superpathway.of.L.aspartate.and.L.asparagine.biosynthesis)	TRUE	textfile	0.00289973033509712	22.4975507025489	22.4668692762396	2	TRUE
rs12490065	A	G	A	G	0.0959472	0.025883	0.22917	0.204362	FALSE	FALSE	FALSE	finngen_R12_E4_LACTONAS	3	10585877	0.0561189	421086	0.644643	Lactose intolerance, other/unspecified || id:finngen_R12_E4_LACTONAS	Lactose intolerance, other/unspecified	Lactose intolerance, other/unspecified || ||	TRUE	MedicineITLab	ebi-a-GCST90027451	3	10627561	0.0208734	4.29388e-06	7738	Gut bacterial pathway abundance (ASPASN.PWY..superpathway.of.L.aspartate.and.L.asparagine.biosynthesis)	TRUE	textfile	0.00325245262813749	25.2430754383233	21.1289647929389	2	TRUE
rs149811032	A	G	A	G	-0.142534	0.0150773	0.0677355	0.068425	FALSE	FALSE	FALSE	finngen_R12_E4_LACTONAS	20	49533859	0.0881278	421086	0.864157	Lactose intolerance, other/unspecified || id:finngen_R12_E4_LACTONAS	Lactose intolerance, other/unspecified	Lactose intolerance, other/unspecified || ||	TRUE	MedicineITLab	ebi-a-GCST90027451	20	48150396	0.0320579	8.74279e-06	7738	Gut bacterial pathway abundance (ASPASN.PWY..superpathway.of.L.aspartate.and.L.asparagine.biosynthesis)	TRUE	textfile	0.00256579780798767	19.9000714021751	19.7681854462381	2	TRUE
rs2846765	T	C	T	C	0.0802031	-0.00263186	0.515201	0.570556	FALSE	FALSE	FALSE	finngen_R12_E4_LACTONAS	18	865458	0.0453581	421086	0.953729	Lactose intolerance, other/unspecified || id:finngen_R12_E4_LACTONAS	Lactose intolerance, other/unspecified	Lactose intolerance, other/unspecified || ||	TRUE	MedicineITLab	ebi-a-GCST90027451	18	865459	0.0173136	3.6151e-06	7738	Gut bacterial pathway abundance (ASPASN.PWY..superpathway.of.L.aspartate.and.L.asparagine.biosynthesis)	TRUE	textfile	0.00321329588688157	24.9381907667328	21.4589046690165	2	TRUE
rs7707269	C	T	C	T	-0.0744962	0.000920376	0.366956	0.312895	FALSE	FALSE	FALSE	finngen_R12_E4_LACTONAS	5	96592332	0.0478808	421086	0.984664	Lactose intolerance, other/unspecified || id:finngen_R12_E4_LACTONAS	Lactose intolerance, other/unspecified	Lactose intolerance, other/unspecified || ||	TRUE	MedicineITLab	ebi-a-GCST90027451	5	95928036	0.0165717	6.944e-06	7738	Gut bacterial pathway abundance (ASPASN.PWY..superpathway.of.L.aspartate.and.L.asparagine.biosynthesis)	TRUE	textfile	0.00257837526474564	19.9978730693418	20.2085017038538	2	TRUE
rs77906768	G	A	G	A	0.133484	0.100532	0.0861075	0.079069	FALSE	FALSE	FALSE	finngen_R12_E4_LACTONAS	9	74099026	0.0824628	421086	0.222798	Lactose intolerance, other/unspecified || id:finngen_R12_E4_LACTONAS	Lactose intolerance, other/unspecified	Lactose intolerance, other/unspecified || ||	TRUE	MedicineITLab	ebi-a-GCST90027451	9	76713942	0.0293512	5.42026e-06	7738	Gut bacterial pathway abundance (ASPASN.PWY..superpathway.of.L.aspartate.and.L.asparagine.biosynthesis)	TRUE	textfile	0.00280430027034036	21.7550746530839	20.6826746905401	2	TRUE
rs9545502	T	C	T	C	0.102021	-0.107707	0.197933	0.251441	FALSE	FALSE	FALSE	finngen_R12_E4_LACTONAS	13	80593846	0.051212	421086	0.0354528	Lactose intolerance, other/unspecified || id:finngen_R12_E4_LACTONAS	Lactose intolerance, other/unspecified	Lactose intolerance, other/unspecified || ||	TRUE	MedicineITLab	ebi-a-GCST90027451	13	81167981	0.0204183	5.83674e-07	7738	Gut bacterial pathway abundance (ASPASN.PWY..superpathway.of.L.aspartate.and.L.asparagine.biosynthesis)	TRUE	textfile	0.00330474537383098	25.6502778490155	24.9654840717074	2	TRUE
rs1325380	C	T	C	T	0.162314	-0.0179007	0.242391	0.214921	FALSE	FALSE	FALSE	finngen_R12_E4_LACTONAS	13	108101205	0.0541363	421086	0.740901	Lactose intolerance, other/unspecified || id:finngen_R12_E4_LACTONAS	Lactose intolerance, other/unspecified	Lactose intolerance, other/unspecified || ||	TRUE	MedicineITLab	ebi-a-GCST90027452	13	108753553	0.0352487	4.12791e-06	7738	Gut bacterial pathway abundance (AST.PWY..L.arginine.degradation.II..AST.pathway.)	TRUE	textfile	0.00967617183475814	75.5862508654078	21.2043884652623	2	TRUE
rs538952	A	C	A	C	0.274151	-0.016409	0.0624269	0.0558499	FALSE	FALSE	FALSE	finngen_R12_E4_LACTONAS	6	145243959	0.0970664	421086	0.865758	Lactose intolerance, other/unspecified || id:finngen_R12_E4_LACTONAS	Lactose intolerance, other/unspecified	Lactose intolerance, other/unspecified || ||	TRUE	MedicineITLab	ebi-a-GCST90027452	6	145565095	0.060697	6.28073e-06	7738	Gut bacterial pathway abundance (AST.PWY..L.arginine.degradation.II..AST.pathway.)	TRUE	textfile	0.00879805296424915	68.6658636365416	20.4007068969777	2	TRUE
rs7068964	G	A	G	A	-0.130976	0.0614462	0.453157	0.453742	FALSE	FALSE	FALSE	finngen_R12_E4_LACTONAS	10	14233727	0.0447698	421086	0.16991	Lactose intolerance, other/unspecified || id:finngen_R12_E4_LACTONAS	Lactose intolerance, other/unspecified	Lactose intolerance, other/unspecified || ||	TRUE	MedicineITLab	ebi-a-GCST90027452	10	14275726	0.0293547	8.12625e-06	7738	Gut bacterial pathway abundance (AST.PWY..L.arginine.degradation.II..AST.pathway.)	TRUE	textfile	0.00850207226064261	66.3360246836756	19.9080238924802	2	TRUE
rs7209568	G	A	G	A	0.172899	0.0220861	0.187878	0.211642	FALSE	FALSE	FALSE	finngen_R12_E4_LACTONAS	17	1218296	0.054788	421086	0.68686	Lactose intolerance, other/unspecified || id:finngen_R12_E4_LACTONAS	Lactose intolerance, other/unspecified	Lactose intolerance, other/unspecified || ||	TRUE	MedicineITLab	ebi-a-GCST90027452	17	1121590	0.0374386	3.87079e-06	7738	Gut bacterial pathway abundance (AST.PWY..L.arginine.degradation.II..AST.pathway.)	TRUE	textfile	0.00912246408881022	71.2210940640005	21.3277854207749	2	TRUE
rs72830406	G	C	G	C	-0.233287	-0.137255	0.10827	0.107875	FALSE	TRUE	FALSE	finngen_R12_E4_LACTONAS	10	110159462	0.0716773	421086	0.0555047	Lactose intolerance, other/unspecified || id:finngen_R12_E4_LACTONAS	Lactose intolerance, other/unspecified	Lactose intolerance, other/unspecified || ||	TRUE	MedicineITLab	ebi-a-GCST90027452	10	111919220	0.0473559	8.38205e-07	7738	Gut bacterial pathway abundance (AST.PWY..L.arginine.degradation.II..AST.pathway.)	TRUE	textfile	0.010508786928901	82.159371006094	24.267938568376	2	TRUE
rs72924202	T	C	T	C	-0.167725	-0.00669912	0.206071	0.206175	FALSE	FALSE	FALSE	finngen_R12_E4_LACTONAS	11	64365756	0.0550373	421086	0.903121	Lactose intolerance, other/unspecified || id:finngen_R12_E4_LACTONAS	Lactose intolerance, other/unspecified	Lactose intolerance, other/unspecified || ||	TRUE	MedicineITLab	ebi-a-GCST90027452	11	64133228	0.0361181	3.4209e-06	7738	Gut bacterial pathway abundance (AST.PWY..L.arginine.degradation.II..AST.pathway.)	TRUE	textfile	0.00920500738261943	71.8715149375441	21.5648185817564	2	TRUE
rs10238229	T	C	T	C	0.0962573	-0.0245383	0.794063	0.730038	FALSE	FALSE	FALSE	finngen_R12_E4_LACTONAS	7	97604118	0.0506352	421086	0.627953	Lactose intolerance, other/unspecified || id:finngen_R12_E4_LACTONAS	Lactose intolerance, other/unspecified	Lactose intolerance, other/unspecified || ||	TRUE	MedicineITLab	ebi-a-GCST90027453	7	97233430	0.0216067	8.39054e-06	7738	Gut bacterial pathway abundance (BRANCHED.CHAIN.AA.SYN.PWY..superpathway.of.branched.amino.acid.biosynthesis)	TRUE	textfile	0.00303030741802676	23.5137119616377	19.846798814554	2	TRUE
rs1034938	G	A	G	A	-0.0883204	0.075089	0.218123	0.210604	FALSE	FALSE	FALSE	finngen_R12_E4_LACTONAS	10	115729688	0.0548346	421086	0.170883	Lactose intolerance, other/unspecified || id:finngen_R12_E4_LACTONAS	Lactose intolerance, other/unspecified	Lactose intolerance, other/unspecified || ||	TRUE	MedicineITLab	ebi-a-GCST90027453	10	117489198	0.0198362	8.48809e-06	7738	Gut bacterial pathway abundance (BRANCHED.CHAIN.AA.SYN.PWY..superpathway.of.branched.amino.acid.biosynthesis)	TRUE	textfile	0.00266067574406513	20.6378983115338	19.8246303262579	2	TRUE
rs11025798	A	G	A	G	0.0813802	-0.00485271	0.436503	0.459106	FALSE	FALSE	FALSE	finngen_R12_E4_LACTONAS	11	20884396	0.0452418	421086	0.914581	Lactose intolerance, other/unspecified || id:finngen_R12_E4_LACTONAS	Lactose intolerance, other/unspecified	Lactose intolerance, other/unspecified || ||	TRUE	MedicineITLab	ebi-a-GCST90027453	11	20905942	0.0180881	6.82433e-06	7738	Gut bacterial pathway abundance (BRANCHED.CHAIN.AA.SYN.PWY..superpathway.of.branched.amino.acid.biosynthesis)	TRUE	textfile	0.00325796446027662	25.2859939342806	20.2419153807579	2	TRUE
rs146068392	G	C	G	C	-0.176286	-0.0318264	0.050432	0.0856872	FALSE	TRUE	FALSE	finngen_R12_E4_LACTONAS	2	39886837	0.0798711	421086	0.690283	Lactose intolerance, other/unspecified || id:finngen_R12_E4_LACTONAS	Lactose intolerance, other/unspecified	Lactose intolerance, other/unspecified || ||	TRUE	MedicineITLab	ebi-a-GCST90027453	2	40113977	0.0387331	5.33126e-06	7738	Gut bacterial pathway abundance (BRANCHED.CHAIN.AA.SYN.PWY..superpathway.of.branched.amino.acid.biosynthesis)	TRUE	textfile	0.00297644529503557	23.0945203789181	20.7143415532995	2	TRUE
rs1484839	A	G	A	G	-0.108324	-0.0180026	0.159734	0.198193	FALSE	FALSE	FALSE	finngen_R12_E4_LACTONAS	1	30542027	0.0559796	421086	0.747761	Lactose intolerance, other/unspecified || id:finngen_R12_E4_LACTONAS	Lactose intolerance, other/unspecified	Lactose intolerance, other/unspecified || ||	TRUE	MedicineITLab	ebi-a-GCST90027453	1	31014874	0.0239553	6.12759e-06	7738	Gut bacterial pathway abundance (BRANCHED.CHAIN.AA.SYN.PWY..superpathway.of.branched.amino.acid.biosynthesis)	TRUE	textfile	0.00314987653220644	24.4444418268022	20.4477792964499	2	TRUE
rs2007634	A	G	A	G	0.0725248	-0.0312578	0.571356	0.704787	FALSE	FALSE	FALSE	finngen_R12_E4_LACTONAS	3	139959294	0.0488694	421086	0.52242	Lactose intolerance, other/unspecified || id:finngen_R12_E4_LACTONAS	Lactose intolerance, other/unspecified	Lactose intolerance, other/unspecified || ||	TRUE	MedicineITLab	ebi-a-GCST90027453	3	139678136	0.0163421	9.08343e-06	7738	Gut bacterial pathway abundance (BRANCHED.CHAIN.AA.SYN.PWY..superpathway.of.branched.amino.acid.biosynthesis)	TRUE	textfile	0.00257636040919116	19.982205488612	19.6950619990363	2	TRUE
rs2107539	T	C	T	C	-0.0987344	-0.0108134	0.243451	0.253302	FALSE	FALSE	FALSE	finngen_R12_E4_LACTONAS	17	35995574	0.05159	421086	0.833979	Lactose intolerance, other/unspecified || id:finngen_R12_E4_LACTONAS	Lactose intolerance, other/unspecified	Lactose intolerance, other/unspecified || ||	TRUE	MedicineITLab	ebi-a-GCST90027453	17	34322610	0.0219817	7.06708e-06	7738	Gut bacterial pathway abundance (BRANCHED.CHAIN.AA.SYN.PWY..superpathway.of.branched.amino.acid.biosynthesis)	TRUE	textfile	0.00359100163373747	27.8801061453097	20.1750411778861	2	TRUE
rs28733370	G	C	G	C	0.0950438	-0.0543954	0.192839	0.226966	FALSE	TRUE	FALSE	finngen_R12_E4_LACTONAS	15	58779385	0.0529978	421086	0.304717	Lactose intolerance, other/unspecified || id:finngen_R12_E4_LACTONAS	Lactose intolerance, other/unspecified	Lactose intolerance, other/unspecified || ||	TRUE	MedicineITLab	ebi-a-GCST90027453	15	59071584	0.020597	3.9413e-06	7738	Gut bacterial pathway abundance (BRANCHED.CHAIN.AA.SYN.PWY..superpathway.of.branched.amino.acid.biosynthesis)	TRUE	textfile	0.00281211203853105	21.8158473370034	21.2931368614333	2	TRUE
rs552787	A	C	A	C	-0.0880492	0.0572626	0.643558	0.725278	FALSE	FALSE	FALSE	finngen_R12_E4_LACTONAS	11	116659656	0.0499859	421086	0.251971	Lactose intolerance, other/unspecified || id:finngen_R12_E4_LACTONAS	Lactose intolerance, other/unspecified	Lactose intolerance, other/unspecified || ||	TRUE	MedicineITLab	ebi-a-GCST90027453	11	116530373	0.0171235	2.71819e-07	7738	Gut bacterial pathway abundance (BRANCHED.CHAIN.AA.SYN.PWY..superpathway.of.branched.amino.acid.biosynthesis)	TRUE	textfile	0.00355678316403417	27.61348975242	26.4402618943295	2	TRUE
rs62228654	C	G	C	G	-0.156769	0.117433	0.0668159	0.0977395	FALSE	TRUE	FALSE	finngen_R12_E4_LACTONAS	22	44405346	0.0753544	421086	0.119137	Lactose intolerance, other/unspecified || id:finngen_R12_E4_LACTONAS	Lactose intolerance, other/unspecified	Lactose intolerance, other/unspecified || ||	TRUE	MedicineITLab	ebi-a-GCST90027453	22	44801226	0.0341127	4.3145e-06	7738	Gut bacterial pathway abundance (BRANCHED.CHAIN.AA.SYN.PWY..superpathway.of.branched.amino.acid.biosynthesis)	TRUE	textfile	0.00306476743916107	23.7819269848136	21.1197214670055	2	TRUE
rs62350672	T	C	T	C	-0.113597	-0.0947167	0.173836	0.11446	FALSE	FALSE	FALSE	finngen_R12_E4_LACTONAS	5	31751155	0.071067	421086	0.182604	Lactose intolerance, other/unspecified || id:finngen_R12_E4_LACTONAS	Lactose intolerance, other/unspecified	Lactose intolerance, other/unspecified || ||	TRUE	MedicineITLab	ebi-a-GCST90027453	5	31751262	0.0253587	7.47756e-06	7738	Gut bacterial pathway abundance (BRANCHED.CHAIN.AA.SYN.PWY..superpathway.of.branched.amino.acid.biosynthesis)	TRUE	textfile	0.00370654866859985	28.7805369612438	20.066875330538	2	TRUE
rs7023657	A	G	A	G	-0.0812649	0.0548719	0.261857	0.311738	FALSE	FALSE	FALSE	finngen_R12_E4_LACTONAS	9	8068400	0.0480369	421086	0.253334	Lactose intolerance, other/unspecified || id:finngen_R12_E4_LACTONAS	Lactose intolerance, other/unspecified	Lactose intolerance, other/unspecified || ||	TRUE	MedicineITLab	ebi-a-GCST90027453	9	8068400	0.0183784	9.78994e-06	7738	Gut bacterial pathway abundance (BRANCHED.CHAIN.AA.SYN.PWY..superpathway.of.branched.amino.acid.biosynthesis)	TRUE	textfile	0.00255294053973218	19.8000964843737	19.5519740162661	2	TRUE
rs943781	T	C	T	C	0.083589	0.0191893	0.449683	0.442216	FALSE	FALSE	FALSE	finngen_R12_E4_LACTONAS	13	26993959	0.0450141	421086	0.669894	Lactose intolerance, other/unspecified || id:finngen_R12_E4_LACTONAS	Lactose intolerance, other/unspecified	Lactose intolerance, other/unspecified || ||	TRUE	MedicineITLab	ebi-a-GCST90027453	13	27568096	0.0169924	8.6894e-07	7738	Gut bacterial pathway abundance (BRANCHED.CHAIN.AA.SYN.PWY..superpathway.of.branched.amino.acid.biosynthesis)	TRUE	textfile	0.00345818046817102	26.8453200632756	24.1985204878461	2	TRUE
rs981881	G	T	G	T	-0.07446	0.00445115	0.371793	0.345208	FALSE	FALSE	FALSE	finngen_R12_E4_LACTONAS	16	9783822	0.046927	421086	0.924432	Lactose intolerance, other/unspecified || id:finngen_R12_E4_LACTONAS	Lactose intolerance, other/unspecified	Lactose intolerance, other/unspecified || ||	TRUE	MedicineITLab	ebi-a-GCST90027453	16	9877679	0.016842	9.82087e-06	7738	Gut bacterial pathway abundance (BRANCHED.CHAIN.AA.SYN.PWY..superpathway.of.branched.amino.acid.biosynthesis)	TRUE	textfile	0.00258988237151556	20.0873539098259	19.5460379536172	2	TRUE
rs10831658	A	G	A	G	-0.0951081	-0.0271742	0.207259	0.253205	FALSE	FALSE	FALSE	finngen_R12_E4_LACTONAS	11	2258142	0.0512401	421086	0.595883	Lactose intolerance, other/unspecified || id:finngen_R12_E4_LACTONAS	Lactose intolerance, other/unspecified	Lactose intolerance, other/unspecified || ||	TRUE	MedicineITLab	ebi-a-GCST90027454	11	2279372	0.0199996	1.97952e-06	7738	Gut bacterial pathway abundance (COA.PWY..coenzyme.A.biosynthesis.I)	TRUE	textfile	0.00297241692643748	23.063170701892	22.6147812962309	2	TRUE
rs117300263	A	G	A	G	-0.169358	0.121578	0.0564102	0.0438178	FALSE	FALSE	FALSE	finngen_R12_E4_LACTONAS	9	71854951	0.109353	421086	0.266228	Lactose intolerance, other/unspecified || id:finngen_R12_E4_LACTONAS	Lactose intolerance, other/unspecified	Lactose intolerance, other/unspecified || ||	TRUE	MedicineITLab	ebi-a-GCST90027454	9	74469867	0.0374003	5.94771e-06	7738	Gut bacterial pathway abundance (COA.PWY..coenzyme.A.biosynthesis.I)	TRUE	textfile	0.00305339018634241	23.6933715898386	20.5050702253272	2	TRUE
rs12495388	G	A	G	A	-0.121458	0.0630217	0.097635	0.0705588	FALSE	FALSE	FALSE	finngen_R12_E4_LACTONAS	3	84877321	0.0871543	421086	0.469615	Lactose intolerance, other/unspecified || id:finngen_R12_E4_LACTONAS	Lactose intolerance, other/unspecified	Lactose intolerance, other/unspecified || ||	TRUE	MedicineITLab	ebi-a-GCST90027454	3	84926472	0.0269091	6.3725e-06	7738	Gut bacterial pathway abundance (COA.PWY..coenzyme.A.biosynthesis.I)	TRUE	textfile	0.00259938147332669	20.1612217840403	20.3729493627328	2	TRUE
rs1941024	A	G	A	G	-0.0737051	-0.0741748	0.597554	0.590506	FALSE	FALSE	FALSE	finngen_R12_E4_LACTONAS	11	60508467	0.0453558	421086	0.101966	Lactose intolerance, other/unspecified || id:finngen_R12_E4_LACTONAS	Lactose intolerance, other/unspecified	Lactose intolerance, other/unspecified || ||	TRUE	MedicineITLab	ebi-a-GCST90027454	11	60275940	0.0166612	9.69951e-06	7738	Gut bacterial pathway abundance (COA.PWY..coenzyme.A.biosynthesis.I)	TRUE	textfile	0.00261282214502314	20.2657428957223	19.5696259268654	2	TRUE
rs2509667	A	C	A	C	-0.116273	-0.0381883	0.120838	0.131425	FALSE	FALSE	FALSE	finngen_R12_E4_LACTONAS	11	119490512	0.0660113	421086	0.562919	Lactose intolerance, other/unspecified || id:finngen_R12_E4_LACTONAS	Lactose intolerance, other/unspecified	Lactose intolerance, other/unspecified || ||	TRUE	MedicineITLab	ebi-a-GCST90027454	11	119361224	0.0253157	4.37119e-06	7738	Gut bacterial pathway abundance (COA.PWY..coenzyme.A.biosynthesis.I)	TRUE	textfile	0.00287250100023036	22.285683385598	21.0949196257779	2	TRUE
rs286908	A	G	A	G	-0.0787738	0.0818723	0.293164	0.308589	FALSE	FALSE	FALSE	finngen_R12_E4_LACTONAS	11	34637310	0.0482294	421086	0.0895901	Lactose intolerance, other/unspecified || id:finngen_R12_E4_LACTONAS	Lactose intolerance, other/unspecified	Lactose intolerance, other/unspecified || ||	TRUE	MedicineITLab	ebi-a-GCST90027454	11	34658857	0.0174903	6.67283e-06	7738	Gut bacterial pathway abundance (COA.PWY..coenzyme.A.biosynthesis.I)	TRUE	textfile	0.00257171529047134	19.9460851392238	20.284722681472	2	TRUE
rs7251031	G	T	G	T	-0.0801886	0.00448335	0.308219	0.268302	FALSE	FALSE	FALSE	finngen_R12_E4_LACTONAS	19	11156017	0.0501448	421086	0.928758	Lactose intolerance, other/unspecified || id:finngen_R12_E4_LACTONAS	Lactose intolerance, other/unspecified	Lactose intolerance, other/unspecified || ||	TRUE	MedicineITLab	ebi-a-GCST90027454	19	11266693	0.0173897	4.00203e-06	7738	Gut bacterial pathway abundance (COA.PWY..coenzyme.A.biosynthesis.I)	TRUE	textfile	0.00274210003969561	21.2712137030247	21.263809995168	2	TRUE
rs8067677	A	G	A	G	0.0858815	-0.0429913	0.299483	0.280733	FALSE	FALSE	FALSE	finngen_R12_E4_LACTONAS	17	9460546	0.0495477	421086	0.385572	Lactose intolerance, other/unspecified || id:finngen_R12_E4_LACTONAS	Lactose intolerance, other/unspecified	Lactose intolerance, other/unspecified || ||	TRUE	MedicineITLab	ebi-a-GCST90027454	17	9363863	0.0182785	2.6209e-06	7738	Gut bacterial pathway abundance (COA.PWY..coenzyme.A.biosynthesis.I)	TRUE	textfile	0.0030947109534817	24.0150034302981	22.0758856702373	2	TRUE
rs9599845	C	T	C	T	0.0961761	-0.161193	0.237425	0.197581	FALSE	FALSE	FALSE	finngen_R12_E4_LACTONAS	13	71403998	0.057014	421086	0.00469483	Lactose intolerance, other/unspecified || id:finngen_R12_E4_LACTONAS	Lactose intolerance, other/unspecified	Lactose intolerance, other/unspecified || ||	TRUE	MedicineITLab	ebi-a-GCST90027454	13	71978130	0.0202786	2.10839e-06	7738	Gut bacterial pathway abundance (COA.PWY..coenzyme.A.biosynthesis.I)	TRUE	textfile	0.00334944869673776	25.9984154767994	22.4935699078684	2	TRUE
rs10006164	A	G	A	G	-0.0869582	-0.00474103	0.344145	0.381944	FALSE	FALSE	FALSE	finngen_R12_E4_LACTONAS	4	1027810	0.0461247	421086	0.918132	Lactose intolerance, other/unspecified || id:finngen_R12_E4_LACTONAS	Lactose intolerance, other/unspecified	Lactose intolerance, other/unspecified || ||	TRUE	MedicineITLab	ebi-a-GCST90027455	4	1021598	0.0177564	9.71673e-07	7738	Gut bacterial pathway abundance (COBALSYN.PWY..adenosylcobalamin.salvage.from.cobinamide.I)	TRUE	textfile	0.003413503688997	26.497313214487	23.9834271937168	2	TRUE
rs11171846	T	C	T	C	-0.140647	0.029608	0.0821696	0.0658054	FALSE	FALSE	FALSE	finngen_R12_E4_LACTONAS	12	56434272	0.0902164	421086	0.742769	Lactose intolerance, other/unspecified || id:finngen_R12_E4_LACTONAS	Lactose intolerance, other/unspecified	Lactose intolerance, other/unspecified || ||	TRUE	MedicineITLab	ebi-a-GCST90027455	12	56828056	0.0292656	1.54074e-06	7738	Gut bacterial pathway abundance (COBALSYN.PWY..adenosylcobalamin.salvage.from.cobinamide.I)	TRUE	textfile	0.00298376457072523	23.1514812887596	23.0964951441518	2	TRUE
rs12772838	T	C	T	C	0.168169	-0.157086	0.0554534	0.0422312	FALSE	FALSE	FALSE	finngen_R12_E4_LACTONAS	10	125147706	0.111185	421086	0.157705	Lactose intolerance, other/unspecified || id:finngen_R12_E4_LACTONAS	Lactose intolerance, other/unspecified	Lactose intolerance, other/unspecified || ||	TRUE	MedicineITLab	ebi-a-GCST90027455	10	126836275	0.0366832	4.55365e-06	7738	Gut bacterial pathway abundance (COBALSYN.PWY..adenosylcobalamin.salvage.from.cobinamide.I)	TRUE	textfile	0.00296260292459342	22.9867969766046	21.0163579213025	2	TRUE
rs1451459	A	G	A	G	0.0838938	-0.0551588	0.252245	0.266243	FALSE	FALSE	FALSE	finngen_R12_E4_LACTONAS	2	52861274	0.0501829	421086	0.2717	Lactose intolerance, other/unspecified || id:finngen_R12_E4_LACTONAS	Lactose intolerance, other/unspecified	Lactose intolerance, other/unspecified || ||	TRUE	MedicineITLab	ebi-a-GCST90027455	2	53088412	0.0187222	7.43053e-06	7738	Gut bacterial pathway abundance (COBALSYN.PWY..adenosylcobalamin.salvage.from.cobinamide.I)	TRUE	textfile	0.00265504337524083	20.5940937630778	20.0791799624745	2	TRUE
rs1514681	C	T	C	T	-0.0787943	-0.00509724	0.401121	0.353464	FALSE	FALSE	FALSE	finngen_R12_E4_LACTONAS	2	1393272	0.0465807	421086	0.912863	Lactose intolerance, other/unspecified || id:finngen_R12_E4_LACTONAS	Lactose intolerance, other/unspecified	Lactose intolerance, other/unspecified || ||	TRUE	MedicineITLab	ebi-a-GCST90027455	2	1397044	0.0171089	4.11557e-06	7738	Gut bacterial pathway abundance (COBALSYN.PWY..adenosylcobalamin.salvage.from.cobinamide.I)	TRUE	textfile	0.00298286832828295	23.1445064027193	21.2102324198336	2	TRUE
rs1968451	C	T	C	T	0.0887818	-0.00370905	0.680629	0.661323	FALSE	FALSE	FALSE	finngen_R12_E4_LACTONAS	19	5391911	0.0478132	421086	0.938167	Lactose intolerance, other/unspecified || id:finngen_R12_E4_LACTONAS	Lactose intolerance, other/unspecified	Lactose intolerance, other/unspecified || ||	TRUE	MedicineITLab	ebi-a-GCST90027455	19	5391922	0.0199045	8.18144e-06	7738	Gut bacterial pathway abundance (COBALSYN.PWY..adenosylcobalamin.salvage.from.cobinamide.I)	TRUE	textfile	0.0034267609950782	26.6005768772144	19.8950642719978	2	TRUE
rs2430691	C	T	C	T	0.0727985	0.0443527	0.42366	0.362649	FALSE	FALSE	FALSE	finngen_R12_E4_LACTONAS	12	14912817	0.0461717	421086	0.336751	Lactose intolerance, other/unspecified || id:finngen_R12_E4_LACTONAS	Lactose intolerance, other/unspecified	Lactose intolerance, other/unspecified || ||	TRUE	MedicineITLab	ebi-a-GCST90027455	12	15065751	0.0164296	9.38231e-06	7738	Gut bacterial pathway abundance (COBALSYN.PWY..adenosylcobalamin.salvage.from.cobinamide.I)	TRUE	textfile	0.00258804057821449	20.0730317337219	19.63319054283	2	TRUE
rs437545	A	T	A	T	0.139229	-0.0403442	0.0771995	0.0490033	FALSE	TRUE	FALSE	finngen_R12_E4_LACTONAS	16	24200055	0.10315	421086	0.695708	Lactose intolerance, other/unspecified || id:finngen_R12_E4_LACTONAS	Lactose intolerance, other/unspecified	Lactose intolerance, other/unspecified || ||	TRUE	MedicineITLab	ebi-a-GCST90027455	16	24211376	0.0313643	9.034e-06	7738	Gut bacterial pathway abundance (COBALSYN.PWY..adenosylcobalamin.salvage.from.cobinamide.I)	TRUE	textfile	0.00276192392493808	21.425418860273	19.70553404357	2	TRUE
rs61798216	G	A	G	A	-0.118636	0.0442563	0.113593	0.0665614	FALSE	FALSE	FALSE	finngen_R12_E4_LACTONAS	4	36457429	0.08977	421086	0.622015	Lactose intolerance, other/unspecified || id:finngen_R12_E4_LACTONAS	Lactose intolerance, other/unspecified	Lactose intolerance, other/unspecified || ||	TRUE	MedicineITLab	ebi-a-GCST90027455	4	36459051	0.026406	7.03008e-06	7738	Gut bacterial pathway abundance (COBALSYN.PWY..adenosylcobalamin.salvage.from.cobinamide.I)	TRUE	textfile	0.00283431250463441	21.9885639977496	20.184953478076	2	TRUE
rs74949229	A	G	A	G	-0.136496	-0.0628474	0.0937893	0.0643844	FALSE	FALSE	FALSE	finngen_R12_E4_LACTONAS	10	9484983	0.0907098	421086	0.488409	Lactose intolerance, other/unspecified || id:finngen_R12_E4_LACTONAS	Lactose intolerance, other/unspecified	Lactose intolerance, other/unspecified || ||	TRUE	MedicineITLab	ebi-a-GCST90027455	10	9526946	0.0283337	1.45412e-06	7738	Gut bacterial pathway abundance (COBALSYN.PWY..adenosylcobalamin.salvage.from.cobinamide.I)	TRUE	textfile	0.00316703107827752	24.5779916850632	23.2077622511249	2	TRUE
rs75967282	C	G	C	G	-0.178428	0.0274785	0.0513485	0.141466	FALSE	TRUE	FALSE	finngen_R12_E4_LACTONAS	17	61443077	0.0642593	421086	0.668927	Lactose intolerance, other/unspecified || id:finngen_R12_E4_LACTONAS	Lactose intolerance, other/unspecified	Lactose intolerance, other/unspecified || ||	TRUE	MedicineITLab	ebi-a-GCST90027455	17	59520438	0.0377704	2.31217e-06	7738	Gut bacterial pathway abundance (COBALSYN.PWY..adenosylcobalamin.salvage.from.cobinamide.I)	TRUE	textfile	0.00310163343667266	24.0688891374319	22.3163336904063	2	TRUE
rs1396212	T	C	T	C	-0.120916	0.0235336	0.186799	0.222452	FALSE	FALSE	FALSE	finngen_R12_E4_LACTONAS	17	55522710	0.0535847	421086	0.660528	Lactose intolerance, other/unspecified || id:finngen_R12_E4_LACTONAS	Lactose intolerance, other/unspecified	Lactose intolerance, other/unspecified || ||	TRUE	MedicineITLab	ebi-a-GCST90027456	17	53600071	0.0234319	2.46559e-07	7738	Gut bacterial pathway abundance (COLANSYN.PWY..colanic.acid.building.blocks.biosynthesis)	TRUE	textfile	0.00444191241061956	34.5159512407335	26.6288574846453	2	TRUE
rs4551833	G	T	G	T	-0.184975	0.0860874	0.0539418	0.055226	FALSE	FALSE	FALSE	finngen_R12_E4_LACTONAS	12	42710551	0.0978426	421086	0.378938	Lactose intolerance, other/unspecified || id:finngen_R12_E4_LACTONAS	Lactose intolerance, other/unspecified	Lactose intolerance, other/unspecified || ||	TRUE	MedicineITLab	ebi-a-GCST90027456	12	43104353	0.0364893	3.99273e-07	7738	Gut bacterial pathway abundance (COLANSYN.PWY..colanic.acid.building.blocks.biosynthesis)	TRUE	textfile	0.00349220199773259	27.1103494710413	25.6977445608119	2	TRUE
rs1093520	G	T	G	T	0.179202	-0.0455761	0.915857	0.895309	FALSE	FALSE	FALSE	finngen_R12_E4_LACTONAS	7	98530106	0.0750587	421086	0.543713	Lactose intolerance, other/unspecified || id:finngen_R12_E4_LACTONAS	Lactose intolerance, other/unspecified	Lactose intolerance, other/unspecified || ||	TRUE	MedicineITLab	ebi-a-GCST90027457	7	98159418	0.0334241	8.25544e-08	7738	Gut bacterial pathway abundance (COMPLETE.ARO.PWY..superpathway.of.aromatic.amino.acid.biosynthesis)	TRUE	textfile	0.00494950037596011	38.4797906467001	28.7452612922797	2	TRUE
rs11215785	C	T	C	T	0.116001	-0.107764	0.136228	0.109623	FALSE	FALSE	FALSE	finngen_R12_E4_LACTONAS	11	116093430	0.0710285	421086	0.129219	Lactose intolerance, other/unspecified || id:finngen_R12_E4_LACTONAS	Lactose intolerance, other/unspecified	Lactose intolerance, other/unspecified || ||	TRUE	MedicineITLab	ebi-a-GCST90027457	11	115964147	0.0242663	1.74993e-06	7738	Gut bacterial pathway abundance (COMPLETE.ARO.PWY..superpathway.of.aromatic.amino.acid.biosynthesis)	TRUE	textfile	0.00316678780949839	24.5760977811379	22.8515856877403	2	TRUE
rs136110	C	T	C	T	0.0930184	-0.0983545	0.208243	0.271798	FALSE	FALSE	FALSE	finngen_R12_E4_LACTONAS	22	46973764	0.0500611	421086	0.0494504	Lactose intolerance, other/unspecified || id:finngen_R12_E4_LACTONAS	Lactose intolerance, other/unspecified	Lactose intolerance, other/unspecified || ||	TRUE	MedicineITLab	ebi-a-GCST90027457	22	47369660	0.0202956	4.57973e-06	7738	Gut bacterial pathway abundance (COMPLETE.ARO.PWY..superpathway.of.aromatic.amino.acid.biosynthesis)	TRUE	textfile	0.00285318576791637	22.1354015131655	21.0055443284999	2	TRUE
rs1483968	T	C	T	C	0.150674	-0.0713821	0.0577669	0.0826427	FALSE	FALSE	FALSE	finngen_R12_E4_LACTONAS	14	22482904	0.0817852	421086	0.382772	Lactose intolerance, other/unspecified || id:finngen_R12_E4_LACTONAS	Lactose intolerance, other/unspecified	Lactose intolerance, other/unspecified || ||	TRUE	MedicineITLab	ebi-a-GCST90027457	14	22951893	0.034063	9.71673e-06	7738	Gut bacterial pathway abundance (COMPLETE.ARO.PWY..superpathway.of.aromatic.amino.acid.biosynthesis)	TRUE	textfile	0.00247140573487959	19.1661621280273	19.5663963451818	2	TRUE
rs61915762	A	G	A	G	0.0875261	0.0543181	0.275511	0.248815	FALSE	FALSE	FALSE	finngen_R12_E4_LACTONAS	11	130572766	0.0513243	421086	0.289905	Lactose intolerance, other/unspecified || id:finngen_R12_E4_LACTONAS	Lactose intolerance, other/unspecified	Lactose intolerance, other/unspecified || ||	TRUE	MedicineITLab	ebi-a-GCST90027457	11	130442661	0.0180386	1.22129e-06	7738	Gut bacterial pathway abundance (COMPLETE.ARO.PWY..superpathway.of.aromatic.amino.acid.biosynthesis)	TRUE	textfile	0.00305827045923802	23.7313571812905	23.543417191146	2	TRUE
rs62018962	A	C	A	C	-0.143107	-0.0242374	0.0988924	0.0868935	FALSE	FALSE	FALSE	finngen_R12_E4_LACTONAS	15	95436288	0.0795998	421086	0.760754	Lactose intolerance, other/unspecified || id:finngen_R12_E4_LACTONAS	Lactose intolerance, other/unspecified	Lactose intolerance, other/unspecified || ||	TRUE	MedicineITLab	ebi-a-GCST90027457	15	95979517	0.031333	4.94026e-06	7738	Gut bacterial pathway abundance (COMPLETE.ARO.PWY..superpathway.of.aromatic.amino.acid.biosynthesis)	TRUE	textfile	0.0036499870211816	28.3397392764034	20.8601678057591	2	TRUE
rs73200771	A	G	A	G	-0.163792	-0.0801334	0.0520806	0.0402901	FALSE	FALSE	FALSE	finngen_R12_E4_LACTONAS	12	87893163	0.114415	421086	0.483693	Lactose intolerance, other/unspecified || id:finngen_R12_E4_LACTONAS	Lactose intolerance, other/unspecified	Lactose intolerance, other/unspecified || ||	TRUE	MedicineITLab	ebi-a-GCST90027457	12	88286940	0.035928	5.14209e-06	7738	Gut bacterial pathway abundance (COMPLETE.ARO.PWY..superpathway.of.aromatic.amino.acid.biosynthesis)	TRUE	textfile	0.0026488828897509	20.5461824662977	20.7835288082784	2	TRUE
rs7848585	G	A	G	A	0.121487	0.104348	0.101813	0.157347	FALSE	FALSE	FALSE	finngen_R12_E4_LACTONAS	9	77055688	0.0613232	421086	0.088828	Lactose intolerance, other/unspecified || id:finngen_R12_E4_LACTONAS	Lactose intolerance, other/unspecified	Lactose intolerance, other/unspecified || ||	TRUE	MedicineITLab	ebi-a-GCST90027457	9	79670604	0.0273197	8.71405e-06	7738	Gut bacterial pathway abundance (COMPLETE.ARO.PWY..superpathway.of.aromatic.amino.acid.biosynthesis)	TRUE	textfile	0.00269935255673275	20.9387123455893	19.7746025529344	2	TRUE
rs112209173	C	G	C	G	0.226024	-0.0609507	0.063751	0.0979576	FALSE	TRUE	FALSE	finngen_R12_E4_LACTONAS	1	7667185	0.0752504	421086	0.417956	Lactose intolerance, other/unspecified || id:finngen_R12_E4_LACTONAS	Lactose intolerance, other/unspecified	Lactose intolerance, other/unspecified || ||	TRUE	MedicineITLab	ebi-a-GCST90027458	1	7727245	0.049242	4.43098e-06	7738	Gut bacterial pathway abundance (CRNFORCAT.PWY..creatinine.degradation.I)	TRUE	textfile	0.00609842204880679	47.4668659514756	21.0687002967093	2	TRUE
rs1621183	G	A	G	A	0.204076	-0.0507073	0.0696815	0.0778495	FALSE	FALSE	FALSE	finngen_R12_E4_LACTONAS	10	25478568	0.0829598	421086	0.541049	Lactose intolerance, other/unspecified || id:finngen_R12_E4_LACTONAS	Lactose intolerance, other/unspecified	Lactose intolerance, other/unspecified || ||	TRUE	MedicineITLab	ebi-a-GCST90027458	10	25767497	0.0446233	4.80098e-06	7738	Gut bacterial pathway abundance (CRNFORCAT.PWY..creatinine.degradation.I)	TRUE	textfile	0.00539961767701487	41.9982166624808	20.9151266156739	2	TRUE
rs17193211	T	C	T	C	0.190762	-0.0185374	0.0746269	0.0700354	FALSE	FALSE	FALSE	finngen_R12_E4_LACTONAS	21	37513203	0.0875494	421086	0.832313	Lactose intolerance, other/unspecified || id:finngen_R12_E4_LACTONAS	Lactose intolerance, other/unspecified	Lactose intolerance, other/unspecified || ||	TRUE	MedicineITLab	ebi-a-GCST90027458	21	38885506	0.0409712	3.22419e-06	7738	Gut bacterial pathway abundance (CRNFORCAT.PWY..creatinine.degradation.I)	TRUE	textfile	0.00502604070857084	39.0778578257399	21.6783570917379	2	TRUE
rs2189903	C	A	C	A	0.212169	0.0265709	0.057391	0.101561	FALSE	FALSE	FALSE	finngen_R12_E4_LACTONAS	7	8506438	0.0739809	421086	0.719475	Lactose intolerance, other/unspecified || id:finngen_R12_E4_LACTONAS	Lactose intolerance, other/unspecified	Lactose intolerance, other/unspecified || ||	TRUE	MedicineITLab	ebi-a-GCST90027458	7	8546068	0.0475208	8.01567e-06	7738	Gut bacterial pathway abundance (CRNFORCAT.PWY..creatinine.degradation.I)	TRUE	textfile	0.00487045156467034	37.8622194100573	19.9340880570484	2	TRUE
rs35899940	G	A	G	A	0.101402	-0.0357204	0.382337	0.287011	FALSE	FALSE	FALSE	finngen_R12_E4_LACTONAS	15	85510466	0.0492335	421086	0.468126	Lactose intolerance, other/unspecified || id:finngen_R12_E4_LACTONAS	Lactose intolerance, other/unspecified	Lactose intolerance, other/unspecified || ||	TRUE	MedicineITLab	ebi-a-GCST90027458	15	86053697	0.0218724	3.55132e-06	7738	Gut bacterial pathway abundance (CRNFORCAT.PWY..creatinine.degradation.I)	TRUE	textfile	0.00485647270334628	37.7530193409853	21.4931545966585	2	TRUE
rs56301029	C	G	C	G	0.108725	0.0248453	0.316134	0.24405	FALSE	TRUE	FALSE	finngen_R12_E4_LACTONAS	9	98498829	0.052054	421086	0.633151	Lactose intolerance, other/unspecified || id:finngen_R12_E4_LACTONAS	Lactose intolerance, other/unspecified	Lactose intolerance, other/unspecified || ||	TRUE	MedicineITLab	ebi-a-GCST90027458	9	101261111	0.023115	2.55558e-06	7738	Gut bacterial pathway abundance (CRNFORCAT.PWY..creatinine.degradation.I)	TRUE	textfile	0.00511129617635338	39.7441312463416	22.1243763314361	2	TRUE
rs7134245	A	C	A	C	0.186896	-0.000315448	0.077241	0.102895	FALSE	FALSE	FALSE	finngen_R12_E4_LACTONAS	12	32408591	0.0737446	421086	0.996587	Lactose intolerance, other/unspecified || id:finngen_R12_E4_LACTONAS	Lactose intolerance, other/unspecified	Lactose intolerance, other/unspecified || ||	TRUE	MedicineITLab	ebi-a-GCST90027458	12	32561525	0.0410013	5.15715e-06	7738	Gut bacterial pathway abundance (CRNFORCAT.PWY..creatinine.degradation.I)	TRUE	textfile	0.00497927584540263	38.7124378467215	20.7780486858389	2	TRUE
rs7229834	T	C	T	C	0.106916	-0.0058202	0.470799	0.443004	FALSE	FALSE	FALSE	finngen_R12_E4_LACTONAS	18	61853127	0.0449415	421086	0.896957	Lactose intolerance, other/unspecified || id:finngen_R12_E4_LACTONAS	Lactose intolerance, other/unspecified	Lactose intolerance, other/unspecified || ||	TRUE	MedicineITLab	ebi-a-GCST90027458	18	59520360	0.0214352	6.10478e-07	7738	Gut bacterial pathway abundance (CRNFORCAT.PWY..creatinine.degradation.I)	TRUE	textfile	0.00569602108419354	44.3168488125424	24.878851314246	2	TRUE
rs142998520	A	C	A	C	0.173555	-0.0881837	0.0523446	0.0480345	FALSE	FALSE	FALSE	finngen_R12_E4_LACTONAS	17	6852378	0.104275	421086	0.39773	Lactose intolerance, other/unspecified || id:finngen_R12_E4_LACTONAS	Lactose intolerance, other/unspecified	Lactose intolerance, other/unspecified || ||	TRUE	MedicineITLab	ebi-a-GCST90027459	17	6755697	0.0392371	9.72367e-06	7738	Gut bacterial pathway abundance (DAPLYSINESYN.PWY..L.lysine.biosynthesis.I)	TRUE	textfile	0.0029883164298391	23.1869057125332	19.5650272507797	2	TRUE
rs28635178	A	G	A	G	-0.157135	0.148361	0.0565904	0.0645459	FALSE	FALSE	FALSE	finngen_R12_E4_LACTONAS	3	66040991	0.0914837	421086	0.104863	Lactose intolerance, other/unspecified || id:finngen_R12_E4_LACTONAS	Lactose intolerance, other/unspecified	Lactose intolerance, other/unspecified || ||	TRUE	MedicineITLab	ebi-a-GCST90027459	3	66026666	0.0350722	7.45315e-06	7738	Gut bacterial pathway abundance (DAPLYSINESYN.PWY..L.lysine.biosynthesis.I)	TRUE	textfile	0.00263644618130869	20.4494615634528	20.0733492886019	2	TRUE
rs2995916	G	T	G	T	0.079086	-0.0558794	0.501878	0.625262	FALSE	FALSE	FALSE	finngen_R12_E4_LACTONAS	4	37909375	0.0460489	421086	0.224946	Lactose intolerance, other/unspecified || id:finngen_R12_E4_LACTONAS	Lactose intolerance, other/unspecified	Lactose intolerance, other/unspecified || ||	TRUE	MedicineITLab	ebi-a-GCST90027459	4	37910996	0.0166671	2.08468e-06	7738	Gut bacterial pathway abundance (DAPLYSINESYN.PWY..L.lysine.biosynthesis.I)	TRUE	textfile	0.00312725357953514	24.2683269034621	22.5153726110038	2	TRUE
rs7033951	T	C	T	C	0.0740912	0.00201339	0.506403	0.470364	FALSE	FALSE	FALSE	finngen_R12_E4_LACTONAS	9	14744707	0.04464	421086	0.964025	Lactose intolerance, other/unspecified || id:finngen_R12_E4_LACTONAS	Lactose intolerance, other/unspecified	Lactose intolerance, other/unspecified || ||	TRUE	MedicineITLab	ebi-a-GCST90027459	9	14744705	0.016363	5.95566e-06	7738	Gut bacterial pathway abundance (DAPLYSINESYN.PWY..L.lysine.biosynthesis.I)	TRUE	textfile	0.00274430283670238	21.2883484196865	20.5025272029064	2	TRUE
rs73133343	G	T	G	T	0.178631	-0.138259	0.0524294	0.0707755	FALSE	FALSE	FALSE	finngen_R12_E4_LACTONAS	12	42725914	0.0864068	421086	0.109579	Lactose intolerance, other/unspecified || id:finngen_R12_E4_LACTONAS	Lactose intolerance, other/unspecified	Lactose intolerance, other/unspecified || ||	TRUE	MedicineITLab	ebi-a-GCST90027459	12	43119716	0.0365904	1.05061e-06	7738	Gut bacterial pathway abundance (DAPLYSINESYN.PWY..L.lysine.biosynthesis.I)	TRUE	textfile	0.0031705172457172	24.6051324095057	23.8330346641186	2	TRUE
rs7539819	G	T	G	T	-0.0767416	-0.00545225	0.494724	0.402007	FALSE	FALSE	FALSE	finngen_R12_E4_LACTONAS	1	165881359	0.0454268	421086	0.904465	Lactose intolerance, other/unspecified || id:finngen_R12_E4_LACTONAS	Lactose intolerance, other/unspecified	Lactose intolerance, other/unspecified || ||	TRUE	MedicineITLab	ebi-a-GCST90027459	1	165850596	0.0162865	2.45347e-06	7738	Gut bacterial pathway abundance (DAPLYSINESYN.PWY..L.lysine.biosynthesis.I)	TRUE	textfile	0.00294430871559102	22.8444332878443	22.2027194887326	2	TRUE
rs770027	T	C	T	C	0.0773298	0.0473514	0.459954	0.464091	FALSE	FALSE	FALSE	finngen_R12_E4_LACTONAS	1	9112377	0.0447313	421086	0.289794	Lactose intolerance, other/unspecified || id:finngen_R12_E4_LACTONAS	Lactose intolerance, other/unspecified	Lactose intolerance, other/unspecified || ||	TRUE	MedicineITLab	ebi-a-GCST90027459	1	9172436	0.0163142	2.13678e-06	7738	Gut bacterial pathway abundance (DAPLYSINESYN.PWY..L.lysine.biosynthesis.I)	TRUE	textfile	0.0029707692731663	23.0503483638697	22.4678858966322	2	TRUE
rs7777432	A	G	A	G	0.0763596	-0.0297033	0.349483	0.270853	FALSE	FALSE	FALSE	finngen_R12_E4_LACTONAS	7	21373561	0.0499975	421086	0.552447	Lactose intolerance, other/unspecified || id:finngen_R12_E4_LACTONAS	Lactose intolerance, other/unspecified	Lactose intolerance, other/unspecified || ||	TRUE	MedicineITLab	ebi-a-GCST90027459	7	21413179	0.0170041	7.10019e-06	7738	Gut bacterial pathway abundance (DAPLYSINESYN.PWY..L.lysine.biosynthesis.I)	TRUE	textfile	0.00265119694542507	20.5641792590451	20.1660104889523	2	TRUE
rs919100	A	C	A	C	-0.0761891	-0.0118405	0.651308	0.679471	FALSE	FALSE	FALSE	finngen_R12_E4_LACTONAS	4	37090833	0.0476888	421086	0.803913	Lactose intolerance, other/unspecified || id:finngen_R12_E4_LACTONAS	Lactose intolerance, other/unspecified	Lactose intolerance, other/unspecified || ||	TRUE	MedicineITLab	ebi-a-GCST90027459	4	37092455	0.0168886	6.44421e-06	7738	Gut bacterial pathway abundance (DAPLYSINESYN.PWY..L.lysine.biosynthesis.I)	TRUE	textfile	0.00263659897335698	20.45064982021	20.3515919937823	2	TRUE
rs113403124	C	T	C	T	0.148864	-0.0290518	0.0764148	0.098819	FALSE	FALSE	FALSE	finngen_R12_E4_LACTONAS	6	134265403	0.0757127	421086	0.701192	Lactose intolerance, other/unspecified || id:finngen_R12_E4_LACTONAS	Lactose intolerance, other/unspecified	Lactose intolerance, other/unspecified || ||	TRUE	MedicineITLab	ebi-a-GCST90027460	6	134586541	0.0329176	6.1166e-06	7738	Gut bacterial pathway abundance (DENOVOPURINE2.PWY..superpathway.of.purine.nucleotides.de.novo.biosynthesis.II)	TRUE	textfile	0.0031279788661491	24.2739729830178	20.451399935087	2	TRUE
rs142048748	G	A	G	A	-0.172479	0.121348	0.0511089	0.0509816	FALSE	FALSE	FALSE	finngen_R12_E4_LACTONAS	12	121797142	0.102463	421086	0.236291	Lactose intolerance, other/unspecified || id:finngen_R12_E4_LACTONAS	Lactose intolerance, other/unspecified	Lactose intolerance, other/unspecified || ||	TRUE	MedicineITLab	ebi-a-GCST90027460	12	122235048	0.0386304	8.01254e-06	7738	Gut bacterial pathway abundance (DENOVOPURINE2.PWY..superpathway.of.purine.nucleotides.de.novo.biosynthesis.II)	TRUE	textfile	0.00288546196445829	22.3865292356751	19.9348990590754	2	TRUE
rs1447470	A	G	A	G	0.0891093	0.076244	0.735812	0.738255	FALSE	FALSE	FALSE	finngen_R12_E4_LACTONAS	11	112825748	0.0509996	421086	0.134916	Lactose intolerance, other/unspecified || id:finngen_R12_E4_LACTONAS	Lactose intolerance, other/unspecified	Lactose intolerance, other/unspecified || ||	TRUE	MedicineITLab	ebi-a-GCST90027460	11	112696471	0.0196522	5.77896e-06	7738	Gut bacterial pathway abundance (DENOVOPURINE2.PWY..superpathway.of.purine.nucleotides.de.novo.biosynthesis.II)	TRUE	textfile	0.00308713778390995	23.9560535343466	20.5600285580621	2	TRUE
rs1752223	G	C	G	C	-0.0976795	0.0515232	0.168276	0.192355	FALSE	TRUE	FALSE	finngen_R12_E4_LACTONAS	1	81215167	0.0566385	421086	0.362989	Lactose intolerance, other/unspecified || id:finngen_R12_E4_LACTONAS	Lactose intolerance, other/unspecified	Lactose intolerance, other/unspecified || ||	TRUE	MedicineITLab	ebi-a-GCST90027460	1	81680852	0.0219673	8.72469e-06	7738	Gut bacterial pathway abundance (DENOVOPURINE2.PWY..superpathway.of.purine.nucleotides.de.novo.biosynthesis.II)	TRUE	textfile	0.00267078092048746	20.7164904082127	19.7721316552333	2	TRUE
rs17561784	T	C	T	C	0.122378	-0.0302129	0.117215	0.0893758	FALSE	FALSE	FALSE	finngen_R12_E4_LACTONAS	5	147680282	0.0775711	421086	0.696917	Lactose intolerance, other/unspecified || id:finngen_R12_E4_LACTONAS	Lactose intolerance, other/unspecified	Lactose intolerance, other/unspecified || ||	TRUE	MedicineITLab	ebi-a-GCST90027460	5	147059845	0.0255005	1.59419e-06	7738	Gut bacterial pathway abundance (DENOVOPURINE2.PWY..superpathway.of.purine.nucleotides.de.novo.biosynthesis.II)	TRUE	textfile	0.00309938006507528	24.0513484533569	23.0308152133093	2	TRUE
rs393435	C	T	C	T	0.0853315	0.0175849	0.687467	0.689448	FALSE	FALSE	FALSE	finngen_R12_E4_LACTONAS	16	84310927	0.048279	421086	0.715682	Lactose intolerance, other/unspecified || id:finngen_R12_E4_LACTONAS	Lactose intolerance, other/unspecified	Lactose intolerance, other/unspecified || ||	TRUE	MedicineITLab	ebi-a-GCST90027460	16	84344533	0.0182062	2.77313e-06	7738	Gut bacterial pathway abundance (DENOVOPURINE2.PWY..superpathway.of.purine.nucleotides.de.novo.biosynthesis.II)	TRUE	textfile	0.00312893464628572	24.2814133792495	21.96747502734	2	TRUE
rs4683140	C	T	C	T	-0.0783129	-0.0188545	0.579406	0.545165	FALSE	FALSE	FALSE	finngen_R12_E4_LACTONAS	3	45781426	0.0448681	421086	0.674325	Lactose intolerance, other/unspecified || id:finngen_R12_E4_LACTONAS	Lactose intolerance, other/unspecified	Lactose intolerance, other/unspecified || ||	TRUE	MedicineITLab	ebi-a-GCST90027460	3	45822918	0.0167721	3.02315e-06	7738	Gut bacterial pathway abundance (DENOVOPURINE2.PWY..superpathway.of.purine.nucleotides.de.novo.biosynthesis.II)	TRUE	textfile	0.00298911531705091	23.1931230119511	21.8017686568343	2	TRUE
rs511179	C	G	C	G	-0.115706	-0.0852787	0.85471	0.878204	FALSE	TRUE	FALSE	finngen_R12_E4_LACTONAS	9	130517454	0.0676497	421086	0.207456	Lactose intolerance, other/unspecified || id:finngen_R12_E4_LACTONAS	Lactose intolerance, other/unspecified	Lactose intolerance, other/unspecified || ||	TRUE	MedicineITLab	ebi-a-GCST90027460	9	133392841	0.0232243	6.28956e-07	7738	Gut bacterial pathway abundance (DENOVOPURINE2.PWY..superpathway.of.purine.nucleotides.de.novo.biosynthesis.II)	TRUE	textfile	0.00332503533470499	25.8082868148655	24.8214126412433	2	TRUE
rs72770359	A	G	A	G	0.119653	-0.125988	0.104329	0.134265	FALSE	FALSE	FALSE	finngen_R12_E4_LACTONAS	1	247198016	0.0653101	421086	0.0537205	Lactose intolerance, other/unspecified || id:finngen_R12_E4_LACTONAS	Lactose intolerance, other/unspecified	Lactose intolerance, other/unspecified || ||	TRUE	MedicineITLab	ebi-a-GCST90027460	1	247361318	0.0268999	8.66323e-06	7738	Gut bacterial pathway abundance (DENOVOPURINE2.PWY..superpathway.of.purine.nucleotides.de.novo.biosynthesis.II)	TRUE	textfile	0.00267565883494965	20.7544285171969	19.7854463792701	2	TRUE
rs75789763	A	G	A	G	-0.166597	-0.0511843	0.0562994	0.0423109	FALSE	FALSE	FALSE	finngen_R12_E4_LACTONAS	4	129482714	0.111146	421086	0.645149	Lactose intolerance, other/unspecified || id:finngen_R12_E4_LACTONAS	Lactose intolerance, other/unspecified	Lactose intolerance, other/unspecified || ||	TRUE	MedicineITLab	ebi-a-GCST90027460	4	130403869	0.0367955	5.96417e-06	7738	Gut bacterial pathway abundance (DENOVOPURINE2.PWY..superpathway.of.purine.nucleotides.de.novo.biosynthesis.II)	TRUE	textfile	0.00294918724159152	22.8823969741653	20.4995786967952	2	TRUE
rs10405432	G	A	G	A	-0.083123	0.0620751	0.346808	0.258115	FALSE	FALSE	FALSE	finngen_R12_E4_LACTONAS	19	32508987	0.0514181	421086	0.227332	Lactose intolerance, other/unspecified || id:finngen_R12_E4_LACTONAS	Lactose intolerance, other/unspecified	Lactose intolerance, other/unspecified || ||	TRUE	MedicineITLab	ebi-a-GCST90027461	19	32999893	0.0177562	2.85003e-06	7738	Gut bacterial pathway abundance (DTDPRHAMSYN.PWY..dTDP.L.rhamnose.biosynthesis.I)	TRUE	textfile	0.0031304183288174	24.2929633293991	21.9150447458429	2	TRUE
rs11745906	C	T	C	T	-0.0874056	-0.00977484	0.281706	0.327589	FALSE	FALSE	FALSE	finngen_R12_E4_LACTONAS	5	84279372	0.0473848	421086	0.836567	Lactose intolerance, other/unspecified || id:finngen_R12_E4_LACTONAS	Lactose intolerance, other/unspecified	Lactose intolerance, other/unspecified || ||	TRUE	MedicineITLab	ebi-a-GCST90027461	5	83575190	0.0177712	8.7263e-07	7738	Gut bacterial pathway abundance (DTDPRHAMSYN.PWY..dTDP.L.rhamnose.biosynthesis.I)	TRUE	textfile	0.00309176764635088	23.9920924874915	24.1905090642519	2	TRUE
rs145140903	C	T	C	T	-0.115636	0.0192944	0.111675	0.0568726	FALSE	FALSE	FALSE	finngen_R12_E4_LACTONAS	1	231228880	0.0959283	421086	0.840594	Lactose intolerance, other/unspecified || id:finngen_R12_E4_LACTONAS	Lactose intolerance, other/unspecified	Lactose intolerance, other/unspecified || ||	TRUE	MedicineITLab	ebi-a-GCST90027461	1	231364626	0.0261618	9.86825e-06	7738	Gut bacterial pathway abundance (DTDPRHAMSYN.PWY..dTDP.L.rhamnose.biosynthesis.I)	TRUE	textfile	0.00265304100404022	20.5785208669176	19.5366851863109	2	TRUE
rs16856918	A	G	A	G	0.171977	-0.107986	0.0552139	0.0356792	FALSE	FALSE	FALSE	finngen_R12_E4_LACTONAS	2	217095790	0.121365	421086	0.373591	Lactose intolerance, other/unspecified || id:finngen_R12_E4_LACTONAS	Lactose intolerance, other/unspecified	Lactose intolerance, other/unspecified || ||	TRUE	MedicineITLab	ebi-a-GCST90027461	2	217960513	0.0365088	2.4703e-06	7738	Gut bacterial pathway abundance (DTDPRHAMSYN.PWY..dTDP.L.rhamnose.biosynthesis.I)	TRUE	textfile	0.00308569255528628	23.9448039108602	22.1894031436091	2	TRUE
rs2620868	C	T	C	T	-0.0759932	-0.0879088	0.438608	0.397431	FALSE	FALSE	FALSE	finngen_R12_E4_LACTONAS	12	60976989	0.0454726	421086	0.0532084	Lactose intolerance, other/unspecified || id:finngen_R12_E4_LACTONAS	Lactose intolerance, other/unspecified	Lactose intolerance, other/unspecified || ||	TRUE	MedicineITLab	ebi-a-GCST90027461	12	61370770	0.0162372	2.86622e-06	7738	Gut bacterial pathway abundance (DTDPRHAMSYN.PWY..dTDP.L.rhamnose.biosynthesis.I)	TRUE	textfile	0.00284395178402754	22.0635586983593	21.9041893499729	2	TRUE
rs3819331	C	T	C	T	0.104197	-0.0733647	0.159253	0.14413	FALSE	FALSE	FALSE	finngen_R12_E4_LACTONAS	11	112228687	0.0634371	421086	0.247479	Lactose intolerance, other/unspecified || id:finngen_R12_E4_LACTONAS	Lactose intolerance, other/unspecified	Lactose intolerance, other/unspecified || ||	TRUE	MedicineITLab	ebi-a-GCST90027461	11	112099410	0.0227743	4.75773e-06	7738	Gut bacterial pathway abundance (DTDPRHAMSYN.PWY..dTDP.L.rhamnose.biosynthesis.I)	TRUE	textfile	0.00290732360555049	22.5566348494983	20.9324641364411	2	TRUE
rs72987936	A	T	A	T	-0.0755081	0.047192	0.364515	0.309627	FALSE	TRUE	FALSE	finngen_R12_E4_LACTONAS	18	77408952	0.0480331	421086	0.325858	Lactose intolerance, other/unspecified || id:finngen_R12_E4_LACTONAS	Lactose intolerance, other/unspecified	Lactose intolerance, other/unspecified || ||	TRUE	MedicineITLab	ebi-a-GCST90027461	18	75120908	0.0170631	9.6343e-06	7738	Gut bacterial pathway abundance (DTDPRHAMSYN.PWY..dTDP.L.rhamnose.biosynthesis.I)	TRUE	textfile	0.00264142198783839	20.4881583699264	19.5826387611815	2	TRUE
rs73171592	C	G	C	G	0.143446	0.0714536	0.0771743	0.0706385	FALSE	TRUE	FALSE	finngen_R12_E4_LACTONAS	3	171329406	0.0877462	421086	0.415461	Lactose intolerance, other/unspecified || id:finngen_R12_E4_LACTONAS	Lactose intolerance, other/unspecified	Lactose intolerance, other/unspecified || ||	TRUE	MedicineITLab	ebi-a-GCST90027461	3	171047195	0.0311211	4.04064e-06	7738	Gut bacterial pathway abundance (DTDPRHAMSYN.PWY..dTDP.L.rhamnose.biosynthesis.I)	TRUE	textfile	0.00293088825302838	22.7399999240789	21.2455024606347	2	TRUE
rs80343422	G	A	G	A	-0.156491	0.0639128	0.0761024	0.0779016	FALSE	FALSE	FALSE	finngen_R12_E4_LACTONAS	13	109803975	0.0827675	421086	0.439998	Lactose intolerance, other/unspecified || id:finngen_R12_E4_LACTONAS	Lactose intolerance, other/unspecified	Lactose intolerance, other/unspecified || ||	TRUE	MedicineITLab	ebi-a-GCST90027461	13	110456322	0.030699	3.44025e-07	7738	Gut bacterial pathway abundance (DTDPRHAMSYN.PWY..dTDP.L.rhamnose.biosynthesis.I)	TRUE	textfile	0.0034437444734186	26.7328684142264	25.9854519005626	2	TRUE
rs10220585	T	C	T	C	0.164702	-0.0852318	0.581202	0.590292	FALSE	FALSE	FALSE	finngen_R12_E4_LACTONAS	14	85273504	0.0452683	421086	0.0597255	Lactose intolerance, other/unspecified || id:finngen_R12_E4_LACTONAS	Lactose intolerance, other/unspecified	Lactose intolerance, other/unspecified || ||	TRUE	MedicineITLab	ebi-a-GCST90027462	14	85739848	0.0347972	2.21014e-06	7738	Gut bacterial pathway abundance (ECASYN.PWY..enterobacterial.common.antigen.biosynthesis)	TRUE	textfile	0.0132056395989785	103.525954380385	22.4031531203258	2	TRUE
rs10808847	A	C	A	C	0.176398	-0.0632084	0.744131	0.761473	FALSE	FALSE	FALSE	finngen_R12_E4_LACTONAS	8	81984165	0.0524056	421086	0.227764	Lactose intolerance, other/unspecified || id:finngen_R12_E4_LACTONAS	Lactose intolerance, other/unspecified	Lactose intolerance, other/unspecified || ||	TRUE	MedicineITLab	ebi-a-GCST90027462	8	82896400	0.0397821	9.24592e-06	7738	Gut bacterial pathway abundance (ECASYN.PWY..enterobacterial.common.antigen.biosynthesis)	TRUE	textfile	0.0118490730898118	92.7635920045187	19.6612852516386	2	TRUE
rs10894222	A	G	A	G	-0.147598	0.0467363	0.530454	0.507322	FALSE	FALSE	FALSE	finngen_R12_E4_LACTONAS	11	130578149	0.0444829	421086	0.293415	Lactose intolerance, other/unspecified || id:finngen_R12_E4_LACTONAS	Lactose intolerance, other/unspecified	Lactose intolerance, other/unspecified || ||	TRUE	MedicineITLab	ebi-a-GCST90027462	11	130448044	0.0332071	8.79832e-06	7738	Gut bacterial pathway abundance (ECASYN.PWY..enterobacterial.common.antigen.biosynthesis)	TRUE	textfile	0.0108521756601287	84.8734929612603	19.7560012691081	2	TRUE
rs1094973	G	T	G	T	0.164693	0.0690899	0.620845	0.617161	FALSE	FALSE	FALSE	finngen_R12_E4_LACTONAS	16	65936825	0.0457315	421086	0.130847	Lactose intolerance, other/unspecified || id:finngen_R12_E4_LACTONAS	Lactose intolerance, other/unspecified	Lactose intolerance, other/unspecified || ||	TRUE	MedicineITLab	ebi-a-GCST90027462	16	65970728	0.0347218	2.10354e-06	7738	Gut bacterial pathway abundance (ECASYN.PWY..enterobacterial.common.antigen.biosynthesis)	TRUE	textfile	0.0127696869971173	100.064085663272	22.4980987579257	2	TRUE
rs111457769	C	T	C	T	0.260543	0.0635177	0.112372	0.120014	FALSE	FALSE	FALSE	finngen_R12_E4_LACTONAS	7	75066981	0.0691705	421086	0.358473	Lactose intolerance, other/unspecified || id:finngen_R12_E4_LACTONAS	Lactose intolerance, other/unspecified	Lactose intolerance, other/unspecified || ||	TRUE	MedicineITLab	ebi-a-GCST90027462	7	74482794	0.0564797	3.96835e-06	7738	Gut bacterial pathway abundance (ECASYN.PWY..enterobacterial.common.antigen.biosynthesis)	TRUE	textfile	0.0135418474970588	106.197847289761	21.2801192090624	2	TRUE
rs12638646	A	G	A	G	-0.180901	-0.0268562	0.287611	0.279589	FALSE	FALSE	FALSE	finngen_R12_E4_LACTONAS	3	105403370	0.0496329	421086	0.588441	Lactose intolerance, other/unspecified || id:finngen_R12_E4_LACTONAS	Lactose intolerance, other/unspecified	Lactose intolerance, other/unspecified || ||	TRUE	MedicineITLab	ebi-a-GCST90027462	3	105122214	0.0391484	3.82085e-06	7738	Gut bacterial pathway abundance (ECASYN.PWY..enterobacterial.common.antigen.biosynthesis)	TRUE	textfile	0.0134101806357679	105.151254718149	21.3527542130978	2	TRUE
rs12781290	A	G	A	G	0.17085	0.0271525	0.334687	0.282975	FALSE	FALSE	FALSE	finngen_R12_E4_LACTONAS	10	71231338	0.049617	421086	0.584213	Lactose intolerance, other/unspecified || id:finngen_R12_E4_LACTONAS	Lactose intolerance, other/unspecified	Lactose intolerance, other/unspecified || ||	TRUE	MedicineITLab	ebi-a-GCST90027462	10	72991095	0.0375839	5.4718e-06	7738	Gut bacterial pathway abundance (ECASYN.PWY..enterobacterial.common.antigen.biosynthesis)	TRUE	textfile	0.0129994451276251	101.888197540387	20.6645655176986	2	TRUE
rs2010151	C	A	C	A	-0.154264	-0.050998	0.420012	0.449043	FALSE	FALSE	FALSE	finngen_R12_E4_LACTONAS	5	31806327	0.0445892	421086	0.252736	Lactose intolerance, other/unspecified || id:finngen_R12_E4_LACTONAS	Lactose intolerance, other/unspecified	Lactose intolerance, other/unspecified || ||	TRUE	MedicineITLab	ebi-a-GCST90027462	5	31806434	0.0346348	8.42772e-06	7738	Gut bacterial pathway abundance (ECASYN.PWY..enterobacterial.common.antigen.biosynthesis)	TRUE	textfile	0.0115941757373833	90.7446529580201	19.8382705248369	2	TRUE
rs2592994	T	C	T	C	0.154966	0.0138796	0.437869	0.564601	FALSE	FALSE	FALSE	finngen_R12_E4_LACTONAS	9	85404182	0.0453589	421086	0.759609	Lactose intolerance, other/unspecified || id:finngen_R12_E4_LACTONAS	Lactose intolerance, other/unspecified	Lactose intolerance, other/unspecified || ||	TRUE	MedicineITLab	ebi-a-GCST90027462	9	88019097	0.0350142	9.60904e-06	7738	Gut bacterial pathway abundance (ECASYN.PWY..enterobacterial.common.antigen.biosynthesis)	TRUE	textfile	0.0118218263945943	92.5477322120052	19.5877444802562	2	TRUE
rs35006616	A	G	A	G	0.155262	-0.00656174	0.478529	0.549979	FALSE	FALSE	FALSE	finngen_R12_E4_LACTONAS	7	16029003	0.0447504	421086	0.883424	Lactose intolerance, other/unspecified || id:finngen_R12_E4_LACTONAS	Lactose intolerance, other/unspecified	Lactose intolerance, other/unspecified || ||	TRUE	MedicineITLab	ebi-a-GCST90027462	7	16068628	0.0341787	5.55482e-06	7738	Gut bacterial pathway abundance (ECASYN.PWY..enterobacterial.common.antigen.biosynthesis)	TRUE	textfile	0.0120309181386857	94.2045499496082	20.6357031654557	2	TRUE
rs35145811	C	T	C	T	0.161819	-0.00565383	0.40116	0.372447	FALSE	FALSE	FALSE	finngen_R12_E4_LACTONAS	2	36707475	0.0461923	421086	0.902584	Lactose intolerance, other/unspecified || id:finngen_R12_E4_LACTONAS	Lactose intolerance, other/unspecified	Lactose intolerance, other/unspecified || ||	TRUE	MedicineITLab	ebi-a-GCST90027462	2	36934618	0.0361109	7.42335e-06	7738	Gut bacterial pathway abundance (ECASYN.PWY..enterobacterial.common.antigen.biosynthesis)	TRUE	textfile	0.0125810661555469	98.5672083483082	20.080864278683	2	TRUE
rs4383249	G	T	G	T	0.195242	0.0025495	0.182145	0.161417	FALSE	FALSE	FALSE	finngen_R12_E4_LACTONAS	18	67213061	0.0604421	421086	0.966355	Lactose intolerance, other/unspecified || id:finngen_R12_E4_LACTONAS	Lactose intolerance, other/unspecified	Lactose intolerance, other/unspecified || ||	TRUE	MedicineITLab	ebi-a-GCST90027462	18	64880298	0.0436496	7.71507e-06	7738	Gut bacterial pathway abundance (ECASYN.PWY..enterobacterial.common.antigen.biosynthesis)	TRUE	textfile	0.0113571682176345	88.8683460873574	20.0071836718732	2	TRUE
rs62043566	C	T	C	T	0.155445	0.106931	0.408328	0.400022	FALSE	FALSE	FALSE	finngen_R12_E4_LACTONAS	15	93137549	0.0454722	421086	0.0186948	Lactose intolerance, other/unspecified || id:finngen_R12_E4_LACTONAS	Lactose intolerance, other/unspecified	Lactose intolerance, other/unspecified || ||	TRUE	MedicineITLab	ebi-a-GCST90027462	15	93680778	0.0348289	8.07811e-06	7738	Gut bacterial pathway abundance (ECASYN.PWY..enterobacterial.common.antigen.biosynthesis)	TRUE	textfile	0.0116754516322158	91.3882934264728	19.9192965701474	2	TRUE
rs72727948	A	C	A	C	-0.306134	0.0461603	0.0684841	0.0465441	FALSE	FALSE	FALSE	finngen_R12_E4_LACTONAS	8	133951366	0.105633	421086	0.66212	Lactose intolerance, other/unspecified || id:finngen_R12_E4_LACTONAS	Lactose intolerance, other/unspecified	Lactose intolerance, other/unspecified || ||	TRUE	MedicineITLab	ebi-a-GCST90027462	8	134963609	0.0692836	9.93596e-06	7738	Gut bacterial pathway abundance (ECASYN.PWY..enterobacterial.common.antigen.biosynthesis)	TRUE	textfile	0.0119573007527287	93.6211346873779	19.5237051753811	2	TRUE
rs61817056	T	C	T	C	-0.146109	-0.092111	0.285203	0.241989	FALSE	FALSE	FALSE	finngen_R12_E4_LACTONAS	1	204272379	0.0520301	421086	0.0766708	Lactose intolerance, other/unspecified || id:finngen_R12_E4_LACTONAS	Lactose intolerance, other/unspecified	Lactose intolerance, other/unspecified || ||	TRUE	MedicineITLab	ebi-a-GCST90027463	1	204241507	0.0326057	7.42592e-06	7738	Gut bacterial pathway abundance (ENTBACSYN.PWY..enterobactin.biosynthesis)	TRUE	textfile	0.00870403728994171	67.9256599521565	20.0801466397859	2	TRUE
rs706111	A	T	A	T	0.231567	-0.0470776	0.122654	0.166308	FALSE	TRUE	FALSE	finngen_R12_E4_LACTONAS	9	33244485	0.0596528	421086	0.429999	Lactose intolerance, other/unspecified || id:finngen_R12_E4_LACTONAS	Lactose intolerance, other/unspecified	Lactose intolerance, other/unspecified || ||	TRUE	MedicineITLab	ebi-a-GCST90027463	9	33244483	0.0457302	4.11065e-07	7738	Gut bacterial pathway abundance (ENTBACSYN.PWY..enterobactin.biosynthesis)	TRUE	textfile	0.0115408009522144	90.3220246747023	25.6417190307449	2	TRUE
rs11209445	G	A	G	A	0.0915904	-0.00285828	0.621444	0.714944	FALSE	FALSE	FALSE	finngen_R12_E4_LACTONAS	1	69395322	0.0490785	421086	0.953558	Lactose intolerance, other/unspecified || id:finngen_R12_E4_LACTONAS	Lactose intolerance, other/unspecified	Lactose intolerance, other/unspecified || ||	TRUE	MedicineITLab	ebi-a-GCST90027464	1	69861005	0.020289	6.35302e-06	7738	Gut bacterial pathway abundance (FAO.PWY..fatty.acid..beta..oxidation.I)	TRUE	textfile	0.00394695377697125	30.6546268137337	20.3788009386889	2	TRUE
rs11761901	A	G	A	G	-0.111105	-0.0494733	0.217568	0.264992	FALSE	FALSE	FALSE	finngen_R12_E4_LACTONAS	7	116251632	0.0503433	421086	0.325745	Lactose intolerance, other/unspecified || id:finngen_R12_E4_LACTONAS	Lactose intolerance, other/unspecified	Lactose intolerance, other/unspecified || ||	TRUE	MedicineITLab	ebi-a-GCST90027464	7	115891686	0.0239709	3.5696e-06	7738	Gut bacterial pathway abundance (FAO.PWY..fatty.acid..beta..oxidation.I)	TRUE	textfile	0.00420280099636447	32.6500903400882	21.4831780136797	2	TRUE
rs12111746	A	G	A	G	-0.123757	-0.0220577	0.153754	0.120574	FALSE	FALSE	FALSE	finngen_R12_E4_LACTONAS	7	35533345	0.0683822	421086	0.747025	Lactose intolerance, other/unspecified || id:finngen_R12_E4_LACTONAS	Lactose intolerance, other/unspecified	Lactose intolerance, other/unspecified || ||	TRUE	MedicineITLab	ebi-a-GCST90027464	7	35572955	0.0276225	7.45332e-06	7738	Gut bacterial pathway abundance (FAO.PWY..fatty.acid..beta..oxidation.I)	TRUE	textfile	0.00398558975378096	30.9558998525208	20.0730599487464	2	TRUE
rs13087509	T	C	T	C	-0.186384	-0.068165	0.928931	0.924228	FALSE	FALSE	FALSE	finngen_R12_E4_LACTONAS	3	22472645	0.0846443	421086	0.420639	Lactose intolerance, other/unspecified || id:finngen_R12_E4_LACTONAS	Lactose intolerance, other/unspecified	Lactose intolerance, other/unspecified || ||	TRUE	MedicineITLab	ebi-a-GCST90027464	3	22514136	0.0410643	5.6564e-06	7738	Gut bacterial pathway abundance (FAO.PWY..fatty.acid..beta..oxidation.I)	TRUE	textfile	0.00458681170779787	35.6470818237825	20.6010050103114	2	TRUE
rs4645624	G	A	G	A	0.104313	-0.0518215	0.238138	0.32569	FALSE	FALSE	FALSE	finngen_R12_E4_LACTONAS	9	24034182	0.0474774	421086	0.275055	Lactose intolerance, other/unspecified || id:finngen_R12_E4_LACTONAS	Lactose intolerance, other/unspecified	Lactose intolerance, other/unspecified || ||	TRUE	MedicineITLab	ebi-a-GCST90027464	9	24034180	0.0232806	7.44046e-06	7738	Gut bacterial pathway abundance (FAO.PWY..fatty.acid..beta..oxidation.I)	TRUE	textfile	0.00394831579709027	30.6652470857808	20.0765245155045	2	TRUE
rs4883632	T	C	T	C	-0.0916478	-0.0308295	0.51449	0.48367	FALSE	FALSE	FALSE	finngen_R12_E4_LACTONAS	12	132621435	0.045084	421086	0.494087	Lactose intolerance, other/unspecified || id:finngen_R12_E4_LACTONAS	Lactose intolerance, other/unspecified	Lactose intolerance, other/unspecified || ||	TRUE	MedicineITLab	ebi-a-GCST90027464	12	133198021	0.0206394	8.97842e-06	7738	Gut bacterial pathway abundance (FAO.PWY..fatty.acid..beta..oxidation.I)	TRUE	textfile	0.00419613257860284	32.5980674408597	19.7174138767029	2	TRUE
rs62305209	G	A	G	A	-0.16418	0.0653593	0.0836224	0.127658	FALSE	FALSE	FALSE	finngen_R12_E4_LACTONAS	4	46870111	0.0664989	421086	0.325675	Lactose intolerance, other/unspecified || id:finngen_R12_E4_LACTONAS	Lactose intolerance, other/unspecified	Lactose intolerance, other/unspecified || ||	TRUE	MedicineITLab	ebi-a-GCST90027464	4	46872128	0.0364364	6.6077e-06	7738	Gut bacterial pathway abundance (FAO.PWY..fatty.acid..beta..oxidation.I)	TRUE	textfile	0.00413111791128504	32.0908994512132	20.3034378492419	2	TRUE
rs77917213	T	C	T	C	0.179322	-0.0568721	0.0890628	0.0846786	FALSE	FALSE	FALSE	finngen_R12_E4_LACTONAS	2	44168733	0.0797696	421086	0.475873	Lactose intolerance, other/unspecified || id:finngen_R12_E4_LACTONAS	Lactose intolerance, other/unspecified	Lactose intolerance, other/unspecified || ||	TRUE	MedicineITLab	ebi-a-GCST90027464	2	44395872	0.0357597	5.31337e-07	7738	Gut bacterial pathway abundance (FAO.PWY..fatty.acid..beta..oxidation.I)	TRUE	textfile	0.00521773389069783	40.5761046950583	25.1466081571662	2	TRUE
rs11253111	C	T	C	T	-0.088334	0.0475588	0.445402	0.475563	FALSE	FALSE	FALSE	finngen_R12_E4_LACTONAS	10	5338701	0.0451342	421086	0.292011	Lactose intolerance, other/unspecified || id:finngen_R12_E4_LACTONAS	Lactose intolerance, other/unspecified	Lactose intolerance, other/unspecified || ||	TRUE	MedicineITLab	ebi-a-GCST90027465	10	5380664	0.0191906	4.16495e-06	7738	Gut bacterial pathway abundance (FERMENTATION.PWY..mixed.acid.fermentation)	TRUE	textfile	0.00385492782601091	29.9371271264108	21.1874498311849	2	TRUE
rs13235115	C	T	C	T	0.155456	0.0114717	0.877922	0.877198	FALSE	FALSE	FALSE	finngen_R12_E4_LACTONAS	7	155339507	0.0675231	421086	0.865094	Lactose intolerance, other/unspecified || id:finngen_R12_E4_LACTONAS	Lactose intolerance, other/unspecified	Lactose intolerance, other/unspecified || ||	TRUE	MedicineITLab	ebi-a-GCST90027465	7	155131747	0.0290665	8.87789e-08	7738	Gut bacterial pathway abundance (FERMENTATION.PWY..mixed.acid.fermentation)	TRUE	textfile	0.00518010199636245	40.2819335683547	28.6041796909612	2	TRUE
rs17175056	G	A	G	A	0.127861	-0.0653058	0.122589	0.131032	FALSE	FALSE	FALSE	finngen_R12_E4_LACTONAS	13	94127030	0.0672267	421086	0.331336	Lactose intolerance, other/unspecified || id:finngen_R12_E4_LACTONAS	Lactose intolerance, other/unspecified	Lactose intolerance, other/unspecified || ||	TRUE	MedicineITLab	ebi-a-GCST90027465	13	94779284	0.0287119	8.45824e-06	7738	Gut bacterial pathway abundance (FERMENTATION.PWY..mixed.acid.fermentation)	TRUE	textfile	0.00351690604580437	27.3028065758566	19.8313522189604	2	TRUE
rs6085392	A	G	A	G	0.0978381	-0.0481174	0.260986	0.191589	FALSE	FALSE	FALSE	finngen_R12_E4_LACTONAS	20	6086077	0.0564386	421086	0.393903	Lactose intolerance, other/unspecified || id:finngen_R12_E4_LACTONAS	Lactose intolerance, other/unspecified	Lactose intolerance, other/unspecified || ||	TRUE	MedicineITLab	ebi-a-GCST90027465	20	6066724	0.021937	8.19728e-06	7738	Gut bacterial pathway abundance (FERMENTATION.PWY..mixed.acid.fermentation)	TRUE	textfile	0.00369246079684634	28.6707423164231	19.8912259123209	2	TRUE
rs6123777	A	G	A	G	0.153475	0.0584833	0.101285	0.108353	FALSE	FALSE	FALSE	finngen_R12_E4_LACTONAS	20	58210333	0.0725953	421086	0.420469	Lactose intolerance, other/unspecified || id:finngen_R12_E4_LACTONAS	Lactose intolerance, other/unspecified	Lactose intolerance, other/unspecified || ||	TRUE	MedicineITLab	ebi-a-GCST90027465	20	56785389	0.0343227	7.76623e-06	7738	Gut bacterial pathway abundance (FERMENTATION.PWY..mixed.acid.fermentation)	TRUE	textfile	0.00428817403217673	33.3161798903764	19.9945850404793	2	TRUE
rs61861701	G	A	G	A	0.116389	-0.0240998	0.245597	0.18537	FALSE	FALSE	FALSE	finngen_R12_E4_LACTONAS	10	110605246	0.0578295	421086	0.67687	Lactose intolerance, other/unspecified || id:finngen_R12_E4_LACTONAS	Lactose intolerance, other/unspecified	Lactose intolerance, other/unspecified || ||	TRUE	MedicineITLab	ebi-a-GCST90027465	10	112365004	0.0229379	3.89377e-07	7738	Gut bacterial pathway abundance (FERMENTATION.PWY..mixed.acid.fermentation)	TRUE	textfile	0.00501972971708921	39.0285418226037	25.7464030382475	2	TRUE
rs72770371	G	C	G	C	-0.147139	-0.120063	0.0938459	0.13216	FALSE	TRUE	FALSE	finngen_R12_E4_LACTONAS	1	247204834	0.0657308	421086	0.0677626	Lactose intolerance, other/unspecified || id:finngen_R12_E4_LACTONAS	Lactose intolerance, other/unspecified	Lactose intolerance, other/unspecified || ||	TRUE	MedicineITLab	ebi-a-GCST90027465	1	247368136	0.0326224	6.47158e-06	7738	Gut bacterial pathway abundance (FERMENTATION.PWY..mixed.acid.fermentation)	TRUE	textfile	0.00368216257306324	28.5904844771046	20.3434114644081	2	TRUE
rs743920	G	C	G	C	-0.151934	0.0335505	0.128486	0.113483	FALSE	TRUE	FALSE	finngen_R12_E4_LACTONAS	22	29225139	0.0704073	421086	0.633705	Lactose intolerance, other/unspecified || id:finngen_R12_E4_LACTONAS	Lactose intolerance, other/unspecified	Lactose intolerance, other/unspecified || ||	TRUE	MedicineITLab	ebi-a-GCST90027465	22	29621128	0.0322058	2.3866e-06	7738	Gut bacterial pathway abundance (FERMENTATION.PWY..mixed.acid.fermentation)	TRUE	textfile	0.00516975683586121	40.2010686315894	22.2557257133684	2	TRUE
rs7659451	G	A	G	A	0.113654	0.0147481	0.824174	0.887807	FALSE	FALSE	FALSE	finngen_R12_E4_LACTONAS	4	10728889	0.0707143	421086	0.834793	Lactose intolerance, other/unspecified || id:finngen_R12_E4_LACTONAS	Lactose intolerance, other/unspecified	Lactose intolerance, other/unspecified || ||	TRUE	MedicineITLab	ebi-a-GCST90027465	4	10730513	0.0255139	8.40582e-06	7738	Gut bacterial pathway abundance (FERMENTATION.PWY..mixed.acid.fermentation)	TRUE	textfile	0.00374370355517727	29.0701206167537	19.8433847084042	2	TRUE
rs776910	G	A	G	A	0.112024	-0.0150425	0.825487	0.803621	FALSE	FALSE	FALSE	finngen_R12_E4_LACTONAS	1	10786483	0.0560481	421086	0.788403	Lactose intolerance, other/unspecified || id:finngen_R12_E4_LACTONAS	Lactose intolerance, other/unspecified	Lactose intolerance, other/unspecified || ||	TRUE	MedicineITLab	ebi-a-GCST90027465	1	10846540	0.0251821	8.6453e-06	7738	Gut bacterial pathway abundance (FERMENTATION.PWY..mixed.acid.fermentation)	TRUE	textfile	0.00361568152336355	28.0724131703567	19.7896568279162	2	TRUE
rs116470157	T	C	T	C	-0.157257	-0.0344852	0.0655714	0.097714	FALSE	FALSE	FALSE	finngen_R12_E4_LACTONAS	2	64868952	0.0759954	421086	0.649987	Lactose intolerance, other/unspecified || id:finngen_R12_E4_LACTONAS	Lactose intolerance, other/unspecified	Lactose intolerance, other/unspecified || ||	TRUE	MedicineITLab	ebi-a-GCST90027466	2	65096086	0.0345673	5.38257e-06	7738	Gut bacterial pathway abundance (FUCCAT.PWY..fucose.degradation)	TRUE	textfile	0.00303047389340995	23.5150076562249	20.6961257811004	2	TRUE
rs11731492	T	C	T	C	0.157379	0.119292	0.0717673	0.0623951	FALSE	FALSE	FALSE	finngen_R12_E4_LACTONAS	4	15151729	0.0933858	421086	0.201456	Lactose intolerance, other/unspecified || id:finngen_R12_E4_LACTONAS	Lactose intolerance, other/unspecified	Lactose intolerance, other/unspecified || ||	TRUE	MedicineITLab	ebi-a-GCST90027466	4	15153353	0.0350092	6.94576e-06	7738	Gut bacterial pathway abundance (FUCCAT.PWY..fucose.degradation)	TRUE	textfile	0.00329994749557314	25.612915100795	20.2082724923157	2	TRUE
rs12621639	A	C	A	C	0.0768744	0.0592804	0.505619	0.5861	FALSE	FALSE	FALSE	finngen_R12_E4_LACTONAS	2	229311098	0.0451601	421086	0.189294	Lactose intolerance, other/unspecified || id:finngen_R12_E4_LACTONAS	Lactose intolerance, other/unspecified	Lactose intolerance, other/unspecified || ||	TRUE	MedicineITLab	ebi-a-GCST90027466	2	230175814	0.0171812	7.66479e-06	7738	Gut bacterial pathway abundance (FUCCAT.PWY..fucose.degradation)	TRUE	textfile	0.00295446351354212	22.9234562558741	20.0196505137743	2	TRUE
rs13336538	G	A	G	A	0.0912246	0.0160202	0.244732	0.318781	FALSE	FALSE	FALSE	finngen_R12_E4_LACTONAS	16	25899444	0.0478553	421086	0.737804	Lactose intolerance, other/unspecified || id:finngen_R12_E4_LACTONAS	Lactose intolerance, other/unspecified	Lactose intolerance, other/unspecified || ||	TRUE	MedicineITLab	ebi-a-GCST90027466	16	25910765	0.0200654	5.45783e-06	7738	Gut bacterial pathway abundance (FUCCAT.PWY..fucose.degradation)	TRUE	textfile	0.0030764210547576	23.8726355582688	20.6694200894728	2	TRUE
rs1480889	T	C	T	C	0.0758833	0.0254032	0.458528	0.46953	FALSE	FALSE	FALSE	finngen_R12_E4_LACTONAS	8	92342810	0.0446419	421086	0.569327	Lactose intolerance, other/unspecified || id:finngen_R12_E4_LACTONAS	Lactose intolerance, other/unspecified	Lactose intolerance, other/unspecified || ||	TRUE	MedicineITLab	ebi-a-GCST90027466	8	93355038	0.016962	7.6867e-06	7738	Gut bacterial pathway abundance (FUCCAT.PWY..fucose.degradation)	TRUE	textfile	0.00285932998588778	22.1832058765738	20.0142030057588	2	TRUE
rs17503513	T	G	T	G	0.104512	0.0534108	0.207469	0.231183	FALSE	FALSE	FALSE	finngen_R12_E4_LACTONAS	8	17435803	0.0529837	421086	0.313426	Lactose intolerance, other/unspecified || id:finngen_R12_E4_LACTONAS	Lactose intolerance, other/unspecified	Lactose intolerance, other/unspecified || ||	TRUE	MedicineITLab	ebi-a-GCST90027466	8	17293312	0.0212123	8.35103e-07	7738	Gut bacterial pathway abundance (FUCCAT.PWY..fucose.degradation)	TRUE	textfile	0.00359196242965338	27.8875925404573	24.2748634848951	2	TRUE
rs1940965	C	A	C	A	-0.138755	0.107489	0.084563	0.100106	FALSE	FALSE	FALSE	finngen_R12_E4_LACTONAS	11	105895135	0.0742068	421086	0.147475	Lactose intolerance, other/unspecified || id:finngen_R12_E4_LACTONAS	Lactose intolerance, other/unspecified	Lactose intolerance, other/unspecified || ||	TRUE	MedicineITLab	ebi-a-GCST90027466	11	105765861	0.0310613	7.92793e-06	7738	Gut bacterial pathway abundance (FUCCAT.PWY..fucose.degradation)	TRUE	textfile	0.00298082254794839	23.1285854399102	19.9552892475493	2	TRUE
rs342221	T	G	T	G	-0.076973	0.0437596	0.440168	0.448069	FALSE	FALSE	FALSE	finngen_R12_E4_LACTONAS	7	106687688	0.0446656	421086	0.327226	Lactose intolerance, other/unspecified || id:finngen_R12_E4_LACTONAS	Lactose intolerance, other/unspecified	Lactose intolerance, other/unspecified || ||	TRUE	MedicineITLab	ebi-a-GCST90027466	7	106328134	0.0172478	8.09077e-06	7738	Gut bacterial pathway abundance (FUCCAT.PWY..fucose.degradation)	TRUE	textfile	0.00292000105206451	22.6552815848336	19.9163344923937	2	TRUE
rs395474	A	G	A	G	0.1524	0.0356437	0.921998	0.960625	FALSE	FALSE	FALSE	finngen_R12_E4_LACTONAS	4	107094100	0.115232	421086	0.757077	Lactose intolerance, other/unspecified || id:finngen_R12_E4_LACTONAS	Lactose intolerance, other/unspecified	Lactose intolerance, other/unspecified || ||	TRUE	MedicineITLab	ebi-a-GCST90027466	4	108015257	0.0325768	2.89448e-06	7738	Gut bacterial pathway abundance (FUCCAT.PWY..fucose.degradation)	TRUE	textfile	0.00334068592229996	25.9301708516394	21.8853295620356	2	TRUE
rs76523770	T	G	T	G	0.152249	-0.109292	0.0689696	0.0653646	FALSE	FALSE	FALSE	finngen_R12_E4_LACTONAS	4	36059962	0.0897638	421086	0.223394	Lactose intolerance, other/unspecified || id:finngen_R12_E4_LACTONAS	Lactose intolerance, other/unspecified	Lactose intolerance, other/unspecified || ||	TRUE	MedicineITLab	ebi-a-GCST90027466	4	36061584	0.0343819	9.50298e-06	7738	Gut bacterial pathway abundance (FUCCAT.PWY..fucose.degradation)	TRUE	textfile	0.00297687406376394	23.0978571692134	19.6087157911278	2	TRUE
rs17729512	G	A	G	A	0.204838	0.127478	0.0721954	0.0616339	FALSE	FALSE	FALSE	finngen_R12_E4_LACTONAS	8	88293773	0.0919301	421086	0.165538	Lactose intolerance, other/unspecified || id:finngen_R12_E4_LACTONAS	Lactose intolerance, other/unspecified	Lactose intolerance, other/unspecified || ||	TRUE	MedicineITLab	ebi-a-GCST90027467	8	89306002	0.0461462	9.04232e-06	7738	Gut bacterial pathway abundance (FUC.RHAMCAT.PWY..superpathway.of.fucose.and.rhamnose.degradation)	TRUE	textfile	0.00562104545990374	43.7302172167623	19.7037625704309	2	TRUE
rs2420129	A	C	A	C	-0.193205	0.0120321	0.919003	0.874246	FALSE	FALSE	FALSE	finngen_R12_E4_LACTONAS	13	26331749	0.0668227	421086	0.857106	Lactose intolerance, other/unspecified || id:finngen_R12_E4_LACTONAS	Lactose intolerance, other/unspecified	Lactose intolerance, other/unspecified || ||	TRUE	MedicineITLab	ebi-a-GCST90027467	13	26905886	0.043613	9.42367e-06	7738	Gut bacterial pathway abundance (FUC.RHAMCAT.PWY..superpathway.of.fucose.and.rhamnose.degradation)	TRUE	textfile	0.0055571559080171	43.2303961558235	19.6247801414253	2	TRUE
rs2514587	A	G	A	G	0.114772	-0.0218389	0.626008	0.722305	FALSE	FALSE	FALSE	finngen_R12_E4_LACTONAS	8	118587453	0.049773	421086	0.660827	Lactose intolerance, other/unspecified || id:finngen_R12_E4_LACTONAS	Lactose intolerance, other/unspecified	Lactose intolerance, other/unspecified || ||	TRUE	MedicineITLab	ebi-a-GCST90027467	8	119599692	0.02552	6.88034e-06	7738	Gut bacterial pathway abundance (FUC.RHAMCAT.PWY..superpathway.of.fucose.and.rhamnose.degradation)	TRUE	textfile	0.00616799610262642	48.0117541624724	20.226025908747	2	TRUE
rs4711791	A	G	A	G	-0.131441	0.0458937	0.311064	0.309798	FALSE	FALSE	FALSE	finngen_R12_E4_LACTONAS	6	44630818	0.0483394	421086	0.342414	Lactose intolerance, other/unspecified || id:finngen_R12_E4_LACTONAS	Lactose intolerance, other/unspecified	Lactose intolerance, other/unspecified || ||	TRUE	MedicineITLab	ebi-a-GCST90027467	6	44598555	0.0266352	8.02047e-07	7738	Gut bacterial pathway abundance (FUC.RHAMCAT.PWY..superpathway.of.fucose.and.rhamnose.degradation)	TRUE	textfile	0.00740491940891127	57.7118078332856	24.3528494923005	2	TRUE
rs7222065	T	C	T	C	-0.208307	-0.148038	0.0927288	0.0669684	FALSE	FALSE	FALSE	finngen_R12_E4_LACTONAS	17	71320370	0.088385	421086	0.0939485	Lactose intolerance, other/unspecified || id:finngen_R12_E4_LACTONAS	Lactose intolerance, other/unspecified	Lactose intolerance, other/unspecified || ||	TRUE	MedicineITLab	ebi-a-GCST90027467	17	69316511	0.0432142	1.43308e-06	7738	Gut bacterial pathway abundance (FUC.RHAMCAT.PWY..superpathway.of.fucose.and.rhamnose.degradation)	TRUE	textfile	0.0073011200423452	56.8968755661251	23.2356471905751	2	TRUE
rs77474207	G	A	G	A	-0.198637	0.0373129	0.0998954	0.084912	FALSE	FALSE	FALSE	finngen_R12_E4_LACTONAS	6	18010342	0.0803487	421086	0.642371	Lactose intolerance, other/unspecified || id:finngen_R12_E4_LACTONAS	Lactose intolerance, other/unspecified	Lactose intolerance, other/unspecified || ||	TRUE	MedicineITLab	ebi-a-GCST90027467	6	18010573	0.0410775	1.327e-06	7738	Gut bacterial pathway abundance (FUC.RHAMCAT.PWY..superpathway.of.fucose.and.rhamnose.degradation)	TRUE	textfile	0.00709559406877257	55.2837870273552	23.3836491556058	2	TRUE
rs7937701	G	A	G	A	-0.120752	-0.0409119	0.499312	0.61026	FALSE	FALSE	FALSE	finngen_R12_E4_LACTONAS	11	73121632	0.045823	421086	0.37195	Lactose intolerance, other/unspecified || id:finngen_R12_E4_LACTONAS	Lactose intolerance, other/unspecified	Lactose intolerance, other/unspecified || ||	TRUE	MedicineITLab	ebi-a-GCST90027467	11	72832677	0.024402	7.48049e-07	7738	Gut bacterial pathway abundance (FUC.RHAMCAT.PWY..superpathway.of.fucose.and.rhamnose.degradation)	TRUE	textfile	0.00729050894829919	56.8135771163945	24.487126213607	2	TRUE
rs9542995	A	G	A	G	-0.171703	-0.0798863	0.286838	0.38901	FALSE	FALSE	FALSE	finngen_R12_E4_LACTONAS	13	72536186	0.0486141	421086	0.100326	Lactose intolerance, other/unspecified || id:finngen_R12_E4_LACTONAS	Lactose intolerance, other/unspecified	Lactose intolerance, other/unspecified || ||	TRUE	MedicineITLab	ebi-a-GCST90027467	13	73110324	0.0355509	1.36672e-06	7738	Gut bacterial pathway abundance (FUC.RHAMCAT.PWY..superpathway.of.fucose.and.rhamnose.degradation)	TRUE	textfile	0.0120617588685738	94.4489875201358	23.326767837721	2	TRUE
rs117047298	A	T	A	T	0.196059	-0.0204921	0.159337	0.16006	FALSE	TRUE	FALSE	finngen_R12_E4_LACTONAS	11	58355515	0.0606551	421086	0.735479	Lactose intolerance, other/unspecified || id:finngen_R12_E4_LACTONAS	Lactose intolerance, other/unspecified	Lactose intolerance, other/unspecified || ||	TRUE	MedicineITLab	ebi-a-GCST90027468	11	58122988	0.0400752	9.9669e-07	7738	Gut bacterial pathway abundance (GALACTARDEG.PWY..D.galactarate.degradation.I)	TRUE	textfile	0.0102977449527178	80.4922435489645	23.9343793157276	2	TRUE
rs1366424	A	G	A	G	0.185118	0.0264368	0.134736	0.173643	FALSE	FALSE	FALSE	finngen_R12_E4_LACTONAS	2	40183162	0.0586772	421086	0.652317	Lactose intolerance, other/unspecified || id:finngen_R12_E4_LACTONAS	Lactose intolerance, other/unspecified	Lactose intolerance, other/unspecified || ||	TRUE	MedicineITLab	ebi-a-GCST90027468	2	40410302	0.0419062	9.98734e-06	7738	Gut bacterial pathway abundance (GALACTARDEG.PWY..D.galactarate.degradation.I)	TRUE	textfile	0.00799023550049394	62.3103360913056	19.5137499843072	2	TRUE
rs146624623	G	A	G	A	-0.223714	0.0918589	0.10064	0.0559693	FALSE	FALSE	FALSE	finngen_R12_E4_LACTONAS	7	152787777	0.0975602	421086	0.346418	Lactose intolerance, other/unspecified || id:finngen_R12_E4_LACTONAS	Lactose intolerance, other/unspecified	Lactose intolerance, other/unspecified || ||	TRUE	MedicineITLab	ebi-a-GCST90027468	7	152484862	0.0504934	9.39918e-06	7738	Gut bacterial pathway abundance (GALACTARDEG.PWY..D.galactarate.degradation.I)	TRUE	textfile	0.00905983978868336	70.7277022563184	19.6298551916064	2	TRUE
rs1866720	C	G	C	G	0.153926	-0.00841336	0.342302	0.338289	FALSE	TRUE	FALSE	finngen_R12_E4_LACTONAS	8	2161517	0.047056	421086	0.858099	Lactose intolerance, other/unspecified || id:finngen_R12_E4_LACTONAS	Lactose intolerance, other/unspecified	Lactose intolerance, other/unspecified || ||	TRUE	MedicineITLab	ebi-a-GCST90027468	8	2109442	0.0301213	3.21825e-07	7738	Gut bacterial pathway abundance (GALACTARDEG.PWY..D.galactarate.degradation.I)	TRUE	textfile	0.0106681698352355	83.4188887176885	26.1141890797719	2	TRUE
rs6916769	G	T	G	T	-0.142408	-0.0708593	0.298281	0.287674	FALSE	FALSE	FALSE	finngen_R12_E4_LACTONAS	6	75992801	0.0490834	421086	0.148837	Lactose intolerance, other/unspecified || id:finngen_R12_E4_LACTONAS	Lactose intolerance, other/unspecified	Lactose intolerance, other/unspecified || ||	TRUE	MedicineITLab	ebi-a-GCST90027468	6	76702518	0.0314154	5.81407e-06	7738	Gut bacterial pathway abundance (GALACTARDEG.PWY..D.galactarate.degradation.I)	TRUE	textfile	0.00848960719253883	66.2379352933659	20.5486638067853	2	TRUE
rs7461966	G	C	G	C	0.196781	-0.0481947	0.117127	0.103271	FALSE	TRUE	FALSE	finngen_R12_E4_LACTONAS	8	87728836	0.0732088	421086	0.510333	Lactose intolerance, other/unspecified || id:finngen_R12_E4_LACTONAS	Lactose intolerance, other/unspecified	Lactose intolerance, other/unspecified || ||	TRUE	MedicineITLab	ebi-a-GCST90027468	8	88741064	0.0439708	7.63203e-06	7738	Gut bacterial pathway abundance (GALACTARDEG.PWY..D.galactarate.degradation.I)	TRUE	textfile	0.00800850732824507	62.4539758142906	20.0280004309055	2	TRUE
rs9288803	C	T	C	T	-0.138405	0.00765069	0.404818	0.391054	FALSE	FALSE	FALSE	finngen_R12_E4_LACTONAS	3	105413164	0.0456023	421086	0.866764	Lactose intolerance, other/unspecified || id:finngen_R12_E4_LACTONAS	Lactose intolerance, other/unspecified	Lactose intolerance, other/unspecified || ||	TRUE	MedicineITLab	ebi-a-GCST90027468	3	105132008	0.0294732	2.65369e-06	7738	Gut bacterial pathway abundance (GALACTARDEG.PWY..D.galactarate.degradation.I)	TRUE	textfile	0.009230881128717	72.0754160092388	22.052050432035	2	TRUE
rs1273560	G	A	G	A	0.0928482	0.0290422	0.233308	0.24655	FALSE	FALSE	FALSE	finngen_R12_E4_LACTONAS	3	197824169	0.0524792	421086	0.579987	Lactose intolerance, other/unspecified || id:finngen_R12_E4_LACTONAS	Lactose intolerance, other/unspecified	Lactose intolerance, other/unspecified || ||	TRUE	MedicineITLab	ebi-a-GCST90027469	3	197551040	0.0207781	7.87463e-06	7738	Gut bacterial pathway abundance (GALACT.GLUCUROCAT.PWY..superpathway.of.hexuronide.and.hexuronate.degradation)	TRUE	textfile	0.0030840934964383	23.932356914762	19.9680342647644	2	TRUE
rs12859492	C	T	C	T	0.0832796	-0.149359	0.30745	0.328297	FALSE	FALSE	FALSE	finngen_R12_E4_LACTONAS	13	71331420	0.0476305	421086	0.00171392	Lactose intolerance, other/unspecified || id:finngen_R12_E4_LACTONAS	Lactose intolerance, other/unspecified	Lactose intolerance, other/unspecified || ||	TRUE	MedicineITLab	ebi-a-GCST90027469	13	71905552	0.0178178	2.95461e-06	7738	Gut bacterial pathway abundance (GALACT.GLUCUROCAT.PWY..superpathway.of.hexuronide.and.hexuronate.degradation)	TRUE	textfile	0.0029534722027085	22.9157419670571	21.8458577558884	2	TRUE
rs2972891	G	A	G	A	0.0723683	0.0420299	0.516623	0.461066	FALSE	FALSE	FALSE	finngen_R12_E4_LACTONAS	5	18234220	0.0446124	421086	0.346135	Lactose intolerance, other/unspecified || id:finngen_R12_E4_LACTONAS	Lactose intolerance, other/unspecified	Lactose intolerance, other/unspecified || ||	TRUE	MedicineITLab	ebi-a-GCST90027469	5	18234329	0.0161718	7.64188e-06	7738	Gut bacterial pathway abundance (GALACT.GLUCUROCAT.PWY..superpathway.of.hexuronide.and.hexuronate.degradation)	TRUE	textfile	0.00261569110910072	20.2880537016917	20.0253455175534	2	TRUE
rs4472353	C	T	C	T	0.0987951	-0.00851918	0.822923	0.897353	FALSE	FALSE	FALSE	finngen_R12_E4_LACTONAS	6	95630950	0.0730159	421086	0.907117	Lactose intolerance, other/unspecified || id:finngen_R12_E4_LACTONAS	Lactose intolerance, other/unspecified	Lactose intolerance, other/unspecified || ||	TRUE	MedicineITLab	ebi-a-GCST90027469	6	96078826	0.0213109	3.55386e-06	7738	Gut bacterial pathway abundance (GALACT.GLUCUROCAT.PWY..superpathway.of.hexuronide.and.hexuronate.degradation)	TRUE	textfile	0.00284460626553233	22.0686506921889	21.4915247327636	2	TRUE
rs56210724	C	T	C	T	0.131657	0.0763956	0.093528	0.0799178	FALSE	FALSE	FALSE	finngen_R12_E4_LACTONAS	21	14898006	0.082524	421086	0.354582	Lactose intolerance, other/unspecified || id:finngen_R12_E4_LACTONAS	Lactose intolerance, other/unspecified	Lactose intolerance, other/unspecified || ||	TRUE	MedicineITLab	ebi-a-GCST90027469	21	16270327	0.0293572	7.30298e-06	7738	Gut bacterial pathway abundance (GALACT.GLUCUROCAT.PWY..superpathway.of.hexuronide.and.hexuronate.degradation)	TRUE	textfile	0.0029390971831709	22.8038786244405	20.1121568155339	2	TRUE
rs5756419	A	T	A	T	0.0844728	0.0335592	0.293243	0.324811	FALSE	TRUE	FALSE	finngen_R12_E4_LACTONAS	22	36950253	0.0477576	421086	0.482243	Lactose intolerance, other/unspecified || id:finngen_R12_E4_LACTONAS	Lactose intolerance, other/unspecified	Lactose intolerance, other/unspecified || ||	TRUE	MedicineITLab	ebi-a-GCST90027469	22	37346295	0.0178876	2.33056e-06	7738	Gut bacterial pathway abundance (GALACT.GLUCUROCAT.PWY..superpathway.of.hexuronide.and.hexuronate.degradation)	TRUE	textfile	0.00295775057799244	22.9490359958306	22.3012717810477	2	TRUE
rs6065218	G	A	G	A	0.122387	0.010064	0.148047	0.116847	FALSE	FALSE	FALSE	finngen_R12_E4_LACTONAS	20	40234135	0.0692845	421086	0.884509	Lactose intolerance, other/unspecified || id:finngen_R12_E4_LACTONAS	Lactose intolerance, other/unspecified	Lactose intolerance, other/unspecified || ||	TRUE	MedicineITLab	ebi-a-GCST90027469	20	38862775	0.0260522	2.63039e-06	7738	Gut bacterial pathway abundance (GALACT.GLUCUROCAT.PWY..superpathway.of.hexuronide.and.hexuronate.degradation)	TRUE	textfile	0.00377846864090673	29.3410978240725	22.0689551225498	2	TRUE
rs7182175	T	A	T	A	-0.0838417	-0.0548714	0.73131	0.613128	FALSE	TRUE	FALSE	finngen_R12_E4_LACTONAS	15	98359504	0.0460416	421086	0.233348	Lactose intolerance, other/unspecified || id:finngen_R12_E4_LACTONAS	Lactose intolerance, other/unspecified	Lactose intolerance, other/unspecified || ||	TRUE	MedicineITLab	ebi-a-GCST90027469	15	98902733	0.0183223	4.74078e-06	7738	Gut bacterial pathway abundance (GALACT.GLUCUROCAT.PWY..superpathway.of.hexuronide.and.hexuronate.degradation)	TRUE	textfile	0.00276250556949244	21.4299434236552	20.9392041756072	2	TRUE
rs79676117	C	A	C	A	-0.171166	-0.0384927	0.0501703	0.0551411	FALSE	FALSE	FALSE	finngen_R12_E4_LACTONAS	20	51799422	0.0972894	421086	0.692362	Lactose intolerance, other/unspecified || id:finngen_R12_E4_LACTONAS	Lactose intolerance, other/unspecified	Lactose intolerance, other/unspecified || ||	TRUE	MedicineITLab	ebi-a-GCST90027469	20	50415961	0.0373321	4.54057e-06	7738	Gut bacterial pathway abundance (GALACT.GLUCUROCAT.PWY..superpathway.of.hexuronide.and.hexuronate.degradation)	TRUE	textfile	0.00279227020590106	21.6614870377215	21.0218127068386	2	TRUE
rs8079753	A	G	A	G	0.0964075	-0.0501001	0.24166	0.238446	FALSE	FALSE	FALSE	finngen_R12_E4_LACTONAS	17	61475088	0.0524389	421086	0.339375	Lactose intolerance, other/unspecified || id:finngen_R12_E4_LACTONAS	Lactose intolerance, other/unspecified	Lactose intolerance, other/unspecified || ||	TRUE	MedicineITLab	ebi-a-GCST90027469	17	59552449	0.0192844	5.75559e-07	7738	Gut bacterial pathway abundance (GALACT.GLUCUROCAT.PWY..superpathway.of.hexuronide.and.hexuronate.degradation)	TRUE	textfile	0.00340659396860485	26.4434931855218	24.9924815344317	2	TRUE
rs920917	C	A	C	A	0.110506	-0.0478017	0.134139	0.165782	FALSE	FALSE	FALSE	finngen_R12_E4_LACTONAS	15	58396279	0.0598828	421086	0.424723	Lactose intolerance, other/unspecified || id:finngen_R12_E4_LACTONAS	Lactose intolerance, other/unspecified	Lactose intolerance, other/unspecified || ||	TRUE	MedicineITLab	ebi-a-GCST90027469	15	58688478	0.0239977	4.12781e-06	7738	Gut bacterial pathway abundance (GALACT.GLUCUROCAT.PWY..superpathway.of.hexuronide.and.hexuronate.degradation)	TRUE	textfile	0.00283664479404047	22.0067093441922	21.2047168829356	2	TRUE
rs12191883	C	T	C	T	0.0832945	0.0342744	0.476724	0.440528	FALSE	FALSE	FALSE	finngen_R12_E4_LACTONAS	6	123832133	0.044871	421086	0.44496	Lactose intolerance, other/unspecified || id:finngen_R12_E4_LACTONAS	Lactose intolerance, other/unspecified	Lactose intolerance, other/unspecified || ||	TRUE	MedicineITLab	ebi-a-GCST90027470	6	124153278	0.0180977	4.17484e-06	7738	Gut bacterial pathway abundance (GALACTUROCAT.PWY..D.galacturonate.degradation.I)	TRUE	textfile	0.00346146926287526	26.8709391475268	21.1829227079057	2	TRUE
rs12415307	G	A	G	A	-0.0898982	-0.0472869	0.289443	0.30262	FALSE	FALSE	FALSE	finngen_R12_E4_LACTONAS	10	101316495	0.0484726	421086	0.329293	Lactose intolerance, other/unspecified || id:finngen_R12_E4_LACTONAS	Lactose intolerance, other/unspecified	Lactose intolerance, other/unspecified || ||	TRUE	MedicineITLab	ebi-a-GCST90027470	10	103076252	0.0183857	1.01056e-06	7738	Gut bacterial pathway abundance (GALACTUROCAT.PWY..D.galacturonate.degradation.I)	TRUE	textfile	0.00332425217029637	25.8021877680993	23.907912257968	2	TRUE
rs1716276	T	A	T	A	0.0929155	0.0219406	0.791532	0.827274	FALSE	TRUE	FALSE	finngen_R12_E4_LACTONAS	19	49241738	0.0590195	421086	0.710078	Lactose intolerance, other/unspecified || id:finngen_R12_E4_LACTONAS	Lactose intolerance, other/unspecified	Lactose intolerance, other/unspecified || ||	TRUE	MedicineITLab	ebi-a-GCST90027470	19	49744995	0.0200474	3.57306e-06	7738	Gut bacterial pathway abundance (GALACTUROCAT.PWY..D.galacturonate.degradation.I)	TRUE	textfile	0.00284914275088259	22.103945617249	21.4812834090453	2	TRUE
rs1827616	C	T	C	T	0.07341	0.045987	0.507147	0.454511	FALSE	FALSE	FALSE	finngen_R12_E4_LACTONAS	5	18235067	0.0446487	421086	0.303022	Lactose intolerance, other/unspecified || id:finngen_R12_E4_LACTONAS	Lactose intolerance, other/unspecified	Lactose intolerance, other/unspecified || ||	TRUE	MedicineITLab	ebi-a-GCST90027470	5	18235176	0.0161052	5.16048e-06	7738	Gut bacterial pathway abundance (GALACTUROCAT.PWY..D.galacturonate.degradation.I)	TRUE	textfile	0.00269396351110352	20.8967969303261	20.7767781893287	2	TRUE
rs4472353	C	T	C	T	0.0973552	-0.00851918	0.822923	0.897353	FALSE	FALSE	FALSE	finngen_R12_E4_LACTONAS	6	95630950	0.0730159	421086	0.907117	Lactose intolerance, other/unspecified || id:finngen_R12_E4_LACTONAS	Lactose intolerance, other/unspecified	Lactose intolerance, other/unspecified || ||	TRUE	MedicineITLab	ebi-a-GCST90027470	6	96078826	0.0212612	4.67175e-06	7738	Gut bacterial pathway abundance (GALACTUROCAT.PWY..D.galacturonate.degradation.I)	TRUE	textfile	0.00276229246380749	21.4282856920943	20.9673121579254	2	TRUE
rs7182175	T	A	T	A	-0.0855231	-0.0548714	0.73131	0.613128	FALSE	TRUE	FALSE	finngen_R12_E4_LACTONAS	15	98359504	0.0460416	421086	0.233348	Lactose intolerance, other/unspecified || id:finngen_R12_E4_LACTONAS	Lactose intolerance, other/unspecified	Lactose intolerance, other/unspecified || ||	TRUE	MedicineITLab	ebi-a-GCST90027470	15	98902733	0.0182795	2.88809e-06	7738	Gut bacterial pathway abundance (GALACTUROCAT.PWY..D.galacturonate.degradation.I)	TRUE	textfile	0.00287441771136602	22.3005966450982	21.8896211210363	2	TRUE
rs7872938	A	G	A	G	-0.0725357	0.0362429	0.551324	0.641064	FALSE	FALSE	FALSE	finngen_R12_E4_LACTONAS	9	70562587	0.0463742	421086	0.434489	Lactose intolerance, other/unspecified || id:finngen_R12_E4_LACTONAS	Lactose intolerance, other/unspecified	Lactose intolerance, other/unspecified || ||	TRUE	MedicineITLab	ebi-a-GCST90027470	9	73177503	0.0161592	7.16242e-06	7738	Gut bacterial pathway abundance (GALACTUROCAT.PWY..D.galacturonate.degradation.I)	TRUE	textfile	0.00260299507598464	20.1893226151719	20.1494826894221	2	TRUE
rs8080416	C	T	C	T	0.0876717	-0.0365878	0.255869	0.247448	FALSE	FALSE	FALSE	finngen_R12_E4_LACTONAS	17	61474977	0.0517926	421086	0.479922	Lactose intolerance, other/unspecified || id:finngen_R12_E4_LACTONAS	Lactose intolerance, other/unspecified	Lactose intolerance, other/unspecified || ||	TRUE	MedicineITLab	ebi-a-GCST90027470	17	59552338	0.0187876	3.06408e-06	7738	Gut bacterial pathway abundance (GALACTUROCAT.PWY..D.galacturonate.degradation.I)	TRUE	textfile	0.00292695415734388	22.70938669501	21.7759066074107	2	TRUE
rs11211643	G	A	G	A	0.0831748	0.0178427	0.51565	0.527702	FALSE	FALSE	FALSE	finngen_R12_E4_LACTONAS	2	1398816	0.044594	421086	0.689073	Lactose intolerance, other/unspecified || id:finngen_R12_E4_LACTONAS	Lactose intolerance, other/unspecified	Lactose intolerance, other/unspecified || ||	TRUE	MedicineITLab	ebi-a-GCST90027471	2	1402588	0.0163098	3.40244e-07	7738	Gut bacterial pathway abundance (GLCMANNANAUT.PWY..superpathway.of.N.acetylglucosamine..N.acetylmannosamine.and.N.acetylneuraminate.degradation)	TRUE	textfile	0.00345563490661337	26.8254907397483	26.0067605761671	2	TRUE
rs13193692	T	G	T	G	0.085911	0.039842	0.230994	0.287684	FALSE	FALSE	FALSE	finngen_R12_E4_LACTONAS	6	125758786	0.0492408	421086	0.418443	Lactose intolerance, other/unspecified || id:finngen_R12_E4_LACTONAS	Lactose intolerance, other/unspecified	Lactose intolerance, other/unspecified || ||	TRUE	MedicineITLab	ebi-a-GCST90027471	6	126079932	0.0193355	8.86441e-06	7738	Gut bacterial pathway abundance (GLCMANNANAUT.PWY..superpathway.of.N.acetylglucosamine..N.acetylmannosamine.and.N.acetylneuraminate.degradation)	TRUE	textfile	0.00262215265620294	20.3383030838399	19.7417993870901	2	TRUE
rs2467707	C	T	C	T	0.121636	-0.00749533	0.890023	0.90392	FALSE	FALSE	FALSE	finngen_R12_E4_LACTONAS	8	25684350	0.0755591	421086	0.920981	Lactose intolerance, other/unspecified || id:finngen_R12_E4_LACTONAS	Lactose intolerance, other/unspecified	Lactose intolerance, other/unspecified || ||	TRUE	MedicineITLab	ebi-a-GCST90027471	8	25541866	0.0256176	2.05305e-06	7738	Gut bacterial pathway abundance (GLCMANNANAUT.PWY..superpathway.of.N.acetylglucosamine..N.acetylmannosamine.and.N.acetylneuraminate.degradation)	TRUE	textfile	0.00289639209830748	22.4715757669947	22.5448515257262	2	TRUE
rs5756419	A	T	A	T	0.0829004	0.0335592	0.293243	0.324811	FALSE	TRUE	FALSE	finngen_R12_E4_LACTONAS	22	36950253	0.0477576	421086	0.482243	Lactose intolerance, other/unspecified || id:finngen_R12_E4_LACTONAS	Lactose intolerance, other/unspecified	Lactose intolerance, other/unspecified || ||	TRUE	MedicineITLab	ebi-a-GCST90027471	22	37346295	0.0178465	3.3979e-06	7738	Gut bacterial pathway abundance (GLCMANNANAUT.PWY..superpathway.of.N.acetylglucosamine..N.acetylmannosamine.and.N.acetylneuraminate.degradation)	TRUE	textfile	0.00284866264249474	22.1002102456574	21.5777988114256	2	TRUE
rs74949229	A	G	A	G	-0.144988	-0.0628474	0.0938701	0.0643844	FALSE	FALSE	FALSE	finngen_R12_E4_LACTONAS	10	9484983	0.0907098	421086	0.488409	Lactose intolerance, other/unspecified || id:finngen_R12_E4_LACTONAS	Lactose intolerance, other/unspecified	Lactose intolerance, other/unspecified || ||	TRUE	MedicineITLab	ebi-a-GCST90027471	10	9526946	0.0283792	3.23966e-07	7738	Gut bacterial pathway abundance (GLCMANNANAUT.PWY..superpathway.of.N.acetylglucosamine..N.acetylmannosamine.and.N.acetylneuraminate.degradation)	TRUE	textfile	0.00357611812421462	27.7641376447589	26.1014011243232	2	TRUE
rs75967282	C	G	C	G	-0.18223	0.0274785	0.0513866	0.141466	FALSE	TRUE	FALSE	finngen_R12_E4_LACTONAS	17	61443077	0.0642593	421086	0.668927	Lactose intolerance, other/unspecified || id:finngen_R12_E4_LACTONAS	Lactose intolerance, other/unspecified	Lactose intolerance, other/unspecified || ||	TRUE	MedicineITLab	ebi-a-GCST90027471	17	59520438	0.0378294	1.4562e-06	7738	Gut bacterial pathway abundance (GLCMANNANAUT.PWY..superpathway.of.N.acetylglucosamine..N.acetylmannosamine.and.N.acetylneuraminate.degradation)	TRUE	textfile	0.00323749334724159	25.1265957207457	23.2049610648489	2	TRUE
rs9445542	T	C	T	C	-0.116241	-0.0379222	0.126577	0.115025	FALSE	FALSE	FALSE	finngen_R12_E4_LACTONAS	6	65412164	0.0704214	421086	0.59023	Lactose intolerance, other/unspecified || id:finngen_R12_E4_LACTONAS	Lactose intolerance, other/unspecified	Lactose intolerance, other/unspecified || ||	TRUE	MedicineITLab	ebi-a-GCST90027471	6	66122057	0.0244585	2.00817e-06	7738	Gut bacterial pathway abundance (GLCMANNANAUT.PWY..superpathway.of.N.acetylglucosamine..N.acetylmannosamine.and.N.acetylneuraminate.degradation)	TRUE	textfile	0.00298763881382487	23.1816322079014	22.5870252333324	2	TRUE
rs2236141	T	C	T	C	0.19862	-0.0765521	0.125015	0.109804	FALSE	FALSE	FALSE	finngen_R12_E4_LACTONAS	22	28741882	0.0713668	421086	0.283425	Lactose intolerance, other/unspecified || id:finngen_R12_E4_LACTONAS	Lactose intolerance, other/unspecified	Lactose intolerance, other/unspecified || ||	TRUE	MedicineITLab	ebi-a-GCST90027472	22	29137870	0.0422383	2.57164e-06	7738	Gut bacterial pathway abundance (GLUCARDEG.PWY..D.glucarate.degradation.I)	TRUE	textfile	0.00863055419259654	67.3472109880797	22.1122580621049	2	TRUE
rs4557268	T	A	T	A	-0.153813	0.0482668	0.763887	0.773612	FALSE	TRUE	FALSE	finngen_R12_E4_LACTONAS	4	39011644	0.0536284	421086	0.368108	Lactose intolerance, other/unspecified || id:finngen_R12_E4_LACTONAS	Lactose intolerance, other/unspecified	Lactose intolerance, other/unspecified || ||	TRUE	MedicineITLab	ebi-a-GCST90027472	4	39013264	0.0345757	8.64311e-06	7738	Gut bacterial pathway abundance (GLUCARDEG.PWY..D.glucarate.degradation.I)	TRUE	textfile	0.00853424486974923	66.589206909831	19.7899238427486	2	TRUE
rs79950843	G	C	G	C	0.282755	-0.032188	0.0652969	0.0883291	FALSE	TRUE	FALSE	finngen_R12_E4_LACTONAS	11	33310910	0.0786623	421086	0.682398	Lactose intolerance, other/unspecified || id:finngen_R12_E4_LACTONAS	Lactose intolerance, other/unspecified	Lactose intolerance, other/unspecified || ||	TRUE	MedicineITLab	ebi-a-GCST90027472	11	33332456	0.0614621	4.21531e-06	7738	Gut bacterial pathway abundance (GLUCARDEG.PWY..D.glucarate.degradation.I)	TRUE	textfile	0.0097592586635366	76.2416873690987	21.1643920075292	2	TRUE
rs10866460	T	C	T	C	-0.0846938	0.0114501	0.393209	0.300238	FALSE	FALSE	FALSE	finngen_R12_E4_LACTONAS	4	58421938	0.0485738	421086	0.813645	Lactose intolerance, other/unspecified || id:finngen_R12_E4_LACTONAS	Lactose intolerance, other/unspecified	Lactose intolerance, other/unspecified || ||	TRUE	MedicineITLab	ebi-a-GCST90027473	4	59288104	0.0168551	5.03895e-07	7738	Gut bacterial pathway abundance (GLUCONEO.PWY..gluconeogenesis.I)	TRUE	textfile	0.00342291263093261	26.5706009585271	25.2487900471909	2	TRUE
rs117665320	A	G	A	G	-0.19331	0.100252	0.0631703	0.0350757	FALSE	FALSE	FALSE	finngen_R12_E4_LACTONAS	19	34684972	0.121247	421086	0.408328	Lactose intolerance, other/unspecified || id:finngen_R12_E4_LACTONAS	Lactose intolerance, other/unspecified	Lactose intolerance, other/unspecified || ||	TRUE	MedicineITLab	ebi-a-GCST90027473	19	35175877	0.0361138	8.66024e-08	7738	Gut bacterial pathway abundance (GLUCONEO.PWY..gluconeogenesis.I)	TRUE	textfile	0.00442295201087252	34.3679646143103	28.6524830651962	2	TRUE
rs75506401	C	T	C	T	-0.150857	0.173341	0.0687763	0.0347064	FALSE	FALSE	FALSE	finngen_R12_E4_LACTONAS	3	70989651	0.122155	421086	0.15589	Lactose intolerance, other/unspecified || id:finngen_R12_E4_LACTONAS	Lactose intolerance, other/unspecified	Lactose intolerance, other/unspecified || ||	TRUE	MedicineITLab	ebi-a-GCST90027473	3	71038802	0.0326449	3.81601e-06	7738	Gut bacterial pathway abundance (GLUCONEO.PWY..gluconeogenesis.I)	TRUE	textfile	0.00291510201753343	22.6171605379537	21.3550330881618	2	TRUE
rs77004407	A	C	A	C	0.1793	-0.0146419	0.0531697	0.0694352	FALSE	FALSE	FALSE	finngen_R12_E4_LACTONAS	14	31646022	0.0889339	421086	0.869229	Lactose intolerance, other/unspecified || id:finngen_R12_E4_LACTONAS	Lactose intolerance, other/unspecified	Lactose intolerance, other/unspecified || ||	TRUE	MedicineITLab	ebi-a-GCST90027473	14	32115228	0.036777	1.08633e-06	7738	Gut bacterial pathway abundance (GLUCONEO.PWY..gluconeogenesis.I)	TRUE	textfile	0.00323688248212015	25.1218393233057	23.7688395837749	2	TRUE
rs1250593	A	G	A	G	0.111221	-0.0186275	0.691906	0.714333	FALSE	FALSE	FALSE	finngen_R12_E4_LACTONAS	10	79235799	0.0492221	421086	0.705105	Lactose intolerance, other/unspecified || id:finngen_R12_E4_LACTONAS	Lactose intolerance, other/unspecified	Lactose intolerance, other/unspecified || ||	TRUE	MedicineITLab	ebi-a-GCST90027474	10	80995556	0.0246672	6.51703e-06	7738	Gut bacterial pathway abundance (GLUCOSE1PMETAB.PWY..glucose.and.glucose.1.phosphate.degradation)	TRUE	textfile	0.00527392469285199	41.0153935205782	20.32983626949	2	TRUE
rs13403023	C	G	C	G	-0.130473	-0.0452439	0.222549	0.262691	FALSE	TRUE	FALSE	finngen_R12_E4_LACTONAS	2	105182260	0.0503908	421086	0.36926	Lactose intolerance, other/unspecified || id:finngen_R12_E4_LACTONAS	Lactose intolerance, other/unspecified	Lactose intolerance, other/unspecified || ||	TRUE	MedicineITLab	ebi-a-GCST90027474	2	105798717	0.0274844	2.06281e-06	7738	Gut bacterial pathway abundance (GLUCOSE1PMETAB.PWY..glucose.and.glucose.1.phosphate.degradation)	TRUE	textfile	0.00589074151049278	45.840812703439	22.535581849875	2	TRUE
rs17097518	G	A	G	A	0.193953	0.150673	0.0766726	0.0672247	FALSE	FALSE	FALSE	finngen_R12_E4_LACTONAS	12	47040358	0.0894376	421086	0.0920513	Lactose intolerance, other/unspecified || id:finngen_R12_E4_LACTONAS	Lactose intolerance, other/unspecified	Lactose intolerance, other/unspecified || ||	TRUE	MedicineITLab	ebi-a-GCST90027474	12	47434141	0.0436641	8.91579e-06	7738	Gut bacterial pathway abundance (GLUCOSE1PMETAB.PWY..glucose.and.glucose.1.phosphate.degradation)	TRUE	textfile	0.00532621769206243	41.4242546638661	19.7307674122336	2	TRUE
rs2449502	T	G	T	G	0.153883	0.0339631	0.14791	0.0772707	FALSE	FALSE	FALSE	finngen_R12_E4_LACTONAS	8	97787690	0.083945	421086	0.685782	Lactose intolerance, other/unspecified || id:finngen_R12_E4_LACTONAS	Lactose intolerance, other/unspecified	Lactose intolerance, other/unspecified || ||	TRUE	MedicineITLab	ebi-a-GCST90027474	8	98799918	0.0333731	4.00765e-06	7738	Gut bacterial pathway abundance (GLUCOSE1PMETAB.PWY..glucose.and.glucose.1.phosphate.degradation)	TRUE	textfile	0.0059688998229559	46.4526804263596	21.261220388243	2	TRUE
rs2723521	C	T	C	T	0.115642	-0.0395863	0.630932	0.620113	FALSE	FALSE	FALSE	finngen_R12_E4_LACTONAS	7	17774027	0.0458698	421086	0.38813	Lactose intolerance, other/unspecified || id:finngen_R12_E4_LACTONAS	Lactose intolerance, other/unspecified	Lactose intolerance, other/unspecified || ||	TRUE	MedicineITLab	ebi-a-GCST90027474	7	17813651	0.0239472	1.37196e-06	7738	Gut bacterial pathway abundance (GLUCOSE1PMETAB.PWY..glucose.and.glucose.1.phosphate.degradation)	TRUE	textfile	0.00622802188482037	48.481923783311	23.3196326904268	2	TRUE
rs4747915	A	T	A	T	0.111955	-0.0622207	0.330399	0.283628	FALSE	TRUE	FALSE	finngen_R12_E4_LACTONAS	10	11476096	0.0493637	421086	0.207505	Lactose intolerance, other/unspecified || id:finngen_R12_E4_LACTONAS	Lactose intolerance, other/unspecified	Lactose intolerance, other/unspecified || ||	TRUE	MedicineITLab	ebi-a-GCST90027474	10	11518095	0.0247343	6.00219e-06	7738	Gut bacterial pathway abundance (GLUCOSE1PMETAB.PWY..glucose.and.glucose.1.phosphate.degradation)	TRUE	textfile	0.00554589703235298	43.1423223196038	20.4874421642336	2	TRUE
rs72700025	A	G	A	G	0.172204	-0.0448621	0.106642	0.17884	FALSE	FALSE	FALSE	finngen_R12_E4_LACTONAS	9	24049519	0.0581147	421086	0.440139	Lactose intolerance, other/unspecified || id:finngen_R12_E4_LACTONAS	Lactose intolerance, other/unspecified	Lactose intolerance, other/unspecified || ||	TRUE	MedicineITLab	ebi-a-GCST90027474	9	24049517	0.0370412	3.3358e-06	7738	Gut bacterial pathway abundance (GLUCOSE1PMETAB.PWY..glucose.and.glucose.1.phosphate.degradation)	TRUE	textfile	0.00565028401167348	43.9589778238738	21.6130657518287	2	TRUE
rs76562182	A	G	A	G	-0.203736	0.111203	0.0693061	0.0446512	FALSE	FALSE	FALSE	finngen_R12_E4_LACTONAS	13	108579837	0.107171	421086	0.299445	Lactose intolerance, other/unspecified || id:finngen_R12_E4_LACTONAS	Lactose intolerance, other/unspecified	Lactose intolerance, other/unspecified || ||	TRUE	MedicineITLab	ebi-a-GCST90027474	13	109232185	0.0451874	6.52289e-06	7738	Gut bacterial pathway abundance (GLUCOSE1PMETAB.PWY..glucose.and.glucose.1.phosphate.degradation)	TRUE	textfile	0.00535480764272532	41.6478079242989	20.3282898053394	2	TRUE
rs10170790	T	C	T	C	-0.0855325	0.011018	0.552267	0.639757	FALSE	FALSE	FALSE	finngen_R12_E4_LACTONAS	2	5375412	0.0465224	421086	0.812786	Lactose intolerance, other/unspecified || id:finngen_R12_E4_LACTONAS	Lactose intolerance, other/unspecified	Lactose intolerance, other/unspecified || ||	TRUE	MedicineITLab	ebi-a-GCST90027475	2	5515545	0.019134	7.81538e-06	7738	Gut bacterial pathway abundance (GLYCOCAT.PWY..glycogen.degradation.I..bacterial.)	TRUE	textfile	0.00361793305163547	28.0899576737388	19.9825446873398	2	TRUE
rs115001375	C	T	C	T	-0.175844	-0.127588	0.0755566	0.0657602	FALSE	FALSE	FALSE	finngen_R12_E4_LACTONAS	1	82553043	0.0894648	421086	0.153832	Lactose intolerance, other/unspecified || id:finngen_R12_E4_LACTONAS	Lactose intolerance, other/unspecified	Lactose intolerance, other/unspecified || ||	TRUE	MedicineITLab	ebi-a-GCST90027475	1	83018726	0.0352956	6.29158e-07	7738	Gut bacterial pathway abundance (GLYCOCAT.PWY..glycogen.degradation.I..bacterial.)	TRUE	textfile	0.00431954335259321	33.5609553773681	24.8206968651907	2	TRUE
rs1576166	T	C	T	C	0.0903842	-0.00975641	0.560505	0.576936	FALSE	FALSE	FALSE	finngen_R12_E4_LACTONAS	13	109535894	0.0451277	421086	0.828835	Lactose intolerance, other/unspecified || id:finngen_R12_E4_LACTONAS	Lactose intolerance, other/unspecified	Lactose intolerance, other/unspecified || ||	TRUE	MedicineITLab	ebi-a-GCST90027475	13	110188241	0.0201903	7.58316e-06	7738	Gut bacterial pathway abundance (GLYCOCAT.PWY..glycogen.degradation.I..bacterial.)	TRUE	textfile	0.0040248385324798	31.2619752900124	20.0400819316147	2	TRUE
rs2056101	T	C	T	C	0.0909124	0.036065	0.535799	0.617993	FALSE	FALSE	FALSE	finngen_R12_E4_LACTONAS	2	11069694	0.0458824	421086	0.431849	Lactose intolerance, other/unspecified || id:finngen_R12_E4_LACTONAS	Lactose intolerance, other/unspecified	Lactose intolerance, other/unspecified || ||	TRUE	MedicineITLab	ebi-a-GCST90027475	2	11209820	0.0188903	1.48953e-06	7738	Gut bacterial pathway abundance (GLYCOCAT.PWY..glycogen.degradation.I..bacterial.)	TRUE	textfile	0.0041113477459564	31.93668899704	23.1615988531134	2	TRUE
rs35098678	G	T	G	T	-0.116245	-0.00159673	0.170274	0.139975	FALSE	FALSE	FALSE	finngen_R12_E4_LACTONAS	21	46070318	0.0644343	421086	0.98023	Lactose intolerance, other/unspecified || id:finngen_R12_E4_LACTONAS	Lactose intolerance, other/unspecified	Lactose intolerance, other/unspecified || ||	TRUE	MedicineITLab	ebi-a-GCST90027475	21	47490232	0.0261238	8.59627e-06	7738	Gut bacterial pathway abundance (GLYCOCAT.PWY..glycogen.degradation.I..bacterial.)	TRUE	textfile	0.00381822570374708	29.6510082861677	19.8004865998447	2	TRUE
rs35296932	G	A	G	A	-0.102628	0.0108701	0.242946	0.287908	FALSE	FALSE	FALSE	finngen_R12_E4_LACTONAS	3	41007610	0.0492817	421086	0.825427	Lactose intolerance, other/unspecified || id:finngen_R12_E4_LACTONAS	Lactose intolerance, other/unspecified	Lactose intolerance, other/unspecified || ||	TRUE	MedicineITLab	ebi-a-GCST90027475	3	41049101	0.0223393	4.3468e-06	7738	Gut bacterial pathway abundance (GLYCOCAT.PWY..glycogen.degradation.I..bacterial.)	TRUE	textfile	0.0038743454217664	30.0885094616655	21.105352505038	2	TRUE
rs35902953	C	T	C	T	-0.110677	-0.0271805	0.176468	0.12855	FALSE	FALSE	FALSE	finngen_R12_E4_LACTONAS	15	100132864	0.0661035	421086	0.68094	Lactose intolerance, other/unspecified || id:finngen_R12_E4_LACTONAS	Lactose intolerance, other/unspecified	Lactose intolerance, other/unspecified || ||	TRUE	MedicineITLab	ebi-a-GCST90027475	15	100673069	0.0246929	7.38924e-06	7738	Gut bacterial pathway abundance (GLYCOCAT.PWY..glycogen.degradation.I..bacterial.)	TRUE	textfile	0.00356033772377504	27.6411845833256	20.0895663439565	2	TRUE
rs41474647	T	C	T	C	0.127405	0.0246445	0.136106	0.279862	FALSE	FALSE	FALSE	finngen_R12_E4_LACTONAS	12	125065410	0.0498182	421086	0.620819	Lactose intolerance, other/unspecified || id:finngen_R12_E4_LACTONAS	Lactose intolerance, other/unspecified	Lactose intolerance, other/unspecified || ||	TRUE	MedicineITLab	ebi-a-GCST90027475	12	125549956	0.0271228	2.63585e-06	7738	Gut bacterial pathway abundance (GLYCOCAT.PWY..glycogen.degradation.I..bacterial.)	TRUE	textfile	0.00381716267458421	29.6427215408222	22.0649984507913	2	TRUE
rs59657730	G	A	G	A	0.110105	0.0374656	0.559955	0.615464	FALSE	FALSE	FALSE	finngen_R12_E4_LACTONAS	6	46454988	0.0456418	421086	0.411725	Lactose intolerance, other/unspecified || id:finngen_R12_E4_LACTONAS	Lactose intolerance, other/unspecified	Lactose intolerance, other/unspecified || ||	TRUE	MedicineITLab	ebi-a-GCST90027475	6	46422725	0.0199672	3.50155e-08	7738	Gut bacterial pathway abundance (GLYCOCAT.PWY..glycogen.degradation.I..bacterial.)	TRUE	textfile	0.00597439999362047	46.4957425144295	30.4074321561426	2	TRUE
rs738153	T	A	T	A	0.187256	0.0309183	0.0581388	0.0646108	FALSE	TRUE	FALSE	finngen_R12_E4_LACTONAS	22	27129676	0.0914993	421086	0.735433	Lactose intolerance, other/unspecified || id:finngen_R12_E4_LACTONAS	Lactose intolerance, other/unspecified	Lactose intolerance, other/unspecified || ||	TRUE	MedicineITLab	ebi-a-GCST90027475	22	27525638	0.0422665	9.40763e-06	7738	Gut bacterial pathway abundance (GLYCOCAT.PWY..glycogen.degradation.I..bacterial.)	TRUE	textfile	0.00384020536469626	29.8223526599629	19.6281293640284	2	TRUE
rs978052	T	A	T	A	0.14247	-0.0935217	0.104279	0.142644	FALSE	TRUE	FALSE	finngen_R12_E4_LACTONAS	19	31017240	0.0637698	421086	0.142498	Lactose intolerance, other/unspecified || id:finngen_R12_E4_LACTONAS	Lactose intolerance, other/unspecified	Lactose intolerance, other/unspecified || ||	TRUE	MedicineITLab	ebi-a-GCST90027475	19	31508146	0.0316872	6.91958e-06	7738	Gut bacterial pathway abundance (GLYCOCAT.PWY..glycogen.degradation.I..bacterial.)	TRUE	textfile	0.00379180904608947	29.4450849199103	20.2152500947271	2	TRUE
rs10460443	A	G	A	G	0.10428	0.102531	0.789414	0.77924	FALSE	FALSE	FALSE	finngen_R12_E4_LACTONAS	2	240149850	0.0551154	421086	0.0628434	Lactose intolerance, other/unspecified || id:finngen_R12_E4_LACTONAS	Lactose intolerance, other/unspecified	Lactose intolerance, other/unspecified || ||	TRUE	MedicineITLab	ebi-a-GCST90027476	2	241089267	0.0224112	3.27069e-06	7738	Gut bacterial pathway abundance (GLYCOGENSYNTH.PWY..glycogen.biosynthesis.I..from.ADP.D.Glucose.)	TRUE	textfile	0.0036154833034007	28.0708685918135	21.6506940208567	2	TRUE
rs10514997	T	C	T	C	-0.15594	-0.00819019	0.0567666	0.131531	FALSE	FALSE	FALSE	finngen_R12_E4_LACTONAS	17	52221661	0.065608	421086	0.900654	Lactose intolerance, other/unspecified || id:finngen_R12_E4_LACTONAS	Lactose intolerance, other/unspecified	Lactose intolerance, other/unspecified || ||	TRUE	MedicineITLab	ebi-a-GCST90027476	17	50299021	0.0350463	8.60518e-06	7738	Gut bacterial pathway abundance (GLYCOGENSYNTH.PWY..glycogen.biosynthesis.I..from.ADP.D.Glucose.)	TRUE	textfile	0.00260409671329767	20.197889431555	19.7984281246983	2	TRUE
rs115668747	G	T	G	T	-0.169625	0.0611362	0.0571408	0.0334489	FALSE	FALSE	FALSE	finngen_R12_E4_LACTONAS	3	155189644	0.126175	421086	0.628005	Lactose intolerance, other/unspecified || id:finngen_R12_E4_LACTONAS	Lactose intolerance, other/unspecified	Lactose intolerance, other/unspecified || ||	TRUE	MedicineITLab	ebi-a-GCST90027476	3	154907433	0.037591	6.41062e-06	7738	Gut bacterial pathway abundance (GLYCOGENSYNTH.PWY..glycogen.biosynthesis.I..from.ADP.D.Glucose.)	TRUE	textfile	0.00310029397643587	24.058462508104	20.3616028947978	2	TRUE
rs17746902	T	G	T	G	-0.0880821	0.0153096	0.660202	0.647169	FALSE	FALSE	FALSE	finngen_R12_E4_LACTONAS	8	22634467	0.0466908	421086	0.742992	Lactose intolerance, other/unspecified || id:finngen_R12_E4_LACTONAS	Lactose intolerance, other/unspecified	Lactose intolerance, other/unspecified || ||	TRUE	MedicineITLab	ebi-a-GCST90027476	8	22491980	0.0172082	3.07815e-07	7738	Gut bacterial pathway abundance (GLYCOGENSYNTH.PWY..glycogen.biosynthesis.I..from.ADP.D.Glucose.)	TRUE	textfile	0.00348099155918822	27.0230175980426	26.2001893905016	2	TRUE
rs2064592	T	G	T	G	-0.0742577	-0.0569632	0.632553	0.596907	FALSE	FALSE	FALSE	finngen_R12_E4_LACTONAS	6	56609721	0.0456793	421086	0.212388	Lactose intolerance, other/unspecified || id:finngen_R12_E4_LACTONAS	Lactose intolerance, other/unspecified	Lactose intolerance, other/unspecified || ||	TRUE	MedicineITLab	ebi-a-GCST90027476	6	56474519	0.0166735	8.44306e-06	7738	Gut bacterial pathway abundance (GLYCOGENSYNTH.PWY..glycogen.biosynthesis.I..from.ADP.D.Glucose.)	TRUE	textfile	0.00256333052111819	19.8808861937376	19.8348737027655	2	TRUE
rs2452966	T	C	T	C	0.078063	0.0509849	0.66551	0.559299	FALSE	FALSE	FALSE	finngen_R12_E4_LACTONAS	6	92027860	0.0447858	421086	0.254946	Lactose intolerance, other/unspecified || id:finngen_R12_E4_LACTONAS	Lactose intolerance, other/unspecified	Lactose intolerance, other/unspecified || ||	TRUE	MedicineITLab	ebi-a-GCST90027476	6	92737578	0.0172351	5.9182e-06	7738	Gut bacterial pathway abundance (GLYCOGENSYNTH.PWY..glycogen.biosynthesis.I..from.ADP.D.Glucose.)	TRUE	textfile	0.00271305247993579	21.0452709092145	20.5145908506026	2	TRUE
rs2698174	A	G	A	G	0.162424	-0.0748995	0.945871	0.954695	FALSE	FALSE	FALSE	finngen_R12_E4_LACTONAS	18	71078874	0.106741	421086	0.48287	Lactose intolerance, other/unspecified || id:finngen_R12_E4_LACTONAS	Lactose intolerance, other/unspecified	Lactose intolerance, other/unspecified || ||	TRUE	MedicineITLab	ebi-a-GCST90027476	18	68746110	0.0362775	7.56049e-06	7738	Gut bacterial pathway abundance (GLYCOGENSYNTH.PWY..glycogen.biosynthesis.I..from.ADP.D.Glucose.)	TRUE	textfile	0.00270142125821149	20.9548026027368	20.04590656082	2	TRUE
rs297276	T	G	T	G	0.0740137	0.0595283	0.364924	0.360716	FALSE	FALSE	FALSE	finngen_R12_E4_LACTONAS	4	27645542	0.0464433	421086	0.199933	Lactose intolerance, other/unspecified || id:finngen_R12_E4_LACTONAS	Lactose intolerance, other/unspecified	Lactose intolerance, other/unspecified || ||	TRUE	MedicineITLab	ebi-a-GCST90027476	4	27647164	0.0167416	9.8272e-06	7738	Gut bacterial pathway abundance (GLYCOGENSYNTH.PWY..glycogen.biosynthesis.I..from.ADP.D.Glucose.)	TRUE	textfile	0.00253911489944112	19.6925946224911	19.5447584892875	2	TRUE
rs4530151	C	T	C	T	-0.0775274	-0.0412567	0.558291	0.58132	FALSE	FALSE	FALSE	finngen_R12_E4_LACTONAS	16	77938571	0.0454343	421086	0.363852	Lactose intolerance, other/unspecified || id:finngen_R12_E4_LACTONAS	Lactose intolerance, other/unspecified	Lactose intolerance, other/unspecified || ||	TRUE	MedicineITLab	ebi-a-GCST90027476	16	77972468	0.0171934	6.50924e-06	7738	Gut bacterial pathway abundance (GLYCOGENSYNTH.PWY..glycogen.biosynthesis.I..from.ADP.D.Glucose.)	TRUE	textfile	0.00296440344783882	23.0008087492404	20.3323185325982	2	TRUE
rs56963659	T	C	T	C	0.123668	-0.0284381	0.0944416	0.0936369	FALSE	FALSE	FALSE	finngen_R12_E4_LACTONAS	9	133483072	0.0766132	421086	0.710497	Lactose intolerance, other/unspecified || id:finngen_R12_E4_LACTONAS	Lactose intolerance, other/unspecified	Lactose intolerance, other/unspecified || ||	TRUE	MedicineITLab	ebi-a-GCST90027476	9	136348194	0.0279319	9.53345e-06	7738	Gut bacterial pathway abundance (GLYCOGENSYNTH.PWY..glycogen.biosynthesis.I..from.ADP.D.Glucose.)	TRUE	textfile	0.00261592006978297	20.2898342444537	19.6026017818023	2	TRUE
rs61295363	A	T	A	T	0.156802	-0.0706783	0.0652665	0.044993	FALSE	TRUE	FALSE	finngen_R12_E4_LACTONAS	1	89917391	0.106728	421086	0.507825	Lactose intolerance, other/unspecified || id:finngen_R12_E4_LACTONAS	Lactose intolerance, other/unspecified	Lactose intolerance, other/unspecified || ||	TRUE	MedicineITLab	ebi-a-GCST90027476	1	90382950	0.0329529	1.95173e-06	7738	Gut bacterial pathway abundance (GLYCOGENSYNTH.PWY..glycogen.biosynthesis.I..from.ADP.D.Glucose.)	TRUE	textfile	0.00299993139240811	23.2772995533296	22.6420588418236	2	TRUE
rs7206354	C	A	C	A	0.0784659	0.0265172	0.343727	0.31222	FALSE	FALSE	FALSE	finngen_R12_E4_LACTONAS	16	54696952	0.0478785	421086	0.579685	Lactose intolerance, other/unspecified || id:finngen_R12_E4_LACTONAS	Lactose intolerance, other/unspecified	Lactose intolerance, other/unspecified || ||	TRUE	MedicineITLab	ebi-a-GCST90027476	16	54730864	0.0174082	6.56236e-06	7738	Gut bacterial pathway abundance (GLYCOGENSYNTH.PWY..glycogen.biosynthesis.I..from.ADP.D.Glucose.)	TRUE	textfile	0.00277773046056371	21.5483784300618	20.3167476205935	2	TRUE
rs10166293	A	G	A	G	0.130987	0.0156437	0.451165	0.494287	FALSE	FALSE	FALSE	finngen_R12_E4_LACTONAS	2	51777872	0.044592	421086	0.725723	Lactose intolerance, other/unspecified || id:finngen_R12_E4_LACTONAS	Lactose intolerance, other/unspecified	Lactose intolerance, other/unspecified || ||	TRUE	MedicineITLab	ebi-a-GCST90027477	2	52005010	0.02854	4.44109e-06	7738	Gut bacterial pathway abundance (GLYCOL.GLYOXDEG.PWY..superpathway.of.glycol.metabolism.and.degradation)	TRUE	textfile	0.00849696025966488	66.2957973240125	21.0643689808965	2	TRUE
rs2514587	A	G	A	G	0.133181	-0.0218389	0.629148	0.722305	FALSE	FALSE	FALSE	finngen_R12_E4_LACTONAS	8	118587453	0.049773	421086	0.660827	Lactose intolerance, other/unspecified || id:finngen_R12_E4_LACTONAS	Lactose intolerance, other/unspecified	Lactose intolerance, other/unspecified || ||	TRUE	MedicineITLab	ebi-a-GCST90027477	8	119599692	0.0298082	7.89787e-06	7738	Gut bacterial pathway abundance (GLYCOL.GLYOXDEG.PWY..superpathway.of.glycol.metabolism.and.degradation)	TRUE	textfile	0.00827690526707845	64.5645336749596	19.9624131662591	2	TRUE
rs34317346	A	G	A	G	0.285613	-0.116726	0.0582946	0.052248	FALSE	FALSE	FALSE	finngen_R12_E4_LACTONAS	12	28477520	0.100442	421086	0.245184	Lactose intolerance, other/unspecified || id:finngen_R12_E4_LACTONAS	Lactose intolerance, other/unspecified	Lactose intolerance, other/unspecified || ||	TRUE	MedicineITLab	ebi-a-GCST90027477	12	28630453	0.062907	5.61914e-06	7738	Gut bacterial pathway abundance (GLYCOL.GLYOXDEG.PWY..superpathway.of.glycol.metabolism.and.degradation)	TRUE	textfile	0.00895631428651308	69.9122029828421	20.613796914213	2	TRUE
rs3781339	T	C	T	C	0.166232	-0.0334779	0.187134	0.241798	FALSE	FALSE	FALSE	finngen_R12_E4_LACTONAS	10	103668394	0.0521506	421086	0.520908	Lactose intolerance, other/unspecified || id:finngen_R12_E4_LACTONAS	Lactose intolerance, other/unspecified	Lactose intolerance, other/unspecified || ||	TRUE	MedicineITLab	ebi-a-GCST90027477	10	105428152	0.0362705	4.5811e-06	7738	Gut bacterial pathway abundance (GLYCOL.GLYOXDEG.PWY..superpathway.of.glycol.metabolism.and.degradation)	TRUE	textfile	0.00840680386316237	65.5864067430021	21.0049752976917	2	TRUE
rs4332610	A	G	A	G	-0.124159	0.10836	0.514629	0.521787	FALSE	FALSE	FALSE	finngen_R12_E4_LACTONAS	12	70887069	0.0445508	421086	0.0150041	Lactose intolerance, other/unspecified || id:finngen_R12_E4_LACTONAS	Lactose intolerance, other/unspecified	Lactose intolerance, other/unspecified || ||	TRUE	MedicineITLab	ebi-a-GCST90027477	12	71280849	0.027764	7.75104e-06	7738	Gut bacterial pathway abundance (GLYCOL.GLYOXDEG.PWY..superpathway.of.glycol.metabolism.and.degradation)	TRUE	textfile	0.00770113058920472	60.0383090967971	19.9982659961508	2	TRUE
rs61802172	A	G	A	G	0.18177	0.0214973	0.149788	0.15404	FALSE	FALSE	FALSE	finngen_R12_E4_LACTONAS	1	86082986	0.0615995	421086	0.7271	Lactose intolerance, other/unspecified || id:finngen_R12_E4_LACTONAS	Lactose intolerance, other/unspecified	Lactose intolerance, other/unspecified || ||	TRUE	MedicineITLab	ebi-a-GCST90027477	1	86548669	0.0400524	5.67061e-06	7738	Gut bacterial pathway abundance (GLYCOL.GLYOXDEG.PWY..superpathway.of.glycol.metabolism.and.degradation)	TRUE	textfile	0.00841547554876584	65.6546338107501	20.5962106454518	2	TRUE
rs61861701	G	A	G	A	0.159157	-0.0240998	0.257808	0.18537	FALSE	FALSE	FALSE	finngen_R12_E4_LACTONAS	10	110605246	0.0578295	421086	0.67687	Lactose intolerance, other/unspecified || id:finngen_R12_E4_LACTONAS	Lactose intolerance, other/unspecified	Lactose intolerance, other/unspecified || ||	TRUE	MedicineITLab	ebi-a-GCST90027477	10	112365004	0.0335114	2.04089e-06	7738	Gut bacterial pathway abundance (GLYCOL.GLYOXDEG.PWY..superpathway.of.glycol.metabolism.and.degradation)	TRUE	textfile	0.00969380196011978	75.725318201499	22.5562212304012	2	TRUE
rs72822615	T	C	T	C	0.183866	0.00465256	0.172729	0.264081	FALSE	FALSE	FALSE	finngen_R12_E4_LACTONAS	5	168315378	0.0505799	421086	0.926711	Lactose intolerance, other/unspecified || id:finngen_R12_E4_LACTONAS	Lactose intolerance, other/unspecified	Lactose intolerance, other/unspecified || ||	TRUE	MedicineITLab	ebi-a-GCST90027477	5	167742383	0.0372448	7.94548e-07	7738	Gut bacterial pathway abundance (GLYCOL.GLYOXDEG.PWY..superpathway.of.glycol.metabolism.and.degradation)	TRUE	textfile	0.00966153009461836	75.4707598293223	24.3708997494339	2	TRUE
rs72943027	G	T	G	T	0.189798	0.0324136	0.134399	0.144739	FALSE	FALSE	FALSE	finngen_R12_E4_LACTONAS	2	105254277	0.0636736	421086	0.610711	Lactose intolerance, other/unspecified || id:finngen_R12_E4_LACTONAS	Lactose intolerance, other/unspecified	Lactose intolerance, other/unspecified || ||	TRUE	MedicineITLab	ebi-a-GCST90027477	2	105870734	0.0429028	9.69349e-06	7738	Gut bacterial pathway abundance (GLYCOL.GLYOXDEG.PWY..superpathway.of.glycol.metabolism.and.degradation)	TRUE	textfile	0.00838160222050982	65.3881320909929	19.5709537139243	2	TRUE
rs73024197	A	C	A	C	-0.210026	0.00399384	0.116768	0.10735	FALSE	FALSE	FALSE	finngen_R12_E4_LACTONAS	19	29672107	0.0722274	421086	0.955903	Lactose intolerance, other/unspecified || id:finngen_R12_E4_LACTONAS	Lactose intolerance, other/unspecified	Lactose intolerance, other/unspecified || ||	TRUE	MedicineITLab	ebi-a-GCST90027477	19	30163014	0.0444604	2.31377e-06	7738	Gut bacterial pathway abundance (GLYCOL.GLYOXDEG.PWY..superpathway.of.glycol.metabolism.and.degradation)	TRUE	textfile	0.00909860382359373	71.0331012257353	22.315128453999	2	TRUE
rs7776094	A	C	A	C	-0.242195	-0.159279	0.0742795	0.0268747	FALSE	FALSE	FALSE	finngen_R12_E4_LACTONAS	6	82902197	0.137404	421086	0.246376	Lactose intolerance, other/unspecified || id:finngen_R12_E4_LACTONAS	Lactose intolerance, other/unspecified	Lactose intolerance, other/unspecified || ||	TRUE	MedicineITLab	ebi-a-GCST90027477	6	83611916	0.0536335	6.30957e-06	7738	Gut bacterial pathway abundance (GLYCOL.GLYOXDEG.PWY..superpathway.of.glycol.metabolism.and.degradation)	TRUE	textfile	0.00806694683610557	62.9134199380304	20.3919176339258	2	TRUE
rs10814610	T	C	T	C	-0.164834	-0.0295429	0.151425	0.156838	FALSE	FALSE	FALSE	finngen_R12_E4_LACTONAS	9	3781877	0.0621086	421086	0.634312	Lactose intolerance, other/unspecified || id:finngen_R12_E4_LACTONAS	Lactose intolerance, other/unspecified	Lactose intolerance, other/unspecified || ||	TRUE	MedicineITLab	ebi-a-GCST90027478	9	3781877	0.033329	7.5891e-07	7738	Gut bacterial pathway abundance (GOLPDLCAT.PWY..superpathway.of.glycerol.degradation.to.1.3.propanediol)	TRUE	textfile	0.00698250742548633	54.3965014186384	24.4595818783214	2	TRUE
rs12698863	A	T	A	T	-0.136533	0.0890899	0.154424	0.156987	FALSE	TRUE	FALSE	finngen_R12_E4_LACTONAS	7	70169252	0.0613011	421086	0.146136	Lactose intolerance, other/unspecified || id:finngen_R12_E4_LACTONAS	Lactose intolerance, other/unspecified	Lactose intolerance, other/unspecified || ||	TRUE	MedicineITLab	ebi-a-GCST90027478	7	69634238	0.0304116	7.13888e-06	7738	Gut bacterial pathway abundance (GOLPDLCAT.PWY..superpathway.of.glycerol.degradation.to.1.3.propanediol)	TRUE	textfile	0.00486824814604859	37.8450065407612	20.1556462113663	2	TRUE
rs13214578	C	T	C	T	0.136276	-0.0258074	0.829373	0.781789	FALSE	FALSE	FALSE	finngen_R12_E4_LACTONAS	6	43734136	0.053941	421086	0.632339	Lactose intolerance, other/unspecified || id:finngen_R12_E4_LACTONAS	Lactose intolerance, other/unspecified	Lactose intolerance, other/unspecified || ||	TRUE	MedicineITLab	ebi-a-GCST90027478	6	43701873	0.0292969	3.29473e-06	7738	Gut bacterial pathway abundance (GOLPDLCAT.PWY..superpathway.of.glycerol.degradation.to.1.3.propanediol)	TRUE	textfile	0.00525613363862976	40.8763011298311	21.6369189283064	2	TRUE
rs16851440	C	T	C	T	-0.0995905	-0.0424267	0.562248	0.523671	FALSE	FALSE	FALSE	finngen_R12_E4_LACTONAS	3	105685187	0.0445818	421086	0.341269	Lactose intolerance, other/unspecified || id:finngen_R12_E4_LACTONAS	Lactose intolerance, other/unspecified	Lactose intolerance, other/unspecified || ||	TRUE	MedicineITLab	ebi-a-GCST90027478	3	105404031	0.0222116	7.3355e-06	7738	Gut bacterial pathway abundance (GOLPDLCAT.PWY..superpathway.of.glycerol.degradation.to.1.3.propanediol)	TRUE	textfile	0.00488227096996006	37.9545526341144	20.1037066229124	2	TRUE
rs34039849	A	G	A	G	0.169988	0.0276641	0.0923128	0.0754634	FALSE	FALSE	FALSE	finngen_R12_E4_LACTONAS	5	130241267	0.0838746	421086	0.74153	Lactose intolerance, other/unspecified || id:finngen_R12_E4_LACTONAS	Lactose intolerance, other/unspecified	Lactose intolerance, other/unspecified || ||	TRUE	MedicineITLab	ebi-a-GCST90027478	5	129576960	0.0383437	9.28154e-06	7738	Gut bacterial pathway abundance (GOLPDLCAT.PWY..superpathway.of.glycerol.degradation.to.1.3.propanediol)	TRUE	textfile	0.00484244458243874	37.6434375499743	19.6538886972182	2	TRUE
rs4024642	C	A	C	A	0.111836	-0.0687835	0.720903	0.701796	FALSE	FALSE	FALSE	finngen_R12_E4_LACTONAS	3	23869771	0.0485963	421086	0.15695	Lactose intolerance, other/unspecified || id:finngen_R12_E4_LACTONAS	Lactose intolerance, other/unspecified	Lactose intolerance, other/unspecified || ||	TRUE	MedicineITLab	ebi-a-GCST90027478	3	23911262	0.0247258	6.09537e-06	7738	Gut bacterial pathway abundance (GOLPDLCAT.PWY..superpathway.of.glycerol.degradation.to.1.3.propanediol)	TRUE	textfile	0.00503298049851448	39.1320881731496	20.4579704402155	2	TRUE
rs4302037	T	C	T	C	0.105	-0.0442326	0.537511	0.586852	FALSE	FALSE	FALSE	finngen_R12_E4_LACTONAS	16	25474904	0.0453554	421086	0.329439	Lactose intolerance, other/unspecified || id:finngen_R12_E4_LACTONAS	Lactose intolerance, other/unspecified	Lactose intolerance, other/unspecified || ||	TRUE	MedicineITLab	ebi-a-GCST90027478	16	25486225	0.02272	3.81013e-06	7738	Gut bacterial pathway abundance (GOLPDLCAT.PWY..superpathway.of.glycerol.degradation.to.1.3.propanediol)	TRUE	textfile	0.00548147399358195	42.6384041176487	21.3580669757984	2	TRUE
rs57224868	A	G	A	G	0.120247	0.0435434	0.780381	0.777402	FALSE	FALSE	FALSE	finngen_R12_E4_LACTONAS	18	11878788	0.0536389	421086	0.416914	Lactose intolerance, other/unspecified || id:finngen_R12_E4_LACTONAS	Lactose intolerance, other/unspecified	Lactose intolerance, other/unspecified || ||	TRUE	MedicineITLab	ebi-a-GCST90027478	18	11878787	0.0270269	8.62085e-06	7738	Gut bacterial pathway abundance (GOLPDLCAT.PWY..superpathway.of.glycerol.degradation.to.1.3.propanediol)	TRUE	textfile	0.00495627154642864	38.5326951839192	19.7950239141085	2	TRUE
rs5998901	C	T	C	T	0.160175	0.0742954	0.136341	0.0810543	FALSE	FALSE	FALSE	finngen_R12_E4_LACTONAS	22	33381273	0.081129	421086	0.359788	Lactose intolerance, other/unspecified || id:finngen_R12_E4_LACTONAS	Lactose intolerance, other/unspecified	Lactose intolerance, other/unspecified || ||	TRUE	MedicineITLab	ebi-a-GCST90027478	22	33777259	0.0325027	8.30539e-07	7738	Gut bacterial pathway abundance (GOLPDLCAT.PWY..superpathway.of.glycerol.degradation.to.1.3.propanediol)	TRUE	textfile	0.0060421045950834	47.0258562899423	24.2856978063832	2	TRUE
rs61861334	C	T	C	T	-0.147413	0.0439247	0.16831	0.157493	FALSE	FALSE	FALSE	finngen_R12_E4_LACTONAS	10	104207417	0.0619117	421086	0.478031	Lactose intolerance, other/unspecified || id:finngen_R12_E4_LACTONAS	Lactose intolerance, other/unspecified	Lactose intolerance, other/unspecified || ||	TRUE	MedicineITLab	ebi-a-GCST90027478	10	105967175	0.0316697	3.24452e-06	7738	Gut bacterial pathway abundance (GOLPDLCAT.PWY..superpathway.of.glycerol.degradation.to.1.3.propanediol)	TRUE	textfile	0.006083772487578	47.352143632563	21.666246026309	2	TRUE
rs72829113	T	C	T	C	-0.116136	-0.00991624	0.345764	0.383218	FALSE	FALSE	FALSE	finngen_R12_E4_LACTONAS	17	43029818	0.0458355	421086	0.82872	Lactose intolerance, other/unspecified || id:finngen_R12_E4_LACTONAS	Lactose intolerance, other/unspecified	Lactose intolerance, other/unspecified || ||	TRUE	MedicineITLab	ebi-a-GCST90027478	17	41181835	0.0234953	7.69538e-07	7738	Gut bacterial pathway abundance (GOLPDLCAT.PWY..superpathway.of.glycerol.degradation.to.1.3.propanediol)	TRUE	textfile	0.00610208053277785	47.4955164680031	24.4327155149635	2	TRUE
rs7302060	C	T	C	T	-0.0995836	-0.0341364	0.387103	0.374138	FALSE	FALSE	FALSE	finngen_R12_E4_LACTONAS	12	56435308	0.0460434	421086	0.458453	Lactose intolerance, other/unspecified || id:finngen_R12_E4_LACTONAS	Lactose intolerance, other/unspecified	Lactose intolerance, other/unspecified || ||	TRUE	MedicineITLab	ebi-a-GCST90027478	12	56829092	0.0223424	8.3052e-06	7738	Gut bacterial pathway abundance (GOLPDLCAT.PWY..superpathway.of.glycerol.degradation.to.1.3.propanediol)	TRUE	textfile	0.00470565055158471	36.5750219392219	19.8662546842764	2	TRUE
rs9939420	G	A	G	A	-0.181884	-0.0107292	0.0825379	0.0897063	FALSE	FALSE	FALSE	finngen_R12_E4_LACTONAS	16	12006110	0.0778754	421086	0.890419	Lactose intolerance, other/unspecified || id:finngen_R12_E4_LACTONAS	Lactose intolerance, other/unspecified	Lactose intolerance, other/unspecified || ||	TRUE	MedicineITLab	ebi-a-GCST90027478	16	12099967	0.0405889	7.42523e-06	7738	Gut bacterial pathway abundance (GOLPDLCAT.PWY..superpathway.of.glycerol.degradation.to.1.3.propanediol)	TRUE	textfile	0.00501026315193221	38.9545683819109	20.080495725624	2	TRUE
rs9957998	G	A	G	A	0.102662	-0.0586272	0.444744	0.404108	FALSE	FALSE	FALSE	finngen_R12_E4_LACTONAS	18	5294187	0.0452524	421086	0.195127	Lactose intolerance, other/unspecified || id:finngen_R12_E4_LACTONAS	Lactose intolerance, other/unspecified	Lactose intolerance, other/unspecified || ||	TRUE	MedicineITLab	ebi-a-GCST90027478	18	5294186	0.0221672	3.63421e-06	7738	Gut bacterial pathway abundance (GOLPDLCAT.PWY..superpathway.of.glycerol.degradation.to.1.3.propanediol)	TRUE	textfile	0.005205384264927	40.4795643608503	21.4485413288477	2	TRUE
rs10423929	T	C	T	C	-0.0942771	-0.0143163	0.241406	0.223921	FALSE	FALSE	FALSE	finngen_R12_E4_LACTONAS	19	48833306	0.0541589	421086	0.791518	Lactose intolerance, other/unspecified || id:finngen_R12_E4_LACTONAS	Lactose intolerance, other/unspecified	Lactose intolerance, other/unspecified || ||	TRUE	MedicineITLab	ebi-a-GCST90027479	19	49336563	0.0208513	6.14342e-06	7738	Gut bacterial pathway abundance (HEMESYN2.PWY..heme.biosynthesis.II..anaerobic.)	TRUE	textfile	0.00325536649309523	25.2657645138054	20.4430719158375	2	TRUE
rs10520466	C	T	C	T	0.135971	0.0339416	0.077256	0.114581	FALSE	FALSE	FALSE	finngen_R12_E4_LACTONAS	4	181150932	0.070239	421086	0.628932	Lactose intolerance, other/unspecified || id:finngen_R12_E4_LACTONAS	Lactose intolerance, other/unspecified	Lactose intolerance, other/unspecified || ||	TRUE	MedicineITLab	ebi-a-GCST90027479	4	182072085	0.0307593	9.84782e-06	7738	Gut bacterial pathway abundance (HEMESYN2.PWY..heme.biosynthesis.II..anaerobic.)	TRUE	textfile	0.0026359430752248	20.4455489330684	19.5406806621686	2	TRUE
rs1596848	A	G	A	G	-0.0782205	0.0340727	0.455036	0.494873	FALSE	FALSE	FALSE	finngen_R12_E4_LACTONAS	11	25016733	0.0444576	421086	0.443433	Lactose intolerance, other/unspecified || id:finngen_R12_E4_LACTONAS	Lactose intolerance, other/unspecified	Lactose intolerance, other/unspecified || ||	TRUE	MedicineITLab	ebi-a-GCST90027479	11	25038279	0.0164145	1.88543e-06	7738	Gut bacterial pathway abundance (HEMESYN2.PWY..heme.biosynthesis.II..anaerobic.)	TRUE	textfile	0.00303448323298807	23.5462128785761	22.7083646178023	2	TRUE
rs1679174	C	T	C	T	-0.0908743	-0.0308523	0.802993	0.809178	FALSE	FALSE	FALSE	finngen_R12_E4_LACTONAS	3	138461001	0.0563919	421086	0.584307	Lactose intolerance, other/unspecified || id:finngen_R12_E4_LACTONAS	Lactose intolerance, other/unspecified	Lactose intolerance, other/unspecified || ||	TRUE	MedicineITLab	ebi-a-GCST90027479	3	138179843	0.0205552	9.82472e-06	7738	Gut bacterial pathway abundance (HEMESYN2.PWY..heme.biosynthesis.II..anaerobic.)	TRUE	textfile	0.00261279640466072	20.2655427236221	19.5451381061524	2	TRUE
rs169651	A	G	A	G	-0.0767839	0.0556875	0.438577	0.41697	FALSE	FALSE	FALSE	finngen_R12_E4_LACTONAS	5	74110034	0.0451145	421086	0.217069	Lactose intolerance, other/unspecified || id:finngen_R12_E4_LACTONAS	Lactose intolerance, other/unspecified	Lactose intolerance, other/unspecified || ||	TRUE	MedicineITLab	ebi-a-GCST90027479	5	73405859	0.0165063	3.29049e-06	7738	Gut bacterial pathway abundance (HEMESYN2.PWY..heme.biosynthesis.II..anaerobic.)	TRUE	textfile	0.0029033967255823	22.526079213734	21.6391833026343	2	TRUE
rs2096694	T	C	T	C	0.0831726	0.0831993	0.297591	0.285713	FALSE	FALSE	FALSE	finngen_R12_E4_LACTONAS	21	33999481	0.0492683	421086	0.0912767	Lactose intolerance, other/unspecified || id:finngen_R12_E4_LACTONAS	Lactose intolerance, other/unspecified	Lactose intolerance, other/unspecified || ||	TRUE	MedicineITLab	ebi-a-GCST90027479	21	35371782	0.0178355	3.11143e-06	7738	Gut bacterial pathway abundance (HEMESYN2.PWY..heme.biosynthesis.II..anaerobic.)	TRUE	textfile	0.00289201413804497	22.4375109708662	21.7465304868881	2	TRUE
rs211508	G	C	G	C	-0.0911261	0.00243577	0.228632	0.18886	FALSE	TRUE	FALSE	finngen_R12_E4_LACTONAS	5	74392033	0.0566813	421086	0.965723	Lactose intolerance, other/unspecified || id:finngen_R12_E4_LACTONAS	Lactose intolerance, other/unspecified	Lactose intolerance, other/unspecified || ||	TRUE	MedicineITLab	ebi-a-GCST90027479	5	73687858	0.0195983	3.32437e-06	7738	Gut bacterial pathway abundance (HEMESYN2.PWY..heme.biosynthesis.II..anaerobic.)	TRUE	textfile	0.0029289651008891	22.7250348544833	21.6196552805005	2	TRUE
rs4619111	T	C	T	C	0.0777406	0.0123223	0.410206	0.358126	FALSE	FALSE	FALSE	finngen_R12_E4_LACTONAS	11	93640343	0.0463123	421086	0.790185	Lactose intolerance, other/unspecified || id:finngen_R12_E4_LACTONAS	Lactose intolerance, other/unspecified	Lactose intolerance, other/unspecified || ||	TRUE	MedicineITLab	ebi-a-GCST90027479	11	93373509	0.0166061	2.84839e-06	7738	Gut bacterial pathway abundance (HEMESYN2.PWY..heme.biosynthesis.II..anaerobic.)	TRUE	textfile	0.00292434179029795	22.689058652144	21.915958966676	2	TRUE
rs4810354	A	G	A	G	-0.08765	0.0372374	0.727368	0.743867	FALSE	FALSE	FALSE	finngen_R12_E4_LACTONAS	20	42357871	0.0513792	421086	0.468602	Lactose intolerance, other/unspecified || id:finngen_R12_E4_LACTONAS	Lactose intolerance, other/unspecified	Lactose intolerance, other/unspecified || ||	TRUE	MedicineITLab	ebi-a-GCST90027479	20	40986511	0.0189889	3.91462e-06	7738	Gut bacterial pathway abundance (HEMESYN2.PWY..heme.biosynthesis.II..anaerobic.)	TRUE	textfile	0.00304694669660091	23.6432192737678	21.3061130009352	2	TRUE
rs61775945	T	C	T	C	0.153936	-0.0716995	0.070895	0.055008	FALSE	FALSE	FALSE	finngen_R12_E4_LACTONAS	1	62639718	0.0978182	421086	0.463566	Lactose intolerance, other/unspecified || id:finngen_R12_E4_LACTONAS	Lactose intolerance, other/unspecified	Lactose intolerance, other/unspecified || ||	TRUE	MedicineITLab	ebi-a-GCST90027479	1	63105389	0.0330242	3.14217e-06	7738	Gut bacterial pathway abundance (HEMESYN2.PWY..heme.biosynthesis.II..anaerobic.)	TRUE	textfile	0.00312169734030703	24.2250739736073	21.7278014021404	2	TRUE
rs62104460	T	C	T	C	0.132019	-0.0140513	0.100914	0.136354	FALSE	FALSE	FALSE	finngen_R12_E4_LACTONAS	2	2877316	0.0649735	421086	0.828783	Lactose intolerance, other/unspecified || id:finngen_R12_E4_LACTONAS	Lactose intolerance, other/unspecified	Lactose intolerance, other/unspecified || ||	TRUE	MedicineITLab	ebi-a-GCST90027479	2	2881088	0.0280991	2.62301e-06	7738	Gut bacterial pathway abundance (HEMESYN2.PWY..heme.biosynthesis.II..anaerobic.)	TRUE	textfile	0.00316268201824522	24.5441333824471	22.0743567889036	2	TRUE
rs713716	A	G	A	G	-0.0864109	-0.0715689	0.251488	0.183514	FALSE	FALSE	FALSE	finngen_R12_E4_LACTONAS	22	46475197	0.0575071	421086	0.213307	Lactose intolerance, other/unspecified || id:finngen_R12_E4_LACTONAS	Lactose intolerance, other/unspecified	Lactose intolerance, other/unspecified || ||	TRUE	MedicineITLab	ebi-a-GCST90027479	22	46871094	0.0187812	4.20591e-06	7738	Gut bacterial pathway abundance (HEMESYN2.PWY..heme.biosynthesis.II..anaerobic.)	TRUE	textfile	0.00281114396255422	21.808316010205	21.1685144763561	2	TRUE
rs9865200	G	C	G	C	0.092737	0.0637344	0.805664	0.777009	FALSE	TRUE	FALSE	finngen_R12_E4_LACTONAS	3	4553976	0.0534623	421086	0.233208	Lactose intolerance, other/unspecified || id:finngen_R12_E4_LACTONAS	Lactose intolerance, other/unspecified	Lactose intolerance, other/unspecified || ||	TRUE	MedicineITLab	ebi-a-GCST90027479	3	4595660	0.0209477	9.55147e-06	7738	Gut bacterial pathway abundance (HEMESYN2.PWY..heme.biosynthesis.II..anaerobic.)	TRUE	textfile	0.00269304306550407	20.8896378490898	19.5989765806631	2	TRUE
rs13129779	T	C	T	C	0.0732744	-0.00783659	0.491405	0.491901	FALSE	FALSE	FALSE	finngen_R12_E4_LACTONAS	4	168804876	0.0447349	421086	0.860939	Lactose intolerance, other/unspecified || id:finngen_R12_E4_LACTONAS	Lactose intolerance, other/unspecified	Lactose intolerance, other/unspecified || ||	TRUE	MedicineITLab	ebi-a-GCST90027480	4	169726027	0.0164733	8.66443e-06	7738	Gut bacterial pathway abundance (HEXITOLDEGSUPER.PWY..superpathway.of.hexitol.degradation..bacteria.)	TRUE	textfile	0.00268377556805533	20.8175574465376	19.7853312984471	2	TRUE
rs1479994	C	G	C	G	0.0819165	-0.0855294	0.296866	0.248788	FALSE	TRUE	FALSE	finngen_R12_E4_LACTONAS	3	22079953	0.0516204	421086	0.0975416	Lactose intolerance, other/unspecified || id:finngen_R12_E4_LACTONAS	Lactose intolerance, other/unspecified	Lactose intolerance, other/unspecified || ||	TRUE	MedicineITLab	ebi-a-GCST90027480	3	22121445	0.018018	5.45808e-06	7738	Gut bacterial pathway abundance (HEXITOLDEGSUPER.PWY..superpathway.of.hexitol.degradation..bacteria.)	TRUE	textfile	0.00280137553486346	21.732321531558	20.6694828717181	2	TRUE
rs2208125	G	A	G	A	0.0774429	0.0461377	0.375845	0.279721	FALSE	FALSE	FALSE	finngen_R12_E4_LACTONAS	20	14543323	0.0494456	421086	0.350768	Lactose intolerance, other/unspecified || id:finngen_R12_E4_LACTONAS	Lactose intolerance, other/unspecified	Lactose intolerance, other/unspecified || ||	TRUE	MedicineITLab	ebi-a-GCST90027480	20	14523969	0.0168241	4.16246e-06	7738	Gut bacterial pathway abundance (HEXITOLDEGSUPER.PWY..superpathway.of.hexitol.degradation..bacteria.)	TRUE	textfile	0.00281380788201745	21.829040501507	21.1884668403767	2	TRUE
rs4400672	C	T	C	T	-0.0818249	-0.0112872	0.321899	0.374373	FALSE	FALSE	FALSE	finngen_R12_E4_LACTONAS	1	202706266	0.046065	421086	0.806435	Lactose intolerance, other/unspecified || id:finngen_R12_E4_LACTONAS	Lactose intolerance, other/unspecified	Lactose intolerance, other/unspecified || ||	TRUE	MedicineITLab	ebi-a-GCST90027480	1	202675394	0.0179244	4.99505e-06	7738	Gut bacterial pathway abundance (HEXITOLDEGSUPER.PWY..superpathway.of.hexitol.degradation..bacteria.)	TRUE	textfile	0.00292290684593982	22.6778927280969	20.8392321310622	2	TRUE
rs55920379	G	A	G	A	-0.165347	-0.130608	0.0677707	0.0638192	FALSE	FALSE	FALSE	finngen_R12_E4_LACTONAS	1	182117950	0.0917131	421086	0.154419	Lactose intolerance, other/unspecified || id:finngen_R12_E4_LACTONAS	Lactose intolerance, other/unspecified	Lactose intolerance, other/unspecified || ||	TRUE	MedicineITLab	ebi-a-GCST90027480	1	182087085	0.0350184	2.33873e-06	7738	Gut bacterial pathway abundance (HEXITOLDEGSUPER.PWY..superpathway.of.hexitol.degradation..bacteria.)	TRUE	textfile	0.00345451716595579	26.8167838359309	22.2946182796652	2	TRUE
rs73099859	G	A	G	A	-0.158737	0.260041	0.0727707	0.0519175	FALSE	FALSE	FALSE	finngen_R12_E4_LACTONAS	3	77427817	0.0926379	421086	0.00499954	Lactose intolerance, other/unspecified || id:finngen_R12_E4_LACTONAS	Lactose intolerance, other/unspecified	Lactose intolerance, other/unspecified || ||	TRUE	MedicineITLab	ebi-a-GCST90027480	3	77476968	0.0331685	1.70326e-06	7738	Gut bacterial pathway abundance (HEXITOLDEGSUPER.PWY..superpathway.of.hexitol.degradation..bacteria.)	TRUE	textfile	0.00340040018657831	26.3952502572694	22.9036486739922	2	TRUE
rs76367474	A	T	A	T	0.172732	-0.0662409	0.0605027	0.117658	FALSE	TRUE	FALSE	finngen_R12_E4_LACTONAS	3	5020186	0.0695705	421086	0.341026	Lactose intolerance, other/unspecified || id:finngen_R12_E4_LACTONAS	Lactose intolerance, other/unspecified	Lactose intolerance, other/unspecified || ||	TRUE	MedicineITLab	ebi-a-GCST90027480	3	5061871	0.0382502	6.30681e-06	7738	Gut bacterial pathway abundance (HEXITOLDEGSUPER.PWY..superpathway.of.hexitol.degradation..bacteria.)	TRUE	textfile	0.00339192226849499	26.3292173276429	20.3928621042465	2	TRUE
rs79035992	A	G	A	G	0.162906	0.0333741	0.0562931	0.0438205	FALSE	FALSE	FALSE	finngen_R12_E4_LACTONAS	13	75829088	0.109212	421086	0.759917	Lactose intolerance, other/unspecified || id:finngen_R12_E4_LACTONAS	Lactose intolerance, other/unspecified	Lactose intolerance, other/unspecified || ||	TRUE	MedicineITLab	ebi-a-GCST90027480	13	76403224	0.0354128	4.22105e-06	7738	Gut bacterial pathway abundance (HEXITOLDEGSUPER.PWY..superpathway.of.hexitol.degradation..bacteria.)	TRUE	textfile	0.00281965810673219	21.8745538768502	21.1618497670765	2	TRUE
rs9516950	A	G	A	G	-0.15886	0.0179638	0.057972	0.0188088	FALSE	FALSE	FALSE	finngen_R12_E4_LACTONAS	13	97497612	0.164598	421086	0.913094	Lactose intolerance, other/unspecified || id:finngen_R12_E4_LACTONAS	Lactose intolerance, other/unspecified	Lactose intolerance, other/unspecified || ||	TRUE	MedicineITLab	ebi-a-GCST90027480	13	98149866	0.0356407	8.30195e-06	7738	Gut bacterial pathway abundance (HEXITOLDEGSUPER.PWY..superpathway.of.hexitol.degradation..bacteria.)	TRUE	textfile	0.00275639343704417	21.382397930297	19.8672001033914	2	TRUE
rs11948304	A	G	A	G	0.0846347	-0.0625211	0.27158	0.242409	FALSE	FALSE	FALSE	finngen_R12_E4_LACTONAS	5	14110939	0.0518892	421086	0.228244	Lactose intolerance, other/unspecified || id:finngen_R12_E4_LACTONAS	Lactose intolerance, other/unspecified	Lactose intolerance, other/unspecified || ||	TRUE	MedicineITLab	ebi-a-GCST90027481	5	14111048	0.0182383	3.47584e-06	7738	Gut bacterial pathway abundance (HISDEG.PWY..L.histidine.degradation.I)	TRUE	textfile	0.00283404380983262	21.9864735421072	21.5341735112027	2	TRUE
rs12137024	A	G	A	G	0.118929	0.105149	0.169299	0.161509	FALSE	FALSE	FALSE	finngen_R12_E4_LACTONAS	1	94944302	0.0606043	421086	0.0827389	Lactose intolerance, other/unspecified || id:finngen_R12_E4_LACTONAS	Lactose intolerance, other/unspecified	Lactose intolerance, other/unspecified || ||	TRUE	MedicineITLab	ebi-a-GCST90027481	1	95409858	0.0215732	3.53134e-08	7738	Gut bacterial pathway abundance (HISDEG.PWY..L.histidine.degradation.I)	TRUE	textfile	0.00397836528098633	30.8995635645933	30.3910982742532	2	TRUE
rs13010502	T	A	T	A	-0.139759	0.0693174	0.927338	0.890842	FALSE	TRUE	FALSE	finngen_R12_E4_LACTONAS	2	3520445	0.0716119	421086	0.333065	Lactose intolerance, other/unspecified || id:finngen_R12_E4_LACTONAS	Lactose intolerance, other/unspecified	Lactose intolerance, other/unspecified || ||	TRUE	MedicineITLab	ebi-a-GCST90027481	2	3524216	0.0315398	9.37109e-06	7738	Gut bacterial pathway abundance (HISDEG.PWY..L.histidine.degradation.I)	TRUE	textfile	0.00263229748422253	20.4171974754951	19.6354879869218	2	TRUE
rs144371117	A	G	A	G	-0.165831	-0.111516	0.0616052	0.0731505	FALSE	FALSE	FALSE	finngen_R12_E4_LACTONAS	14	79611557	0.0864838	421086	0.197245	Lactose intolerance, other/unspecified || id:finngen_R12_E4_LACTONAS	Lactose intolerance, other/unspecified	Lactose intolerance, other/unspecified || ||	TRUE	MedicineITLab	ebi-a-GCST90027481	14	80077900	0.0374651	9.58738e-06	7738	Gut bacterial pathway abundance (HISDEG.PWY..L.histidine.degradation.I)	TRUE	textfile	0.00317954077857573	24.6753838522471	19.591949244414	2	TRUE
rs1501270	A	C	A	C	0.0905245	-0.0685791	0.253443	0.24181	FALSE	FALSE	FALSE	finngen_R12_E4_LACTONAS	4	104090012	0.0520991	421086	0.188067	Lactose intolerance, other/unspecified || id:finngen_R12_E4_LACTONAS	Lactose intolerance, other/unspecified	Lactose intolerance, other/unspecified || ||	TRUE	MedicineITLab	ebi-a-GCST90027481	4	105011169	0.0187611	1.3992e-06	7738	Gut bacterial pathway abundance (HISDEG.PWY..L.histidine.degradation.I)	TRUE	textfile	0.0031010269297186	24.064167961192	23.2817527527024	2	TRUE
rs2175835	C	T	C	T	-0.145776	-0.101458	0.0867975	0.09166	FALSE	FALSE	FALSE	finngen_R12_E4_LACTONAS	8	29418262	0.0771354	421086	0.188401	Lactose intolerance, other/unspecified || id:finngen_R12_E4_LACTONAS	Lactose intolerance, other/unspecified	Lactose intolerance, other/unspecified || ||	TRUE	MedicineITLab	ebi-a-GCST90027481	8	29275779	0.0317273	4.33471e-06	7738	Gut bacterial pathway abundance (HISDEG.PWY..L.histidine.degradation.I)	TRUE	textfile	0.00336880879721828	26.1491964984849	21.1108552695052	2	TRUE
rs3095927	C	G	C	G	0.158716	0.193629	0.105458	0.0410443	FALSE	TRUE	FALSE	finngen_R12_E4_LACTONAS	19	6810473	0.116212	421086	0.0956797	Lactose intolerance, other/unspecified || id:finngen_R12_E4_LACTONAS	Lactose intolerance, other/unspecified	Lactose intolerance, other/unspecified || ||	TRUE	MedicineITLab	ebi-a-GCST90027481	19	6810484	0.032277	8.77506e-07	7738	Gut bacterial pathway abundance (HISDEG.PWY..L.histidine.degradation.I)	TRUE	textfile	0.00475282344849263	36.9434277873946	24.179933105295	2	TRUE
rs6783574	G	T	G	T	0.0782697	-0.0643253	0.389026	0.458286	FALSE	FALSE	FALSE	finngen_R12_E4_LACTONAS	3	30733974	0.0445997	421086	0.149223	Lactose intolerance, other/unspecified || id:finngen_R12_E4_LACTONAS	Lactose intolerance, other/unspecified	Lactose intolerance, other/unspecified || ||	TRUE	MedicineITLab	ebi-a-GCST90027481	3	30775466	0.0166922	2.74536e-06	7738	Gut bacterial pathway abundance (HISDEG.PWY..L.histidine.degradation.I)	TRUE	textfile	0.00291218319278475	22.5944483521241	21.9867065050646	2	TRUE
rs76864278	G	T	G	T	-0.0838791	-0.0570405	0.271007	0.295855	FALSE	FALSE	FALSE	finngen_R12_E4_LACTONAS	8	14815183	0.0489007	421086	0.243431	Lactose intolerance, other/unspecified || id:finngen_R12_E4_LACTONAS	Lactose intolerance, other/unspecified	Lactose intolerance, other/unspecified || ||	TRUE	MedicineITLab	ebi-a-GCST90027481	8	14672692	0.0185589	6.19498e-06	7738	Gut bacterial pathway abundance (HISDEG.PWY..L.histidine.degradation.I)	TRUE	textfile	0.00277997817488394	21.5658637915653	20.4269281141492	2	TRUE
rs77982223	G	C	G	C	0.120951	-0.0329025	0.105957	0.0890876	FALSE	TRUE	FALSE	finngen_R12_E4_LACTONAS	9	130660783	0.0786278	421086	0.675611	Lactose intolerance, other/unspecified || id:finngen_R12_E4_LACTONAS	Lactose intolerance, other/unspecified	Lactose intolerance, other/unspecified || ||	TRUE	MedicineITLab	ebi-a-GCST90027481	9	133536170	0.0266922	5.86192e-06	7738	Gut bacterial pathway abundance (HISDEG.PWY..L.histidine.degradation.I)	TRUE	textfile	0.00277164103807639	21.5010081470994	20.5328949953038	2	TRUE
rs10005886	G	T	G	T	0.13034	0.0610919	0.0920829	0.183221	FALSE	FALSE	FALSE	finngen_R12_E4_LACTONAS	4	154086473	0.0574518	421086	0.287619	Lactose intolerance, other/unspecified || id:finngen_R12_E4_LACTONAS	Lactose intolerance, other/unspecified	Lactose intolerance, other/unspecified || ||	TRUE	MedicineITLab	ebi-a-GCST90027482	4	155007625	0.0284145	4.4948e-06	7738	Gut bacterial pathway abundance (HISTSYN.PWY..L.histidine.biosynthesis)	TRUE	textfile	0.00284060346866248	22.0375082559655	21.0414370270066	2	TRUE
rs10143187	T	C	T	C	0.0939712	-0.0296349	0.231992	0.206472	FALSE	FALSE	FALSE	finngen_R12_E4_LACTONAS	14	104314729	0.055485	421086	0.593268	Lactose intolerance, other/unspecified || id:finngen_R12_E4_LACTONAS	Lactose intolerance, other/unspecified	Lactose intolerance, other/unspecified || ||	TRUE	MedicineITLab	ebi-a-GCST90027482	14	104781066	0.0209327	7.14858e-06	7738	Gut bacterial pathway abundance (HISTSYN.PWY..L.histidine.biosynthesis)	TRUE	textfile	0.00314672140306427	24.4198793310565	20.152969465506	2	TRUE
rs10772275	C	T	C	T	-0.0758565	0.0603148	0.454918	0.467413	FALSE	FALSE	FALSE	finngen_R12_E4_LACTONAS	12	10410993	0.0446837	421086	0.177074	Lactose intolerance, other/unspecified || id:finngen_R12_E4_LACTONAS	Lactose intolerance, other/unspecified	Lactose intolerance, other/unspecified || ||	TRUE	MedicineITLab	ebi-a-GCST90027482	12	10563592	0.016285	3.19191e-06	7738	Gut bacterial pathway abundance (HISTSYN.PWY..L.histidine.biosynthesis)	TRUE	textfile	0.00285371474182497	22.1395171091091	21.6975189019206	2	TRUE
rs11085939	T	C	T	C	-0.0794314	-0.0435115	0.316945	0.208229	FALSE	FALSE	FALSE	finngen_R12_E4_LACTONAS	19	15016630	0.0549081	421086	0.428103	Lactose intolerance, other/unspecified || id:finngen_R12_E4_LACTONAS	Lactose intolerance, other/unspecified	Lactose intolerance, other/unspecified || ||	TRUE	MedicineITLab	ebi-a-GCST90027482	19	15127442	0.0174439	5.27509e-06	7738	Gut bacterial pathway abundance (HISTSYN.PWY..L.histidine.biosynthesis)	TRUE	textfile	0.00273183213662732	21.1913446051597	20.7346762001591	2	TRUE
rs12098656	C	T	C	T	-0.170832	-0.095081	0.0596567	0.0629749	FALSE	FALSE	FALSE	finngen_R12_E4_LACTONAS	10	51604521	0.0919802	421086	0.301271	Lactose intolerance, other/unspecified || id:finngen_R12_E4_LACTONAS	Lactose intolerance, other/unspecified	Lactose intolerance, other/unspecified || ||	TRUE	MedicineITLab	ebi-a-GCST90027482	10	53364281	0.036039	2.13501e-06	7738	Gut bacterial pathway abundance (HISTSYN.PWY..L.histidine.biosynthesis)	TRUE	textfile	0.00327426712020749	25.4129391931531	22.4694782045719	2	TRUE
rs12153246	C	T	C	T	0.0875854	0.0331021	0.766015	0.765421	FALSE	FALSE	FALSE	finngen_R12_E4_LACTONAS	5	91125681	0.0530186	421086	0.532399	Lactose intolerance, other/unspecified || id:finngen_R12_E4_LACTONAS	Lactose intolerance, other/unspecified	Lactose intolerance, other/unspecified || ||	TRUE	MedicineITLab	ebi-a-GCST90027482	5	90421498	0.0196896	8.65546e-06	7738	Gut bacterial pathway abundance (HISTSYN.PWY..L.histidine.biosynthesis)	TRUE	textfile	0.0027499115318297	21.3319766588455	19.7874417147242	2	TRUE
rs6883971	A	G	A	G	-0.0732918	-0.00683428	0.500646	0.456379	FALSE	FALSE	FALSE	finngen_R12_E4_LACTONAS	5	171909719	0.0447248	421086	0.87855	Lactose intolerance, other/unspecified || id:finngen_R12_E4_LACTONAS	Lactose intolerance, other/unspecified	Lactose intolerance, other/unspecified || ||	TRUE	MedicineITLab	ebi-a-GCST90027482	5	171336723	0.0161665	5.79963e-06	7738	Gut bacterial pathway abundance (HISTSYN.PWY..L.histidine.biosynthesis)	TRUE	textfile	0.00268583949023735	20.8336100290162	20.5531675411404	2	TRUE
rs7145596	T	C	T	C	-0.138166	-0.11458	0.0823276	0.111911	FALSE	FALSE	FALSE	finngen_R12_E4_LACTONAS	14	28743894	0.0702829	421086	0.103044	Lactose intolerance, other/unspecified || id:finngen_R12_E4_LACTONAS	Lactose intolerance, other/unspecified	Lactose intolerance, other/unspecified || ||	TRUE	MedicineITLab	ebi-a-GCST90027482	14	29213100	0.0293574	2.52197e-06	7738	Gut bacterial pathway abundance (HISTSYN.PWY..L.histidine.biosynthesis)	TRUE	textfile	0.00288446643788793	22.3787832125986	22.1496663611762	2	TRUE
rs72690382	G	T	G	T	-0.11284	0.017025	0.11954	0.10635	FALSE	FALSE	FALSE	finngen_R12_E4_LACTONAS	14	23862133	0.0719995	421086	0.813076	Lactose intolerance, other/unspecified || id:finngen_R12_E4_LACTONAS	Lactose intolerance, other/unspecified	Lactose intolerance, other/unspecified || ||	TRUE	MedicineITLab	ebi-a-GCST90027482	14	24331342	0.0249271	5.98798e-06	7738	Gut bacterial pathway abundance (HISTSYN.PWY..L.histidine.biosynthesis)	TRUE	textfile	0.00268027300654376	20.7903157005923	20.4919195911156	2	TRUE
rs78778914	C	T	C	T	0.211625	0.0190419	0.0527473	0.0878153	FALSE	FALSE	FALSE	finngen_R12_E4_LACTONAS	1	150477225	0.0789354	421086	0.809373	Lactose intolerance, other/unspecified || id:finngen_R12_E4_LACTONAS	Lactose intolerance, other/unspecified	Lactose intolerance, other/unspecified || ||	TRUE	MedicineITLab	ebi-a-GCST90027482	1	150449701	0.0386425	4.3388e-08	7738	Gut bacterial pathway abundance (HISTSYN.PWY..L.histidine.biosynthesis)	TRUE	textfile	0.00447538110389907	34.7771893960329	29.9918676571224	2	TRUE
rs10840754	A	T	A	T	0.139919	0.00578712	0.080491	0.0827472	FALSE	TRUE	FALSE	finngen_R12_E4_LACTONAS	12	17571141	0.080918	421086	0.942985	Lactose intolerance, other/unspecified || id:finngen_R12_E4_LACTONAS	Lactose intolerance, other/unspecified	Lactose intolerance, other/unspecified || ||	TRUE	MedicineITLab	ebi-a-GCST90027483	12	17724075	0.0307321	5.29176e-06	7738	Gut bacterial pathway abundance (HOMOSER.METSYN.PWY..L.methionine.biosynthesis.I)	TRUE	textfile	0.00289792197546991	22.4834797723525	20.7285493480498	2	TRUE
rs112102053	A	G	A	G	0.110645	0.0470088	0.131702	0.248761	FALSE	FALSE	FALSE	finngen_R12_E4_LACTONAS	9	113212441	0.051601	421086	0.362293	Lactose intolerance, other/unspecified || id:finngen_R12_E4_LACTONAS	Lactose intolerance, other/unspecified	Lactose intolerance, other/unspecified || ||	TRUE	MedicineITLab	ebi-a-GCST90027483	9	115974721	0.0245293	6.45996e-06	7738	Gut bacterial pathway abundance (HOMOSER.METSYN.PWY..L.methionine.biosynthesis.I)	TRUE	textfile	0.00279997886204927	21.7214560947314	20.3466669684685	2	TRUE
rs1348931	T	G	T	G	-0.0747997	-0.0409576	0.368945	0.409724	FALSE	FALSE	FALSE	finngen_R12_E4_LACTONAS	3	63098954	0.0452077	421086	0.364943	Lactose intolerance, other/unspecified || id:finngen_R12_E4_LACTONAS	Lactose intolerance, other/unspecified	Lactose intolerance, other/unspecified || ||	TRUE	MedicineITLab	ebi-a-GCST90027483	3	63084630	0.0169278	9.9275e-06	7738	Gut bacterial pathway abundance (HOMOSER.METSYN.PWY..L.methionine.biosynthesis.I)	TRUE	textfile	0.00260530485592419	20.2072845018673	19.5253430788601	2	TRUE
rs17048278	G	A	G	A	-0.0802746	0.0441472	0.34117	0.388889	FALSE	FALSE	FALSE	finngen_R12_E4_LACTONAS	1	218603616	0.0456658	421086	0.333672	Lactose intolerance, other/unspecified || id:finngen_R12_E4_LACTONAS	Lactose intolerance, other/unspecified	Lactose intolerance, other/unspecified || ||	TRUE	MedicineITLab	ebi-a-GCST90027483	1	218776958	0.017234	3.19396e-06	7738	Gut bacterial pathway abundance (HOMOSER.METSYN.PWY..L.methionine.biosynthesis.I)	TRUE	textfile	0.00289687995196157	22.4753717622456	21.6962223588967	2	TRUE
rs4802635	G	A	G	A	0.0729186	-0.00638663	0.5517	0.456333	FALSE	FALSE	FALSE	finngen_R12_E4_LACTONAS	19	49898063	0.0448171	421086	0.886681	Lactose intolerance, other/unspecified || id:finngen_R12_E4_LACTONAS	Lactose intolerance, other/unspecified	Lactose intolerance, other/unspecified || ||	TRUE	MedicineITLab	ebi-a-GCST90027483	19	50401320	0.0163449	8.14854e-06	7738	Gut bacterial pathway abundance (HOMOSER.METSYN.PWY..L.methionine.biosynthesis.I)	TRUE	textfile	0.00263013694732691	20.4003952578287	19.9027050937318	2	TRUE
rs4959131	T	C	T	C	0.113823	-0.0280386	0.144531	0.115586	FALSE	FALSE	FALSE	finngen_R12_E4_LACTONAS	6	1409724	0.0697786	421086	0.687814	Lactose intolerance, other/unspecified || id:finngen_R12_E4_LACTONAS	Lactose intolerance, other/unspecified	Lactose intolerance, other/unspecified || ||	TRUE	MedicineITLab	ebi-a-GCST90027483	6	1409959	0.0257369	9.75394e-06	7738	Gut bacterial pathway abundance (HOMOSER.METSYN.PWY..L.methionine.biosynthesis.I)	TRUE	textfile	0.00320372577768334	24.8636790255806	19.5590422929297	2	TRUE
rs61945524	T	C	T	C	-0.0888739	0.0153609	0.299793	0.339196	FALSE	FALSE	FALSE	finngen_R12_E4_LACTONAS	13	33726332	0.0472092	421086	0.744895	Lactose intolerance, other/unspecified || id:finngen_R12_E4_LACTONAS	Lactose intolerance, other/unspecified	Lactose intolerance, other/unspecified || ||	TRUE	MedicineITLab	ebi-a-GCST90027483	13	34300469	0.0182976	1.19091e-06	7738	Gut bacterial pathway abundance (HOMOSER.METSYN.PWY..L.methionine.biosynthesis.I)	TRUE	textfile	0.00331609076240778	25.7386297704053	23.5917533068529	2	TRUE
rs61994705	G	C	G	C	-0.0848608	0.012181	0.39267	0.391075	FALSE	TRUE	FALSE	finngen_R12_E4_LACTONAS	15	24835745	0.0455986	421086	0.789365	Lactose intolerance, other/unspecified || id:finngen_R12_E4_LACTONAS	Lactose intolerance, other/unspecified	Lactose intolerance, other/unspecified || ||	TRUE	MedicineITLab	ebi-a-GCST90027483	15	25080892	0.0168171	4.50921e-07	7738	Gut bacterial pathway abundance (HOMOSER.METSYN.PWY..L.methionine.biosynthesis.I)	TRUE	textfile	0.0034347623650171	26.6629023894417	25.4631442276593	2	TRUE
rs6913228	C	A	C	A	0.0811434	0.0094633	0.321372	0.364547	FALSE	FALSE	FALSE	finngen_R12_E4_LACTONAS	6	135182912	0.0461364	421086	0.837482	Lactose intolerance, other/unspecified || id:finngen_R12_E4_LACTONAS	Lactose intolerance, other/unspecified	Lactose intolerance, other/unspecified || ||	TRUE	MedicineITLab	ebi-a-GCST90027483	6	135504050	0.0178159	5.25001e-06	7738	Gut bacterial pathway abundance (HOMOSER.METSYN.PWY..L.methionine.biosynthesis.I)	TRUE	textfile	0.00287194559210945	22.2813619598255	20.7439219470716	2	TRUE
rs10402683	C	G	C	G	0.119826	0.0335442	0.142733	0.0976545	FALSE	TRUE	FALSE	finngen_R12_E4_LACTONAS	19	48934108	0.0760271	421086	0.659059	Lactose intolerance, other/unspecified || id:finngen_R12_E4_LACTONAS	Lactose intolerance, other/unspecified	Lactose intolerance, other/unspecified || ||	TRUE	MedicineITLab	ebi-a-GCST90027484	19	49437365	0.0263689	5.51455e-06	7738	Gut bacterial pathway abundance (HSERMETANA.PWY..L.methionine.biosynthesis.III)	TRUE	textfile	0.00351376425015694	27.2783298594783	20.6499068846141	2	TRUE
rs10447306	G	C	G	C	0.13798	0.159978	0.0731812	0.0539199	FALSE	TRUE	FALSE	finngen_R12_E4_LACTONAS	5	178311164	0.0981461	421086	0.103103	Lactose intolerance, other/unspecified || id:finngen_R12_E4_LACTONAS	Lactose intolerance, other/unspecified	Lactose intolerance, other/unspecified || ||	TRUE	MedicineITLab	ebi-a-GCST90027484	5	177738165	0.0310637	8.91928e-06	7738	Gut bacterial pathway abundance (HSERMETANA.PWY..L.methionine.biosynthesis.III)	TRUE	textfile	0.0025825969757828	20.0307014336009	19.7299468158559	2	TRUE
rs1073201	G	A	G	A	-0.0756411	0.0527166	0.485935	0.57197	FALSE	FALSE	FALSE	finngen_R12_E4_LACTONAS	2	11083502	0.0451087	421086	0.242543	Lactose intolerance, other/unspecified || id:finngen_R12_E4_LACTONAS	Lactose intolerance, other/unspecified	Lactose intolerance, other/unspecified || ||	TRUE	MedicineITLab	ebi-a-GCST90027484	2	11223628	0.0165006	4.55848e-06	7738	Gut bacterial pathway abundance (HSERMETANA.PWY..L.methionine.biosynthesis.III)	TRUE	textfile	0.0028585242719254	22.1769370805366	21.0143614960044	2	TRUE
rs10882802	G	A	G	A	0.116194	-0.111827	0.885574	0.85156	FALSE	FALSE	FALSE	finngen_R12_E4_LACTONAS	10	96491457	0.0626905	421086	0.0744578	Lactose intolerance, other/unspecified || id:finngen_R12_E4_LACTONAS	Lactose intolerance, other/unspecified	Lactose intolerance, other/unspecified || ||	TRUE	MedicineITLab	ebi-a-GCST90027484	10	98251214	0.025124	3.74887e-06	7738	Gut bacterial pathway abundance (HSERMETANA.PWY..L.methionine.biosynthesis.III)	TRUE	textfile	0.00273619455836638	21.2252775925709	21.3889682497215	2	TRUE
rs112704675	T	C	T	C	0.137352	0.110778	0.0839629	0.0766894	FALSE	FALSE	FALSE	finngen_R12_E4_LACTONAS	12	21345992	0.0834348	421086	0.184271	Lactose intolerance, other/unspecified || id:finngen_R12_E4_LACTONAS	Lactose intolerance, other/unspecified	Lactose intolerance, other/unspecified || ||	TRUE	MedicineITLab	ebi-a-GCST90027484	12	21498926	0.0293118	2.78747e-06	7738	Gut bacterial pathway abundance (HSERMETANA.PWY..L.methionine.biosynthesis.III)	TRUE	textfile	0.00290202042246708	22.5153700519154	21.9576064961536	2	TRUE
rs113884393	G	C	G	C	0.168368	0.0934652	0.0567687	0.029798	FALSE	TRUE	FALSE	finngen_R12_E4_LACTONAS	7	155290784	0.131915	421086	0.478618	Lactose intolerance, other/unspecified || id:finngen_R12_E4_LACTONAS	Lactose intolerance, other/unspecified	Lactose intolerance, other/unspecified || ||	TRUE	MedicineITLab	ebi-a-GCST90027484	7	155082494	0.03564	2.31116e-06	7738	Gut bacterial pathway abundance (HSERMETANA.PWY..L.methionine.biosynthesis.III)	TRUE	textfile	0.00303582165588542	23.5566300575981	22.3174060595984	2	TRUE
rs117005086	G	C	G	C	-0.175176	-0.0672393	0.0714832	0.0938717	FALSE	TRUE	FALSE	finngen_R12_E4_LACTONAS	9	7870283	0.0766945	421086	0.380641	Lactose intolerance, other/unspecified || id:finngen_R12_E4_LACTONAS	Lactose intolerance, other/unspecified	Lactose intolerance, other/unspecified || ||	TRUE	MedicineITLab	ebi-a-GCST90027484	9	7870283	0.0357139	9.34415e-07	7738	Gut bacterial pathway abundance (HSERMETANA.PWY..L.methionine.biosynthesis.III)	TRUE	textfile	0.00407354912615562	31.6418707549034	24.0588383532862	2	TRUE
rs12455185	T	C	T	C	0.0810826	-0.0602732	0.694565	0.68776	FALSE	FALSE	FALSE	finngen_R12_E4_LACTONAS	18	63352459	0.048123	421086	0.210394	Lactose intolerance, other/unspecified || id:finngen_R12_E4_LACTONAS	Lactose intolerance, other/unspecified	Lactose intolerance, other/unspecified || ||	TRUE	MedicineITLab	ebi-a-GCST90027484	18	61019692	0.0175717	3.94239e-06	7738	Gut bacterial pathway abundance (HSERMETANA.PWY..L.methionine.biosynthesis.III)	TRUE	textfile	0.00278944000402808	21.639469874094	21.2925547556535	2	TRUE
rs157871	G	A	G	A	-0.112897	-0.0393865	0.113871	0.124573	FALSE	FALSE	FALSE	finngen_R12_E4_LACTONAS	1	165422145	0.0672829	421086	0.558288	Lactose intolerance, other/unspecified || id:finngen_R12_E4_LACTONAS	Lactose intolerance, other/unspecified	Lactose intolerance, other/unspecified || ||	TRUE	MedicineITLab	ebi-a-GCST90027484	1	165391382	0.0251304	7.04093e-06	7738	Gut bacterial pathway abundance (HSERMETANA.PWY..L.methionine.biosynthesis.III)	TRUE	textfile	0.00257220088463727	19.9498610939081	20.1820835913692	2	TRUE
rs2007950	G	A	G	A	0.0741464	0.0393967	0.622835	0.497402	FALSE	FALSE	FALSE	finngen_R12_E4_LACTONAS	6	43081723	0.0446558	421086	0.377653	Lactose intolerance, other/unspecified || id:finngen_R12_E4_LACTONAS	Lactose intolerance, other/unspecified	Lactose intolerance, other/unspecified || ||	TRUE	MedicineITLab	ebi-a-GCST90027484	6	43049461	0.0165927	7.87318e-06	7738	Gut bacterial pathway abundance (HSERMETANA.PWY..L.methionine.biosynthesis.III)	TRUE	textfile	0.00258294125683797	20.0333786030061	19.9685264221981	2	TRUE
rs2304958	G	A	G	A	-0.0800054	0.0069264	0.665235	0.797119	FALSE	FALSE	FALSE	finngen_R12_E4_LACTONAS	17	1056275	0.0551493	421086	0.900054	Lactose intolerance, other/unspecified || id:finngen_R12_E4_LACTONAS	Lactose intolerance, other/unspecified	Lactose intolerance, other/unspecified || ||	TRUE	MedicineITLab	ebi-a-GCST90027484	17	959515	0.0170991	2.8839e-06	7738	Gut bacterial pathway abundance (HSERMETANA.PWY..L.methionine.biosynthesis.III)	TRUE	textfile	0.00285091148720588	22.1177068896671	21.8923356161468	2	TRUE
rs2869014	A	G	A	G	-0.120324	0.0531649	0.103713	0.099879	FALSE	FALSE	FALSE	finngen_R12_E4_LACTONAS	20	39489659	0.0740386	421086	0.472713	Lactose intolerance, other/unspecified || id:finngen_R12_E4_LACTONAS	Lactose intolerance, other/unspecified	Lactose intolerance, other/unspecified || ||	TRUE	MedicineITLab	ebi-a-GCST90027484	20	38118302	0.0262563	4.59113e-06	7738	Gut bacterial pathway abundance (HSERMETANA.PWY..L.methionine.biosynthesis.III)	TRUE	textfile	0.00269162660155164	20.8786208408625	21.0008788778758	2	TRUE
rs36107535	T	C	T	C	-0.0933045	-0.0589175	0.244568	0.23746	FALSE	FALSE	FALSE	finngen_R12_E4_LACTONAS	3	144126846	0.0523385	421086	0.260292	Lactose intolerance, other/unspecified || id:finngen_R12_E4_LACTONAS	Lactose intolerance, other/unspecified	Lactose intolerance, other/unspecified || ||	TRUE	MedicineITLab	ebi-a-GCST90027484	3	143845688	0.0186972	6.02865e-07	7738	Gut bacterial pathway abundance (HSERMETANA.PWY..L.methionine.biosynthesis.III)	TRUE	textfile	0.00321684536786635	24.9658269706596	24.9030208737917	2	TRUE
rs409480	G	C	G	C	-0.0795352	0.0792006	0.715188	0.704595	FALSE	TRUE	FALSE	finngen_R12_E4_LACTONAS	21	35786849	0.0488613	421086	0.105033	Lactose intolerance, other/unspecified || id:finngen_R12_E4_LACTONAS	Lactose intolerance, other/unspecified	Lactose intolerance, other/unspecified || ||	TRUE	MedicineITLab	ebi-a-GCST90027484	21	37159147	0.0177161	7.14085e-06	7738	Gut bacterial pathway abundance (HSERMETANA.PWY..L.methionine.biosynthesis.III)	TRUE	textfile	0.00257707615803825	19.987771167111	20.1549863759803	2	TRUE
rs537576	T	C	T	C	-0.0870158	0.0263876	0.228849	0.275433	FALSE	FALSE	FALSE	finngen_R12_E4_LACTONAS	16	5411603	0.0501688	421086	0.598905	Lactose intolerance, other/unspecified || id:finngen_R12_E4_LACTONAS	Lactose intolerance, other/unspecified	Lactose intolerance, other/unspecified || ||	TRUE	MedicineITLab	ebi-a-GCST90027484	16	5461604	0.0196839	9.84011e-06	7738	Gut bacterial pathway abundance (HSERMETANA.PWY..L.methionine.biosynthesis.III)	TRUE	textfile	0.00267248130263414	20.7297151332804	19.5422216418279	2	TRUE
rs735254	G	A	G	A	-0.0841755	-0.0146197	0.679164	0.631146	FALSE	FALSE	FALSE	finngen_R12_E4_LACTONAS	18	13377129	0.0464096	421086	0.75275	Lactose intolerance, other/unspecified || id:finngen_R12_E4_LACTONAS	Lactose intolerance, other/unspecified	Lactose intolerance, other/unspecified || ||	TRUE	MedicineITLab	ebi-a-GCST90027484	18	13377128	0.0177961	2.24507e-06	7738	Gut bacterial pathway abundance (HSERMETANA.PWY..L.methionine.biosynthesis.III)	TRUE	textfile	0.00308787105006146	23.9617612722164	22.3728718264203	2	TRUE
rs76383640	A	G	A	G	0.159693	-0.0276728	0.0801085	0.12424	FALSE	FALSE	FALSE	finngen_R12_E4_LACTONAS	19	50192991	0.0675958	421086	0.682255	Lactose intolerance, other/unspecified || id:finngen_R12_E4_LACTONAS	Lactose intolerance, other/unspecified	Lactose intolerance, other/unspecified || ||	TRUE	MedicineITLab	ebi-a-GCST90027484	19	50696248	0.0305452	1.71281e-07	7738	Gut bacterial pathway abundance (HSERMETANA.PWY..L.methionine.biosynthesis.III)	TRUE	textfile	0.0037585208230169	29.1856118166039	27.3329063342481	2	TRUE
rs11007911	A	G	A	G	-0.137289	-0.0703453	0.0796781	0.0596925	FALSE	FALSE	FALSE	finngen_R12_E4_LACTONAS	10	18975285	0.0933705	421086	0.45121	Lactose intolerance, other/unspecified || id:finngen_R12_E4_LACTONAS	Lactose intolerance, other/unspecified	Lactose intolerance, other/unspecified || ||	TRUE	MedicineITLab	ebi-a-GCST90027485	10	19264214	0.0308286	8.45551e-06	7738	Gut bacterial pathway abundance (ILEUSYN.PWY..L.isoleucine.biosynthesis.I..from.threonine.)	TRUE	textfile	0.00276426837401973	21.4436561619685	19.8318796245871	2	TRUE
rs163056	C	T	C	T	0.0715464	0.0738563	0.518416	0.555417	FALSE	FALSE	FALSE	finngen_R12_E4_LACTONAS	18	26934750	0.0447614	421086	0.0989418	Lactose intolerance, other/unspecified || id:finngen_R12_E4_LACTONAS	Lactose intolerance, other/unspecified	Lactose intolerance, other/unspecified || ||	TRUE	MedicineITLab	ebi-a-GCST90027485	18	24514714	0.0159612	7.37666e-06	7738	Gut bacterial pathway abundance (ILEUSYN.PWY..L.isoleucine.biosynthesis.I..from.threonine.)	TRUE	textfile	0.00255597154485295	19.8236645935983	20.0929865479385	2	TRUE
rs2704240	G	T	G	T	-0.0726385	0.0331485	0.503827	0.502235	FALSE	FALSE	FALSE	finngen_R12_E4_LACTONAS	8	96606453	0.044658	421086	0.457921	Lactose intolerance, other/unspecified || id:finngen_R12_E4_LACTONAS	Lactose intolerance, other/unspecified	Lactose intolerance, other/unspecified || ||	TRUE	MedicineITLab	ebi-a-GCST90027485	8	97618681	0.0161263	6.65748e-06	7738	Gut bacterial pathway abundance (ILEUSYN.PWY..L.isoleucine.biosynthesis.I..from.threonine.)	TRUE	textfile	0.00263802128698077	20.4617111055477	20.2891692548873	2	TRUE
rs28542462	C	T	C	T	0.0982763	-0.107464	0.301778	0.381047	FALSE	FALSE	FALSE	finngen_R12_E4_LACTONAS	4	3883491	0.0470731	421086	0.0224352	Lactose intolerance, other/unspecified || id:finngen_R12_E4_LACTONAS	Lactose intolerance, other/unspecified	Lactose intolerance, other/unspecified || ||	TRUE	MedicineITLab	ebi-a-GCST90027485	4	3885218	0.02159	5.31545e-06	7738	Gut bacterial pathway abundance (ILEUSYN.PWY..L.isoleucine.biosynthesis.I..from.threonine.)	TRUE	textfile	0.00407013388266259	31.6152339511908	20.7201220902366	2	TRUE
rs330943	A	G	A	G	0.0857583	0.0670908	0.313932	0.372084	FALSE	FALSE	FALSE	finngen_R12_E4_LACTONAS	8	9163516	0.0459717	421086	0.144457	Lactose intolerance, other/unspecified || id:finngen_R12_E4_LACTONAS	Lactose intolerance, other/unspecified	Lactose intolerance, other/unspecified || ||	TRUE	MedicineITLab	ebi-a-GCST90027485	8	9021026	0.0174395	8.76658e-07	7738	Gut bacterial pathway abundance (ILEUSYN.PWY..L.isoleucine.biosynthesis.I..from.threonine.)	TRUE	textfile	0.00316799926665501	24.5855292655267	24.1815574078551	2	TRUE
rs5752622	G	A	G	A	-0.0906364	-0.0491671	0.798232	0.801377	FALSE	FALSE	FALSE	finngen_R12_E4_LACTONAS	22	27717115	0.0556662	421086	0.377101	Lactose intolerance, other/unspecified || id:finngen_R12_E4_LACTONAS	Lactose intolerance, other/unspecified	Lactose intolerance, other/unspecified || ||	TRUE	MedicineITLab	ebi-a-GCST90027485	22	28113103	0.0201528	6.87686e-06	7738	Gut bacterial pathway abundance (ILEUSYN.PWY..L.isoleucine.biosynthesis.I..from.threonine.)	TRUE	textfile	0.00264616373734939	20.5250352761906	20.2271411455581	2	TRUE
rs9324123	G	A	G	A	0.083808	0.103003	0.74863	0.782883	FALSE	FALSE	FALSE	finngen_R12_E4_LACTONAS	15	24816648	0.0539366	421086	0.0561707	Lactose intolerance, other/unspecified || id:finngen_R12_E4_LACTONAS	Lactose intolerance, other/unspecified	Lactose intolerance, other/unspecified || ||	TRUE	MedicineITLab	ebi-a-GCST90027485	15	25061795	0.0185794	6.45803e-06	7738	Gut bacterial pathway abundance (ILEUSYN.PWY..L.isoleucine.biosynthesis.I..from.threonine.)	TRUE	textfile	0.00264351403791507	20.5044283414711	20.3473372670205	2	TRUE
rs113552917	A	T	A	T	-0.264877	0.0941835	0.0808556	0.0534762	FALSE	TRUE	FALSE	finngen_R12_E4_LACTONAS	17	47234411	0.100559	421086	0.348968	Lactose intolerance, other/unspecified || id:finngen_R12_E4_LACTONAS	Lactose intolerance, other/unspecified	Lactose intolerance, other/unspecified || ||	TRUE	MedicineITLab	ebi-a-GCST90027486	17	45311777	0.0599029	9.78971e-06	7738	Gut bacterial pathway abundance (KDO.NAGLIPASYN.PWY..superpathway.of..Kdo.2.lipid.A.biosynthesis)	TRUE	textfile	0.010428271831717	81.5232575808228	19.5520726484841	2	TRUE
rs12056629	C	T	C	T	0.220994	-0.00361684	0.162447	0.198459	FALSE	FALSE	FALSE	finngen_R12_E4_LACTONAS	8	18003354	0.0558771	421086	0.94839	Lactose intolerance, other/unspecified || id:finngen_R12_E4_LACTONAS	Lactose intolerance, other/unspecified	Lactose intolerance, other/unspecified || ||	TRUE	MedicineITLab	ebi-a-GCST90027486	8	17860863	0.0437964	4.51315e-07	7738	Gut bacterial pathway abundance (KDO.NAGLIPASYN.PWY..superpathway.of..Kdo.2.lipid.A.biosynthesis)	TRUE	textfile	0.0132896931978729	104.193769812685	25.4615089590939	2	TRUE
rs17153829	T	C	T	C	0.289462	-0.0769007	0.0718029	0.0808368	FALSE	FALSE	FALSE	finngen_R12_E4_LACTONAS	10	13738553	0.0830454	421086	0.354442	Lactose intolerance, other/unspecified || id:finngen_R12_E4_LACTONAS	Lactose intolerance, other/unspecified	Lactose intolerance, other/unspecified || ||	TRUE	MedicineITLab	ebi-a-GCST90027486	10	13780553	0.0620549	3.09193e-06	7738	Gut bacterial pathway abundance (KDO.NAGLIPASYN.PWY..superpathway.of..Kdo.2.lipid.A.biosynthesis)	TRUE	textfile	0.0111685117349113	87.375460638761	21.7586004201718	2	TRUE
rs2206783	G	A	G	A	0.197497	-0.0424315	0.80203	0.83255	FALSE	FALSE	FALSE	finngen_R12_E4_LACTONAS	20	38571679	0.0597166	421086	0.477365	Lactose intolerance, other/unspecified || id:finngen_R12_E4_LACTONAS	Lactose intolerance, other/unspecified	Lactose intolerance, other/unspecified || ||	TRUE	MedicineITLab	ebi-a-GCST90027486	20	37200322	0.0409392	1.40605e-06	7738	Gut bacterial pathway abundance (KDO.NAGLIPASYN.PWY..superpathway.of..Kdo.2.lipid.A.biosynthesis)	TRUE	textfile	0.0123862829925733	97.0220275199219	23.2724605344032	2	TRUE
rs4924305	A	G	A	G	0.194748	0.00716249	0.596831	0.63232	FALSE	FALSE	FALSE	finngen_R12_E4_LACTONAS	15	38867148	0.0463736	421086	0.877253	Lactose intolerance, other/unspecified || id:finngen_R12_E4_LACTONAS	Lactose intolerance, other/unspecified	Lactose intolerance, other/unspecified || ||	TRUE	MedicineITLab	ebi-a-GCST90027486	15	39159349	0.0438377	8.89263e-06	7738	Gut bacterial pathway abundance (KDO.NAGLIPASYN.PWY..superpathway.of..Kdo.2.lipid.A.biosynthesis)	TRUE	textfile	0.0182521703086159	143.823887598345	19.735607168633	2	TRUE
rs68108910	C	T	C	T	-0.265311	0.0336211	0.0856918	0.0855451	FALSE	FALSE	FALSE	finngen_R12_E4_LACTONAS	18	3057755	0.0793323	421086	0.671712	Lactose intolerance, other/unspecified || id:finngen_R12_E4_LACTONAS	Lactose intolerance, other/unspecified	Lactose intolerance, other/unspecified || ||	TRUE	MedicineITLab	ebi-a-GCST90027486	18	3057753	0.056847	3.05471e-06	7738	Gut bacterial pathway abundance (KDO.NAGLIPASYN.PWY..superpathway.of..Kdo.2.lipid.A.biosynthesis)	TRUE	textfile	0.0110299206731773	86.2791181567201	21.7818825560028	2	TRUE
rs736348	A	G	A	G	-0.186202	0.0260679	0.187631	0.221483	FALSE	FALSE	FALSE	finngen_R12_E4_LACTONAS	6	36783468	0.0545558	421086	0.632777	Lactose intolerance, other/unspecified || id:finngen_R12_E4_LACTONAS	Lactose intolerance, other/unspecified	Lactose intolerance, other/unspecified || ||	TRUE	MedicineITLab	ebi-a-GCST90027486	6	36751245	0.0408798	5.24179e-06	7738	Gut bacterial pathway abundance (KDO.NAGLIPASYN.PWY..superpathway.of..Kdo.2.lipid.A.biosynthesis)	TRUE	textfile	0.010569552836496	82.6395235537169	20.7468018028957	2	TRUE
rs737805	A	G	A	G	0.157928	0.0487107	0.415438	0.559397	FALSE	FALSE	FALSE	finngen_R12_E4_LACTONAS	22	30295318	0.0449544	421086	0.278561	Lactose intolerance, other/unspecified || id:finngen_R12_E4_LACTONAS	Lactose intolerance, other/unspecified	Lactose intolerance, other/unspecified || ||	TRUE	MedicineITLab	ebi-a-GCST90027486	22	30691307	0.0335607	2.52941e-06	7738	Gut bacterial pathway abundance (KDO.NAGLIPASYN.PWY..superpathway.of..Kdo.2.lipid.A.biosynthesis)	TRUE	textfile	0.0121139301652558	94.8625217218576	22.1440090214576	2	TRUE
rs145696452	C	T	C	T	0.164815	0.020689	0.172966	0.0917974	FALSE	FALSE	FALSE	finngen_R12_E4_LACTONAS	3	101067616	0.0770164	421086	0.788214	Lactose intolerance, other/unspecified || id:finngen_R12_E4_LACTONAS	Lactose intolerance, other/unspecified	Lactose intolerance, other/unspecified || ||	TRUE	MedicineITLab	ebi-a-GCST90027487	3	100786460	0.0363372	5.74116e-06	7738	Gut bacterial pathway abundance (KETOGLUCONMET.PWY..ketogluconate.metabolism)	TRUE	textfile	0.00777154867460036	60.5915910457923	20.5726648516005	2	TRUE
rs17814434	T	C	T	C	-0.287963	-0.0366257	0.0561389	0.0229961	FALSE	FALSE	FALSE	finngen_R12_E4_LACTONAS	12	70689727	0.151541	421086	0.809021	Lactose intolerance, other/unspecified || id:finngen_R12_E4_LACTONAS	Lactose intolerance, other/unspecified	Lactose intolerance, other/unspecified || ||	TRUE	MedicineITLab	ebi-a-GCST90027487	12	71083507	0.06359	5.94224e-06	7738	Gut bacterial pathway abundance (KETOGLUCONMET.PWY..ketogluconate.metabolism)	TRUE	textfile	0.00878770280163467	68.5843679155254	20.5066976775484	2	TRUE
rs2624489	G	A	G	A	-0.240451	0.0985809	0.0771916	0.0623181	FALSE	FALSE	FALSE	finngen_R12_E4_LACTONAS	5	117394320	0.0919245	421086	0.283535	Lactose intolerance, other/unspecified || id:finngen_R12_E4_LACTONAS	Lactose intolerance, other/unspecified	Lactose intolerance, other/unspecified || ||	TRUE	MedicineITLab	ebi-a-GCST90027487	5	116730016	0.0514641	2.97982e-06	7738	Gut bacterial pathway abundance (KETOGLUCONMET.PWY..ketogluconate.metabolism)	TRUE	textfile	0.00823691819572435	64.250021331908	21.8295312752109	2	TRUE
rs28620806	C	T	C	T	0.146268	-0.0842729	0.653466	0.573181	FALSE	FALSE	FALSE	finngen_R12_E4_LACTONAS	4	9751794	0.0469342	421086	0.0725655	Lactose intolerance, other/unspecified || id:finngen_R12_E4_LACTONAS	Lactose intolerance, other/unspecified	Lactose intolerance, other/unspecified || ||	TRUE	MedicineITLab	ebi-a-GCST90027487	4	9753418	0.0324179	6.42333e-06	7738	Gut bacterial pathway abundance (KETOGLUCONMET.PWY..ketogluconate.metabolism)	TRUE	textfile	0.00968941348898188	75.69070125247	20.3577084171995	2	TRUE
rs2895499	A	G	A	G	-0.266455	0.0150932	0.0744206	0.104648	FALSE	FALSE	FALSE	finngen_R12_E4_LACTONAS	5	4540430	0.0730979	421086	0.836417	Lactose intolerance, other/unspecified || id:finngen_R12_E4_LACTONAS	Lactose intolerance, other/unspecified	Lactose intolerance, other/unspecified || ||	TRUE	MedicineITLab	ebi-a-GCST90027487	5	4540543	0.0576131	3.74792e-06	7738	Gut bacterial pathway abundance (KETOGLUCONMET.PWY..ketogluconate.metabolism)	TRUE	textfile	0.00978103000780888	76.4134503916909	21.3897279152553	2	TRUE
rs2913384	A	G	A	G	-0.23026	-0.0883397	0.922568	0.865473	FALSE	FALSE	FALSE	finngen_R12_E4_LACTONAS	5	158643697	0.0649641	421086	0.173886	Lactose intolerance, other/unspecified || id:finngen_R12_E4_LACTONAS	Lactose intolerance, other/unspecified	Lactose intolerance, other/unspecified || ||	TRUE	MedicineITLab	ebi-a-GCST90027487	5	158070705	0.0508342	5.90867e-06	7738	Gut bacterial pathway abundance (KETOGLUCONMET.PWY..ketogluconate.metabolism)	TRUE	textfile	0.00757505621042852	59.0479262039794	20.5175270244502	2	TRUE
rs4482264	C	T	C	T	0.127232	0.00799823	0.354681	0.325448	FALSE	FALSE	FALSE	finngen_R12_E4_LACTONAS	15	100157763	0.0475387	421086	0.866389	Lactose intolerance, other/unspecified || id:finngen_R12_E4_LACTONAS	Lactose intolerance, other/unspecified	Lactose intolerance, other/unspecified || ||	TRUE	MedicineITLab	ebi-a-GCST90027487	15	100697968	0.028591	8.58361e-06	7738	Gut bacterial pathway abundance (KETOGLUCONMET.PWY..ketogluconate.metabolism)	TRUE	textfile	0.00741028788129329	57.7539605234485	19.8031381430166	2	TRUE
rs4842206	G	A	G	A	0.165422	-0.0549485	0.17556	0.229359	FALSE	FALSE	FALSE	finngen_R12_E4_LACTONAS	9	135015844	0.0530769	421086	0.300547	Lactose intolerance, other/unspecified || id:finngen_R12_E4_LACTONAS	Lactose intolerance, other/unspecified	Lactose intolerance, other/unspecified || ||	TRUE	MedicineITLab	ebi-a-GCST90027487	9	137907690	0.0361546	4.7527e-06	7738	Gut bacterial pathway abundance (KETOGLUCONMET.PWY..ketogluconate.metabolism)	TRUE	textfile	0.00792138564470459	61.7691364985804	20.934346704317	2	TRUE
rs557948	T	C	T	C	0.228551	-0.0453618	0.117478	0.141899	FALSE	FALSE	FALSE	finngen_R12_E4_LACTONAS	9	33230473	0.0635964	421086	0.475675	Lactose intolerance, other/unspecified || id:finngen_R12_E4_LACTONAS	Lactose intolerance, other/unspecified	Lactose intolerance, other/unspecified || ||	TRUE	MedicineITLab	ebi-a-GCST90027487	9	33230471	0.0437442	1.74434e-07	7738	Gut bacterial pathway abundance (KETOGLUCONMET.PWY..ketogluconate.metabolism)	TRUE	textfile	0.0108312438172522	84.7079951186639	27.2976521096634	2	TRUE
rs7552841	T	C	T	C	-0.130382	0.0439615	0.36844	0.308677	FALSE	FALSE	FALSE	finngen_R12_E4_LACTONAS	1	55053079	0.0486235	421086	0.365933	Lactose intolerance, other/unspecified || id:finngen_R12_E4_LACTONAS	Lactose intolerance, other/unspecified	Lactose intolerance, other/unspecified || ||	TRUE	MedicineITLab	ebi-a-GCST90027487	1	55518752	0.0277244	2.56649e-06	7738	Gut bacterial pathway abundance (KETOGLUCONMET.PWY..ketogluconate.metabolism)	TRUE	textfile	0.00791127830721071	61.6896933171001	22.1162232414816	2	TRUE
rs118184992	T	C	T	C	-0.164898	0.0227824	0.0658176	0.0517281	FALSE	FALSE	FALSE	finngen_R12_E4_LACTONAS	13	114202823	0.102801	421086	0.824612	Lactose intolerance, other/unspecified || id:finngen_R12_E4_LACTONAS	Lactose intolerance, other/unspecified	Lactose intolerance, other/unspecified || ||	TRUE	MedicineITLab	ebi-a-GCST90027488	13	114968298	0.0336218	9.3672e-07	7738	Gut bacterial pathway abundance (LACTOSECAT.PWY..lactose.and.galactose.degradation.I)	TRUE	textfile	0.00334375535609238	25.9540755137422	24.0540857948999	2	TRUE
rs17034687	G	C	G	C	0.142865	0.00976789	0.095861	0.0858993	FALSE	TRUE	FALSE	finngen_R12_E4_LACTONAS	3	3638168	0.0790405	421086	0.901647	Lactose intolerance, other/unspecified || id:finngen_R12_E4_LACTONAS	Lactose intolerance, other/unspecified	Lactose intolerance, other/unspecified || ||	TRUE	MedicineITLab	ebi-a-GCST90027488	3	3679852	0.0279571	3.2187e-07	7738	Gut bacterial pathway abundance (LACTOSECAT.PWY..lactose.and.galactose.degradation.I)	TRUE	textfile	0.00353800827856067	27.4672112637856	26.1136423207947	2	TRUE
rs4960590	G	A	G	A	0.17205	-0.0260611	0.0570902	0.0487789	FALSE	FALSE	FALSE	finngen_R12_E4_LACTONAS	7	155258218	0.103743	421086	0.801654	Lactose intolerance, other/unspecified || id:finngen_R12_E4_LACTONAS	Lactose intolerance, other/unspecified	Lactose intolerance, other/unspecified || ||	TRUE	MedicineITLab	ebi-a-GCST90027488	7	155049928	0.0358606	1.60457e-06	7738	Gut bacterial pathway abundance (LACTOSECAT.PWY..lactose.and.galactose.degradation.I)	TRUE	textfile	0.00318691927992273	24.7328290793222	23.0183532460907	2	TRUE
rs55919213	T	C	T	C	0.113638	-0.0270248	0.151809	0.111478	FALSE	FALSE	FALSE	finngen_R12_E4_LACTONAS	6	1410032	0.070881	421086	0.703003	Lactose intolerance, other/unspecified || id:finngen_R12_E4_LACTONAS	Lactose intolerance, other/unspecified	Lactose intolerance, other/unspecified || ||	TRUE	MedicineITLab	ebi-a-GCST90027488	6	1410267	0.0254525	8.01826e-06	7738	Gut bacterial pathway abundance (LACTOSECAT.PWY..lactose.and.galactose.degradation.I)	TRUE	textfile	0.00332558718803959	25.8125844869342	19.9336244119923	2	TRUE
rs6056182	T	C	T	C	-0.0833209	0.0412571	0.310478	0.296426	FALSE	FALSE	FALSE	finngen_R12_E4_LACTONAS	20	953974	0.048739	421086	0.397278	Lactose intolerance, other/unspecified || id:finngen_R12_E4_LACTONAS	Lactose intolerance, other/unspecified	Lactose intolerance, other/unspecified || ||	TRUE	MedicineITLab	ebi-a-GCST90027488	20	934617	0.0187875	9.21064e-06	7738	Gut bacterial pathway abundance (LACTOSECAT.PWY..lactose.and.galactose.degradation.I)	TRUE	textfile	0.00297246575539435	23.0635506983794	19.6684401043041	2	TRUE
rs7147611	A	G	A	G	-0.0814631	0.0610183	0.656995	0.605735	FALSE	FALSE	FALSE	finngen_R12_E4_LACTONAS	14	94558594	0.0455591	421086	0.180466	Lactose intolerance, other/unspecified || id:finngen_R12_E4_LACTONAS	Lactose intolerance, other/unspecified	Lactose intolerance, other/unspecified || ||	TRUE	MedicineITLab	ebi-a-GCST90027488	14	95024931	0.0176494	3.91931e-06	7738	Gut bacterial pathway abundance (LACTOSECAT.PWY..lactose.and.galactose.degradation.I)	TRUE	textfile	0.00299098597331226	23.2076813389014	21.3040402330897	2	TRUE
rs76039193	G	A	G	A	0.0943389	0.0704546	0.205257	0.177891	FALSE	FALSE	FALSE	finngen_R12_E4_LACTONAS	8	73699218	0.0584041	421086	0.22769	Lactose intolerance, other/unspecified || id:finngen_R12_E4_LACTONAS	Lactose intolerance, other/unspecified	Lactose intolerance, other/unspecified || ||	TRUE	MedicineITLab	ebi-a-GCST90027488	8	74611453	0.0211883	8.49141e-06	7738	Gut bacterial pathway abundance (LACTOSECAT.PWY..lactose.and.galactose.degradation.I)	TRUE	textfile	0.00290359674014973	22.5276355509473	19.8239132841236	2	TRUE
rs80205307	T	C	T	C	0.136232	0.170358	0.0984987	0.086047	FALSE	FALSE	FALSE	finngen_R12_E4_LACTONAS	19	50278912	0.0796959	421086	0.0325492	Lactose intolerance, other/unspecified || id:finngen_R12_E4_LACTONAS	Lactose intolerance, other/unspecified	Lactose intolerance, other/unspecified || ||	TRUE	MedicineITLab	ebi-a-GCST90027488	19	50782169	0.0294225	3.653e-06	7738	Gut bacterial pathway abundance (LACTOSECAT.PWY..lactose.and.galactose.degradation.I)	TRUE	textfile	0.00329598416545976	25.5820515407951	21.4387333130502	2	TRUE
rs9982657	A	G	A	G	-0.185895	-0.0132343	0.051495	0.0294913	FALSE	FALSE	FALSE	finngen_R12_E4_LACTONAS	21	25200126	0.132019	421086	0.92015	Lactose intolerance, other/unspecified || id:finngen_R12_E4_LACTONAS	Lactose intolerance, other/unspecified	Lactose intolerance, other/unspecified || ||	TRUE	MedicineITLab	ebi-a-GCST90027488	21	26572440	0.0376992	8.18107e-07	7738	Gut bacterial pathway abundance (LACTOSECAT.PWY..lactose.and.galactose.degradation.I)	TRUE	textfile	0.00337574863128435	26.2032469867665	24.3148250390032	2	TRUE
rs111549352	C	T	C	T	-0.362288	0.0703056	0.0529533	0.0370664	FALSE	FALSE	FALSE	finngen_R12_E4_LACTONAS	4	34650453	0.116172	421086	0.545056	Lactose intolerance, other/unspecified || id:finngen_R12_E4_LACTONAS	Lactose intolerance, other/unspecified	Lactose intolerance, other/unspecified || ||	TRUE	MedicineITLab	ebi-a-GCST90027489	4	34652075	0.0759395	1.83544e-06	7738	Gut bacterial pathway abundance (METHGLYUT.PWY..superpathway.of.methylglyoxal.degradation)	TRUE	textfile	0.0131644378739969	103.1986435246	22.7600091205938	2	TRUE
rs12601384	A	G	A	G	0.267527	-0.0102625	0.141719	0.109231	FALSE	FALSE	FALSE	finngen_R12_E4_LACTONAS	17	52122540	0.0710744	421086	0.885191	Lactose intolerance, other/unspecified || id:finngen_R12_E4_LACTONAS	Lactose intolerance, other/unspecified	Lactose intolerance, other/unspecified || ||	TRUE	MedicineITLab	ebi-a-GCST90027489	17	50199900	0.0500129	8.8367e-08	7738	Gut bacterial pathway abundance (METHGLYUT.PWY..superpathway.of.methylglyoxal.degradation)	TRUE	textfile	0.0174109637916937	137.077873789738	28.6135118148737	2	TRUE
rs174453	G	C	G	C	0.219293	-0.00752627	0.173317	0.121381	FALSE	TRUE	FALSE	finngen_R12_E4_LACTONAS	11	61878495	0.0678376	421086	0.91166	Lactose intolerance, other/unspecified || id:finngen_R12_E4_LACTONAS	Lactose intolerance, other/unspecified	Lactose intolerance, other/unspecified || ||	TRUE	MedicineITLab	ebi-a-GCST90027489	11	61645967	0.0447067	9.3362e-07	7738	Gut bacterial pathway abundance (METHGLYUT.PWY..superpathway.of.methylglyoxal.degradation)	TRUE	textfile	0.0137803327142056	108.09422830766	24.0604812705401	2	TRUE
rs56061025	G	A	G	A	0.202777	-0.0535977	0.171142	0.177549	FALSE	FALSE	FALSE	finngen_R12_E4_LACTONAS	1	240002082	0.0583438	421086	0.358277	Lactose intolerance, other/unspecified || id:finngen_R12_E4_LACTONAS	Lactose intolerance, other/unspecified	Lactose intolerance, other/unspecified || ||	TRUE	MedicineITLab	ebi-a-GCST90027489	1	240165382	0.0456109	8.75669e-06	7738	Gut bacterial pathway abundance (METHGLYUT.PWY..superpathway.of.methylglyoxal.degradation)	TRUE	textfile	0.0116655204486791	91.3096406713952	19.7651494887364	2	TRUE
rs7193741	G	T	G	T	0.167159	0.037393	0.575354	0.581735	FALSE	FALSE	FALSE	finngen_R12_E4_LACTONAS	16	12758085	0.0453464	421086	0.409594	Lactose intolerance, other/unspecified || id:finngen_R12_E4_LACTONAS	Lactose intolerance, other/unspecified	Lactose intolerance, other/unspecified || ||	TRUE	MedicineITLab	ebi-a-GCST90027489	16	12851942	0.0374578	8.09767e-06	7738	Gut bacterial pathway abundance (METHGLYUT.PWY..superpathway.of.methylglyoxal.degradation)	TRUE	textfile	0.0136537422060545	107.087494752885	19.9147562806283	2	TRUE
rs72727948	A	C	A	C	-0.340848	0.0461603	0.0622588	0.0465441	FALSE	FALSE	FALSE	finngen_R12_E4_LACTONAS	8	133951366	0.105633	421086	0.66212	Lactose intolerance, other/unspecified || id:finngen_R12_E4_LACTONAS	Lactose intolerance, other/unspecified	Lactose intolerance, other/unspecified || ||	TRUE	MedicineITLab	ebi-a-GCST90027489	8	134963609	0.0732542	3.2722e-06	7738	Gut bacterial pathway abundance (METHGLYUT.PWY..superpathway.of.methylglyoxal.degradation)	TRUE	textfile	0.0135654822889195	106.385744925664	21.6499272018335	2	TRUE
rs75084758	T	C	T	C	-0.31214	0.0822274	0.0810094	0.0621551	FALSE	FALSE	FALSE	finngen_R12_E4_LACTONAS	10	106227332	0.092541	421086	0.374244	Lactose intolerance, other/unspecified || id:finngen_R12_E4_LACTONAS	Lactose intolerance, other/unspecified	Lactose intolerance, other/unspecified || ||	TRUE	MedicineITLab	ebi-a-GCST90027489	10	107987090	0.0701178	8.52138e-06	7738	Gut bacterial pathway abundance (METHGLYUT.PWY..superpathway.of.methylglyoxal.degradation)	TRUE	textfile	0.0145069238877975	113.877576531267	19.8171998652471	2	TRUE
rs78219112	C	A	C	A	-0.236375	0.024842	0.140307	0.154653	FALSE	FALSE	FALSE	finngen_R12_E4_LACTONAS	4	136063685	0.0620342	421086	0.68882	Lactose intolerance, other/unspecified || id:finngen_R12_E4_LACTONAS	Lactose intolerance, other/unspecified	Lactose intolerance, other/unspecified || ||	TRUE	MedicineITLab	ebi-a-GCST90027489	4	136984840	0.0521504	5.82693e-06	7738	Gut bacterial pathway abundance (METHGLYUT.PWY..superpathway.of.methylglyoxal.degradation)	TRUE	textfile	0.0134789421285322	105.697790710425	20.5441319596847	2	TRUE
rs902061	C	T	C	T	0.147904	0.00806221	0.522882	0.525812	FALSE	FALSE	FALSE	finngen_R12_E4_LACTONAS	12	128705011	0.0447753	421086	0.857106	Lactose intolerance, other/unspecified || id:finngen_R12_E4_LACTONAS	Lactose intolerance, other/unspecified	Lactose intolerance, other/unspecified || ||	TRUE	MedicineITLab	ebi-a-GCST90027489	12	129189556	0.0332725	8.78031e-06	7738	Gut bacterial pathway abundance (METHGLYUT.PWY..superpathway.of.methylglyoxal.degradation)	TRUE	textfile	0.0109148891026259	85.3693794069003	19.7600924182689	2	TRUE
rs10918287	A	G	A	G	-0.0781066	0.00876439	0.633281	0.618491	FALSE	FALSE	FALSE	finngen_R12_E4_LACTONAS	1	165814915	0.0458779	421086	0.848496	Lactose intolerance, other/unspecified || id:finngen_R12_E4_LACTONAS	Lactose intolerance, other/unspecified	Lactose intolerance, other/unspecified || ||	TRUE	MedicineITLab	ebi-a-GCST90027490	1	165784152	0.0173838	7.02021e-06	7738	Gut bacterial pathway abundance (NAGLIPASYN.PWY..lipid.IVA.biosynthesis)	TRUE	textfile	0.00283357904532683	21.9828576594686	20.1876623796176	2	TRUE
rs11790347	G	C	G	C	0.172086	0.00713183	0.0511725	0.065041	FALSE	TRUE	FALSE	finngen_R12_E4_LACTONAS	9	14449079	0.0906853	421086	0.937316	Lactose intolerance, other/unspecified || id:finngen_R12_E4_LACTONAS	Lactose intolerance, other/unspecified	Lactose intolerance, other/unspecified || ||	TRUE	MedicineITLab	ebi-a-GCST90027490	9	14449077	0.0377768	5.23034e-06	7738	Gut bacterial pathway abundance (NAGLIPASYN.PWY..lipid.IVA.biosynthesis)	TRUE	textfile	0.00287570924432154	22.3106456439967	20.7510819718301	2	TRUE
rs12677665	G	A	G	A	0.0820111	0.030181	0.688302	0.66579	FALSE	FALSE	FALSE	finngen_R12_E4_LACTONAS	8	29376305	0.0472468	421086	0.522957	Lactose intolerance, other/unspecified || id:finngen_R12_E4_LACTONAS	Lactose intolerance, other/unspecified	Lactose intolerance, other/unspecified || ||	TRUE	MedicineITLab	ebi-a-GCST90027490	8	29233822	0.0177587	3.87284e-06	7738	Gut bacterial pathway abundance (NAGLIPASYN.PWY..lipid.IVA.biosynthesis)	TRUE	textfile	0.00288594677287276	22.3903014531661	21.3266642927291	2	TRUE
rs1321819	A	G	A	G	-0.0837878	-0.0912029	0.282419	0.395579	FALSE	FALSE	FALSE	finngen_R12_E4_LACTONAS	6	24402811	0.045677	421086	0.0458585	Lactose intolerance, other/unspecified || id:finngen_R12_E4_LACTONAS	Lactose intolerance, other/unspecified	Lactose intolerance, other/unspecified || ||	TRUE	MedicineITLab	ebi-a-GCST90027490	6	24403039	0.0180916	3.63362e-06	7738	Gut bacterial pathway abundance (NAGLIPASYN.PWY..lipid.IVA.biosynthesis)	TRUE	textfile	0.00284548573252138	22.0754931275181	21.4490282222716	2	TRUE
rs17118750	C	T	C	T	0.126177	0.0465547	0.0945335	0.0701335	FALSE	FALSE	FALSE	finngen_R12_E4_LACTONAS	11	115748986	0.0880381	421086	0.596943	Lactose intolerance, other/unspecified || id:finngen_R12_E4_LACTONAS	Lactose intolerance, other/unspecified	Lactose intolerance, other/unspecified || ||	TRUE	MedicineITLab	ebi-a-GCST90027490	11	115619704	0.0282402	7.89569e-06	7738	Gut bacterial pathway abundance (NAGLIPASYN.PWY..lipid.IVA.biosynthesis)	TRUE	textfile	0.0027255146137154	21.1422044388666	19.9629564109608	2	TRUE
rs2096694	T	C	T	C	0.0874062	0.0831993	0.296603	0.285713	FALSE	FALSE	FALSE	finngen_R12_E4_LACTONAS	21	33999481	0.0492683	421086	0.0912767	Lactose intolerance, other/unspecified || id:finngen_R12_E4_LACTONAS	Lactose intolerance, other/unspecified	Lactose intolerance, other/unspecified || ||	TRUE	MedicineITLab	ebi-a-GCST90027490	21	35371782	0.0180324	1.2523e-06	7738	Gut bacterial pathway abundance (NAGLIPASYN.PWY..lipid.IVA.biosynthesis)	TRUE	textfile	0.00318779603421765	24.7396550951078	23.4951063031642	2	TRUE
rs2244670	A	T	A	T	-0.0923156	0.0331701	0.208219	0.182576	FALSE	TRUE	FALSE	finngen_R12_E4_LACTONAS	10	109764678	0.0574662	421086	0.563796	Lactose intolerance, other/unspecified || id:finngen_R12_E4_LACTONAS	Lactose intolerance, other/unspecified	Lactose intolerance, other/unspecified || ||	TRUE	MedicineITLab	ebi-a-GCST90027490	10	111524436	0.0199879	3.86367e-06	7738	Gut bacterial pathway abundance (NAGLIPASYN.PWY..lipid.IVA.biosynthesis)	TRUE	textfile	0.00280999548079293	21.7993812020761	21.3312279865009	2	TRUE
rs62104460	T	C	T	C	0.126388	-0.0140513	0.101043	0.136354	FALSE	FALSE	FALSE	finngen_R12_E4_LACTONAS	2	2877316	0.0649735	421086	0.828783	Lactose intolerance, other/unspecified || id:finngen_R12_E4_LACTONAS	Lactose intolerance, other/unspecified	Lactose intolerance, other/unspecified || ||	TRUE	MedicineITLab	ebi-a-GCST90027490	2	2881088	0.0282868	7.89205e-06	7738	Gut bacterial pathway abundance (NAGLIPASYN.PWY..lipid.IVA.biosynthesis)	TRUE	textfile	0.00290192931209659	22.5146611134162	19.9638382903574	2	TRUE
rs657516	G	A	G	A	-0.156583	-0.070682	0.06019	0.0686246	FALSE	FALSE	FALSE	finngen_R12_E4_LACTONAS	11	101051381	0.0885086	421086	0.424529	Lactose intolerance, other/unspecified || id:finngen_R12_E4_LACTONAS	Lactose intolerance, other/unspecified	Lactose intolerance, other/unspecified || ||	TRUE	MedicineITLab	ebi-a-GCST90027490	11	100922112	0.0349849	7.61535e-06	7738	Gut bacterial pathway abundance (NAGLIPASYN.PWY..lipid.IVA.biosynthesis)	TRUE	textfile	0.00277385413614385	21.5182240118867	20.0321676103098	2	TRUE
rs67156511	G	T	G	T	-0.117423	0.0298304	0.12085	0.112071	FALSE	FALSE	FALSE	finngen_R12_E4_LACTONAS	18	5305703	0.0709559	421086	0.674188	Lactose intolerance, other/unspecified || id:finngen_R12_E4_LACTONAS	Lactose intolerance, other/unspecified	Lactose intolerance, other/unspecified || ||	TRUE	MedicineITLab	ebi-a-GCST90027490	18	5305702	0.0263682	8.45921e-06	7738	Gut bacterial pathway abundance (NAGLIPASYN.PWY..lipid.IVA.biosynthesis)	TRUE	textfile	0.00292985396823253	22.7319515968385	19.8310347446656	2	TRUE
rs10213988	C	T	C	T	0.0857065	-0.0164012	0.23195	0.284135	FALSE	FALSE	FALSE	finngen_R12_E4_LACTONAS	5	72084966	0.0492854	421086	0.739301	Lactose intolerance, other/unspecified || id:finngen_R12_E4_LACTONAS	Lactose intolerance, other/unspecified	Lactose intolerance, other/unspecified || ||	TRUE	MedicineITLab	ebi-a-GCST90027491	5	71380793	0.019281	8.78436e-06	7738	Gut bacterial pathway abundance (NONMEVIPP.PWY..methylerythritol.phosphate.pathway.I)	TRUE	textfile	0.00261722696618903	20.2999975113386	19.759156956983	2	TRUE
rs10756052	C	G	C	G	0.089341	0.0271462	0.240585	0.247998	FALSE	TRUE	FALSE	finngen_R12_E4_LACTONAS	9	10515836	0.0518939	421086	0.600898	Lactose intolerance, other/unspecified || id:finngen_R12_E4_LACTONAS	Lactose intolerance, other/unspecified	Lactose intolerance, other/unspecified || ||	TRUE	MedicineITLab	ebi-a-GCST90027491	9	10515836	0.019147	3.07029e-06	7738	Gut bacterial pathway abundance (NONMEVIPP.PWY..methylerythritol.phosphate.pathway.I)	TRUE	textfile	0.00291661652236458	22.6289453729709	21.7720911542782	2	TRUE
rs11058744	T	G	T	G	-0.155967	0.226465	0.0707436	0.0484427	FALSE	FALSE	FALSE	finngen_R12_E4_LACTONAS	12	126607334	0.10333	421086	0.0284027	Lactose intolerance, other/unspecified || id:finngen_R12_E4_LACTONAS	Lactose intolerance, other/unspecified	Lactose intolerance, other/unspecified || ||	TRUE	MedicineITLab	ebi-a-GCST90027491	12	127091880	0.0319398	1.04412e-06	7738	Gut bacterial pathway abundance (NONMEVIPP.PWY..methylerythritol.phosphate.pathway.I)	TRUE	textfile	0.00319829228343354	24.8213751171432	23.8452045675613	2	TRUE
rs11070764	C	T	C	T	-0.077654	0.0512135	0.553392	0.540249	FALSE	FALSE	FALSE	finngen_R12_E4_LACTONAS	15	31048609	0.04471	421086	0.252018	Lactose intolerance, other/unspecified || id:finngen_R12_E4_LACTONAS	Lactose intolerance, other/unspecified	Lactose intolerance, other/unspecified || ||	TRUE	MedicineITLab	ebi-a-GCST90027491	15	31340812	0.0164151	2.23815e-06	7738	Gut bacterial pathway abundance (NONMEVIPP.PWY..methylerythritol.phosphate.pathway.I)	TRUE	textfile	0.00298069152830813	23.1275658024494	22.3789959260221	2	TRUE
rs11139000	C	T	C	T	-0.0818744	-0.00222226	0.282074	0.337556	FALSE	FALSE	FALSE	finngen_R12_E4_LACTONAS	9	81061437	0.0470467	421086	0.962326	Lactose intolerance, other/unspecified || id:finngen_R12_E4_LACTONAS	Lactose intolerance, other/unspecified	Lactose intolerance, other/unspecified || ||	TRUE	MedicineITLab	ebi-a-GCST90027491	9	83676352	0.018107	6.13465e-06	7738	Gut bacterial pathway abundance (NONMEVIPP.PWY..methylerythritol.phosphate.pathway.I)	TRUE	textfile	0.00271499475768735	21.0603782620457	20.4457599522172	2	TRUE
rs1428949	T	C	T	C	-0.0743313	-0.0117981	0.433176	0.470753	FALSE	FALSE	FALSE	finngen_R12_E4_LACTONAS	5	9947500	0.0446413	421086	0.791558	Lactose intolerance, other/unspecified || id:finngen_R12_E4_LACTONAS	Lactose intolerance, other/unspecified	Lactose intolerance, other/unspecified || ||	TRUE	MedicineITLab	ebi-a-GCST90027491	5	9947612	0.0165197	6.80957e-06	7738	Gut bacterial pathway abundance (NONMEVIPP.PWY..methylerythritol.phosphate.pathway.I)	TRUE	textfile	0.00271322662114708	21.0466254055294	20.2459958879511	2	TRUE
rs7108080	A	G	A	G	-0.0891578	-0.0487557	0.508635	0.358623	FALSE	FALSE	FALSE	finngen_R12_E4_LACTONAS	11	59959292	0.046713	421086	0.296612	Lactose intolerance, other/unspecified || id:finngen_R12_E4_LACTONAS	Lactose intolerance, other/unspecified	Lactose intolerance, other/unspecified || ||	TRUE	MedicineITLab	ebi-a-GCST90027491	11	59726765	0.0167524	1.02579e-07	7738	Gut bacterial pathway abundance (NONMEVIPP.PWY..methylerythritol.phosphate.pathway.I)	TRUE	textfile	0.0039733712273728	30.8606205165754	28.3246543478919	2	TRUE
rs7221118	C	T	C	T	-0.0899681	-0.0572713	0.229708	0.295551	FALSE	FALSE	FALSE	finngen_R12_E4_LACTONAS	17	49830279	0.0488558	421086	0.241096	Lactose intolerance, other/unspecified || id:finngen_R12_E4_LACTONAS	Lactose intolerance, other/unspecified	Lactose intolerance, other/unspecified || ||	TRUE	MedicineITLab	ebi-a-GCST90027491	17	47907641	0.0191208	2.53554e-06	7738	Gut bacterial pathway abundance (NONMEVIPP.PWY..methylerythritol.phosphate.pathway.I)	TRUE	textfile	0.00286443255821587	22.2229062866636	22.139355809017	2	TRUE
rs741054	A	T	A	T	0.0874913	-0.00679343	0.243661	0.202383	FALSE	TRUE	FALSE	finngen_R12_E4_LACTONAS	7	31042365	0.0556459	421086	0.902833	Lactose intolerance, other/unspecified || id:finngen_R12_E4_LACTONAS	Lactose intolerance, other/unspecified	Lactose intolerance, other/unspecified || ||	TRUE	MedicineITLab	ebi-a-GCST90027491	7	31081980	0.0188945	3.64762e-06	7738	Gut bacterial pathway abundance (NONMEVIPP.PWY..methylerythritol.phosphate.pathway.I)	TRUE	textfile	0.00282138434415455	21.8879837009185	21.4416859931048	2	TRUE
rs76346802	G	A	G	A	-0.127657	0.00172905	0.0931431	0.100905	FALSE	FALSE	FALSE	finngen_R12_E4_LACTONAS	11	90990521	0.0736891	421086	0.98128	Lactose intolerance, other/unspecified || id:finngen_R12_E4_LACTONAS	Lactose intolerance, other/unspecified	Lactose intolerance, other/unspecified || ||	TRUE	MedicineITLab	ebi-a-GCST90027491	11	90723689	0.0279162	4.81072e-06	7738	Gut bacterial pathway abundance (NONMEVIPP.PWY..methylerythritol.phosphate.pathway.I)	TRUE	textfile	0.00275301586209739	21.3561244585728	20.9110897501356	2	TRUE
rs79747739	C	A	C	A	0.162288	-0.095757	0.0806663	0.0650189	FALSE	FALSE	FALSE	finngen_R12_E4_LACTONAS	14	28963859	0.0896364	421086	0.285393	Lactose intolerance, other/unspecified || id:finngen_R12_E4_LACTONAS	Lactose intolerance, other/unspecified	Lactose intolerance, other/unspecified || ||	TRUE	MedicineITLab	ebi-a-GCST90027491	14	29433065	0.03077	1.33315e-07	7738	Gut bacterial pathway abundance (NONMEVIPP.PWY..methylerythritol.phosphate.pathway.I)	TRUE	textfile	0.0039063228089861	30.3378225786304	27.8174825180882	2	TRUE
rs11107787	T	C	T	C	0.110006	0.0642738	0.148261	0.11019	FALSE	FALSE	FALSE	finngen_R12_E4_LACTONAS	12	94917893	0.0707782	421086	0.363825	Lactose intolerance, other/unspecified || id:finngen_R12_E4_LACTONAS	Lactose intolerance, other/unspecified	Lactose intolerance, other/unspecified || ||	TRUE	MedicineITLab	ebi-a-GCST90027492	12	95311669	0.0226014	1.13167e-06	7738	Gut bacterial pathway abundance (NONOXIPENT.PWY..pentose.phosphate.pathway..non.oxidative.branch.)	TRUE	textfile	0.00305630154370826	23.7160320876071	23.6898365116952	2	TRUE
rs12735521	T	C	T	C	0.0769256	0.0786623	0.32237	0.360939	FALSE	FALSE	FALSE	finngen_R12_E4_LACTONAS	1	18123827	0.046233	421086	0.0888608	Lactose intolerance, other/unspecified || id:finngen_R12_E4_LACTONAS	Lactose intolerance, other/unspecified	Lactose intolerance, other/unspecified || ||	TRUE	MedicineITLab	ebi-a-GCST90027492	1	18450321	0.0170061	6.08499e-06	7738	Gut bacterial pathway abundance (NONOXIPENT.PWY..pentose.phosphate.pathway..non.oxidative.branch.)	TRUE	textfile	0.00258534808871557	20.0520944583864	20.4612578170427	2	TRUE
rs2306372	G	A	G	A	0.111617	-0.0355767	0.186595	0.261732	FALSE	FALSE	FALSE	finngen_R12_E4_LACTONAS	3	149978571	0.0505008	421086	0.481136	Lactose intolerance, other/unspecified || id:finngen_R12_E4_LACTONAS	Lactose intolerance, other/unspecified	Lactose intolerance, other/unspecified || ||	TRUE	MedicineITLab	ebi-a-GCST90027492	3	149696358	0.0235532	2.14862e-06	7738	Gut bacterial pathway abundance (NONOXIPENT.PWY..pentose.phosphate.pathway..non.oxidative.branch.)	TRUE	textfile	0.00378179102315486	29.3669951939274	22.457471195995	2	TRUE
rs4786434	G	T	G	T	0.167808	-0.0667062	0.0547628	0.0941577	FALSE	FALSE	FALSE	finngen_R12_E4_LACTONAS	16	3705985	0.0770755	421086	0.386784	Lactose intolerance, other/unspecified || id:finngen_R12_E4_LACTONAS	Lactose intolerance, other/unspecified	Lactose intolerance, other/unspecified || ||	TRUE	MedicineITLab	ebi-a-GCST90027492	16	3755986	0.0371239	6.17775e-06	7738	Gut bacterial pathway abundance (NONOXIPENT.PWY..pentose.phosphate.pathway..non.oxidative.branch.)	TRUE	textfile	0.00291529003893682	22.6186235892595	20.4323412990529	2	TRUE
rs55804433	T	C	T	C	-0.0850326	-0.133579	0.277617	0.237155	FALSE	FALSE	FALSE	finngen_R12_E4_LACTONAS	3	175048382	0.0523777	421086	0.0107627	Lactose intolerance, other/unspecified || id:finngen_R12_E4_LACTONAS	Lactose intolerance, other/unspecified	Lactose intolerance, other/unspecified || ||	TRUE	MedicineITLab	ebi-a-GCST90027492	3	174766172	0.0185278	4.44375e-06	7738	Gut bacterial pathway abundance (NONOXIPENT.PWY..pentose.phosphate.pathway..non.oxidative.branch.)	TRUE	textfile	0.00290011010486979	22.5005057152622	21.0631445837851	2	TRUE
rs9461124	T	C	T	C	-0.0970976	-0.0502585	0.17584	0.137719	FALSE	FALSE	FALSE	finngen_R12_E4_LACTONAS	6	25235075	0.0641696	421086	0.433502	Lactose intolerance, other/unspecified || id:finngen_R12_E4_LACTONAS	Lactose intolerance, other/unspecified	Lactose intolerance, other/unspecified || ||	TRUE	MedicineITLab	ebi-a-GCST90027492	6	25235303	0.0211387	4.36164e-06	7738	Gut bacterial pathway abundance (NONOXIPENT.PWY..pentose.phosphate.pathway..non.oxidative.branch.)	TRUE	textfile	0.00273260081861566	21.1973237570618	21.0989304347447	2	TRUE
rs10856807	C	T	C	T	-0.20668	0.0316695	0.354718	0.431415	FALSE	FALSE	FALSE	finngen_R12_E4_LACTONAS	4	34519547	0.0454645	421086	0.486068	Lactose intolerance, other/unspecified || id:finngen_R12_E4_LACTONAS	Lactose intolerance, other/unspecified	Lactose intolerance, other/unspecified || ||	TRUE	MedicineITLab	ebi-a-GCST90027493	4	34521169	0.0462699	7.93835e-06	7738	Gut bacterial pathway abundance (ORNDEG.PWY..superpathway.of.ornithine.degradation)	TRUE	textfile	0.0195550837033269	154.295386731509	19.9526132246124	2	TRUE
rs111457769	C	T	C	T	0.337718	0.0635177	0.112527	0.120014	FALSE	FALSE	FALSE	finngen_R12_E4_LACTONAS	7	75066981	0.0691705	421086	0.358473	Lactose intolerance, other/unspecified || id:finngen_R12_E4_LACTONAS	Lactose intolerance, other/unspecified	Lactose intolerance, other/unspecified || ||	TRUE	MedicineITLab	ebi-a-GCST90027493	7	74482794	0.0722672	2.96565e-06	7738	Gut bacterial pathway abundance (ORNDEG.PWY..superpathway.of.ornithine.degradation)	TRUE	textfile	0.0227798207729377	180.332638688276	21.8386586867401	2	TRUE
rs12041866	T	C	T	C	-0.376771	0.00892543	0.0747288	0.0876659	FALSE	FALSE	FALSE	finngen_R12_E4_LACTONAS	1	60018859	0.0788	421086	0.909819	Lactose intolerance, other/unspecified || id:finngen_R12_E4_LACTONAS	Lactose intolerance, other/unspecified	Lactose intolerance, other/unspecified || ||	TRUE	MedicineITLab	ebi-a-GCST90027493	1	60484531	0.0807643	3.08525e-06	7738	Gut bacterial pathway abundance (ORNDEG.PWY..superpathway.of.ornithine.degradation)	TRUE	textfile	0.0196309801646585	154.906223555805	21.7628650506794	2	TRUE
rs12522600	A	T	A	T	-0.225331	-0.0349123	0.249899	0.285275	FALSE	TRUE	FALSE	finngen_R12_E4_LACTONAS	5	79560510	0.0493114	421086	0.478948	Lactose intolerance, other/unspecified || id:finngen_R12_E4_LACTONAS	Lactose intolerance, other/unspecified	Lactose intolerance, other/unspecified || ||	TRUE	MedicineITLab	ebi-a-GCST90027493	5	78856333	0.049199	4.65008e-06	7738	Gut bacterial pathway abundance (ORNDEG.PWY..superpathway.of.ornithine.degradation)	TRUE	textfile	0.019035143119467	150.113295231054	20.9763218033616	2	TRUE
rs2010151	C	A	C	A	-0.197206	-0.050998	0.418744	0.449043	FALSE	FALSE	FALSE	finngen_R12_E4_LACTONAS	5	31806327	0.0445892	421086	0.252736	Lactose intolerance, other/unspecified || id:finngen_R12_E4_LACTONAS	Lactose intolerance, other/unspecified	Lactose intolerance, other/unspecified || ||	TRUE	MedicineITLab	ebi-a-GCST90027493	5	31806434	0.0441133	7.80531e-06	7738	Gut bacterial pathway abundance (ORNDEG.PWY..superpathway.of.ornithine.degradation)	TRUE	textfile	0.018931555122447	149.280624804449	19.9848619961151	2	TRUE
rs6124449	C	A	C	A	-0.379049	0.0486412	0.092716	0.121823	FALSE	FALSE	FALSE	finngen_R12_E4_LACTONAS	20	42369604	0.0681615	421086	0.475464	Lactose intolerance, other/unspecified || id:finngen_R12_E4_LACTONAS	Lactose intolerance, other/unspecified	Lactose intolerance, other/unspecified || ||	TRUE	MedicineITLab	ebi-a-GCST90027493	20	40998244	0.0778587	1.12497e-06	7738	Gut bacterial pathway abundance (ORNDEG.PWY..superpathway.of.ornithine.degradation)	TRUE	textfile	0.0241723372623086	191.629329851746	23.7015317731976	2	TRUE
rs6868622	T	C	T	C	-0.237472	0.0585443	0.28369	0.295072	FALSE	FALSE	FALSE	finngen_R12_E4_LACTONAS	5	95134024	0.048605	421086	0.2284	Lactose intolerance, other/unspecified || id:finngen_R12_E4_LACTONAS	Lactose intolerance, other/unspecified	Lactose intolerance, other/unspecified || ||	TRUE	MedicineITLab	ebi-a-GCST90027493	5	94469728	0.0495125	1.61704e-06	7738	Gut bacterial pathway abundance (ORNDEG.PWY..superpathway.of.ornithine.degradation)	TRUE	textfile	0.0229192212417803	181.462064735065	23.0035630162068	2	TRUE
rs10223540	T	C	T	C	-0.185493	-0.124019	0.1009	0.0685448	FALSE	FALSE	FALSE	finngen_R12_E4_LACTONAS	6	21206088	0.0883286	421086	0.160301	Lactose intolerance, other/unspecified || id:finngen_R12_E4_LACTONAS	Lactose intolerance, other/unspecified	Lactose intolerance, other/unspecified || ||	TRUE	MedicineITLab	ebi-a-GCST90027494	6	21206319	0.0418583	9.36074e-06	7738	Gut bacterial pathway abundance (P105.PWY..TCA.cycle.IV..2.oxoglutarate.decarboxylase.)	TRUE	textfile	0.00624286882881262	48.5982256074749	19.6377568234462	2	TRUE
rs11582075	T	C	T	C	-0.137144	-0.000797932	0.219197	0.169966	FALSE	FALSE	FALSE	finngen_R12_E4_LACTONAS	1	83210052	0.0593023	421086	0.989265	Lactose intolerance, other/unspecified || id:finngen_R12_E4_LACTONAS	Lactose intolerance, other/unspecified	Lactose intolerance, other/unspecified || ||	TRUE	MedicineITLab	ebi-a-GCST90027494	1	83675735	0.0302967	5.99156e-06	7738	Gut bacterial pathway abundance (P105.PWY..TCA.cycle.IV..2.oxoglutarate.decarboxylase.)	TRUE	textfile	0.00643812936840776	50.1280999867093	20.4909914075034	2	TRUE
rs12034038	C	G	C	G	0.145688	0.148261	0.174619	0.104715	FALSE	TRUE	FALSE	finngen_R12_E4_LACTONAS	1	83575927	0.0724331	421086	0.0406705	Lactose intolerance, other/unspecified || id:finngen_R12_E4_LACTONAS	Lactose intolerance, other/unspecified	Lactose intolerance, other/unspecified || ||	TRUE	MedicineITLab	ebi-a-GCST90027494	1	84041610	0.0328667	9.30701e-06	7738	Gut bacterial pathway abundance (P105.PWY..TCA.cycle.IV..2.oxoglutarate.decarboxylase.)	TRUE	textfile	0.0061181979267942	47.6217383827235	19.6487696536569	2	TRUE
rs27099	T	A	T	A	-0.137509	0.00754306	0.208739	0.158636	FALSE	TRUE	FALSE	finngen_R12_E4_LACTONAS	5	14463530	0.0609489	421086	0.901505	Lactose intolerance, other/unspecified || id:finngen_R12_E4_LACTONAS	Lactose intolerance, other/unspecified	Lactose intolerance, other/unspecified || ||	TRUE	MedicineITLab	ebi-a-GCST90027494	5	14463639	0.0310886	9.7277e-06	7738	Gut bacterial pathway abundance (P105.PWY..TCA.cycle.IV..2.oxoglutarate.decarboxylase.)	TRUE	textfile	0.00624619592085465	48.6242884760652	19.5641019549669	2	TRUE
rs36182340	T	G	T	G	0.235877	0.0133651	0.903211	0.886869	FALSE	FALSE	FALSE	finngen_R12_E4_LACTONAS	7	155326760	0.0699939	421086	0.848568	Lactose intolerance, other/unspecified || id:finngen_R12_E4_LACTONAS	Lactose intolerance, other/unspecified	Lactose intolerance, other/unspecified || ||	TRUE	MedicineITLab	ebi-a-GCST90027494	7	155118470	0.0420321	2.00198e-08	7738	Gut bacterial pathway abundance (P105.PWY..TCA.cycle.IV..2.oxoglutarate.decarboxylase.)	TRUE	textfile	0.00972783975170686	75.9938240617968	31.4926360175257	2	TRUE
rs6562993	G	A	G	A	-0.133596	0.112249	0.236848	0.289963	FALSE	FALSE	FALSE	finngen_R12_E4_LACTONAS	13	77340453	0.0491313	421086	0.0223316	Lactose intolerance, other/unspecified || id:finngen_R12_E4_LACTONAS	Lactose intolerance, other/unspecified	Lactose intolerance, other/unspecified || ||	TRUE	MedicineITLab	ebi-a-GCST90027494	13	77914588	0.0296076	6.41594e-06	7738	Gut bacterial pathway abundance (P105.PWY..TCA.cycle.IV..2.oxoglutarate.decarboxylase.)	TRUE	textfile	0.00645204925904863	50.2371858658426	20.3601278434073	2	TRUE
rs72814612	C	A	C	A	0.200658	-0.0255879	0.107888	0.130201	FALSE	FALSE	FALSE	finngen_R12_E4_LACTONAS	10	94181702	0.0661917	421086	0.699072	Lactose intolerance, other/unspecified || id:finngen_R12_E4_LACTONAS	Lactose intolerance, other/unspecified	Lactose intolerance, other/unspecified || ||	TRUE	MedicineITLab	ebi-a-GCST90027494	10	95941459	0.0429821	3.03557e-06	7738	Gut bacterial pathway abundance (P105.PWY..TCA.cycle.IV..2.oxoglutarate.decarboxylase.)	TRUE	textfile	0.00775060274213918	60.4270085513662	21.7940377082858	2	TRUE
rs857120	C	T	C	T	0.208416	0.0266937	0.0883455	0.093047	FALSE	FALSE	FALSE	finngen_R12_E4_LACTONAS	1	56745726	0.0765589	421086	0.727338	Lactose intolerance, other/unspecified || id:finngen_R12_E4_LACTONAS	Lactose intolerance, other/unspecified	Lactose intolerance, other/unspecified || ||	TRUE	MedicineITLab	ebi-a-GCST90027494	1	57211399	0.0458464	5.46852e-06	7738	Gut bacterial pathway abundance (P105.PWY..TCA.cycle.IV..2.oxoglutarate.decarboxylase.)	TRUE	textfile	0.00699691860323971	54.509561278023	20.6657720449853	2	TRUE
rs10490196	A	G	A	G	0.0988657	0.015135	0.197408	0.194116	FALSE	FALSE	FALSE	finngen_R12_E4_LACTONAS	2	66843201	0.0562524	421086	0.787887	Lactose intolerance, other/unspecified || id:finngen_R12_E4_LACTONAS	Lactose intolerance, other/unspecified	Lactose intolerance, other/unspecified || ||	TRUE	MedicineITLab	ebi-a-GCST90027495	2	67070333	0.0219208	6.47888e-06	7738	Gut bacterial pathway abundance (P108.PWY..pyruvate.fermentation.to.propanoate.I)	TRUE	textfile	0.00309728280879971	24.0350230726465	20.3412900214198	2	TRUE
rs10951264	A	G	A	G	0.0833274	0.00126535	0.637001	0.614611	FALSE	FALSE	FALSE	finngen_R12_E4_LACTONAS	7	3623138	0.0457637	421086	0.977942	Lactose intolerance, other/unspecified || id:finngen_R12_E4_LACTONAS	Lactose intolerance, other/unspecified	Lactose intolerance, other/unspecified || ||	TRUE	MedicineITLab	ebi-a-GCST90027495	7	3662770	0.0181076	4.18871e-06	7738	Gut bacterial pathway abundance (P108.PWY..pyruvate.fermentation.to.propanoate.I)	TRUE	textfile	0.0032110805543865	24.9209423220212	21.1764851287128	2	TRUE
rs12514068	T	C	T	C	-0.07789	0.0566075	0.389548	0.331385	FALSE	FALSE	FALSE	finngen_R12_E4_LACTONAS	5	8263950	0.0472236	421086	0.23064	Lactose intolerance, other/unspecified || id:finngen_R12_E4_LACTONAS	Lactose intolerance, other/unspecified	Lactose intolerance, other/unspecified || ||	TRUE	MedicineITLab	ebi-a-GCST90027495	5	8264063	0.017578	9.37497e-06	7738	Gut bacterial pathway abundance (P108.PWY..pyruvate.fermentation.to.propanoate.I)	TRUE	textfile	0.00288539917467005	22.3860406785455	19.6347098272555	2	TRUE
rs200243	A	G	A	G	0.142409	0.0774686	0.0873623	0.0854242	FALSE	FALSE	FALSE	finngen_R12_E4_LACTONAS	6	50467076	0.0792209	421086	0.328133	Lactose intolerance, other/unspecified || id:finngen_R12_E4_LACTONAS	Lactose intolerance, other/unspecified	Lactose intolerance, other/unspecified || ||	TRUE	MedicineITLab	ebi-a-GCST90027495	6	50434789	0.0316777	6.93889e-06	7738	Gut bacterial pathway abundance (P108.PWY..pyruvate.fermentation.to.propanoate.I)	TRUE	textfile	0.00323390556400145	25.0986601397903	20.2100594263628	2	TRUE
rs2586438	T	C	T	C	-0.0826985	-0.0284579	0.57861	0.593925	FALSE	FALSE	FALSE	finngen_R12_E4_LACTONAS	17	50368338	0.0451781	421086	0.528758	Lactose intolerance, other/unspecified || id:finngen_R12_E4_LACTONAS	Lactose intolerance, other/unspecified	Lactose intolerance, other/unspecified || ||	TRUE	MedicineITLab	ebi-a-GCST90027495	17	48445699	0.0185658	8.41453e-06	7738	Gut bacterial pathway abundance (P108.PWY..pyruvate.fermentation.to.propanoate.I)	TRUE	textfile	0.0033349967931886	25.8858644670937	19.8411997431795	2	TRUE
rs2645383	C	T	C	T	0.0871736	-0.0131975	0.334436	0.303705	FALSE	FALSE	FALSE	finngen_R12_E4_LACTONAS	4	100972224	0.0485635	421086	0.785809	Lactose intolerance, other/unspecified || id:finngen_R12_E4_LACTONAS	Lactose intolerance, other/unspecified	Lactose intolerance, other/unspecified || ||	TRUE	MedicineITLab	ebi-a-GCST90027495	4	101893381	0.0188008	3.5403e-06	7738	Gut bacterial pathway abundance (P108.PWY..pyruvate.fermentation.to.propanoate.I)	TRUE	textfile	0.00338300626466052	26.2597734414749	21.4989526785426	2	TRUE
rs3799603	C	T	C	T	-0.0952307	0.0310414	0.360162	0.292118	FALSE	FALSE	FALSE	finngen_R12_E4_LACTONAS	6	166587798	0.0489422	421086	0.52592	Lactose intolerance, other/unspecified || id:finngen_R12_E4_LACTONAS	Lactose intolerance, other/unspecified	Lactose intolerance, other/unspecified || ||	TRUE	MedicineITLab	ebi-a-GCST90027495	6	167001286	0.0182225	1.73213e-07	7738	Gut bacterial pathway abundance (P108.PWY..pyruvate.fermentation.to.propanoate.I)	TRUE	textfile	0.0041797650246738	32.4703807928523	27.3110272460089	2	TRUE
rs62381166	C	T	C	T	-0.151374	-0.0108323	0.0770703	0.102902	FALSE	FALSE	FALSE	finngen_R12_E4_LACTONAS	5	157063820	0.0736077	421086	0.883004	Lactose intolerance, other/unspecified || id:finngen_R12_E4_LACTONAS	Lactose intolerance, other/unspecified	Lactose intolerance, other/unspecified || ||	TRUE	MedicineITLab	ebi-a-GCST90027495	5	156490831	0.0327471	3.79114e-06	7738	Gut bacterial pathway abundance (P108.PWY..pyruvate.fermentation.to.propanoate.I)	TRUE	textfile	0.00325977962814246	25.3001280453016	21.3676559478308	2	TRUE
rs66470361	T	C	T	C	0.0825122	0.0594283	0.402943	0.344208	FALSE	FALSE	FALSE	finngen_R12_E4_LACTONAS	16	50298241	0.0470261	421086	0.206326	Lactose intolerance, other/unspecified || id:finngen_R12_E4_LACTONAS	Lactose intolerance, other/unspecified	Lactose intolerance, other/unspecified || ||	TRUE	MedicineITLab	ebi-a-GCST90027495	16	50332152	0.0178171	3.63806e-06	7738	Gut bacterial pathway abundance (P108.PWY..pyruvate.fermentation.to.propanoate.I)	TRUE	textfile	0.00327586306269723	25.425366672564	21.4467899562252	2	TRUE
rs6672992	C	A	C	A	-0.104073	0.065051	0.189469	0.177106	FALSE	FALSE	FALSE	finngen_R12_E4_LACTONAS	1	65382351	0.058461	421086	0.265826	Lactose intolerance, other/unspecified || id:finngen_R12_E4_LACTONAS	Lactose intolerance, other/unspecified	Lactose intolerance, other/unspecified || ||	TRUE	MedicineITLab	ebi-a-GCST90027495	1	65848034	0.0222859	3.01342e-06	7738	Gut bacterial pathway abundance (P108.PWY..pyruvate.fermentation.to.propanoate.I)	TRUE	textfile	0.00332670227921847	25.8212685048214	21.807997689032	2	TRUE
rs74768264	G	A	G	A	0.128453	-0.069152	0.13271	0.0698147	FALSE	FALSE	FALSE	finngen_R12_E4_LACTONAS	3	69086910	0.088123	421086	0.432616	Lactose intolerance, other/unspecified || id:finngen_R12_E4_LACTONAS	Lactose intolerance, other/unspecified	Lactose intolerance, other/unspecified || ||	TRUE	MedicineITLab	ebi-a-GCST90027495	3	69136061	0.0260338	8.05193e-07	7738	Gut bacterial pathway abundance (P108.PWY..pyruvate.fermentation.to.propanoate.I)	TRUE	textfile	0.00379827571673833	29.4954929593484	24.3452015824949	2	TRUE
rs7690663	C	G	C	G	0.0977238	0.026349	0.200105	0.178088	FALSE	TRUE	FALSE	finngen_R12_E4_LACTONAS	4	22012710	0.0579464	421086	0.649316	Lactose intolerance, other/unspecified || id:finngen_R12_E4_LACTONAS	Lactose intolerance, other/unspecified	Lactose intolerance, other/unspecified || ||	TRUE	MedicineITLab	ebi-a-GCST90027495	4	22014333	0.0219458	8.46935e-06	7738	Gut bacterial pathway abundance (P108.PWY..pyruvate.fermentation.to.propanoate.I)	TRUE	textfile	0.00305718422966149	23.7229024840172	19.8288651113434	2	TRUE
rs953621	A	C	A	C	0.106359	0.00474437	0.198582	0.248658	FALSE	FALSE	FALSE	finngen_R12_E4_LACTONAS	5	58789768	0.0516787	421086	0.926853	Lactose intolerance, other/unspecified || id:finngen_R12_E4_LACTONAS	Lactose intolerance, other/unspecified	Lactose intolerance, other/unspecified || ||	TRUE	MedicineITLab	ebi-a-GCST90027495	5	58085595	0.021616	8.63694e-07	7738	Gut bacterial pathway abundance (P108.PWY..pyruvate.fermentation.to.propanoate.I)	TRUE	textfile	0.00360062140807091	27.9550628104559	24.2101693547211	2	TRUE
rs10478090	A	G	A	G	0.241206	0.118544	0.916364	0.886576	FALSE	FALSE	FALSE	finngen_R12_E4_LACTONAS	5	112506202	0.0700632	421086	0.0906546	Lactose intolerance, other/unspecified || id:finngen_R12_E4_LACTONAS	Lactose intolerance, other/unspecified	Lactose intolerance, other/unspecified || ||	TRUE	MedicineITLab	ebi-a-GCST90027496	5	111841899	0.0530633	5.47722e-06	7738	Gut bacterial pathway abundance (P122.PWY..heterolactic.fermentation)	TRUE	textfile	0.00891800029251744	69.6104361528887	20.6627301019137	2	TRUE
rs113865897	A	G	A	G	0.292743	-0.0939631	0.0616905	0.0874337	FALSE	FALSE	FALSE	finngen_R12_E4_LACTONAS	4	39545550	0.0788411	421086	0.233338	Lactose intolerance, other/unspecified || id:finngen_R12_E4_LACTONAS	Lactose intolerance, other/unspecified	Lactose intolerance, other/unspecified || ||	TRUE	MedicineITLab	ebi-a-GCST90027496	4	39547170	0.0647025	6.05508e-06	7738	Gut bacterial pathway abundance (P122.PWY..heterolactic.fermentation)	TRUE	textfile	0.00992127385437291	77.5200724049693	20.4706161780385	2	TRUE
rs1963381	A	G	A	G	0.167074	0.00692325	0.761011	0.773197	FALSE	FALSE	FALSE	finngen_R12_E4_LACTONAS	18	38546022	0.0531027	421086	0.89627	Lactose intolerance, other/unspecified || id:finngen_R12_E4_LACTONAS	Lactose intolerance, other/unspecified	Lactose intolerance, other/unspecified || ||	TRUE	MedicineITLab	ebi-a-GCST90027496	18	36125986	0.0341354	9.85803e-07	7738	Gut bacterial pathway abundance (P122.PWY..heterolactic.fermentation)	TRUE	textfile	0.0101535189287343	79.3533380526642	23.9556383563791	2	TRUE
rs36039198	A	G	A	G	-0.28699	-0.113171	0.0993116	0.132064	FALSE	FALSE	FALSE	finngen_R12_E4_LACTONAS	17	12086244	0.065887	421086	0.0858598	Lactose intolerance, other/unspecified || id:finngen_R12_E4_LACTONAS	Lactose intolerance, other/unspecified	Lactose intolerance, other/unspecified || ||	TRUE	MedicineITLab	ebi-a-GCST90027496	17	11989561	0.0551751	1.97742e-07	7738	Gut bacterial pathway abundance (P122.PWY..heterolactic.fermentation)	TRUE	textfile	0.0147345905657936	115.691458895768	27.0549833256546	2	TRUE
rs10917476	G	C	G	C	0.0828812	-0.0150491	0.313636	0.396124	FALSE	TRUE	FALSE	finngen_R12_E4_LACTONAS	1	19534346	0.0455002	421086	0.740834	Lactose intolerance, other/unspecified || id:finngen_R12_E4_LACTONAS	Lactose intolerance, other/unspecified	Lactose intolerance, other/unspecified || ||	TRUE	MedicineITLab	ebi-a-GCST90027497	1	19860840	0.0174684	2.08877e-06	7738	Gut bacterial pathway abundance (P161.PWY..acetylene.degradation)	TRUE	textfile	0.00295748437893071	22.9469644442959	22.5115710428048	2	TRUE
rs12700304	T	G	T	G	0.0843908	-0.0212716	0.249884	0.192101	FALSE	FALSE	FALSE	finngen_R12_E4_LACTONAS	7	21800878	0.0562818	421086	0.705469	Lactose intolerance, other/unspecified || id:finngen_R12_E4_LACTONAS	Lactose intolerance, other/unspecified	Lactose intolerance, other/unspecified || ||	TRUE	MedicineITLab	ebi-a-GCST90027497	7	21840496	0.0187182	6.5289e-06	7738	Gut bacterial pathway abundance (P161.PWY..acetylene.degradation)	TRUE	textfile	0.00266985135045147	20.7092606947252	20.3264736412843	2	TRUE
rs17639960	C	T	C	T	-0.107741	0.0201243	0.156574	0.181962	FALSE	FALSE	FALSE	finngen_R12_E4_LACTONAS	2	192582486	0.0580781	421086	0.728964	Lactose intolerance, other/unspecified || id:finngen_R12_E4_LACTONAS	Lactose intolerance, other/unspecified	Lactose intolerance, other/unspecified || ||	TRUE	MedicineITLab	ebi-a-GCST90027497	2	193447212	0.0230856	3.05619e-06	7738	Gut bacterial pathway abundance (P161.PWY..acetylene.degradation)	TRUE	textfile	0.00306590455968198	23.7907779282283	21.7810931018747	2	TRUE
rs181541	G	A	G	A	0.0785302	-0.0258614	0.620551	0.685904	FALSE	FALSE	FALSE	finngen_R12_E4_LACTONAS	17	8915972	0.0479653	421086	0.58977	Lactose intolerance, other/unspecified || id:finngen_R12_E4_LACTONAS	Lactose intolerance, other/unspecified	Lactose intolerance, other/unspecified || ||	TRUE	MedicineITLab	ebi-a-GCST90027497	17	8819289	0.0172148	5.07201e-06	7738	Gut bacterial pathway abundance (P161.PWY..acetylene.degradation)	TRUE	textfile	0.00290425198669649	22.5327341068797	20.8098736849472	2	TRUE
rs7096251	T	C	T	C	-0.0846704	0.0169619	0.60112	0.733094	FALSE	FALSE	FALSE	finngen_R12_E4_LACTONAS	10	122562374	0.0503696	421086	0.736307	Lactose intolerance, other/unspecified || id:finngen_R12_E4_LACTONAS	Lactose intolerance, other/unspecified	Lactose intolerance, other/unspecified || ||	TRUE	MedicineITLab	ebi-a-GCST90027497	10	124321890	0.0178762	2.17455e-06	7738	Gut bacterial pathway abundance (P161.PWY..acetylene.degradation)	TRUE	textfile	0.00343792705324434	26.6875535462196	22.4343149783114	2	TRUE
rs10933259	G	A	G	A	0.0850658	-0.0628935	0.287238	0.329759	FALSE	FALSE	FALSE	finngen_R12_E4_LACTONAS	2	228489133	0.0472379	421086	0.183051	Lactose intolerance, other/unspecified || id:finngen_R12_E4_LACTONAS	Lactose intolerance, other/unspecified	Lactose intolerance, other/unspecified || ||	TRUE	MedicineITLab	ebi-a-GCST90027498	2	229353849	0.0180993	2.60226e-06	7738	Gut bacterial pathway abundance (P162.PWY..L.glutamate.degradation.V..via.hydroxyglutarate.)	TRUE	textfile	0.00296296423264588	22.9896086920255	22.0895273875649	2	TRUE
rs1690328	C	T	C	T	-0.0832316	-0.00758117	0.733708	0.669009	FALSE	FALSE	FALSE	finngen_R12_E4_LACTONAS	15	57591983	0.0472363	421086	0.872491	Lactose intolerance, other/unspecified || id:finngen_R12_E4_LACTONAS	Lactose intolerance, other/unspecified	Lactose intolerance, other/unspecified || ||	TRUE	MedicineITLab	ebi-a-GCST90027498	15	57884181	0.0185034	6.85409e-06	7738	Gut bacterial pathway abundance (P162.PWY..L.glutamate.degradation.V..via.hydroxyglutarate.)	TRUE	textfile	0.00270699751000612	20.9981747441544	20.2336117349984	2	TRUE
rs2282015	G	T	G	T	-0.0755993	-0.113834	0.379771	0.365249	FALSE	FALSE	FALSE	finngen_R12_E4_LACTONAS	10	123462521	0.0462187	421086	0.0137803	Lactose intolerance, other/unspecified || id:finngen_R12_E4_LACTONAS	Lactose intolerance, other/unspecified	Lactose intolerance, other/unspecified || ||	TRUE	MedicineITLab	ebi-a-GCST90027498	10	125222037	0.0169527	8.21845e-06	7738	Gut bacterial pathway abundance (P162.PWY..L.glutamate.degradation.V..via.hydroxyglutarate.)	TRUE	textfile	0.00269239894025828	20.8846279520037	19.8864743833322	2	TRUE
rs288625	A	G	A	G	0.123882	-0.0643333	0.884763	0.88506	FALSE	FALSE	FALSE	finngen_R12_E4_LACTONAS	16	62646494	0.070018	421086	0.358195	Lactose intolerance, other/unspecified || id:finngen_R12_E4_LACTONAS	Lactose intolerance, other/unspecified	Lactose intolerance, other/unspecified || ||	TRUE	MedicineITLab	ebi-a-GCST90027498	16	62680398	0.0258491	1.64718e-06	7738	Gut bacterial pathway abundance (P162.PWY..L.glutamate.degradation.V..via.hydroxyglutarate.)	TRUE	textfile	0.00312943047979427	24.2852732660574	22.9681260542725	2	TRUE
rs3908395	G	A	G	A	0.0841692	0.0127732	0.674308	0.686677	FALSE	FALSE	FALSE	finngen_R12_E4_LACTONAS	11	33361793	0.0480158	421086	0.790224	Lactose intolerance, other/unspecified || id:finngen_R12_E4_LACTONAS	Lactose intolerance, other/unspecified	Lactose intolerance, other/unspecified || ||	TRUE	MedicineITLab	ebi-a-GCST90027498	11	33383339	0.0180774	3.22359e-06	7738	Gut bacterial pathway abundance (P162.PWY..L.glutamate.degradation.V..via.hydroxyglutarate.)	TRUE	textfile	0.00311172921746397	24.1474776379955	21.6787612837745	2	TRUE
rs4451355	T	A	T	A	0.0754375	0.0920228	0.637633	0.628422	FALSE	TRUE	FALSE	finngen_R12_E4_LACTONAS	9	9471965	0.0460888	421086	0.0458638	Lactose intolerance, other/unspecified || id:finngen_R12_E4_LACTONAS	Lactose intolerance, other/unspecified	Lactose intolerance, other/unspecified || ||	TRUE	MedicineITLab	ebi-a-GCST90027498	9	9471965	0.0170426	9.58208e-06	7738	Gut bacterial pathway abundance (P162.PWY..L.glutamate.degradation.V..via.hydroxyglutarate.)	TRUE	textfile	0.00262980772321385	20.3978349306197	19.5930872729853	2	TRUE
rs6072106	C	T	C	T	0.11865	-0.0149673	0.12294	0.179588	FALSE	FALSE	FALSE	finngen_R12_E4_LACTONAS	20	40697160	0.0579723	421086	0.796268	Lactose intolerance, other/unspecified || id:finngen_R12_E4_LACTONAS	Lactose intolerance, other/unspecified	Lactose intolerance, other/unspecified || ||	TRUE	MedicineITLab	ebi-a-GCST90027498	20	39325800	0.0265865	8.09077e-06	7738	Gut bacterial pathway abundance (P162.PWY..L.glutamate.degradation.V..via.hydroxyglutarate.)	TRUE	textfile	0.00303590371905488	23.5572687704796	19.916505886065	2	TRUE
rs7043302	T	G	T	G	0.174085	0.0695191	0.0507327	0.0949154	FALSE	FALSE	FALSE	finngen_R12_E4_LACTONAS	9	9139951	0.0766424	421086	0.364376	Lactose intolerance, other/unspecified || id:finngen_R12_E4_LACTONAS	Lactose intolerance, other/unspecified	Lactose intolerance, other/unspecified || ||	TRUE	MedicineITLab	ebi-a-GCST90027498	9	9139951	0.0391769	8.84871e-06	7738	Gut bacterial pathway abundance (P162.PWY..L.glutamate.degradation.V..via.hydroxyglutarate.)	TRUE	textfile	0.00291896707407659	22.6472358207361	19.7452468506581	2	TRUE
rs77890687	G	A	G	A	0.116686	-0.00807451	0.131645	0.150569	FALSE	FALSE	FALSE	finngen_R12_E4_LACTONAS	16	78315912	0.0622309	421086	0.896764	Lactose intolerance, other/unspecified || id:finngen_R12_E4_LACTONAS	Lactose intolerance, other/unspecified	Lactose intolerance, other/unspecified || ||	TRUE	MedicineITLab	ebi-a-GCST90027498	16	78349809	0.0243562	1.66092e-06	7738	Gut bacterial pathway abundance (P162.PWY..L.glutamate.degradation.V..via.hydroxyglutarate.)	TRUE	textfile	0.00311292873755715	24.1568151578549	22.9518893620252	2	TRUE
rs79195604	A	G	A	G	0.151377	-0.0474092	0.0663535	0.165415	FALSE	FALSE	FALSE	finngen_R12_E4_LACTONAS	15	32790530	0.060192	421086	0.430911	Lactose intolerance, other/unspecified || id:finngen_R12_E4_LACTONAS	Lactose intolerance, other/unspecified	Lactose intolerance, other/unspecified || ||	TRUE	MedicineITLab	ebi-a-GCST90027498	15	33082731	0.0334773	6.13197e-06	7738	Gut bacterial pathway abundance (P162.PWY..L.glutamate.degradation.V..via.hydroxyglutarate.)	TRUE	textfile	0.00283920069889766	22.0265945292541	20.446498260038	2	TRUE
rs9570722	G	A	G	A	-0.078216	0.0945468	0.393238	0.492352	FALSE	FALSE	FALSE	finngen_R12_E4_LACTONAS	13	62756845	0.0447144	421086	0.0344762	Lactose intolerance, other/unspecified || id:finngen_R12_E4_LACTONAS	Lactose intolerance, other/unspecified	Lactose intolerance, other/unspecified || ||	TRUE	MedicineITLab	ebi-a-GCST90027498	13	63330978	0.0169931	4.16821e-06	7738	Gut bacterial pathway abundance (P162.PWY..L.glutamate.degradation.V..via.hydroxyglutarate.)	TRUE	textfile	0.00291940974133399	22.650680375897	21.1858541478359	2	TRUE
rs11703988	A	G	A	G	-0.232078	-0.336631	0.0615119	0.0219901	FALSE	FALSE	FALSE	finngen_R12_E4_LACTONAS	22	33453139	0.151987	421086	0.0267695	Lactose intolerance, other/unspecified || id:finngen_R12_E4_LACTONAS	Lactose intolerance, other/unspecified	Lactose intolerance, other/unspecified || ||	TRUE	MedicineITLab	ebi-a-GCST90027499	22	33849125	0.0507121	4.73064e-06	7738	Gut bacterial pathway abundance (P164.PWY..purine.nucleobases.degradation.I..anaerobic.)	TRUE	textfile	0.00621850308304183	48.407361175121	20.9432827462318	2	TRUE
rs117143105	C	A	C	A	0.161561	0.047752	0.158405	0.0943098	FALSE	FALSE	FALSE	finngen_R12_E4_LACTONAS	19	19023733	0.0764099	421086	0.532007	Lactose intolerance, other/unspecified || id:finngen_R12_E4_LACTONAS	Lactose intolerance, other/unspecified	Lactose intolerance, other/unspecified || ||	TRUE	MedicineITLab	ebi-a-GCST90027499	19	19134542	0.0362862	8.49161e-06	7738	Gut bacterial pathway abundance (P164.PWY..purine.nucleobases.degradation.I..anaerobic.)	TRUE	textfile	0.00695945279402471	54.2156379878496	19.8239450552101	2	TRUE
rs12983272	T	C	T	C	-0.116097	0.0378347	0.334327	0.316334	FALSE	FALSE	FALSE	finngen_R12_E4_LACTONAS	19	7076894	0.0477766	421086	0.428414	Lactose intolerance, other/unspecified || id:finngen_R12_E4_LACTONAS	Lactose intolerance, other/unspecified	Lactose intolerance, other/unspecified || ||	TRUE	MedicineITLab	ebi-a-GCST90027499	19	7076905	0.025941	7.62518e-06	7738	Gut bacterial pathway abundance (P164.PWY..purine.nucleobases.degradation.I..anaerobic.)	TRUE	textfile	0.00599935255367474	46.6911077718729	20.0294289565035	2	TRUE
rs188448548	T	C	T	C	0.195637	-0.0125885	0.086182	0.0986489	FALSE	FALSE	FALSE	finngen_R12_E4_LACTONAS	11	60073037	0.0749209	421086	0.866565	Lactose intolerance, other/unspecified || id:finngen_R12_E4_LACTONAS	Lactose intolerance, other/unspecified	Lactose intolerance, other/unspecified || ||	TRUE	MedicineITLab	ebi-a-GCST90027499	11	59840510	0.0435048	6.89509e-06	7738	Gut bacterial pathway abundance (P164.PWY..purine.nucleobases.degradation.I..anaerobic.)	TRUE	textfile	0.00602848606591797	46.9192200703593	20.2221643690003	2	TRUE
rs245920	C	T	C	T	-0.108162	0.0453387	0.608286	0.564888	FALSE	FALSE	FALSE	finngen_R12_E4_LACTONAS	7	29188524	0.0447961	421086	0.311484	Lactose intolerance, other/unspecified || id:finngen_R12_E4_LACTONAS	Lactose intolerance, other/unspecified	Lactose intolerance, other/unspecified || ||	TRUE	MedicineITLab	ebi-a-GCST90027499	7	29228140	0.0244832	9.97103e-06	7738	Gut bacterial pathway abundance (P164.PWY..purine.nucleobases.degradation.I..anaerobic.)	TRUE	textfile	0.00557514707343609	43.3711382345013	19.5169997996786	2	TRUE
rs3886187	C	T	C	T	0.145717	-0.00900709	0.175975	0.266541	FALSE	FALSE	FALSE	finngen_R12_E4_LACTONAS	7	73791033	0.0504094	421086	0.85819	Lactose intolerance, other/unspecified || id:finngen_R12_E4_LACTONAS	Lactose intolerance, other/unspecified	Lactose intolerance, other/unspecified || ||	TRUE	MedicineITLab	ebi-a-GCST90027499	7	73205363	0.0324572	7.13855e-06	7738	Gut bacterial pathway abundance (P164.PWY..purine.nucleobases.degradation.I..anaerobic.)	TRUE	textfile	0.00615803000099598	47.9336972333264	20.1557210726324	2	TRUE
rs56260931	C	T	C	T	0.109628	0.00588331	0.414068	0.409712	FALSE	FALSE	FALSE	finngen_R12_E4_LACTONAS	1	30047657	0.0455135	421086	0.897148	Lactose intolerance, other/unspecified || id:finngen_R12_E4_LACTONAS	Lactose intolerance, other/unspecified	Lactose intolerance, other/unspecified || ||	TRUE	MedicineITLab	ebi-a-GCST90027499	1	30520504	0.0247602	9.52928e-06	7738	Gut bacterial pathway abundance (P164.PWY..purine.nucleobases.degradation.I..anaerobic.)	TRUE	textfile	0.00583165554319445	45.3783180018687	19.6035482304994	2	TRUE
rs640081	A	G	A	G	-0.129658	-0.0249302	0.708977	0.671405	FALSE	FALSE	FALSE	finngen_R12_E4_LACTONAS	12	49896771	0.0473903	421086	0.598846	Lactose intolerance, other/unspecified || id:finngen_R12_E4_LACTONAS	Lactose intolerance, other/unspecified	Lactose intolerance, other/unspecified || ||	TRUE	MedicineITLab	ebi-a-GCST90027499	12	50290554	0.0291956	8.95324e-06	7738	Gut bacterial pathway abundance (P164.PWY..purine.nucleobases.degradation.I..anaerobic.)	TRUE	textfile	0.00693726192074001	54.0415586659152	19.7225845579597	2	TRUE
rs72748182	T	G	T	G	-0.181529	0.0329562	0.122365	0.117088	FALSE	FALSE	FALSE	finngen_R12_E4_LACTONAS	5	44001026	0.0696626	421086	0.636154	Lactose intolerance, other/unspecified || id:finngen_R12_E4_LACTONAS	Lactose intolerance, other/unspecified	Lactose intolerance, other/unspecified || ||	TRUE	MedicineITLab	ebi-a-GCST90027499	5	44001128	0.0380795	1.869e-06	7738	Gut bacterial pathway abundance (P164.PWY..purine.nucleobases.degradation.I..anaerobic.)	TRUE	textfile	0.00707771670120035	55.1435065175278	22.7252963786191	2	TRUE
rs72830334	A	G	A	G	0.193721	0.0921653	0.0941639	0.119388	FALSE	FALSE	FALSE	finngen_R12_E4_LACTONAS	17	6545609	0.0689531	421086	0.181341	Lactose intolerance, other/unspecified || id:finngen_R12_E4_LACTONAS	Lactose intolerance, other/unspecified	Lactose intolerance, other/unspecified || ||	TRUE	MedicineITLab	ebi-a-GCST90027499	17	6448929	0.0414481	2.95658e-06	7738	Gut bacterial pathway abundance (P164.PWY..purine.nucleobases.degradation.I..anaerobic.)	TRUE	textfile	0.00640202642011439	49.8451865874533	21.8446026971684	2	TRUE
rs73967534	C	A	C	A	-0.163089	0.116812	0.137219	0.132443	FALSE	FALSE	FALSE	finngen_R12_E4_LACTONAS	18	68488177	0.0656297	421086	0.0750966	Lactose intolerance, other/unspecified || id:finngen_R12_E4_LACTONAS	Lactose intolerance, other/unspecified	Lactose intolerance, other/unspecified || ||	TRUE	MedicineITLab	ebi-a-GCST90027499	18	66155414	0.0344023	2.13035e-06	7738	Gut bacterial pathway abundance (P164.PWY..purine.nucleobases.degradation.I..anaerobic.)	TRUE	textfile	0.00629787675994266	49.0291541856217	22.4736898031366	2	TRUE
rs9736306	G	A	G	A	-0.199598	0.0905947	0.916673	0.96517	FALSE	FALSE	FALSE	finngen_R12_E4_LACTONAS	11	69759838	0.121254	421086	0.454974	Lactose intolerance, other/unspecified || id:finngen_R12_E4_LACTONAS	Lactose intolerance, other/unspecified	Lactose intolerance, other/unspecified || ||	TRUE	MedicineITLab	ebi-a-GCST90027499	11	69574606	0.0435973	4.68975e-06	7738	Gut bacterial pathway abundance (P164.PWY..purine.nucleobases.degradation.I..anaerobic.)	TRUE	textfile	0.00608614860415374	47.3707510320045	20.960091898429	2	TRUE
rs10894665	T	C	T	C	-0.202854	-0.0931039	0.196907	0.197185	FALSE	FALSE	FALSE	finngen_R12_E4_LACTONAS	11	100254079	0.0560192	421086	0.0965117	Lactose intolerance, other/unspecified || id:finngen_R12_E4_LACTONAS	Lactose intolerance, other/unspecified	Lactose intolerance, other/unspecified || ||	TRUE	MedicineITLab	ebi-a-GCST90027500	11	100124811	0.0449476	6.38763e-06	7738	Gut bacterial pathway abundance (P23.PWY..reductive.TCA.cycle.I)	TRUE	textfile	0.0130143997760654	102.006955972609	20.3682697034772	2	TRUE
rs1153514	A	G	A	G	0.296834	-0.0572276	0.0742352	0.0913537	FALSE	FALSE	FALSE	finngen_R12_E4_LACTONAS	3	2244376	0.077367	421086	0.459488	Lactose intolerance, other/unspecified || id:finngen_R12_E4_LACTONAS	Lactose intolerance, other/unspecified	Lactose intolerance, other/unspecified || ||	TRUE	MedicineITLab	ebi-a-GCST90027500	3	2286060	0.0670059	9.42432e-06	7738	Gut bacterial pathway abundance (P23.PWY..reductive.TCA.cycle.I)	TRUE	textfile	0.0121106605451757	94.8366038945029	19.6246174315718	2	TRUE
rs34718894	A	G	A	G	0.22699	-0.0394743	0.156658	0.259559	FALSE	FALSE	FALSE	finngen_R12_E4_LACTONAS	2	40322187	0.0510272	421086	0.43917	Lactose intolerance, other/unspecified || id:finngen_R12_E4_LACTONAS	Lactose intolerance, other/unspecified	Lactose intolerance, other/unspecified || ||	TRUE	MedicineITLab	ebi-a-GCST90027500	2	40549327	0.0488048	3.30377e-06	7738	Gut bacterial pathway abundance (P23.PWY..reductive.TCA.cycle.I)	TRUE	textfile	0.0136144390711103	106.774982142812	21.6315866181425	2	TRUE
rs34942635	C	T	C	T	0.244274	0.0570864	0.117045	0.0737512	FALSE	FALSE	FALSE	finngen_R12_E4_LACTONAS	10	28408237	0.0855044	421086	0.504362	Lactose intolerance, other/unspecified || id:finngen_R12_E4_LACTONAS	Lactose intolerance, other/unspecified	Lactose intolerance, other/unspecified || ||	TRUE	MedicineITLab	ebi-a-GCST90027500	10	28697166	0.0552774	9.91357e-06	7738	Gut bacterial pathway abundance (P23.PWY..reductive.TCA.cycle.I)	TRUE	textfile	0.0123332041386757	96.6010679073098	19.5280677412527	2	TRUE
rs3858055	A	C	A	C	0.182849	0.0188112	0.48166	0.461266	FALSE	FALSE	FALSE	finngen_R12_E4_LACTONAS	9	8261021	0.0448074	421086	0.674613	Lactose intolerance, other/unspecified || id:finngen_R12_E4_LACTONAS	Lactose intolerance, other/unspecified	Lactose intolerance, other/unspecified || ||	TRUE	MedicineITLab	ebi-a-GCST90027500	9	8261021	0.0403583	5.88044e-06	7738	Gut bacterial pathway abundance (P23.PWY..reductive.TCA.cycle.I)	TRUE	textfile	0.0166943871378419	131.340426830706	20.5267149050542	2	TRUE
rs57006859	T	C	T	C	0.236063	0.112247	0.15939	0.17284	FALSE	FALSE	FALSE	finngen_R12_E4_LACTONAS	2	114461499	0.0588203	421086	0.0563521	Lactose intolerance, other/unspecified || id:finngen_R12_E4_LACTONAS	Lactose intolerance, other/unspecified	Lactose intolerance, other/unspecified || ||	TRUE	MedicineITLab	ebi-a-GCST90027500	2	115219076	0.0495701	1.91487e-06	7738	Gut bacterial pathway abundance (P23.PWY..reductive.TCA.cycle.I)	TRUE	textfile	0.0149328073586932	117.271388784253	22.6786006755642	2	TRUE
rs74338794	T	C	T	C	0.231905	0.00965075	0.190267	0.159079	FALSE	FALSE	FALSE	finngen_R12_E4_LACTONAS	21	42135332	0.0607742	421086	0.873829	Lactose intolerance, other/unspecified || id:finngen_R12_E4_LACTONAS	Lactose intolerance, other/unspecified	Lactose intolerance, other/unspecified || ||	TRUE	MedicineITLab	ebi-a-GCST90027500	21	43555442	0.0474995	1.04872e-06	7738	Gut bacterial pathway abundance (P23.PWY..reductive.TCA.cycle.I)	TRUE	textfile	0.0165712599449619	130.35542049244	23.8364814412895	2	TRUE
rs9382699	C	T	C	T	0.192184	-0.00746975	0.257064	0.20768	FALSE	FALSE	FALSE	finngen_R12_E4_LACTONAS	6	57304917	0.0548937	421086	0.891761	Lactose intolerance, other/unspecified || id:finngen_R12_E4_LACTONAS	Lactose intolerance, other/unspecified	Lactose intolerance, other/unspecified || ||	TRUE	MedicineITLab	ebi-a-GCST90027500	6	57169715	0.0401386	1.6843e-06	7738	Gut bacterial pathway abundance (P23.PWY..reductive.TCA.cycle.I)	TRUE	textfile	0.0141077292560037	110.699106548513	22.9250354213963	2	TRUE
rs9613514	T	G	T	G	0.163306	0.0732458	0.375811	0.359839	FALSE	FALSE	FALSE	finngen_R12_E4_LACTONAS	22	27697394	0.0463806	421086	0.114283	Lactose intolerance, other/unspecified || id:finngen_R12_E4_LACTONAS	Lactose intolerance, other/unspecified	Lactose intolerance, other/unspecified || ||	TRUE	MedicineITLab	ebi-a-GCST90027500	22	28093392	0.0365877	8.06603e-06	7738	Gut bacterial pathway abundance (P23.PWY..reductive.TCA.cycle.I)	TRUE	textfile	0.0125118024040775	98.0176812579488	19.9220517487125	2	TRUE
rs9954617	T	C	T	C	0.191837	0.0098087	0.262774	0.184056	FALSE	FALSE	FALSE	finngen_R12_E4_LACTONAS	18	59538957	0.0573884	421086	0.864288	Lactose intolerance, other/unspecified || id:finngen_R12_E4_LACTONAS	Lactose intolerance, other/unspecified	Lactose intolerance, other/unspecified || ||	TRUE	MedicineITLab	ebi-a-GCST90027500	18	57206189	0.0402905	1.92314e-06	7738	Gut bacterial pathway abundance (P23.PWY..reductive.TCA.cycle.I)	TRUE	textfile	0.014258629334794	111.900301454863	22.6704131287847	2	TRUE
rs10810562	C	T	C	T	-0.103458	0.0410164	0.857281	0.877227	FALSE	FALSE	FALSE	finngen_R12_E4_LACTONAS	9	16397157	0.0677599	421086	0.544967	Lactose intolerance, other/unspecified || id:finngen_R12_E4_LACTONAS	Lactose intolerance, other/unspecified	Lactose intolerance, other/unspecified || ||	TRUE	MedicineITLab	ebi-a-GCST90027501	9	16397155	0.0229546	6.57279e-06	7738	Gut bacterial pathway abundance (P42.PWY..incomplete.reductive.TCA.cycle)	TRUE	textfile	0.00261916672952783	20.3150824075769	20.313684295898	2	TRUE
rs11148356	T	C	T	C	-0.14327	-0.123345	0.0777056	0.200136	FALSE	FALSE	FALSE	finngen_R12_E4_LACTONAS	13	55864215	0.0560175	421086	0.027672	Lactose intolerance, other/unspecified || id:finngen_R12_E4_LACTONAS	Lactose intolerance, other/unspecified	Lactose intolerance, other/unspecified || ||	TRUE	MedicineITLab	ebi-a-GCST90027501	13	56438349	0.0301886	2.07649e-06	7738	Gut bacterial pathway abundance (P42.PWY..incomplete.reductive.TCA.cycle)	TRUE	textfile	0.00294213371852632	22.8275080275976	22.5229138529941	2	TRUE
rs111926862	G	C	G	C	0.152922	0.0609616	0.0636667	0.0246008	FALSE	TRUE	FALSE	finngen_R12_E4_LACTONAS	8	50293530	0.145034	421086	0.674247	Lactose intolerance, other/unspecified || id:finngen_R12_E4_LACTONAS	Lactose intolerance, other/unspecified	Lactose intolerance, other/unspecified || ||	TRUE	MedicineITLab	ebi-a-GCST90027501	8	51206090	0.0337372	5.82184e-06	7738	Gut bacterial pathway abundance (P42.PWY..incomplete.reductive.TCA.cycle)	TRUE	textfile	0.002788128227093	21.6292651294301	20.5457437501326	2	TRUE
rs116605191	A	G	A	G	0.146581	0.119724	0.0661051	0.0417262	FALSE	FALSE	FALSE	finngen_R12_E4_LACTONAS	2	232331444	0.110386	421086	0.278101	Lactose intolerance, other/unspecified || id:finngen_R12_E4_LACTONAS	Lactose intolerance, other/unspecified	Lactose intolerance, other/unspecified || ||	TRUE	MedicineITLab	ebi-a-GCST90027501	2	233196154	0.0327952	7.83736e-06	7738	Gut bacterial pathway abundance (P42.PWY..incomplete.reductive.TCA.cycle)	TRUE	textfile	0.00265288440247262	20.5773029435521	19.9772080643966	2	TRUE
rs12652368	C	T	C	T	-0.0765527	-0.0592632	0.435051	0.44259	FALSE	FALSE	FALSE	finngen_R12_E4_LACTONAS	5	143779419	0.0447242	421086	0.185144	Lactose intolerance, other/unspecified || id:finngen_R12_E4_LACTONAS	Lactose intolerance, other/unspecified	Lactose intolerance, other/unspecified || ||	TRUE	MedicineITLab	ebi-a-GCST90027501	5	143158984	0.0164418	3.22441e-06	7738	Gut bacterial pathway abundance (P42.PWY..incomplete.reductive.TCA.cycle)	TRUE	textfile	0.00288071594678507	22.3496014175371	21.6781543116605	2	TRUE
rs1364745	T	C	T	C	0.100517	-0.0273582	0.160109	0.144958	FALSE	FALSE	FALSE	finngen_R12_E4_LACTONAS	7	136595245	0.0632562	421086	0.665379	Lactose intolerance, other/unspecified || id:finngen_R12_E4_LACTONAS	Lactose intolerance, other/unspecified	Lactose intolerance, other/unspecified || ||	TRUE	MedicineITLab	ebi-a-GCST90027501	7	136279993	0.0221912	5.91044e-06	7738	Gut bacterial pathway abundance (P42.PWY..incomplete.reductive.TCA.cycle)	TRUE	textfile	0.00271736329483878	21.0788012095789	20.5171702152765	2	TRUE
rs1371744	A	G	A	G	-0.0858229	-0.0783814	0.248703	0.221824	FALSE	FALSE	FALSE	finngen_R12_E4_LACTONAS	8	61414300	0.0538515	421086	0.145528	Lactose intolerance, other/unspecified || id:finngen_R12_E4_LACTONAS	Lactose intolerance, other/unspecified	Lactose intolerance, other/unspecified || ||	TRUE	MedicineITLab	ebi-a-GCST90027501	8	62326859	0.0191103	7.09153e-06	7738	Gut bacterial pathway abundance (P42.PWY..incomplete.reductive.TCA.cycle)	TRUE	textfile	0.00275251088629367	21.3521963693207	20.1683960626903	2	TRUE
rs55721043	G	A	G	A	0.0872412	0.000228603	0.237246	0.298101	FALSE	FALSE	FALSE	finngen_R12_E4_LACTONAS	13	31193531	0.048616	421086	0.996248	Lactose intolerance, other/unspecified || id:finngen_R12_E4_LACTONAS	Lactose intolerance, other/unspecified	Lactose intolerance, other/unspecified || ||	TRUE	MedicineITLab	ebi-a-GCST90027501	13	31767668	0.0191388	5.15597e-06	7738	Gut bacterial pathway abundance (P42.PWY..incomplete.reductive.TCA.cycle)	TRUE	textfile	0.00275458799043063	21.368353704461	20.7784837564621	2	TRUE
rs664864	T	C	T	C	-0.0806164	-0.000212189	0.63338	0.632555	FALSE	FALSE	FALSE	finngen_R12_E4_LACTONAS	3	74255976	0.0462711	421086	0.996341	Lactose intolerance, other/unspecified || id:finngen_R12_E4_LACTONAS	Lactose intolerance, other/unspecified	Lactose intolerance, other/unspecified || ||	TRUE	MedicineITLab	ebi-a-GCST90027501	3	74305127	0.0169168	1.8843e-06	7738	Gut bacterial pathway abundance (P42.PWY..incomplete.reductive.TCA.cycle)	TRUE	textfile	0.00301826449722303	23.4199818502616	22.7096463492401	2	TRUE
rs66662729	T	C	T	C	0.107394	-0.14586	0.148528	0.168084	FALSE	FALSE	FALSE	finngen_R12_E4_LACTONAS	7	70677805	0.0598672	421086	0.0148347	Lactose intolerance, other/unspecified || id:finngen_R12_E4_LACTONAS	Lactose intolerance, other/unspecified	Lactose intolerance, other/unspecified || ||	TRUE	MedicineITLab	ebi-a-GCST90027501	7	70142791	0.0234694	4.74133e-06	7738	Gut bacterial pathway abundance (P42.PWY..incomplete.reductive.TCA.cycle)	TRUE	textfile	0.00291721700657497	22.6336179380332	20.9390060807562	2	TRUE
rs7160842	G	A	G	A	0.0752614	-0.0627287	0.490014	0.521343	FALSE	FALSE	FALSE	finngen_R12_E4_LACTONAS	14	68488984	0.0447477	421086	0.160966	Lactose intolerance, other/unspecified || id:finngen_R12_E4_LACTONAS	Lactose intolerance, other/unspecified	Lactose intolerance, other/unspecified || ||	TRUE	MedicineITLab	ebi-a-GCST90027501	14	68955701	0.0160597	2.78119e-06	7738	Gut bacterial pathway abundance (P42.PWY..incomplete.reductive.TCA.cycle)	TRUE	textfile	0.00283100947908948	21.9628664132401	21.9618908574622	2	TRUE
rs7177833	G	A	G	A	0.0988101	-0.0625698	0.160088	0.252959	FALSE	FALSE	FALSE	finngen_R12_E4_LACTONAS	15	48885848	0.0513591	421086	0.223117	Lactose intolerance, other/unspecified || id:finngen_R12_E4_LACTONAS	Lactose intolerance, other/unspecified	Lactose intolerance, other/unspecified || ||	TRUE	MedicineITLab	ebi-a-GCST90027501	15	49178045	0.0220265	7.25822e-06	7738	Gut bacterial pathway abundance (P42.PWY..incomplete.reductive.TCA.cycle)	TRUE	textfile	0.00262557989649616	20.3649558980933	20.1238786930992	2	TRUE
rs73216471	C	G	C	G	-0.10774	-0.0286823	0.168911	0.122612	FALSE	TRUE	FALSE	finngen_R12_E4_LACTONAS	4	8060499	0.0677731	421086	0.672142	Lactose intolerance, other/unspecified || id:finngen_R12_E4_LACTONAS	Lactose intolerance, other/unspecified	Lactose intolerance, other/unspecified || ||	TRUE	MedicineITLab	ebi-a-GCST90027501	4	8062226	0.0215077	5.4606e-07	7738	Gut bacterial pathway abundance (P42.PWY..incomplete.reductive.TCA.cycle)	TRUE	textfile	0.00325903785758037	25.2943521173753	25.0937751503252	2	TRUE
rs7622789	T	C	T	C	-0.0914599	0.0160961	0.194319	0.197388	FALSE	FALSE	FALSE	finngen_R12_E4_LACTONAS	3	127990226	0.0564991	421086	0.775727	Lactose intolerance, other/unspecified || id:finngen_R12_E4_LACTONAS	Lactose intolerance, other/unspecified	Lactose intolerance, other/unspecified || ||	TRUE	MedicineITLab	ebi-a-GCST90027501	3	127709069	0.0202225	6.1059e-06	7738	Gut bacterial pathway abundance (P42.PWY..incomplete.reductive.TCA.cycle)	TRUE	textfile	0.00261920703713406	20.3153958670863	20.45463603738	2	TRUE
rs10113343	C	T	C	T	0.0727103	-0.088437	0.453618	0.428756	FALSE	FALSE	FALSE	finngen_R12_E4_LACTONAS	8	10783245	0.044995	421086	0.0493583	Lactose intolerance, other/unspecified || id:finngen_R12_E4_LACTONAS	Lactose intolerance, other/unspecified	Lactose intolerance, other/unspecified || ||	TRUE	MedicineITLab	ebi-a-GCST90027502	8	10640755	0.0163274	8.45766e-06	7738	Gut bacterial pathway abundance (P441.PWY..superpathway.of.N.acetylneuraminate.degradation)	TRUE	textfile	0.00262064703671407	20.3265943051523	19.8316024567641	2	TRUE
rs10520129	G	A	G	A	-0.0785513	-0.0404241	0.420966	0.463864	FALSE	FALSE	FALSE	finngen_R12_E4_LACTONAS	15	39349684	0.0448278	421086	0.367183	Lactose intolerance, other/unspecified || id:finngen_R12_E4_LACTONAS	Lactose intolerance, other/unspecified	Lactose intolerance, other/unspecified || ||	TRUE	MedicineITLab	ebi-a-GCST90027502	15	39641885	0.0166586	2.4129e-06	7738	Gut bacterial pathway abundance (P441.PWY..superpathway.of.N.acetylneuraminate.degradation)	TRUE	textfile	0.00300806928917877	23.3406342662131	22.2346221397216	2	TRUE
rs10962279	C	T	C	T	-0.0966023	0.000690614	0.210045	0.235709	FALSE	FALSE	FALSE	finngen_R12_E4_LACTONAS	9	16103032	0.0526485	421086	0.989534	Lactose intolerance, other/unspecified || id:finngen_R12_E4_LACTONAS	Lactose intolerance, other/unspecified	Lactose intolerance, other/unspecified || ||	TRUE	MedicineITLab	ebi-a-GCST90027502	9	16103030	0.0204411	2.29124e-06	7738	Gut bacterial pathway abundance (P441.PWY..superpathway.of.N.acetylneuraminate.degradation)	TRUE	textfile	0.00309684614123647	24.0316239906284	22.3339946404035	2	TRUE
rs11661548	G	A	G	A	-0.147553	0.092814	0.0686943	0.0566036	FALSE	FALSE	FALSE	finngen_R12_E4_LACTONAS	18	2831415	0.0965933	421086	0.336615	Lactose intolerance, other/unspecified || id:finngen_R12_E4_LACTONAS	Lactose intolerance, other/unspecified	Lactose intolerance, other/unspecified || ||	TRUE	MedicineITLab	ebi-a-GCST90027502	18	2831413	0.0323794	5.1892e-06	7738	Gut bacterial pathway abundance (P441.PWY..superpathway.of.N.acetylneuraminate.degradation)	TRUE	textfile	0.00278573016428851	21.6106098787438	20.7662698854695	2	TRUE
rs17075041	T	A	T	A	0.192704	0.0174892	0.0542748	0.026118	FALSE	TRUE	FALSE	finngen_R12_E4_LACTONAS	13	50977687	0.141353	421086	0.901531	Lactose intolerance, other/unspecified || id:finngen_R12_E4_LACTONAS	Lactose intolerance, other/unspecified	Lactose intolerance, other/unspecified || ||	TRUE	MedicineITLab	ebi-a-GCST90027502	13	51551823	0.0386401	6.12774e-07	7738	Gut bacterial pathway abundance (P441.PWY..superpathway.of.N.acetylneuraminate.degradation)	TRUE	textfile	0.00381219096674979	29.6039652878266	24.8716716494032	2	TRUE
rs28712495	A	G	A	G	0.104282	0.004214	0.144073	0.139209	FALSE	FALSE	FALSE	finngen_R12_E4_LACTONAS	7	77566138	0.0641528	421086	0.947627	Lactose intolerance, other/unspecified || id:finngen_R12_E4_LACTONAS	Lactose intolerance, other/unspecified	Lactose intolerance, other/unspecified || ||	TRUE	MedicineITLab	ebi-a-GCST90027502	7	77195455	0.0233612	8.04804e-06	7738	Gut bacterial pathway abundance (P441.PWY..superpathway.of.N.acetylneuraminate.degradation)	TRUE	textfile	0.00268205713386493	20.8041920191985	19.9263800203203	2	TRUE
rs6665381	A	G	A	G	-0.134675	0.0146273	0.0815995	0.0654802	FALSE	FALSE	FALSE	finngen_R12_E4_LACTONAS	1	64611899	0.0899482	421086	0.870818	Lactose intolerance, other/unspecified || id:finngen_R12_E4_LACTONAS	Lactose intolerance, other/unspecified	Lactose intolerance, other/unspecified || ||	TRUE	MedicineITLab	ebi-a-GCST90027502	1	65077582	0.0301918	8.17128e-06	7738	Gut bacterial pathway abundance (P441.PWY..superpathway.of.N.acetylneuraminate.degradation)	TRUE	textfile	0.00271846391931094	21.0873621128467	19.8973828591755	2	TRUE
rs6930880	T	C	T	C	0.0843052	0.0419614	0.648879	0.518025	FALSE	FALSE	FALSE	finngen_R12_E4_LACTONAS	6	162325327	0.0446013	421086	0.346802	Lactose intolerance, other/unspecified || id:finngen_R12_E4_LACTONAS	Lactose intolerance, other/unspecified	Lactose intolerance, other/unspecified || ||	TRUE	MedicineITLab	ebi-a-GCST90027502	6	162746359	0.016916	6.2362e-07	7738	Gut bacterial pathway abundance (P441.PWY..superpathway.of.N.acetylneuraminate.degradation)	TRUE	textfile	0.00323861442196035	25.1353247936627	24.837814147504	2	TRUE
rs73217710	A	G	A	G	0.146879	-0.135905	0.0762051	0.0376352	FALSE	FALSE	FALSE	finngen_R12_E4_LACTONAS	8	26340717	0.117573	421086	0.247713	Lactose intolerance, other/unspecified || id:finngen_R12_E4_LACTONAS	Lactose intolerance, other/unspecified	Lactose intolerance, other/unspecified || ||	TRUE	MedicineITLab	ebi-a-GCST90027502	8	26198233	0.0308675	1.95173e-06	7738	Gut bacterial pathway abundance (P441.PWY..superpathway.of.N.acetylneuraminate.degradation)	TRUE	textfile	0.00303744908882763	23.5692966899256	22.6420893809394	2	TRUE
rs78776904	A	T	A	T	0.215774	-0.16152	0.0585796	0.0368312	FALSE	TRUE	FALSE	finngen_R12_E4_LACTONAS	20	50994392	0.122165	421086	0.186119	Lactose intolerance, other/unspecified || id:finngen_R12_E4_LACTONAS	Lactose intolerance, other/unspecified	Lactose intolerance, other/unspecified || ||	TRUE	MedicineITLab	ebi-a-GCST90027502	20	49610929	0.0449735	1.60424e-06	7738	Gut bacterial pathway abundance (P441.PWY..superpathway.of.N.acetylneuraminate.degradation)	TRUE	textfile	0.00513521022710295	39.9310406049619	23.0189150732922	2	TRUE
rs9368736	C	T	C	T	-0.182013	0.0120724	0.0542344	0.0884218	FALSE	FALSE	FALSE	finngen_R12_E4_LACTONAS	6	11484242	0.0792592	421086	0.878938	Lactose intolerance, other/unspecified || id:finngen_R12_E4_LACTONAS	Lactose intolerance, other/unspecified	Lactose intolerance, other/unspecified || ||	TRUE	MedicineITLab	ebi-a-GCST90027502	6	11484475	0.0381171	1.79626e-06	7738	Gut bacterial pathway abundance (P441.PWY..superpathway.of.N.acetylneuraminate.degradation)	TRUE	textfile	0.00339854609651429	26.3808089980779	22.8015889771484	2	TRUE
rs9416289	T	C	T	C	0.0760858	-0.0235503	0.618193	0.625397	FALSE	FALSE	FALSE	finngen_R12_E4_LACTONAS	10	53638316	0.0459116	421086	0.607987	Lactose intolerance, other/unspecified || id:finngen_R12_E4_LACTONAS	Lactose intolerance, other/unspecified	Lactose intolerance, other/unspecified || ||	TRUE	MedicineITLab	ebi-a-GCST90027502	10	55398076	0.0168453	6.27986e-06	7738	Gut bacterial pathway abundance (P441.PWY..superpathway.of.N.acetylneuraminate.degradation)	TRUE	textfile	0.00273278325485947	21.1987428290201	20.4009186044835	2	TRUE
rs11023076	C	T	C	T	0.0921683	-0.0513253	0.261425	0.300374	FALSE	FALSE	FALSE	finngen_R12_E4_LACTONAS	11	14076213	0.0485663	421086	0.290599	Lactose intolerance, other/unspecified || id:finngen_R12_E4_LACTONAS	Lactose intolerance, other/unspecified	Lactose intolerance, other/unspecified || ||	TRUE	MedicineITLab	ebi-a-GCST90027503	11	14097760	0.0188391	9.96116e-07	7738	Gut bacterial pathway abundance (P461.PWY..hexitol.fermentation.to.lactate..formate..ethanol.and.acetate)	TRUE	textfile	0.00328046093155515	25.461170140428	23.9355191523088	2	TRUE
rs11630596	T	C	T	C	-0.115151	0.02342	0.488776	0.545969	FALSE	FALSE	FALSE	finngen_R12_E4_LACTONAS	15	28798340	0.045035	421086	0.603036	Lactose intolerance, other/unspecified || id:finngen_R12_E4_LACTONAS	Lactose intolerance, other/unspecified	Lactose intolerance, other/unspecified || ||	TRUE	MedicineITLab	ebi-a-GCST90027503	15	29043486	0.0253519	5.56916e-06	7738	Gut bacterial pathway abundance (P461.PWY..hexitol.fermentation.to.lactate..formate..ethanol.and.acetate)	TRUE	textfile	0.00662653552155584	51.6048401007679	20.6307207873824	2	TRUE
rs2035940	C	T	C	T	-0.0785142	0.043408	0.483609	0.495277	FALSE	FALSE	FALSE	finngen_R12_E4_LACTONAS	11	130536146	0.0446987	421086	0.331487	Lactose intolerance, other/unspecified || id:finngen_R12_E4_LACTONAS	Lactose intolerance, other/unspecified	Lactose intolerance, other/unspecified || ||	TRUE	MedicineITLab	ebi-a-GCST90027503	11	130406041	0.0167816	2.88868e-06	7738	Gut bacterial pathway abundance (P461.PWY..hexitol.fermentation.to.lactate..formate..ethanol.and.acetate)	TRUE	textfile	0.0030789274424628	23.8921448754084	21.8891899220993	2	TRUE
rs2146481	A	T	A	T	-0.128056	0.0229708	0.0897767	0.0386576	FALSE	TRUE	FALSE	finngen_R12_E4_LACTONAS	10	11158910	0.115435	421086	0.842269	Lactose intolerance, other/unspecified || id:finngen_R12_E4_LACTONAS	Lactose intolerance, other/unspecified	Lactose intolerance, other/unspecified || ||	TRUE	MedicineITLab	ebi-a-GCST90027503	10	11200873	0.0288416	8.99725e-06	7738	Gut bacterial pathway abundance (P461.PWY..hexitol.fermentation.to.lactate..formate..ethanol.and.acetate)	TRUE	textfile	0.00268004104656797	20.7885116006365	19.7133832470176	2	TRUE
rs2398413	C	T	C	T	-0.0996063	-0.0202589	0.82363	0.84556	FALSE	FALSE	FALSE	finngen_R12_E4_LACTONAS	12	128437134	0.0624422	421086	0.745604	Lactose intolerance, other/unspecified || id:finngen_R12_E4_LACTONAS	Lactose intolerance, other/unspecified	Lactose intolerance, other/unspecified || ||	TRUE	MedicineITLab	ebi-a-GCST90027503	12	128921679	0.0217033	4.44386e-06	7738	Gut bacterial pathway abundance (P461.PWY..hexitol.fermentation.to.lactate..formate..ethanol.and.acetate)	TRUE	textfile	0.00288244137826731	22.3630266155358	21.0630892876578	2	TRUE
rs2727894	G	A	G	A	-0.105745	-0.00669682	0.141778	0.162033	FALSE	FALSE	FALSE	finngen_R12_E4_LACTONAS	2	52426766	0.0605742	421086	0.911969	Lactose intolerance, other/unspecified || id:finngen_R12_E4_LACTONAS	Lactose intolerance, other/unspecified	Lactose intolerance, other/unspecified || ||	TRUE	MedicineITLab	ebi-a-GCST90027503	2	52653904	0.0236136	7.53026e-06	7738	Gut bacterial pathway abundance (P461.PWY..hexitol.fermentation.to.lactate..formate..ethanol.and.acetate)	TRUE	textfile	0.00272118562213846	21.1085322072098	20.0537353168747	2	TRUE
rs36017242	A	G	A	G	0.162656	0.017894	0.0622116	0.0377457	FALSE	FALSE	FALSE	finngen_R12_E4_LACTONAS	13	75457766	0.11709	421086	0.878538	Lactose intolerance, other/unspecified || id:finngen_R12_E4_LACTONAS	Lactose intolerance, other/unspecified	Lactose intolerance, other/unspecified || ||	TRUE	MedicineITLab	ebi-a-GCST90027503	13	76031902	0.0356543	5.06582e-06	7738	Gut bacterial pathway abundance (P461.PWY..hexitol.fermentation.to.lactate..formate..ethanol.and.acetate)	TRUE	textfile	0.00308706944395822	23.9555215771357	20.8121212449472	2	TRUE
rs4517983	A	G	A	G	0.139412	0.0332729	0.909549	0.928285	FALSE	FALSE	FALSE	finngen_R12_E4_LACTONAS	2	84381734	0.0868098	421086	0.701509	Lactose intolerance, other/unspecified || id:finngen_R12_E4_LACTONAS	Lactose intolerance, other/unspecified	Lactose intolerance, other/unspecified || ||	TRUE	MedicineITLab	ebi-a-GCST90027503	2	84608858	0.0289505	1.46805e-06	7738	Gut bacterial pathway abundance (P461.PWY..hexitol.fermentation.to.lactate..formate..ethanol.and.acetate)	TRUE	textfile	0.00319793611977972	24.8186021267997	23.1893287600682	2	TRUE
rs4867910	C	T	C	T	0.0778703	0.0223301	0.360749	0.384617	FALSE	FALSE	FALSE	finngen_R12_E4_LACTONAS	5	170014156	0.0461055	421086	0.628155	Lactose intolerance, other/unspecified || id:finngen_R12_E4_LACTONAS	Lactose intolerance, other/unspecified	Lactose intolerance, other/unspecified || ||	TRUE	MedicineITLab	ebi-a-GCST90027503	5	169441160	0.0175488	9.1071e-06	7738	Gut bacterial pathway abundance (P461.PWY..hexitol.fermentation.to.lactate..formate..ethanol.and.acetate)	TRUE	textfile	0.00279672808288417	21.696166727971	19.6901419388306	2	TRUE
rs4903555	G	A	G	A	-0.0846625	0.0169281	0.291881	0.333942	FALSE	FALSE	FALSE	finngen_R12_E4_LACTONAS	14	77185646	0.0471783	421086	0.719737	Lactose intolerance, other/unspecified || id:finngen_R12_E4_LACTONAS	Lactose intolerance, other/unspecified	Lactose intolerance, other/unspecified || ||	TRUE	MedicineITLab	ebi-a-GCST90027503	14	77651989	0.0178241	2.03526e-06	7738	Gut bacterial pathway abundance (P461.PWY..hexitol.fermentation.to.lactate..formate..ethanol.and.acetate)	TRUE	textfile	0.00296294947454667	22.9894938437976	22.5614473644582	2	TRUE
rs4936953	C	T	C	T	-0.0888945	-0.00140758	0.228271	0.256047	FALSE	FALSE	FALSE	finngen_R12_E4_LACTONAS	11	124788812	0.0515803	421086	0.978229	Lactose intolerance, other/unspecified || id:finngen_R12_E4_LACTONAS	Lactose intolerance, other/unspecified	Lactose intolerance, other/unspecified || ||	TRUE	MedicineITLab	ebi-a-GCST90027503	11	124658708	0.0196139	5.837e-06	7738	Gut bacterial pathway abundance (P461.PWY..hexitol.fermentation.to.lactate..formate..ethanol.and.acetate)	TRUE	textfile	0.00278416737791965	21.598452542569	20.5410135725878	2	TRUE
rs58118877	T	C	T	C	-0.0757944	0.0238417	0.451627	0.45209	FALSE	FALSE	FALSE	finngen_R12_E4_LACTONAS	7	3680067	0.0447499	421086	0.594188	Lactose intolerance, other/unspecified || id:finngen_R12_E4_LACTONAS	Lactose intolerance, other/unspecified	Lactose intolerance, other/unspecified || ||	TRUE	MedicineITLab	ebi-a-GCST90027503	7	3719699	0.0167381	5.94717e-06	7738	Gut bacterial pathway abundance (P461.PWY..hexitol.fermentation.to.lactate..formate..ethanol.and.acetate)	TRUE	textfile	0.00284551052093173	22.0756859866597	20.5051014527127	2	TRUE
rs72774370	A	G	A	G	0.15156	0.118638	0.0715113	0.0808774	FALSE	FALSE	FALSE	finngen_R12_E4_LACTONAS	16	23363075	0.0822578	421086	0.149227	Lactose intolerance, other/unspecified || id:finngen_R12_E4_LACTONAS	Lactose intolerance, other/unspecified	Lactose intolerance, other/unspecified || ||	TRUE	MedicineITLab	ebi-a-GCST90027503	16	23374396	0.0333678	5.56968e-06	7738	Gut bacterial pathway abundance (P461.PWY..hexitol.fermentation.to.lactate..formate..ethanol.and.acetate)	TRUE	textfile	0.00305035569654266	23.6697528338465	20.630703886921	2	TRUE
rs7529292	C	T	C	T	0.0942086	-0.00787021	0.176161	0.149747	FALSE	FALSE	FALSE	finngen_R12_E4_LACTONAS	1	60410474	0.0624809	421086	0.899762	Lactose intolerance, other/unspecified || id:finngen_R12_E4_LACTONAS	Lactose intolerance, other/unspecified	Lactose intolerance, other/unspecified || ||	TRUE	MedicineITLab	ebi-a-GCST90027503	1	60876146	0.0212479	9.25891e-06	7738	Gut bacterial pathway abundance (P461.PWY..hexitol.fermentation.to.lactate..formate..ethanol.and.acetate)	TRUE	textfile	0.0025761029197483	19.9802032470948	19.6584409536252	2	TRUE
rs76349941	T	C	T	C	0.148266	-0.0118419	0.0663034	0.0665664	FALSE	FALSE	FALSE	finngen_R12_E4_LACTONAS	4	21014744	0.089583	421086	0.894834	Lactose intolerance, other/unspecified || id:finngen_R12_E4_LACTONAS	Lactose intolerance, other/unspecified	Lactose intolerance, other/unspecified || ||	TRUE	MedicineITLab	ebi-a-GCST90027503	4	21016367	0.0334848	9.51788e-06	7738	Gut bacterial pathway abundance (P461.PWY..hexitol.fermentation.to.lactate..formate..ethanol.and.acetate)	TRUE	textfile	0.00272179062930754	21.1132381219979	19.6059424531409	2	TRUE
rs9368736	C	T	C	T	-0.184482	0.0120724	0.0543789	0.0884218	FALSE	FALSE	FALSE	finngen_R12_E4_LACTONAS	6	11484242	0.0792592	421086	0.878938	Lactose intolerance, other/unspecified || id:finngen_R12_E4_LACTONAS	Lactose intolerance, other/unspecified	Lactose intolerance, other/unspecified || ||	TRUE	MedicineITLab	ebi-a-GCST90027503	6	11484475	0.0381888	1.36e-06	7738	Gut bacterial pathway abundance (P461.PWY..hexitol.fermentation.to.lactate..formate..ethanol.and.acetate)	TRUE	textfile	0.00350014119936421	27.1721988509571	23.3365135170047	2	TRUE
rs9964901	C	T	C	T	-0.105052	0.0277431	0.83041	0.877341	FALSE	FALSE	FALSE	finngen_R12_E4_LACTONAS	18	3436584	0.0685721	421086	0.685783	Lactose intolerance, other/unspecified || id:finngen_R12_E4_LACTONAS	Lactose intolerance, other/unspecified	Lactose intolerance, other/unspecified || ||	TRUE	MedicineITLab	ebi-a-GCST90027503	18	3436582	0.0231719	5.79882e-06	7738	Gut bacterial pathway abundance (P461.PWY..hexitol.fermentation.to.lactate..formate..ethanol.and.acetate)	TRUE	textfile	0.00310836103542418	24.1212585502445	20.5534797186445	2	TRUE
rs1023692	C	T	C	T	-0.097125	0.0476461	0.771282	0.74678	FALSE	FALSE	FALSE	finngen_R12_E4_LACTONAS	2	67641624	0.0512146	421086	0.352204	Lactose intolerance, other/unspecified || id:finngen_R12_E4_LACTONAS	Lactose intolerance, other/unspecified	Lactose intolerance, other/unspecified || ||	TRUE	MedicineITLab	ebi-a-GCST90027504	2	67868756	0.0198337	9.73218e-07	7738	Gut bacterial pathway abundance (PANTO.PWY..phosphopantothenate.biosynthesis.I)	TRUE	textfile	0.00332817075452434	25.8327046089902	23.980298446414	2	TRUE
rs11657406	T	G	T	G	-0.10006	0.0580975	0.166064	0.204078	FALSE	FALSE	FALSE	finngen_R12_E4_LACTONAS	17	7346551	0.0553532	421086	0.293912	Lactose intolerance, other/unspecified || id:finngen_R12_E4_LACTONAS	Lactose intolerance, other/unspecified	Lactose intolerance, other/unspecified || ||	TRUE	MedicineITLab	ebi-a-GCST90027504	17	7249870	0.0217753	4.32514e-06	7738	Gut bacterial pathway abundance (PANTO.PWY..phosphopantothenate.biosynthesis.I)	TRUE	textfile	0.00277305963713428	21.5120435325031	21.1150786305456	2	TRUE
rs11762494	G	A	G	A	-0.174502	0.185177	0.0770818	0.0702276	FALSE	FALSE	FALSE	finngen_R12_E4_LACTONAS	7	3929671	0.0879819	421086	0.0353159	Lactose intolerance, other/unspecified || id:finngen_R12_E4_LACTONAS	Lactose intolerance, other/unspecified	Lactose intolerance, other/unspecified || ||	TRUE	MedicineITLab	ebi-a-GCST90027504	7	3969303	0.0321844	5.89576e-08	7738	Gut bacterial pathway abundance (PANTO.PWY..phosphopantothenate.biosynthesis.I)	TRUE	textfile	0.00433257282540443	33.662629169701	29.397471862547	2	TRUE
rs12907443	G	A	G	A	0.0834953	-0.0114871	0.382501	0.460955	FALSE	FALSE	FALSE	finngen_R12_E4_LACTONAS	15	23984404	0.0446497	421086	0.796969	Lactose intolerance, other/unspecified || id:finngen_R12_E4_LACTONAS	Lactose intolerance, other/unspecified	Lactose intolerance, other/unspecified || ||	TRUE	MedicineITLab	ebi-a-GCST90027504	15	24229551	0.0168853	7.62061e-07	7738	Gut bacterial pathway abundance (PANTO.PWY..phosphopantothenate.biosynthesis.I)	TRUE	textfile	0.00329323625693595	25.5606529527114	24.4515557520545	2	TRUE
rs2367796	T	C	T	C	-0.106754	0.0154845	0.144477	0.110372	FALSE	FALSE	FALSE	finngen_R12_E4_LACTONAS	2	179443301	0.0707401	421086	0.826733	Lactose intolerance, other/unspecified || id:finngen_R12_E4_LACTONAS	Lactose intolerance, other/unspecified	Lactose intolerance, other/unspecified || ||	TRUE	MedicineITLab	ebi-a-GCST90027504	2	180308028	0.0237448	6.92835e-06	7738	Gut bacterial pathway abundance (PANTO.PWY..phosphopantothenate.biosynthesis.I)	TRUE	textfile	0.0028172715779516	21.8559871785197	20.2130235324141	2	TRUE
rs2627353	G	A	G	A	0.13917	-0.0760296	0.923649	0.884723	FALSE	FALSE	FALSE	finngen_R12_E4_LACTONAS	8	3886841	0.0712251	421086	0.285766	Lactose intolerance, other/unspecified || id:finngen_R12_E4_LACTONAS	Lactose intolerance, other/unspecified	Lactose intolerance, other/unspecified || ||	TRUE	MedicineITLab	ebi-a-GCST90027504	8	3744363	0.0311609	7.96269e-06	7738	Gut bacterial pathway abundance (PANTO.PWY..phosphopantothenate.biosynthesis.I)	TRUE	textfile	0.00273176253195109	21.1908031893483	19.9467097979372	2	TRUE
rs4399424	C	T	C	T	-0.083133	0.0142889	0.293152	0.240444	FALSE	FALSE	FALSE	finngen_R12_E4_LACTONAS	13	108685361	0.0522135	421086	0.784343	Lactose intolerance, other/unspecified || id:finngen_R12_E4_LACTONAS	Lactose intolerance, other/unspecified	Lactose intolerance, other/unspecified || ||	TRUE	MedicineITLab	ebi-a-GCST90027504	13	109337709	0.0178931	3.38275e-06	7738	Gut bacterial pathway abundance (PANTO.PWY..phosphopantothenate.biosynthesis.I)	TRUE	textfile	0.0028641502496552	22.2207097828046	21.5861767068826	2	TRUE
rs56107021	T	C	T	C	-0.105362	-0.120108	0.190545	0.199626	FALSE	FALSE	FALSE	finngen_R12_E4_LACTONAS	10	81635667	0.0555304	421086	0.0305464	Lactose intolerance, other/unspecified || id:finngen_R12_E4_LACTONAS	Lactose intolerance, other/unspecified	Lactose intolerance, other/unspecified || ||	TRUE	MedicineITLab	ebi-a-GCST90027504	10	83395423	0.0207774	3.95776e-07	7738	Gut bacterial pathway abundance (PANTO.PWY..phosphopantothenate.biosynthesis.I)	TRUE	textfile	0.00342442985457996	26.582418984207	25.714945620166	2	TRUE
rs61857174	A	T	A	T	-0.124248	-0.126551	0.122152	0.17363	FALSE	TRUE	FALSE	finngen_R12_E4_LACTONAS	10	68184233	0.0588918	421086	0.0316439	Lactose intolerance, other/unspecified || id:finngen_R12_E4_LACTONAS	Lactose intolerance, other/unspecified	Lactose intolerance, other/unspecified || ||	TRUE	MedicineITLab	ebi-a-GCST90027504	10	69943990	0.0247022	4.90919e-07	7738	Gut bacterial pathway abundance (PANTO.PWY..phosphopantothenate.biosynthesis.I)	TRUE	textfile	0.00331076774276829	25.6971766415606	25.2992441438117	2	TRUE
rs74949229	A	G	A	G	0.128746	-0.0628474	0.0938701	0.0643844	FALSE	FALSE	FALSE	finngen_R12_E4_LACTONAS	10	9484983	0.0907098	421086	0.488409	Lactose intolerance, other/unspecified || id:finngen_R12_E4_LACTONAS	Lactose intolerance, other/unspecified	Lactose intolerance, other/unspecified || ||	TRUE	MedicineITLab	ebi-a-GCST90027504	10	9526946	0.0283454	5.57096e-06	7738	Gut bacterial pathway abundance (PANTO.PWY..phosphopantothenate.biosynthesis.I)	TRUE	textfile	0.00281978000843555	21.8755022491741	20.630146392876	2	TRUE
rs76292876	G	C	G	C	-0.148378	0.134991	0.0704357	0.0912078	FALSE	TRUE	FALSE	finngen_R12_E4_LACTONAS	2	154500760	0.0771964	421086	0.0803471	Lactose intolerance, other/unspecified || id:finngen_R12_E4_LACTONAS	Lactose intolerance, other/unspecified	Lactose intolerance, other/unspecified || ||	TRUE	MedicineITLab	ebi-a-GCST90027504	2	155357272	0.0323585	4.53002e-06	7738	Gut bacterial pathway abundance (PANTO.PWY..phosphopantothenate.biosynthesis.I)	TRUE	textfile	0.0028829777639014	22.3672001221341	21.0262712621767	2	TRUE
rs111776615	A	G	A	G	-0.105552	0.0093321	0.173964	0.121244	FALSE	FALSE	FALSE	finngen_R12_E4_LACTONAS	4	105585942	0.0695794	421086	0.893306	Lactose intolerance, other/unspecified || id:finngen_R12_E4_LACTONAS	Lactose intolerance, other/unspecified	Lactose intolerance, other/unspecified || ||	TRUE	MedicineITLab	ebi-a-GCST90027505	4	106507099	0.0237248	8.62641e-06	7738	Gut bacterial pathway abundance (PANTOSYN.PWY..pantothenate.and.coenzyme.A.biosynthesis.I)	TRUE	textfile	0.00320199971618483	24.8502402666869	19.793737818688	2	TRUE
rs11653407	T	A	T	A	0.0860567	-0.0344164	0.23847	0.221162	FALSE	TRUE	FALSE	finngen_R12_E4_LACTONAS	17	11365423	0.0537302	421086	0.52182	Lactose intolerance, other/unspecified || id:finngen_R12_E4_LACTONAS	Lactose intolerance, other/unspecified	Lactose intolerance, other/unspecified || ||	TRUE	MedicineITLab	ebi-a-GCST90027505	17	11268740	0.0190634	6.35448e-06	7738	Gut bacterial pathway abundance (PANTOSYN.PWY..pantothenate.and.coenzyme.A.biosynthesis.I)	TRUE	textfile	0.00268980093771082	20.8644211938228	20.3783330277761	2	TRUE
rs147398141	T	C	T	C	-0.151811	0.0389249	0.0621243	0.0556715	FALSE	FALSE	FALSE	finngen_R12_E4_LACTONAS	3	196009284	0.0978766	421086	0.690855	Lactose intolerance, other/unspecified || id:finngen_R12_E4_LACTONAS	Lactose intolerance, other/unspecified	Lactose intolerance, other/unspecified || ||	TRUE	MedicineITLab	ebi-a-GCST90027505	3	195736155	0.0338679	7.37955e-06	7738	Gut bacterial pathway abundance (PANTOSYN.PWY..pantothenate.and.coenzyme.A.biosynthesis.I)	TRUE	textfile	0.00268561200498058	20.8318407120319	20.0923134386238	2	TRUE
rs151701	T	C	T	C	0.0863005	0.115335	0.254949	0.206589	FALSE	FALSE	FALSE	finngen_R12_E4_LACTONAS	1	91057156	0.0551401	421086	0.0364687	Lactose intolerance, other/unspecified || id:finngen_R12_E4_LACTONAS	Lactose intolerance, other/unspecified	Lactose intolerance, other/unspecified || ||	TRUE	MedicineITLab	ebi-a-GCST90027505	1	91522713	0.0189045	4.9931e-06	7738	Gut bacterial pathway abundance (PANTOSYN.PWY..pantothenate.and.coenzyme.A.biosynthesis.I)	TRUE	textfile	0.00282941032667717	21.950425046476	20.839928911099	2	TRUE
rs2113567	G	T	G	T	0.0780587	0.000199338	0.310739	0.21626	FALSE	FALSE	FALSE	finngen_R12_E4_LACTONAS	10	107947467	0.0541681	421086	0.997064	Lactose intolerance, other/unspecified || id:finngen_R12_E4_LACTONAS	Lactose intolerance, other/unspecified	Lactose intolerance, other/unspecified || ||	TRUE	MedicineITLab	ebi-a-GCST90027505	10	109707225	0.0174853	8.03545e-06	7738	Gut bacterial pathway abundance (PANTOSYN.PWY..pantothenate.and.coenzyme.A.biosynthesis.I)	TRUE	textfile	0.00261006963176526	20.2443378026499	19.9295022629817	2	TRUE
rs2509667	A	C	A	C	-0.117625	-0.0381883	0.120838	0.131425	FALSE	FALSE	FALSE	finngen_R12_E4_LACTONAS	11	119490512	0.0660113	421086	0.562919	Lactose intolerance, other/unspecified || id:finngen_R12_E4_LACTONAS	Lactose intolerance, other/unspecified	Lactose intolerance, other/unspecified || ||	TRUE	MedicineITLab	ebi-a-GCST90027505	11	119361224	0.0254276	3.73044e-06	7738	Gut bacterial pathway abundance (PANTOSYN.PWY..pantothenate.and.coenzyme.A.biosynthesis.I)	TRUE	textfile	0.00293969115361127	22.8085007121073	21.398756209587	2	TRUE
rs61844177	C	T	C	T	-0.0814196	0.00579952	0.316294	0.353913	FALSE	FALSE	FALSE	finngen_R12_E4_LACTONAS	10	18171893	0.046678	421086	0.901121	Lactose intolerance, other/unspecified || id:finngen_R12_E4_LACTONAS	Lactose intolerance, other/unspecified	Lactose intolerance, other/unspecified || ||	TRUE	MedicineITLab	ebi-a-GCST90027505	10	18460822	0.0174091	2.91327e-06	7738	Gut bacterial pathway abundance (PANTOSYN.PWY..pantothenate.and.coenzyme.A.biosynthesis.I)	TRUE	textfile	0.0028671358379537	22.2439392377758	21.8728456866746	2	TRUE
rs73185681	A	G	A	G	-0.175127	-0.0719443	0.050095	0.0440827	FALSE	FALSE	FALSE	finngen_R12_E4_LACTONAS	3	186771052	0.109831	421086	0.512438	Lactose intolerance, other/unspecified || id:finngen_R12_E4_LACTONAS	Lactose intolerance, other/unspecified	Lactose intolerance, other/unspecified || ||	TRUE	MedicineITLab	ebi-a-GCST90027505	3	186488841	0.039149	7.70034e-06	7738	Gut bacterial pathway abundance (PANTOSYN.PWY..pantothenate.and.coenzyme.A.biosynthesis.I)	TRUE	textfile	0.0029188432073792	22.6462719693958	20.0108192814674	2	TRUE
rs9599845	C	T	C	T	0.0930947	-0.161193	0.237425	0.197581	FALSE	FALSE	FALSE	finngen_R12_E4_LACTONAS	13	71403998	0.057014	421086	0.00469483	Lactose intolerance, other/unspecified || id:finngen_R12_E4_LACTONAS	Lactose intolerance, other/unspecified	Lactose intolerance, other/unspecified || ||	TRUE	MedicineITLab	ebi-a-GCST90027505	13	71978130	0.0203682	4.8634e-06	7738	Gut bacterial pathway abundance (PANTOSYN.PWY..pantothenate.and.coenzyme.A.biosynthesis.I)	TRUE	textfile	0.0031382599846186	24.3540084511969	20.8902968804565	2	TRUE
rs12417998	A	G	A	G	-0.129639	-0.0612702	0.088461	0.136946	FALSE	FALSE	FALSE	finngen_R12_E4_LACTONAS	11	134539758	0.0645329	421086	0.342396	Lactose intolerance, other/unspecified || id:finngen_R12_E4_LACTONAS	Lactose intolerance, other/unspecified	Lactose intolerance, other/unspecified || ||	TRUE	MedicineITLab	ebi-a-GCST90027506	11	134409652	0.0288032	6.76799e-06	7738	Gut bacterial pathway abundance (PENTOSE.P.PWY..pentose.phosphate.pathway)	TRUE	textfile	0.00271036911253204	21.0243993371207	20.2576873753668	2	TRUE
rs12599680	T	C	T	C	-0.104456	0.0464219	0.157329	0.218654	FALSE	FALSE	FALSE	finngen_R12_E4_LACTONAS	16	26478208	0.054024	421086	0.390185	Lactose intolerance, other/unspecified || id:finngen_R12_E4_LACTONAS	Lactose intolerance, other/unspecified	Lactose intolerance, other/unspecified || ||	TRUE	MedicineITLab	ebi-a-GCST90027506	16	26489529	0.0225693	3.68833e-06	7738	Gut bacterial pathway abundance (PENTOSE.P.PWY..pentose.phosphate.pathway)	TRUE	textfile	0.0028931010860407	22.445968457332	21.4205492958952	2	TRUE
rs12669414	T	C	T	C	-0.0794589	0.0622394	0.409285	0.495098	FALSE	FALSE	FALSE	finngen_R12_E4_LACTONAS	7	95624137	0.044609	421086	0.162949	Lactose intolerance, other/unspecified || id:finngen_R12_E4_LACTONAS	Lactose intolerance, other/unspecified	Lactose intolerance, other/unspecified || ||	TRUE	MedicineITLab	ebi-a-GCST90027506	7	95253449	0.0166763	1.89065e-06	7738	Gut bacterial pathway abundance (PENTOSE.P.PWY..pentose.phosphate.pathway)	TRUE	textfile	0.00305294457645852	23.6899032049896	22.7031280403895	2	TRUE
rs138494236	C	T	C	T	-0.160724	-0.0175308	0.0597053	0.0631826	FALSE	FALSE	FALSE	finngen_R12_E4_LACTONAS	1	22459647	0.0922837	421086	0.849335	Lactose intolerance, other/unspecified || id:finngen_R12_E4_LACTONAS	Lactose intolerance, other/unspecified	Lactose intolerance, other/unspecified || ||	TRUE	MedicineITLab	ebi-a-GCST90027506	1	22786140	0.0354809	5.90215e-06	7738	Gut bacterial pathway abundance (PENTOSE.P.PWY..pentose.phosphate.pathway)	TRUE	textfile	0.00290046970309324	22.5033037739451	20.5197568200049	2	TRUE
rs140787604	G	A	G	A	-0.172453	0.0188223	0.0518043	0.0498216	FALSE	FALSE	FALSE	finngen_R12_E4_LACTONAS	5	168180741	0.102761	421086	0.854668	Lactose intolerance, other/unspecified || id:finngen_R12_E4_LACTONAS	Lactose intolerance, other/unspecified	Lactose intolerance, other/unspecified || ||	TRUE	MedicineITLab	ebi-a-GCST90027506	5	167607746	0.0385831	7.8343e-06	7738	Gut bacterial pathway abundance (PENTOSE.P.PWY..pentose.phosphate.pathway)	TRUE	textfile	0.0029216978060077	22.6684846892577	19.9777820316026	2	TRUE
rs1486114	G	T	G	T	-0.107313	0.0402222	0.151385	0.189865	FALSE	FALSE	FALSE	finngen_R12_E4_LACTONAS	1	72015357	0.0567706	421086	0.478632	Lactose intolerance, other/unspecified || id:finngen_R12_E4_LACTONAS	Lactose intolerance, other/unspecified	Lactose intolerance, other/unspecified || ||	TRUE	MedicineITLab	ebi-a-GCST90027506	1	72481040	0.0224958	1.83916e-06	7738	Gut bacterial pathway abundance (PENTOSE.P.PWY..pentose.phosphate.pathway)	TRUE	textfile	0.00295888589028989	22.9578709677602	22.7563071795273	2	TRUE
rs17621104	A	C	A	C	0.113772	-0.0157628	0.135319	0.093011	FALSE	FALSE	FALSE	finngen_R12_E4_LACTONAS	16	77414191	0.0767545	421086	0.837285	Lactose intolerance, other/unspecified || id:finngen_R12_E4_LACTONAS	Lactose intolerance, other/unspecified	Lactose intolerance, other/unspecified || ||	TRUE	MedicineITLab	ebi-a-GCST90027506	16	77448088	0.0250477	5.56698e-06	7738	Gut bacterial pathway abundance (PENTOSE.P.PWY..pentose.phosphate.pathway)	TRUE	textfile	0.00302911301348346	23.5044158040946	20.6317030864498	2	TRUE
rs2038820	C	T	C	T	-0.0775464	-0.0190264	0.418697	0.327378	FALSE	FALSE	FALSE	finngen_R12_E4_LACTONAS	13	52801296	0.0474187	421086	0.688242	Lactose intolerance, other/unspecified || id:finngen_R12_E4_LACTONAS	Lactose intolerance, other/unspecified	Lactose intolerance, other/unspecified || ||	TRUE	MedicineITLab	ebi-a-GCST90027506	13	53375431	0.0165278	2.70714e-06	7738	Gut bacterial pathway abundance (PENTOSE.P.PWY..pentose.phosphate.pathway)	TRUE	textfile	0.00292722220628889	22.7114725145329	22.0137071256914	2	TRUE
rs4399424	C	T	C	T	0.081171	0.0142889	0.293529	0.240444	FALSE	FALSE	FALSE	finngen_R12_E4_LACTONAS	13	108685361	0.0522135	421086	0.784343	Lactose intolerance, other/unspecified || id:finngen_R12_E4_LACTONAS	Lactose intolerance, other/unspecified	Lactose intolerance, other/unspecified || ||	TRUE	MedicineITLab	ebi-a-GCST90027506	13	109337709	0.0180444	6.84699e-06	7738	Gut bacterial pathway abundance (PENTOSE.P.PWY..pentose.phosphate.pathway)	TRUE	textfile	0.00273260678636284	21.1973701769014	20.2356379800168	2	TRUE
rs62074577	G	A	G	A	0.0780376	-0.0479953	0.387202	0.450743	FALSE	FALSE	FALSE	finngen_R12_E4_LACTONAS	17	73088151	0.044668	421086	0.282604	Lactose intolerance, other/unspecified || id:finngen_R12_E4_LACTONAS	Lactose intolerance, other/unspecified	Lactose intolerance, other/unspecified || ||	TRUE	MedicineITLab	ebi-a-GCST90027506	17	71084290	0.0176512	9.81997e-06	7738	Gut bacterial pathway abundance (PENTOSE.P.PWY..pentose.phosphate.pathway)	TRUE	textfile	0.00288996601531855	22.4215746833491	19.546064936892	2	TRUE
rs7181967	C	T	C	T	-0.0960215	0.0190376	0.205872	0.226298	FALSE	FALSE	FALSE	finngen_R12_E4_LACTONAS	15	92549001	0.0532431	421086	0.720673	Lactose intolerance, other/unspecified || id:finngen_R12_E4_LACTONAS	Lactose intolerance, other/unspecified	Lactose intolerance, other/unspecified || ||	TRUE	MedicineITLab	ebi-a-GCST90027506	15	93092231	0.020475	2.73609e-06	7738	Gut bacterial pathway abundance (PENTOSE.P.PWY..pentose.phosphate.pathway)	TRUE	textfile	0.00301477399397658	23.3928156697298	21.9932368453145	2	TRUE
rs7228238	T	C	T	C	-0.0811856	-0.00290142	0.41641	0.323609	FALSE	FALSE	FALSE	finngen_R12_E4_LACTONAS	18	2641315	0.0475467	421086	0.951341	Lactose intolerance, other/unspecified || id:finngen_R12_E4_LACTONAS	Lactose intolerance, other/unspecified	Lactose intolerance, other/unspecified || ||	TRUE	MedicineITLab	ebi-a-GCST90027506	18	2641314	0.0166367	1.06138e-06	7738	Gut bacterial pathway abundance (PENTOSE.P.PWY..pentose.phosphate.pathway)	TRUE	textfile	0.00320344297146702	24.8614771515102	23.8135223724971	2	TRUE
rs7856581	C	G	C	G	0.170656	0.0398205	0.0624905	0.103159	FALSE	TRUE	FALSE	finngen_R12_E4_LACTONAS	9	28572622	0.0731014	421086	0.585938	Lactose intolerance, other/unspecified || id:finngen_R12_E4_LACTONAS	Lactose intolerance, other/unspecified	Lactose intolerance, other/unspecified || ||	TRUE	MedicineITLab	ebi-a-GCST90027506	9	28572620	0.0345709	7.95793e-07	7738	Gut bacterial pathway abundance (PENTOSE.P.PWY..pentose.phosphate.pathway)	TRUE	textfile	0.00341242249704888	26.488891727222	24.3681047150523	2	TRUE
rs11254890	G	A	G	A	-0.1425	-0.0597791	0.0899903	0.0710792	FALSE	FALSE	FALSE	finngen_R12_E4_LACTONAS	10	6938040	0.0879447	421086	0.496672	Lactose intolerance, other/unspecified || id:finngen_R12_E4_LACTONAS	Lactose intolerance, other/unspecified	Lactose intolerance, other/unspecified || ||	TRUE	MedicineITLab	ebi-a-GCST90027507	10	6980002	0.0297381	1.65253e-06	7738	Gut bacterial pathway abundance (PEPTIDOGLYCANSYN.PWY..peptidoglycan.biosynthesis.I..meso.diaminopimelate.containing.)	TRUE	textfile	0.00332584071435377	25.8145588771776	22.9616606196749	2	TRUE
rs17601633	G	A	G	A	-0.0766053	-0.0132725	0.360364	0.333929	FALSE	FALSE	FALSE	finngen_R12_E4_LACTONAS	17	61477016	0.0473953	421086	0.779448	Lactose intolerance, other/unspecified || id:finngen_R12_E4_LACTONAS	Lactose intolerance, other/unspecified	Lactose intolerance, other/unspecified || ||	TRUE	MedicineITLab	ebi-a-GCST90027507	17	59554377	0.0167355	4.70782e-06	7738	Gut bacterial pathway abundance (PEPTIDOGLYCANSYN.PWY..peptidoglycan.biosynthesis.I..meso.diaminopimelate.containing.)	TRUE	textfile	0.00270534046598629	20.9852861887868	20.9527123646723	2	TRUE
rs17674109	A	G	A	G	0.073469	0.0257338	0.45379	0.530425	FALSE	FALSE	FALSE	finngen_R12_E4_LACTONAS	5	31106149	0.0445152	421086	0.563203	Lactose intolerance, other/unspecified || id:finngen_R12_E4_LACTONAS	Lactose intolerance, other/unspecified	Lactose intolerance, other/unspecified || ||	TRUE	MedicineITLab	ebi-a-GCST90027507	5	31106256	0.0164057	7.52523e-06	7738	Gut bacterial pathway abundance (PEPTIDOGLYCANSYN.PWY..peptidoglycan.biosynthesis.I..meso.diaminopimelate.containing.)	TRUE	textfile	0.00267579489668579	20.7554867462752	20.0548180422285	2	TRUE
rs17773637	A	T	A	T	0.155628	-0.0631002	0.0583606	0.101172	FALSE	TRUE	FALSE	finngen_R12_E4_LACTONAS	2	102551582	0.0741697	421086	0.394905	Lactose intolerance, other/unspecified || id:finngen_R12_E4_LACTONAS	Lactose intolerance, other/unspecified	Lactose intolerance, other/unspecified || ||	TRUE	MedicineITLab	ebi-a-GCST90027507	2	103168041	0.0346627	7.12968e-06	7738	Gut bacterial pathway abundance (PEPTIDOGLYCANSYN.PWY..peptidoglycan.biosynthesis.I..meso.diaminopimelate.containing.)	TRUE	textfile	0.00266201095490042	20.6482827018619	20.1581510777507	2	TRUE
rs28815855	G	A	G	A	0.112889	-0.130815	0.139873	0.166851	FALSE	FALSE	FALSE	finngen_R12_E4_LACTONAS	4	78970155	0.0599207	421086	0.0290262	Lactose intolerance, other/unspecified || id:finngen_R12_E4_LACTONAS	Lactose intolerance, other/unspecified	Lactose intolerance, other/unspecified || ||	TRUE	MedicineITLab	ebi-a-GCST90027507	4	79891309	0.0233702	1.36191e-06	7738	Gut bacterial pathway abundance (PEPTIDOGLYCANSYN.PWY..peptidoglycan.biosynthesis.I..meso.diaminopimelate.containing.)	TRUE	textfile	0.00306640643775764	23.7946843758476	23.3334197540282	2	TRUE
rs55935294	C	T	C	T	-0.0776776	0.00744458	0.436777	0.450326	FALSE	FALSE	FALSE	finngen_R12_E4_LACTONAS	5	153515948	0.0449116	421086	0.868345	Lactose intolerance, other/unspecified || id:finngen_R12_E4_LACTONAS	Lactose intolerance, other/unspecified	Lactose intolerance, other/unspecified || ||	TRUE	MedicineITLab	ebi-a-GCST90027507	5	152895508	0.0164172	2.229e-06	7738	Gut bacterial pathway abundance (PEPTIDOGLYCANSYN.PWY..peptidoglycan.biosynthesis.I..meso.diaminopimelate.containing.)	TRUE	textfile	0.00296866871466587	23.0340014962707	22.3868721780924	2	TRUE
rs6427759	C	A	C	A	-0.146144	-0.150037	0.9086	0.895133	FALSE	FALSE	FALSE	finngen_R12_E4_LACTONAS	1	199181530	0.0724859	421086	0.0384636	Lactose intolerance, other/unspecified || id:finngen_R12_E4_LACTONAS	Lactose intolerance, other/unspecified	Lactose intolerance, other/unspecified || ||	TRUE	MedicineITLab	ebi-a-GCST90027507	1	199150658	0.0289421	4.42884e-07	7738	Gut bacterial pathway abundance (PEPTIDOGLYCANSYN.PWY..peptidoglycan.biosynthesis.I..meso.diaminopimelate.containing.)	TRUE	textfile	0.00354740606114521	27.5404303786712	25.4977524486955	2	TRUE
rs72809331	A	G	A	G	-0.174666	-0.00154371	0.0659944	0.0546503	FALSE	FALSE	FALSE	finngen_R12_E4_LACTONAS	5	173774289	0.0999425	421086	0.987676	Lactose intolerance, other/unspecified || id:finngen_R12_E4_LACTONAS	Lactose intolerance, other/unspecified	Lactose intolerance, other/unspecified || ||	TRUE	MedicineITLab	ebi-a-GCST90027507	5	173201292	0.0372515	2.74777e-06	7738	Gut bacterial pathway abundance (PEPTIDOGLYCANSYN.PWY..peptidoglycan.biosynthesis.I..meso.diaminopimelate.containing.)	TRUE	textfile	0.00376099979577319	29.2049341715562	21.9851391683123	2	TRUE
rs7576999	T	C	T	C	-0.0799719	-0.0501659	0.357278	0.220494	FALSE	FALSE	FALSE	finngen_R12_E4_LACTONAS	2	33473877	0.0538117	421086	0.351208	Lactose intolerance, other/unspecified || id:finngen_R12_E4_LACTONAS	Lactose intolerance, other/unspecified	Lactose intolerance, other/unspecified || ||	TRUE	MedicineITLab	ebi-a-GCST90027507	2	33698944	0.0172594	3.5946e-06	7738	Gut bacterial pathway abundance (PEPTIDOGLYCANSYN.PWY..peptidoglycan.biosynthesis.I..meso.diaminopimelate.containing.)	TRUE	textfile	0.00293720503896877	22.7891546011909	21.4695746590933	2	TRUE
rs77069323	G	C	G	C	0.157182	-0.096747	0.0827472	0.064984	FALSE	TRUE	FALSE	finngen_R12_E4_LACTONAS	14	29020374	0.0896961	421086	0.280762	Lactose intolerance, other/unspecified || id:finngen_R12_E4_LACTONAS	Lactose intolerance, other/unspecified	Lactose intolerance, other/unspecified || ||	TRUE	MedicineITLab	ebi-a-GCST90027507	14	29489580	0.0306758	2.99164e-07	7738	Gut bacterial pathway abundance (PEPTIDOGLYCANSYN.PWY..peptidoglycan.biosynthesis.I..meso.diaminopimelate.containing.)	TRUE	textfile	0.00375040327994316	29.1223402941993	26.2551090084047	2	TRUE
rs1029249	C	T	C	T	-0.0885882	-0.0240911	0.227143	0.270505	FALSE	FALSE	FALSE	finngen_R12_E4_LACTONAS	21	17859381	0.0500329	421086	0.630157	Lactose intolerance, other/unspecified || id:finngen_R12_E4_LACTONAS	Lactose intolerance, other/unspecified	Lactose intolerance, other/unspecified || ||	TRUE	MedicineITLab	ebi-a-GCST90027508	21	19231698	0.0191712	3.82067e-06	7738	Gut bacterial pathway abundance (PHOSLIPSYN.PWY..superpathway.of.phospholipid.biosynthesis.I..bacteria.)	TRUE	textfile	0.00275537207639824	21.3744529538341	21.3527177355684	2	TRUE
rs10859752	A	G	A	G	0.0769656	-0.0684304	0.402186	0.440029	FALSE	FALSE	FALSE	finngen_R12_E4_LACTONAS	12	94785403	0.0447994	421086	0.12664	Lactose intolerance, other/unspecified || id:finngen_R12_E4_LACTONAS	Lactose intolerance, other/unspecified	Lactose intolerance, other/unspecified || ||	TRUE	MedicineITLab	ebi-a-GCST90027508	12	95179179	0.016414	2.74517e-06	7738	Gut bacterial pathway abundance (PHOSLIPSYN.PWY..superpathway.of.phospholipid.biosynthesis.I..bacteria.)	TRUE	textfile	0.00284850079245359	22.098951009885	21.9869232553695	2	TRUE
rs10979829	A	T	A	T	0.0895778	0.00761672	0.229883	0.152217	FALSE	TRUE	FALSE	finngen_R12_E4_LACTONAS	9	109339653	0.0618245	421086	0.901949	Lactose intolerance, other/unspecified || id:finngen_R12_E4_LACTONAS	Lactose intolerance, other/unspecified	Lactose intolerance, other/unspecified || ||	TRUE	MedicineITLab	ebi-a-GCST90027508	9	112101933	0.0193862	3.82455e-06	7738	Gut bacterial pathway abundance (PHOSLIPSYN.PWY..superpathway.of.phospholipid.biosynthesis.I..bacteria.)	TRUE	textfile	0.0028411511986004	22.0417696726975	21.3508616541237	2	TRUE
rs12000184	A	G	A	G	-0.0857915	0.0345621	0.240929	0.233515	FALSE	FALSE	FALSE	finngen_R12_E4_LACTONAS	9	33857367	0.052683	421086	0.511798	Lactose intolerance, other/unspecified || id:finngen_R12_E4_LACTONAS	Lactose intolerance, other/unspecified	Lactose intolerance, other/unspecified || ||	TRUE	MedicineITLab	ebi-a-GCST90027508	9	33857365	0.019235	8.18898e-06	7738	Gut bacterial pathway abundance (PHOSLIPSYN.PWY..superpathway.of.phospholipid.biosynthesis.I..bacteria.)	TRUE	textfile	0.00269209260973127	20.8822453673091	19.8931767403685	2	TRUE
rs163172	G	A	G	A	0.122222	0.0693446	0.850091	0.906374	FALSE	FALSE	FALSE	finngen_R12_E4_LACTONAS	11	2799225	0.0773135	421086	0.369758	Lactose intolerance, other/unspecified || id:finngen_R12_E4_LACTONAS	Lactose intolerance, other/unspecified	Lactose intolerance, other/unspecified || ||	TRUE	MedicineITLab	ebi-a-GCST90027508	11	2820455	0.0238	2.81559e-07	7738	Gut bacterial pathway abundance (PHOSLIPSYN.PWY..superpathway.of.phospholipid.biosynthesis.I..bacteria.)	TRUE	textfile	0.00380734203113126	29.5661664610982	26.3721087564438	2	TRUE
rs248756	A	T	A	T	-0.0805754	0.0105633	0.64452	0.602822	FALSE	TRUE	FALSE	finngen_R12_E4_LACTONAS	5	25688285	0.045665	421086	0.817066	Lactose intolerance, other/unspecified || id:finngen_R12_E4_LACTONAS	Lactose intolerance, other/unspecified	Lactose intolerance, other/unspecified || ||	TRUE	MedicineITLab	ebi-a-GCST90027508	5	25688394	0.0168733	1.79411e-06	7738	Gut bacterial pathway abundance (PHOSLIPSYN.PWY..superpathway.of.phospholipid.biosynthesis.I..bacteria.)	TRUE	textfile	0.00297499682034508	23.0832479915677	22.803677165159	2	TRUE
rs631694	T	C	T	C	0.141866	0.00485651	0.919616	0.881458	FALSE	FALSE	FALSE	finngen_R12_E4_LACTONAS	11	93125812	0.0692423	421086	0.944084	Lactose intolerance, other/unspecified || id:finngen_R12_E4_LACTONAS	Lactose intolerance, other/unspecified	Lactose intolerance, other/unspecified || ||	TRUE	MedicineITLab	ebi-a-GCST90027508	11	92858978	0.030324	2.89221e-06	7738	Gut bacterial pathway abundance (PHOSLIPSYN.PWY..superpathway.of.phospholipid.biosynthesis.I..bacteria.)	TRUE	textfile	0.00297551932511256	23.087314248783	21.8868706602558	2	TRUE
rs73104513	T	C	T	C	-0.108511	-0.0940316	0.144012	0.128137	FALSE	FALSE	FALSE	finngen_R12_E4_LACTONAS	20	14710923	0.0668207	421086	0.159361	Lactose intolerance, other/unspecified || id:finngen_R12_E4_LACTONAS	Lactose intolerance, other/unspecified	Lactose intolerance, other/unspecified || ||	TRUE	MedicineITLab	ebi-a-GCST90027508	20	14691569	0.0238689	5.46412e-06	7738	Gut bacterial pathway abundance (PHOSLIPSYN.PWY..superpathway.of.phospholipid.biosynthesis.I..bacteria.)	TRUE	textfile	0.00290297894177392	22.5228283900886	20.6672513680898	2	TRUE
rs77054814	G	A	G	A	-0.144474	-0.169439	0.0748263	0.0941578	FALSE	FALSE	FALSE	finngen_R12_E4_LACTONAS	9	38393454	0.076194	421086	0.0261631	Lactose intolerance, other/unspecified || id:finngen_R12_E4_LACTONAS	Lactose intolerance, other/unspecified	Lactose intolerance, other/unspecified || ||	TRUE	MedicineITLab	ebi-a-GCST90027508	9	38393451	0.0325547	9.08448e-06	7738	Gut bacterial pathway abundance (PHOSLIPSYN.PWY..superpathway.of.phospholipid.biosynthesis.I..bacteria.)	TRUE	textfile	0.00288992744385046	22.4212745623109	19.6948192355374	2	TRUE
rs780162	C	G	C	G	-0.0981107	0.049659	0.20111	0.207328	FALSE	TRUE	FALSE	finngen_R12_E4_LACTONAS	16	23717663	0.0551113	421086	0.367553	Lactose intolerance, other/unspecified || id:finngen_R12_E4_LACTONAS	Lactose intolerance, other/unspecified	Lactose intolerance, other/unspecified || ||	TRUE	MedicineITLab	ebi-a-GCST90027508	16	23728984	0.0214092	4.59145e-06	7738	Gut bacterial pathway abundance (PHOSLIPSYN.PWY..superpathway.of.phospholipid.biosynthesis.I..bacteria.)	TRUE	textfile	0.00309302475075694	24.0018778741852	21.0006080827144	2	TRUE
rs78496981	T	C	T	C	-0.152002	-0.0236268	0.0682182	0.0254693	FALSE	FALSE	FALSE	finngen_R12_E4_LACTONAS	12	130559871	0.141091	421086	0.86701	Lactose intolerance, other/unspecified || id:finngen_R12_E4_LACTONAS	Lactose intolerance, other/unspecified	Lactose intolerance, other/unspecified || ||	TRUE	MedicineITLab	ebi-a-GCST90027508	12	131044416	0.0324838	2.87839e-06	7738	Gut bacterial pathway abundance (PHOSLIPSYN.PWY..superpathway.of.phospholipid.biosynthesis.I..bacteria.)	TRUE	textfile	0.002937264656851	22.7896185264402	21.8960082881316	2	TRUE
rs9471554	C	T	C	T	0.0766225	0.0184695	0.324334	0.316736	FALSE	FALSE	FALSE	finngen_R12_E4_LACTONAS	6	41322981	0.0478516	421086	0.699517	Lactose intolerance, other/unspecified || id:finngen_R12_E4_LACTONAS	Lactose intolerance, other/unspecified	Lactose intolerance, other/unspecified || ||	TRUE	MedicineITLab	ebi-a-GCST90027508	6	41290719	0.017299	9.4541e-06	7738	Gut bacterial pathway abundance (PHOSLIPSYN.PWY..superpathway.of.phospholipid.biosynthesis.I..bacteria.)	TRUE	textfile	0.00257316227142656	19.9573367978423	19.6187186150401	2	TRUE
rs9898722	A	T	A	T	-0.0766573	0.0423714	0.331339	0.311936	FALSE	TRUE	FALSE	finngen_R12_E4_LACTONAS	17	13209826	0.0480276	421086	0.377653	Lactose intolerance, other/unspecified || id:finngen_R12_E4_LACTONAS	Lactose intolerance, other/unspecified	Lactose intolerance, other/unspecified || ||	TRUE	MedicineITLab	ebi-a-GCST90027508	17	13113143	0.0172046	8.36508e-06	7738	Gut bacterial pathway abundance (PHOSLIPSYN.PWY..superpathway.of.phospholipid.biosynthesis.I..bacteria.)	TRUE	textfile	0.00260384772962322	20.1959532233133	19.8526221750795	2	TRUE
rs10969036	G	A	G	A	0.0922425	0.0120139	0.443972	0.513852	FALSE	FALSE	FALSE	finngen_R12_E4_LACTONAS	9	29258854	0.0444532	421086	0.786961	Lactose intolerance, other/unspecified || id:finngen_R12_E4_LACTONAS	Lactose intolerance, other/unspecified	Lactose intolerance, other/unspecified || ||	TRUE	MedicineITLab	ebi-a-GCST90027509	9	29258852	0.0204543	6.49217e-06	7738	Gut bacterial pathway abundance (POLYAMINSYN3.PWY..superpathway.of.polyamine.biosynthesis.II)	TRUE	textfile	0.00420091958987712	32.6354126917901	20.337280892924	2	TRUE
rs11627731	G	A	G	A	-0.18225	-0.0277243	0.0802933	0.0454561	FALSE	FALSE	FALSE	finngen_R12_E4_LACTONAS	14	21980920	0.106631	421086	0.794862	Lactose intolerance, other/unspecified || id:finngen_R12_E4_LACTONAS	Lactose intolerance, other/unspecified	Lactose intolerance, other/unspecified || ||	TRUE	MedicineITLab	ebi-a-GCST90027509	14	22449161	0.0379274	1.54568e-06	7738	Gut bacterial pathway abundance (POLYAMINSYN3.PWY..superpathway.of.polyamine.biosynthesis.II)	TRUE	textfile	0.0049056180081123	38.1369462008139	23.0902656833002	2	TRUE
rs11890644	G	A	G	A	0.119734	-0.0519491	0.183125	0.199653	FALSE	FALSE	FALSE	finngen_R12_E4_LACTONAS	2	7496788	0.0557249	421086	0.351211	Lactose intolerance, other/unspecified || id:finngen_R12_E4_LACTONAS	Lactose intolerance, other/unspecified	Lactose intolerance, other/unspecified || ||	TRUE	MedicineITLab	ebi-a-GCST90027509	2	7636919	0.0262502	5.08499e-06	7738	Gut bacterial pathway abundance (POLYAMINSYN3.PWY..superpathway.of.polyamine.biosynthesis.II)	TRUE	textfile	0.00428912023768825	33.3235629268979	20.8050972178097	2	TRUE
rs12570677	A	T	A	T	0.144834	0.0358088	0.119457	0.11191	FALSE	TRUE	FALSE	finngen_R12_E4_LACTONAS	10	127796470	0.071244	421086	0.615231	Lactose intolerance, other/unspecified || id:finngen_R12_E4_LACTONAS	Lactose intolerance, other/unspecified	Lactose intolerance, other/unspecified || ||	TRUE	MedicineITLab	ebi-a-GCST90027509	10	129594734	0.0324785	8.21997e-06	7738	Gut bacterial pathway abundance (POLYAMINSYN3.PWY..superpathway.of.polyamine.biosynthesis.II)	TRUE	textfile	0.00441299279788534	34.2902348438447	19.8860773081173	2	TRUE
rs4566305	G	A	G	A	-0.123803	0.0600274	0.684957	0.641554	FALSE	FALSE	FALSE	finngen_R12_E4_LACTONAS	19	8561147	0.0470775	421086	0.202282	Lactose intolerance, other/unspecified || id:finngen_R12_E4_LACTONAS	Lactose intolerance, other/unspecified	Lactose intolerance, other/unspecified || ||	TRUE	MedicineITLab	ebi-a-GCST90027509	19	8626031	0.0249048	6.65856e-07	7738	Gut bacterial pathway abundance (POLYAMINSYN3.PWY..superpathway.of.polyamine.biosynthesis.II)	TRUE	textfile	0.00661493339550101	51.513885670248	24.7113356913069	2	TRUE
rs475221	A	G	A	G	-0.0948327	-0.0913351	0.515585	0.562528	FALSE	FALSE	FALSE	finngen_R12_E4_LACTONAS	6	161537866	0.0452028	421086	0.0433251	Lactose intolerance, other/unspecified || id:finngen_R12_E4_LACTONAS	Lactose intolerance, other/unspecified	Lactose intolerance, other/unspecified || ||	TRUE	MedicineITLab	ebi-a-GCST90027509	6	161958898	0.0208574	5.44866e-06	7738	Gut bacterial pathway abundance (POLYAMINSYN3.PWY..superpathway.of.polyamine.biosynthesis.II)	TRUE	textfile	0.0044922517180173	34.9088787611708	20.6726375900691	2	TRUE
rs58529279	T	C	T	C	0.219027	-0.0367864	0.0581069	0.14881	FALSE	FALSE	FALSE	finngen_R12_E4_LACTONAS	16	86202374	0.0627694	421086	0.557838	Lactose intolerance, other/unspecified || id:finngen_R12_E4_LACTONAS	Lactose intolerance, other/unspecified	Lactose intolerance, other/unspecified || ||	TRUE	MedicineITLab	ebi-a-GCST90027509	16	86235980	0.0450389	1.15579e-06	7738	Gut bacterial pathway abundance (POLYAMINSYN3.PWY..superpathway.of.polyamine.biosynthesis.II)	TRUE	textfile	0.0052511524517753	40.8373585624731	23.6493799818298	2	TRUE
rs7433679	C	T	C	T	-0.1319	-0.0106803	0.144025	0.116309	FALSE	FALSE	FALSE	finngen_R12_E4_LACTONAS	3	74491431	0.0702085	421086	0.87909	Lactose intolerance, other/unspecified || id:finngen_R12_E4_LACTONAS	Lactose intolerance, other/unspecified	Lactose intolerance, other/unspecified || ||	TRUE	MedicineITLab	ebi-a-GCST90027509	3	74540582	0.029427	7.38567e-06	7738	Gut bacterial pathway abundance (POLYAMINSYN3.PWY..superpathway.of.polyamine.biosynthesis.II)	TRUE	textfile	0.00428961733124899	33.3274416458323	20.0908176820328	2	TRUE
rs76729673	G	A	G	A	-0.164494	0.052607	0.0906577	0.0745153	FALSE	FALSE	FALSE	finngen_R12_E4_LACTONAS	2	217429725	0.0845904	421086	0.534006	Lactose intolerance, other/unspecified || id:finngen_R12_E4_LACTONAS	Lactose intolerance, other/unspecified	Lactose intolerance, other/unspecified || ||	TRUE	MedicineITLab	ebi-a-GCST90027509	2	218294448	0.035505	3.60454e-06	7738	Gut bacterial pathway abundance (POLYAMINSYN3.PWY..superpathway.of.polyamine.biosynthesis.II)	TRUE	textfile	0.00446130801970245	34.6673405247229	21.4645154504283	2	TRUE
rs7673044	T	C	T	C	0.159308	-0.0719445	0.0978928	0.159662	FALSE	FALSE	FALSE	finngen_R12_E4_LACTONAS	4	140855983	0.0608823	421086	0.237326	Lactose intolerance, other/unspecified || id:finngen_R12_E4_LACTONAS	Lactose intolerance, other/unspecified	Lactose intolerance, other/unspecified || ||	TRUE	MedicineITLab	ebi-a-GCST90027509	4	141777137	0.0342961	3.39938e-06	7738	Gut bacterial pathway abundance (POLYAMINSYN3.PWY..superpathway.of.polyamine.biosynthesis.II)	TRUE	textfile	0.0044824356777309	34.8322557488306	21.5767334827273	2	TRUE
rs7745701	G	A	G	A	0.175902	-0.0312502	0.0845403	0.10218	FALSE	FALSE	FALSE	finngen_R12_E4_LACTONAS	6	143071671	0.0747536	421086	0.675915	Lactose intolerance, other/unspecified || id:finngen_R12_E4_LACTONAS	Lactose intolerance, other/unspecified	Lactose intolerance, other/unspecified || ||	TRUE	MedicineITLab	ebi-a-GCST90027509	6	143392808	0.0385771	5.12142e-06	7738	Gut bacterial pathway abundance (POLYAMINSYN3.PWY..superpathway.of.polyamine.biosynthesis.II)	TRUE	textfile	0.00478932783281355	37.2285397964678	20.7913362024894	2	TRUE
rs10140803	T	C	T	C	0.141662	-0.0505382	0.0691355	0.147331	FALSE	FALSE	FALSE	finngen_R12_E4_LACTONAS	14	63316759	0.0628086	421086	0.421029	Lactose intolerance, other/unspecified || id:finngen_R12_E4_LACTONAS	Lactose intolerance, other/unspecified	Lactose intolerance, other/unspecified || ||	TRUE	MedicineITLab	ebi-a-GCST90027510	14	63783474	0.031461	6.70718e-06	7738	Gut bacterial pathway abundance (POLYAMSYN.PWY..superpathway.of.polyamine.biosynthesis.I)	TRUE	textfile	0.00258299942624559	20.0338309352472	20.2750387259418	2	TRUE
rs10241729	G	A	G	A	-0.0861325	0.0486212	0.228727	0.197527	FALSE	FALSE	FALSE	finngen_R12_E4_LACTONAS	7	32250267	0.0557519	421086	0.383154	Lactose intolerance, other/unspecified || id:finngen_R12_E4_LACTONAS	Lactose intolerance, other/unspecified	Lactose intolerance, other/unspecified || ||	TRUE	MedicineITLab	ebi-a-GCST90027510	7	32289879	0.0190947	6.45818e-06	7738	Gut bacterial pathway abundance (POLYAMSYN.PWY..superpathway.of.polyamine.biosynthesis.I)	TRUE	textfile	0.00261751791825754	20.3022601453519	20.3473767566414	2	TRUE
rs12510598	A	G	A	G	-0.0815198	0.0435498	0.275054	0.222185	FALSE	FALSE	FALSE	finngen_R12_E4_LACTONAS	4	135067739	0.0535134	421086	0.415753	Lactose intolerance, other/unspecified || id:finngen_R12_E4_LACTONAS	Lactose intolerance, other/unspecified	Lactose intolerance, other/unspecified || ||	TRUE	MedicineITLab	ebi-a-GCST90027510	4	135988894	0.0180513	6.30144e-06	7738	Gut bacterial pathway abundance (POLYAMSYN.PWY..superpathway.of.polyamine.biosynthesis.I)	TRUE	textfile	0.00265020720104022	20.5564818434567	20.3943206455006	2	TRUE
rs17543785	G	A	G	A	-0.0837133	-0.00950234	0.265156	0.356322	FALSE	FALSE	FALSE	finngen_R12_E4_LACTONAS	1	193486201	0.0464929	421086	0.838055	Lactose intolerance, other/unspecified || id:finngen_R12_E4_LACTONAS	Lactose intolerance, other/unspecified	Lactose intolerance, other/unspecified || ||	TRUE	MedicineITLab	ebi-a-GCST90027510	1	193455331	0.018795	8.42772e-06	7738	Gut bacterial pathway abundance (POLYAMSYN.PWY..superpathway.of.polyamine.biosynthesis.I)	TRUE	textfile	0.00273096121011895	21.1845701608425	19.8382913640481	2	TRUE
rs17786325	C	T	C	T	-0.0768871	0.026189	0.687308	0.667134	FALSE	FALSE	FALSE	finngen_R12_E4_LACTONAS	3	1755038	0.0473314	421086	0.580049	Lactose intolerance, other/unspecified || id:finngen_R12_E4_LACTONAS	Lactose intolerance, other/unspecified	Lactose intolerance, other/unspecified || ||	TRUE	MedicineITLab	ebi-a-GCST90027510	3	1796722	0.0173451	9.30208e-06	7738	Gut bacterial pathway abundance (POLYAMSYN.PWY..superpathway.of.polyamine.biosynthesis.I)	TRUE	textfile	0.00254100269809826	19.7072731066242	19.6495833144514	2	TRUE
rs4678043	C	T	C	T	-0.0757748	-0.0622891	0.664659	0.685719	FALSE	FALSE	FALSE	finngen_R12_E4_LACTONAS	3	122202853	0.0479238	421086	0.193685	Lactose intolerance, other/unspecified || id:finngen_R12_E4_LACTONAS	Lactose intolerance, other/unspecified	Lactose intolerance, other/unspecified || ||	TRUE	MedicineITLab	ebi-a-GCST90027510	3	121921700	0.0170675	9.00803e-06	7738	Gut bacterial pathway abundance (POLYAMSYN.PWY..superpathway.of.polyamine.biosynthesis.I)	TRUE	textfile	0.00255955896011696	19.8515593520767	19.7110506756565	2	TRUE
rs80217121	C	T	C	T	0.141447	0.0752461	0.0857864	0.0989521	FALSE	FALSE	FALSE	finngen_R12_E4_LACTONAS	15	38495128	0.0754319	421086	0.318504	Lactose intolerance, other/unspecified || id:finngen_R12_E4_LACTONAS	Lactose intolerance, other/unspecified	Lactose intolerance, other/unspecified || ||	TRUE	MedicineITLab	ebi-a-GCST90027510	15	38787329	0.0300043	2.42611e-06	7738	Gut bacterial pathway abundance (POLYAMSYN.PWY..superpathway.of.polyamine.biosynthesis.I)	TRUE	textfile	0.00313822153331604	24.3537091160971	22.2239106990217	2	TRUE
rs12156527	G	A	G	A	0.258842	-0.0946414	0.071851	0.0746514	FALSE	FALSE	FALSE	finngen_R12_E4_LACTONAS	9	3062685	0.0858225	421086	0.270133	Lactose intolerance, other/unspecified || id:finngen_R12_E4_LACTONAS	Lactose intolerance, other/unspecified	Lactose intolerance, other/unspecified || ||	TRUE	MedicineITLab	ebi-a-GCST90027511	9	3062685	0.0554408	3.0297e-06	7738	Gut bacterial pathway abundance (POLYISOPRENSYN.PWY..polyisoprenoid.biosynthesis..E..coli.)	TRUE	textfile	0.00893614088860987	69.7533113317939	21.7976922542901	2	TRUE
rs12670364	T	C	T	C	-0.223462	-0.394666	0.0853551	0.0421415	FALSE	FALSE	FALSE	finngen_R12_E4_LACTONAS	7	8289250	0.125178	421086	0.00161693	Lactose intolerance, other/unspecified || id:finngen_R12_E4_LACTONAS	Lactose intolerance, other/unspecified	Lactose intolerance, other/unspecified || ||	TRUE	MedicineITLab	ebi-a-GCST90027511	7	8328880	0.0498778	7.45727e-06	7738	Gut bacterial pathway abundance (POLYISOPRENSYN.PWY..polyisoprenoid.biosynthesis..E..coli.)	TRUE	textfile	0.00779685308771895	60.7904295348161	20.0720987026834	2	TRUE
rs12761356	C	T	C	T	-0.123341	0.0607252	0.454407	0.454065	FALSE	FALSE	FALSE	finngen_R12_E4_LACTONAS	10	14232741	0.0447915	421086	0.175185	Lactose intolerance, other/unspecified || id:finngen_R12_E4_LACTONAS	Lactose intolerance, other/unspecified	Lactose intolerance, other/unspecified || ||	TRUE	MedicineITLab	ebi-a-GCST90027511	10	14274740	0.0272852	6.17121e-06	7738	Gut bacterial pathway abundance (POLYISOPRENSYN.PWY..polyisoprenoid.biosynthesis..E..coli.)	TRUE	textfile	0.0075432539461244	58.7981418426981	20.4343415150523	2	TRUE
rs2042558	G	A	G	A	0.160468	-0.0240257	0.193068	0.165071	FALSE	FALSE	FALSE	finngen_R12_E4_LACTONAS	2	59994551	0.0598877	421086	0.688289	Lactose intolerance, other/unspecified || id:finngen_R12_E4_LACTONAS	Lactose intolerance, other/unspecified	Lactose intolerance, other/unspecified || ||	TRUE	MedicineITLab	ebi-a-GCST90027511	2	60221686	0.0352994	5.47016e-06	7738	Gut bacterial pathway abundance (POLYISOPRENSYN.PWY..polyisoprenoid.biosynthesis..E..coli.)	TRUE	textfile	0.00802331995404666	62.5704257096343	20.6653246552921	2	TRUE
rs4868691	T	C	T	C	-0.132027	0.0157129	0.590829	0.587746	FALSE	FALSE	FALSE	finngen_R12_E4_LACTONAS	5	176676363	0.0453155	421086	0.728784	Lactose intolerance, other/unspecified || id:finngen_R12_E4_LACTONAS	Lactose intolerance, other/unspecified	Lactose intolerance, other/unspecified || ||	TRUE	MedicineITLab	ebi-a-GCST90027511	5	176103364	0.028598	3.8996e-06	7738	Gut bacterial pathway abundance (POLYISOPRENSYN.PWY..polyisoprenoid.biosynthesis..E..coli.)	TRUE	textfile	0.00842795397425964	65.7528136318398	21.313471202567	2	TRUE
rs4936253	A	G	A	G	-0.135675	0.0261856	0.376581	0.470346	FALSE	FALSE	FALSE	finngen_R12_E4_LACTONAS	11	134826148	0.0455222	421086	0.565137	Lactose intolerance, other/unspecified || id:finngen_R12_E4_LACTONAS	Lactose intolerance, other/unspecified	Lactose intolerance, other/unspecified || ||	TRUE	MedicineITLab	ebi-a-GCST90027511	11	134696042	0.0302988	7.53824e-06	7738	Gut bacterial pathway abundance (POLYISOPRENSYN.PWY..polyisoprenoid.biosynthesis..E..coli.)	TRUE	textfile	0.00864307128064915	67.4457377460166	20.0515894386277	2	TRUE
rs6919931	A	G	A	G	0.185259	0.127931	0.133549	0.153735	FALSE	FALSE	FALSE	finngen_R12_E4_LACTONAS	6	50477410	0.0617373	421086	0.0382481	Lactose intolerance, other/unspecified || id:finngen_R12_E4_LACTONAS	Lactose intolerance, other/unspecified	Lactose intolerance, other/unspecified || ||	TRUE	MedicineITLab	ebi-a-GCST90027511	6	50445123	0.0412847	7.21141e-06	7738	Gut bacterial pathway abundance (POLYISOPRENSYN.PWY..polyisoprenoid.biosynthesis..E..coli.)	TRUE	textfile	0.00794279354713526	61.937406916622	20.1363320773639	2	TRUE
rs824634	T	C	T	C	-0.15561	-0.0328452	0.79113	0.798813	FALSE	FALSE	FALSE	finngen_R12_E4_LACTONAS	5	6439550	0.0555922	421086	0.554638	Lactose intolerance, other/unspecified || id:finngen_R12_E4_LACTONAS	Lactose intolerance, other/unspecified	Lactose intolerance, other/unspecified || ||	TRUE	MedicineITLab	ebi-a-GCST90027511	5	6439663	0.0343526	5.90405e-06	7738	Gut bacterial pathway abundance (POLYISOPRENSYN.PWY..polyisoprenoid.biosynthesis..E..coli.)	TRUE	textfile	0.00800255967383247	62.4072191319494	20.5189805779455	2	TRUE
rs10404465	A	T	A	T	0.100853	0.031658	0.241021	0.23154	FALSE	TRUE	FALSE	finngen_R12_E4_LACTONAS	19	45340351	0.0527525	421086	0.548423	Lactose intolerance, other/unspecified || id:finngen_R12_E4_LACTONAS	Lactose intolerance, other/unspecified	Lactose intolerance, other/unspecified || ||	TRUE	MedicineITLab	ebi-a-GCST90027512	19	45843609	0.0216345	3.13617e-06	7738	Gut bacterial pathway abundance (PPGPPMET.PWY..ppGpp.biosynthesis)	TRUE	textfile	0.00372127942825369	28.8953453110489	21.7312104496156	2	TRUE
rs10767786	T	C	T	C	0.0852294	0.00729966	0.388995	0.325301	FALSE	FALSE	FALSE	finngen_R12_E4_LACTONAS	11	29086008	0.0476142	421086	0.878155	Lactose intolerance, other/unspecified || id:finngen_R12_E4_LACTONAS	Lactose intolerance, other/unspecified	Lactose intolerance, other/unspecified || ||	TRUE	MedicineITLab	ebi-a-GCST90027512	11	29107555	0.0188124	5.88478e-06	7738	Gut bacterial pathway abundance (PPGPPMET.PWY..ppGpp.biosynthesis)	TRUE	textfile	0.00345300845013893	26.805031370102	20.5253444199883	2	TRUE
rs10783794	G	A	G	A	0.088903	-0.0223502	0.386545	0.344724	FALSE	FALSE	FALSE	finngen_R12_E4_LACTONAS	12	56593395	0.0470776	421086	0.634964	Lactose intolerance, other/unspecified || id:finngen_R12_E4_LACTONAS	Lactose intolerance, other/unspecified	Lactose intolerance, other/unspecified || ||	TRUE	MedicineITLab	ebi-a-GCST90027512	12	56987179	0.0192138	3.70937e-06	7738	Gut bacterial pathway abundance (PPGPPMET.PWY..ppGpp.biosynthesis)	TRUE	textfile	0.0037483971489065	29.1067038295896	21.4094889740121	2	TRUE
rs2098065	A	G	A	G	0.0937673	-0.0641517	0.527631	0.524523	FALSE	FALSE	FALSE	finngen_R12_E4_LACTONAS	17	2727703	0.0450571	421086	0.154508	Lactose intolerance, other/unspecified || id:finngen_R12_E4_LACTONAS	Lactose intolerance, other/unspecified	Lactose intolerance, other/unspecified || ||	TRUE	MedicineITLab	ebi-a-GCST90027512	17	2630997	0.0204054	4.32295e-06	7738	Gut bacterial pathway abundance (PPGPPMET.PWY..ppGpp.biosynthesis)	TRUE	textfile	0.00438272791208228	34.0540326874467	21.1160458629411	2	TRUE
rs4767337	C	A	C	A	-0.108238	-0.0944833	0.188831	0.189218	FALSE	FALSE	FALSE	finngen_R12_E4_LACTONAS	12	115603285	0.056849	421086	0.0965117	Lactose intolerance, other/unspecified || id:finngen_R12_E4_LACTONAS	Lactose intolerance, other/unspecified	Lactose intolerance, other/unspecified || ||	TRUE	MedicineITLab	ebi-a-GCST90027512	12	116041090	0.0235988	4.50526e-06	7738	Gut bacterial pathway abundance (PPGPPMET.PWY..ppGpp.biosynthesis)	TRUE	textfile	0.00358900572869969	27.8645543624553	21.0368000180624	2	TRUE
rs60898162	A	G	A	G	0.090114	-0.02366	0.332184	0.372759	FALSE	FALSE	FALSE	finngen_R12_E4_LACTONAS	17	72708591	0.0461293	421086	0.608017	Lactose intolerance, other/unspecified || id:finngen_R12_E4_LACTONAS	Lactose intolerance, other/unspecified	Lactose intolerance, other/unspecified || ||	TRUE	MedicineITLab	ebi-a-GCST90027512	17	70704730	0.0200532	6.9981e-06	7738	Gut bacterial pathway abundance (PPGPPMET.PWY..ppGpp.biosynthesis)	TRUE	textfile	0.00360288218924815	27.9726788825552	20.1937588101701	2	TRUE
rs7096411	A	G	A	G	-0.0857703	0.0504554	0.424831	0.537873	FALSE	FALSE	FALSE	finngen_R12_E4_LACTONAS	10	132047164	0.0446324	421086	0.25828	Lactose intolerance, other/unspecified || id:finngen_R12_E4_LACTONAS	Lactose intolerance, other/unspecified	Lactose intolerance, other/unspecified || ||	TRUE	MedicineITLab	ebi-a-GCST90027512	10	133860668	0.0190509	6.7262e-06	7738	Gut bacterial pathway abundance (PPGPPMET.PWY..ppGpp.biosynthesis)	TRUE	textfile	0.0035951376599518	27.9123336191585	20.2694919566344	2	TRUE
rs71505230	A	G	A	G	0.201853	-0.155605	0.0503279	0.0379804	FALSE	FALSE	FALSE	finngen_R12_E4_LACTONAS	9	133833534	0.118089	421086	0.187607	Lactose intolerance, other/unspecified || id:finngen_R12_E4_LACTONAS	Lactose intolerance, other/unspecified	Lactose intolerance, other/unspecified || ||	TRUE	MedicineITLab	ebi-a-GCST90027512	9	136698656	0.0430388	2.73162e-06	7738	Gut bacterial pathway abundance (PPGPPMET.PWY..ppGpp.biosynthesis)	TRUE	textfile	0.00389477972890726	30.2478245969102	21.9963240458506	2	TRUE
rs73648437	C	T	C	T	0.171367	-0.0631883	0.0744602	0.102162	FALSE	FALSE	FALSE	finngen_R12_E4_LACTONAS	9	13955660	0.0728743	421086	0.385895	Lactose intolerance, other/unspecified || id:finngen_R12_E4_LACTONAS	Lactose intolerance, other/unspecified	Lactose intolerance, other/unspecified || ||	TRUE	MedicineITLab	ebi-a-GCST90027512	9	13955659	0.0357695	1.66062e-06	7738	Gut bacterial pathway abundance (PPGPPMET.PWY..ppGpp.biosynthesis)	TRUE	textfile	0.00404765679281733	31.4399309995107	22.9524288033487	2	TRUE
rs743920	G	C	G	C	-0.139891	0.0335505	0.128345	0.113483	FALSE	TRUE	FALSE	finngen_R12_E4_LACTONAS	22	29225139	0.0704073	421086	0.633705	Lactose intolerance, other/unspecified || id:finngen_R12_E4_LACTONAS	Lactose intolerance, other/unspecified	Lactose intolerance, other/unspecified || ||	TRUE	MedicineITLab	ebi-a-GCST90027512	22	29621128	0.0312514	7.59486e-06	7738	Gut bacterial pathway abundance (PPGPPMET.PWY..ppGpp.biosynthesis)	TRUE	textfile	0.00437857834741388	34.0216485492749	20.0373642980871	2	TRUE
rs8098406	A	G	A	G	0.0833677	0.0103157	0.475509	0.421718	FALSE	FALSE	FALSE	finngen_R12_E4_LACTONAS	18	76063568	0.0452806	421086	0.819789	Lactose intolerance, other/unspecified || id:finngen_R12_E4_LACTONAS	Lactose intolerance, other/unspecified	Lactose intolerance, other/unspecified || ||	TRUE	MedicineITLab	ebi-a-GCST90027512	18	73775523	0.0186966	8.23493e-06	7738	Gut bacterial pathway abundance (PPGPPMET.PWY..ppGpp.biosynthesis)	TRUE	textfile	0.00346674914740137	26.9120687958498	19.8824714132905	2	TRUE
rs111364229	C	G	C	G	-0.136952	-0.0333467	0.0892174	0.128573	FALSE	TRUE	FALSE	finngen_R12_E4_LACTONAS	19	363382	0.0667345	421086	0.617291	Lactose intolerance, other/unspecified || id:finngen_R12_E4_LACTONAS	Lactose intolerance, other/unspecified	Lactose intolerance, other/unspecified || ||	TRUE	MedicineITLab	ebi-a-GCST90027513	19	363382	0.0305024	7.1259e-06	7738	Gut bacterial pathway abundance (PRPP.PWY..superpathway.of.histidine..purine..and.pyrimidine.biosynthesis)	TRUE	textfile	0.00304811284662094	23.6522958482868	20.1589883493576	2	TRUE
rs12359494	T	C	T	C	0.0720598	0.0287684	0.559445	0.553686	FALSE	FALSE	FALSE	finngen_R12_E4_LACTONAS	10	80030480	0.0447134	421086	0.519968	Lactose intolerance, other/unspecified || id:finngen_R12_E4_LACTONAS	Lactose intolerance, other/unspecified	Lactose intolerance, other/unspecified || ||	TRUE	MedicineITLab	ebi-a-GCST90027513	10	81790236	0.0162967	9.79039e-06	7738	Gut bacterial pathway abundance (PRPP.PWY..superpathway.of.histidine..purine..and.pyrimidine.biosynthesis)	TRUE	textfile	0.00255960901901035	19.8519485977398	19.5518007672379	2	TRUE
rs12549221	C	T	C	T	0.0961229	-0.0337787	0.787149	0.824388	FALSE	FALSE	FALSE	finngen_R12_E4_LACTONAS	8	118556717	0.0585601	421086	0.564061	Lactose intolerance, other/unspecified || id:finngen_R12_E4_LACTONAS	Lactose intolerance, other/unspecified	Lactose intolerance, other/unspecified || ||	TRUE	MedicineITLab	ebi-a-GCST90027513	8	119568956	0.0216562	9.05545e-06	7738	Gut bacterial pathway abundance (PRPP.PWY..superpathway.of.histidine..purine..and.pyrimidine.biosynthesis)	TRUE	textfile	0.00309610990194359	24.0258930066766	19.7010431653137	2	TRUE
rs13080908	G	A	G	A	0.105164	0.0751735	0.165509	0.109986	FALSE	FALSE	FALSE	finngen_R12_E4_LACTONAS	3	154377097	0.0707314	421086	0.287872	Lactose intolerance, other/unspecified || id:finngen_R12_E4_LACTONAS	Lactose intolerance, other/unspecified	Lactose intolerance, other/unspecified || ||	TRUE	MedicineITLab	ebi-a-GCST90027513	3	154094886	0.0219949	1.74185e-06	7738	Gut bacterial pathway abundance (PRPP.PWY..superpathway.of.histidine..purine..and.pyrimidine.biosynthesis)	TRUE	textfile	0.0030549735925884	23.7056959874996	22.8607360548822	2	TRUE
rs1526953	C	A	C	A	0.15864	-0.23588	0.0584859	0.0529045	FALSE	FALSE	FALSE	finngen_R12_E4_LACTONAS	12	79302148	0.0996062	421086	0.0178785	Lactose intolerance, other/unspecified || id:finngen_R12_E4_LACTONAS	Lactose intolerance, other/unspecified	Lactose intolerance, other/unspecified || ||	TRUE	MedicineITLab	ebi-a-GCST90027513	12	79695928	0.0348064	5.16976e-06	7738	Gut bacterial pathway abundance (PRPP.PWY..superpathway.of.histidine..purine..and.pyrimidine.biosynthesis)	TRUE	textfile	0.00277161819533101	21.5008304519761	20.7733811056964	2	TRUE
rs237483	A	C	A	C	0.072289	0.022626	0.572926	0.556745	FALSE	FALSE	FALSE	finngen_R12_E4_LACTONAS	20	49357477	0.0447161	421086	0.612862	Lactose intolerance, other/unspecified || id:finngen_R12_E4_LACTONAS	Lactose intolerance, other/unspecified	Lactose intolerance, other/unspecified || ||	TRUE	MedicineITLab	ebi-a-GCST90027513	20	47974014	0.0163378	9.66051e-06	7738	Gut bacterial pathway abundance (PRPP.PWY..superpathway.of.histidine..purine..and.pyrimidine.biosynthesis)	TRUE	textfile	0.00255726711468857	19.8337385666286	19.5775022897363	2	TRUE
rs2406211	C	T	C	T	-0.0760629	-0.00385506	0.416967	0.406509	FALSE	FALSE	FALSE	finngen_R12_E4_LACTONAS	18	76637012	0.0453002	421086	0.932182	Lactose intolerance, other/unspecified || id:finngen_R12_E4_LACTONAS	Lactose intolerance, other/unspecified	Lactose intolerance, other/unspecified || ||	TRUE	MedicineITLab	ebi-a-GCST90027513	18	74348969	0.0165964	4.5811e-06	7738	Gut bacterial pathway abundance (PRPP.PWY..superpathway.of.histidine..purine..and.pyrimidine.biosynthesis)	TRUE	textfile	0.00281300546774275	21.8227979484083	21.0047720080511	2	TRUE
rs2923143	A	G	A	G	-0.0973735	0.0562837	0.263102	0.269507	FALSE	FALSE	FALSE	finngen_R12_E4_LACTONAS	16	57724251	0.0502718	421086	0.26289	Lactose intolerance, other/unspecified || id:finngen_R12_E4_LACTONAS	Lactose intolerance, other/unspecified	Lactose intolerance, other/unspecified || ||	TRUE	MedicineITLab	ebi-a-GCST90027513	16	57758163	0.0189722	2.86003e-07	7738	Gut bacterial pathway abundance (PRPP.PWY..superpathway.of.histidine..purine..and.pyrimidine.biosynthesis)	TRUE	textfile	0.00367657207393491	28.5469163594446	26.3418439561623	2	TRUE
rs4889160	A	G	A	G	0.0891387	-0.0460134	0.228647	0.241129	FALSE	FALSE	FALSE	finngen_R12_E4_LACTONAS	16	80539403	0.0518426	421086	0.374779	Lactose intolerance, other/unspecified || id:finngen_R12_E4_LACTONAS	Lactose intolerance, other/unspecified	Lactose intolerance, other/unspecified || ||	TRUE	MedicineITLab	ebi-a-GCST90027513	16	80573300	0.0194977	4.83649e-06	7738	Gut bacterial pathway abundance (PRPP.PWY..superpathway.of.histidine..purine..and.pyrimidine.biosynthesis)	TRUE	textfile	0.00280273003902049	21.742858945764	20.9009402799925	2	TRUE
rs60152513	A	G	A	G	-0.140131	-0.0829335	0.0814397	0.0479458	FALSE	FALSE	FALSE	finngen_R12_E4_LACTONAS	3	127740872	0.104962	421086	0.429453	Lactose intolerance, other/unspecified || id:finngen_R12_E4_LACTONAS	Lactose intolerance, other/unspecified	Lactose intolerance, other/unspecified || ||	TRUE	MedicineITLab	ebi-a-GCST90027513	3	127459715	0.0305756	4.581e-06	7738	Gut bacterial pathway abundance (PRPP.PWY..superpathway.of.histidine..purine..and.pyrimidine.biosynthesis)	TRUE	textfile	0.00293793561959393	22.794839724749	21.0047959088593	2	TRUE
rs61733531	T	C	T	C	0.100089	0.0302884	0.171229	0.0985669	FALSE	FALSE	FALSE	finngen_R12_E4_LACTONAS	3	36135049	0.074703	421086	0.685146	Lactose intolerance, other/unspecified || id:finngen_R12_E4_LACTONAS	Lactose intolerance, other/unspecified	Lactose intolerance, other/unspecified || ||	TRUE	MedicineITLab	ebi-a-GCST90027513	3	36176541	0.0221499	6.22171e-06	7738	Gut bacterial pathway abundance (PRPP.PWY..superpathway.of.histidine..purine..and.pyrimidine.biosynthesis)	TRUE	textfile	0.00284324682212465	22.0580739646585	20.418750415768	2	TRUE
rs72686468	G	A	G	A	0.152768	-0.110717	0.069932	0.0279792	FALSE	FALSE	FALSE	finngen_R12_E4_LACTONAS	14	22146080	0.13605	421086	0.415762	Lactose intolerance, other/unspecified || id:finngen_R12_E4_LACTONAS	Lactose intolerance, other/unspecified	Lactose intolerance, other/unspecified || ||	TRUE	MedicineITLab	ebi-a-GCST90027513	14	22614034	0.0321889	2.07491e-06	7738	Gut bacterial pathway abundance (PRPP.PWY..superpathway.of.histidine..purine..and.pyrimidine.biosynthesis)	TRUE	textfile	0.00303588581394347	23.5571294116648	22.524362837375	2	TRUE
rs73404911	G	A	G	A	0.0938654	-0.00619007	0.229669	0.209173	FALSE	FALSE	FALSE	finngen_R12_E4_LACTONAS	7	98832621	0.0551393	421086	0.910615	Lactose intolerance, other/unspecified || id:finngen_R12_E4_LACTONAS	Lactose intolerance, other/unspecified	Lactose intolerance, other/unspecified || ||	TRUE	MedicineITLab	ebi-a-GCST90027513	7	98430244	0.0205933	5.16297e-06	7738	Gut bacterial pathway abundance (PRPP.PWY..superpathway.of.histidine..purine..and.pyrimidine.biosynthesis)	TRUE	textfile	0.00311760307252033	24.1932021704379	20.7758680251224	2	TRUE
rs857044	A	T	A	T	0.0822036	-0.00404676	0.282083	0.369867	FALSE	TRUE	FALSE	finngen_R12_E4_LACTONAS	1	56836412	0.0463393	421086	0.93041	Lactose intolerance, other/unspecified || id:finngen_R12_E4_LACTONAS	Lactose intolerance, other/unspecified	Lactose intolerance, other/unspecified || ||	TRUE	MedicineITLab	ebi-a-GCST90027513	1	57302085	0.0182948	7.01342e-06	7738	Gut bacterial pathway abundance (PRPP.PWY..superpathway.of.histidine..purine..and.pyrimidine.biosynthesis)	TRUE	textfile	0.00273692452650375	21.2309556603008	20.1895362046206	2	TRUE
rs17777155	G	A	G	A	-0.150878	0.0559269	0.115793	0.107733	FALSE	FALSE	FALSE	finngen_R12_E4_LACTONAS	9	18201244	0.0722714	421086	0.439022	Lactose intolerance, other/unspecified || id:finngen_R12_E4_LACTONAS	Lactose intolerance, other/unspecified	Lactose intolerance, other/unspecified || ||	TRUE	MedicineITLab	ebi-a-GCST90027514	9	18201242	0.0325761	3.62928e-06	7738	Gut bacterial pathway abundance (PWY0.1061..superpathway.of.L.alanine.biosynthesis)	TRUE	textfile	0.00466141841375297	36.2296142397332	21.451302049154	2	TRUE
rs2197911	A	G	A	G	-0.135967	-0.0963954	0.863153	0.851298	FALSE	FALSE	FALSE	finngen_R12_E4_LACTONAS	3	16712100	0.062558	421086	0.123342	Lactose intolerance, other/unspecified || id:finngen_R12_E4_LACTONAS	Lactose intolerance, other/unspecified	Lactose intolerance, other/unspecified || ||	TRUE	MedicineITLab	ebi-a-GCST90027514	3	16753607	0.0292369	3.31055e-06	7738	Gut bacterial pathway abundance (PWY0.1061..superpathway.of.L.alanine.biosynthesis)	TRUE	textfile	0.00436737105752391	33.9341856814106	21.6274036535158	2	TRUE
rs2636908	C	T	C	T	0.224474	-0.165742	0.0721462	0.0346105	FALSE	FALSE	FALSE	finngen_R12_E4_LACTONAS	3	193958627	0.126318	421086	0.189488	Lactose intolerance, other/unspecified || id:finngen_R12_E4_LACTONAS	Lactose intolerance, other/unspecified	Lactose intolerance, other/unspecified || ||	TRUE	MedicineITLab	ebi-a-GCST90027514	3	193676416	0.0446249	4.89835e-07	7738	Gut bacterial pathway abundance (PWY0.1061..superpathway.of.L.alanine.biosynthesis)	TRUE	textfile	0.00674613610287799	52.5425682081913	25.3033241571653	2	TRUE
rs2640045	T	C	T	C	0.104422	0.0900746	0.448329	0.480198	FALSE	FALSE	FALSE	finngen_R12_E4_LACTONAS	1	94734655	0.0450503	421086	0.0455628	Lactose intolerance, other/unspecified || id:finngen_R12_E4_LACTONAS	Lactose intolerance, other/unspecified	Lactose intolerance, other/unspecified || ||	TRUE	MedicineITLab	ebi-a-GCST90027514	1	95200211	0.021887	1.83358e-06	7738	Gut bacterial pathway abundance (PWY0.1061..superpathway.of.L.alanine.biosynthesis)	TRUE	textfile	0.00539375227718982	41.9523481899233	22.7620586589364	2	TRUE
rs4580784	A	G	A	G	-0.210802	0.0457921	0.0617492	0.0366637	FALSE	FALSE	FALSE	finngen_R12_E4_LACTONAS	5	27680728	0.119002	421086	0.700385	Lactose intolerance, other/unspecified || id:finngen_R12_E4_LACTONAS	Lactose intolerance, other/unspecified	Lactose intolerance, other/unspecified || ||	TRUE	MedicineITLab	ebi-a-GCST90027514	5	27680835	0.0455807	3.74947e-06	7738	Gut bacterial pathway abundance (PWY0.1061..superpathway.of.L.alanine.biosynthesis)	TRUE	textfile	0.00514908105491157	40.0394574526141	21.3888518767245	2	TRUE
rs57070266	C	T	C	T	-0.167376	0.00349174	0.0895804	0.115533	FALSE	FALSE	FALSE	finngen_R12_E4_LACTONAS	2	11084902	0.0701026	421086	0.960275	Lactose intolerance, other/unspecified || id:finngen_R12_E4_LACTONAS	Lactose intolerance, other/unspecified	Lactose intolerance, other/unspecified || ||	TRUE	MedicineITLab	ebi-a-GCST90027514	2	11225028	0.0376323	8.68041e-06	7738	Gut bacterial pathway abundance (PWY0.1061..superpathway.of.L.alanine.biosynthesis)	TRUE	textfile	0.00456952398663148	35.5121110036281	19.781756198616	2	TRUE
rs62385620	A	T	A	T	0.163648	-0.0275773	0.111596	0.146258	FALSE	TRUE	FALSE	finngen_R12_E4_LACTONAS	5	168336946	0.0648211	421086	0.670517	Lactose intolerance, other/unspecified || id:finngen_R12_E4_LACTONAS	Lactose intolerance, other/unspecified	Lactose intolerance, other/unspecified || ||	TRUE	MedicineITLab	ebi-a-GCST90027514	5	167763951	0.0340993	1.59346e-06	7738	Gut bacterial pathway abundance (PWY0.1061..superpathway.of.L.alanine.biosynthesis)	TRUE	textfile	0.00531019577903231	41.2989802170207	23.0319376660147	2	TRUE
rs76618342	T	C	T	C	0.206201	0.19772	0.0531755	0.0348059	FALSE	FALSE	FALSE	finngen_R12_E4_LACTONAS	3	83773377	0.120343	421086	0.10039	Lactose intolerance, other/unspecified || id:finngen_R12_E4_LACTONAS	Lactose intolerance, other/unspecified	Lactose intolerance, other/unspecified || ||	TRUE	MedicineITLab	ebi-a-GCST90027514	3	83822528	0.0447123	3.99347e-06	7738	Gut bacterial pathway abundance (PWY0.1061..superpathway.of.L.alanine.biosynthesis)	TRUE	textfile	0.00428146698330493	33.2638466439909	21.2680421896938	2	TRUE
rs7840028	T	C	T	C	0.175219	0.00777032	0.0810718	0.0676934	FALSE	FALSE	FALSE	finngen_R12_E4_LACTONAS	8	67044895	0.0891697	421086	0.93056	Lactose intolerance, other/unspecified || id:finngen_R12_E4_LACTONAS	Lactose intolerance, other/unspecified	Lactose intolerance, other/unspecified || ||	TRUE	MedicineITLab	ebi-a-GCST90027514	8	67957130	0.0375257	3.02239e-06	7738	Gut bacterial pathway abundance (PWY0.1061..superpathway.of.L.alanine.biosynthesis)	TRUE	textfile	0.00457450161657571	35.550972486942	21.8024244533922	2	TRUE
rs7947704	T	C	T	C	0.156566	0.00169139	0.0953912	0.102677	FALSE	FALSE	FALSE	finngen_R12_E4_LACTONAS	11	119541500	0.0735982	421086	0.981665	Lactose intolerance, other/unspecified || id:finngen_R12_E4_LACTONAS	Lactose intolerance, other/unspecified	Lactose intolerance, other/unspecified || ||	TRUE	MedicineITLab	ebi-a-GCST90027514	11	119412210	0.0348804	7.1677e-06	7738	Gut bacterial pathway abundance (PWY0.1061..superpathway.of.L.alanine.biosynthesis)	TRUE	textfile	0.00423052268795563	32.8663654185988	20.1480026398756	2	TRUE
rs12633789	A	G	A	G	0.171793	0.00585853	0.102012	0.0970019	FALSE	FALSE	FALSE	finngen_R12_E4_LACTONAS	3	16348571	0.0756335	421086	0.938258	Lactose intolerance, other/unspecified || id:finngen_R12_E4_LACTONAS	Lactose intolerance, other/unspecified	Lactose intolerance, other/unspecified || ||	TRUE	MedicineITLab	ebi-a-GCST90027515	3	16390078	0.037161	3.78338e-06	7738	Gut bacterial pathway abundance (PWY0.1241..ADP.L.glycero..beta..D.manno.heptose.biosynthesis)	TRUE	textfile	0.00540707904635527	42.0565666830781	21.3715559961714	2	TRUE
rs13007128	T	C	T	C	0.106983	0.03592	0.443255	0.444031	FALSE	FALSE	FALSE	finngen_R12_E4_LACTONAS	2	66424144	0.0448539	421086	0.423234	Lactose intolerance, other/unspecified || id:finngen_R12_E4_LACTONAS	Lactose intolerance, other/unspecified	Lactose intolerance, other/unspecified || ||	TRUE	MedicineITLab	ebi-a-GCST90027515	2	66651276	0.0237458	6.62598e-06	7738	Gut bacterial pathway abundance (PWY0.1241..ADP.L.glycero..beta..D.manno.heptose.biosynthesis)	TRUE	textfile	0.0056489731252402	43.9487212420431	20.2981254860508	2	TRUE
rs1444625	G	C	G	C	-0.161047	0.102491	0.130907	0.121472	FALSE	TRUE	FALSE	finngen_R12_E4_LACTONAS	13	43277652	0.0682261	421086	0.13304	Lactose intolerance, other/unspecified || id:finngen_R12_E4_LACTONAS	Lactose intolerance, other/unspecified	Lactose intolerance, other/unspecified || ||	TRUE	MedicineITLab	ebi-a-GCST90027515	13	43851788	0.0329118	9.91631e-07	7738	Gut bacterial pathway abundance (PWY0.1241..ADP.L.glycero..beta..D.manno.heptose.biosynthesis)	TRUE	textfile	0.00590152696960428	45.9252416892736	23.9442924294702	2	TRUE
rs17175056	G	A	G	A	0.152298	-0.0653058	0.122605	0.131032	FALSE	FALSE	FALSE	finngen_R12_E4_LACTONAS	13	94127030	0.0672267	421086	0.331336	Lactose intolerance, other/unspecified || id:finngen_R12_E4_LACTONAS	Lactose intolerance, other/unspecified	Lactose intolerance, other/unspecified || ||	TRUE	MedicineITLab	ebi-a-GCST90027515	13	94779284	0.0331672	4.3937e-06	7738	Gut bacterial pathway abundance (PWY0.1241..ADP.L.glycero..beta..D.manno.heptose.biosynthesis)	TRUE	textfile	0.00499024344454871	38.7981354280092	21.0848628834303	2	TRUE
rs35006616	A	G	A	G	0.107238	-0.00656174	0.467335	0.549979	FALSE	FALSE	FALSE	finngen_R12_E4_LACTONAS	7	16029003	0.0447504	421086	0.883424	Lactose intolerance, other/unspecified || id:finngen_R12_E4_LACTONAS	Lactose intolerance, other/unspecified	Lactose intolerance, other/unspecified || ||	TRUE	MedicineITLab	ebi-a-GCST90027515	7	16068628	0.022109	1.23205e-06	7738	Gut bacterial pathway abundance (PWY0.1241..ADP.L.glycero..beta..D.manno.heptose.biosynthesis)	TRUE	textfile	0.00572545329505875	44.5471593709806	23.526602354433	2	TRUE
rs4629160	G	A	G	A	0.117549	-0.00813659	0.778644	0.79231	FALSE	FALSE	FALSE	finngen_R12_E4_LACTONAS	2	115302641	0.0547475	421086	0.881853	Lactose intolerance, other/unspecified || id:finngen_R12_E4_LACTONAS	Lactose intolerance, other/unspecified	Lactose intolerance, other/unspecified || ||	TRUE	MedicineITLab	ebi-a-GCST90027515	2	116060217	0.0263033	7.85887e-06	7738	Gut bacterial pathway abundance (PWY0.1241..ADP.L.glycero..beta..D.manno.heptose.biosynthesis)	TRUE	textfile	0.00476319227727773	37.0244098400413	19.9718088694696	2	TRUE
rs71420343	C	T	C	T	0.138554	-0.0476136	0.164126	0.173887	FALSE	FALSE	FALSE	finngen_R12_E4_LACTONAS	2	59761789	0.0590983	421086	0.420434	Lactose intolerance, other/unspecified || id:finngen_R12_E4_LACTONAS	Lactose intolerance, other/unspecified	Lactose intolerance, other/unspecified || ||	TRUE	MedicineITLab	ebi-a-GCST90027515	2	59988924	0.0301188	4.21998e-06	7738	Gut bacterial pathway abundance (PWY0.1241..ADP.L.glycero..beta..D.manno.heptose.biosynthesis)	TRUE	textfile	0.00526727913379005	40.9634372372077	21.1622970994056	2	TRUE
rs9923601	A	G	A	G	0.200457	-0.0873075	0.0630599	0.0526966	FALSE	FALSE	FALSE	finngen_R12_E4_LACTONAS	16	79311751	0.0996791	421086	0.381092	Lactose intolerance, other/unspecified || id:finngen_R12_E4_LACTONAS	Lactose intolerance, other/unspecified	Lactose intolerance, other/unspecified || ||	TRUE	MedicineITLab	ebi-a-GCST90027515	16	79345648	0.045196	9.19581e-06	7738	Gut bacterial pathway abundance (PWY0.1241..ADP.L.glycero..beta..D.manno.heptose.biosynthesis)	TRUE	textfile	0.0047482934723547	36.9080485481344	19.671725384795	2	TRUE
rs10504039	C	T	C	T	-0.101677	0.117963	0.15413	0.182316	FALSE	FALSE	FALSE	finngen_R12_E4_LACTONAS	8	41080132	0.057496	421086	0.0402022	Lactose intolerance, other/unspecified || id:finngen_R12_E4_LACTONAS	Lactose intolerance, other/unspecified	Lactose intolerance, other/unspecified || ||	TRUE	MedicineITLab	ebi-a-GCST90027516	8	40937651	0.0226642	7.2497e-06	7738	Gut bacterial pathway abundance (PWY0.1261..anhydromuropeptides.recycling)	TRUE	textfile	0.00269566701187353	20.9100465264918	20.1263332613919	2	TRUE
rs11588833	G	A	G	A	-0.131667	-0.0927691	0.0865587	0.085923	FALSE	FALSE	FALSE	finngen_R12_E4_LACTONAS	1	171805343	0.0795647	421086	0.243631	Lactose intolerance, other/unspecified || id:finngen_R12_E4_LACTONAS	Lactose intolerance, other/unspecified	Lactose intolerance, other/unspecified || ||	TRUE	MedicineITLab	ebi-a-GCST90027516	1	171774483	0.0297656	9.71404e-06	7738	Gut bacterial pathway abundance (PWY0.1261..anhydromuropeptides.recycling)	TRUE	textfile	0.00274141790813512	21.2659076774731	19.5670159146941	2	TRUE
rs11707688	T	C	T	C	-0.109234	0.0168772	0.157658	0.204146	FALSE	FALSE	FALSE	finngen_R12_E4_LACTONAS	3	64413911	0.0557423	421086	0.762063	Lactose intolerance, other/unspecified || id:finngen_R12_E4_LACTONAS	Lactose intolerance, other/unspecified	Lactose intolerance, other/unspecified || ||	TRUE	MedicineITLab	ebi-a-GCST90027516	3	64399587	0.0246485	9.35104e-06	7738	Gut bacterial pathway abundance (PWY0.1261..anhydromuropeptides.recycling)	TRUE	textfile	0.00316920358563373	24.5949052002113	19.6396925180888	2	TRUE
rs4501561	C	T	C	T	0.105819	-0.0397717	0.840069	0.845609	FALSE	FALSE	FALSE	finngen_R12_E4_LACTONAS	8	131156741	0.0616384	421086	0.51877	Lactose intolerance, other/unspecified || id:finngen_R12_E4_LACTONAS	Lactose intolerance, other/unspecified	Lactose intolerance, other/unspecified || ||	TRUE	MedicineITLab	ebi-a-GCST90027516	8	132168988	0.0234874	6.62689e-06	7738	Gut bacterial pathway abundance (PWY0.1261..anhydromuropeptides.recycling)	TRUE	textfile	0.00300888031744686	23.3469463029724	20.2981948926646	2	TRUE
rs59853081	T	C	T	C	-0.0841117	0.00607963	0.280601	0.303755	FALSE	FALSE	FALSE	finngen_R12_E4_LACTONAS	4	167495860	0.048394	421086	0.900027	Lactose intolerance, other/unspecified || id:finngen_R12_E4_LACTONAS	Lactose intolerance, other/unspecified	Lactose intolerance, other/unspecified || ||	TRUE	MedicineITLab	ebi-a-GCST90027516	4	168417011	0.0188956	8.5312e-06	7738	Gut bacterial pathway abundance (PWY0.1261..anhydromuropeptides.recycling)	TRUE	textfile	0.00285628711839752	22.1595311312431	19.8148800540985	2	TRUE
rs7228238	T	C	T	C	-0.0837211	-0.00290142	0.416673	0.323609	FALSE	FALSE	FALSE	finngen_R12_E4_LACTONAS	18	2641315	0.0475467	421086	0.951341	Lactose intolerance, other/unspecified || id:finngen_R12_E4_LACTONAS	Lactose intolerance, other/unspecified	Lactose intolerance, other/unspecified || ||	TRUE	MedicineITLab	ebi-a-GCST90027516	18	2641314	0.0168889	7.15336e-07	7738	Gut bacterial pathway abundance (PWY0.1261..anhydromuropeptides.recycling)	TRUE	textfile	0.00340727577560691	26.4488037684692	24.5735059888843	2	TRUE
rs7544236	C	T	C	T	0.0825818	0.00467499	0.360295	0.437827	FALSE	FALSE	FALSE	finngen_R12_E4_LACTONAS	1	199139278	0.0447697	421086	0.916834	Lactose intolerance, other/unspecified || id:finngen_R12_E4_LACTONAS	Lactose intolerance, other/unspecified	Lactose intolerance, other/unspecified || ||	TRUE	MedicineITLab	ebi-a-GCST90027516	1	199108406	0.0175279	2.45952e-06	7738	Gut bacterial pathway abundance (PWY0.1261..anhydromuropeptides.recycling)	TRUE	textfile	0.00314366793725505	24.3961084264592	22.1977479556321	2	TRUE
rs7964114	C	T	C	T	0.0920566	0.0091436	0.240609	0.278103	FALSE	FALSE	FALSE	finngen_R12_E4_LACTONAS	12	118094597	0.0497967	421086	0.854313	Lactose intolerance, other/unspecified || id:finngen_R12_E4_LACTONAS	Lactose intolerance, other/unspecified	Lactose intolerance, other/unspecified || ||	TRUE	MedicineITLab	ebi-a-GCST90027516	12	118532402	0.0197131	3.01446e-06	7738	Gut bacterial pathway abundance (PWY0.1261..anhydromuropeptides.recycling)	TRUE	textfile	0.00309682861291113	24.0314875477291	21.8072052624426	2	TRUE
rs12915465	C	T	C	T	0.132221	0.0251488	0.0932693	0.118541	FALSE	FALSE	FALSE	finngen_R12_E4_LACTONAS	15	55311104	0.0688142	421086	0.714768	Lactose intolerance, other/unspecified || id:finngen_R12_E4_LACTONAS	Lactose intolerance, other/unspecified	Lactose intolerance, other/unspecified || ||	TRUE	MedicineITLab	ebi-a-GCST90027517	15	55603302	0.0279715	2.27851e-06	7738	Gut bacterial pathway abundance (PWY0.1296..purine.ribonucleosides.degradation)	TRUE	textfile	0.00295697673899137	22.9430140115919	22.3444341947809	2	TRUE
rs1468579	T	C	T	C	-0.0929607	0.0372072	0.256093	0.199325	FALSE	FALSE	FALSE	finngen_R12_E4_LACTONAS	7	157744279	0.0557833	421086	0.504775	Lactose intolerance, other/unspecified || id:finngen_R12_E4_LACTONAS	Lactose intolerance, other/unspecified	Lactose intolerance, other/unspecified || ||	TRUE	MedicineITLab	ebi-a-GCST90027517	7	157536971	0.0193606	1.5746e-06	7738	Gut bacterial pathway abundance (PWY0.1296..purine.ribonucleosides.degradation)	TRUE	textfile	0.00329264659243737	25.5560611166473	23.0547886909498	2	TRUE
rs2425056	A	G	A	G	-0.0745895	0.0596245	0.344212	0.380711	FALSE	FALSE	FALSE	finngen_R12_E4_LACTONAS	20	35321442	0.0458161	421086	0.193126	Lactose intolerance, other/unspecified || id:finngen_R12_E4_LACTONAS	Lactose intolerance, other/unspecified	Lactose intolerance, other/unspecified || ||	TRUE	MedicineITLab	ebi-a-GCST90027517	20	33909245	0.0168811	9.93779e-06	7738	Gut bacterial pathway abundance (PWY0.1296..purine.ribonucleosides.degradation)	TRUE	textfile	0.0025117410283521	19.4797566994562	19.523330521778	2	TRUE
rs416270	T	G	T	G	-0.0856028	0.0977637	0.265633	0.186017	FALSE	FALSE	FALSE	finngen_R12_E4_LACTONAS	3	148633369	0.057925	421086	0.0914555	Lactose intolerance, other/unspecified || id:finngen_R12_E4_LACTONAS	Lactose intolerance, other/unspecified	Lactose intolerance, other/unspecified || ||	TRUE	MedicineITLab	ebi-a-GCST90027517	3	148351156	0.0187084	4.74788e-06	7738	Gut bacterial pathway abundance (PWY0.1296..purine.ribonucleosides.degradation)	TRUE	textfile	0.00285891416435347	22.1799706075734	20.9364308428947	2	TRUE
rs6669249	C	A	C	A	-0.0853442	-0.0815391	0.756591	0.78954	FALSE	FALSE	FALSE	finngen_R12_E4_LACTONAS	1	95065817	0.0547107	421086	0.136127	Lactose intolerance, other/unspecified || id:finngen_R12_E4_LACTONAS	Lactose intolerance, other/unspecified	Lactose intolerance, other/unspecified || ||	TRUE	MedicineITLab	ebi-a-GCST90027517	1	95531373	0.0186355	4.65758e-06	7738	Gut bacterial pathway abundance (PWY0.1296..purine.ribonucleosides.degradation)	TRUE	textfile	0.00268272293533126	20.8093704029725	20.9732592090951	2	TRUE
rs6806908	A	G	A	G	0.0901572	0.032105	0.278595	0.215247	FALSE	FALSE	FALSE	finngen_R12_E4_LACTONAS	3	149958272	0.0539857	421086	0.552048	Lactose intolerance, other/unspecified || id:finngen_R12_E4_LACTONAS	Lactose intolerance, other/unspecified	Lactose intolerance, other/unspecified || ||	TRUE	MedicineITLab	ebi-a-GCST90027517	3	149676059	0.020315	9.08197e-06	7738	Gut bacterial pathway abundance (PWY0.1296..purine.ribonucleosides.degradation)	TRUE	textfile	0.00326725696426918	25.3583521281796	19.6955075741662	2	TRUE
rs76985731	C	T	C	T	0.180318	-0.130052	0.0534186	0.0197645	FALSE	FALSE	FALSE	finngen_R12_E4_LACTONAS	13	27241052	0.162501	421086	0.423527	Lactose intolerance, other/unspecified || id:finngen_R12_E4_LACTONAS	Lactose intolerance, other/unspecified	Lactose intolerance, other/unspecified || ||	TRUE	MedicineITLab	ebi-a-GCST90027517	13	27815189	0.0366688	8.76698e-07	7738	Gut bacterial pathway abundance (PWY0.1296..purine.ribonucleosides.degradation)	TRUE	textfile	0.0032882030469334	25.5214585087073	24.1815852440908	2	TRUE
rs7699343	T	C	T	C	0.0948032	0.023165	0.173113	0.223073	FALSE	FALSE	FALSE	finngen_R12_E4_LACTONAS	4	54844378	0.0534875	421086	0.664948	Lactose intolerance, other/unspecified || id:finngen_R12_E4_LACTONAS	Lactose intolerance, other/unspecified	Lactose intolerance, other/unspecified || ||	TRUE	MedicineITLab	ebi-a-GCST90027517	4	55710544	0.0213909	9.33899e-06	7738	Gut bacterial pathway abundance (PWY0.1296..purine.ribonucleosides.degradation)	TRUE	textfile	0.00257307139129513	19.95663011708	19.6420982358694	2	TRUE
rs1009644	C	T	C	T	-0.0744787	0.0195685	0.591879	0.637311	FALSE	FALSE	FALSE	finngen_R12_E4_LACTONAS	19	45057115	0.0463535	421086	0.67291	Lactose intolerance, other/unspecified || id:finngen_R12_E4_LACTONAS	Lactose intolerance, other/unspecified	Lactose intolerance, other/unspecified || ||	TRUE	MedicineITLab	ebi-a-GCST90027518	19	45560373	0.0165694	6.95841e-06	7738	Gut bacterial pathway abundance (PWY0.1297..superpathway.of.purine.deoxyribonucleosides.degradation)	TRUE	textfile	0.00267988429936272	20.7872924786097	20.2046164495528	2	TRUE
rs111171	G	A	G	A	-0.0924102	-0.0198222	0.729093	0.692741	FALSE	FALSE	FALSE	finngen_R12_E4_LACTONAS	16	20948068	0.0482411	421086	0.681147	Lactose intolerance, other/unspecified || id:finngen_R12_E4_LACTONAS	Lactose intolerance, other/unspecified	Lactose intolerance, other/unspecified || ||	TRUE	MedicineITLab	ebi-a-GCST90027518	16	20959390	0.0187424	8.2003e-07	7738	Gut bacterial pathway abundance (PWY0.1297..superpathway.of.purine.deoxyribonucleosides.degradation)	TRUE	textfile	0.00337343985541086	26.1852651385011	24.3102494747884	2	TRUE
rs11543947	A	G	A	G	-0.173247	-0.00907075	0.069182	0.0593007	FALSE	FALSE	FALSE	finngen_R12_E4_LACTONAS	14	23034812	0.0945847	421086	0.923599	Lactose intolerance, other/unspecified || id:finngen_R12_E4_LACTONAS	Lactose intolerance, other/unspecified	Lactose intolerance, other/unspecified || ||	TRUE	MedicineITLab	ebi-a-GCST90027518	14	23504021	0.0339465	3.33388e-07	7738	Gut bacterial pathway abundance (PWY0.1297..superpathway.of.purine.deoxyribonucleosides.degradation)	TRUE	textfile	0.00386562149560367	30.0204957637229	26.0460241302364	2	TRUE
rs12700304	T	G	T	G	0.0872428	-0.0212716	0.250107	0.192101	FALSE	FALSE	FALSE	finngen_R12_E4_LACTONAS	7	21800878	0.0562818	421086	0.705469	Lactose intolerance, other/unspecified || id:finngen_R12_E4_LACTONAS	Lactose intolerance, other/unspecified	Lactose intolerance, other/unspecified || ||	TRUE	MedicineITLab	ebi-a-GCST90027518	7	21840496	0.0187529	3.28352e-06	7738	Gut bacterial pathway abundance (PWY0.1297..superpathway.of.purine.deoxyribonucleosides.degradation)	TRUE	textfile	0.00285505404241456	22.1499373402616	21.6432420046289	2	TRUE
rs17639960	C	T	C	T	-0.109664	0.0201243	0.156483	0.181962	FALSE	FALSE	FALSE	finngen_R12_E4_LACTONAS	2	192582486	0.0580781	421086	0.728964	Lactose intolerance, other/unspecified || id:finngen_R12_E4_LACTONAS	Lactose intolerance, other/unspecified	Lactose intolerance, other/unspecified || ||	TRUE	MedicineITLab	ebi-a-GCST90027518	2	193447212	0.0231362	2.13806e-06	7738	Gut bacterial pathway abundance (PWY0.1297..superpathway.of.purine.deoxyribonucleosides.degradation)	TRUE	textfile	0.00317482041576908	24.6386339745487	22.4669493256886	2	TRUE
rs2914928	C	T	C	T	-0.0816632	-0.0277257	0.307512	0.213866	FALSE	FALSE	FALSE	finngen_R12_E4_LACTONAS	5	97712762	0.0548454	421086	0.613191	Lactose intolerance, other/unspecified || id:finngen_R12_E4_LACTONAS	Lactose intolerance, other/unspecified	Lactose intolerance, other/unspecified || ||	TRUE	MedicineITLab	ebi-a-GCST90027518	5	97048466	0.0177702	4.31708e-06	7738	Gut bacterial pathway abundance (PWY0.1297..superpathway.of.purine.deoxyribonucleosides.degradation)	TRUE	textfile	0.00284025349749914	22.0347854330462	21.1187474331664	2	TRUE
rs35108480	C	G	C	G	0.0804747	0.0625382	0.297202	0.340392	FALSE	TRUE	FALSE	finngen_R12_E4_LACTONAS	5	174821858	0.0468896	421086	0.182291	Lactose intolerance, other/unspecified || id:finngen_R12_E4_LACTONAS	Lactose intolerance, other/unspecified	Lactose intolerance, other/unspecified || ||	TRUE	MedicineITLab	ebi-a-GCST90027518	5	174248861	0.0181741	9.51108e-06	7738	Gut bacterial pathway abundance (PWY0.1297..superpathway.of.purine.deoxyribonucleosides.degradation)	TRUE	textfile	0.00270539680603361	20.9857244032489	19.6070793309236	2	TRUE
rs7349706	C	A	C	A	0.0810335	0.0460479	0.345869	0.353981	FALSE	FALSE	FALSE	finngen_R12_E4_LACTONAS	4	41660985	0.046622	421086	0.323306	Lactose intolerance, other/unspecified || id:finngen_R12_E4_LACTONAS	Lactose intolerance, other/unspecified	Lactose intolerance, other/unspecified || ||	TRUE	MedicineITLab	ebi-a-GCST90027518	4	41663002	0.0176312	4.30606e-06	7738	Gut bacterial pathway abundance (PWY0.1297..superpathway.of.purine.deoxyribonucleosides.degradation)	TRUE	textfile	0.00297122513257374	23.0538959406129	21.1234791775519	2	TRUE
rs7608101	C	T	C	T	0.0836171	0.0163212	0.283873	0.329412	FALSE	FALSE	FALSE	finngen_R12_E4_LACTONAS	2	78156162	0.0474494	421086	0.730868	Lactose intolerance, other/unspecified || id:finngen_R12_E4_LACTONAS	Lactose intolerance, other/unspecified	Lactose intolerance, other/unspecified || ||	TRUE	MedicineITLab	ebi-a-GCST90027518	2	78383288	0.0183571	5.23757e-06	7738	Gut bacterial pathway abundance (PWY0.1297..superpathway.of.purine.deoxyribonucleosides.degradation)	TRUE	textfile	0.0028427216292916	22.0539878725372	20.74827784817	2	TRUE
rs9527167	G	A	G	A	0.110794	-0.00466656	0.17668	0.172203	FALSE	FALSE	FALSE	finngen_R12_E4_LACTONAS	13	31083530	0.0586735	421086	0.936607	Lactose intolerance, other/unspecified || id:finngen_R12_E4_LACTONAS	Lactose intolerance, other/unspecified	Lactose intolerance, other/unspecified || ||	TRUE	MedicineITLab	ebi-a-GCST90027518	13	31657667	0.0229484	1.37946e-06	7738	Gut bacterial pathway abundance (PWY0.1297..superpathway.of.purine.deoxyribonucleosides.degradation)	TRUE	textfile	0.00357123587471488	27.7260971596366	23.3092157434844	2	TRUE
rs11957688	C	T	C	T	0.15521	-0.158776	0.060138	0.0394487	FALSE	FALSE	FALSE	finngen_R12_E4_LACTONAS	5	22835783	0.115517	421086	0.16929	Lactose intolerance, other/unspecified || id:finngen_R12_E4_LACTONAS	Lactose intolerance, other/unspecified	Lactose intolerance, other/unspecified || ||	TRUE	MedicineITLab	ebi-a-GCST90027519	5	22835892	0.0343438	6.20469e-06	7738	Gut bacterial pathway abundance (PWY0.1298..superpathway.of.pyrimidine.deoxyribonucleosides.degradation)	TRUE	textfile	0.0027232183511336	21.1243433638737	20.4240895072199	2	TRUE
rs1467160	G	T	G	T	-0.0751674	-0.0119384	0.459531	0.493768	FALSE	FALSE	FALSE	finngen_R12_E4_LACTONAS	8	65387491	0.0446041	421086	0.788965	Lactose intolerance, other/unspecified || id:finngen_R12_E4_LACTONAS	Lactose intolerance, other/unspecified	Lactose intolerance, other/unspecified || ||	TRUE	MedicineITLab	ebi-a-GCST90027519	8	66299726	0.0166274	6.16354e-06	7738	Gut bacterial pathway abundance (PWY0.1298..superpathway.of.pyrimidine.deoxyribonucleosides.degradation)	TRUE	textfile	0.00280656209772992	21.7726707405053	20.4366810845852	2	TRUE
rs17185203	A	C	A	C	-0.0819107	-0.0187159	0.277257	0.280874	FALSE	FALSE	FALSE	finngen_R12_E4_LACTONAS	12	68427763	0.049384	421086	0.704698	Lactose intolerance, other/unspecified || id:finngen_R12_E4_LACTONAS	Lactose intolerance, other/unspecified	Lactose intolerance, other/unspecified || ||	TRUE	MedicineITLab	ebi-a-GCST90027519	12	68821543	0.0182028	6.79892e-06	7738	Gut bacterial pathway abundance (PWY0.1298..superpathway.of.pyrimidine.deoxyribonucleosides.degradation)	TRUE	textfile	0.00268891877928625	20.8575599612282	20.2490605949811	2	TRUE
rs2309464	G	T	G	T	0.0854547	-0.0266518	0.24989	0.243051	FALSE	FALSE	FALSE	finngen_R12_E4_LACTONAS	4	181320255	0.0520046	421086	0.608309	Lactose intolerance, other/unspecified || id:finngen_R12_E4_LACTONAS	Lactose intolerance, other/unspecified	Lactose intolerance, other/unspecified || ||	TRUE	MedicineITLab	ebi-a-GCST90027519	4	182241408	0.019089	7.58211e-06	7738	Gut bacterial pathway abundance (PWY0.1298..superpathway.of.pyrimidine.deoxyribonucleosides.degradation)	TRUE	textfile	0.00273763620468038	21.2364914673087	20.0403615227601	2	TRUE
rs257077	T	G	T	G	-0.101168	-0.0218734	0.82837	0.855286	FALSE	FALSE	FALSE	finngen_R12_E4_LACTONAS	5	5833880	0.0638418	421086	0.731885	Lactose intolerance, other/unspecified || id:finngen_R12_E4_LACTONAS	Lactose intolerance, other/unspecified	Lactose intolerance, other/unspecified || ||	TRUE	MedicineITLab	ebi-a-GCST90027519	5	5833993	0.0220981	4.6917e-06	7738	Gut bacterial pathway abundance (PWY0.1298..superpathway.of.pyrimidine.deoxyribonucleosides.degradation)	TRUE	textfile	0.00291027406648426	22.5795929822102	20.9592848407647	2	TRUE
rs56332785	T	C	T	C	0.0801429	-0.021798	0.320611	0.252779	FALSE	FALSE	FALSE	finngen_R12_E4_LACTONAS	8	66202951	0.0517838	421086	0.673798	Lactose intolerance, other/unspecified || id:finngen_R12_E4_LACTONAS	Lactose intolerance, other/unspecified	Lactose intolerance, other/unspecified || ||	TRUE	MedicineITLab	ebi-a-GCST90027519	8	67115186	0.0177352	6.2177e-06	7738	Gut bacterial pathway abundance (PWY0.1298..superpathway.of.pyrimidine.deoxyribonucleosides.degradation)	TRUE	textfile	0.00279806005948139	21.7065287913892	20.4201028991196	2	TRUE
rs62248586	T	G	T	G	-0.0795788	-0.00755012	0.375075	0.375139	FALSE	FALSE	FALSE	finngen_R12_E4_LACTONAS	3	11808501	0.0460292	421086	0.869708	Lactose intolerance, other/unspecified || id:finngen_R12_E4_LACTONAS	Lactose intolerance, other/unspecified	Lactose intolerance, other/unspecified || ||	TRUE	MedicineITLab	ebi-a-GCST90027519	3	11849975	0.0172392	3.90931e-06	7738	Gut bacterial pathway abundance (PWY0.1298..superpathway.of.pyrimidine.deoxyribonucleosides.degradation)	TRUE	textfile	0.00296873056888402	23.0344828542747	21.308876660925	2	TRUE
rs6944623	C	G	C	G	0.10404	-0.0098528	0.844165	0.881986	FALSE	TRUE	FALSE	finngen_R12_E4_LACTONAS	7	33180249	0.0689295	421086	0.886337	Lactose intolerance, other/unspecified || id:finngen_R12_E4_LACTONAS	Lactose intolerance, other/unspecified	Lactose intolerance, other/unspecified || ||	TRUE	MedicineITLab	ebi-a-GCST90027519	7	33219861	0.0227051	4.60098e-06	7738	Gut bacterial pathway abundance (PWY0.1298..superpathway.of.pyrimidine.deoxyribonucleosides.degradation)	TRUE	textfile	0.00284788881492442	22.0941896678853	20.9968356586464	2	TRUE
rs7138789	A	G	A	G	0.119569	-0.0728536	0.113296	0.0964883	FALSE	FALSE	FALSE	finngen_R12_E4_LACTONAS	12	97396441	0.0753472	421086	0.333592	Lactose intolerance, other/unspecified || id:finngen_R12_E4_LACTONAS	Lactose intolerance, other/unspecified	Lactose intolerance, other/unspecified || ||	TRUE	MedicineITLab	ebi-a-GCST90027519	12	97790219	0.0266099	7.00922e-06	7738	Gut bacterial pathway abundance (PWY0.1298..superpathway.of.pyrimidine.deoxyribonucleosides.degradation)	TRUE	textfile	0.00287250262677589	22.285696041156	20.1906690041289	2	TRUE
rs73169038	G	A	G	A	-0.141377	0.11882	0.0739753	0.0500319	FALSE	FALSE	FALSE	finngen_R12_E4_LACTONAS	13	31081676	0.101962	421086	0.243886	Lactose intolerance, other/unspecified || id:finngen_R12_E4_LACTONAS	Lactose intolerance, other/unspecified	Lactose intolerance, other/unspecified || ||	TRUE	MedicineITLab	ebi-a-GCST90027519	13	31655813	0.0309812	5.03501e-06	7738	Gut bacterial pathway abundance (PWY0.1298..superpathway.of.pyrimidine.deoxyribonucleosides.degradation)	TRUE	textfile	0.00273839961513538	21.2424296839584	20.8238512487342	2	TRUE
rs77470149	A	G	A	G	0.171368	-0.0386886	0.0523097	0.0375486	FALSE	FALSE	FALSE	finngen_R12_E4_LACTONAS	9	90602718	0.116423	421086	0.739655	Lactose intolerance, other/unspecified || id:finngen_R12_E4_LACTONAS	Lactose intolerance, other/unspecified	Lactose intolerance, other/unspecified || ||	TRUE	MedicineITLab	ebi-a-GCST90027519	9	93365000	0.0365039	2.67258e-06	7738	Gut bacterial pathway abundance (PWY0.1298..superpathway.of.pyrimidine.deoxyribonucleosides.degradation)	TRUE	textfile	0.00291164294843976	22.5902445754516	22.0384437934676	2	TRUE
rs7859597	G	A	G	A	0.0846329	0.0532402	0.257566	0.193161	FALSE	FALSE	FALSE	finngen_R12_E4_LACTONAS	9	15075187	0.0562542	421086	0.343934	Lactose intolerance, other/unspecified || id:finngen_R12_E4_LACTONAS	Lactose intolerance, other/unspecified	Lactose intolerance, other/unspecified || ||	TRUE	MedicineITLab	ebi-a-GCST90027519	9	15075185	0.0184862	4.69062e-06	7738	Gut bacterial pathway abundance (PWY0.1298..superpathway.of.pyrimidine.deoxyribonucleosides.degradation)	TRUE	textfile	0.00273939605767822	21.2501805630581	20.9596077328581	2	TRUE
rs79103551	T	C	T	C	0.152765	0.152941	0.0647766	0.0565115	FALSE	FALSE	FALSE	finngen_R12_E4_LACTONAS	9	70791324	0.0965375	421086	0.113134	Lactose intolerance, other/unspecified || id:finngen_R12_E4_LACTONAS	Lactose intolerance, other/unspecified	Lactose intolerance, other/unspecified || ||	TRUE	MedicineITLab	ebi-a-GCST90027519	9	73406240	0.0333575	4.65801e-06	7738	Gut bacterial pathway abundance (PWY0.1298..superpathway.of.pyrimidine.deoxyribonucleosides.degradation)	TRUE	textfile	0.00282755615095552	21.9359996545425	20.9730088157794	2	TRUE
rs997227	A	C	A	C	-0.077565	-0.0515029	0.412248	0.462195	FALSE	FALSE	FALSE	finngen_R12_E4_LACTONAS	6	79630953	0.0447035	421086	0.24928	Lactose intolerance, other/unspecified || id:finngen_R12_E4_LACTONAS	Lactose intolerance, other/unspecified	Lactose intolerance, other/unspecified || ||	TRUE	MedicineITLab	ebi-a-GCST90027519	6	80340670	0.01695	4.73685e-06	7738	Gut bacterial pathway abundance (PWY0.1298..superpathway.of.pyrimidine.deoxyribonucleosides.degradation)	TRUE	textfile	0.0029155081668826	22.6203209093525	20.9407479050826	2	TRUE
rs12472695	T	C	T	C	0.149611	0.0382473	0.299909	0.298197	FALSE	FALSE	FALSE	finngen_R12_E4_LACTONAS	2	65577132	0.0492517	421086	0.437414	Lactose intolerance, other/unspecified || id:finngen_R12_E4_LACTONAS	Lactose intolerance, other/unspecified	Lactose intolerance, other/unspecified || ||	TRUE	MedicineITLab	ebi-a-GCST90027520	2	65804266	0.032136	3.23132e-06	7738	Gut bacterial pathway abundance (PWY0.1338..polymyxin.resistance)	TRUE	textfile	0.00939941966884911	73.4038642839367	21.6742168469234	2	TRUE
rs12718724	T	C	T	C	-0.202477	0.0177163	0.119583	0.109417	FALSE	FALSE	FALSE	finngen_R12_E4_LACTONAS	7	52928208	0.0710382	421086	0.803058	Lactose intolerance, other/unspecified || id:finngen_R12_E4_LACTONAS	Lactose intolerance, other/unspecified	Lactose intolerance, other/unspecified || ||	TRUE	MedicineITLab	ebi-a-GCST90027520	7	52995901	0.0448731	6.41564e-06	7738	Gut bacterial pathway abundance (PWY0.1338..polymyxin.resistance)	TRUE	textfile	0.00863255302827685	67.3629444165666	20.360069139769	2	TRUE
rs13140831	A	G	A	G	0.139782	-0.0132396	0.548186	0.540547	FALSE	FALSE	FALSE	finngen_R12_E4_LACTONAS	4	44578787	0.0447583	421086	0.767381	Lactose intolerance, other/unspecified || id:finngen_R12_E4_LACTONAS	Lactose intolerance, other/unspecified	Lactose intolerance, other/unspecified || ||	TRUE	MedicineITLab	ebi-a-GCST90027520	4	44580804	0.0315732	9.54465e-06	7738	Gut bacterial pathway abundance (PWY0.1338..polymyxin.resistance)	TRUE	textfile	0.0096787688863497	75.6067362310327	19.6004164472426	2	TRUE
rs135184	T	A	T	A	0.177769	-0.0452023	0.788217	0.728762	FALSE	TRUE	FALSE	finngen_R12_E4_LACTONAS	22	34096720	0.0501047	421086	0.366974	Lactose intolerance, other/unspecified || id:finngen_R12_E4_LACTONAS	Lactose intolerance, other/unspecified	Lactose intolerance, other/unspecified || ||	TRUE	MedicineITLab	ebi-a-GCST90027520	22	34492709	0.0395527	6.97381e-06	7738	Gut bacterial pathway abundance (PWY0.1338..polymyxin.resistance)	TRUE	textfile	0.0105506434772113	82.4901015920029	20.20039158364	2	TRUE
rs3106302	T	C	T	C	0.162574	-0.0128689	0.617457	0.53027	FALSE	FALSE	FALSE	finngen_R12_E4_LACTONAS	2	230975395	0.0445029	421086	0.772453	Lactose intolerance, other/unspecified || id:finngen_R12_E4_LACTONAS	Lactose intolerance, other/unspecified	Lactose intolerance, other/unspecified || ||	TRUE	MedicineITLab	ebi-a-GCST90027520	2	231840110	0.0358688	5.82975e-06	7738	Gut bacterial pathway abundance (PWY0.1338..polymyxin.resistance)	TRUE	textfile	0.0124858799867783	97.812036932114	20.5432186086449	2	TRUE
rs4942275	T	C	T	C	0.224867	0.0147332	0.141655	0.137942	FALSE	FALSE	FALSE	finngen_R12_E4_LACTONAS	13	44091732	0.0656433	421086	0.822413	Lactose intolerance, other/unspecified || id:finngen_R12_E4_LACTONAS	Lactose intolerance, other/unspecified	Lactose intolerance, other/unspecified || ||	TRUE	MedicineITLab	ebi-a-GCST90027520	13	44665868	0.041483	5.93649e-08	7738	Gut bacterial pathway abundance (PWY0.1338..polymyxin.resistance)	TRUE	textfile	0.0122963222886308	96.3085906951996	29.3840151211239	2	TRUE
rs7225041	C	G	C	G	-0.154749	0.0320847	0.317453	0.342602	FALSE	TRUE	FALSE	finngen_R12_E4_LACTONAS	17	601987	0.0469486	421086	0.494353	Lactose intolerance, other/unspecified || id:finngen_R12_E4_LACTONAS	Lactose intolerance, other/unspecified	Lactose intolerance, other/unspecified || ||	TRUE	MedicineITLab	ebi-a-GCST90027520	17	505227	0.0331496	3.0383e-06	7738	Gut bacterial pathway abundance (PWY0.1338..polymyxin.resistance)	TRUE	textfile	0.0103776183739215	81.123120526785	21.7921017397054	2	TRUE
rs7478946	T	C	T	C	-0.143621	-0.0300077	0.612149	0.556653	FALSE	FALSE	FALSE	finngen_R12_E4_LACTONAS	11	11980592	0.0450421	421086	0.505274	Lactose intolerance, other/unspecified || id:finngen_R12_E4_LACTONAS	Lactose intolerance, other/unspecified	Lactose intolerance, other/unspecified || ||	TRUE	MedicineITLab	ebi-a-GCST90027520	11	12002139	0.0316509	5.68827e-06	7738	Gut bacterial pathway abundance (PWY0.1338..polymyxin.resistance)	TRUE	textfile	0.00979462804538489	76.5207346931767	20.5903517111624	2	TRUE
rs76296650	G	A	G	A	-0.241937	0.0532676	0.123104	0.133753	FALSE	FALSE	FALSE	finngen_R12_E4_LACTONAS	16	83300167	0.0652895	421086	0.414576	Lactose intolerance, other/unspecified || id:finngen_R12_E4_LACTONAS	Lactose intolerance, other/unspecified	Lactose intolerance, other/unspecified || ||	TRUE	MedicineITLab	ebi-a-GCST90027520	16	83333772	0.045853	1.31768e-07	7738	Gut bacterial pathway abundance (PWY0.1338..polymyxin.resistance)	TRUE	textfile	0.0126373156007682	99.0135388264414	27.8399897904474	2	TRUE
rs884587	T	C	T	C	0.143447	0.0171447	0.343527	0.317883	FALSE	FALSE	FALSE	finngen_R12_E4_LACTONAS	10	110614544	0.0480272	421086	0.721107	Lactose intolerance, other/unspecified || id:finngen_R12_E4_LACTONAS	Lactose intolerance, other/unspecified	Lactose intolerance, other/unspecified || ||	TRUE	MedicineITLab	ebi-a-GCST90027520	10	112374302	0.0322801	8.83731e-06	7738	Gut bacterial pathway abundance (PWY0.1338..polymyxin.resistance)	TRUE	textfile	0.00928091256316637	72.4697247677008	19.747548862481	2	TRUE
rs1051765	G	A	G	A	-0.208775	-0.106589	0.101125	0.102939	FALSE	FALSE	FALSE	finngen_R12_E4_LACTONAS	10	11335000	0.073549	421086	0.147276	Lactose intolerance, other/unspecified || id:finngen_R12_E4_LACTONAS	Lactose intolerance, other/unspecified	Lactose intolerance, other/unspecified || ||	TRUE	MedicineITLab	ebi-a-GCST90027521	10	11376999	0.0448265	3.20214e-06	7738	Gut bacterial pathway abundance (PWY0.1415..superpathway.of.heme.biosynthesis.from.uroporphyrinogen.III)	TRUE	textfile	0.00792400638402967	61.7897356465845	21.691386999229	2	TRUE
rs17698956	G	A	G	A	-0.175101	-0.0142473	0.148196	0.191827	FALSE	FALSE	FALSE	finngen_R12_E4_LACTONAS	8	23538571	0.0565397	421086	0.801051	Lactose intolerance, other/unspecified || id:finngen_R12_E4_LACTONAS	Lactose intolerance, other/unspecified	Lactose intolerance, other/unspecified || ||	TRUE	MedicineITLab	ebi-a-GCST90027521	8	23396084	0.038039	4.16026e-06	7738	Gut bacterial pathway abundance (PWY0.1415..superpathway.of.heme.biosynthesis.from.uroporphyrinogen.III)	TRUE	textfile	0.00774075648239775	60.3496440461899	21.1894200352546	2	TRUE
rs2636908	C	T	C	T	0.277949	-0.165742	0.0737234	0.0346105	FALSE	FALSE	FALSE	finngen_R12_E4_LACTONAS	3	193958627	0.126318	421086	0.189488	Lactose intolerance, other/unspecified || id:finngen_R12_E4_LACTONAS	Lactose intolerance, other/unspecified	Lactose intolerance, other/unspecified || ||	TRUE	MedicineITLab	ebi-a-GCST90027521	3	193676416	0.0595021	2.99371e-06	7738	Gut bacterial pathway abundance (PWY0.1415..superpathway.of.heme.biosynthesis.from.uroporphyrinogen.III)	TRUE	textfile	0.0105513074082997	82.4953478859052	21.8205475743048	2	TRUE
rs4238492	G	A	G	A	0.128463	-0.0220823	0.546024	0.610011	FALSE	FALSE	FALSE	finngen_R12_E4_LACTONAS	15	27796758	0.0455403	421086	0.62775	Lactose intolerance, other/unspecified || id:finngen_R12_E4_LACTONAS	Lactose intolerance, other/unspecified	Lactose intolerance, other/unspecified || ||	TRUE	MedicineITLab	ebi-a-GCST90027521	15	28041904	0.0266247	1.4003e-06	7738	Gut bacterial pathway abundance (PWY0.1415..superpathway.of.heme.biosynthesis.from.uroporphyrinogen.III)	TRUE	textfile	0.00818145868367293	63.8138547933313	23.2801982224993	2	TRUE
rs62174134	T	C	T	C	-0.156658	0.144792	0.209295	0.208654	FALSE	FALSE	FALSE	finngen_R12_E4_LACTONAS	2	129438390	0.052533	421086	0.0058475	Lactose intolerance, other/unspecified || id:finngen_R12_E4_LACTONAS	Lactose intolerance, other/unspecified	Lactose intolerance, other/unspecified || ||	TRUE	MedicineITLab	ebi-a-GCST90027521	2	130195963	0.0333638	2.66011e-06	7738	Gut bacterial pathway abundance (PWY0.1415..superpathway.of.heme.biosynthesis.from.uroporphyrinogen.III)	TRUE	textfile	0.00812285104860276	63.3529825527517	22.0472353032934	2	TRUE
rs6451170	A	G	A	G	0.125289	0.0048777	0.550576	0.587435	FALSE	FALSE	FALSE	finngen_R12_E4_LACTONAS	5	34816617	0.0451176	421086	0.913908	Lactose intolerance, other/unspecified || id:finngen_R12_E4_LACTONAS	Lactose intolerance, other/unspecified	Lactose intolerance, other/unspecified || ||	TRUE	MedicineITLab	ebi-a-GCST90027521	5	34816722	0.027247	4.2604e-06	7738	Gut bacterial pathway abundance (PWY0.1415..superpathway.of.heme.biosynthesis.from.uroporphyrinogen.III)	TRUE	textfile	0.00776836134407633	60.5665461738154	21.1440658334715	2	TRUE
rs77953737	T	C	T	C	-0.27245	0.164421	0.0703799	0.0278905	FALSE	FALSE	FALSE	finngen_R12_E4_LACTONAS	7	137512480	0.140128	421086	0.240651	Lactose intolerance, other/unspecified || id:finngen_R12_E4_LACTONAS	Lactose intolerance, other/unspecified	Lactose intolerance, other/unspecified || ||	TRUE	MedicineITLab	ebi-a-GCST90027521	7	137197226	0.0600901	5.78709e-06	7738	Gut bacterial pathway abundance (PWY0.1415..superpathway.of.heme.biosynthesis.from.uroporphyrinogen.III)	TRUE	textfile	0.00971309800809097	75.8775320964567	20.5573803385446	2	TRUE
rs942033	T	C	T	C	0.130758	0.0722171	0.591911	0.612643	FALSE	FALSE	FALSE	finngen_R12_E4_LACTONAS	13	111952476	0.0457234	421086	0.114237	Lactose intolerance, other/unspecified || id:finngen_R12_E4_LACTONAS	Lactose intolerance, other/unspecified	Lactose intolerance, other/unspecified || ||	TRUE	MedicineITLab	ebi-a-GCST90027521	13	112606790	0.0278127	2.58393e-06	7738	Gut bacterial pathway abundance (PWY0.1415..superpathway.of.heme.biosynthesis.from.uroporphyrinogen.III)	TRUE	textfile	0.00825995789706185	64.4312335681995	22.1029497233019	2	TRUE
rs9619066	T	C	T	C	-0.223827	-0.0284164	0.124649	0.107894	FALSE	FALSE	FALSE	finngen_R12_E4_LACTONAS	22	17326226	0.071512	421086	0.691099	Lactose intolerance, other/unspecified || id:finngen_R12_E4_LACTONAS	Lactose intolerance, other/unspecified	Lactose intolerance, other/unspecified || ||	TRUE	MedicineITLab	ebi-a-GCST90027521	22	17807116	0.0425987	1.48576e-07	7738	Gut bacterial pathway abundance (PWY0.1415..superpathway.of.heme.biosynthesis.from.uroporphyrinogen.III)	TRUE	textfile	0.0109326633286901	85.5099348396066	27.6078289831608	2	TRUE
rs10253848	T	C	T	C	-0.0990509	-0.00862714	0.200092	0.269271	FALSE	FALSE	FALSE	finngen_R12_E4_LACTONAS	7	154907658	0.0504352	421086	0.864181	Lactose intolerance, other/unspecified || id:finngen_R12_E4_LACTONAS	Lactose intolerance, other/unspecified	Lactose intolerance, other/unspecified || ||	TRUE	MedicineITLab	ebi-a-GCST90027522	7	154699368	0.0219756	6.56523e-06	7738	Gut bacterial pathway abundance (PWY0.1479..tRNA.processing)	TRUE	textfile	0.00314062883029653	24.3724494485771	20.3158673776277	2	TRUE
rs11076031	G	A	G	A	0.0847081	0.0376638	0.710524	0.604938	FALSE	FALSE	FALSE	finngen_R12_E4_LACTONAS	16	54331580	0.0455448	421086	0.408258	Lactose intolerance, other/unspecified || id:finngen_R12_E4_LACTONAS	Lactose intolerance, other/unspecified	Lactose intolerance, other/unspecified || ||	TRUE	MedicineITLab	ebi-a-GCST90027522	16	54365492	0.0191672	9.89578e-06	7738	Gut bacterial pathway abundance (PWY0.1479..tRNA.processing)	TRUE	textfile	0.00295169304440635	22.9018967609004	19.5313621262332	2	TRUE
rs1635513	C	A	C	A	-0.0905622	0.130598	0.756081	0.813463	FALSE	FALSE	FALSE	finngen_R12_E4_LACTONAS	1	241906945	0.0578339	421086	0.0239354	Lactose intolerance, other/unspecified || id:finngen_R12_E4_LACTONAS	Lactose intolerance, other/unspecified	Lactose intolerance, other/unspecified || ||	TRUE	MedicineITLab	ebi-a-GCST90027522	1	242070247	0.020259	7.81412e-06	7738	Gut bacterial pathway abundance (PWY0.1479..tRNA.processing)	TRUE	textfile	0.00302508707069572	23.4730816948466	19.9828725942185	2	TRUE
rs1851324	A	G	A	G	-0.161975	-0.18588	0.0702002	0.0563865	FALSE	FALSE	FALSE	finngen_R12_E4_LACTONAS	2	216384228	0.0968966	421086	0.0550694	Lactose intolerance, other/unspecified || id:finngen_R12_E4_LACTONAS	Lactose intolerance, other/unspecified	Lactose intolerance, other/unspecified || ||	TRUE	MedicineITLab	ebi-a-GCST90027522	2	217248951	0.0342564	2.26391e-06	7738	Gut bacterial pathway abundance (PWY0.1479..tRNA.processing)	TRUE	textfile	0.00342494633326792	26.5864419711042	22.3569489458929	2	TRUE
rs2122704	C	T	C	T	-0.0803788	-0.0146905	0.48886	0.44956	FALSE	FALSE	FALSE	finngen_R12_E4_LACTONAS	4	136284284	0.0447089	421086	0.742474	Lactose intolerance, other/unspecified || id:finngen_R12_E4_LACTONAS	Lactose intolerance, other/unspecified	Lactose intolerance, other/unspecified || ||	TRUE	MedicineITLab	ebi-a-GCST90027522	4	137205439	0.0173521	3.61751e-06	7738	Gut bacterial pathway abundance (PWY0.1479..tRNA.processing)	TRUE	textfile	0.00322877219136892	25.058690475389	21.4574916738589	2	TRUE
rs2806453	T	C	T	C	-0.188753	0.0668534	0.0552986	0.066038	FALSE	FALSE	FALSE	finngen_R12_E4_LACTONAS	10	133128815	0.0912695	421086	0.463874	Lactose intolerance, other/unspecified || id:finngen_R12_E4_LACTONAS	Lactose intolerance, other/unspecified	Lactose intolerance, other/unspecified || ||	TRUE	MedicineITLab	ebi-a-GCST90027522	10	134942319	0.0417029	6.00731e-06	7738	Gut bacterial pathway abundance (PWY0.1479..tRNA.processing)	TRUE	textfile	0.00372242894783416	28.9043045604579	20.4859077429089	2	TRUE
rs651761	G	A	G	A	-0.0822431	0.020686	0.606234	0.559619	FALSE	FALSE	FALSE	finngen_R12_E4_LACTONAS	18	62936251	0.0447588	421086	0.643963	Lactose intolerance, other/unspecified || id:finngen_R12_E4_LACTONAS	Lactose intolerance, other/unspecified	Lactose intolerance, other/unspecified || ||	TRUE	MedicineITLab	ebi-a-GCST90027522	18	60603484	0.0180028	4.91575e-06	7738	Gut bacterial pathway abundance (PWY0.1479..tRNA.processing)	TRUE	textfile	0.00322929293951688	25.0627451259828	20.8698260972838	2	TRUE
rs882051	T	C	T	C	-0.168605	-0.0891547	0.0806239	0.0619297	FALSE	FALSE	FALSE	finngen_R12_E4_LACTONAS	15	99732249	0.0933793	421086	0.3397	Lactose intolerance, other/unspecified || id:finngen_R12_E4_LACTONAS	Lactose intolerance, other/unspecified	Lactose intolerance, other/unspecified || ||	TRUE	MedicineITLab	ebi-a-GCST90027522	15	100272454	0.0348207	1.28478e-06	7738	Gut bacterial pathway abundance (PWY0.1479..tRNA.processing)	TRUE	textfile	0.00421432385792517	32.7399862701556	23.445845785234	2	TRUE
rs9559715	A	G	A	G	-0.086471	0.0206982	0.391003	0.379492	FALSE	FALSE	FALSE	finngen_R12_E4_LACTONAS	13	110059355	0.0461422	421086	0.653738	Lactose intolerance, other/unspecified || id:finngen_R12_E4_LACTONAS	Lactose intolerance, other/unspecified	Lactose intolerance, other/unspecified || ||	TRUE	MedicineITLab	ebi-a-GCST90027522	13	110711702	0.0187942	4.2062e-06	7738	Gut bacterial pathway abundance (PWY0.1479..tRNA.processing)	TRUE	textfile	0.00356095267005743	27.6459758671447	21.1686554698713	2	TRUE
rs9972917	A	C	A	C	0.112943	-0.0204648	0.138195	0.138641	FALSE	FALSE	FALSE	finngen_R12_E4_LACTONAS	17	36091223	0.0649671	421086	0.752761	Lactose intolerance, other/unspecified || id:finngen_R12_E4_LACTONAS	Lactose intolerance, other/unspecified	Lactose intolerance, other/unspecified || ||	TRUE	MedicineITLab	ebi-a-GCST90027522	17	34418571	0.0251817	7.28736e-06	7738	Gut bacterial pathway abundance (PWY0.1479..tRNA.processing)	TRUE	textfile	0.00303843516688493	23.5769715505096	20.1163205420253	2	TRUE
rs10433369	A	T	A	T	-0.152536	-0.0522887	0.216065	0.182921	FALSE	TRUE	FALSE	finngen_R12_E4_LACTONAS	3	105461611	0.0576506	421086	0.36441	Lactose intolerance, other/unspecified || id:finngen_R12_E4_LACTONAS	Lactose intolerance, other/unspecified	Lactose intolerance, other/unspecified || ||	TRUE	MedicineITLab	ebi-a-GCST90027523	3	105180455	0.0342642	8.51648e-06	7738	Gut bacterial pathway abundance (PWY0.1533..methylphosphonate.degradation.I)	TRUE	textfile	0.00788204988893044	61.4599684784854	19.8181683989241	2	TRUE
rs12719662	C	A	C	A	-0.138676	-0.0604848	0.276985	0.228872	FALSE	FALSE	FALSE	finngen_R12_E4_LACTONAS	7	155197793	0.052819	421086	0.252153	Lactose intolerance, other/unspecified || id:finngen_R12_E4_LACTONAS	Lactose intolerance, other/unspecified	Lactose intolerance, other/unspecified || ||	TRUE	MedicineITLab	ebi-a-GCST90027523	7	154989503	0.0310384	7.89951e-06	7738	Gut bacterial pathway abundance (PWY0.1533..methylphosphonate.degradation.I)	TRUE	textfile	0.00770257909039781	60.0496893246947	19.9619958596221	2	TRUE
rs12921798	A	G	A	G	0.284	0.341594	0.062306	0.0187425	FALSE	FALSE	FALSE	finngen_R12_E4_LACTONAS	16	62371509	0.165745	421086	0.039307	Lactose intolerance, other/unspecified || id:finngen_R12_E4_LACTONAS	Lactose intolerance, other/unspecified	Lactose intolerance, other/unspecified || ||	TRUE	MedicineITLab	ebi-a-GCST90027523	16	62405413	0.0592952	1.67113e-06	7738	Gut bacterial pathway abundance (PWY0.1533..methylphosphonate.degradation.I)	TRUE	textfile	0.00942448621686157	73.6014815217837	22.9402213231524	2	TRUE
rs2884357	T	C	T	C	0.124817	0.0140186	0.541334	0.656411	FALSE	FALSE	FALSE	finngen_R12_E4_LACTONAS	2	11078397	0.0468431	421086	0.764735	Lactose intolerance, other/unspecified || id:finngen_R12_E4_LACTONAS	Lactose intolerance, other/unspecified	Lactose intolerance, other/unspecified || ||	TRUE	MedicineITLab	ebi-a-GCST90027523	2	11218523	0.0281297	9.11339e-06	7738	Gut bacterial pathway abundance (PWY0.1533..methylphosphonate.degradation.I)	TRUE	textfile	0.00773640734665249	60.3154722966966	19.6887107649332	2	TRUE
rs6009311	A	C	A	C	0.194241	-0.0143061	0.122084	0.132923	FALSE	FALSE	FALSE	finngen_R12_E4_LACTONAS	22	49725075	0.0659566	421086	0.828285	Lactose intolerance, other/unspecified || id:finngen_R12_E4_LACTONAS	Lactose intolerance, other/unspecified	Lactose intolerance, other/unspecified || ||	TRUE	MedicineITLab	ebi-a-GCST90027523	22	50118723	0.0435545	8.20711e-06	7738	Gut bacterial pathway abundance (PWY0.1533..methylphosphonate.degradation.I)	TRUE	textfile	0.00808767182495397	63.0763702200933	19.8891281301562	2	TRUE
rs61861701	G	A	G	A	0.167195	-0.0240998	0.250813	0.18537	FALSE	FALSE	FALSE	finngen_R12_E4_LACTONAS	10	110605246	0.0578295	421086	0.67687	Lactose intolerance, other/unspecified || id:finngen_R12_E4_LACTONAS	Lactose intolerance, other/unspecified	Lactose intolerance, other/unspecified || ||	TRUE	MedicineITLab	ebi-a-GCST90027523	10	112365004	0.0334935	5.98026e-07	7738	Gut bacterial pathway abundance (PWY0.1533..methylphosphonate.degradation.I)	TRUE	textfile	0.0105055027943024	82.1334225164755	24.9187071233119	2	TRUE
rs11752725	A	G	A	G	-0.0899095	-0.0458966	0.220828	0.17305	FALSE	FALSE	FALSE	finngen_R12_E4_LACTONAS	6	152475941	0.0587784	421086	0.434896	Lactose intolerance, other/unspecified || id:finngen_R12_E4_LACTONAS	Lactose intolerance, other/unspecified	Lactose intolerance, other/unspecified || ||	TRUE	MedicineITLab	ebi-a-GCST90027524	6	152797076	0.0195442	4.21862e-06	7738	Gut bacterial pathway abundance (PWY0.1586..peptidoglycan.maturation..meso.diaminopimelate.containing.)	TRUE	textfile	0.00278181751565901	21.5801724027189	21.1629091983379	2	TRUE
rs1407463	A	G	A	G	0.0864995	0.017881	0.243409	0.163861	FALSE	FALSE	FALSE	finngen_R12_E4_LACTONAS	9	8031935	0.0601128	421086	0.766117	Lactose intolerance, other/unspecified || id:finngen_R12_E4_LACTONAS	Lactose intolerance, other/unspecified	Lactose intolerance, other/unspecified || ||	TRUE	MedicineITLab	ebi-a-GCST90027524	9	8031935	0.0187939	4.17388e-06	7738	Gut bacterial pathway abundance (PWY0.1586..peptidoglycan.maturation..meso.diaminopimelate.containing.)	TRUE	textfile	0.0027558463034294	21.3781418765946	21.1832880006668	2	TRUE
rs2582975	A	T	A	T	0.13136	0.0436095	0.0858736	0.124118	FALSE	TRUE	FALSE	finngen_R12_E4_LACTONAS	2	103965828	0.0675005	421086	0.518239	Lactose intolerance, other/unspecified || id:finngen_R12_E4_LACTONAS	Lactose intolerance, other/unspecified	Lactose intolerance, other/unspecified || ||	TRUE	MedicineITLab	ebi-a-GCST90027524	2	104582286	0.0289197	5.56634e-06	7738	Gut bacterial pathway abundance (PWY0.1586..peptidoglycan.maturation..meso.diaminopimelate.containing.)	TRUE	textfile	0.00270908228623599	21.0143902787819	20.6318756976012	2	TRUE
rs295654	T	C	T	C	0.0725749	-0.0592873	0.552585	0.506573	FALSE	FALSE	FALSE	finngen_R12_E4_LACTONAS	5	58811344	0.0446179	421086	0.183921	Lactose intolerance, other/unspecified || id:finngen_R12_E4_LACTONAS	Lactose intolerance, other/unspecified	Lactose intolerance, other/unspecified || ||	TRUE	MedicineITLab	ebi-a-GCST90027524	5	58107171	0.0163752	9.33684e-06	7738	Gut bacterial pathway abundance (PWY0.1586..peptidoglycan.maturation..meso.diaminopimelate.containing.)	TRUE	textfile	0.00260442898331618	20.2004733131073	19.6426313617673	2	TRUE
rs6870833	G	A	G	A	0.164484	0.0688293	0.944468	0.955922	FALSE	FALSE	FALSE	finngen_R12_E4_LACTONAS	5	170841178	0.109972	421086	0.531393	Lactose intolerance, other/unspecified || id:finngen_R12_E4_LACTONAS	Lactose intolerance, other/unspecified	Lactose intolerance, other/unspecified || ||	TRUE	MedicineITLab	ebi-a-GCST90027524	5	170268182	0.0369097	8.33489e-06	7738	Gut bacterial pathway abundance (PWY0.1586..peptidoglycan.maturation..meso.diaminopimelate.containing.)	TRUE	textfile	0.00283797049667532	22.0170234251856	19.8594074896503	2	TRUE
rs72744985	C	G	C	G	-0.0876611	0.0250732	0.211681	0.214279	FALSE	TRUE	FALSE	finngen_R12_E4_LACTONAS	5	17865482	0.0542665	421086	0.644054	Lactose intolerance, other/unspecified || id:finngen_R12_E4_LACTONAS	Lactose intolerance, other/unspecified	Lactose intolerance, other/unspecified || ||	TRUE	MedicineITLab	ebi-a-GCST90027524	5	17865591	0.0197373	8.93779e-06	7738	Gut bacterial pathway abundance (PWY0.1586..peptidoglycan.maturation..meso.diaminopimelate.containing.)	TRUE	textfile	0.00256464760993758	19.8911276434468	19.7259690536368	2	TRUE
rs73647057	C	T	C	T	0.156754	0.104889	0.0596017	0.0306707	FALSE	FALSE	FALSE	finngen_R12_E4_LACTONAS	9	69004655	0.130927	421086	0.42306	Lactose intolerance, other/unspecified || id:finngen_R12_E4_LACTONAS	Lactose intolerance, other/unspecified	Lactose intolerance, other/unspecified || ||	TRUE	MedicineITLab	ebi-a-GCST90027524	9	71619571	0.0345735	5.78975e-06	7738	Gut bacterial pathway abundance (PWY0.1586..peptidoglycan.maturation..meso.diaminopimelate.containing.)	TRUE	textfile	0.00275446806676458	21.3674208428716	20.5565661324511	2	TRUE
rs74574052	A	G	A	G	0.170934	0.0565377	0.0762527	0.101417	FALSE	FALSE	FALSE	finngen_R12_E4_LACTONAS	13	71606827	0.0738295	421086	0.443803	Lactose intolerance, other/unspecified || id:finngen_R12_E4_LACTONAS	Lactose intolerance, other/unspecified	Lactose intolerance, other/unspecified || ||	TRUE	MedicineITLab	ebi-a-GCST90027524	13	72180959	0.0316003	6.32922e-08	7738	Gut bacterial pathway abundance (PWY0.1586..peptidoglycan.maturation..meso.diaminopimelate.containing.)	TRUE	textfile	0.00411618906828006	31.9744515200255	29.2600120008203	2	TRUE
rs80161029	G	A	G	A	0.0988357	-0.0291514	0.184043	0.122509	FALSE	FALSE	FALSE	finngen_R12_E4_LACTONAS	19	14457310	0.0684367	421086	0.670136	Lactose intolerance, other/unspecified || id:finngen_R12_E4_LACTONAS	Lactose intolerance, other/unspecified	Lactose intolerance, other/unspecified || ||	TRUE	MedicineITLab	ebi-a-GCST90027524	19	14568122	0.0216552	5.01741e-06	7738	Gut bacterial pathway abundance (PWY0.1586..peptidoglycan.maturation..meso.diaminopimelate.containing.)	TRUE	textfile	0.00293389290622687	22.7633808441514	20.8306722998226	2	TRUE
rs12199072	A	T	A	T	-0.173948	-0.119879	0.0531609	0.0349342	FALSE	TRUE	FALSE	finngen_R12_E4_LACTONAS	6	40010250	0.121931	421086	0.325521	Lactose intolerance, other/unspecified || id:finngen_R12_E4_LACTONAS	Lactose intolerance, other/unspecified	Lactose intolerance, other/unspecified || ||	TRUE	MedicineITLab	ebi-a-GCST90027525	6	39977989	0.0384053	5.91902e-06	7738	Gut bacterial pathway abundance (PWY0.162..superpathway.of.pyrimidine.ribonucleotides.de.novo.biosynthesis)	TRUE	textfile	0.00304605249705188	23.6362594041724	20.5142930704089	2	TRUE
rs12408719	T	C	T	C	-0.144912	-0.0691886	0.0764169	0.0895263	FALSE	FALSE	FALSE	finngen_R12_E4_LACTONAS	1	180926235	0.078306	421086	0.37693	Lactose intolerance, other/unspecified || id:finngen_R12_E4_LACTONAS	Lactose intolerance, other/unspecified	Lactose intolerance, other/unspecified || ||	TRUE	MedicineITLab	ebi-a-GCST90027525	1	180895371	0.0308402	2.61704e-06	7738	Gut bacterial pathway abundance (PWY0.162..superpathway.of.pyrimidine.ribonucleotides.de.novo.biosynthesis)	TRUE	textfile	0.0029641767032148	22.9990442071046	22.0787422340407	2	TRUE
rs1447466	G	C	G	C	0.0928312	0.0205431	0.244487	0.287887	FALSE	TRUE	FALSE	finngen_R12_E4_LACTONAS	11	112833413	0.0492262	421086	0.676444	Lactose intolerance, other/unspecified || id:finngen_R12_E4_LACTONAS	Lactose intolerance, other/unspecified	Lactose intolerance, other/unspecified || ||	TRUE	MedicineITLab	ebi-a-GCST90027525	11	112704136	0.019666	2.35396e-06	7738	Gut bacterial pathway abundance (PWY0.162..superpathway.of.pyrimidine.ribonucleotides.de.novo.biosynthesis)	TRUE	textfile	0.00318357904724119	24.7068236355077	22.2820866774742	2	TRUE
rs17365730	C	T	C	T	-0.157374	0.0333119	0.0926492	0.105379	FALSE	FALSE	FALSE	finngen_R12_E4_LACTONAS	1	163824676	0.0729601	421086	0.647975	Lactose intolerance, other/unspecified || id:finngen_R12_E4_LACTONAS	Lactose intolerance, other/unspecified	Lactose intolerance, other/unspecified || ||	TRUE	MedicineITLab	ebi-a-GCST90027525	1	163793913	0.0319129	8.16601e-07	7738	Gut bacterial pathway abundance (PWY0.162..superpathway.of.pyrimidine.ribonucleotides.de.novo.biosynthesis)	TRUE	textfile	0.00416402053692903	32.3475587727322	24.3183118995785	2	TRUE
rs2325098	T	C	T	C	-0.0813327	0.0153749	0.422317	0.428677	FALSE	FALSE	FALSE	finngen_R12_E4_LACTONAS	6	88192216	0.0449179	421086	0.732133	Lactose intolerance, other/unspecified || id:finngen_R12_E4_LACTONAS	Lactose intolerance, other/unspecified	Lactose intolerance, other/unspecified || ||	TRUE	MedicineITLab	ebi-a-GCST90027525	6	88901935	0.0162528	5.60893e-07	7738	Gut bacterial pathway abundance (PWY0.162..superpathway.of.pyrimidine.ribonucleotides.de.novo.biosynthesis)	TRUE	textfile	0.00322766554750349	25.0500739360929	25.0422875069173	2	TRUE
rs34070159	T	C	T	C	-0.116597	0.0215495	0.140701	0.142857	FALSE	FALSE	FALSE	finngen_R12_E4_LACTONAS	7	148611848	0.0641922	421086	0.737094	Lactose intolerance, other/unspecified || id:finngen_R12_E4_LACTONAS	Lactose intolerance, other/unspecified	Lactose intolerance, other/unspecified || ||	TRUE	MedicineITLab	ebi-a-GCST90027525	7	148308940	0.0245192	1.98103e-06	7738	Gut bacterial pathway abundance (PWY0.162..superpathway.of.pyrimidine.ribonucleotides.de.novo.biosynthesis)	TRUE	textfile	0.00328735222132246	25.5148330271791	22.6132071097351	2	TRUE
[truncated: 3,151 more rows]
