# Supplementary material for: Causal interplay between lactose intolerance and gut microbiota: a combined bidirectional Mendelian randomization and in vivo validation study
Source: Front Nutr. 2026 Jun 1;13:1803337. doi: 10.3389/fnut.2026.1803337 (PMC13265576; doi:10.3389/fnut.2026.1803337)
Supplement: Supplementary file 1 [file Data_Sheet_1.zip › supplementary materials/Forward/05.mr analysis results.csv]

id.exposure	id.outcome	outcome	exposure	method	nsnp	b	se	pval
ebi-a-GCST90027446	finngen_R12_E4_LACTONAS	Lactose intolerance, other/unspecified || id:finngen_R12_E4_LACTONAS	Gut bacterial pathway abundance (ANAEROFRUCAT.PWY..homolactic.fermentation)	Inverse variance weighted	5	-0.0385861442705685	0.342736730253218	0.910361591414109
ebi-a-GCST90027446	finngen_R12_E4_LACTONAS	Lactose intolerance, other/unspecified || id:finngen_R12_E4_LACTONAS	Gut bacterial pathway abundance (ANAEROFRUCAT.PWY..homolactic.fermentation)	MR Egger	5	-0.473688013880503	1.61981542544584	0.789013943571782
ebi-a-GCST90027446	finngen_R12_E4_LACTONAS	Lactose intolerance, other/unspecified || id:finngen_R12_E4_LACTONAS	Gut bacterial pathway abundance (ANAEROFRUCAT.PWY..homolactic.fermentation)	Simple mode	5	-0.24607427325177	0.561440799090371	0.683806555751105
ebi-a-GCST90027446	finngen_R12_E4_LACTONAS	Lactose intolerance, other/unspecified || id:finngen_R12_E4_LACTONAS	Gut bacterial pathway abundance (ANAEROFRUCAT.PWY..homolactic.fermentation)	Weighted median	5	-0.187366289515985	0.366563605406417	0.609251179153719
ebi-a-GCST90027446	finngen_R12_E4_LACTONAS	Lactose intolerance, other/unspecified || id:finngen_R12_E4_LACTONAS	Gut bacterial pathway abundance (ANAEROFRUCAT.PWY..homolactic.fermentation)	Weighted mode	5	-0.144066048069103	0.5417176339292	0.803428061529013
ebi-a-GCST90027447	finngen_R12_E4_LACTONAS	Lactose intolerance, other/unspecified || id:finngen_R12_E4_LACTONAS	Gut bacterial pathway abundance (ANAGLYCOLYSIS.PWY..glycolysis.III..from.glucose.)	Inverse variance weighted	12	-0.0380259437097546	0.223067651309109	0.864641931467756
ebi-a-GCST90027447	finngen_R12_E4_LACTONAS	Lactose intolerance, other/unspecified || id:finngen_R12_E4_LACTONAS	Gut bacterial pathway abundance (ANAGLYCOLYSIS.PWY..glycolysis.III..from.glucose.)	MR Egger	12	-0.513936572840197	0.678659445286979	0.466349885577291
ebi-a-GCST90027447	finngen_R12_E4_LACTONAS	Lactose intolerance, other/unspecified || id:finngen_R12_E4_LACTONAS	Gut bacterial pathway abundance (ANAGLYCOLYSIS.PWY..glycolysis.III..from.glucose.)	Simple mode	12	-0.0811149421323507	0.430525366043219	0.85398676817795
ebi-a-GCST90027447	finngen_R12_E4_LACTONAS	Lactose intolerance, other/unspecified || id:finngen_R12_E4_LACTONAS	Gut bacterial pathway abundance (ANAGLYCOLYSIS.PWY..glycolysis.III..from.glucose.)	Weighted median	12	-0.0179107490618344	0.255004490995574	0.944005029572113
ebi-a-GCST90027447	finngen_R12_E4_LACTONAS	Lactose intolerance, other/unspecified || id:finngen_R12_E4_LACTONAS	Gut bacterial pathway abundance (ANAGLYCOLYSIS.PWY..glycolysis.III..from.glucose.)	Weighted mode	12	-0.154235827147911	0.352455161711643	0.670141330853571
ebi-a-GCST90027448	finngen_R12_E4_LACTONAS	Lactose intolerance, other/unspecified || id:finngen_R12_E4_LACTONAS	Gut bacterial pathway abundance (ARGDEG.PWY..superpathway.of.L.arginine..putrescine..and.4.aminobutanoate.degradation)	Wald ratio	1	-0.13450975472979	0.218167999763879	0.537536800982595
ebi-a-GCST90027449	finngen_R12_E4_LACTONAS	Lactose intolerance, other/unspecified || id:finngen_R12_E4_LACTONAS	Gut bacterial pathway abundance (ARGORNPROST.PWY..arginine..ornithine.and.proline.interconversion)	Inverse variance weighted	8	0.111184331802263	0.125825661720738	0.376891677298845
ebi-a-GCST90027449	finngen_R12_E4_LACTONAS	Lactose intolerance, other/unspecified || id:finngen_R12_E4_LACTONAS	Gut bacterial pathway abundance (ARGORNPROST.PWY..arginine..ornithine.and.proline.interconversion)	MR Egger	8	0.14554998463907	0.50281885466974	0.781965486977614
ebi-a-GCST90027449	finngen_R12_E4_LACTONAS	Lactose intolerance, other/unspecified || id:finngen_R12_E4_LACTONAS	Gut bacterial pathway abundance (ARGORNPROST.PWY..arginine..ornithine.and.proline.interconversion)	Simple mode	8	0.314016537420541	0.268433866104693	0.280361349391551
ebi-a-GCST90027449	finngen_R12_E4_LACTONAS	Lactose intolerance, other/unspecified || id:finngen_R12_E4_LACTONAS	Gut bacterial pathway abundance (ARGORNPROST.PWY..arginine..ornithine.and.proline.interconversion)	Weighted median	8	0.177674468337947	0.167634311285797	0.289193184924668
ebi-a-GCST90027449	finngen_R12_E4_LACTONAS	Lactose intolerance, other/unspecified || id:finngen_R12_E4_LACTONAS	Gut bacterial pathway abundance (ARGORNPROST.PWY..arginine..ornithine.and.proline.interconversion)	Weighted mode	8	0.32491651485702	0.258711196013285	0.249444203933103
ebi-a-GCST90027450	finngen_R12_E4_LACTONAS	Lactose intolerance, other/unspecified || id:finngen_R12_E4_LACTONAS	Gut bacterial pathway abundance (ARO.PWY..chorismate.biosynthesis.I)	Inverse variance weighted	13	-0.053601383766005	0.180875278526869	0.766967048303812
ebi-a-GCST90027450	finngen_R12_E4_LACTONAS	Lactose intolerance, other/unspecified || id:finngen_R12_E4_LACTONAS	Gut bacterial pathway abundance (ARO.PWY..chorismate.biosynthesis.I)	MR Egger	13	-1.02478286223626	0.600665382078064	0.116031887601397
ebi-a-GCST90027450	finngen_R12_E4_LACTONAS	Lactose intolerance, other/unspecified || id:finngen_R12_E4_LACTONAS	Gut bacterial pathway abundance (ARO.PWY..chorismate.biosynthesis.I)	Simple mode	13	0.235808296325909	0.431498906360521	0.594747123751234
ebi-a-GCST90027450	finngen_R12_E4_LACTONAS	Lactose intolerance, other/unspecified || id:finngen_R12_E4_LACTONAS	Gut bacterial pathway abundance (ARO.PWY..chorismate.biosynthesis.I)	Weighted median	13	-0.0613680642757861	0.231522003550472	0.790960439250763
ebi-a-GCST90027450	finngen_R12_E4_LACTONAS	Lactose intolerance, other/unspecified || id:finngen_R12_E4_LACTONAS	Gut bacterial pathway abundance (ARO.PWY..chorismate.biosynthesis.I)	Weighted mode	13	-0.0261567962432394	0.414226563920717	0.950689807392543
ebi-a-GCST90027451	finngen_R12_E4_LACTONAS	Lactose intolerance, other/unspecified || id:finngen_R12_E4_LACTONAS	Gut bacterial pathway abundance (ASPASN.PWY..superpathway.of.L.aspartate.and.L.asparagine.biosynthesis)	Inverse variance weighted	8	-0.352956055114652	0.266093787521149	0.184695724097609
ebi-a-GCST90027451	finngen_R12_E4_LACTONAS	Lactose intolerance, other/unspecified || id:finngen_R12_E4_LACTONAS	Gut bacterial pathway abundance (ASPASN.PWY..superpathway.of.L.aspartate.and.L.asparagine.biosynthesis)	MR Egger	8	0.511861462253291	1.38036021901252	0.723513462115653
ebi-a-GCST90027451	finngen_R12_E4_LACTONAS	Lactose intolerance, other/unspecified || id:finngen_R12_E4_LACTONAS	Gut bacterial pathway abundance (ASPASN.PWY..superpathway.of.L.aspartate.and.L.asparagine.biosynthesis)	Simple mode	8	0.0121247750055415	0.528879458456821	0.98234959821395
ebi-a-GCST90027451	finngen_R12_E4_LACTONAS	Lactose intolerance, other/unspecified || id:finngen_R12_E4_LACTONAS	Gut bacterial pathway abundance (ASPASN.PWY..superpathway.of.L.aspartate.and.L.asparagine.biosynthesis)	Weighted median	8	-0.0691724103770435	0.304709865962153	0.820415395405012
ebi-a-GCST90027451	finngen_R12_E4_LACTONAS	Lactose intolerance, other/unspecified || id:finngen_R12_E4_LACTONAS	Gut bacterial pathway abundance (ASPASN.PWY..superpathway.of.L.aspartate.and.L.asparagine.biosynthesis)	Weighted mode	8	0.00231022971344075	0.489441201085774	0.996365590339734
ebi-a-GCST90027452	finngen_R12_E4_LACTONAS	Lactose intolerance, other/unspecified || id:finngen_R12_E4_LACTONAS	Gut bacterial pathway abundance (AST.PWY..L.arginine.degradation.II..AST.pathway.)	Inverse variance weighted	6	0.0431929994073261	0.144280051501735	0.764658382126637
ebi-a-GCST90027452	finngen_R12_E4_LACTONAS	Lactose intolerance, other/unspecified || id:finngen_R12_E4_LACTONAS	Gut bacterial pathway abundance (AST.PWY..L.arginine.degradation.II..AST.pathway.)	MR Egger	6	1.02088553161567	0.606996995337534	0.167887616813617
ebi-a-GCST90027452	finngen_R12_E4_LACTONAS	Lactose intolerance, other/unspecified || id:finngen_R12_E4_LACTONAS	Gut bacterial pathway abundance (AST.PWY..L.arginine.degradation.II..AST.pathway.)	Simple mode	6	-0.0129029161345509	0.248491426207645	0.960599093134795
ebi-a-GCST90027452	finngen_R12_E4_LACTONAS	Lactose intolerance, other/unspecified || id:finngen_R12_E4_LACTONAS	Gut bacterial pathway abundance (AST.PWY..L.arginine.degradation.II..AST.pathway.)	Weighted median	6	0.00729412977062254	0.177401694946149	0.967203052173762
ebi-a-GCST90027452	finngen_R12_E4_LACTONAS	Lactose intolerance, other/unspecified || id:finngen_R12_E4_LACTONAS	Gut bacterial pathway abundance (AST.PWY..L.arginine.degradation.II..AST.pathway.)	Weighted mode	6	0.000587080632709069	0.275739140284076	0.998383548063858
ebi-a-GCST90027453	finngen_R12_E4_LACTONAS	Lactose intolerance, other/unspecified || id:finngen_R12_E4_LACTONAS	Gut bacterial pathway abundance (BRANCHED.CHAIN.AA.SYN.PWY..superpathway.of.branched.amino.acid.biosynthesis)	Inverse variance weighted	14	-0.187744378466588	0.147514611881309	0.203118424746255
ebi-a-GCST90027453	finngen_R12_E4_LACTONAS	Lactose intolerance, other/unspecified || id:finngen_R12_E4_LACTONAS	Gut bacterial pathway abundance (BRANCHED.CHAIN.AA.SYN.PWY..superpathway.of.branched.amino.acid.biosynthesis)	MR Egger	14	0.122091070425164	0.632702902924248	0.850211873903269
ebi-a-GCST90027453	finngen_R12_E4_LACTONAS	Lactose intolerance, other/unspecified || id:finngen_R12_E4_LACTONAS	Gut bacterial pathway abundance (BRANCHED.CHAIN.AA.SYN.PWY..superpathway.of.branched.amino.acid.biosynthesis)	Simple mode	14	0.0201428984072605	0.34970640917225	0.954943623728811
ebi-a-GCST90027453	finngen_R12_E4_LACTONAS	Lactose intolerance, other/unspecified || id:finngen_R12_E4_LACTONAS	Gut bacterial pathway abundance (BRANCHED.CHAIN.AA.SYN.PWY..superpathway.of.branched.amino.acid.biosynthesis)	Weighted median	14	-0.0597652433165285	0.199403625163303	0.76439078467987
ebi-a-GCST90027453	finngen_R12_E4_LACTONAS	Lactose intolerance, other/unspecified || id:finngen_R12_E4_LACTONAS	Gut bacterial pathway abundance (BRANCHED.CHAIN.AA.SYN.PWY..superpathway.of.branched.amino.acid.biosynthesis)	Weighted mode	14	0.0642262861208318	0.341350072450756	0.85366140123572
ebi-a-GCST90027454	finngen_R12_E4_LACTONAS	Lactose intolerance, other/unspecified || id:finngen_R12_E4_LACTONAS	Gut bacterial pathway abundance (COA.PWY..coenzyme.A.biosynthesis.I)	Inverse variance weighted	9	-0.294969378637745	0.27183300877889	0.277871859548659
ebi-a-GCST90027454	finngen_R12_E4_LACTONAS	Lactose intolerance, other/unspecified || id:finngen_R12_E4_LACTONAS	Gut bacterial pathway abundance (COA.PWY..coenzyme.A.biosynthesis.I)	MR Egger	9	-1.0708112152162	1.36519141977198	0.458540992013981
ebi-a-GCST90027454	finngen_R12_E4_LACTONAS	Lactose intolerance, other/unspecified || id:finngen_R12_E4_LACTONAS	Gut bacterial pathway abundance (COA.PWY..coenzyme.A.biosynthesis.I)	Simple mode	9	-0.414986769539374	0.527094915516776	0.453791916184694
ebi-a-GCST90027454	finngen_R12_E4_LACTONAS	Lactose intolerance, other/unspecified || id:finngen_R12_E4_LACTONAS	Gut bacterial pathway abundance (COA.PWY..coenzyme.A.biosynthesis.I)	Weighted median	9	-0.277054716502742	0.28488004645158	0.330786380575903
ebi-a-GCST90027454	finngen_R12_E4_LACTONAS	Lactose intolerance, other/unspecified || id:finngen_R12_E4_LACTONAS	Gut bacterial pathway abundance (COA.PWY..coenzyme.A.biosynthesis.I)	Weighted mode	9	-0.179840605059097	0.488959082924298	0.722560954892053
ebi-a-GCST90027455	finngen_R12_E4_LACTONAS	Lactose intolerance, other/unspecified || id:finngen_R12_E4_LACTONAS	Gut bacterial pathway abundance (COBALSYN.PWY..adenosylcobalamin.salvage.from.cobinamide.I)	Inverse variance weighted	11	-0.121566255066965	0.173018782054129	0.48229332145626
ebi-a-GCST90027455	finngen_R12_E4_LACTONAS	Lactose intolerance, other/unspecified || id:finngen_R12_E4_LACTONAS	Gut bacterial pathway abundance (COBALSYN.PWY..adenosylcobalamin.salvage.from.cobinamide.I)	MR Egger	11	-0.555183133545253	0.558106243590589	0.345842851716904
ebi-a-GCST90027455	finngen_R12_E4_LACTONAS	Lactose intolerance, other/unspecified || id:finngen_R12_E4_LACTONAS	Gut bacterial pathway abundance (COBALSYN.PWY..adenosylcobalamin.salvage.from.cobinamide.I)	Simple mode	11	-0.134144294446179	0.338934468976784	0.700577966721457
ebi-a-GCST90027455	finngen_R12_E4_LACTONAS	Lactose intolerance, other/unspecified || id:finngen_R12_E4_LACTONAS	Gut bacterial pathway abundance (COBALSYN.PWY..adenosylcobalamin.salvage.from.cobinamide.I)	Weighted median	11	-0.115827249455287	0.222221811673015	0.602211025791782
ebi-a-GCST90027455	finngen_R12_E4_LACTONAS	Lactose intolerance, other/unspecified || id:finngen_R12_E4_LACTONAS	Gut bacterial pathway abundance (COBALSYN.PWY..adenosylcobalamin.salvage.from.cobinamide.I)	Weighted mode	11	-0.108437689293589	0.279609182158812	0.706277267227853
ebi-a-GCST90027456	finngen_R12_E4_LACTONAS	Lactose intolerance, other/unspecified || id:finngen_R12_E4_LACTONAS	Gut bacterial pathway abundance (COLANSYN.PWY..colanic.acid.building.blocks.biosynthesis)	Inverse variance weighted	2	-0.306301405911504	0.33969423186236	0.367217634156457
ebi-a-GCST90027457	finngen_R12_E4_LACTONAS	Lactose intolerance, other/unspecified || id:finngen_R12_E4_LACTONAS	Gut bacterial pathway abundance (COMPLETE.ARO.PWY..superpathway.of.aromatic.amino.acid.biosynthesis)	Inverse variance weighted	8	-0.0900214680743659	0.246985938817285	0.715499505874117
ebi-a-GCST90027457	finngen_R12_E4_LACTONAS	Lactose intolerance, other/unspecified || id:finngen_R12_E4_LACTONAS	Gut bacterial pathway abundance (COMPLETE.ARO.PWY..superpathway.of.aromatic.amino.acid.biosynthesis)	MR Egger	8	0.0294904585458849	1.07253896896168	0.978955904963406
ebi-a-GCST90027457	finngen_R12_E4_LACTONAS	Lactose intolerance, other/unspecified || id:finngen_R12_E4_LACTONAS	Gut bacterial pathway abundance (COMPLETE.ARO.PWY..superpathway.of.aromatic.amino.acid.biosynthesis)	Simple mode	8	0.413443657139475	0.521338271235308	0.453788746511966
ebi-a-GCST90027457	finngen_R12_E4_LACTONAS	Lactose intolerance, other/unspecified || id:finngen_R12_E4_LACTONAS	Gut bacterial pathway abundance (COMPLETE.ARO.PWY..superpathway.of.aromatic.amino.acid.biosynthesis)	Weighted median	8	-0.119592592240154	0.291913832605323	0.682037352262734
ebi-a-GCST90027457	finngen_R12_E4_LACTONAS	Lactose intolerance, other/unspecified || id:finngen_R12_E4_LACTONAS	Gut bacterial pathway abundance (COMPLETE.ARO.PWY..superpathway.of.aromatic.amino.acid.biosynthesis)	Weighted mode	8	-0.21752877782812	0.442253615585467	0.637863265932557
ebi-a-GCST90027458	finngen_R12_E4_LACTONAS	Lactose intolerance, other/unspecified || id:finngen_R12_E4_LACTONAS	Gut bacterial pathway abundance (CRNFORCAT.PWY..creatinine.degradation.I)	Inverse variance weighted	8	-0.0858574557735936	0.143248204698123	0.548931859081832
ebi-a-GCST90027458	finngen_R12_E4_LACTONAS	Lactose intolerance, other/unspecified || id:finngen_R12_E4_LACTONAS	Gut bacterial pathway abundance (CRNFORCAT.PWY..creatinine.degradation.I)	MR Egger	8	-0.136160670739909	0.443952682774466	0.769436045506915
ebi-a-GCST90027458	finngen_R12_E4_LACTONAS	Lactose intolerance, other/unspecified || id:finngen_R12_E4_LACTONAS	Gut bacterial pathway abundance (CRNFORCAT.PWY..creatinine.degradation.I)	Simple mode	8	-0.0935975132694162	0.259484553880932	0.728959016185536
ebi-a-GCST90027458	finngen_R12_E4_LACTONAS	Lactose intolerance, other/unspecified || id:finngen_R12_E4_LACTONAS	Gut bacterial pathway abundance (CRNFORCAT.PWY..creatinine.degradation.I)	Weighted median	8	-0.0735978287619827	0.177941184920447	0.679161496857569
ebi-a-GCST90027458	finngen_R12_E4_LACTONAS	Lactose intolerance, other/unspecified || id:finngen_R12_E4_LACTONAS	Gut bacterial pathway abundance (CRNFORCAT.PWY..creatinine.degradation.I)	Weighted mode	8	-0.177344710194863	0.270695976651927	0.533305352873332
ebi-a-GCST90027459	finngen_R12_E4_LACTONAS	Lactose intolerance, other/unspecified || id:finngen_R12_E4_LACTONAS	Gut bacterial pathway abundance (DAPLYSINESYN.PWY..L.lysine.biosynthesis.I)	Inverse variance weighted	9	-0.302279733107496	0.194528469995641	0.120205888151741
ebi-a-GCST90027459	finngen_R12_E4_LACTONAS	Lactose intolerance, other/unspecified || id:finngen_R12_E4_LACTONAS	Gut bacterial pathway abundance (DAPLYSINESYN.PWY..L.lysine.biosynthesis.I)	MR Egger	9	-1.34335320776117	0.607586859226248	0.0627078759777588
ebi-a-GCST90027459	finngen_R12_E4_LACTONAS	Lactose intolerance, other/unspecified || id:finngen_R12_E4_LACTONAS	Gut bacterial pathway abundance (DAPLYSINESYN.PWY..L.lysine.biosynthesis.I)	Simple mode	9	-0.608917828283613	0.45057221605813	0.213527209805314
ebi-a-GCST90027459	finngen_R12_E4_LACTONAS	Lactose intolerance, other/unspecified || id:finngen_R12_E4_LACTONAS	Gut bacterial pathway abundance (DAPLYSINESYN.PWY..L.lysine.biosynthesis.I)	Weighted median	9	-0.41084465786314	0.260076874872675	0.114174512078369
ebi-a-GCST90027459	finngen_R12_E4_LACTONAS	Lactose intolerance, other/unspecified || id:finngen_R12_E4_LACTONAS	Gut bacterial pathway abundance (DAPLYSINESYN.PWY..L.lysine.biosynthesis.I)	Weighted mode	9	-0.654858753475278	0.439830017279724	0.174840689333654
ebi-a-GCST90027460	finngen_R12_E4_LACTONAS	Lactose intolerance, other/unspecified || id:finngen_R12_E4_LACTONAS	Gut bacterial pathway abundance (DENOVOPURINE2.PWY..superpathway.of.purine.nucleotides.de.novo.biosynthesis.II)	Inverse variance weighted	10	-0.0544836213743785	0.197550253378949	0.782704555154642
ebi-a-GCST90027460	finngen_R12_E4_LACTONAS	Lactose intolerance, other/unspecified || id:finngen_R12_E4_LACTONAS	Gut bacterial pathway abundance (DENOVOPURINE2.PWY..superpathway.of.purine.nucleotides.de.novo.biosynthesis.II)	MR Egger	10	-0.988612587106788	0.77468887824273	0.237705685268296
ebi-a-GCST90027460	finngen_R12_E4_LACTONAS	Lactose intolerance, other/unspecified || id:finngen_R12_E4_LACTONAS	Gut bacterial pathway abundance (DENOVOPURINE2.PWY..superpathway.of.purine.nucleotides.de.novo.biosynthesis.II)	Simple mode	10	0.0937916357361024	0.463386378811121	0.844101746149228
ebi-a-GCST90027460	finngen_R12_E4_LACTONAS	Lactose intolerance, other/unspecified || id:finngen_R12_E4_LACTONAS	Gut bacterial pathway abundance (DENOVOPURINE2.PWY..superpathway.of.purine.nucleotides.de.novo.biosynthesis.II)	Weighted median	10	-0.0186838140700991	0.251924361415986	0.940879588412711
ebi-a-GCST90027460	finngen_R12_E4_LACTONAS	Lactose intolerance, other/unspecified || id:finngen_R12_E4_LACTONAS	Gut bacterial pathway abundance (DENOVOPURINE2.PWY..superpathway.of.purine.nucleotides.de.novo.biosynthesis.II)	Weighted mode	10	0.0152396639273751	0.440879157224473	0.973179891368789
ebi-a-GCST90027461	finngen_R12_E4_LACTONAS	Lactose intolerance, other/unspecified || id:finngen_R12_E4_LACTONAS	Gut bacterial pathway abundance (DTDPRHAMSYN.PWY..dTDP.L.rhamnose.biosynthesis.I)	Inverse variance weighted	9	-0.144238092653584	0.219610801897991	0.511316206675634
ebi-a-GCST90027461	finngen_R12_E4_LACTONAS	Lactose intolerance, other/unspecified || id:finngen_R12_E4_LACTONAS	Gut bacterial pathway abundance (DTDPRHAMSYN.PWY..dTDP.L.rhamnose.biosynthesis.I)	MR Egger	9	-0.612100177501845	0.845307795058617	0.492480115169201
ebi-a-GCST90027461	finngen_R12_E4_LACTONAS	Lactose intolerance, other/unspecified || id:finngen_R12_E4_LACTONAS	Gut bacterial pathway abundance (DTDPRHAMSYN.PWY..dTDP.L.rhamnose.biosynthesis.I)	Simple mode	9	-0.603601202807291	0.446221311833482	0.213140477925376
ebi-a-GCST90027461	finngen_R12_E4_LACTONAS	Lactose intolerance, other/unspecified || id:finngen_R12_E4_LACTONAS	Gut bacterial pathway abundance (DTDPRHAMSYN.PWY..dTDP.L.rhamnose.biosynthesis.I)	Weighted median	9	-0.381844113478651	0.268434528073194	0.15488547726042
ebi-a-GCST90027461	finngen_R12_E4_LACTONAS	Lactose intolerance, other/unspecified || id:finngen_R12_E4_LACTONAS	Gut bacterial pathway abundance (DTDPRHAMSYN.PWY..dTDP.L.rhamnose.biosynthesis.I)	Weighted mode	9	-0.590180335111268	0.447885528975994	0.224085370596669
ebi-a-GCST90027462	finngen_R12_E4_LACTONAS	Lactose intolerance, other/unspecified || id:finngen_R12_E4_LACTONAS	Gut bacterial pathway abundance (ECASYN.PWY..enterobacterial.common.antigen.biosynthesis)	Inverse variance weighted	14	0.0561068753954175	0.0872409831589204	0.520142859200382
ebi-a-GCST90027462	finngen_R12_E4_LACTONAS	Lactose intolerance, other/unspecified || id:finngen_R12_E4_LACTONAS	Gut bacterial pathway abundance (ECASYN.PWY..enterobacterial.common.antigen.biosynthesis)	MR Egger	14	0.0160087825419131	0.560390041818131	0.977679364537336
ebi-a-GCST90027462	finngen_R12_E4_LACTONAS	Lactose intolerance, other/unspecified || id:finngen_R12_E4_LACTONAS	Gut bacterial pathway abundance (ECASYN.PWY..enterobacterial.common.antigen.biosynthesis)	Simple mode	14	0.078932382747648	0.207822798194003	0.710221652428348
ebi-a-GCST90027462	finngen_R12_E4_LACTONAS	Lactose intolerance, other/unspecified || id:finngen_R12_E4_LACTONAS	Gut bacterial pathway abundance (ECASYN.PWY..enterobacterial.common.antigen.biosynthesis)	Weighted median	14	0.072720036911821	0.111105868052411	0.512782502862812
ebi-a-GCST90027462	finngen_R12_E4_LACTONAS	Lactose intolerance, other/unspecified || id:finngen_R12_E4_LACTONAS	Gut bacterial pathway abundance (ECASYN.PWY..enterobacterial.common.antigen.biosynthesis)	Weighted mode	14	0.0956613485241233	0.194631296837508	0.63126660391145
ebi-a-GCST90027463	finngen_R12_E4_LACTONAS	Lactose intolerance, other/unspecified || id:finngen_R12_E4_LACTONAS	Gut bacterial pathway abundance (ENTBACSYN.PWY..enterobactin.biosynthesis)	Inverse variance weighted	2	0.0831113842139728	0.395925973719546	0.83373286459699
ebi-a-GCST90027464	finngen_R12_E4_LACTONAS	Lactose intolerance, other/unspecified || id:finngen_R12_E4_LACTONAS	Gut bacterial pathway abundance (FAO.PWY..fatty.acid..beta..oxidation.I)	Inverse variance weighted	8	-0.0169520560812734	0.165326541494234	0.918330597096263
ebi-a-GCST90027464	finngen_R12_E4_LACTONAS	Lactose intolerance, other/unspecified || id:finngen_R12_E4_LACTONAS	Gut bacterial pathway abundance (FAO.PWY..fatty.acid..beta..oxidation.I)	MR Egger	8	-0.300396156520208	0.636970424311065	0.653871921536167
ebi-a-GCST90027464	finngen_R12_E4_LACTONAS	Lactose intolerance, other/unspecified || id:finngen_R12_E4_LACTONAS	Gut bacterial pathway abundance (FAO.PWY..fatty.acid..beta..oxidation.I)	Simple mode	8	0.292864266366893	0.354455460500573	0.435922479772644
ebi-a-GCST90027464	finngen_R12_E4_LACTONAS	Lactose intolerance, other/unspecified || id:finngen_R12_E4_LACTONAS	Gut bacterial pathway abundance (FAO.PWY..fatty.acid..beta..oxidation.I)	Weighted median	8	0.0100529997618917	0.211212499957084	0.962037730875772
ebi-a-GCST90027464	finngen_R12_E4_LACTONAS	Lactose intolerance, other/unspecified || id:finngen_R12_E4_LACTONAS	Gut bacterial pathway abundance (FAO.PWY..fatty.acid..beta..oxidation.I)	Weighted mode	8	0.319601309175384	0.365582012779025	0.410982800139412
ebi-a-GCST90027465	finngen_R12_E4_LACTONAS	Lactose intolerance, other/unspecified || id:finngen_R12_E4_LACTONAS	Gut bacterial pathway abundance (FERMENTATION.PWY..mixed.acid.fermentation)	Inverse variance weighted	10	-0.0314161957495573	0.157097838739473	0.841497368089135
ebi-a-GCST90027465	finngen_R12_E4_LACTONAS	Lactose intolerance, other/unspecified || id:finngen_R12_E4_LACTONAS	Gut bacterial pathway abundance (FERMENTATION.PWY..mixed.acid.fermentation)	MR Egger	10	1.29595417017454	0.801588968793265	0.144598329823292
ebi-a-GCST90027465	finngen_R12_E4_LACTONAS	Lactose intolerance, other/unspecified || id:finngen_R12_E4_LACTONAS	Gut bacterial pathway abundance (FERMENTATION.PWY..mixed.acid.fermentation)	Simple mode	10	-0.245998018958605	0.355835308286118	0.506800022723526
ebi-a-GCST90027465	finngen_R12_E4_LACTONAS	Lactose intolerance, other/unspecified || id:finngen_R12_E4_LACTONAS	Gut bacterial pathway abundance (FERMENTATION.PWY..mixed.acid.fermentation)	Weighted median	10	-0.153544446767043	0.212357900403962	0.469651865704308
ebi-a-GCST90027465	finngen_R12_E4_LACTONAS	Lactose intolerance, other/unspecified || id:finngen_R12_E4_LACTONAS	Gut bacterial pathway abundance (FERMENTATION.PWY..mixed.acid.fermentation)	Weighted mode	10	-0.196168960981788	0.3442486512259	0.582724202462476
ebi-a-GCST90027466	finngen_R12_E4_LACTONAS	Lactose intolerance, other/unspecified || id:finngen_R12_E4_LACTONAS	Gut bacterial pathway abundance (FUCCAT.PWY..fucose.degradation)	Inverse variance weighted	10	0.0909502675571611	0.181901463615246	0.61707687454136
ebi-a-GCST90027466	finngen_R12_E4_LACTONAS	Lactose intolerance, other/unspecified || id:finngen_R12_E4_LACTONAS	Gut bacterial pathway abundance (FUCCAT.PWY..fucose.degradation)	MR Egger	10	-0.232468285844317	0.658432056071112	0.733163299170395
ebi-a-GCST90027466	finngen_R12_E4_LACTONAS	Lactose intolerance, other/unspecified || id:finngen_R12_E4_LACTONAS	Gut bacterial pathway abundance (FUCCAT.PWY..fucose.degradation)	Simple mode	10	0.380691564056509	0.426832606791261	0.395666594317185
ebi-a-GCST90027466	finngen_R12_E4_LACTONAS	Lactose intolerance, other/unspecified || id:finngen_R12_E4_LACTONAS	Gut bacterial pathway abundance (FUCCAT.PWY..fucose.degradation)	Weighted median	10	0.222535492432067	0.242362695865005	0.358518347576953
ebi-a-GCST90027466	finngen_R12_E4_LACTONAS	Lactose intolerance, other/unspecified || id:finngen_R12_E4_LACTONAS	Gut bacterial pathway abundance (FUCCAT.PWY..fucose.degradation)	Weighted mode	10	0.366909266136008	0.403765961265116	0.387185773628789
ebi-a-GCST90027467	finngen_R12_E4_LACTONAS	Lactose intolerance, other/unspecified || id:finngen_R12_E4_LACTONAS	Gut bacterial pathway abundance (FUC.RHAMCAT.PWY..superpathway.of.fucose.and.rhamnose.degradation)	Inverse variance weighted	8	0.173878371036952	0.14003394664691	0.214351963008907
ebi-a-GCST90027467	finngen_R12_E4_LACTONAS	Lactose intolerance, other/unspecified || id:finngen_R12_E4_LACTONAS	Gut bacterial pathway abundance (FUC.RHAMCAT.PWY..superpathway.of.fucose.and.rhamnose.degradation)	MR Egger	8	0.808546664401014	0.626343966511286	0.244243838897319
ebi-a-GCST90027467	finngen_R12_E4_LACTONAS	Lactose intolerance, other/unspecified || id:finngen_R12_E4_LACTONAS	Gut bacterial pathway abundance (FUC.RHAMCAT.PWY..superpathway.of.fucose.and.rhamnose.degradation)	Simple mode	8	-0.168456055149261	0.315771661497115	0.610217743376396
ebi-a-GCST90027467	finngen_R12_E4_LACTONAS	Lactose intolerance, other/unspecified || id:finngen_R12_E4_LACTONAS	Gut bacterial pathway abundance (FUC.RHAMCAT.PWY..superpathway.of.fucose.and.rhamnose.degradation)	Weighted median	8	0.175445793867044	0.177412437575615	0.322704804926079
ebi-a-GCST90027467	finngen_R12_E4_LACTONAS	Lactose intolerance, other/unspecified || id:finngen_R12_E4_LACTONAS	Gut bacterial pathway abundance (FUC.RHAMCAT.PWY..superpathway.of.fucose.and.rhamnose.degradation)	Weighted mode	8	-0.148642547012097	0.301648646426043	0.637256590965874
ebi-a-GCST90027468	finngen_R12_E4_LACTONAS	Lactose intolerance, other/unspecified || id:finngen_R12_E4_LACTONAS	Gut bacterial pathway abundance (GALACTARDEG.PWY..D.galactarate.degradation.I)	Inverse variance weighted	7	-0.00824565435151055	0.12781279370804	0.948561335105164
ebi-a-GCST90027468	finngen_R12_E4_LACTONAS	Lactose intolerance, other/unspecified || id:finngen_R12_E4_LACTONAS	Gut bacterial pathway abundance (GALACTARDEG.PWY..D.galactarate.degradation.I)	MR Egger	7	-0.906420241317307	0.80648331216708	0.312093052322363
ebi-a-GCST90027468	finngen_R12_E4_LACTONAS	Lactose intolerance, other/unspecified || id:finngen_R12_E4_LACTONAS	Gut bacterial pathway abundance (GALACTARDEG.PWY..D.galactarate.degradation.I)	Simple mode	7	-0.0948695527909478	0.2197357492007	0.681010682634344
ebi-a-GCST90027468	finngen_R12_E4_LACTONAS	Lactose intolerance, other/unspecified || id:finngen_R12_E4_LACTONAS	Gut bacterial pathway abundance (GALACTARDEG.PWY..D.galactarate.degradation.I)	Weighted median	7	-0.0551007704551521	0.16072139698158	0.73172329435028
ebi-a-GCST90027468	finngen_R12_E4_LACTONAS	Lactose intolerance, other/unspecified || id:finngen_R12_E4_LACTONAS	Gut bacterial pathway abundance (GALACTARDEG.PWY..D.galactarate.degradation.I)	Weighted mode	7	-0.0721262683038381	0.222532122145742	0.756850954860125
ebi-a-GCST90027469	finngen_R12_E4_LACTONAS	Lactose intolerance, other/unspecified || id:finngen_R12_E4_LACTONAS	Gut bacterial pathway abundance (GALACT.GLUCUROCAT.PWY..superpathway.of.hexuronide.and.hexuronate.degradation)	Inverse variance weighted	11	-0.0159343947825011	0.21813396268304	0.941767391787853
ebi-a-GCST90027469	finngen_R12_E4_LACTONAS	Lactose intolerance, other/unspecified || id:finngen_R12_E4_LACTONAS	Gut bacterial pathway abundance (GALACT.GLUCUROCAT.PWY..superpathway.of.hexuronide.and.hexuronate.degradation)	MR Egger	11	0.246603218951656	1.08273022880693	0.824922490665985
ebi-a-GCST90027469	finngen_R12_E4_LACTONAS	Lactose intolerance, other/unspecified || id:finngen_R12_E4_LACTONAS	Gut bacterial pathway abundance (GALACT.GLUCUROCAT.PWY..superpathway.of.hexuronide.and.hexuronate.degradation)	Simple mode	11	0.373659520668515	0.351473964411578	0.312725303306705
ebi-a-GCST90027469	finngen_R12_E4_LACTONAS	Lactose intolerance, other/unspecified || id:finngen_R12_E4_LACTONAS	Gut bacterial pathway abundance (GALACT.GLUCUROCAT.PWY..superpathway.of.hexuronide.and.hexuronate.degradation)	Weighted median	11	0.233282692882201	0.240995850676586	0.33304704419621
ebi-a-GCST90027469	finngen_R12_E4_LACTONAS	Lactose intolerance, other/unspecified || id:finngen_R12_E4_LACTONAS	Gut bacterial pathway abundance (GALACT.GLUCUROCAT.PWY..superpathway.of.hexuronide.and.hexuronate.degradation)	Weighted mode	11	0.373659520668515	0.351702861233053	0.313024208182779
ebi-a-GCST90027470	finngen_R12_E4_LACTONAS	Lactose intolerance, other/unspecified || id:finngen_R12_E4_LACTONAS	Gut bacterial pathway abundance (GALACTUROCAT.PWY..D.galacturonate.degradation.I)	Inverse variance weighted	8	0.227617957959418	0.210317319539461	0.279137150202581
ebi-a-GCST90027470	finngen_R12_E4_LACTONAS	Lactose intolerance, other/unspecified || id:finngen_R12_E4_LACTONAS	Gut bacterial pathway abundance (GALACTUROCAT.PWY..D.galacturonate.degradation.I)	MR Egger	8	0.539437786734806	2.26882489215551	0.819977626480119
ebi-a-GCST90027470	finngen_R12_E4_LACTONAS	Lactose intolerance, other/unspecified || id:finngen_R12_E4_LACTONAS	Gut bacterial pathway abundance (GALACTUROCAT.PWY..D.galacturonate.degradation.I)	Simple mode	8	0.481557059451204	0.434838340650702	0.304701177506755
ebi-a-GCST90027470	finngen_R12_E4_LACTONAS	Lactose intolerance, other/unspecified || id:finngen_R12_E4_LACTONAS	Gut bacterial pathway abundance (GALACTUROCAT.PWY..D.galacturonate.degradation.I)	Weighted median	8	0.402590943219211	0.269940853074561	0.135855385495208
ebi-a-GCST90027470	finngen_R12_E4_LACTONAS	Lactose intolerance, other/unspecified || id:finngen_R12_E4_LACTONAS	Gut bacterial pathway abundance (GALACTUROCAT.PWY..D.galacturonate.degradation.I)	Weighted mode	8	0.497871749530191	0.378423534543421	0.229742644125736
ebi-a-GCST90027471	finngen_R12_E4_LACTONAS	Lactose intolerance, other/unspecified || id:finngen_R12_E4_LACTONAS	Gut bacterial pathway abundance (GLCMANNANAUT.PWY..superpathway.of.N.acetylglucosamine..N.acetylmannosamine.and.N.acetylneuraminate.degradation)	Inverse variance weighted	7	0.157243455977029	0.198227716329309	0.427634179837354
ebi-a-GCST90027471	finngen_R12_E4_LACTONAS	Lactose intolerance, other/unspecified || id:finngen_R12_E4_LACTONAS	Gut bacterial pathway abundance (GLCMANNANAUT.PWY..superpathway.of.N.acetylglucosamine..N.acetylmannosamine.and.N.acetylneuraminate.degradation)	MR Egger	7	-0.424629864452663	0.657004879772649	0.54656818128084
ebi-a-GCST90027471	finngen_R12_E4_LACTONAS	Lactose intolerance, other/unspecified || id:finngen_R12_E4_LACTONAS	Gut bacterial pathway abundance (GLCMANNANAUT.PWY..superpathway.of.N.acetylglucosamine..N.acetylmannosamine.and.N.acetylneuraminate.degradation)	Simple mode	7	0.398934914437934	0.381400584857912	0.335869819715346
ebi-a-GCST90027471	finngen_R12_E4_LACTONAS	Lactose intolerance, other/unspecified || id:finngen_R12_E4_LACTONAS	Gut bacterial pathway abundance (GLCMANNANAUT.PWY..superpathway.of.N.acetylglucosamine..N.acetylmannosamine.and.N.acetylneuraminate.degradation)	Weighted median	7	0.223993886926336	0.249743910253367	0.369775327588464
ebi-a-GCST90027471	finngen_R12_E4_LACTONAS	Lactose intolerance, other/unspecified || id:finngen_R12_E4_LACTONAS	Gut bacterial pathway abundance (GLCMANNANAUT.PWY..superpathway.of.N.acetylglucosamine..N.acetylmannosamine.and.N.acetylneuraminate.degradation)	Weighted mode	7	0.396546239400317	0.321370310130446	0.263369199231056
ebi-a-GCST90027472	finngen_R12_E4_LACTONAS	Lactose intolerance, other/unspecified || id:finngen_R12_E4_LACTONAS	Gut bacterial pathway abundance (GLUCARDEG.PWY..D.glucarate.degradation.I)	Inverse variance weighted	3	-0.243576945669449	0.186040617556246	0.190443733710825
ebi-a-GCST90027472	finngen_R12_E4_LACTONAS	Lactose intolerance, other/unspecified || id:finngen_R12_E4_LACTONAS	Gut bacterial pathway abundance (GLUCARDEG.PWY..D.glucarate.degradation.I)	MR Egger	3	0.114523526597056	0.73791410960306	0.90197925993466
ebi-a-GCST90027472	finngen_R12_E4_LACTONAS	Lactose intolerance, other/unspecified || id:finngen_R12_E4_LACTONAS	Gut bacterial pathway abundance (GLUCARDEG.PWY..D.glucarate.degradation.I)	Simple mode	3	-0.347734491274915	0.257094750714852	0.308823303165551
ebi-a-GCST90027472	finngen_R12_E4_LACTONAS	Lactose intolerance, other/unspecified || id:finngen_R12_E4_LACTONAS	Gut bacterial pathway abundance (GLUCARDEG.PWY..D.glucarate.degradation.I)	Weighted median	3	-0.261143895782931	0.223185369414706	0.24197029292827
ebi-a-GCST90027472	finngen_R12_E4_LACTONAS	Lactose intolerance, other/unspecified || id:finngen_R12_E4_LACTONAS	Gut bacterial pathway abundance (GLUCARDEG.PWY..D.glucarate.degradation.I)	Weighted mode	3	-0.344870082255461	0.27203740012864	0.332509047283395
ebi-a-GCST90027473	finngen_R12_E4_LACTONAS	Lactose intolerance, other/unspecified || id:finngen_R12_E4_LACTONAS	Gut bacterial pathway abundance (GLUCONEO.PWY..gluconeogenesis.I)	Inverse variance weighted	4	-0.34136056989099	0.299182199007947	0.253878712617634
ebi-a-GCST90027473	finngen_R12_E4_LACTONAS	Lactose intolerance, other/unspecified || id:finngen_R12_E4_LACTONAS	Gut bacterial pathway abundance (GLUCONEO.PWY..gluconeogenesis.I)	MR Egger	4	-0.57909519571585	0.844530116667486	0.563715285493249
ebi-a-GCST90027473	finngen_R12_E4_LACTONAS	Lactose intolerance, other/unspecified || id:finngen_R12_E4_LACTONAS	Gut bacterial pathway abundance (GLUCONEO.PWY..gluconeogenesis.I)	Simple mode	4	-0.158770611311543	0.462713477485749	0.754138561745509
ebi-a-GCST90027473	finngen_R12_E4_LACTONAS	Lactose intolerance, other/unspecified || id:finngen_R12_E4_LACTONAS	Gut bacterial pathway abundance (GLUCONEO.PWY..gluconeogenesis.I)	Weighted median	4	-0.133808363205981	0.363798482000273	0.713015642673212
ebi-a-GCST90027473	finngen_R12_E4_LACTONAS	Lactose intolerance, other/unspecified || id:finngen_R12_E4_LACTONAS	Gut bacterial pathway abundance (GLUCONEO.PWY..gluconeogenesis.I)	Weighted mode	4	-0.135356199864882	0.422117664173222	0.769506417771283
ebi-a-GCST90027474	finngen_R12_E4_LACTONAS	Lactose intolerance, other/unspecified || id:finngen_R12_E4_LACTONAS	Gut bacterial pathway abundance (GLUCOSE1PMETAB.PWY..glucose.and.glucose.1.phosphate.degradation)	Inverse variance weighted	8	-0.0783638130481092	0.15841639998933	0.620833204080663
ebi-a-GCST90027474	finngen_R12_E4_LACTONAS	Lactose intolerance, other/unspecified || id:finngen_R12_E4_LACTONAS	Gut bacterial pathway abundance (GLUCOSE1PMETAB.PWY..glucose.and.glucose.1.phosphate.degradation)	MR Egger	8	0.541771375612676	0.770501436406244	0.508318681436409
ebi-a-GCST90027474	finngen_R12_E4_LACTONAS	Lactose intolerance, other/unspecified || id:finngen_R12_E4_LACTONAS	Gut bacterial pathway abundance (GLUCOSE1PMETAB.PWY..glucose.and.glucose.1.phosphate.degradation)	Simple mode	8	-0.334649175006073	0.316548848237456	0.325542366242088
ebi-a-GCST90027474	finngen_R12_E4_LACTONAS	Lactose intolerance, other/unspecified || id:finngen_R12_E4_LACTONAS	Gut bacterial pathway abundance (GLUCOSE1PMETAB.PWY..glucose.and.glucose.1.phosphate.degradation)	Weighted median	8	-0.22892108899982	0.214041637354727	0.284836942920388
ebi-a-GCST90027474	finngen_R12_E4_LACTONAS	Lactose intolerance, other/unspecified || id:finngen_R12_E4_LACTONAS	Gut bacterial pathway abundance (GLUCOSE1PMETAB.PWY..glucose.and.glucose.1.phosphate.degradation)	Weighted mode	8	-0.305166186849478	0.299391663026265	0.341995055263536
ebi-a-GCST90027475	finngen_R12_E4_LACTONAS	Lactose intolerance, other/unspecified || id:finngen_R12_E4_LACTONAS	Gut bacterial pathway abundance (GLYCOCAT.PWY..glycogen.degradation.I..bacterial.)	Inverse variance weighted	11	0.0939470814406566	0.145686848926153	0.519020317357428
ebi-a-GCST90027475	finngen_R12_E4_LACTONAS	Lactose intolerance, other/unspecified || id:finngen_R12_E4_LACTONAS	Gut bacterial pathway abundance (GLYCOCAT.PWY..glycogen.degradation.I..bacterial.)	MR Egger	11	0.296480542332355	0.658518119883123	0.663198179234673
ebi-a-GCST90027475	finngen_R12_E4_LACTONAS	Lactose intolerance, other/unspecified || id:finngen_R12_E4_LACTONAS	Gut bacterial pathway abundance (GLYCOCAT.PWY..glycogen.degradation.I..bacterial.)	Simple mode	11	0.126158906172608	0.308559943617705	0.69125852711009
ebi-a-GCST90027475	finngen_R12_E4_LACTONAS	Lactose intolerance, other/unspecified || id:finngen_R12_E4_LACTONAS	Gut bacterial pathway abundance (GLYCOCAT.PWY..glycogen.degradation.I..bacterial.)	Weighted median	11	0.172759803998107	0.187913757844252	0.357908941447105
ebi-a-GCST90027475	finngen_R12_E4_LACTONAS	Lactose intolerance, other/unspecified || id:finngen_R12_E4_LACTONAS	Gut bacterial pathway abundance (GLYCOCAT.PWY..glycogen.degradation.I..bacterial.)	Weighted mode	11	0.165764030164501	0.293276331335658	0.584384815369687
ebi-a-GCST90027476	finngen_R12_E4_LACTONAS	Lactose intolerance, other/unspecified || id:finngen_R12_E4_LACTONAS	Gut bacterial pathway abundance (GLYCOGENSYNTH.PWY..glycogen.biosynthesis.I..from.ADP.D.Glucose.)	Inverse variance weighted	12	0.237171546893907	0.167853030671483	0.157664106966059
ebi-a-GCST90027476	finngen_R12_E4_LACTONAS	Lactose intolerance, other/unspecified || id:finngen_R12_E4_LACTONAS	Gut bacterial pathway abundance (GLYCOGENSYNTH.PWY..glycogen.biosynthesis.I..from.ADP.D.Glucose.)	MR Egger	12	-0.889760342342095	0.583495937868423	0.15827151551755
ebi-a-GCST90027476	finngen_R12_E4_LACTONAS	Lactose intolerance, other/unspecified || id:finngen_R12_E4_LACTONAS	Gut bacterial pathway abundance (GLYCOGENSYNTH.PWY..glycogen.biosynthesis.I..from.ADP.D.Glucose.)	Simple mode	12	-0.262491732513187	0.420673869055883	0.545363946244459
ebi-a-GCST90027476	finngen_R12_E4_LACTONAS	Lactose intolerance, other/unspecified || id:finngen_R12_E4_LACTONAS	Gut bacterial pathway abundance (GLYCOGENSYNTH.PWY..glycogen.biosynthesis.I..from.ADP.D.Glucose.)	Weighted median	12	0.186288422015739	0.240064161709559	0.437752349207311
ebi-a-GCST90027476	finngen_R12_E4_LACTONAS	Lactose intolerance, other/unspecified || id:finngen_R12_E4_LACTONAS	Gut bacterial pathway abundance (GLYCOGENSYNTH.PWY..glycogen.biosynthesis.I..from.ADP.D.Glucose.)	Weighted mode	12	-0.13709345185185	0.371437438744841	0.719067422469863
ebi-a-GCST90027477	finngen_R12_E4_LACTONAS	Lactose intolerance, other/unspecified || id:finngen_R12_E4_LACTONAS	Gut bacterial pathway abundance (GLYCOL.GLYOXDEG.PWY..superpathway.of.glycol.metabolism.and.degradation)	Inverse variance weighted	11	-0.094345439389596	0.104401770081417	0.366166896498254
ebi-a-GCST90027477	finngen_R12_E4_LACTONAS	Lactose intolerance, other/unspecified || id:finngen_R12_E4_LACTONAS	Gut bacterial pathway abundance (GLYCOL.GLYOXDEG.PWY..superpathway.of.glycol.metabolism.and.degradation)	MR Egger	11	0.379459731085461	0.480729893588587	0.450206407278356
ebi-a-GCST90027477	finngen_R12_E4_LACTONAS	Lactose intolerance, other/unspecified || id:finngen_R12_E4_LACTONAS	Gut bacterial pathway abundance (GLYCOL.GLYOXDEG.PWY..superpathway.of.glycol.metabolism.and.degradation)	Simple mode	11	0.0398774574254861	0.193458374216605	0.840825947531542
ebi-a-GCST90027477	finngen_R12_E4_LACTONAS	Lactose intolerance, other/unspecified || id:finngen_R12_E4_LACTONAS	Gut bacterial pathway abundance (GLYCOL.GLYOXDEG.PWY..superpathway.of.glycol.metabolism.and.degradation)	Weighted median	11	-0.010887698807128	0.13576243620322	0.936080818011096
ebi-a-GCST90027477	finngen_R12_E4_LACTONAS	Lactose intolerance, other/unspecified || id:finngen_R12_E4_LACTONAS	Gut bacterial pathway abundance (GLYCOL.GLYOXDEG.PWY..superpathway.of.glycol.metabolism.and.degradation)	Weighted mode	11	0.0398774574254861	0.188466667220043	0.836677768646343
ebi-a-GCST90027478	finngen_R12_E4_LACTONAS	Lactose intolerance, other/unspecified || id:finngen_R12_E4_LACTONAS	Gut bacterial pathway abundance (GOLPDLCAT.PWY..superpathway.of.glycerol.degradation.to.1.3.propanediol)	Inverse variance weighted	14	-0.0595310676869176	0.11590953108529	0.607532086687042
ebi-a-GCST90027478	finngen_R12_E4_LACTONAS	Lactose intolerance, other/unspecified || id:finngen_R12_E4_LACTONAS	Gut bacterial pathway abundance (GOLPDLCAT.PWY..superpathway.of.glycerol.degradation.to.1.3.propanediol)	MR Egger	14	0.225583331680638	0.599351577411517	0.713205493176056
ebi-a-GCST90027478	finngen_R12_E4_LACTONAS	Lactose intolerance, other/unspecified || id:finngen_R12_E4_LACTONAS	Gut bacterial pathway abundance (GOLPDLCAT.PWY..superpathway.of.glycerol.degradation.to.1.3.propanediol)	Simple mode	14	0.236952734424546	0.320691799312457	0.473110268028321
ebi-a-GCST90027478	finngen_R12_E4_LACTONAS	Lactose intolerance, other/unspecified || id:finngen_R12_E4_LACTONAS	Gut bacterial pathway abundance (GOLPDLCAT.PWY..superpathway.of.glycerol.degradation.to.1.3.propanediol)	Weighted median	14	0.0686850002602156	0.15258655063359	0.652610959340693
ebi-a-GCST90027478	finngen_R12_E4_LACTONAS	Lactose intolerance, other/unspecified || id:finngen_R12_E4_LACTONAS	Gut bacterial pathway abundance (GOLPDLCAT.PWY..superpathway.of.glycerol.degradation.to.1.3.propanediol)	Weighted mode	14	0.194660263036525	0.269946556351876	0.483611272304038
ebi-a-GCST90027479	finngen_R12_E4_LACTONAS	Lactose intolerance, other/unspecified || id:finngen_R12_E4_LACTONAS	Gut bacterial pathway abundance (HEMESYN2.PWY..heme.biosynthesis.II..anaerobic.)	Inverse variance weighted	13	0.0824167154399691	0.161371605827124	0.609542755627903
ebi-a-GCST90027479	finngen_R12_E4_LACTONAS	Lactose intolerance, other/unspecified || id:finngen_R12_E4_LACTONAS	Gut bacterial pathway abundance (HEMESYN2.PWY..heme.biosynthesis.II..anaerobic.)	MR Egger	13	-0.0297922327825538	0.809420693281743	0.971298474121528
ebi-a-GCST90027479	finngen_R12_E4_LACTONAS	Lactose intolerance, other/unspecified || id:finngen_R12_E4_LACTONAS	Gut bacterial pathway abundance (HEMESYN2.PWY..heme.biosynthesis.II..anaerobic.)	Simple mode	13	0.0734934583131306	0.401079881616408	0.857670100355742
ebi-a-GCST90027479	finngen_R12_E4_LACTONAS	Lactose intolerance, other/unspecified || id:finngen_R12_E4_LACTONAS	Gut bacterial pathway abundance (HEMESYN2.PWY..heme.biosynthesis.II..anaerobic.)	Weighted median	13	0.11404249012552	0.221243535607525	0.606230675647636
ebi-a-GCST90027479	finngen_R12_E4_LACTONAS	Lactose intolerance, other/unspecified || id:finngen_R12_E4_LACTONAS	Gut bacterial pathway abundance (HEMESYN2.PWY..heme.biosynthesis.II..anaerobic.)	Weighted mode	13	0.0600108890201105	0.339528930454659	0.862654731099727
ebi-a-GCST90027480	finngen_R12_E4_LACTONAS	Lactose intolerance, other/unspecified || id:finngen_R12_E4_LACTONAS	Gut bacterial pathway abundance (HEXITOLDEGSUPER.PWY..superpathway.of.hexitol.degradation..bacteria.)	Inverse variance weighted	9	-0.200463829237284	0.253866785987841	0.429736981631666
ebi-a-GCST90027480	finngen_R12_E4_LACTONAS	Lactose intolerance, other/unspecified || id:finngen_R12_E4_LACTONAS	Gut bacterial pathway abundance (HEXITOLDEGSUPER.PWY..superpathway.of.hexitol.degradation..bacteria.)	MR Egger	9	-0.446154455416619	0.759317902218036	0.575274709635291
ebi-a-GCST90027480	finngen_R12_E4_LACTONAS	Lactose intolerance, other/unspecified || id:finngen_R12_E4_LACTONAS	Gut bacterial pathway abundance (HEXITOLDEGSUPER.PWY..superpathway.of.hexitol.degradation..bacteria.)	Simple mode	9	-0.00150712770620043	0.458448873465067	0.997457497831465
ebi-a-GCST90027480	finngen_R12_E4_LACTONAS	Lactose intolerance, other/unspecified || id:finngen_R12_E4_LACTONAS	Gut bacterial pathway abundance (HEXITOLDEGSUPER.PWY..superpathway.of.hexitol.degradation..bacteria.)	Weighted median	9	-0.10787188904572	0.280131977542556	0.700181670329708
ebi-a-GCST90027480	finngen_R12_E4_LACTONAS	Lactose intolerance, other/unspecified || id:finngen_R12_E4_LACTONAS	Gut bacterial pathway abundance (HEXITOLDEGSUPER.PWY..superpathway.of.hexitol.degradation..bacteria.)	Weighted mode	9	-0.127902789929459	0.422075427366496	0.769595051296284
ebi-a-GCST90027481	finngen_R12_E4_LACTONAS	Lactose intolerance, other/unspecified || id:finngen_R12_E4_LACTONAS	Gut bacterial pathway abundance (HISDEG.PWY..L.histidine.degradation.I)	Inverse variance weighted	10	0.107748269508115	0.244243250331409	0.659103342089691
ebi-a-GCST90027481	finngen_R12_E4_LACTONAS	Lactose intolerance, other/unspecified || id:finngen_R12_E4_LACTONAS	Gut bacterial pathway abundance (HISDEG.PWY..L.histidine.degradation.I)	MR Egger	10	1.63311548339892	0.823351120070679	0.0826002690275853
ebi-a-GCST90027481	finngen_R12_E4_LACTONAS	Lactose intolerance, other/unspecified || id:finngen_R12_E4_LACTONAS	Gut bacterial pathway abundance (HISDEG.PWY..L.histidine.degradation.I)	Simple mode	10	0.77957643745702	0.64898308136555	0.26031989549589
ebi-a-GCST90027481	finngen_R12_E4_LACTONAS	Lactose intolerance, other/unspecified || id:finngen_R12_E4_LACTONAS	Gut bacterial pathway abundance (HISDEG.PWY..L.histidine.degradation.I)	Weighted median	10	0.201341214093319	0.258646182748068	0.436308116913259
ebi-a-GCST90027481	finngen_R12_E4_LACTONAS	Lactose intolerance, other/unspecified || id:finngen_R12_E4_LACTONAS	Gut bacterial pathway abundance (HISDEG.PWY..L.histidine.degradation.I)	Weighted mode	10	0.742423701098316	0.62289604721382	0.263783726444097
ebi-a-GCST90027482	finngen_R12_E4_LACTONAS	Lactose intolerance, other/unspecified || id:finngen_R12_E4_LACTONAS	Gut bacterial pathway abundance (HISTSYN.PWY..L.histidine.biosynthesis)	Inverse variance weighted	10	0.199235535777578	0.168162464277844	0.23610441550862
ebi-a-GCST90027482	finngen_R12_E4_LACTONAS	Lactose intolerance, other/unspecified || id:finngen_R12_E4_LACTONAS	Gut bacterial pathway abundance (HISTSYN.PWY..L.histidine.biosynthesis)	MR Egger	10	0.667483457079529	0.497685234269362	0.216691573252466
ebi-a-GCST90027482	finngen_R12_E4_LACTONAS	Lactose intolerance, other/unspecified || id:finngen_R12_E4_LACTONAS	Gut bacterial pathway abundance (HISTSYN.PWY..L.histidine.biosynthesis)	Simple mode	10	0.41136855937264	0.350460398267309	0.27060248682842
ebi-a-GCST90027482	finngen_R12_E4_LACTONAS	Lactose intolerance, other/unspecified || id:finngen_R12_E4_LACTONAS	Gut bacterial pathway abundance (HISTSYN.PWY..L.histidine.biosynthesis)	Weighted median	10	0.158327589350477	0.225339247680406	0.482293349997948
ebi-a-GCST90027482	finngen_R12_E4_LACTONAS	Lactose intolerance, other/unspecified || id:finngen_R12_E4_LACTONAS	Gut bacterial pathway abundance (HISTSYN.PWY..L.histidine.biosynthesis)	Weighted mode	10	0.316741129659615	0.321462094813224	0.350215849998202
ebi-a-GCST90027483	finngen_R12_E4_LACTONAS	Lactose intolerance, other/unspecified || id:finngen_R12_E4_LACTONAS	Gut bacterial pathway abundance (HOMOSER.METSYN.PWY..L.methionine.biosynthesis.I)	Inverse variance weighted	9	0.00834161628128665	0.186260592537169	0.964278956765703
ebi-a-GCST90027483	finngen_R12_E4_LACTONAS	Lactose intolerance, other/unspecified || id:finngen_R12_E4_LACTONAS	Gut bacterial pathway abundance (HOMOSER.METSYN.PWY..L.methionine.biosynthesis.I)	MR Egger	9	0.226858303280799	1.00226359141126	0.827399759527378
ebi-a-GCST90027483	finngen_R12_E4_LACTONAS	Lactose intolerance, other/unspecified || id:finngen_R12_E4_LACTONAS	Gut bacterial pathway abundance (HOMOSER.METSYN.PWY..L.methionine.biosynthesis.I)	Simple mode	9	-0.115584871180156	0.387514097957415	0.773095160238447
ebi-a-GCST90027483	finngen_R12_E4_LACTONAS	Lactose intolerance, other/unspecified || id:finngen_R12_E4_LACTONAS	Gut bacterial pathway abundance (HOMOSER.METSYN.PWY..L.methionine.biosynthesis.I)	Weighted median	9	-0.0752834790038788	0.23444391808869	0.748123177984097
ebi-a-GCST90027483	finngen_R12_E4_LACTONAS	Lactose intolerance, other/unspecified || id:finngen_R12_E4_LACTONAS	Gut bacterial pathway abundance (HOMOSER.METSYN.PWY..L.methionine.biosynthesis.I)	Weighted mode	9	-0.119335381787186	0.375746762411329	0.758923109173269
ebi-a-GCST90027484	finngen_R12_E4_LACTONAS	Lactose intolerance, other/unspecified || id:finngen_R12_E4_LACTONAS	Gut bacterial pathway abundance (HSERMETANA.PWY..L.methionine.biosynthesis.III)	Inverse variance weighted	17	-0.00271019795876895	0.14871320766376	0.98545989661353
ebi-a-GCST90027484	finngen_R12_E4_LACTONAS	Lactose intolerance, other/unspecified || id:finngen_R12_E4_LACTONAS	Gut bacterial pathway abundance (HSERMETANA.PWY..L.methionine.biosynthesis.III)	MR Egger	17	0.727983232037358	0.522347159093309	0.183721450742999
ebi-a-GCST90027484	finngen_R12_E4_LACTONAS	Lactose intolerance, other/unspecified || id:finngen_R12_E4_LACTONAS	Gut bacterial pathway abundance (HSERMETANA.PWY..L.methionine.biosynthesis.III)	Simple mode	17	0.376645564553615	0.402290997400223	0.363061209605997
ebi-a-GCST90027484	finngen_R12_E4_LACTONAS	Lactose intolerance, other/unspecified || id:finngen_R12_E4_LACTONAS	Gut bacterial pathway abundance (HSERMETANA.PWY..L.methionine.biosynthesis.III)	Weighted median	17	0.0765565363431843	0.205303824666532	0.709227439486817
ebi-a-GCST90027484	finngen_R12_E4_LACTONAS	Lactose intolerance, other/unspecified || id:finngen_R12_E4_LACTONAS	Gut bacterial pathway abundance (HSERMETANA.PWY..L.methionine.biosynthesis.III)	Weighted mode	17	0.312025807399343	0.362961483715607	0.402670183152866
ebi-a-GCST90027485	finngen_R12_E4_LACTONAS	Lactose intolerance, other/unspecified || id:finngen_R12_E4_LACTONAS	Gut bacterial pathway abundance (ILEUSYN.PWY..L.isoleucine.biosynthesis.I..from.threonine.)	Inverse variance weighted	7	0.241755351886067	0.344425991935671	0.482736552677842
ebi-a-GCST90027485	finngen_R12_E4_LACTONAS	Lactose intolerance, other/unspecified || id:finngen_R12_E4_LACTONAS	Gut bacterial pathway abundance (ILEUSYN.PWY..L.isoleucine.biosynthesis.I..from.threonine.)	MR Egger	7	-0.807034585822503	2.19713524937774	0.728420477266972
ebi-a-GCST90027485	finngen_R12_E4_LACTONAS	Lactose intolerance, other/unspecified || id:finngen_R12_E4_LACTONAS	Gut bacterial pathway abundance (ILEUSYN.PWY..L.isoleucine.biosynthesis.I..from.threonine.)	Simple mode	7	0.793789529628325	0.501663887453991	0.16466483156768
ebi-a-GCST90027485	finngen_R12_E4_LACTONAS	Lactose intolerance, other/unspecified || id:finngen_R12_E4_LACTONAS	Gut bacterial pathway abundance (ILEUSYN.PWY..L.isoleucine.biosynthesis.I..from.threonine.)	Weighted median	7	0.538170947660485	0.318334838842182	0.0909167854728882
ebi-a-GCST90027485	finngen_R12_E4_LACTONAS	Lactose intolerance, other/unspecified || id:finngen_R12_E4_LACTONAS	Gut bacterial pathway abundance (ILEUSYN.PWY..L.isoleucine.biosynthesis.I..from.threonine.)	Weighted mode	7	0.774299165795148	0.536233157584956	0.19886397254845
ebi-a-GCST90027486	finngen_R12_E4_LACTONAS	Lactose intolerance, other/unspecified || id:finngen_R12_E4_LACTONAS	Gut bacterial pathway abundance (KDO.NAGLIPASYN.PWY..superpathway.of..Kdo.2.lipid.A.biosynthesis)	Inverse variance weighted	8	-0.0700008773719576	0.100769538252251	0.487266473292199
ebi-a-GCST90027486	finngen_R12_E4_LACTONAS	Lactose intolerance, other/unspecified || id:finngen_R12_E4_LACTONAS	Gut bacterial pathway abundance (KDO.NAGLIPASYN.PWY..superpathway.of..Kdo.2.lipid.A.biosynthesis)	MR Egger	8	-0.838608470389111	0.548573344070732	0.17720230465722
ebi-a-GCST90027486	finngen_R12_E4_LACTONAS	Lactose intolerance, other/unspecified || id:finngen_R12_E4_LACTONAS	Gut bacterial pathway abundance (KDO.NAGLIPASYN.PWY..superpathway.of..Kdo.2.lipid.A.biosynthesis)	Simple mode	8	-0.162021919119116	0.181856734505851	0.402548424687022
ebi-a-GCST90027486	finngen_R12_E4_LACTONAS	Lactose intolerance, other/unspecified || id:finngen_R12_E4_LACTONAS	Gut bacterial pathway abundance (KDO.NAGLIPASYN.PWY..superpathway.of..Kdo.2.lipid.A.biosynthesis)	Weighted median	8	-0.108485209719007	0.128794267069345	0.39961223643466
ebi-a-GCST90027486	finngen_R12_E4_LACTONAS	Lactose intolerance, other/unspecified || id:finngen_R12_E4_LACTONAS	Gut bacterial pathway abundance (KDO.NAGLIPASYN.PWY..superpathway.of..Kdo.2.lipid.A.biosynthesis)	Weighted mode	8	-0.107675982449886	0.194679113921045	0.59741101832136
ebi-a-GCST90027487	finngen_R12_E4_LACTONAS	Lactose intolerance, other/unspecified || id:finngen_R12_E4_LACTONAS	Gut bacterial pathway abundance (KETOGLUCONMET.PWY..ketogluconate.metabolism)	Inverse variance weighted	10	-0.126330013566696	0.106857450459345	0.237114712232031
ebi-a-GCST90027487	finngen_R12_E4_LACTONAS	Lactose intolerance, other/unspecified || id:finngen_R12_E4_LACTONAS	Gut bacterial pathway abundance (KETOGLUCONMET.PWY..ketogluconate.metabolism)	MR Egger	10	0.247771933922614	0.397292328154707	0.550220402509739
ebi-a-GCST90027487	finngen_R12_E4_LACTONAS	Lactose intolerance, other/unspecified || id:finngen_R12_E4_LACTONAS	Gut bacterial pathway abundance (KETOGLUCONMET.PWY..ketogluconate.metabolism)	Simple mode	10	-0.287812157793632	0.243741010082841	0.267941794528614
ebi-a-GCST90027487	finngen_R12_E4_LACTONAS	Lactose intolerance, other/unspecified || id:finngen_R12_E4_LACTONAS	Gut bacterial pathway abundance (KETOGLUCONMET.PWY..ketogluconate.metabolism)	Weighted median	10	-0.14902699832995	0.14744719760686	0.312153167367894
ebi-a-GCST90027487	finngen_R12_E4_LACTONAS	Lactose intolerance, other/unspecified || id:finngen_R12_E4_LACTONAS	Gut bacterial pathway abundance (KETOGLUCONMET.PWY..ketogluconate.metabolism)	Weighted mode	10	-0.214283649342583	0.224570686015824	0.364910335388617
ebi-a-GCST90027488	finngen_R12_E4_LACTONAS	Lactose intolerance, other/unspecified || id:finngen_R12_E4_LACTONAS	Gut bacterial pathway abundance (LACTOSECAT.PWY..lactose.and.galactose.degradation.I)	Inverse variance weighted	9	0.029919310301182	0.210577524184233	0.887015106399504
ebi-a-GCST90027488	finngen_R12_E4_LACTONAS	Lactose intolerance, other/unspecified || id:finngen_R12_E4_LACTONAS	Gut bacterial pathway abundance (LACTOSECAT.PWY..lactose.and.galactose.degradation.I)	MR Egger	9	0.739712994121661	0.738959824369597	0.350156868104682
ebi-a-GCST90027488	finngen_R12_E4_LACTONAS	Lactose intolerance, other/unspecified || id:finngen_R12_E4_LACTONAS	Gut bacterial pathway abundance (LACTOSECAT.PWY..lactose.and.galactose.degradation.I)	Simple mode	9	-0.107847781911286	0.414116986675187	0.801111249025822
ebi-a-GCST90027488	finngen_R12_E4_LACTONAS	Lactose intolerance, other/unspecified || id:finngen_R12_E4_LACTONAS	Gut bacterial pathway abundance (LACTOSECAT.PWY..lactose.and.galactose.degradation.I)	Weighted median	9	-0.14060954155552	0.272651168402763	0.606055412850473
ebi-a-GCST90027488	finngen_R12_E4_LACTONAS	Lactose intolerance, other/unspecified || id:finngen_R12_E4_LACTONAS	Gut bacterial pathway abundance (LACTOSECAT.PWY..lactose.and.galactose.degradation.I)	Weighted mode	9	-0.107847781911286	0.394954644854591	0.791720842038035
ebi-a-GCST90027489	finngen_R12_E4_LACTONAS	Lactose intolerance, other/unspecified || id:finngen_R12_E4_LACTONAS	Gut bacterial pathway abundance (METHGLYUT.PWY..superpathway.of.methylglyoxal.degradation)	Inverse variance weighted	9	-0.0772239259908865	0.0965696470550137	0.423901560752614
ebi-a-GCST90027489	finngen_R12_E4_LACTONAS	Lactose intolerance, other/unspecified || id:finngen_R12_E4_LACTONAS	Gut bacterial pathway abundance (METHGLYUT.PWY..superpathway.of.methylglyoxal.degradation)	MR Egger	9	-0.431559708898041	0.35015290244386	0.25755217678818
ebi-a-GCST90027489	finngen_R12_E4_LACTONAS	Lactose intolerance, other/unspecified || id:finngen_R12_E4_LACTONAS	Gut bacterial pathway abundance (METHGLYUT.PWY..superpathway.of.methylglyoxal.degradation)	Simple mode	9	-0.104631307320787	0.183590570783102	0.584379477594465
ebi-a-GCST90027489	finngen_R12_E4_LACTONAS	Lactose intolerance, other/unspecified || id:finngen_R12_E4_LACTONAS	Gut bacterial pathway abundance (METHGLYUT.PWY..superpathway.of.methylglyoxal.degradation)	Weighted median	9	-0.0905693585660295	0.12139107248249	0.455609599877303
ebi-a-GCST90027489	finngen_R12_E4_LACTONAS	Lactose intolerance, other/unspecified || id:finngen_R12_E4_LACTONAS	Gut bacterial pathway abundance (METHGLYUT.PWY..superpathway.of.methylglyoxal.degradation)	Weighted mode	9	-0.0898056919682073	0.172829253968974	0.617394913621414
ebi-a-GCST90027490	finngen_R12_E4_LACTONAS	Lactose intolerance, other/unspecified || id:finngen_R12_E4_LACTONAS	Gut bacterial pathway abundance (NAGLIPASYN.PWY..lipid.IVA.biosynthesis)	Inverse variance weighted	10	0.254634232602657	0.18163306318111	0.160940438551125
ebi-a-GCST90027490	finngen_R12_E4_LACTONAS	Lactose intolerance, other/unspecified || id:finngen_R12_E4_LACTONAS	Gut bacterial pathway abundance (NAGLIPASYN.PWY..lipid.IVA.biosynthesis)	MR Egger	10	-0.281166890775041	0.720063856665581	0.706377180499374
ebi-a-GCST90027490	finngen_R12_E4_LACTONAS	Lactose intolerance, other/unspecified || id:finngen_R12_E4_LACTONAS	Gut bacterial pathway abundance (NAGLIPASYN.PWY..lipid.IVA.biosynthesis)	Simple mode	10	-0.0556749082670456	0.409597082942592	0.894871499447456
ebi-a-GCST90027490	finngen_R12_E4_LACTONAS	Lactose intolerance, other/unspecified || id:finngen_R12_E4_LACTONAS	Gut bacterial pathway abundance (NAGLIPASYN.PWY..lipid.IVA.biosynthesis)	Weighted median	10	0.127909325273251	0.236086159843122	0.587962583594335
ebi-a-GCST90027490	finngen_R12_E4_LACTONAS	Lactose intolerance, other/unspecified || id:finngen_R12_E4_LACTONAS	Gut bacterial pathway abundance (NAGLIPASYN.PWY..lipid.IVA.biosynthesis)	Weighted mode	10	-0.0556749082670456	0.388671335586867	0.889253199117801
ebi-a-GCST90027491	finngen_R12_E4_LACTONAS	Lactose intolerance, other/unspecified || id:finngen_R12_E4_LACTONAS	Gut bacterial pathway abundance (NONMEVIPP.PWY..methylerythritol.phosphate.pathway.I)	Inverse variance weighted	11	-0.0751278017201899	0.174481878806755	0.666776310441599
ebi-a-GCST90027491	finngen_R12_E4_LACTONAS	Lactose intolerance, other/unspecified || id:finngen_R12_E4_LACTONAS	Gut bacterial pathway abundance (NONMEVIPP.PWY..methylerythritol.phosphate.pathway.I)	MR Egger	11	-1.31416577085685	0.801125758093209	0.135342079258736
ebi-a-GCST90027491	finngen_R12_E4_LACTONAS	Lactose intolerance, other/unspecified || id:finngen_R12_E4_LACTONAS	Gut bacterial pathway abundance (NONMEVIPP.PWY..methylerythritol.phosphate.pathway.I)	Simple mode	11	0.0401325462547435	0.371238956732041	0.916051220383856
ebi-a-GCST90027491	finngen_R12_E4_LACTONAS	Lactose intolerance, other/unspecified || id:finngen_R12_E4_LACTONAS	Gut bacterial pathway abundance (NONMEVIPP.PWY..methylerythritol.phosphate.pathway.I)	Weighted median	11	0.000269314869807113	0.226070892109893	0.999049492290746
ebi-a-GCST90027491	finngen_R12_E4_LACTONAS	Lactose intolerance, other/unspecified || id:finngen_R12_E4_LACTONAS	Gut bacterial pathway abundance (NONMEVIPP.PWY..methylerythritol.phosphate.pathway.I)	Weighted mode	11	0.0544637071805214	0.355848175105424	0.88140062294113
ebi-a-GCST90027492	finngen_R12_E4_LACTONAS	Lactose intolerance, other/unspecified || id:finngen_R12_E4_LACTONAS	Gut bacterial pathway abundance (NONOXIPENT.PWY..pentose.phosphate.pathway..non.oxidative.branch.)	Inverse variance weighted	6	0.310444158888026	0.321206838916448	0.333797551825439
ebi-a-GCST90027492	finngen_R12_E4_LACTONAS	Lactose intolerance, other/unspecified || id:finngen_R12_E4_LACTONAS	Gut bacterial pathway abundance (NONOXIPENT.PWY..pentose.phosphate.pathway..non.oxidative.branch.)	MR Egger	6	-2.08245565026911	0.92091864606128	0.0865577641482272
ebi-a-GCST90027492	finngen_R12_E4_LACTONAS	Lactose intolerance, other/unspecified || id:finngen_R12_E4_LACTONAS	Gut bacterial pathway abundance (NONOXIPENT.PWY..pentose.phosphate.pathway..non.oxidative.branch.)	Simple mode	6	0.657794936205558	0.607483903494529	0.328321716407369
ebi-a-GCST90027492	finngen_R12_E4_LACTONAS	Lactose intolerance, other/unspecified || id:finngen_R12_E4_LACTONAS	Gut bacterial pathway abundance (NONOXIPENT.PWY..pentose.phosphate.pathway..non.oxidative.branch.)	Weighted median	6	0.209729899486968	0.307677047247991	0.495456507821199
ebi-a-GCST90027492	finngen_R12_E4_LACTONAS	Lactose intolerance, other/unspecified || id:finngen_R12_E4_LACTONAS	Gut bacterial pathway abundance (NONOXIPENT.PWY..pentose.phosphate.pathway..non.oxidative.branch.)	Weighted mode	6	-0.252219365746771	0.392047496482928	0.548344207860536
ebi-a-GCST90027493	finngen_R12_E4_LACTONAS	Lactose intolerance, other/unspecified || id:finngen_R12_E4_LACTONAS	Gut bacterial pathway abundance (ORNDEG.PWY..superpathway.of.ornithine.degradation)	Inverse variance weighted	7	-0.00482435181260405	0.0784218174722869	0.950946695415862
ebi-a-GCST90027493	finngen_R12_E4_LACTONAS	Lactose intolerance, other/unspecified || id:finngen_R12_E4_LACTONAS	Gut bacterial pathway abundance (ORNDEG.PWY..superpathway.of.ornithine.degradation)	MR Egger	7	-0.106217542380164	0.310056637659061	0.745850113197719
ebi-a-GCST90027493	finngen_R12_E4_LACTONAS	Lactose intolerance, other/unspecified || id:finngen_R12_E4_LACTONAS	Gut bacterial pathway abundance (ORNDEG.PWY..superpathway.of.ornithine.degradation)	Simple mode	7	-0.126159502746189	0.166801470222597	0.478077367975658
ebi-a-GCST90027493	finngen_R12_E4_LACTONAS	Lactose intolerance, other/unspecified || id:finngen_R12_E4_LACTONAS	Gut bacterial pathway abundance (ORNDEG.PWY..superpathway.of.ornithine.degradation)	Weighted median	7	-0.0457504594936412	0.107460567938366	0.670295973636072
ebi-a-GCST90027493	finngen_R12_E4_LACTONAS	Lactose intolerance, other/unspecified || id:finngen_R12_E4_LACTONAS	Gut bacterial pathway abundance (ORNDEG.PWY..superpathway.of.ornithine.degradation)	Weighted mode	7	-0.126159502746189	0.169473649899916	0.48474639478459
ebi-a-GCST90027494	finngen_R12_E4_LACTONAS	Lactose intolerance, other/unspecified || id:finngen_R12_E4_LACTONAS	Gut bacterial pathway abundance (P105.PWY..TCA.cycle.IV..2.oxoglutarate.decarboxylase.)	Inverse variance weighted	8	0.0189107397951998	0.175417436189394	0.914150995722477
ebi-a-GCST90027494	finngen_R12_E4_LACTONAS	Lactose intolerance, other/unspecified || id:finngen_R12_E4_LACTONAS	Gut bacterial pathway abundance (P105.PWY..TCA.cycle.IV..2.oxoglutarate.decarboxylase.)	MR Egger	8	0.567955375930563	0.835348169067054	0.521919739171755
ebi-a-GCST90027494	finngen_R12_E4_LACTONAS	Lactose intolerance, other/unspecified || id:finngen_R12_E4_LACTONAS	Gut bacterial pathway abundance (P105.PWY..TCA.cycle.IV..2.oxoglutarate.decarboxylase.)	Simple mode	8	0.00198080802528411	0.264667078461203	0.994237394209715
ebi-a-GCST90027494	finngen_R12_E4_LACTONAS	Lactose intolerance, other/unspecified || id:finngen_R12_E4_LACTONAS	Gut bacterial pathway abundance (P105.PWY..TCA.cycle.IV..2.oxoglutarate.decarboxylase.)	Weighted median	8	0.0239569656742629	0.186887043412837	0.897998971094667
ebi-a-GCST90027494	finngen_R12_E4_LACTONAS	Lactose intolerance, other/unspecified || id:finngen_R12_E4_LACTONAS	Gut bacterial pathway abundance (P105.PWY..TCA.cycle.IV..2.oxoglutarate.decarboxylase.)	Weighted mode	8	0.0168511335561097	0.209341331871318	0.938095870386351
ebi-a-GCST90027495	finngen_R12_E4_LACTONAS	Lactose intolerance, other/unspecified || id:finngen_R12_E4_LACTONAS	Gut bacterial pathway abundance (P108.PWY..pyruvate.fermentation.to.propanoate.I)	Inverse variance weighted	13	0.00203076444004272	0.153579665430072	0.989449981070992
ebi-a-GCST90027495	finngen_R12_E4_LACTONAS	Lactose intolerance, other/unspecified || id:finngen_R12_E4_LACTONAS	Gut bacterial pathway abundance (P108.PWY..pyruvate.fermentation.to.propanoate.I)	MR Egger	13	0.162758795476254	0.807658578904398	0.843970703303973
ebi-a-GCST90027495	finngen_R12_E4_LACTONAS	Lactose intolerance, other/unspecified || id:finngen_R12_E4_LACTONAS	Gut bacterial pathway abundance (P108.PWY..pyruvate.fermentation.to.propanoate.I)	Simple mode	13	0.101098120164258	0.338766916747257	0.770479686423059
ebi-a-GCST90027495	finngen_R12_E4_LACTONAS	Lactose intolerance, other/unspecified || id:finngen_R12_E4_LACTONAS	Gut bacterial pathway abundance (P108.PWY..pyruvate.fermentation.to.propanoate.I)	Weighted median	13	0.0493536436987807	0.203258016668541	0.808150436270188
ebi-a-GCST90027495	finngen_R12_E4_LACTONAS	Lactose intolerance, other/unspecified || id:finngen_R12_E4_LACTONAS	Gut bacterial pathway abundance (P108.PWY..pyruvate.fermentation.to.propanoate.I)	Weighted mode	13	0.0841747295052775	0.317312555296315	0.795300583012476
ebi-a-GCST90027496	finngen_R12_E4_LACTONAS	Lactose intolerance, other/unspecified || id:finngen_R12_E4_LACTONAS	Gut bacterial pathway abundance (P122.PWY..heterolactic.fermentation)	Inverse variance weighted	4	0.170453515228419	0.186149508407292	0.359834382015537
ebi-a-GCST90027496	finngen_R12_E4_LACTONAS	Lactose intolerance, other/unspecified || id:finngen_R12_E4_LACTONAS	Gut bacterial pathway abundance (P122.PWY..heterolactic.fermentation)	MR Egger	4	0.1882543988377	1.00575327650057	0.868789771944036
ebi-a-GCST90027496	finngen_R12_E4_LACTONAS	Lactose intolerance, other/unspecified || id:finngen_R12_E4_LACTONAS	Gut bacterial pathway abundance (P122.PWY..heterolactic.fermentation)	Simple mode	4	0.37716585738911	0.281828975087462	0.273195496070838
ebi-a-GCST90027496	finngen_R12_E4_LACTONAS	Lactose intolerance, other/unspecified || id:finngen_R12_E4_LACTONAS	Gut bacterial pathway abundance (P122.PWY..heterolactic.fermentation)	Weighted median	4	0.232596328493494	0.179604451957987	0.195303782558277
ebi-a-GCST90027496	finngen_R12_E4_LACTONAS	Lactose intolerance, other/unspecified || id:finngen_R12_E4_LACTONAS	Gut bacterial pathway abundance (P122.PWY..heterolactic.fermentation)	Weighted mode	4	0.385689108458974	0.232561568576586	0.195809765541684
ebi-a-GCST90027497	finngen_R12_E4_LACTONAS	Lactose intolerance, other/unspecified || id:finngen_R12_E4_LACTONAS	Gut bacterial pathway abundance (P161.PWY..acetylene.degradation)	Inverse variance weighted	5	-0.224665582762557	0.262486118141948	0.392045267397319
ebi-a-GCST90027497	finngen_R12_E4_LACTONAS	Lactose intolerance, other/unspecified || id:finngen_R12_E4_LACTONAS	Gut bacterial pathway abundance (P161.PWY..acetylene.degradation)	MR Egger	5	0.0564545006174349	2.42272064207728	0.982872565181751
ebi-a-GCST90027497	finngen_R12_E4_LACTONAS	Lactose intolerance, other/unspecified || id:finngen_R12_E4_LACTONAS	Gut bacterial pathway abundance (P161.PWY..acetylene.degradation)	Simple mode	5	-0.188919439667268	0.405351313088863	0.665418192136192
ebi-a-GCST90027497	finngen_R12_E4_LACTONAS	Lactose intolerance, other/unspecified || id:finngen_R12_E4_LACTONAS	Gut bacterial pathway abundance (P161.PWY..acetylene.degradation)	Weighted median	5	-0.196312661981177	0.291751115516159	0.501025444019161
ebi-a-GCST90027497	finngen_R12_E4_LACTONAS	Lactose intolerance, other/unspecified || id:finngen_R12_E4_LACTONAS	Gut bacterial pathway abundance (P161.PWY..acetylene.degradation)	Weighted mode	5	-0.188417351503318	0.374969370183238	0.641728004462772
ebi-a-GCST90027498	finngen_R12_E4_LACTONAS	Lactose intolerance, other/unspecified || id:finngen_R12_E4_LACTONAS	Gut bacterial pathway abundance (P162.PWY..L.glutamate.degradation.V..via.hydroxyglutarate.)	Inverse variance weighted	11	-0.00917434911734751	0.216150433943934	0.966144531359353
ebi-a-GCST90027498	finngen_R12_E4_LACTONAS	Lactose intolerance, other/unspecified || id:finngen_R12_E4_LACTONAS	Gut bacterial pathway abundance (P162.PWY..L.glutamate.degradation.V..via.hydroxyglutarate.)	MR Egger	11	-0.411879977980183	0.815647058206451	0.625710342776271
ebi-a-GCST90027498	finngen_R12_E4_LACTONAS	Lactose intolerance, other/unspecified || id:finngen_R12_E4_LACTONAS	Gut bacterial pathway abundance (P162.PWY..L.glutamate.degradation.V..via.hydroxyglutarate.)	Simple mode	11	-0.0886237109587849	0.323348342533578	0.789600445828875
ebi-a-GCST90027498	finngen_R12_E4_LACTONAS	Lactose intolerance, other/unspecified || id:finngen_R12_E4_LACTONAS	Gut bacterial pathway abundance (P162.PWY..L.glutamate.degradation.V..via.hydroxyglutarate.)	Weighted median	11	-0.0948918186925392	0.224411142547753	0.672406112494584
ebi-a-GCST90027498	finngen_R12_E4_LACTONAS	Lactose intolerance, other/unspecified || id:finngen_R12_E4_LACTONAS	Gut bacterial pathway abundance (P162.PWY..L.glutamate.degradation.V..via.hydroxyglutarate.)	Weighted mode	11	-0.107979264617353	0.295339194700115	0.722270549632462
ebi-a-GCST90027499	finngen_R12_E4_LACTONAS	Lactose intolerance, other/unspecified || id:finngen_R12_E4_LACTONAS	Gut bacterial pathway abundance (P164.PWY..purine.nucleobases.degradation.I..anaerobic.)	Inverse variance weighted	12	-0.0283377069474981	0.129317980426364	0.826547228546244
ebi-a-GCST90027499	finngen_R12_E4_LACTONAS	Lactose intolerance, other/unspecified || id:finngen_R12_E4_LACTONAS	Gut bacterial pathway abundance (P164.PWY..purine.nucleobases.degradation.I..anaerobic.)	MR Egger	12	0.581477943599408	0.568398675062523	0.330413331953334
ebi-a-GCST90027499	finngen_R12_E4_LACTONAS	Lactose intolerance, other/unspecified || id:finngen_R12_E4_LACTONAS	Gut bacterial pathway abundance (P164.PWY..purine.nucleobases.degradation.I..anaerobic.)	Simple mode	12	-0.11817852106088	0.252831478766044	0.649322370233834
ebi-a-GCST90027499	finngen_R12_E4_LACTONAS	Lactose intolerance, other/unspecified || id:finngen_R12_E4_LACTONAS	Gut bacterial pathway abundance (P164.PWY..purine.nucleobases.degradation.I..anaerobic.)	Weighted median	12	-0.0628325901615694	0.167639158748536	0.707802854424571
ebi-a-GCST90027499	finngen_R12_E4_LACTONAS	Lactose intolerance, other/unspecified || id:finngen_R12_E4_LACTONAS	Gut bacterial pathway abundance (P164.PWY..purine.nucleobases.degradation.I..anaerobic.)	Weighted mode	12	-0.0606604112063853	0.233565870701907	0.799880821482999
ebi-a-GCST90027500	finngen_R12_E4_LACTONAS	Lactose intolerance, other/unspecified || id:finngen_R12_E4_LACTONAS	Gut bacterial pathway abundance (P23.PWY..reductive.TCA.cycle.I)	Inverse variance weighted	10	0.124374941983785	0.0848397320895774	0.142648624860982
ebi-a-GCST90027500	finngen_R12_E4_LACTONAS	Lactose intolerance, other/unspecified || id:finngen_R12_E4_LACTONAS	Gut bacterial pathway abundance (P23.PWY..reductive.TCA.cycle.I)	MR Egger	10	-0.495920448151037	0.539952701189024	0.385236668632054
ebi-a-GCST90027500	finngen_R12_E4_LACTONAS	Lactose intolerance, other/unspecified || id:finngen_R12_E4_LACTONAS	Gut bacterial pathway abundance (P23.PWY..reductive.TCA.cycle.I)	Simple mode	10	0.0229204115401072	0.20312336736446	0.912634356757508
ebi-a-GCST90027500	finngen_R12_E4_LACTONAS	Lactose intolerance, other/unspecified || id:finngen_R12_E4_LACTONAS	Gut bacterial pathway abundance (P23.PWY..reductive.TCA.cycle.I)	Weighted median	10	0.052185569767102	0.117144964364749	0.655973952102623
ebi-a-GCST90027500	finngen_R12_E4_LACTONAS	Lactose intolerance, other/unspecified || id:finngen_R12_E4_LACTONAS	Gut bacterial pathway abundance (P23.PWY..reductive.TCA.cycle.I)	Weighted mode	10	-0.00706210069246294	0.195459451501423	0.971966775904083
ebi-a-GCST90027501	finngen_R12_E4_LACTONAS	Lactose intolerance, other/unspecified || id:finngen_R12_E4_LACTONAS	Gut bacterial pathway abundance (P42.PWY..incomplete.reductive.TCA.cycle)	Inverse variance weighted	14	0.0402772310151519	0.194969575085691	0.836336213775117
ebi-a-GCST90027501	finngen_R12_E4_LACTONAS	Lactose intolerance, other/unspecified || id:finngen_R12_E4_LACTONAS	Gut bacterial pathway abundance (P42.PWY..incomplete.reductive.TCA.cycle)	MR Egger	14	1.02056752999125	0.938240978975323	0.29807245402186
ebi-a-GCST90027501	finngen_R12_E4_LACTONAS	Lactose intolerance, other/unspecified || id:finngen_R12_E4_LACTONAS	Gut bacterial pathway abundance (P42.PWY..incomplete.reductive.TCA.cycle)	Simple mode	14	-0.0776963016647994	0.501362224349961	0.879224907655484
ebi-a-GCST90027501	finngen_R12_E4_LACTONAS	Lactose intolerance, other/unspecified || id:finngen_R12_E4_LACTONAS	Gut bacterial pathway abundance (P42.PWY..incomplete.reductive.TCA.cycle)	Weighted median	14	0.00262551170512572	0.240234201398612	0.991280119400644
ebi-a-GCST90027501	finngen_R12_E4_LACTONAS	Lactose intolerance, other/unspecified || id:finngen_R12_E4_LACTONAS	Gut bacterial pathway abundance (P42.PWY..incomplete.reductive.TCA.cycle)	Weighted mode	14	-0.130331112227239	0.47868849812059	0.789693104605222
ebi-a-GCST90027502	finngen_R12_E4_LACTONAS	Lactose intolerance, other/unspecified || id:finngen_R12_E4_LACTONAS	Gut bacterial pathway abundance (P441.PWY..superpathway.of.N.acetylneuraminate.degradation)	Inverse variance weighted	12	-0.181893368638241	0.170504175407422	0.286063445160097
ebi-a-GCST90027502	finngen_R12_E4_LACTONAS	Lactose intolerance, other/unspecified || id:finngen_R12_E4_LACTONAS	Gut bacterial pathway abundance (P441.PWY..superpathway.of.N.acetylneuraminate.degradation)	MR Egger	12	-0.432119084203881	0.503771103254513	0.411106855073838
ebi-a-GCST90027502	finngen_R12_E4_LACTONAS	Lactose intolerance, other/unspecified || id:finngen_R12_E4_LACTONAS	Gut bacterial pathway abundance (P441.PWY..superpathway.of.N.acetylneuraminate.degradation)	Simple mode	12	-0.031060221786551	0.396171622596343	0.938917145704337
ebi-a-GCST90027502	finngen_R12_E4_LACTONAS	Lactose intolerance, other/unspecified || id:finngen_R12_E4_LACTONAS	Gut bacterial pathway abundance (P441.PWY..superpathway.of.N.acetylneuraminate.degradation)	Weighted median	12	-0.0626617373540253	0.238915919468706	0.793109226312098
ebi-a-GCST90027502	finngen_R12_E4_LACTONAS	Lactose intolerance, other/unspecified || id:finngen_R12_E4_LACTONAS	Gut bacterial pathway abundance (P441.PWY..superpathway.of.N.acetylneuraminate.degradation)	Weighted mode	12	-0.031060221786551	0.36810803883531	0.934271963185712
ebi-a-GCST90027503	finngen_R12_E4_LACTONAS	Lactose intolerance, other/unspecified || id:finngen_R12_E4_LACTONAS	Gut bacterial pathway abundance (P461.PWY..hexitol.fermentation.to.lactate..formate..ethanol.and.acetate)	Inverse variance weighted	17	-0.0594674465184187	0.137829113487225	0.666135528188888
ebi-a-GCST90027503	finngen_R12_E4_LACTONAS	Lactose intolerance, other/unspecified || id:finngen_R12_E4_LACTONAS	Gut bacterial pathway abundance (P461.PWY..hexitol.fermentation.to.lactate..formate..ethanol.and.acetate)	MR Egger	17	0.434929866333709	0.53923088044297	0.432514667414398
ebi-a-GCST90027503	finngen_R12_E4_LACTONAS	Lactose intolerance, other/unspecified || id:finngen_R12_E4_LACTONAS	Gut bacterial pathway abundance (P461.PWY..hexitol.fermentation.to.lactate..formate..ethanol.and.acetate)	Simple mode	17	-0.110658711690368	0.289688765133264	0.707493402054057
ebi-a-GCST90027503	finngen_R12_E4_LACTONAS	Lactose intolerance, other/unspecified || id:finngen_R12_E4_LACTONAS	Gut bacterial pathway abundance (P461.PWY..hexitol.fermentation.to.lactate..formate..ethanol.and.acetate)	Weighted median	17	-0.0801323244643997	0.181170824236082	0.658270258303841
ebi-a-GCST90027503	finngen_R12_E4_LACTONAS	Lactose intolerance, other/unspecified || id:finngen_R12_E4_LACTONAS	Gut bacterial pathway abundance (P461.PWY..hexitol.fermentation.to.lactate..formate..ethanol.and.acetate)	Weighted mode	17	-0.119177407402471	0.283927626143378	0.680253286152577
ebi-a-GCST90027504	finngen_R12_E4_LACTONAS	Lactose intolerance, other/unspecified || id:finngen_R12_E4_LACTONAS	Gut bacterial pathway abundance (PANTO.PWY..phosphopantothenate.biosynthesis.I)	Inverse variance weighted	11	-0.187429740242641	0.229192418320066	0.413480915446285
ebi-a-GCST90027504	finngen_R12_E4_LACTONAS	Lactose intolerance, other/unspecified || id:finngen_R12_E4_LACTONAS	Gut bacterial pathway abundance (PANTO.PWY..phosphopantothenate.biosynthesis.I)	MR Egger	11	-1.15023625597279	1.05246054464377	0.302825680438715
ebi-a-GCST90027504	finngen_R12_E4_LACTONAS	Lactose intolerance, other/unspecified || id:finngen_R12_E4_LACTONAS	Gut bacterial pathway abundance (PANTO.PWY..phosphopantothenate.biosynthesis.I)	Simple mode	11	-0.437807588691892	0.352451267092688	0.242512254055648
ebi-a-GCST90027504	finngen_R12_E4_LACTONAS	Lactose intolerance, other/unspecified || id:finngen_R12_E4_LACTONAS	Gut bacterial pathway abundance (PANTO.PWY..phosphopantothenate.biosynthesis.I)	Weighted median	11	-0.48892111536577	0.24822399114685	0.048875387117467
ebi-a-GCST90027504	finngen_R12_E4_LACTONAS	Lactose intolerance, other/unspecified || id:finngen_R12_E4_LACTONAS	Gut bacterial pathway abundance (PANTO.PWY..phosphopantothenate.biosynthesis.I)	Weighted mode	11	-0.460713108894962	0.344158013648669	0.210315973838821
ebi-a-GCST90027505	finngen_R12_E4_LACTONAS	Lactose intolerance, other/unspecified || id:finngen_R12_E4_LACTONAS	Gut bacterial pathway abundance (PANTOSYN.PWY..pantothenate.and.coenzyme.A.biosynthesis.I)	Inverse variance weighted	9	-0.0570537360442628	0.271131957656471	0.833333697257
ebi-a-GCST90027505	finngen_R12_E4_LACTONAS	Lactose intolerance, other/unspecified || id:finngen_R12_E4_LACTONAS	Gut bacterial pathway abundance (PANTOSYN.PWY..pantothenate.and.coenzyme.A.biosynthesis.I)	MR Egger	9	0.274038612151517	1.24527585642688	0.832102523517267
ebi-a-GCST90027505	finngen_R12_E4_LACTONAS	Lactose intolerance, other/unspecified || id:finngen_R12_E4_LACTONAS	Gut bacterial pathway abundance (PANTOSYN.PWY..pantothenate.and.coenzyme.A.biosynthesis.I)	Simple mode	9	-0.0716790417923625	0.437281186873212	0.873859933862732
ebi-a-GCST90027505	finngen_R12_E4_LACTONAS	Lactose intolerance, other/unspecified || id:finngen_R12_E4_LACTONAS	Gut bacterial pathway abundance (PANTOSYN.PWY..pantothenate.and.coenzyme.A.biosynthesis.I)	Weighted median	9	-0.0627601671236289	0.288550995675164	0.827817827809089
ebi-a-GCST90027505	finngen_R12_E4_LACTONAS	Lactose intolerance, other/unspecified || id:finngen_R12_E4_LACTONAS	Gut bacterial pathway abundance (PANTOSYN.PWY..pantothenate.and.coenzyme.A.biosynthesis.I)	Weighted mode	9	-0.053034453937272	0.434024349496212	0.905760433088775
ebi-a-GCST90027506	finngen_R12_E4_LACTONAS	Lactose intolerance, other/unspecified || id:finngen_R12_E4_LACTONAS	Gut bacterial pathway abundance (PENTOSE.P.PWY..pentose.phosphate.pathway)	Inverse variance weighted	13	-0.0927069376854587	0.153704112114128	0.54640759759591
ebi-a-GCST90027506	finngen_R12_E4_LACTONAS	Lactose intolerance, other/unspecified || id:finngen_R12_E4_LACTONAS	Gut bacterial pathway abundance (PENTOSE.P.PWY..pentose.phosphate.pathway)	MR Egger	13	0.499387531699454	0.569128542660966	0.398996004108994
ebi-a-GCST90027506	finngen_R12_E4_LACTONAS	Lactose intolerance, other/unspecified || id:finngen_R12_E4_LACTONAS	Gut bacterial pathway abundance (PENTOSE.P.PWY..pentose.phosphate.pathway)	Simple mode	13	0.0579104572375973	0.351931339509889	0.872037103481386
ebi-a-GCST90027506	finngen_R12_E4_LACTONAS	Lactose intolerance, other/unspecified || id:finngen_R12_E4_LACTONAS	Gut bacterial pathway abundance (PENTOSE.P.PWY..pentose.phosphate.pathway)	Weighted median	13	-0.0607365972618023	0.195124434044154	0.755594535438552
ebi-a-GCST90027506	finngen_R12_E4_LACTONAS	Lactose intolerance, other/unspecified || id:finngen_R12_E4_LACTONAS	Gut bacterial pathway abundance (PENTOSE.P.PWY..pentose.phosphate.pathway)	Weighted mode	13	0.115414690588949	0.352790794014699	0.749192419314106
ebi-a-GCST90027507	finngen_R12_E4_LACTONAS	Lactose intolerance, other/unspecified || id:finngen_R12_E4_LACTONAS	Gut bacterial pathway abundance (PEPTIDOGLYCANSYN.PWY..peptidoglycan.biosynthesis.I..meso.diaminopimelate.containing.)	Inverse variance weighted	10	0.000603429305229683	0.212390775899618	0.997733111165463
ebi-a-GCST90027507	finngen_R12_E4_LACTONAS	Lactose intolerance, other/unspecified || id:finngen_R12_E4_LACTONAS	Gut bacterial pathway abundance (PEPTIDOGLYCANSYN.PWY..peptidoglycan.biosynthesis.I..meso.diaminopimelate.containing.)	MR Egger	10	-0.277646863840984	0.697308201971818	0.700920027976194
ebi-a-GCST90027507	finngen_R12_E4_LACTONAS	Lactose intolerance, other/unspecified || id:finngen_R12_E4_LACTONAS	Gut bacterial pathway abundance (PEPTIDOGLYCANSYN.PWY..peptidoglycan.biosynthesis.I..meso.diaminopimelate.containing.)	Simple mode	10	0.188729141483371	0.464480304879313	0.693996916744754
ebi-a-GCST90027507	finngen_R12_E4_LACTONAS	Lactose intolerance, other/unspecified || id:finngen_R12_E4_LACTONAS	Gut bacterial pathway abundance (PEPTIDOGLYCANSYN.PWY..peptidoglycan.biosynthesis.I..meso.diaminopimelate.containing.)	Weighted median	10	0.0185102915501702	0.258505368133063	0.942916215719749
ebi-a-GCST90027507	finngen_R12_E4_LACTONAS	Lactose intolerance, other/unspecified || id:finngen_R12_E4_LACTONAS	Gut bacterial pathway abundance (PEPTIDOGLYCANSYN.PWY..peptidoglycan.biosynthesis.I..meso.diaminopimelate.containing.)	Weighted mode	10	0.0801230233808843	0.4539566440605	0.863809534508093
ebi-a-GCST90027508	finngen_R12_E4_LACTONAS	Lactose intolerance, other/unspecified || id:finngen_R12_E4_LACTONAS	Gut bacterial pathway abundance (PHOSLIPSYN.PWY..superpathway.of.phospholipid.biosynthesis.I..bacteria.)	Inverse variance weighted	13	0.0765370563846753	0.168352974380432	0.649380817978597
ebi-a-GCST90027508	finngen_R12_E4_LACTONAS	Lactose intolerance, other/unspecified || id:finngen_R12_E4_LACTONAS	Gut bacterial pathway abundance (PHOSLIPSYN.PWY..superpathway.of.phospholipid.biosynthesis.I..bacteria.)	MR Egger	13	1.67960654008717	0.745602752631845	0.0456745368154887
ebi-a-GCST90027508	finngen_R12_E4_LACTONAS	Lactose intolerance, other/unspecified || id:finngen_R12_E4_LACTONAS	Gut bacterial pathway abundance (PHOSLIPSYN.PWY..superpathway.of.phospholipid.biosynthesis.I..bacteria.)	Simple mode	13	0.0839146360698313	0.426906755897935	0.847458173662417
ebi-a-GCST90027508	finngen_R12_E4_LACTONAS	Lactose intolerance, other/unspecified || id:finngen_R12_E4_LACTONAS	Gut bacterial pathway abundance (PHOSLIPSYN.PWY..superpathway.of.phospholipid.biosynthesis.I..bacteria.)	Weighted median	13	0.05630818705435	0.227720589356387	0.804700236516481
ebi-a-GCST90027508	finngen_R12_E4_LACTONAS	Lactose intolerance, other/unspecified || id:finngen_R12_E4_LACTONAS	Gut bacterial pathway abundance (PHOSLIPSYN.PWY..superpathway.of.phospholipid.biosynthesis.I..bacteria.)	Weighted mode	13	0.0452925419412993	0.36453556076118	0.903176507444568
ebi-a-GCST90027509	finngen_R12_E4_LACTONAS	Lactose intolerance, other/unspecified || id:finngen_R12_E4_LACTONAS	Gut bacterial pathway abundance (POLYAMINSYN3.PWY..superpathway.of.polyamine.biosynthesis.II)	Inverse variance weighted	11	-0.103686714009354	0.130007960773808	0.42513674491028
ebi-a-GCST90027509	finngen_R12_E4_LACTONAS	Lactose intolerance, other/unspecified || id:finngen_R12_E4_LACTONAS	Gut bacterial pathway abundance (POLYAMINSYN3.PWY..superpathway.of.polyamine.biosynthesis.II)	MR Egger	11	-0.693933564059094	0.475511452072658	0.178474030936218
ebi-a-GCST90027509	finngen_R12_E4_LACTONAS	Lactose intolerance, other/unspecified || id:finngen_R12_E4_LACTONAS	Gut bacterial pathway abundance (POLYAMINSYN3.PWY..superpathway.of.polyamine.biosynthesis.II)	Simple mode	11	-0.227195557062829	0.257536004551184	0.39838389252105
ebi-a-GCST90027509	finngen_R12_E4_LACTONAS	Lactose intolerance, other/unspecified || id:finngen_R12_E4_LACTONAS	Gut bacterial pathway abundance (POLYAMINSYN3.PWY..superpathway.of.polyamine.biosynthesis.II)	Weighted median	11	-0.172431048950524	0.173646657523641	0.320710184519954
ebi-a-GCST90027509	finngen_R12_E4_LACTONAS	Lactose intolerance, other/unspecified || id:finngen_R12_E4_LACTONAS	Gut bacterial pathway abundance (POLYAMINSYN3.PWY..superpathway.of.polyamine.biosynthesis.II)	Weighted mode	11	-0.249534409288551	0.228748130084978	0.300916522164921
ebi-a-GCST90027510	finngen_R12_E4_LACTONAS	Lactose intolerance, other/unspecified || id:finngen_R12_E4_LACTONAS	Gut bacterial pathway abundance (POLYAMSYN.PWY..superpathway.of.polyamine.biosynthesis.I)	Inverse variance weighted	7	-0.0464256061866354	0.214711059573813	0.828813429724477
ebi-a-GCST90027510	finngen_R12_E4_LACTONAS	Lactose intolerance, other/unspecified || id:finngen_R12_E4_LACTONAS	Gut bacterial pathway abundance (POLYAMSYN.PWY..superpathway.of.polyamine.biosynthesis.I)	MR Egger	7	-0.0290542856464362	0.865048447234049	0.974506136515326
ebi-a-GCST90027510	finngen_R12_E4_LACTONAS	Lactose intolerance, other/unspecified || id:finngen_R12_E4_LACTONAS	Gut bacterial pathway abundance (POLYAMSYN.PWY..superpathway.of.polyamine.biosynthesis.I)	Simple mode	7	-0.443869987806971	0.44805003834478	0.360100702493882
ebi-a-GCST90027510	finngen_R12_E4_LACTONAS	Lactose intolerance, other/unspecified || id:finngen_R12_E4_LACTONAS	Gut bacterial pathway abundance (POLYAMSYN.PWY..superpathway.of.polyamine.biosynthesis.I)	Weighted median	7	-0.341847995103042	0.283047251123833	0.227146596254016
ebi-a-GCST90027510	finngen_R12_E4_LACTONAS	Lactose intolerance, other/unspecified || id:finngen_R12_E4_LACTONAS	Gut bacterial pathway abundance (POLYAMSYN.PWY..superpathway.of.polyamine.biosynthesis.I)	Weighted mode	7	-0.413329291233003	0.399083407459669	0.340270198750667
ebi-a-GCST90027511	finngen_R12_E4_LACTONAS	Lactose intolerance, other/unspecified || id:finngen_R12_E4_LACTONAS	Gut bacterial pathway abundance (POLYISOPRENSYN.PWY..polyisoprenoid.biosynthesis..E..coli.)	Inverse variance weighted	8	0.0431211071627755	0.205655907637282	0.833920561888632
ebi-a-GCST90027511	finngen_R12_E4_LACTONAS	Lactose intolerance, other/unspecified || id:finngen_R12_E4_LACTONAS	Gut bacterial pathway abundance (POLYISOPRENSYN.PWY..polyisoprenoid.biosynthesis..E..coli.)	MR Egger	8	0.941528666014155	0.945023358900039	0.3575710950611
ebi-a-GCST90027511	finngen_R12_E4_LACTONAS	Lactose intolerance, other/unspecified || id:finngen_R12_E4_LACTONAS	Gut bacterial pathway abundance (POLYISOPRENSYN.PWY..polyisoprenoid.biosynthesis..E..coli.)	Simple mode	8	-0.210434050931046	0.225614960222877	0.382013281366915
ebi-a-GCST90027511	finngen_R12_E4_LACTONAS	Lactose intolerance, other/unspecified || id:finngen_R12_E4_LACTONAS	Gut bacterial pathway abundance (POLYISOPRENSYN.PWY..polyisoprenoid.biosynthesis..E..coli.)	Weighted median	8	-0.146986350477814	0.182025850456812	0.419376967789408
ebi-a-GCST90027511	finngen_R12_E4_LACTONAS	Lactose intolerance, other/unspecified || id:finngen_R12_E4_LACTONAS	Gut bacterial pathway abundance (POLYISOPRENSYN.PWY..polyisoprenoid.biosynthesis..E..coli.)	Weighted mode	8	-0.210434050931046	0.225360775865413	0.381506539877635
ebi-a-GCST90027512	finngen_R12_E4_LACTONAS	Lactose intolerance, other/unspecified || id:finngen_R12_E4_LACTONAS	Gut bacterial pathway abundance (PPGPPMET.PWY..ppGpp.biosynthesis)	Inverse variance weighted	11	-0.174342923620043	0.154895601007873	0.260355550195142
ebi-a-GCST90027512	finngen_R12_E4_LACTONAS	Lactose intolerance, other/unspecified || id:finngen_R12_E4_LACTONAS	Gut bacterial pathway abundance (PPGPPMET.PWY..ppGpp.biosynthesis)	MR Egger	11	-0.560555114784322	0.632881200903957	0.398815554715401
ebi-a-GCST90027512	finngen_R12_E4_LACTONAS	Lactose intolerance, other/unspecified || id:finngen_R12_E4_LACTONAS	Gut bacterial pathway abundance (PPGPPMET.PWY..ppGpp.biosynthesis)	Simple mode	11	-0.315614221127117	0.344225850463872	0.380785642280613
ebi-a-GCST90027512	finngen_R12_E4_LACTONAS	Lactose intolerance, other/unspecified || id:finngen_R12_E4_LACTONAS	Gut bacterial pathway abundance (PPGPPMET.PWY..ppGpp.biosynthesis)	Weighted median	11	-0.254412724348512	0.210909701246832	0.227715815256994
ebi-a-GCST90027512	finngen_R12_E4_LACTONAS	Lactose intolerance, other/unspecified || id:finngen_R12_E4_LACTONAS	Gut bacterial pathway abundance (PPGPPMET.PWY..ppGpp.biosynthesis)	Weighted mode	11	-0.321990459220114	0.320750446998151	0.339115428452872
ebi-a-GCST90027513	finngen_R12_E4_LACTONAS	Lactose intolerance, other/unspecified || id:finngen_R12_E4_LACTONAS	Gut bacterial pathway abundance (PRPP.PWY..superpathway.of.histidine..purine..and.pyrimidine.biosynthesis)	Inverse variance weighted	14	-0.0931312060410116	0.163792795171219	0.569633332616713
ebi-a-GCST90027513	finngen_R12_E4_LACTONAS	Lactose intolerance, other/unspecified || id:finngen_R12_E4_LACTONAS	Gut bacterial pathway abundance (PRPP.PWY..superpathway.of.histidine..purine..and.pyrimidine.biosynthesis)	MR Egger	14	-0.849302740909286	0.718038083032853	0.259789754137478
ebi-a-GCST90027513	finngen_R12_E4_LACTONAS	Lactose intolerance, other/unspecified || id:finngen_R12_E4_LACTONAS	Gut bacterial pathway abundance (PRPP.PWY..superpathway.of.histidine..purine..and.pyrimidine.biosynthesis)	Simple mode	14	0.216713884180723	0.359856462384519	0.557384153363567
ebi-a-GCST90027513	finngen_R12_E4_LACTONAS	Lactose intolerance, other/unspecified || id:finngen_R12_E4_LACTONAS	Gut bacterial pathway abundance (PRPP.PWY..superpathway.of.histidine..purine..and.pyrimidine.biosynthesis)	Weighted median	14	-0.00698983887046212	0.212867610973118	0.973804927789575
ebi-a-GCST90027513	finngen_R12_E4_LACTONAS	Lactose intolerance, other/unspecified || id:finngen_R12_E4_LACTONAS	Gut bacterial pathway abundance (PRPP.PWY..superpathway.of.histidine..purine..and.pyrimidine.biosynthesis)	Weighted mode	14	0.154494802420676	0.348779437560699	0.66507723404468
ebi-a-GCST90027514	finngen_R12_E4_LACTONAS	Lactose intolerance, other/unspecified || id:finngen_R12_E4_LACTONAS	Gut bacterial pathway abundance (PWY0.1061..superpathway.of.L.alanine.biosynthesis)	Inverse variance weighted	10	0.117717995551625	0.167291201499209	0.481637578167742
ebi-a-GCST90027514	finngen_R12_E4_LACTONAS	Lactose intolerance, other/unspecified || id:finngen_R12_E4_LACTONAS	Gut bacterial pathway abundance (PWY0.1061..superpathway.of.L.alanine.biosynthesis)	MR Egger	10	-1.24457168455617	0.691275633485205	0.109486285728453
ebi-a-GCST90027514	finngen_R12_E4_LACTONAS	Lactose intolerance, other/unspecified || id:finngen_R12_E4_LACTONAS	Gut bacterial pathway abundance (PWY0.1061..superpathway.of.L.alanine.biosynthesis)	Simple mode	10	-0.115222965531068	0.343035168304281	0.744649917542755
ebi-a-GCST90027514	finngen_R12_E4_LACTONAS	Lactose intolerance, other/unspecified || id:finngen_R12_E4_LACTONAS	Gut bacterial pathway abundance (PWY0.1061..superpathway.of.L.alanine.biosynthesis)	Weighted median	10	-0.011013801578229	0.207060975415824	0.957579644714617
ebi-a-GCST90027514	finngen_R12_E4_LACTONAS	Lactose intolerance, other/unspecified || id:finngen_R12_E4_LACTONAS	Gut bacterial pathway abundance (PWY0.1061..superpathway.of.L.alanine.biosynthesis)	Weighted mode	10	-0.102867926259866	0.31515149219963	0.751578187091451
ebi-a-GCST90027515	finngen_R12_E4_LACTONAS	Lactose intolerance, other/unspecified || id:finngen_R12_E4_LACTONAS	Gut bacterial pathway abundance (PWY0.1241..ADP.L.glycero..beta..D.manno.heptose.biosynthesis)	Inverse variance weighted	8	-0.192576511705517	0.155331945007898	0.215058985805892
ebi-a-GCST90027515	finngen_R12_E4_LACTONAS	Lactose intolerance, other/unspecified || id:finngen_R12_E4_LACTONAS	Gut bacterial pathway abundance (PWY0.1241..ADP.L.glycero..beta..D.manno.heptose.biosynthesis)	MR Egger	8	-1.14923104389941	0.763421642384192	0.18293719340093
ebi-a-GCST90027515	finngen_R12_E4_LACTONAS	Lactose intolerance, other/unspecified || id:finngen_R12_E4_LACTONAS	Gut bacterial pathway abundance (PWY0.1241..ADP.L.glycero..beta..D.manno.heptose.biosynthesis)	Simple mode	8	-0.357508802823917	0.312182439739853	0.289769501955503
ebi-a-GCST90027515	finngen_R12_E4_LACTONAS	Lactose intolerance, other/unspecified || id:finngen_R12_E4_LACTONAS	Gut bacterial pathway abundance (PWY0.1241..ADP.L.glycero..beta..D.manno.heptose.biosynthesis)	Weighted median	8	-0.147090769736351	0.200934161454064	0.464147415410598
ebi-a-GCST90027515	finngen_R12_E4_LACTONAS	Lactose intolerance, other/unspecified || id:finngen_R12_E4_LACTONAS	Gut bacterial pathway abundance (PWY0.1241..ADP.L.glycero..beta..D.manno.heptose.biosynthesis)	Weighted mode	8	-0.304174358632862	0.323551417940188	0.378460388782354
ebi-a-GCST90027516	finngen_R12_E4_LACTONAS	Lactose intolerance, other/unspecified || id:finngen_R12_E4_LACTONAS	Gut bacterial pathway abundance (PWY0.1261..anhydromuropeptides.recycling)	Inverse variance weighted	8	-0.116377245192291	0.197663232715557	0.556018751184301
ebi-a-GCST90027516	finngen_R12_E4_LACTONAS	Lactose intolerance, other/unspecified || id:finngen_R12_E4_LACTONAS	Gut bacterial pathway abundance (PWY0.1261..anhydromuropeptides.recycling)	MR Egger	8	0.122227610059973	1.40292342372905	0.933408218657268
ebi-a-GCST90027516	finngen_R12_E4_LACTONAS	Lactose intolerance, other/unspecified || id:finngen_R12_E4_LACTONAS	Gut bacterial pathway abundance (PWY0.1261..anhydromuropeptides.recycling)	Simple mode	8	0.017773837661567	0.391313864253463	0.965040401592811
ebi-a-GCST90027516	finngen_R12_E4_LACTONAS	Lactose intolerance, other/unspecified || id:finngen_R12_E4_LACTONAS	Gut bacterial pathway abundance (PWY0.1261..anhydromuropeptides.recycling)	Weighted median	8	-0.0167547462042376	0.256310669350462	0.947880286267298
ebi-a-GCST90027516	finngen_R12_E4_LACTONAS	Lactose intolerance, other/unspecified || id:finngen_R12_E4_LACTONAS	Gut bacterial pathway abundance (PWY0.1261..anhydromuropeptides.recycling)	Weighted mode	8	0.017773837661567	0.364937410423114	0.962515844008384
ebi-a-GCST90027517	finngen_R12_E4_LACTONAS	Lactose intolerance, other/unspecified || id:finngen_R12_E4_LACTONAS	Gut bacterial pathway abundance (PWY0.1296..purine.ribonucleosides.degradation)	Inverse variance weighted	8	-0.087310052088568	0.239114637120223	0.715007735480582
ebi-a-GCST90027517	finngen_R12_E4_LACTONAS	Lactose intolerance, other/unspecified || id:finngen_R12_E4_LACTONAS	Gut bacterial pathway abundance (PWY0.1296..purine.ribonucleosides.degradation)	MR Egger	8	0.332073255788628	1.29807121913281	0.806633910778254
ebi-a-GCST90027517	finngen_R12_E4_LACTONAS	Lactose intolerance, other/unspecified || id:finngen_R12_E4_LACTONAS	Gut bacterial pathway abundance (PWY0.1296..purine.ribonucleosides.degradation)	Simple mode	8	0.165010554067417	0.463263966580878	0.732191049773266
ebi-a-GCST90027517	finngen_R12_E4_LACTONAS	Lactose intolerance, other/unspecified || id:finngen_R12_E4_LACTONAS	Gut bacterial pathway abundance (PWY0.1296..purine.ribonucleosides.degradation)	Weighted median	8	0.168648413856855	0.302234210727074	0.576840488434589
ebi-a-GCST90027517	finngen_R12_E4_LACTONAS	Lactose intolerance, other/unspecified || id:finngen_R12_E4_LACTONAS	Gut bacterial pathway abundance (PWY0.1296..purine.ribonucleosides.degradation)	Weighted mode	8	0.192203627119775	0.445391480697759	0.679055935560376
ebi-a-GCST90027518	finngen_R12_E4_LACTONAS	Lactose intolerance, other/unspecified || id:finngen_R12_E4_LACTONAS	Gut bacterial pathway abundance (PWY0.1297..superpathway.of.purine.deoxyribonucleosides.degradation)	Inverse variance weighted	10	0.13995623026061	0.181282368475881	0.440094034922038
ebi-a-GCST90027518	finngen_R12_E4_LACTONAS	Lactose intolerance, other/unspecified || id:finngen_R12_E4_LACTONAS	Gut bacterial pathway abundance (PWY0.1297..superpathway.of.purine.deoxyribonucleosides.degradation)	MR Egger	10	-0.371977794238871	0.893947363953817	0.688270315495323
ebi-a-GCST90027518	finngen_R12_E4_LACTONAS	Lactose intolerance, other/unspecified || id:finngen_R12_E4_LACTONAS	Gut bacterial pathway abundance (PWY0.1297..superpathway.of.purine.deoxyribonucleosides.degradation)	Simple mode	10	-0.0064859482776114	0.352345693710893	0.985715072008416
ebi-a-GCST90027518	finngen_R12_E4_LACTONAS	Lactose intolerance, other/unspecified || id:finngen_R12_E4_LACTONAS	Gut bacterial pathway abundance (PWY0.1297..superpathway.of.purine.deoxyribonucleosides.degradation)	Weighted median	10	0.106757152795029	0.219603712399566	0.626871123574986
ebi-a-GCST90027518	finngen_R12_E4_LACTONAS	Lactose intolerance, other/unspecified || id:finngen_R12_E4_LACTONAS	Gut bacterial pathway abundance (PWY0.1297..superpathway.of.purine.deoxyribonucleosides.degradation)	Weighted mode	10	0.0153053176082428	0.314604216600586	0.962261181276367
ebi-a-GCST90027519	finngen_R12_E4_LACTONAS	Lactose intolerance, other/unspecified || id:finngen_R12_E4_LACTONAS	Gut bacterial pathway abundance (PWY0.1298..superpathway.of.pyrimidine.deoxyribonucleosides.degradation)	Inverse variance weighted	14	0.0184846373341891	0.169868512639646	0.913347381184103
ebi-a-GCST90027519	finngen_R12_E4_LACTONAS	Lactose intolerance, other/unspecified || id:finngen_R12_E4_LACTONAS	Gut bacterial pathway abundance (PWY0.1298..superpathway.of.pyrimidine.deoxyribonucleosides.degradation)	MR Egger	14	-0.698657560461117	0.702955340562091	0.339897395168611
ebi-a-GCST90027519	finngen_R12_E4_LACTONAS	Lactose intolerance, other/unspecified || id:finngen_R12_E4_LACTONAS	Gut bacterial pathway abundance (PWY0.1298..superpathway.of.pyrimidine.deoxyribonucleosides.degradation)	Simple mode	14	0.0123984450744254	0.410830556371896	0.976382717764027
ebi-a-GCST90027519	finngen_R12_E4_LACTONAS	Lactose intolerance, other/unspecified || id:finngen_R12_E4_LACTONAS	Gut bacterial pathway abundance (PWY0.1298..superpathway.of.pyrimidine.deoxyribonucleosides.degradation)	Weighted median	14	0.0934875464440374	0.221231810455543	0.672603673956408
ebi-a-GCST90027519	finngen_R12_E4_LACTONAS	Lactose intolerance, other/unspecified || id:finngen_R12_E4_LACTONAS	Gut bacterial pathway abundance (PWY0.1298..superpathway.of.pyrimidine.deoxyribonucleosides.degradation)	Weighted mode	14	0.0590185626210398	0.374213341422462	0.877105783258592
ebi-a-GCST90027520	finngen_R12_E4_LACTONAS	Lactose intolerance, other/unspecified || id:finngen_R12_E4_LACTONAS	Gut bacterial pathway abundance (PWY0.1338..polymyxin.resistance)	Inverse variance weighted	10	-0.0447122733746728	0.0960222225189245	0.641469585262287
ebi-a-GCST90027520	finngen_R12_E4_LACTONAS	Lactose intolerance, other/unspecified || id:finngen_R12_E4_LACTONAS	Gut bacterial pathway abundance (PWY0.1338..polymyxin.resistance)	MR Egger	10	-0.436006747962223	0.53791197731281	0.441065542644913
ebi-a-GCST90027520	finngen_R12_E4_LACTONAS	Lactose intolerance, other/unspecified || id:finngen_R12_E4_LACTONAS	Gut bacterial pathway abundance (PWY0.1338..polymyxin.resistance)	Simple mode	10	-0.137510729981163	0.193512744678502	0.495331152338052
ebi-a-GCST90027520	finngen_R12_E4_LACTONAS	Lactose intolerance, other/unspecified || id:finngen_R12_E4_LACTONAS	Gut bacterial pathway abundance (PWY0.1338..polymyxin.resistance)	Weighted median	10	-0.0847910316717071	0.122678292105298	0.489461395623062
ebi-a-GCST90027520	finngen_R12_E4_LACTONAS	Lactose intolerance, other/unspecified || id:finngen_R12_E4_LACTONAS	Gut bacterial pathway abundance (PWY0.1338..polymyxin.resistance)	Weighted mode	10	-0.15077749511263	0.197967719436431	0.46577123110357
ebi-a-GCST90027521	finngen_R12_E4_LACTONAS	Lactose intolerance, other/unspecified || id:finngen_R12_E4_LACTONAS	Gut bacterial pathway abundance (PWY0.1415..superpathway.of.heme.biosynthesis.from.uroporphyrinogen.III)	Inverse variance weighted	9	-0.0552372037396883	0.168065819237225	0.742409580864301
ebi-a-GCST90027521	finngen_R12_E4_LACTONAS	Lactose intolerance, other/unspecified || id:finngen_R12_E4_LACTONAS	Gut bacterial pathway abundance (PWY0.1415..superpathway.of.heme.biosynthesis.from.uroporphyrinogen.III)	MR Egger	9	-0.329912658788354	0.712117282380355	0.657220160133203
ebi-a-GCST90027521	finngen_R12_E4_LACTONAS	Lactose intolerance, other/unspecified || id:finngen_R12_E4_LACTONAS	Gut bacterial pathway abundance (PWY0.1415..superpathway.of.heme.biosynthesis.from.uroporphyrinogen.III)	Simple mode	9	0.0845919497502024	0.282010838639059	0.771853954793486
ebi-a-GCST90027521	finngen_R12_E4_LACTONAS	Lactose intolerance, other/unspecified || id:finngen_R12_E4_LACTONAS	Gut bacterial pathway abundance (PWY0.1415..superpathway.of.heme.biosynthesis.from.uroporphyrinogen.III)	Weighted median	9	0.0671301548334576	0.169063341440789	0.691315083562192
ebi-a-GCST90027521	finngen_R12_E4_LACTONAS	Lactose intolerance, other/unspecified || id:finngen_R12_E4_LACTONAS	Gut bacterial pathway abundance (PWY0.1415..superpathway.of.heme.biosynthesis.from.uroporphyrinogen.III)	Weighted mode	9	0.103691129971714	0.24134840849705	0.678800296560224
ebi-a-GCST90027522	finngen_R12_E4_LACTONAS	Lactose intolerance, other/unspecified || id:finngen_R12_E4_LACTONAS	Gut bacterial pathway abundance (PWY0.1479..tRNA.processing)	Inverse variance weighted	10	0.00321897170216649	0.196585886430063	0.986935720045003
ebi-a-GCST90027522	finngen_R12_E4_LACTONAS	Lactose intolerance, other/unspecified || id:finngen_R12_E4_LACTONAS	Gut bacterial pathway abundance (PWY0.1479..tRNA.processing)	MR Egger	10	0.554262599719203	0.733993410955047	0.471813145493778
ebi-a-GCST90027522	finngen_R12_E4_LACTONAS	Lactose intolerance, other/unspecified || id:finngen_R12_E4_LACTONAS	Gut bacterial pathway abundance (PWY0.1479..tRNA.processing)	Simple mode	10	-0.181996368237521	0.351789475249651	0.617389458450292
ebi-a-GCST90027522	finngen_R12_E4_LACTONAS	Lactose intolerance, other/unspecified || id:finngen_R12_E4_LACTONAS	Gut bacterial pathway abundance (PWY0.1479..tRNA.processing)	Weighted median	10	-0.0636576596587576	0.234469158987365	0.786008851344986
ebi-a-GCST90027522	finngen_R12_E4_LACTONAS	Lactose intolerance, other/unspecified || id:finngen_R12_E4_LACTONAS	Gut bacterial pathway abundance (PWY0.1479..tRNA.processing)	Weighted mode	10	-0.189718206987949	0.330677412510148	0.580205585066416
ebi-a-GCST90027523	finngen_R12_E4_LACTONAS	Lactose intolerance, other/unspecified || id:finngen_R12_E4_LACTONAS	Gut bacterial pathway abundance (PWY0.1533..methylphosphonate.degradation.I)	Inverse variance weighted	6	0.192656482906072	0.158903272869892	0.225354112459346
ebi-a-GCST90027523	finngen_R12_E4_LACTONAS	Lactose intolerance, other/unspecified || id:finngen_R12_E4_LACTONAS	Gut bacterial pathway abundance (PWY0.1533..methylphosphonate.degradation.I)	MR Egger	6	0.584145251293868	0.903115805061193	0.552997991615511
ebi-a-GCST90027523	finngen_R12_E4_LACTONAS	Lactose intolerance, other/unspecified || id:finngen_R12_E4_LACTONAS	Gut bacterial pathway abundance (PWY0.1533..methylphosphonate.degradation.I)	Simple mode	6	0.10332375253111	0.282251212992053	0.729291276109776
ebi-a-GCST90027523	finngen_R12_E4_LACTONAS	Lactose intolerance, other/unspecified || id:finngen_R12_E4_LACTONAS	Gut bacterial pathway abundance (PWY0.1533..methylphosphonate.degradation.I)	Weighted median	6	0.0970975750937702	0.217268576060403	0.65494643829215
ebi-a-GCST90027523	finngen_R12_E4_LACTONAS	Lactose intolerance, other/unspecified || id:finngen_R12_E4_LACTONAS	Gut bacterial pathway abundance (PWY0.1533..methylphosphonate.degradation.I)	Weighted mode	6	0.0436290366555769	0.252272789568786	0.869478522954521
ebi-a-GCST90027524	finngen_R12_E4_LACTONAS	Lactose intolerance, other/unspecified || id:finngen_R12_E4_LACTONAS	Gut bacterial pathway abundance (PWY0.1586..peptidoglycan.maturation..meso.diaminopimelate.containing.)	Inverse variance weighted	9	0.1231234134326	0.201745082766102	0.541668384321439
ebi-a-GCST90027524	finngen_R12_E4_LACTONAS	Lactose intolerance, other/unspecified || id:finngen_R12_E4_LACTONAS	Gut bacterial pathway abundance (PWY0.1586..peptidoglycan.maturation..meso.diaminopimelate.containing.)	MR Egger	9	1.1356586518685	0.678192070363478	0.137935961010245
ebi-a-GCST90027524	finngen_R12_E4_LACTONAS	Lactose intolerance, other/unspecified || id:finngen_R12_E4_LACTONAS	Gut bacterial pathway abundance (PWY0.1586..peptidoglycan.maturation..meso.diaminopimelate.containing.)	Simple mode	9	0.377111976646298	0.39154368487515	0.363682042145628
ebi-a-GCST90027524	finngen_R12_E4_LACTONAS	Lactose intolerance, other/unspecified || id:finngen_R12_E4_LACTONAS	Gut bacterial pathway abundance (PWY0.1586..peptidoglycan.maturation..meso.diaminopimelate.containing.)	Weighted median	9	0.330816524532254	0.267255228414616	0.215779122757993
ebi-a-GCST90027524	finngen_R12_E4_LACTONAS	Lactose intolerance, other/unspecified || id:finngen_R12_E4_LACTONAS	Gut bacterial pathway abundance (PWY0.1586..peptidoglycan.maturation..meso.diaminopimelate.containing.)	Weighted mode	9	0.353499290504578	0.383156391438164	0.383198204430404
ebi-a-GCST90027525	finngen_R12_E4_LACTONAS	Lactose intolerance, other/unspecified || id:finngen_R12_E4_LACTONAS	Gut bacterial pathway abundance (PWY0.162..superpathway.of.pyrimidine.ribonucleotides.de.novo.biosynthesis)	Inverse variance weighted	13	-0.0841574957279061	0.164022455161043	0.607891717312825
ebi-a-GCST90027525	finngen_R12_E4_LACTONAS	Lactose intolerance, other/unspecified || id:finngen_R12_E4_LACTONAS	Gut bacterial pathway abundance (PWY0.162..superpathway.of.pyrimidine.ribonucleotides.de.novo.biosynthesis)	MR Egger	13	-0.263705125488719	0.604569174022037	0.671138348380913
ebi-a-GCST90027525	finngen_R12_E4_LACTONAS	Lactose intolerance, other/unspecified || id:finngen_R12_E4_LACTONAS	Gut bacterial pathway abundance (PWY0.162..superpathway.of.pyrimidine.ribonucleotides.de.novo.biosynthesis)	Simple mode	13	-0.0921534355523768	0.32835066058785	0.783754662147697
ebi-a-GCST90027525	finngen_R12_E4_LACTONAS	Lactose intolerance, other/unspecified || id:finngen_R12_E4_LACTONAS	Gut bacterial pathway abundance (PWY0.162..superpathway.of.pyrimidine.ribonucleotides.de.novo.biosynthesis)	Weighted median	13	-0.159423482487335	0.210487224850707	0.448808951831279
ebi-a-GCST90027525	finngen_R12_E4_LACTONAS	Lactose intolerance, other/unspecified || id:finngen_R12_E4_LACTONAS	Gut bacterial pathway abundance (PWY0.162..superpathway.of.pyrimidine.ribonucleotides.de.novo.biosynthesis)	Weighted mode	13	-0.128531880137028	0.321174470708491	0.696046697435905
ebi-a-GCST90027526	finngen_R12_E4_LACTONAS	Lactose intolerance, other/unspecified || id:finngen_R12_E4_LACTONAS	Gut bacterial pathway abundance (PWY0.781..aspartate.superpathway)	Inverse variance weighted	11	0.0858373028475087	0.173101744119446	0.61998066740648
ebi-a-GCST90027526	finngen_R12_E4_LACTONAS	Lactose intolerance, other/unspecified || id:finngen_R12_E4_LACTONAS	Gut bacterial pathway abundance (PWY0.781..aspartate.superpathway)	MR Egger	11	-0.177853178783943	0.611683504620209	0.77782376317137
ebi-a-GCST90027526	finngen_R12_E4_LACTONAS	Lactose intolerance, other/unspecified || id:finngen_R12_E4_LACTONAS	Gut bacterial pathway abundance (PWY0.781..aspartate.superpathway)	Simple mode	11	-0.171912132205063	0.39322684815729	0.671268696576252
ebi-a-GCST90027526	finngen_R12_E4_LACTONAS	Lactose intolerance, other/unspecified || id:finngen_R12_E4_LACTONAS	Gut bacterial pathway abundance (PWY0.781..aspartate.superpathway)	Weighted median	11	-0.0979941935976001	0.233658034285823	0.674930034801635
ebi-a-GCST90027526	finngen_R12_E4_LACTONAS	Lactose intolerance, other/unspecified || id:finngen_R12_E4_LACTONAS	Gut bacterial pathway abundance (PWY0.781..aspartate.superpathway)	Weighted mode	11	-0.171912132205063	0.427446222726144	0.696010444644608
ebi-a-GCST90027527	finngen_R12_E4_LACTONAS	Lactose intolerance, other/unspecified || id:finngen_R12_E4_LACTONAS	Gut bacterial pathway abundance (PWY0.845..superpathway.of.pyridoxal.5..phosphate.biosynthesis.and.salvage)	Inverse variance weighted	18	-0.190058429450163	0.117172166541034	0.104793891249209
ebi-a-GCST90027527	finngen_R12_E4_LACTONAS	Lactose intolerance, other/unspecified || id:finngen_R12_E4_LACTONAS	Gut bacterial pathway abundance (PWY0.845..superpathway.of.pyridoxal.5..phosphate.biosynthesis.and.salvage)	MR Egger	18	-0.0369000322973383	0.344991631201318	0.916151004242168
ebi-a-GCST90027527	finngen_R12_E4_LACTONAS	Lactose intolerance, other/unspecified || id:finngen_R12_E4_LACTONAS	Gut bacterial pathway abundance (PWY0.845..superpathway.of.pyridoxal.5..phosphate.biosynthesis.and.salvage)	Simple mode	18	-0.206159894724922	0.250310552863828	0.421562310267945
ebi-a-GCST90027527	finngen_R12_E4_LACTONAS	Lactose intolerance, other/unspecified || id:finngen_R12_E4_LACTONAS	Gut bacterial pathway abundance (PWY0.845..superpathway.of.pyridoxal.5..phosphate.biosynthesis.and.salvage)	Weighted median	18	-0.146425072148263	0.179015535842291	0.41338792452129
ebi-a-GCST90027527	finngen_R12_E4_LACTONAS	Lactose intolerance, other/unspecified || id:finngen_R12_E4_LACTONAS	Gut bacterial pathway abundance (PWY0.845..superpathway.of.pyridoxal.5..phosphate.biosynthesis.and.salvage)	Weighted mode	18	-0.164724608553193	0.204899978056222	0.432537771988634
ebi-a-GCST90027528	finngen_R12_E4_LACTONAS	Lactose intolerance, other/unspecified || id:finngen_R12_E4_LACTONAS	Gut bacterial pathway abundance (PWY.1269..CMP.3.deoxy.D.manno.octulosonate.biosynthesis.I)	Inverse variance weighted	6	-0.388732123700614	0.36612906368489	0.288355903435986
ebi-a-GCST90027528	finngen_R12_E4_LACTONAS	Lactose intolerance, other/unspecified || id:finngen_R12_E4_LACTONAS	Gut bacterial pathway abundance (PWY.1269..CMP.3.deoxy.D.manno.octulosonate.biosynthesis.I)	MR Egger	6	1.5126319401309	1.83620038522626	0.456345111044307
ebi-a-GCST90027528	finngen_R12_E4_LACTONAS	Lactose intolerance, other/unspecified || id:finngen_R12_E4_LACTONAS	Gut bacterial pathway abundance (PWY.1269..CMP.3.deoxy.D.manno.octulosonate.biosynthesis.I)	Simple mode	6	0.0843009105718098	0.57858271253771	0.889848051877093
ebi-a-GCST90027528	finngen_R12_E4_LACTONAS	Lactose intolerance, other/unspecified || id:finngen_R12_E4_LACTONAS	Gut bacterial pathway abundance (PWY.1269..CMP.3.deoxy.D.manno.octulosonate.biosynthesis.I)	Weighted median	6	0.0265995414070034	0.380382231448363	0.944250605473607
ebi-a-GCST90027528	finngen_R12_E4_LACTONAS	Lactose intolerance, other/unspecified || id:finngen_R12_E4_LACTONAS	Gut bacterial pathway abundance (PWY.1269..CMP.3.deoxy.D.manno.octulosonate.biosynthesis.I)	Weighted mode	6	0.187356265063975	0.506459830366962	0.72658443821586
ebi-a-GCST90027529	finngen_R12_E4_LACTONAS	Lactose intolerance, other/unspecified || id:finngen_R12_E4_LACTONAS	Gut bacterial pathway abundance (PWY.2941..L.lysine.biosynthesis.II)	Inverse variance weighted	8	-0.429021813778185	0.198017215215429	0.030266247946666
ebi-a-GCST90027529	finngen_R12_E4_LACTONAS	Lactose intolerance, other/unspecified || id:finngen_R12_E4_LACTONAS	Gut bacterial pathway abundance (PWY.2941..L.lysine.biosynthesis.II)	MR Egger	8	-0.982005334804204	0.843150426383876	0.288354871269313
ebi-a-GCST90027529	finngen_R12_E4_LACTONAS	Lactose intolerance, other/unspecified || id:finngen_R12_E4_LACTONAS	Gut bacterial pathway abundance (PWY.2941..L.lysine.biosynthesis.II)	Simple mode	8	-0.593686287612802	0.344030128110613	0.128053163959886
ebi-a-GCST90027529	finngen_R12_E4_LACTONAS	Lactose intolerance, other/unspecified || id:finngen_R12_E4_LACTONAS	Gut bacterial pathway abundance (PWY.2941..L.lysine.biosynthesis.II)	Weighted median	8	-0.54259827784352	0.250472166747998	0.0302881407545258
ebi-a-GCST90027529	finngen_R12_E4_LACTONAS	Lactose intolerance, other/unspecified || id:finngen_R12_E4_LACTONAS	Gut bacterial pathway abundance (PWY.2941..L.lysine.biosynthesis.II)	Weighted mode	8	-0.584992320283066	0.356412368990739	0.144732384846067
ebi-a-GCST90027530	finngen_R12_E4_LACTONAS	Lactose intolerance, other/unspecified || id:finngen_R12_E4_LACTONAS	Gut bacterial pathway abundance (PWY.2942..L.lysine.biosynthesis.III)	Inverse variance weighted	6	-0.2047727204075	0.311847317888025	0.511409746485182
ebi-a-GCST90027530	finngen_R12_E4_LACTONAS	Lactose intolerance, other/unspecified || id:finngen_R12_E4_LACTONAS	Gut bacterial pathway abundance (PWY.2942..L.lysine.biosynthesis.III)	MR Egger	6	0.961383832829448	3.18666590847584	0.777923194484685
ebi-a-GCST90027530	finngen_R12_E4_LACTONAS	Lactose intolerance, other/unspecified || id:finngen_R12_E4_LACTONAS	Gut bacterial pathway abundance (PWY.2942..L.lysine.biosynthesis.III)	Simple mode	6	0.228038666176713	0.359830675605866	0.554105212203106
ebi-a-GCST90027530	finngen_R12_E4_LACTONAS	Lactose intolerance, other/unspecified || id:finngen_R12_E4_LACTONAS	Gut bacterial pathway abundance (PWY.2942..L.lysine.biosynthesis.III)	Weighted median	6	0.194712659747928	0.300691388631297	0.517276150718879
ebi-a-GCST90027530	finngen_R12_E4_LACTONAS	Lactose intolerance, other/unspecified || id:finngen_R12_E4_LACTONAS	Gut bacterial pathway abundance (PWY.2942..L.lysine.biosynthesis.III)	Weighted mode	6	0.228038666176713	0.352007679867022	0.545666673604403
ebi-a-GCST90027531	finngen_R12_E4_LACTONAS	Lactose intolerance, other/unspecified || id:finngen_R12_E4_LACTONAS	Gut bacterial pathway abundance (PWY.3001..superpathway.of.L.isoleucine.biosynthesis.I)	Inverse variance weighted	8	-0.0744930798212135	0.200671165330052	0.710473938294331
ebi-a-GCST90027531	finngen_R12_E4_LACTONAS	Lactose intolerance, other/unspecified || id:finngen_R12_E4_LACTONAS	Gut bacterial pathway abundance (PWY.3001..superpathway.of.L.isoleucine.biosynthesis.I)	MR Egger	8	-0.442543248939273	0.711055264983559	0.556592396171388
ebi-a-GCST90027531	finngen_R12_E4_LACTONAS	Lactose intolerance, other/unspecified || id:finngen_R12_E4_LACTONAS	Gut bacterial pathway abundance (PWY.3001..superpathway.of.L.isoleucine.biosynthesis.I)	Simple mode	8	0.143197328174418	0.429610235359943	0.748654786667238
ebi-a-GCST90027531	finngen_R12_E4_LACTONAS	Lactose intolerance, other/unspecified || id:finngen_R12_E4_LACTONAS	Gut bacterial pathway abundance (PWY.3001..superpathway.of.L.isoleucine.biosynthesis.I)	Weighted median	8	0.0782927871701835	0.27359725264317	0.774755026155582
ebi-a-GCST90027531	finngen_R12_E4_LACTONAS	Lactose intolerance, other/unspecified || id:finngen_R12_E4_LACTONAS	Gut bacterial pathway abundance (PWY.3001..superpathway.of.L.isoleucine.biosynthesis.I)	Weighted mode	8	0.170932221429355	0.397227074182003	0.67990537870024
ebi-a-GCST90027532	finngen_R12_E4_LACTONAS	Lactose intolerance, other/unspecified || id:finngen_R12_E4_LACTONAS	Gut bacterial pathway abundance (PWY.3781..aerobic.respiration.I..cytochrome.c.)	Inverse variance weighted	2	0.203465644911736	0.277612447368381	0.463611772118105
ebi-a-GCST90027533	finngen_R12_E4_LACTONAS	Lactose intolerance, other/unspecified || id:finngen_R12_E4_LACTONAS	Gut bacterial pathway abundance (PWY.4242..pantothenate.and.coenzyme.A.biosynthesis.III)	Inverse variance weighted	15	-0.198089106592779	0.18185919527116	0.276046132445027
ebi-a-GCST90027533	finngen_R12_E4_LACTONAS	Lactose intolerance, other/unspecified || id:finngen_R12_E4_LACTONAS	Gut bacterial pathway abundance (PWY.4242..pantothenate.and.coenzyme.A.biosynthesis.III)	MR Egger	15	0.255706016891216	0.806893653665452	0.756349821407786
ebi-a-GCST90027533	finngen_R12_E4_LACTONAS	Lactose intolerance, other/unspecified || id:finngen_R12_E4_LACTONAS	Gut bacterial pathway abundance (PWY.4242..pantothenate.and.coenzyme.A.biosynthesis.III)	Simple mode	15	0.158443182537392	0.367889877193374	0.673257051211451
ebi-a-GCST90027533	finngen_R12_E4_LACTONAS	Lactose intolerance, other/unspecified || id:finngen_R12_E4_LACTONAS	Gut bacterial pathway abundance (PWY.4242..pantothenate.and.coenzyme.A.biosynthesis.III)	Weighted median	15	-0.0105212812337467	0.214503485947724	0.960879875953875
ebi-a-GCST90027533	finngen_R12_E4_LACTONAS	Lactose intolerance, other/unspecified || id:finngen_R12_E4_LACTONAS	Gut bacterial pathway abundance (PWY.4242..pantothenate.and.coenzyme.A.biosynthesis.III)	Weighted mode	15	0.129342268556546	0.369978136558782	0.731846114846982
ebi-a-GCST90027534	finngen_R12_E4_LACTONAS	Lactose intolerance, other/unspecified || id:finngen_R12_E4_LACTONAS	Gut bacterial pathway abundance (PWY.4984..urea.cycle)	Inverse variance weighted	8	-0.0852414957648662	0.21087237650207	0.686041659691903
ebi-a-GCST90027534	finngen_R12_E4_LACTONAS	Lactose intolerance, other/unspecified || id:finngen_R12_E4_LACTONAS	Gut bacterial pathway abundance (PWY.4984..urea.cycle)	MR Egger	8	-1.8841569675203	1.97229885558465	0.37630952326755
ebi-a-GCST90027534	finngen_R12_E4_LACTONAS	Lactose intolerance, other/unspecified || id:finngen_R12_E4_LACTONAS	Gut bacterial pathway abundance (PWY.4984..urea.cycle)	Simple mode	8	0.0282311104232249	0.481425081178912	0.954877205864344
ebi-a-GCST90027534	finngen_R12_E4_LACTONAS	Lactose intolerance, other/unspecified || id:finngen_R12_E4_LACTONAS	Gut bacterial pathway abundance (PWY.4984..urea.cycle)	Weighted median	8	-0.119941889063418	0.272630480228508	0.659978344191827
ebi-a-GCST90027534	finngen_R12_E4_LACTONAS	Lactose intolerance, other/unspecified || id:finngen_R12_E4_LACTONAS	Gut bacterial pathway abundance (PWY.4984..urea.cycle)	Weighted mode	8	-0.10947972475185	0.453342125040872	0.816093285292797
ebi-a-GCST90027535	finngen_R12_E4_LACTONAS	Lactose intolerance, other/unspecified || id:finngen_R12_E4_LACTONAS	Gut bacterial pathway abundance (PWY4FS.7..phosphatidylglycerol.biosynthesis.I..plastidic.)	Inverse variance weighted	17	-0.070877795765379	0.150887981499165	0.638542323546695
ebi-a-GCST90027535	finngen_R12_E4_LACTONAS	Lactose intolerance, other/unspecified || id:finngen_R12_E4_LACTONAS	Gut bacterial pathway abundance (PWY4FS.7..phosphatidylglycerol.biosynthesis.I..plastidic.)	MR Egger	17	-0.970527533028244	0.68740025312723	0.178392843128821
ebi-a-GCST90027535	finngen_R12_E4_LACTONAS	Lactose intolerance, other/unspecified || id:finngen_R12_E4_LACTONAS	Gut bacterial pathway abundance (PWY4FS.7..phosphatidylglycerol.biosynthesis.I..plastidic.)	Simple mode	17	-0.0972524465772024	0.375749290995806	0.799072285871442
ebi-a-GCST90027535	finngen_R12_E4_LACTONAS	Lactose intolerance, other/unspecified || id:finngen_R12_E4_LACTONAS	Gut bacterial pathway abundance (PWY4FS.7..phosphatidylglycerol.biosynthesis.I..plastidic.)	Weighted median	17	-0.0485995738191178	0.210534499402916	0.817439879838419
ebi-a-GCST90027535	finngen_R12_E4_LACTONAS	Lactose intolerance, other/unspecified || id:finngen_R12_E4_LACTONAS	Gut bacterial pathway abundance (PWY4FS.7..phosphatidylglycerol.biosynthesis.I..plastidic.)	Weighted mode	17	-0.0889135711439506	0.354410282543054	0.805102143047163
ebi-a-GCST90027536	finngen_R12_E4_LACTONAS	Lactose intolerance, other/unspecified || id:finngen_R12_E4_LACTONAS	Gut bacterial pathway abundance (PWY.5005..biotin.biosynthesis.II)	Inverse variance weighted	11	0.0788175295033313	0.137801940176536	0.567347442681917
ebi-a-GCST90027536	finngen_R12_E4_LACTONAS	Lactose intolerance, other/unspecified || id:finngen_R12_E4_LACTONAS	Gut bacterial pathway abundance (PWY.5005..biotin.biosynthesis.II)	MR Egger	11	-0.311873842962863	0.708179434730648	0.670043248117858
ebi-a-GCST90027536	finngen_R12_E4_LACTONAS	Lactose intolerance, other/unspecified || id:finngen_R12_E4_LACTONAS	Gut bacterial pathway abundance (PWY.5005..biotin.biosynthesis.II)	Simple mode	11	0.0637697802843474	0.280495852947248	0.824734831029201
ebi-a-GCST90027536	finngen_R12_E4_LACTONAS	Lactose intolerance, other/unspecified || id:finngen_R12_E4_LACTONAS	Gut bacterial pathway abundance (PWY.5005..biotin.biosynthesis.II)	Weighted median	11	0.0970377870417157	0.18281070856341	0.595550317635329
ebi-a-GCST90027536	finngen_R12_E4_LACTONAS	Lactose intolerance, other/unspecified || id:finngen_R12_E4_LACTONAS	Gut bacterial pathway abundance (PWY.5005..biotin.biosynthesis.II)	Weighted mode	11	0.060642148271817	0.263844983254351	0.822849213849708
ebi-a-GCST90027537	finngen_R12_E4_LACTONAS	Lactose intolerance, other/unspecified || id:finngen_R12_E4_LACTONAS	Gut bacterial pathway abundance (PWY.5022..4.aminobutanoate.degradation.V)	Inverse variance weighted	5	-0.0619944596637885	0.237442974424364	0.794021565446015
ebi-a-GCST90027537	finngen_R12_E4_LACTONAS	Lactose intolerance, other/unspecified || id:finngen_R12_E4_LACTONAS	Gut bacterial pathway abundance (PWY.5022..4.aminobutanoate.degradation.V)	MR Egger	5	1.08681883468954	0.96785199544278	0.343230279055551
ebi-a-GCST90027537	finngen_R12_E4_LACTONAS	Lactose intolerance, other/unspecified || id:finngen_R12_E4_LACTONAS	Gut bacterial pathway abundance (PWY.5022..4.aminobutanoate.degradation.V)	Simple mode	5	-0.186202031198703	0.416193446268182	0.677749737034174
ebi-a-GCST90027537	finngen_R12_E4_LACTONAS	Lactose intolerance, other/unspecified || id:finngen_R12_E4_LACTONAS	Gut bacterial pathway abundance (PWY.5022..4.aminobutanoate.degradation.V)	Weighted median	5	-0.187135027987003	0.305847563683712	0.540632253963387
ebi-a-GCST90027537	finngen_R12_E4_LACTONAS	Lactose intolerance, other/unspecified || id:finngen_R12_E4_LACTONAS	Gut bacterial pathway abundance (PWY.5022..4.aminobutanoate.degradation.V)	Weighted mode	5	-0.180899335602834	0.43680974215723	0.700017331532492
ebi-a-GCST90027538	finngen_R12_E4_LACTONAS	Lactose intolerance, other/unspecified || id:finngen_R12_E4_LACTONAS	Gut bacterial pathway abundance (PWY.5088..L.glutamate.degradation.VIII..to.propanoate.)	Inverse variance weighted	8	0.0163268239554479	0.127563068452557	0.89815672038429
ebi-a-GCST90027538	finngen_R12_E4_LACTONAS	Lactose intolerance, other/unspecified || id:finngen_R12_E4_LACTONAS	Gut bacterial pathway abundance (PWY.5088..L.glutamate.degradation.VIII..to.propanoate.)	MR Egger	8	-0.875665605948512	0.329658583254738	0.0377108805322903
ebi-a-GCST90027538	finngen_R12_E4_LACTONAS	Lactose intolerance, other/unspecified || id:finngen_R12_E4_LACTONAS	Gut bacterial pathway abundance (PWY.5088..L.glutamate.degradation.VIII..to.propanoate.)	Simple mode	8	0.173971419469499	0.280744304799342	0.555094958346705
ebi-a-GCST90027538	finngen_R12_E4_LACTONAS	Lactose intolerance, other/unspecified || id:finngen_R12_E4_LACTONAS	Gut bacterial pathway abundance (PWY.5088..L.glutamate.degradation.VIII..to.propanoate.)	Weighted median	8	0.0822891258442711	0.147164771761573	0.576050340338169
ebi-a-GCST90027538	finngen_R12_E4_LACTONAS	Lactose intolerance, other/unspecified || id:finngen_R12_E4_LACTONAS	Gut bacterial pathway abundance (PWY.5088..L.glutamate.degradation.VIII..to.propanoate.)	Weighted mode	8	0.156384352256413	0.25273634031773	0.555663805546416
ebi-a-GCST90027539	finngen_R12_E4_LACTONAS	Lactose intolerance, other/unspecified || id:finngen_R12_E4_LACTONAS	Gut bacterial pathway abundance (PWY.5097..L.lysine.biosynthesis.VI)	Inverse variance weighted	17	-0.152773970400517	0.176003941544487	0.385386403894719
ebi-a-GCST90027539	finngen_R12_E4_LACTONAS	Lactose intolerance, other/unspecified || id:finngen_R12_E4_LACTONAS	Gut bacterial pathway abundance (PWY.5097..L.lysine.biosynthesis.VI)	MR Egger	17	1.12593600421584	1.05289966859842	0.301811565708364
ebi-a-GCST90027539	finngen_R12_E4_LACTONAS	Lactose intolerance, other/unspecified || id:finngen_R12_E4_LACTONAS	Gut bacterial pathway abundance (PWY.5097..L.lysine.biosynthesis.VI)	Simple mode	17	0.212808823201348	0.341484924203452	0.541943979236604
ebi-a-GCST90027539	finngen_R12_E4_LACTONAS	Lactose intolerance, other/unspecified || id:finngen_R12_E4_LACTONAS	Gut bacterial pathway abundance (PWY.5097..L.lysine.biosynthesis.VI)	Weighted median	17	0.110079767704341	0.208558768355944	0.597630003659675
ebi-a-GCST90027539	finngen_R12_E4_LACTONAS	Lactose intolerance, other/unspecified || id:finngen_R12_E4_LACTONAS	Gut bacterial pathway abundance (PWY.5097..L.lysine.biosynthesis.VI)	Weighted mode	17	0.192955609835783	0.305960013907268	0.537170024186835
ebi-a-GCST90027540	finngen_R12_E4_LACTONAS	Lactose intolerance, other/unspecified || id:finngen_R12_E4_LACTONAS	Gut bacterial pathway abundance (PWY.5100..pyruvate.fermentation.to.acetate.and.lactate.II)	Inverse variance weighted	15	-0.233945624827757	0.154561782201318	0.130125824867253
ebi-a-GCST90027540	finngen_R12_E4_LACTONAS	Lactose intolerance, other/unspecified || id:finngen_R12_E4_LACTONAS	Gut bacterial pathway abundance (PWY.5100..pyruvate.fermentation.to.acetate.and.lactate.II)	MR Egger	15	0.50000591954503	0.661736809672802	0.463362836051144
ebi-a-GCST90027540	finngen_R12_E4_LACTONAS	Lactose intolerance, other/unspecified || id:finngen_R12_E4_LACTONAS	Gut bacterial pathway abundance (PWY.5100..pyruvate.fermentation.to.acetate.and.lactate.II)	Simple mode	15	-0.181048967809481	0.353069844864568	0.616096649119442
ebi-a-GCST90027540	finngen_R12_E4_LACTONAS	Lactose intolerance, other/unspecified || id:finngen_R12_E4_LACTONAS	Gut bacterial pathway abundance (PWY.5100..pyruvate.fermentation.to.acetate.and.lactate.II)	Weighted median	15	-0.215939275436833	0.212952730022451	0.310571084592137
ebi-a-GCST90027540	finngen_R12_E4_LACTONAS	Lactose intolerance, other/unspecified || id:finngen_R12_E4_LACTONAS	Gut bacterial pathway abundance (PWY.5100..pyruvate.fermentation.to.acetate.and.lactate.II)	Weighted mode	15	-0.187999028627998	0.326279013906513	0.573633120297034
ebi-a-GCST90027541	finngen_R12_E4_LACTONAS	Lactose intolerance, other/unspecified || id:finngen_R12_E4_LACTONAS	Gut bacterial pathway abundance (PWY.5101..L.isoleucine.biosynthesis.II)	Inverse variance weighted	12	0.100626524128648	0.181023972680252	0.578296976981558
ebi-a-GCST90027541	finngen_R12_E4_LACTONAS	Lactose intolerance, other/unspecified || id:finngen_R12_E4_LACTONAS	Gut bacterial pathway abundance (PWY.5101..L.isoleucine.biosynthesis.II)	MR Egger	12	1.20985680841362	0.68956816085338	0.109875477641098
ebi-a-GCST90027541	finngen_R12_E4_LACTONAS	Lactose intolerance, other/unspecified || id:finngen_R12_E4_LACTONAS	Gut bacterial pathway abundance (PWY.5101..L.isoleucine.biosynthesis.II)	Simple mode	12	0.0565880437512758	0.418401367592664	0.894858776134098
ebi-a-GCST90027541	finngen_R12_E4_LACTONAS	Lactose intolerance, other/unspecified || id:finngen_R12_E4_LACTONAS	Gut bacterial pathway abundance (PWY.5101..L.isoleucine.biosynthesis.II)	Weighted median	12	0.0504177766205438	0.230679007263407	0.826990880356044
ebi-a-GCST90027541	finngen_R12_E4_LACTONAS	Lactose intolerance, other/unspecified || id:finngen_R12_E4_LACTONAS	Gut bacterial pathway abundance (PWY.5101..L.isoleucine.biosynthesis.II)	Weighted mode	12	0.0509276175508373	0.405636894595395	0.902353563648377
ebi-a-GCST90027542	finngen_R12_E4_LACTONAS	Lactose intolerance, other/unspecified || id:finngen_R12_E4_LACTONAS	Gut bacterial pathway abundance (PWY.5104..L.isoleucine.biosynthesis.IV)	Inverse variance weighted	9	-0.00803642242084094	0.187149486425362	0.965748410882412
ebi-a-GCST90027542	finngen_R12_E4_LACTONAS	Lactose intolerance, other/unspecified || id:finngen_R12_E4_LACTONAS	Gut bacterial pathway abundance (PWY.5104..L.isoleucine.biosynthesis.IV)	MR Egger	9	-0.604713043879846	0.853268286133922	0.501422437699381
ebi-a-GCST90027542	finngen_R12_E4_LACTONAS	Lactose intolerance, other/unspecified || id:finngen_R12_E4_LACTONAS	Gut bacterial pathway abundance (PWY.5104..L.isoleucine.biosynthesis.IV)	Simple mode	9	-0.100628087450302	0.422376910054886	0.817682017633099
ebi-a-GCST90027542	finngen_R12_E4_LACTONAS	Lactose intolerance, other/unspecified || id:finngen_R12_E4_LACTONAS	Gut bacterial pathway abundance (PWY.5104..L.isoleucine.biosynthesis.IV)	Weighted median	9	-0.0321013635338225	0.250445753709967	0.898008970263802
ebi-a-GCST90027542	finngen_R12_E4_LACTONAS	Lactose intolerance, other/unspecified || id:finngen_R12_E4_LACTONAS	Gut bacterial pathway abundance (PWY.5104..L.isoleucine.biosynthesis.IV)	Weighted mode	9	-0.138605494266195	0.440047401675776	0.760836780176912
ebi-a-GCST90027543	finngen_R12_E4_LACTONAS	Lactose intolerance, other/unspecified || id:finngen_R12_E4_LACTONAS	Gut bacterial pathway abundance (PWY.5121..superpathway.of.geranylgeranyl.diphosphate.biosynthesis.II..via.MEP.)	Inverse variance weighted	13	-0.182508400537869	0.139667462686936	0.191302633360319
ebi-a-GCST90027543	finngen_R12_E4_LACTONAS	Lactose intolerance, other/unspecified || id:finngen_R12_E4_LACTONAS	Gut bacterial pathway abundance (PWY.5121..superpathway.of.geranylgeranyl.diphosphate.biosynthesis.II..via.MEP.)	MR Egger	13	0.0844723963849488	0.528461397672004	0.875899842470897
ebi-a-GCST90027543	finngen_R12_E4_LACTONAS	Lactose intolerance, other/unspecified || id:finngen_R12_E4_LACTONAS	Gut bacterial pathway abundance (PWY.5121..superpathway.of.geranylgeranyl.diphosphate.biosynthesis.II..via.MEP.)	Simple mode	13	-0.173938739309611	0.329640560085367	0.607352950433025
ebi-a-GCST90027543	finngen_R12_E4_LACTONAS	Lactose intolerance, other/unspecified || id:finngen_R12_E4_LACTONAS	Gut bacterial pathway abundance (PWY.5121..superpathway.of.geranylgeranyl.diphosphate.biosynthesis.II..via.MEP.)	Weighted median	13	-0.200173283960218	0.18254189094975	0.272821447266633
ebi-a-GCST90027543	finngen_R12_E4_LACTONAS	Lactose intolerance, other/unspecified || id:finngen_R12_E4_LACTONAS	Gut bacterial pathway abundance (PWY.5121..superpathway.of.geranylgeranyl.diphosphate.biosynthesis.II..via.MEP.)	Weighted mode	13	-0.141886984180438	0.351441180219987	0.693513814959561
ebi-a-GCST90027544	finngen_R12_E4_LACTONAS	Lactose intolerance, other/unspecified || id:finngen_R12_E4_LACTONAS	Gut bacterial pathway abundance (PWY.5173..superpathway.of.acetyl.CoA.biosynthesis)	Inverse variance weighted	12	0.199663073509271	0.122274934476801	0.102489457290657
ebi-a-GCST90027544	finngen_R12_E4_LACTONAS	Lactose intolerance, other/unspecified || id:finngen_R12_E4_LACTONAS	Gut bacterial pathway abundance (PWY.5173..superpathway.of.acetyl.CoA.biosynthesis)	MR Egger	12	0.377686971789797	0.489846134125353	0.458518503084485
ebi-a-GCST90027544	finngen_R12_E4_LACTONAS	Lactose intolerance, other/unspecified || id:finngen_R12_E4_LACTONAS	Gut bacterial pathway abundance (PWY.5173..superpathway.of.acetyl.CoA.biosynthesis)	Simple mode	12	-0.0107593660434973	0.2581624600353	0.967503270304112
ebi-a-GCST90027544	finngen_R12_E4_LACTONAS	Lactose intolerance, other/unspecified || id:finngen_R12_E4_LACTONAS	Gut bacterial pathway abundance (PWY.5173..superpathway.of.acetyl.CoA.biosynthesis)	Weighted median	12	0.0329315836454317	0.156330759778928	0.83315785192125
ebi-a-GCST90027544	finngen_R12_E4_LACTONAS	Lactose intolerance, other/unspecified || id:finngen_R12_E4_LACTONAS	Gut bacterial pathway abundance (PWY.5173..superpathway.of.acetyl.CoA.biosynthesis)	Weighted mode	12	-0.0211719233836245	0.236183198821065	0.930183109761804
ebi-a-GCST90027545	finngen_R12_E4_LACTONAS	Lactose intolerance, other/unspecified || id:finngen_R12_E4_LACTONAS	Gut bacterial pathway abundance (PWY.5177..glutaryl.CoA.degradation)	Inverse variance weighted	9	-0.355596593294005	0.195675218684178	0.0691743040331246
ebi-a-GCST90027545	finngen_R12_E4_LACTONAS	Lactose intolerance, other/unspecified || id:finngen_R12_E4_LACTONAS	Gut bacterial pathway abundance (PWY.5177..glutaryl.CoA.degradation)	MR Egger	9	-0.0803752667761301	1.08318462379165	0.942925009842178
ebi-a-GCST90027545	finngen_R12_E4_LACTONAS	Lactose intolerance, other/unspecified || id:finngen_R12_E4_LACTONAS	Gut bacterial pathway abundance (PWY.5177..glutaryl.CoA.degradation)	Simple mode	9	-0.034650901969608	0.407637173561188	0.93434679743514
ebi-a-GCST90027545	finngen_R12_E4_LACTONAS	Lactose intolerance, other/unspecified || id:finngen_R12_E4_LACTONAS	Gut bacterial pathway abundance (PWY.5177..glutaryl.CoA.degradation)	Weighted median	9	-0.257564685177237	0.247062122374121	0.297175381693673
ebi-a-GCST90027545	finngen_R12_E4_LACTONAS	Lactose intolerance, other/unspecified || id:finngen_R12_E4_LACTONAS	Gut bacterial pathway abundance (PWY.5177..glutaryl.CoA.degradation)	Weighted mode	9	-0.0960102657397748	0.383335164842287	0.808543674133578
ebi-a-GCST90027546	finngen_R12_E4_LACTONAS	Lactose intolerance, other/unspecified || id:finngen_R12_E4_LACTONAS	Gut bacterial pathway abundance (PWY.5188..tetrapyrrole.biosynthesis.I..from.glutamate.)	Inverse variance weighted	12	0.324918760003238	0.196839344946653	0.0988039440645357
ebi-a-GCST90027546	finngen_R12_E4_LACTONAS	Lactose intolerance, other/unspecified || id:finngen_R12_E4_LACTONAS	Gut bacterial pathway abundance (PWY.5188..tetrapyrrole.biosynthesis.I..from.glutamate.)	MR Egger	12	1.89606989069691	0.760582408525952	0.0318306770057089
ebi-a-GCST90027546	finngen_R12_E4_LACTONAS	Lactose intolerance, other/unspecified || id:finngen_R12_E4_LACTONAS	Gut bacterial pathway abundance (PWY.5188..tetrapyrrole.biosynthesis.I..from.glutamate.)	Simple mode	12	0.704931885954594	0.37996685815009	0.0905355765415818
ebi-a-GCST90027546	finngen_R12_E4_LACTONAS	Lactose intolerance, other/unspecified || id:finngen_R12_E4_LACTONAS	Gut bacterial pathway abundance (PWY.5188..tetrapyrrole.biosynthesis.I..from.glutamate.)	Weighted median	12	0.0800518680276963	0.254250485833696	0.752872253644925
ebi-a-GCST90027546	finngen_R12_E4_LACTONAS	Lactose intolerance, other/unspecified || id:finngen_R12_E4_LACTONAS	Gut bacterial pathway abundance (PWY.5188..tetrapyrrole.biosynthesis.I..from.glutamate.)	Weighted mode	12	-0.1474683352029	0.398541512104531	0.718393030766369
ebi-a-GCST90027547	finngen_R12_E4_LACTONAS	Lactose intolerance, other/unspecified || id:finngen_R12_E4_LACTONAS	Gut bacterial pathway abundance (PWY.5189..tetrapyrrole.biosynthesis.II..from.glycine.)	Inverse variance weighted	11	-0.0145909960424498	0.149828562806688	0.922420966675062
ebi-a-GCST90027547	finngen_R12_E4_LACTONAS	Lactose intolerance, other/unspecified || id:finngen_R12_E4_LACTONAS	Gut bacterial pathway abundance (PWY.5189..tetrapyrrole.biosynthesis.II..from.glycine.)	MR Egger	11	-0.279790327143333	0.617823371140436	0.661365922381877
ebi-a-GCST90027547	finngen_R12_E4_LACTONAS	Lactose intolerance, other/unspecified || id:finngen_R12_E4_LACTONAS	Gut bacterial pathway abundance (PWY.5189..tetrapyrrole.biosynthesis.II..from.glycine.)	Simple mode	11	0.109331853897802	0.285279225415524	0.709559179582676
ebi-a-GCST90027547	finngen_R12_E4_LACTONAS	Lactose intolerance, other/unspecified || id:finngen_R12_E4_LACTONAS	Gut bacterial pathway abundance (PWY.5189..tetrapyrrole.biosynthesis.II..from.glycine.)	Weighted median	11	0.019902459866102	0.198631939304714	0.920187386344696
ebi-a-GCST90027547	finngen_R12_E4_LACTONAS	Lactose intolerance, other/unspecified || id:finngen_R12_E4_LACTONAS	Gut bacterial pathway abundance (PWY.5189..tetrapyrrole.biosynthesis.II..from.glycine.)	Weighted mode	11	0.0617513707077038	0.289994829675481	0.835652345081732
ebi-a-GCST90027548	finngen_R12_E4_LACTONAS	Lactose intolerance, other/unspecified || id:finngen_R12_E4_LACTONAS	Gut bacterial pathway abundance (PWY.5345..superpathway.of.L.methionine.biosynthesis..by.sulfhydrylation.)	Inverse variance weighted	10	-0.15373896837224	0.265166440563253	0.562061029325036
ebi-a-GCST90027548	finngen_R12_E4_LACTONAS	Lactose intolerance, other/unspecified || id:finngen_R12_E4_LACTONAS	Gut bacterial pathway abundance (PWY.5345..superpathway.of.L.methionine.biosynthesis..by.sulfhydrylation.)	MR Egger	10	0.276853077644104	1.24232257545124	0.829235940107679
ebi-a-GCST90027548	finngen_R12_E4_LACTONAS	Lactose intolerance, other/unspecified || id:finngen_R12_E4_LACTONAS	Gut bacterial pathway abundance (PWY.5345..superpathway.of.L.methionine.biosynthesis..by.sulfhydrylation.)	Simple mode	10	0.301616765163347	0.514557153622195	0.572168296156975
ebi-a-GCST90027548	finngen_R12_E4_LACTONAS	Lactose intolerance, other/unspecified || id:finngen_R12_E4_LACTONAS	Gut bacterial pathway abundance (PWY.5345..superpathway.of.L.methionine.biosynthesis..by.sulfhydrylation.)	Weighted median	10	0.215683290520334	0.287295880327816	0.452811698417496
ebi-a-GCST90027548	finngen_R12_E4_LACTONAS	Lactose intolerance, other/unspecified || id:finngen_R12_E4_LACTONAS	Gut bacterial pathway abundance (PWY.5345..superpathway.of.L.methionine.biosynthesis..by.sulfhydrylation.)	Weighted mode	10	0.31130308098894	0.415549782930859	0.47290010319587
ebi-a-GCST90027549	finngen_R12_E4_LACTONAS	Lactose intolerance, other/unspecified || id:finngen_R12_E4_LACTONAS	Gut bacterial pathway abundance (PWY.5384..sucrose.degradation.IV..sucrose.phosphorylase.)	Inverse variance weighted	8	0.0124882837884067	0.180257955022351	0.944766689246293
ebi-a-GCST90027549	finngen_R12_E4_LACTONAS	Lactose intolerance, other/unspecified || id:finngen_R12_E4_LACTONAS	Gut bacterial pathway abundance (PWY.5384..sucrose.degradation.IV..sucrose.phosphorylase.)	MR Egger	8	0.656344424180386	0.800729718801456	0.443731081481132
ebi-a-GCST90027549	finngen_R12_E4_LACTONAS	Lactose intolerance, other/unspecified || id:finngen_R12_E4_LACTONAS	Gut bacterial pathway abundance (PWY.5384..sucrose.degradation.IV..sucrose.phosphorylase.)	Simple mode	8	0.337573701011605	0.386217830145239	0.411072343367353
ebi-a-GCST90027549	finngen_R12_E4_LACTONAS	Lactose intolerance, other/unspecified || id:finngen_R12_E4_LACTONAS	Gut bacterial pathway abundance (PWY.5384..sucrose.degradation.IV..sucrose.phosphorylase.)	Weighted median	8	0.0495435461145481	0.252242030244465	0.844287132184045
ebi-a-GCST90027549	finngen_R12_E4_LACTONAS	Lactose intolerance, other/unspecified || id:finngen_R12_E4_LACTONAS	Gut bacterial pathway abundance (PWY.5384..sucrose.degradation.IV..sucrose.phosphorylase.)	Weighted mode	8	0.264601569429722	0.399915159539825	0.529369240180292
ebi-a-GCST90027550	finngen_R12_E4_LACTONAS	Lactose intolerance, other/unspecified || id:finngen_R12_E4_LACTONAS	Gut bacterial pathway abundance (PWY.5505..L.glutamate.and.L.glutamine.biosynthesis)	Inverse variance weighted	17	0.0830522295560573	0.11439704581931	0.467838908322512
ebi-a-GCST90027550	finngen_R12_E4_LACTONAS	Lactose intolerance, other/unspecified || id:finngen_R12_E4_LACTONAS	Gut bacterial pathway abundance (PWY.5505..L.glutamate.and.L.glutamine.biosynthesis)	MR Egger	17	-0.173913021813994	0.415666534480401	0.68158667821953
ebi-a-GCST90027550	finngen_R12_E4_LACTONAS	Lactose intolerance, other/unspecified || id:finngen_R12_E4_LACTONAS	Gut bacterial pathway abundance (PWY.5505..L.glutamate.and.L.glutamine.biosynthesis)	Simple mode	17	0.225913047858879	0.261028299655948	0.399570501018994
ebi-a-GCST90027550	finngen_R12_E4_LACTONAS	Lactose intolerance, other/unspecified || id:finngen_R12_E4_LACTONAS	Gut bacterial pathway abundance (PWY.5505..L.glutamate.and.L.glutamine.biosynthesis)	Weighted median	17	0.166870419408615	0.153751194370338	0.277776572618394
ebi-a-GCST90027550	finngen_R12_E4_LACTONAS	Lactose intolerance, other/unspecified || id:finngen_R12_E4_LACTONAS	Gut bacterial pathway abundance (PWY.5505..L.glutamate.and.L.glutamine.biosynthesis)	Weighted mode	17	0.187439822044298	0.25364071337926	0.47061171815776
ebi-a-GCST90027551	finngen_R12_E4_LACTONAS	Lactose intolerance, other/unspecified || id:finngen_R12_E4_LACTONAS	Gut bacterial pathway abundance (PWY.5656..mannosylglycerate.biosynthesis.I)	Inverse variance weighted	10	-0.070603038778734	0.0785107595647829	0.368504331729642
ebi-a-GCST90027551	finngen_R12_E4_LACTONAS	Lactose intolerance, other/unspecified || id:finngen_R12_E4_LACTONAS	Gut bacterial pathway abundance (PWY.5656..mannosylglycerate.biosynthesis.I)	MR Egger	10	-0.109967678408277	0.282996849116656	0.707721988874521
ebi-a-GCST90027551	finngen_R12_E4_LACTONAS	Lactose intolerance, other/unspecified || id:finngen_R12_E4_LACTONAS	Gut bacterial pathway abundance (PWY.5656..mannosylglycerate.biosynthesis.I)	Simple mode	10	0.0656191281368823	0.18600974239235	0.73237983407917
ebi-a-GCST90027551	finngen_R12_E4_LACTONAS	Lactose intolerance, other/unspecified || id:finngen_R12_E4_LACTONAS	Gut bacterial pathway abundance (PWY.5656..mannosylglycerate.biosynthesis.I)	Weighted median	10	-0.00939492838753297	0.108332155872753	0.93089140899154
ebi-a-GCST90027551	finngen_R12_E4_LACTONAS	Lactose intolerance, other/unspecified || id:finngen_R12_E4_LACTONAS	Gut bacterial pathway abundance (PWY.5656..mannosylglycerate.biosynthesis.I)	Weighted mode	10	0.0781160248098997	0.181796288600147	0.677525349108612
ebi-a-GCST90027552	finngen_R12_E4_LACTONAS	Lactose intolerance, other/unspecified || id:finngen_R12_E4_LACTONAS	Gut bacterial pathway abundance (PWY.5659..GDP.mannose.biosynthesis)	Inverse variance weighted	9	0.0689342855572841	0.216352573583803	0.750014585371297
ebi-a-GCST90027552	finngen_R12_E4_LACTONAS	Lactose intolerance, other/unspecified || id:finngen_R12_E4_LACTONAS	Gut bacterial pathway abundance (PWY.5659..GDP.mannose.biosynthesis)	MR Egger	9	0.168941619974131	1.00977757288552	0.871860155554047
ebi-a-GCST90027552	finngen_R12_E4_LACTONAS	Lactose intolerance, other/unspecified || id:finngen_R12_E4_LACTONAS	Gut bacterial pathway abundance (PWY.5659..GDP.mannose.biosynthesis)	Simple mode	9	-0.0150901289973638	0.388424897167617	0.969962341157414
ebi-a-GCST90027552	finngen_R12_E4_LACTONAS	Lactose intolerance, other/unspecified || id:finngen_R12_E4_LACTONAS	Gut bacterial pathway abundance (PWY.5659..GDP.mannose.biosynthesis)	Weighted median	9	-0.0281653701196356	0.287981447404778	0.922088944035822
ebi-a-GCST90027552	finngen_R12_E4_LACTONAS	Lactose intolerance, other/unspecified || id:finngen_R12_E4_LACTONAS	Gut bacterial pathway abundance (PWY.5659..GDP.mannose.biosynthesis)	Weighted mode	9	-0.0242934160338292	0.385441729473701	0.951290957707701
ebi-a-GCST90027553	finngen_R12_E4_LACTONAS	Lactose intolerance, other/unspecified || id:finngen_R12_E4_LACTONAS	Gut bacterial pathway abundance (PWY.5667..CDP.diacylglycerol.biosynthesis.I)	Inverse variance weighted	16	0.0274626441275286	0.151259604468504	0.855928300068997
ebi-a-GCST90027553	finngen_R12_E4_LACTONAS	Lactose intolerance, other/unspecified || id:finngen_R12_E4_LACTONAS	Gut bacterial pathway abundance (PWY.5667..CDP.diacylglycerol.biosynthesis.I)	MR Egger	16	-0.0674810600990435	0.621726790531194	0.915109115070141
ebi-a-GCST90027553	finngen_R12_E4_LACTONAS	Lactose intolerance, other/unspecified || id:finngen_R12_E4_LACTONAS	Gut bacterial pathway abundance (PWY.5667..CDP.diacylglycerol.biosynthesis.I)	Simple mode	16	0.300018144002838	0.33044761103935	0.378279275047452
ebi-a-GCST90027553	finngen_R12_E4_LACTONAS	Lactose intolerance, other/unspecified || id:finngen_R12_E4_LACTONAS	Gut bacterial pathway abundance (PWY.5667..CDP.diacylglycerol.biosynthesis.I)	Weighted median	16	0.234839080269152	0.19759696133831	0.234646260478814
ebi-a-GCST90027553	finngen_R12_E4_LACTONAS	Lactose intolerance, other/unspecified || id:finngen_R12_E4_LACTONAS	Gut bacterial pathway abundance (PWY.5667..CDP.diacylglycerol.biosynthesis.I)	Weighted mode	16	0.288413402167115	0.310672009369693	0.367923017015428
ebi-a-GCST90027554	finngen_R12_E4_LACTONAS	Lactose intolerance, other/unspecified || id:finngen_R12_E4_LACTONAS	Gut bacterial pathway abundance (PWY.5676..acetyl.CoA.fermentation.to.butanoate.II)	Inverse variance weighted	8	0.150486121818035	0.269993409923244	0.577274923987017
ebi-a-GCST90027554	finngen_R12_E4_LACTONAS	Lactose intolerance, other/unspecified || id:finngen_R12_E4_LACTONAS	Gut bacterial pathway abundance (PWY.5676..acetyl.CoA.fermentation.to.butanoate.II)	MR Egger	8	1.47684486677786	0.910090388419174	0.155770300222678
ebi-a-GCST90027554	finngen_R12_E4_LACTONAS	Lactose intolerance, other/unspecified || id:finngen_R12_E4_LACTONAS	Gut bacterial pathway abundance (PWY.5676..acetyl.CoA.fermentation.to.butanoate.II)	Simple mode	8	-0.331889380752734	0.499454704095308	0.527643782096768
ebi-a-GCST90027554	finngen_R12_E4_LACTONAS	Lactose intolerance, other/unspecified || id:finngen_R12_E4_LACTONAS	Gut bacterial pathway abundance (PWY.5676..acetyl.CoA.fermentation.to.butanoate.II)	Weighted median	8	-0.0377860525242313	0.279265491878747	0.892370632506981
ebi-a-GCST90027554	finngen_R12_E4_LACTONAS	Lactose intolerance, other/unspecified || id:finngen_R12_E4_LACTONAS	Gut bacterial pathway abundance (PWY.5676..acetyl.CoA.fermentation.to.butanoate.II)	Weighted mode	8	-0.174683803629809	0.438895182256004	0.70248350759798
ebi-a-GCST90027555	finngen_R12_E4_LACTONAS	Lactose intolerance, other/unspecified || id:finngen_R12_E4_LACTONAS	Gut bacterial pathway abundance (PWY.5686..UMP.biosynthesis)	Inverse variance weighted	6	0.134483019437269	0.245347445918646	0.583600616842715
ebi-a-GCST90027555	finngen_R12_E4_LACTONAS	Lactose intolerance, other/unspecified || id:finngen_R12_E4_LACTONAS	Gut bacterial pathway abundance (PWY.5686..UMP.biosynthesis)	MR Egger	6	0.0447629872364598	1.28769415114655	0.973934966445326
ebi-a-GCST90027555	finngen_R12_E4_LACTONAS	Lactose intolerance, other/unspecified || id:finngen_R12_E4_LACTONAS	Gut bacterial pathway abundance (PWY.5686..UMP.biosynthesis)	Simple mode	6	0.57506462046606	0.513756749701524	0.313868240545769
ebi-a-GCST90027555	finngen_R12_E4_LACTONAS	Lactose intolerance, other/unspecified || id:finngen_R12_E4_LACTONAS	Gut bacterial pathway abundance (PWY.5686..UMP.biosynthesis)	Weighted median	6	0.269499677517524	0.311479975115494	0.386916335105942
ebi-a-GCST90027555	finngen_R12_E4_LACTONAS	Lactose intolerance, other/unspecified || id:finngen_R12_E4_LACTONAS	Gut bacterial pathway abundance (PWY.5686..UMP.biosynthesis)	Weighted mode	6	0.561110661424126	0.482364457112675	0.297219191523561
ebi-a-GCST90027556	finngen_R12_E4_LACTONAS	Lactose intolerance, other/unspecified || id:finngen_R12_E4_LACTONAS	Gut bacterial pathway abundance (PWY.5695..urate.biosynthesis.inosine.5..phosphate.degradation)	Inverse variance weighted	11	-0.102640674983724	0.222067978532518	0.643935141494312
ebi-a-GCST90027556	finngen_R12_E4_LACTONAS	Lactose intolerance, other/unspecified || id:finngen_R12_E4_LACTONAS	Gut bacterial pathway abundance (PWY.5695..urate.biosynthesis.inosine.5..phosphate.degradation)	MR Egger	11	-0.598408752366257	1.11676707092905	0.605056364874974
ebi-a-GCST90027556	finngen_R12_E4_LACTONAS	Lactose intolerance, other/unspecified || id:finngen_R12_E4_LACTONAS	Gut bacterial pathway abundance (PWY.5695..urate.biosynthesis.inosine.5..phosphate.degradation)	Simple mode	11	0.336708621498562	0.434676169120394	0.456489225271352
ebi-a-GCST90027556	finngen_R12_E4_LACTONAS	Lactose intolerance, other/unspecified || id:finngen_R12_E4_LACTONAS	Gut bacterial pathway abundance (PWY.5695..urate.biosynthesis.inosine.5..phosphate.degradation)	Weighted median	11	0.179505348510808	0.266619775088067	0.500779703794801
ebi-a-GCST90027556	finngen_R12_E4_LACTONAS	Lactose intolerance, other/unspecified || id:finngen_R12_E4_LACTONAS	Gut bacterial pathway abundance (PWY.5695..urate.biosynthesis.inosine.5..phosphate.degradation)	Weighted mode	11	0.309786899649187	0.392433117746184	0.448190273708924
ebi-a-GCST90027557	finngen_R12_E4_LACTONAS	Lactose intolerance, other/unspecified || id:finngen_R12_E4_LACTONAS	Gut bacterial pathway abundance (PWY.5705..allantoin.degradation.to.glyoxylate.III)	Inverse variance weighted	9	-0.00333998123994683	0.111273978650989	0.976054425382163
ebi-a-GCST90027557	finngen_R12_E4_LACTONAS	Lactose intolerance, other/unspecified || id:finngen_R12_E4_LACTONAS	Gut bacterial pathway abundance (PWY.5705..allantoin.degradation.to.glyoxylate.III)	MR Egger	9	-1.23894525127064	0.62114484950445	0.0863018799614375
ebi-a-GCST90027557	finngen_R12_E4_LACTONAS	Lactose intolerance, other/unspecified || id:finngen_R12_E4_LACTONAS	Gut bacterial pathway abundance (PWY.5705..allantoin.degradation.to.glyoxylate.III)	Simple mode	9	-0.133453144502877	0.262026491313442	0.624281713739069
ebi-a-GCST90027557	finngen_R12_E4_LACTONAS	Lactose intolerance, other/unspecified || id:finngen_R12_E4_LACTONAS	Gut bacterial pathway abundance (PWY.5705..allantoin.degradation.to.glyoxylate.III)	Weighted median	9	-0.0375659132439113	0.143815612506372	0.793931440317931
ebi-a-GCST90027557	finngen_R12_E4_LACTONAS	Lactose intolerance, other/unspecified || id:finngen_R12_E4_LACTONAS	Gut bacterial pathway abundance (PWY.5705..allantoin.degradation.to.glyoxylate.III)	Weighted mode	9	-0.101850133379546	0.235254614914311	0.676496629131768
ebi-a-GCST90027558	finngen_R12_E4_LACTONAS	Lactose intolerance, other/unspecified || id:finngen_R12_E4_LACTONAS	Gut bacterial pathway abundance (PWY.5791..1.4.dihydroxy.2.naphthoate.biosynthesis.II..plants.)	Inverse variance weighted	14	-0.0726163081442055	0.108024370437028	0.501442673162226
ebi-a-GCST90027558	finngen_R12_E4_LACTONAS	Lactose intolerance, other/unspecified || id:finngen_R12_E4_LACTONAS	Gut bacterial pathway abundance (PWY.5791..1.4.dihydroxy.2.naphthoate.biosynthesis.II..plants.)	MR Egger	14	0.112161647451544	0.430555769155651	0.798891178267116
ebi-a-GCST90027558	finngen_R12_E4_LACTONAS	Lactose intolerance, other/unspecified || id:finngen_R12_E4_LACTONAS	Gut bacterial pathway abundance (PWY.5791..1.4.dihydroxy.2.naphthoate.biosynthesis.II..plants.)	Simple mode	14	-0.116568303565441	0.239496126740197	0.634557658326877
ebi-a-GCST90027558	finngen_R12_E4_LACTONAS	Lactose intolerance, other/unspecified || id:finngen_R12_E4_LACTONAS	Gut bacterial pathway abundance (PWY.5791..1.4.dihydroxy.2.naphthoate.biosynthesis.II..plants.)	Weighted median	14	-0.121614676922738	0.147626692132518	0.410053946932115
ebi-a-GCST90027558	finngen_R12_E4_LACTONAS	Lactose intolerance, other/unspecified || id:finngen_R12_E4_LACTONAS	Gut bacterial pathway abundance (PWY.5791..1.4.dihydroxy.2.naphthoate.biosynthesis.II..plants.)	Weighted mode	14	-0.1208921737055	0.230097452092894	0.608153528543794
ebi-a-GCST90027559	finngen_R12_E4_LACTONAS	Lactose intolerance, other/unspecified || id:finngen_R12_E4_LACTONAS	Gut bacterial pathway abundance (PWY.5838..superpathway.of.menaquinol.8.biosynthesis.I)	Inverse variance weighted	4	0.286413560666976	0.167730452212644	0.0877138646544532
ebi-a-GCST90027559	finngen_R12_E4_LACTONAS	Lactose intolerance, other/unspecified || id:finngen_R12_E4_LACTONAS	Gut bacterial pathway abundance (PWY.5838..superpathway.of.menaquinol.8.biosynthesis.I)	MR Egger	4	1.15021150829458	0.865422700043397	0.315168216065074
ebi-a-GCST90027559	finngen_R12_E4_LACTONAS	Lactose intolerance, other/unspecified || id:finngen_R12_E4_LACTONAS	Gut bacterial pathway abundance (PWY.5838..superpathway.of.menaquinol.8.biosynthesis.I)	Simple mode	4	0.160598009723006	0.262144292356339	0.583432003483935
ebi-a-GCST90027559	finngen_R12_E4_LACTONAS	Lactose intolerance, other/unspecified || id:finngen_R12_E4_LACTONAS	Gut bacterial pathway abundance (PWY.5838..superpathway.of.menaquinol.8.biosynthesis.I)	Weighted median	4	0.180948925754562	0.209361153400271	0.387428144465703
ebi-a-GCST90027559	finngen_R12_E4_LACTONAS	Lactose intolerance, other/unspecified || id:finngen_R12_E4_LACTONAS	Gut bacterial pathway abundance (PWY.5838..superpathway.of.menaquinol.8.biosynthesis.I)	Weighted mode	4	0.172573913680822	0.245930454326803	0.533394271723894
ebi-a-GCST90027560	finngen_R12_E4_LACTONAS	Lactose intolerance, other/unspecified || id:finngen_R12_E4_LACTONAS	Gut bacterial pathway abundance (PWY.5850..superpathway.of.menaquinol.6.biosynthesis.I)	Inverse variance weighted	11	-0.0609026835134027	0.102071593814551	0.550730174994715
ebi-a-GCST90027560	finngen_R12_E4_LACTONAS	Lactose intolerance, other/unspecified || id:finngen_R12_E4_LACTONAS	Gut bacterial pathway abundance (PWY.5850..superpathway.of.menaquinol.6.biosynthesis.I)	MR Egger	11	0.454801374819161	0.446713548859873	0.335214506995163
ebi-a-GCST90027560	finngen_R12_E4_LACTONAS	Lactose intolerance, other/unspecified || id:finngen_R12_E4_LACTONAS	Gut bacterial pathway abundance (PWY.5850..superpathway.of.menaquinol.6.biosynthesis.I)	Simple mode	11	-0.199125969092099	0.201600701572362	0.346583448072018
ebi-a-GCST90027560	finngen_R12_E4_LACTONAS	Lactose intolerance, other/unspecified || id:finngen_R12_E4_LACTONAS	Gut bacterial pathway abundance (PWY.5850..superpathway.of.menaquinol.6.biosynthesis.I)	Weighted median	11	-0.0936481908353096	0.120527921837796	0.437168582128184
ebi-a-GCST90027560	finngen_R12_E4_LACTONAS	Lactose intolerance, other/unspecified || id:finngen_R12_E4_LACTONAS	Gut bacterial pathway abundance (PWY.5850..superpathway.of.menaquinol.6.biosynthesis.I)	Weighted mode	11	-0.168014242723577	0.195329244016406	0.409849240319622
ebi-a-GCST90027561	finngen_R12_E4_LACTONAS	Lactose intolerance, other/unspecified || id:finngen_R12_E4_LACTONAS	Gut bacterial pathway abundance (PWY.5913..TCA.cycle.VI..obligate.autotrophs.)	Inverse variance weighted	9	0.0981466468449508	0.143927540379063	0.495291390019668
ebi-a-GCST90027561	finngen_R12_E4_LACTONAS	Lactose intolerance, other/unspecified || id:finngen_R12_E4_LACTONAS	Gut bacterial pathway abundance (PWY.5913..TCA.cycle.VI..obligate.autotrophs.)	MR Egger	9	0.185408522062995	0.633509145054682	0.778260158469954
ebi-a-GCST90027561	finngen_R12_E4_LACTONAS	Lactose intolerance, other/unspecified || id:finngen_R12_E4_LACTONAS	Gut bacterial pathway abundance (PWY.5913..TCA.cycle.VI..obligate.autotrophs.)	Simple mode	9	-0.102445761770322	0.282928533431256	0.726662534140158
ebi-a-GCST90027561	finngen_R12_E4_LACTONAS	Lactose intolerance, other/unspecified || id:finngen_R12_E4_LACTONAS	Gut bacterial pathway abundance (PWY.5913..TCA.cycle.VI..obligate.autotrophs.)	Weighted median	9	0.130207172088752	0.190253187756933	0.493729616046906
ebi-a-GCST90027561	finngen_R12_E4_LACTONAS	Lactose intolerance, other/unspecified || id:finngen_R12_E4_LACTONAS	Gut bacterial pathway abundance (PWY.5913..TCA.cycle.VI..obligate.autotrophs.)	Weighted mode	9	0.293470367958974	0.280225378468172	0.325584064708015
ebi-a-GCST90027562	finngen_R12_E4_LACTONAS	Lactose intolerance, other/unspecified || id:finngen_R12_E4_LACTONAS	Gut bacterial pathway abundance (PWY.5918..superpathay.of.heme.biosynthesis.from.glutamate)	Inverse variance weighted	9	0.0790236321832417	0.205735129181202	0.70090156098559
ebi-a-GCST90027562	finngen_R12_E4_LACTONAS	Lactose intolerance, other/unspecified || id:finngen_R12_E4_LACTONAS	Gut bacterial pathway abundance (PWY.5918..superpathay.of.heme.biosynthesis.from.glutamate)	MR Egger	9	-0.55127313974658	0.808592922317823	0.51729982980578
ebi-a-GCST90027562	finngen_R12_E4_LACTONAS	Lactose intolerance, other/unspecified || id:finngen_R12_E4_LACTONAS	Gut bacterial pathway abundance (PWY.5918..superpathay.of.heme.biosynthesis.from.glutamate)	Simple mode	9	0.0725906736166104	0.339469635820589	0.836024650499703
ebi-a-GCST90027562	finngen_R12_E4_LACTONAS	Lactose intolerance, other/unspecified || id:finngen_R12_E4_LACTONAS	Gut bacterial pathway abundance (PWY.5918..superpathay.of.heme.biosynthesis.from.glutamate)	Weighted median	9	0.0653851281634111	0.21286905723149	0.758720629931264
ebi-a-GCST90027562	finngen_R12_E4_LACTONAS	Lactose intolerance, other/unspecified || id:finngen_R12_E4_LACTONAS	Gut bacterial pathway abundance (PWY.5918..superpathay.of.heme.biosynthesis.from.glutamate)	Weighted mode	9	0.146057579738721	0.336288003055902	0.675530307452226
ebi-a-GCST90027563	finngen_R12_E4_LACTONAS	Lactose intolerance, other/unspecified || id:finngen_R12_E4_LACTONAS	Gut bacterial pathway abundance (PWY.5920..superpathway.of.heme.biosynthesis.from.glycine)	Inverse variance weighted	10	-0.119559769353762	0.0942111232424766	0.204418903278694
ebi-a-GCST90027563	finngen_R12_E4_LACTONAS	Lactose intolerance, other/unspecified || id:finngen_R12_E4_LACTONAS	Gut bacterial pathway abundance (PWY.5920..superpathway.of.heme.biosynthesis.from.glycine)	MR Egger	10	0.063703954910682	0.286370049296729	0.829535258625603
ebi-a-GCST90027563	finngen_R12_E4_LACTONAS	Lactose intolerance, other/unspecified || id:finngen_R12_E4_LACTONAS	Gut bacterial pathway abundance (PWY.5920..superpathway.of.heme.biosynthesis.from.glycine)	Simple mode	10	-0.393071458028841	0.254404327359658	0.156729752400136
ebi-a-GCST90027563	finngen_R12_E4_LACTONAS	Lactose intolerance, other/unspecified || id:finngen_R12_E4_LACTONAS	Gut bacterial pathway abundance (PWY.5920..superpathway.of.heme.biosynthesis.from.glycine)	Weighted median	10	0.0198840016060278	0.127890824216034	0.876445778326655
ebi-a-GCST90027563	finngen_R12_E4_LACTONAS	Lactose intolerance, other/unspecified || id:finngen_R12_E4_LACTONAS	Gut bacterial pathway abundance (PWY.5920..superpathway.of.heme.biosynthesis.from.glycine)	Weighted mode	10	0.113802434104805	0.235222337528636	0.64007628136783
ebi-a-GCST90027564	finngen_R12_E4_LACTONAS	Lactose intolerance, other/unspecified || id:finngen_R12_E4_LACTONAS	Gut bacterial pathway abundance (PWY.5941..glycogen.degradation.II..eukaryotic.)	Inverse variance weighted	10	0.144460451159133	0.155508448898668	0.352912074422321
ebi-a-GCST90027564	finngen_R12_E4_LACTONAS	Lactose intolerance, other/unspecified || id:finngen_R12_E4_LACTONAS	Gut bacterial pathway abundance (PWY.5941..glycogen.degradation.II..eukaryotic.)	MR Egger	10	-0.064541259987256	0.599098782866297	0.916862256354467
ebi-a-GCST90027564	finngen_R12_E4_LACTONAS	Lactose intolerance, other/unspecified || id:finngen_R12_E4_LACTONAS	Gut bacterial pathway abundance (PWY.5941..glycogen.degradation.II..eukaryotic.)	Simple mode	10	0.417052221732723	0.354863732753714	0.270050383009435
ebi-a-GCST90027564	finngen_R12_E4_LACTONAS	Lactose intolerance, other/unspecified || id:finngen_R12_E4_LACTONAS	Gut bacterial pathway abundance (PWY.5941..glycogen.degradation.II..eukaryotic.)	Weighted median	10	0.292795089752207	0.196177456263921	0.135567801742557
ebi-a-GCST90027564	finngen_R12_E4_LACTONAS	Lactose intolerance, other/unspecified || id:finngen_R12_E4_LACTONAS	Gut bacterial pathway abundance (PWY.5941..glycogen.degradation.II..eukaryotic.)	Weighted mode	10	0.417052221732723	0.339784444559602	0.250806764537895
ebi-a-GCST90027565	finngen_R12_E4_LACTONAS	Lactose intolerance, other/unspecified || id:finngen_R12_E4_LACTONAS	Gut bacterial pathway abundance (PWY.5971..palmitate.biosynthesis.II..bacteria.and.plants.)	Inverse variance weighted	12	0.0203272930172923	0.157330715420552	0.897198568474456
ebi-a-GCST90027565	finngen_R12_E4_LACTONAS	Lactose intolerance, other/unspecified || id:finngen_R12_E4_LACTONAS	Gut bacterial pathway abundance (PWY.5971..palmitate.biosynthesis.II..bacteria.and.plants.)	MR Egger	12	-0.0425263581696099	0.651380128147569	0.949232584906004
ebi-a-GCST90027565	finngen_R12_E4_LACTONAS	Lactose intolerance, other/unspecified || id:finngen_R12_E4_LACTONAS	Gut bacterial pathway abundance (PWY.5971..palmitate.biosynthesis.II..bacteria.and.plants.)	Simple mode	12	0.136835435529266	0.324850833441944	0.68170347655808
ebi-a-GCST90027565	finngen_R12_E4_LACTONAS	Lactose intolerance, other/unspecified || id:finngen_R12_E4_LACTONAS	Gut bacterial pathway abundance (PWY.5971..palmitate.biosynthesis.II..bacteria.and.plants.)	Weighted median	12	0.113679461102935	0.193206267561908	0.556274628336629
ebi-a-GCST90027565	finngen_R12_E4_LACTONAS	Lactose intolerance, other/unspecified || id:finngen_R12_E4_LACTONAS	Gut bacterial pathway abundance (PWY.5971..palmitate.biosynthesis.II..bacteria.and.plants.)	Weighted mode	12	0.141082054807411	0.299813065307228	0.647142977897187
ebi-a-GCST90027566	finngen_R12_E4_LACTONAS	Lactose intolerance, other/unspecified || id:finngen_R12_E4_LACTONAS	Gut bacterial pathway abundance (PWY.5973..cis.vaccenate.biosynthesis)	Inverse variance weighted	15	-0.21968137103306	0.148652993231362	0.139457756487911
ebi-a-GCST90027566	finngen_R12_E4_LACTONAS	Lactose intolerance, other/unspecified || id:finngen_R12_E4_LACTONAS	Gut bacterial pathway abundance (PWY.5973..cis.vaccenate.biosynthesis)	MR Egger	15	-0.591316839666385	0.50520116488785	0.262826417137247
ebi-a-GCST90027566	finngen_R12_E4_LACTONAS	Lactose intolerance, other/unspecified || id:finngen_R12_E4_LACTONAS	Gut bacterial pathway abundance (PWY.5973..cis.vaccenate.biosynthesis)	Simple mode	15	0.00792982342219029	0.358087388806544	0.982644872110292
ebi-a-GCST90027566	finngen_R12_E4_LACTONAS	Lactose intolerance, other/unspecified || id:finngen_R12_E4_LACTONAS	Gut bacterial pathway abundance (PWY.5973..cis.vaccenate.biosynthesis)	Weighted median	15	-0.120565386856985	0.204227919815054	0.55495788085075
ebi-a-GCST90027566	finngen_R12_E4_LACTONAS	Lactose intolerance, other/unspecified || id:finngen_R12_E4_LACTONAS	Gut bacterial pathway abundance (PWY.5973..cis.vaccenate.biosynthesis)	Weighted mode	15	0.0491412606846771	0.340546140418977	0.887319195655765
ebi-a-GCST90027567	finngen_R12_E4_LACTONAS	Lactose intolerance, other/unspecified || id:finngen_R12_E4_LACTONAS	Gut bacterial pathway abundance (PWY.5989..stearate.biosynthesis.II..bacteria.and.plants.)	Inverse variance weighted	7	0.202880650922625	0.246839587120374	0.411126447403949
ebi-a-GCST90027567	finngen_R12_E4_LACTONAS	Lactose intolerance, other/unspecified || id:finngen_R12_E4_LACTONAS	Gut bacterial pathway abundance (PWY.5989..stearate.biosynthesis.II..bacteria.and.plants.)	MR Egger	7	1.32029182633177	0.963145830530959	0.228765668994648
ebi-a-GCST90027567	finngen_R12_E4_LACTONAS	Lactose intolerance, other/unspecified || id:finngen_R12_E4_LACTONAS	Gut bacterial pathway abundance (PWY.5989..stearate.biosynthesis.II..bacteria.and.plants.)	Simple mode	7	0.478345400655077	0.499694759141664	0.37539397017437
ebi-a-GCST90027567	finngen_R12_E4_LACTONAS	Lactose intolerance, other/unspecified || id:finngen_R12_E4_LACTONAS	Gut bacterial pathway abundance (PWY.5989..stearate.biosynthesis.II..bacteria.and.plants.)	Weighted median	7	0.409201333821961	0.326991889992465	0.210784470414393
ebi-a-GCST90027567	finngen_R12_E4_LACTONAS	Lactose intolerance, other/unspecified || id:finngen_R12_E4_LACTONAS	Gut bacterial pathway abundance (PWY.5989..stearate.biosynthesis.II..bacteria.and.plants.)	Weighted mode	7	0.53174277968325	0.487067094080743	0.316841376799014
ebi-a-GCST90027568	finngen_R12_E4_LACTONAS	Lactose intolerance, other/unspecified || id:finngen_R12_E4_LACTONAS	Gut bacterial pathway abundance (PWY.6121..5.aminoimidazole.ribonucleotide.biosynthesis.I)	Inverse variance weighted	10	-0.022594261813141	0.188972920330193	0.904828943189924
ebi-a-GCST90027568	finngen_R12_E4_LACTONAS	Lactose intolerance, other/unspecified || id:finngen_R12_E4_LACTONAS	Gut bacterial pathway abundance (PWY.6121..5.aminoimidazole.ribonucleotide.biosynthesis.I)	MR Egger	10	0.412598613410354	1.34192020642059	0.766338609155589
ebi-a-GCST90027568	finngen_R12_E4_LACTONAS	Lactose intolerance, other/unspecified || id:finngen_R12_E4_LACTONAS	Gut bacterial pathway abundance (PWY.6121..5.aminoimidazole.ribonucleotide.biosynthesis.I)	Simple mode	10	0.176670586457392	0.36317922895054	0.638270289174776
ebi-a-GCST90027568	finngen_R12_E4_LACTONAS	Lactose intolerance, other/unspecified || id:finngen_R12_E4_LACTONAS	Gut bacterial pathway abundance (PWY.6121..5.aminoimidazole.ribonucleotide.biosynthesis.I)	Weighted median	10	0.132184187215558	0.23668962987384	0.576523110751809
ebi-a-GCST90027568	finngen_R12_E4_LACTONAS	Lactose intolerance, other/unspecified || id:finngen_R12_E4_LACTONAS	Gut bacterial pathway abundance (PWY.6121..5.aminoimidazole.ribonucleotide.biosynthesis.I)	Weighted mode	10	0.176670586457392	0.372009994828126	0.646165101440176
ebi-a-GCST90027569	finngen_R12_E4_LACTONAS	Lactose intolerance, other/unspecified || id:finngen_R12_E4_LACTONAS	Gut bacterial pathway abundance (PWY.6123..inosine.5..phosphate.biosynthesis.I)	Inverse variance weighted	6	0.146745401631526	0.231609398039367	0.526348419833453
ebi-a-GCST90027569	finngen_R12_E4_LACTONAS	Lactose intolerance, other/unspecified || id:finngen_R12_E4_LACTONAS	Gut bacterial pathway abundance (PWY.6123..inosine.5..phosphate.biosynthesis.I)	MR Egger	6	0.453313177526995	1.01099285640218	0.677091962822478
ebi-a-GCST90027569	finngen_R12_E4_LACTONAS	Lactose intolerance, other/unspecified || id:finngen_R12_E4_LACTONAS	Gut bacterial pathway abundance (PWY.6123..inosine.5..phosphate.biosynthesis.I)	Simple mode	6	0.48760454741033	0.420481905568868	0.298560753445405
ebi-a-GCST90027569	finngen_R12_E4_LACTONAS	Lactose intolerance, other/unspecified || id:finngen_R12_E4_LACTONAS	Gut bacterial pathway abundance (PWY.6123..inosine.5..phosphate.biosynthesis.I)	Weighted median	6	0.356867474307607	0.304652425510103	0.241441166934357
ebi-a-GCST90027569	finngen_R12_E4_LACTONAS	Lactose intolerance, other/unspecified || id:finngen_R12_E4_LACTONAS	Gut bacterial pathway abundance (PWY.6123..inosine.5..phosphate.biosynthesis.I)	Weighted mode	6	0.48760454741033	0.446676443521911	0.32478320306327
ebi-a-GCST90027570	finngen_R12_E4_LACTONAS	Lactose intolerance, other/unspecified || id:finngen_R12_E4_LACTONAS	Gut bacterial pathway abundance (PWY.6125..superpathway.of.guanosine.nucleotides.de.novo.biosynthesis.II)	Inverse variance weighted	10	-0.15297157387301	0.233441745344483	0.512282346929013
ebi-a-GCST90027570	finngen_R12_E4_LACTONAS	Lactose intolerance, other/unspecified || id:finngen_R12_E4_LACTONAS	Gut bacterial pathway abundance (PWY.6125..superpathway.of.guanosine.nucleotides.de.novo.biosynthesis.II)	MR Egger	10	-0.865700275076098	0.837659013815384	0.331609225294384
ebi-a-GCST90027570	finngen_R12_E4_LACTONAS	Lactose intolerance, other/unspecified || id:finngen_R12_E4_LACTONAS	Gut bacterial pathway abundance (PWY.6125..superpathway.of.guanosine.nucleotides.de.novo.biosynthesis.II)	Simple mode	10	-0.505389019469372	0.480102159760128	0.319933004204787
ebi-a-GCST90027570	finngen_R12_E4_LACTONAS	Lactose intolerance, other/unspecified || id:finngen_R12_E4_LACTONAS	Gut bacterial pathway abundance (PWY.6125..superpathway.of.guanosine.nucleotides.de.novo.biosynthesis.II)	Weighted median	10	-0.333543374578225	0.276338040290779	0.227427461470845
ebi-a-GCST90027570	finngen_R12_E4_LACTONAS	Lactose intolerance, other/unspecified || id:finngen_R12_E4_LACTONAS	Gut bacterial pathway abundance (PWY.6125..superpathway.of.guanosine.nucleotides.de.novo.biosynthesis.II)	Weighted mode	10	-0.590369525727666	0.435982905840089	0.208720455155511
ebi-a-GCST90027571	finngen_R12_E4_LACTONAS	Lactose intolerance, other/unspecified || id:finngen_R12_E4_LACTONAS	Gut bacterial pathway abundance (PWY.6147..6.hydroxymethyl.dihydropterin.diphosphate.biosynthesis.I)	Inverse variance weighted	14	-0.172533631722428	0.153981649280544	0.262508514643591
ebi-a-GCST90027571	finngen_R12_E4_LACTONAS	Lactose intolerance, other/unspecified || id:finngen_R12_E4_LACTONAS	Gut bacterial pathway abundance (PWY.6147..6.hydroxymethyl.dihydropterin.diphosphate.biosynthesis.I)	MR Egger	14	0.542979289293759	0.680403086120682	0.440362631606936
ebi-a-GCST90027571	finngen_R12_E4_LACTONAS	Lactose intolerance, other/unspecified || id:finngen_R12_E4_LACTONAS	Gut bacterial pathway abundance (PWY.6147..6.hydroxymethyl.dihydropterin.diphosphate.biosynthesis.I)	Simple mode	14	0.0210968404762253	0.323386672937108	0.948977690817179
ebi-a-GCST90027571	finngen_R12_E4_LACTONAS	Lactose intolerance, other/unspecified || id:finngen_R12_E4_LACTONAS	Gut bacterial pathway abundance (PWY.6147..6.hydroxymethyl.dihydropterin.diphosphate.biosynthesis.I)	Weighted median	14	-0.0613282850911664	0.202634658626856	0.762153199405477
ebi-a-GCST90027571	finngen_R12_E4_LACTONAS	Lactose intolerance, other/unspecified || id:finngen_R12_E4_LACTONAS	Gut bacterial pathway abundance (PWY.6147..6.hydroxymethyl.dihydropterin.diphosphate.biosynthesis.I)	Weighted mode	14	0.0272276538429708	0.306561922517258	0.930581696324748
ebi-a-GCST90027572	finngen_R12_E4_LACTONAS	Lactose intolerance, other/unspecified || id:finngen_R12_E4_LACTONAS	Gut bacterial pathway abundance (PWY.6151..S.adenosyl.L.methionine.cycle.I)	Inverse variance weighted	12	-0.166077828232521	0.163753220947519	0.310489334333555
ebi-a-GCST90027572	finngen_R12_E4_LACTONAS	Lactose intolerance, other/unspecified || id:finngen_R12_E4_LACTONAS	Gut bacterial pathway abundance (PWY.6151..S.adenosyl.L.methionine.cycle.I)	MR Egger	12	-0.393135415537525	0.593788814986571	0.522884372642238
ebi-a-GCST90027572	finngen_R12_E4_LACTONAS	Lactose intolerance, other/unspecified || id:finngen_R12_E4_LACTONAS	Gut bacterial pathway abundance (PWY.6151..S.adenosyl.L.methionine.cycle.I)	Simple mode	12	-0.435465525385394	0.362230326639059	0.254535069530946
ebi-a-GCST90027572	finngen_R12_E4_LACTONAS	Lactose intolerance, other/unspecified || id:finngen_R12_E4_LACTONAS	Gut bacterial pathway abundance (PWY.6151..S.adenosyl.L.methionine.cycle.I)	Weighted median	12	-0.269497902091828	0.216078459127307	0.212315948620373
ebi-a-GCST90027572	finngen_R12_E4_LACTONAS	Lactose intolerance, other/unspecified || id:finngen_R12_E4_LACTONAS	Gut bacterial pathway abundance (PWY.6151..S.adenosyl.L.methionine.cycle.I)	Weighted mode	12	-0.398127951566688	0.356844075789978	0.288334278186731
ebi-a-GCST90027573	finngen_R12_E4_LACTONAS	Lactose intolerance, other/unspecified || id:finngen_R12_E4_LACTONAS	Gut bacterial pathway abundance (PWY.6163..chorismate.biosynthesis.from.3.dehydroquinate)	Inverse variance weighted	10	0.148839400116864	0.284253613179982	0.600546482343371
ebi-a-GCST90027573	finngen_R12_E4_LACTONAS	Lactose intolerance, other/unspecified || id:finngen_R12_E4_LACTONAS	Gut bacterial pathway abundance (PWY.6163..chorismate.biosynthesis.from.3.dehydroquinate)	MR Egger	10	0.60813406283564	1.17333022944713	0.618276777647975
ebi-a-GCST90027573	finngen_R12_E4_LACTONAS	Lactose intolerance, other/unspecified || id:finngen_R12_E4_LACTONAS	Gut bacterial pathway abundance (PWY.6163..chorismate.biosynthesis.from.3.dehydroquinate)	Simple mode	10	0.45911537196544	0.463764611311332	0.348053509260979
ebi-a-GCST90027573	finngen_R12_E4_LACTONAS	Lactose intolerance, other/unspecified || id:finngen_R12_E4_LACTONAS	Gut bacterial pathway abundance (PWY.6163..chorismate.biosynthesis.from.3.dehydroquinate)	Weighted median	10	0.189613783377386	0.280612062690543	0.499221602733362
ebi-a-GCST90027573	finngen_R12_E4_LACTONAS	Lactose intolerance, other/unspecified || id:finngen_R12_E4_LACTONAS	Gut bacterial pathway abundance (PWY.6163..chorismate.biosynthesis.from.3.dehydroquinate)	Weighted mode	10	0.283805030215444	0.499969153050438	0.584156288014106
ebi-a-GCST90027574	finngen_R12_E4_LACTONAS	Lactose intolerance, other/unspecified || id:finngen_R12_E4_LACTONAS	Gut bacterial pathway abundance (PWY.621..sucrose.degradation.III..sucrose.invertase.)	Inverse variance weighted	7	0.0487467974491035	0.234599302688074	0.835394910326739
ebi-a-GCST90027574	finngen_R12_E4_LACTONAS	Lactose intolerance, other/unspecified || id:finngen_R12_E4_LACTONAS	Gut bacterial pathway abundance (PWY.621..sucrose.degradation.III..sucrose.invertase.)	MR Egger	7	-0.613733942656591	0.698815240690009	0.420002629944646
ebi-a-GCST90027574	finngen_R12_E4_LACTONAS	Lactose intolerance, other/unspecified || id:finngen_R12_E4_LACTONAS	Gut bacterial pathway abundance (PWY.621..sucrose.degradation.III..sucrose.invertase.)	Simple mode	7	-0.306422914358315	0.375809310788361	0.446013262217485
ebi-a-GCST90027574	finngen_R12_E4_LACTONAS	Lactose intolerance, other/unspecified || id:finngen_R12_E4_LACTONAS	Gut bacterial pathway abundance (PWY.621..sucrose.degradation.III..sucrose.invertase.)	Weighted median	7	-0.150121069691302	0.266108311267298	0.572662112966364
ebi-a-GCST90027574	finngen_R12_E4_LACTONAS	Lactose intolerance, other/unspecified || id:finngen_R12_E4_LACTONAS	Gut bacterial pathway abundance (PWY.621..sucrose.degradation.III..sucrose.invertase.)	Weighted mode	7	-0.226496561627094	0.309715488701028	0.492153463802138
ebi-a-GCST90027575	finngen_R12_E4_LACTONAS	Lactose intolerance, other/unspecified || id:finngen_R12_E4_LACTONAS	Gut bacterial pathway abundance (PWY.6263..superpathway.of.menaquinol.8.biosynthesis.II)	Inverse variance weighted	6	-0.0293139925106165	0.119906750755198	0.806864320443581
ebi-a-GCST90027575	finngen_R12_E4_LACTONAS	Lactose intolerance, other/unspecified || id:finngen_R12_E4_LACTONAS	Gut bacterial pathway abundance (PWY.6263..superpathway.of.menaquinol.8.biosynthesis.II)	MR Egger	6	0.697550721278198	0.543329810258857	0.268518833089261
ebi-a-GCST90027575	finngen_R12_E4_LACTONAS	Lactose intolerance, other/unspecified || id:finngen_R12_E4_LACTONAS	Gut bacterial pathway abundance (PWY.6263..superpathway.of.menaquinol.8.biosynthesis.II)	Simple mode	6	-0.0266211913876069	0.221696620662647	0.909096131234683
ebi-a-GCST90027575	finngen_R12_E4_LACTONAS	Lactose intolerance, other/unspecified || id:finngen_R12_E4_LACTONAS	Gut bacterial pathway abundance (PWY.6263..superpathway.of.menaquinol.8.biosynthesis.II)	Weighted median	6	-0.00679764950184293	0.14460848877686	0.962507437581616
ebi-a-GCST90027575	finngen_R12_E4_LACTONAS	Lactose intolerance, other/unspecified || id:finngen_R12_E4_LACTONAS	Gut bacterial pathway abundance (PWY.6263..superpathway.of.menaquinol.8.biosynthesis.II)	Weighted mode	6	0.0368715095211966	0.207341611514275	0.865836733062638
ebi-a-GCST90027576	finngen_R12_E4_LACTONAS	Lactose intolerance, other/unspecified || id:finngen_R12_E4_LACTONAS	Gut bacterial pathway abundance (PWY.6284..superpathway.of.unsaturated.fatty.acids.biosynthesis..E..coli.)	Inverse variance weighted	9	0.113109223077182	0.164445125214479	0.491563929824119
ebi-a-GCST90027576	finngen_R12_E4_LACTONAS	Lactose intolerance, other/unspecified || id:finngen_R12_E4_LACTONAS	Gut bacterial pathway abundance (PWY.6284..superpathway.of.unsaturated.fatty.acids.biosynthesis..E..coli.)	MR Egger	9	-0.0770710217295654	0.589956847382144	0.8997364598884
ebi-a-GCST90027576	finngen_R12_E4_LACTONAS	Lactose intolerance, other/unspecified || id:finngen_R12_E4_LACTONAS	Gut bacterial pathway abundance (PWY.6284..superpathway.of.unsaturated.fatty.acids.biosynthesis..E..coli.)	Simple mode	9	0.0540825891021046	0.400034279162975	0.8957975248024
ebi-a-GCST90027576	finngen_R12_E4_LACTONAS	Lactose intolerance, other/unspecified || id:finngen_R12_E4_LACTONAS	Gut bacterial pathway abundance (PWY.6284..superpathway.of.unsaturated.fatty.acids.biosynthesis..E..coli.)	Weighted median	9	0.0750775276026346	0.22448400858943	0.738043876834928
ebi-a-GCST90027576	finngen_R12_E4_LACTONAS	Lactose intolerance, other/unspecified || id:finngen_R12_E4_LACTONAS	Gut bacterial pathway abundance (PWY.6284..superpathway.of.unsaturated.fatty.acids.biosynthesis..E..coli.)	Weighted mode	9	-0.184256756009718	0.36691019701083	0.629065676528965
ebi-a-GCST90027577	finngen_R12_E4_LACTONAS	Lactose intolerance, other/unspecified || id:finngen_R12_E4_LACTONAS	Gut bacterial pathway abundance (PWY.6285..superpathway.of.fatty.acids.biosynthesis..E..coli.)	Inverse variance weighted	11	0.00723680274879674	0.0940666574134721	0.938677076903748
ebi-a-GCST90027577	finngen_R12_E4_LACTONAS	Lactose intolerance, other/unspecified || id:finngen_R12_E4_LACTONAS	Gut bacterial pathway abundance (PWY.6285..superpathway.of.fatty.acids.biosynthesis..E..coli.)	MR Egger	11	-0.447263201735757	0.48881853432482	0.384057353101806
ebi-a-GCST90027577	finngen_R12_E4_LACTONAS	Lactose intolerance, other/unspecified || id:finngen_R12_E4_LACTONAS	Gut bacterial pathway abundance (PWY.6285..superpathway.of.fatty.acids.biosynthesis..E..coli.)	Simple mode	11	0.144211425017507	0.185678197917401	0.455329751542532
ebi-a-GCST90027577	finngen_R12_E4_LACTONAS	Lactose intolerance, other/unspecified || id:finngen_R12_E4_LACTONAS	Gut bacterial pathway abundance (PWY.6285..superpathway.of.fatty.acids.biosynthesis..E..coli.)	Weighted median	11	0.076067749265464	0.119443391190089	0.524221323596066
ebi-a-GCST90027577	finngen_R12_E4_LACTONAS	Lactose intolerance, other/unspecified || id:finngen_R12_E4_LACTONAS	Gut bacterial pathway abundance (PWY.6285..superpathway.of.fatty.acids.biosynthesis..E..coli.)	Weighted mode	11	0.150341565996093	0.18214320371563	0.428394105548168
ebi-a-GCST90027578	finngen_R12_E4_LACTONAS	Lactose intolerance, other/unspecified || id:finngen_R12_E4_LACTONAS	Gut bacterial pathway abundance (PWY.6317..galactose.degradation.I..Leloir.pathway.)	Inverse variance weighted	11	-0.355919206462728	0.173553160189843	0.0402884565882515
ebi-a-GCST90027578	finngen_R12_E4_LACTONAS	Lactose intolerance, other/unspecified || id:finngen_R12_E4_LACTONAS	Gut bacterial pathway abundance (PWY.6317..galactose.degradation.I..Leloir.pathway.)	MR Egger	11	0.441217936801369	0.575283559870003	0.462750396428742
ebi-a-GCST90027578	finngen_R12_E4_LACTONAS	Lactose intolerance, other/unspecified || id:finngen_R12_E4_LACTONAS	Gut bacterial pathway abundance (PWY.6317..galactose.degradation.I..Leloir.pathway.)	Simple mode	11	-0.139523702379534	0.382767181472556	0.723064871750247
ebi-a-GCST90027578	finngen_R12_E4_LACTONAS	Lactose intolerance, other/unspecified || id:finngen_R12_E4_LACTONAS	Gut bacterial pathway abundance (PWY.6317..galactose.degradation.I..Leloir.pathway.)	Weighted median	11	-0.191951060965659	0.2420289341426	0.427724585663266
ebi-a-GCST90027578	finngen_R12_E4_LACTONAS	Lactose intolerance, other/unspecified || id:finngen_R12_E4_LACTONAS	Gut bacterial pathway abundance (PWY.6317..galactose.degradation.I..Leloir.pathway.)	Weighted mode	11	-0.125588730796565	0.347596782348649	0.725387637266814
ebi-a-GCST90027579	finngen_R12_E4_LACTONAS	Lactose intolerance, other/unspecified || id:finngen_R12_E4_LACTONAS	Gut bacterial pathway abundance (PWY.6353..purine.nucleotides.degradation.II..aerobic.)	Inverse variance weighted	14	-0.217394897726096	0.145802480349629	0.135955373520177
ebi-a-GCST90027579	finngen_R12_E4_LACTONAS	Lactose intolerance, other/unspecified || id:finngen_R12_E4_LACTONAS	Gut bacterial pathway abundance (PWY.6353..purine.nucleotides.degradation.II..aerobic.)	MR Egger	14	-0.261201280907422	0.653712022208862	0.696496306700662
ebi-a-GCST90027579	finngen_R12_E4_LACTONAS	Lactose intolerance, other/unspecified || id:finngen_R12_E4_LACTONAS	Gut bacterial pathway abundance (PWY.6353..purine.nucleotides.degradation.II..aerobic.)	Simple mode	14	-0.527485062505867	0.362476722340008	0.169326849919735
ebi-a-GCST90027579	finngen_R12_E4_LACTONAS	Lactose intolerance, other/unspecified || id:finngen_R12_E4_LACTONAS	Gut bacterial pathway abundance (PWY.6353..purine.nucleotides.degradation.II..aerobic.)	Weighted median	14	-0.164699229211448	0.200950740755476	0.412444167727112
ebi-a-GCST90027579	finngen_R12_E4_LACTONAS	Lactose intolerance, other/unspecified || id:finngen_R12_E4_LACTONAS	Gut bacterial pathway abundance (PWY.6353..purine.nucleotides.degradation.II..aerobic.)	Weighted mode	14	-0.057336318841571	0.332758613445225	0.865850477473541
ebi-a-GCST90027580	finngen_R12_E4_LACTONAS	Lactose intolerance, other/unspecified || id:finngen_R12_E4_LACTONAS	Gut bacterial pathway abundance (PWY.6471..peptidoglycan.biosynthesis.IV..Enterococcus.faecium.)	Inverse variance weighted	3	-0.296215115922405	0.142447633633702	0.0375744720233099
ebi-a-GCST90027580	finngen_R12_E4_LACTONAS	Lactose intolerance, other/unspecified || id:finngen_R12_E4_LACTONAS	Gut bacterial pathway abundance (PWY.6471..peptidoglycan.biosynthesis.IV..Enterococcus.faecium.)	MR Egger	3	0.310975368801065	0.738479990740961	0.746266059360926
ebi-a-GCST90027580	finngen_R12_E4_LACTONAS	Lactose intolerance, other/unspecified || id:finngen_R12_E4_LACTONAS	Gut bacterial pathway abundance (PWY.6471..peptidoglycan.biosynthesis.IV..Enterococcus.faecium.)	Simple mode	3	-0.312034510167321	0.198042081329375	0.255808490955211
ebi-a-GCST90027580	finngen_R12_E4_LACTONAS	Lactose intolerance, other/unspecified || id:finngen_R12_E4_LACTONAS	Gut bacterial pathway abundance (PWY.6471..peptidoglycan.biosynthesis.IV..Enterococcus.faecium.)	Weighted median	3	-0.305184533588683	0.183029050689994	0.0954328371089903
ebi-a-GCST90027580	finngen_R12_E4_LACTONAS	Lactose intolerance, other/unspecified || id:finngen_R12_E4_LACTONAS	Gut bacterial pathway abundance (PWY.6471..peptidoglycan.biosynthesis.IV..Enterococcus.faecium.)	Weighted mode	3	-0.321497181626179	0.20488372947999	0.257167752008427
ebi-a-GCST90027581	finngen_R12_E4_LACTONAS	Lactose intolerance, other/unspecified || id:finngen_R12_E4_LACTONAS	Gut bacterial pathway abundance (PWY.6507..4.deoxy.L.threo.hex.4.enopyranuronate.degradation)	Inverse variance weighted	8	0.189753320690732	0.214589390777692	0.376554603139594
ebi-a-GCST90027581	finngen_R12_E4_LACTONAS	Lactose intolerance, other/unspecified || id:finngen_R12_E4_LACTONAS	Gut bacterial pathway abundance (PWY.6507..4.deoxy.L.threo.hex.4.enopyranuronate.degradation)	MR Egger	8	-0.421291364292283	1.23361357738993	0.74436248112041
ebi-a-GCST90027581	finngen_R12_E4_LACTONAS	Lactose intolerance, other/unspecified || id:finngen_R12_E4_LACTONAS	Gut bacterial pathway abundance (PWY.6507..4.deoxy.L.threo.hex.4.enopyranuronate.degradation)	Simple mode	8	0.432380923876363	0.39857968162821	0.313950063575605
ebi-a-GCST90027581	finngen_R12_E4_LACTONAS	Lactose intolerance, other/unspecified || id:finngen_R12_E4_LACTONAS	Gut bacterial pathway abundance (PWY.6507..4.deoxy.L.threo.hex.4.enopyranuronate.degradation)	Weighted median	8	0.316383897763853	0.267449275376567	0.236821884145252
ebi-a-GCST90027581	finngen_R12_E4_LACTONAS	Lactose intolerance, other/unspecified || id:finngen_R12_E4_LACTONAS	Gut bacterial pathway abundance (PWY.6507..4.deoxy.L.threo.hex.4.enopyranuronate.degradation)	Weighted mode	8	0.432380923876363	0.40364517389612	0.319620870200785
ebi-a-GCST90027582	finngen_R12_E4_LACTONAS	Lactose intolerance, other/unspecified || id:finngen_R12_E4_LACTONAS	Gut bacterial pathway abundance (PWY.6519..8.amino.7.oxononanoate.biosynthesis.I)	Inverse variance weighted	10	-0.178032219167576	0.179354939369932	0.320892675777661
ebi-a-GCST90027582	finngen_R12_E4_LACTONAS	Lactose intolerance, other/unspecified || id:finngen_R12_E4_LACTONAS	Gut bacterial pathway abundance (PWY.6519..8.amino.7.oxononanoate.biosynthesis.I)	MR Egger	10	-0.4232624310138	0.788877744930915	0.606181279340427
ebi-a-GCST90027582	finngen_R12_E4_LACTONAS	Lactose intolerance, other/unspecified || id:finngen_R12_E4_LACTONAS	Gut bacterial pathway abundance (PWY.6519..8.amino.7.oxononanoate.biosynthesis.I)	Simple mode	10	0.0463431726861425	0.343397810566877	0.895617635072543
ebi-a-GCST90027582	finngen_R12_E4_LACTONAS	Lactose intolerance, other/unspecified || id:finngen_R12_E4_LACTONAS	Gut bacterial pathway abundance (PWY.6519..8.amino.7.oxononanoate.biosynthesis.I)	Weighted median	10	0.00335183588176244	0.239429653696399	0.988830578384879
ebi-a-GCST90027582	finngen_R12_E4_LACTONAS	Lactose intolerance, other/unspecified || id:finngen_R12_E4_LACTONAS	Gut bacterial pathway abundance (PWY.6519..8.amino.7.oxononanoate.biosynthesis.I)	Weighted mode	10	0.0363817815108696	0.318095637198003	0.911452469781051
ebi-a-GCST90027583	finngen_R12_E4_LACTONAS	Lactose intolerance, other/unspecified || id:finngen_R12_E4_LACTONAS	Gut bacterial pathway abundance (PWY.6545..pyrimidine.deoxyribonucleotides.de.novo.biosynthesis.III)	Inverse variance weighted	8	0.116294526728711	0.314395863730878	0.711458194189924
ebi-a-GCST90027583	finngen_R12_E4_LACTONAS	Lactose intolerance, other/unspecified || id:finngen_R12_E4_LACTONAS	Gut bacterial pathway abundance (PWY.6545..pyrimidine.deoxyribonucleotides.de.novo.biosynthesis.III)	MR Egger	8	0.890801864220102	1.30149109883576	0.519241361281449
ebi-a-GCST90027583	finngen_R12_E4_LACTONAS	Lactose intolerance, other/unspecified || id:finngen_R12_E4_LACTONAS	Gut bacterial pathway abundance (PWY.6545..pyrimidine.deoxyribonucleotides.de.novo.biosynthesis.III)	Simple mode	8	0.290616652467231	0.475722983556613	0.560573952730183
ebi-a-GCST90027583	finngen_R12_E4_LACTONAS	Lactose intolerance, other/unspecified || id:finngen_R12_E4_LACTONAS	Gut bacterial pathway abundance (PWY.6545..pyrimidine.deoxyribonucleotides.de.novo.biosynthesis.III)	Weighted median	8	0.211290635630978	0.315838212121721	0.503505835648111
ebi-a-GCST90027583	finngen_R12_E4_LACTONAS	Lactose intolerance, other/unspecified || id:finngen_R12_E4_LACTONAS	Gut bacterial pathway abundance (PWY.6545..pyrimidine.deoxyribonucleotides.de.novo.biosynthesis.III)	Weighted mode	8	0.226633128673564	0.518693310933505	0.675322778373298
ebi-a-GCST90027584	finngen_R12_E4_LACTONAS	Lactose intolerance, other/unspecified || id:finngen_R12_E4_LACTONAS	Gut bacterial pathway abundance (PWY.6588..pyruvate.fermentation.to.acetone)	Inverse variance weighted	14	-0.273984513091421	0.132342683753691	0.0384274738002532
ebi-a-GCST90027584	finngen_R12_E4_LACTONAS	Lactose intolerance, other/unspecified || id:finngen_R12_E4_LACTONAS	Gut bacterial pathway abundance (PWY.6588..pyruvate.fermentation.to.acetone)	MR Egger	14	-0.445728455311753	0.506151078484233	0.395816562598385
ebi-a-GCST90027584	finngen_R12_E4_LACTONAS	Lactose intolerance, other/unspecified || id:finngen_R12_E4_LACTONAS	Gut bacterial pathway abundance (PWY.6588..pyruvate.fermentation.to.acetone)	Simple mode	14	0.10499546618756	0.310136013041017	0.740356887497485
ebi-a-GCST90027584	finngen_R12_E4_LACTONAS	Lactose intolerance, other/unspecified || id:finngen_R12_E4_LACTONAS	Gut bacterial pathway abundance (PWY.6588..pyruvate.fermentation.to.acetone)	Weighted median	14	-0.172609430035487	0.176177614995956	0.327211187117261
ebi-a-GCST90027584	finngen_R12_E4_LACTONAS	Lactose intolerance, other/unspecified || id:finngen_R12_E4_LACTONAS	Gut bacterial pathway abundance (PWY.6588..pyruvate.fermentation.to.acetone)	Weighted mode	14	0.0586210818485129	0.314553163729481	0.855036794495096
ebi-a-GCST90027585	finngen_R12_E4_LACTONAS	Lactose intolerance, other/unspecified || id:finngen_R12_E4_LACTONAS	Gut bacterial pathway abundance (PWY.6590..superpathway.of.Clostridium.acetobutylicum.acidogenic.fermentation)	Inverse variance weighted	6	0.000236805821372382	0.234158184463698	0.999193093860856
ebi-a-GCST90027585	finngen_R12_E4_LACTONAS	Lactose intolerance, other/unspecified || id:finngen_R12_E4_LACTONAS	Gut bacterial pathway abundance (PWY.6590..superpathway.of.Clostridium.acetobutylicum.acidogenic.fermentation)	MR Egger	6	-0.0163368537088602	1.2496091934041	0.99019517135895
ebi-a-GCST90027585	finngen_R12_E4_LACTONAS	Lactose intolerance, other/unspecified || id:finngen_R12_E4_LACTONAS	Gut bacterial pathway abundance (PWY.6590..superpathway.of.Clostridium.acetobutylicum.acidogenic.fermentation)	Simple mode	6	-0.170044480735414	0.447355674880062	0.719474826008167
ebi-a-GCST90027585	finngen_R12_E4_LACTONAS	Lactose intolerance, other/unspecified || id:finngen_R12_E4_LACTONAS	Gut bacterial pathway abundance (PWY.6590..superpathway.of.Clostridium.acetobutylicum.acidogenic.fermentation)	Weighted median	6	-0.105157219852124	0.300879995696349	0.726714815637668
ebi-a-GCST90027585	finngen_R12_E4_LACTONAS	Lactose intolerance, other/unspecified || id:finngen_R12_E4_LACTONAS	Gut bacterial pathway abundance (PWY.6590..superpathway.of.Clostridium.acetobutylicum.acidogenic.fermentation)	Weighted mode	6	-0.134180782305572	0.470970448937485	0.787142331114357
ebi-a-GCST90027586	finngen_R12_E4_LACTONAS	Lactose intolerance, other/unspecified || id:finngen_R12_E4_LACTONAS	Gut bacterial pathway abundance (PWY.6608..guanosine.nucleotides.degradation.III)	Inverse variance weighted	10	-0.170917846804521	0.194099682400692	0.378552026229266
ebi-a-GCST90027586	finngen_R12_E4_LACTONAS	Lactose intolerance, other/unspecified || id:finngen_R12_E4_LACTONAS	Gut bacterial pathway abundance (PWY.6608..guanosine.nucleotides.degradation.III)	MR Egger	10	0.659844194599145	0.782347909568728	0.42349555500463
ebi-a-GCST90027586	finngen_R12_E4_LACTONAS	Lactose intolerance, other/unspecified || id:finngen_R12_E4_LACTONAS	Gut bacterial pathway abundance (PWY.6608..guanosine.nucleotides.degradation.III)	Simple mode	10	-0.144663839974179	0.422407929640866	0.739856391133509
ebi-a-GCST90027586	finngen_R12_E4_LACTONAS	Lactose intolerance, other/unspecified || id:finngen_R12_E4_LACTONAS	Gut bacterial pathway abundance (PWY.6608..guanosine.nucleotides.degradation.III)	Weighted median	10	-0.0884271966458136	0.24170364631105	0.714477262047111
ebi-a-GCST90027586	finngen_R12_E4_LACTONAS	Lactose intolerance, other/unspecified || id:finngen_R12_E4_LACTONAS	Gut bacterial pathway abundance (PWY.6608..guanosine.nucleotides.degradation.III)	Weighted mode	10	-0.0778289086502531	0.387782808595867	0.845393585146695
ebi-a-GCST90027587	finngen_R12_E4_LACTONAS	Lactose intolerance, other/unspecified || id:finngen_R12_E4_LACTONAS	Gut bacterial pathway abundance (PWY.6609..adenine.and.adenosine.salvage.III)	Inverse variance weighted	14	0.0470580900252051	0.162741728557189	0.772460389467744
ebi-a-GCST90027587	finngen_R12_E4_LACTONAS	Lactose intolerance, other/unspecified || id:finngen_R12_E4_LACTONAS	Gut bacterial pathway abundance (PWY.6609..adenine.and.adenosine.salvage.III)	MR Egger	14	0.534271160466708	0.683231768458074	0.449383250461474
ebi-a-GCST90027587	finngen_R12_E4_LACTONAS	Lactose intolerance, other/unspecified || id:finngen_R12_E4_LACTONAS	Gut bacterial pathway abundance (PWY.6609..adenine.and.adenosine.salvage.III)	Simple mode	14	0.415567582271296	0.387966226876629	0.30358873466237
ebi-a-GCST90027587	finngen_R12_E4_LACTONAS	Lactose intolerance, other/unspecified || id:finngen_R12_E4_LACTONAS	Gut bacterial pathway abundance (PWY.6609..adenine.and.adenosine.salvage.III)	Weighted median	14	0.16004492508448	0.229231425428611	0.485064281992746
ebi-a-GCST90027587	finngen_R12_E4_LACTONAS	Lactose intolerance, other/unspecified || id:finngen_R12_E4_LACTONAS	Gut bacterial pathway abundance (PWY.6609..adenine.and.adenosine.salvage.III)	Weighted mode	14	0.302184285519066	0.372311055164	0.431606355119009
ebi-a-GCST90027588	finngen_R12_E4_LACTONAS	Lactose intolerance, other/unspecified || id:finngen_R12_E4_LACTONAS	Gut bacterial pathway abundance (PWY.6612..superpathway.of.tetrahydrofolate.biosynthesis)	Inverse variance weighted	14	0.103760884931467	0.137462134509877	0.450349498253549
ebi-a-GCST90027588	finngen_R12_E4_LACTONAS	Lactose intolerance, other/unspecified || id:finngen_R12_E4_LACTONAS	Gut bacterial pathway abundance (PWY.6612..superpathway.of.tetrahydrofolate.biosynthesis)	MR Egger	14	-0.48350568625335	0.825143269540673	0.568756162313808
ebi-a-GCST90027588	finngen_R12_E4_LACTONAS	Lactose intolerance, other/unspecified || id:finngen_R12_E4_LACTONAS	Gut bacterial pathway abundance (PWY.6612..superpathway.of.tetrahydrofolate.biosynthesis)	Simple mode	14	-0.146955306297648	0.316581309711472	0.650186027256595
ebi-a-GCST90027588	finngen_R12_E4_LACTONAS	Lactose intolerance, other/unspecified || id:finngen_R12_E4_LACTONAS	Gut bacterial pathway abundance (PWY.6612..superpathway.of.tetrahydrofolate.biosynthesis)	Weighted median	14	0.00296197115668538	0.171763988734399	0.986241621725288
ebi-a-GCST90027588	finngen_R12_E4_LACTONAS	Lactose intolerance, other/unspecified || id:finngen_R12_E4_LACTONAS	Gut bacterial pathway abundance (PWY.6612..superpathway.of.tetrahydrofolate.biosynthesis)	Weighted mode	14	-0.118984705283567	0.330180809299325	0.724363714596425
ebi-a-GCST90027589	finngen_R12_E4_LACTONAS	Lactose intolerance, other/unspecified || id:finngen_R12_E4_LACTONAS	Gut bacterial pathway abundance (PWY.6628..superpathway.of.L.phenylalanine.biosynthesis)	Inverse variance weighted	13	0.0109967641466664	0.116100535855892	0.924539137833199
ebi-a-GCST90027589	finngen_R12_E4_LACTONAS	Lactose intolerance, other/unspecified || id:finngen_R12_E4_LACTONAS	Gut bacterial pathway abundance (PWY.6628..superpathway.of.L.phenylalanine.biosynthesis)	MR Egger	13	-0.279853229547282	0.63867303256975	0.669736962445838
ebi-a-GCST90027589	finngen_R12_E4_LACTONAS	Lactose intolerance, other/unspecified || id:finngen_R12_E4_LACTONAS	Gut bacterial pathway abundance (PWY.6628..superpathway.of.L.phenylalanine.biosynthesis)	Simple mode	13	-0.244252622289221	0.293526350404496	0.421586054624713
ebi-a-GCST90027589	finngen_R12_E4_LACTONAS	Lactose intolerance, other/unspecified || id:finngen_R12_E4_LACTONAS	Gut bacterial pathway abundance (PWY.6628..superpathway.of.L.phenylalanine.biosynthesis)	Weighted median	13	-0.109026768900172	0.165933400563889	0.511147883452965
ebi-a-GCST90027589	finngen_R12_E4_LACTONAS	Lactose intolerance, other/unspecified || id:finngen_R12_E4_LACTONAS	Gut bacterial pathway abundance (PWY.6628..superpathway.of.L.phenylalanine.biosynthesis)	Weighted mode	13	-0.211891674277145	0.267225291849303	0.443212511128924
ebi-a-GCST90027590	finngen_R12_E4_LACTONAS	Lactose intolerance, other/unspecified || id:finngen_R12_E4_LACTONAS	Gut bacterial pathway abundance (PWY.6629..superpathway.of.L.tryptophan.biosynthesis)	Inverse variance weighted	7	-0.152739541948813	0.109767956161289	0.164080951958196
ebi-a-GCST90027590	finngen_R12_E4_LACTONAS	Lactose intolerance, other/unspecified || id:finngen_R12_E4_LACTONAS	Gut bacterial pathway abundance (PWY.6629..superpathway.of.L.tryptophan.biosynthesis)	MR Egger	7	-0.320123053257415	0.497407389969856	0.548198037504163
ebi-a-GCST90027590	finngen_R12_E4_LACTONAS	Lactose intolerance, other/unspecified || id:finngen_R12_E4_LACTONAS	Gut bacterial pathway abundance (PWY.6629..superpathway.of.L.tryptophan.biosynthesis)	Simple mode	7	-0.0515696159405815	0.212396847083315	0.816248675346839
ebi-a-GCST90027590	finngen_R12_E4_LACTONAS	Lactose intolerance, other/unspecified || id:finngen_R12_E4_LACTONAS	Gut bacterial pathway abundance (PWY.6629..superpathway.of.L.tryptophan.biosynthesis)	Weighted median	7	-0.153792864788196	0.146205685752509	0.292848244089403
ebi-a-GCST90027590	finngen_R12_E4_LACTONAS	Lactose intolerance, other/unspecified || id:finngen_R12_E4_LACTONAS	Gut bacterial pathway abundance (PWY.6629..superpathway.of.L.tryptophan.biosynthesis)	Weighted mode	7	-0.0466715899852936	0.20632043294162	0.82854786686879
ebi-a-GCST90027591	finngen_R12_E4_LACTONAS	Lactose intolerance, other/unspecified || id:finngen_R12_E4_LACTONAS	Gut bacterial pathway abundance (PWY.6630..superpathway.of.L.tyrosine.biosynthesis)	Inverse variance weighted	15	0.181877061615184	0.100775572856855	0.0711101665689703
ebi-a-GCST90027591	finngen_R12_E4_LACTONAS	Lactose intolerance, other/unspecified || id:finngen_R12_E4_LACTONAS	Gut bacterial pathway abundance (PWY.6630..superpathway.of.L.tyrosine.biosynthesis)	MR Egger	15	0.038145391503666	0.469413987432625	0.936471580065831
ebi-a-GCST90027591	finngen_R12_E4_LACTONAS	Lactose intolerance, other/unspecified || id:finngen_R12_E4_LACTONAS	Gut bacterial pathway abundance (PWY.6630..superpathway.of.L.tyrosine.biosynthesis)	Simple mode	15	-0.0321603496725864	0.236499495031013	0.89376924510998
ebi-a-GCST90027591	finngen_R12_E4_LACTONAS	Lactose intolerance, other/unspecified || id:finngen_R12_E4_LACTONAS	Gut bacterial pathway abundance (PWY.6630..superpathway.of.L.tyrosine.biosynthesis)	Weighted median	15	0.0335763863525803	0.135686232828923	0.804555260248806
ebi-a-GCST90027591	finngen_R12_E4_LACTONAS	Lactose intolerance, other/unspecified || id:finngen_R12_E4_LACTONAS	Gut bacterial pathway abundance (PWY.6630..superpathway.of.L.tyrosine.biosynthesis)	Weighted mode	15	-0.0276322689242421	0.21701496077747	0.900490902329798
ebi-a-GCST90027592	finngen_R12_E4_LACTONAS	Lactose intolerance, other/unspecified || id:finngen_R12_E4_LACTONAS	Gut bacterial pathway abundance (PWY66.422..D.galactose.degradation.V..Leloir.pathway.)	Inverse variance weighted	10	-0.0580371436235577	0.184057063825061	0.75251758643002
ebi-a-GCST90027592	finngen_R12_E4_LACTONAS	Lactose intolerance, other/unspecified || id:finngen_R12_E4_LACTONAS	Gut bacterial pathway abundance (PWY66.422..D.galactose.degradation.V..Leloir.pathway.)	MR Egger	10	1.38779861344297	0.743904509458894	0.0990807080564183
ebi-a-GCST90027592	finngen_R12_E4_LACTONAS	Lactose intolerance, other/unspecified || id:finngen_R12_E4_LACTONAS	Gut bacterial pathway abundance (PWY66.422..D.galactose.degradation.V..Leloir.pathway.)	Simple mode	10	0.286508257924471	0.395991785400367	0.487737640272413
ebi-a-GCST90027592	finngen_R12_E4_LACTONAS	Lactose intolerance, other/unspecified || id:finngen_R12_E4_LACTONAS	Gut bacterial pathway abundance (PWY66.422..D.galactose.degradation.V..Leloir.pathway.)	Weighted median	10	0.169287715049773	0.253973635674551	0.50505562030539
ebi-a-GCST90027592	finngen_R12_E4_LACTONAS	Lactose intolerance, other/unspecified || id:finngen_R12_E4_LACTONAS	Gut bacterial pathway abundance (PWY66.422..D.galactose.degradation.V..Leloir.pathway.)	Weighted mode	10	0.231935945410809	0.369345433356082	0.545629249809775
ebi-a-GCST90027593	finngen_R12_E4_LACTONAS	Lactose intolerance, other/unspecified || id:finngen_R12_E4_LACTONAS	Gut bacterial pathway abundance (PWY.6690..cinnamate.and.3.hydroxycinnamate.degradation.to.2.oxopent.4.enoate)	Inverse variance weighted	8	0.164843325920067	0.152716773402877	0.280406997940827
ebi-a-GCST90027593	finngen_R12_E4_LACTONAS	Lactose intolerance, other/unspecified || id:finngen_R12_E4_LACTONAS	Gut bacterial pathway abundance (PWY.6690..cinnamate.and.3.hydroxycinnamate.degradation.to.2.oxopent.4.enoate)	MR Egger	8	-0.0392009384210649	0.603958943693599	0.950356873616896
ebi-a-GCST90027593	finngen_R12_E4_LACTONAS	Lactose intolerance, other/unspecified || id:finngen_R12_E4_LACTONAS	Gut bacterial pathway abundance (PWY.6690..cinnamate.and.3.hydroxycinnamate.degradation.to.2.oxopent.4.enoate)	Simple mode	8	0.0153754560364541	0.20915784563091	0.943455783755418
ebi-a-GCST90027593	finngen_R12_E4_LACTONAS	Lactose intolerance, other/unspecified || id:finngen_R12_E4_LACTONAS	Gut bacterial pathway abundance (PWY.6690..cinnamate.and.3.hydroxycinnamate.degradation.to.2.oxopent.4.enoate)	Weighted median	8	0.109016318453308	0.145244736884814	0.452911579744579
ebi-a-GCST90027593	finngen_R12_E4_LACTONAS	Lactose intolerance, other/unspecified || id:finngen_R12_E4_LACTONAS	Gut bacterial pathway abundance (PWY.6690..cinnamate.and.3.hydroxycinnamate.degradation.to.2.oxopent.4.enoate)	Weighted mode	8	0.053682526507804	0.192122004397608	0.787999058468127
ebi-a-GCST90027594	finngen_R12_E4_LACTONAS	Lactose intolerance, other/unspecified || id:finngen_R12_E4_LACTONAS	Gut bacterial pathway abundance (PWY.6700..queuosine.biosynthesis)	Inverse variance weighted	16	0.179403457488009	0.153308583675154	0.241915892752539
ebi-a-GCST90027594	finngen_R12_E4_LACTONAS	Lactose intolerance, other/unspecified || id:finngen_R12_E4_LACTONAS	Gut bacterial pathway abundance (PWY.6700..queuosine.biosynthesis)	MR Egger	16	-0.744649795633407	0.81566324696366	0.376729168433673
ebi-a-GCST90027594	finngen_R12_E4_LACTONAS	Lactose intolerance, other/unspecified || id:finngen_R12_E4_LACTONAS	Gut bacterial pathway abundance (PWY.6700..queuosine.biosynthesis)	Simple mode	16	0.148392685139095	0.373425896946631	0.696683242785774
ebi-a-GCST90027594	finngen_R12_E4_LACTONAS	Lactose intolerance, other/unspecified || id:finngen_R12_E4_LACTONAS	Gut bacterial pathway abundance (PWY.6700..queuosine.biosynthesis)	Weighted median	16	0.136348945067486	0.211690646642886	0.519513654736888
ebi-a-GCST90027594	finngen_R12_E4_LACTONAS	Lactose intolerance, other/unspecified || id:finngen_R12_E4_LACTONAS	Gut bacterial pathway abundance (PWY.6700..queuosine.biosynthesis)	Weighted mode	16	0.0993121232131231	0.34149753300447	0.775176261813559
ebi-a-GCST90027595	finngen_R12_E4_LACTONAS	Lactose intolerance, other/unspecified || id:finngen_R12_E4_LACTONAS	Gut bacterial pathway abundance (PWY.6703..preQ0.biosynthesis)	Inverse variance weighted	14	0.163152187270466	0.175911688235693	0.353684408425836
ebi-a-GCST90027595	finngen_R12_E4_LACTONAS	Lactose intolerance, other/unspecified || id:finngen_R12_E4_LACTONAS	Gut bacterial pathway abundance (PWY.6703..preQ0.biosynthesis)	MR Egger	14	0.00576445862618292	0.625431618127425	0.992797642428817
ebi-a-GCST90027595	finngen_R12_E4_LACTONAS	Lactose intolerance, other/unspecified || id:finngen_R12_E4_LACTONAS	Gut bacterial pathway abundance (PWY.6703..preQ0.biosynthesis)	Simple mode	14	0.393927743941451	0.43332468990222	0.379852253026935
ebi-a-GCST90027595	finngen_R12_E4_LACTONAS	Lactose intolerance, other/unspecified || id:finngen_R12_E4_LACTONAS	Gut bacterial pathway abundance (PWY.6703..preQ0.biosynthesis)	Weighted median	14	0.266456252876484	0.227849414970383	0.242226343459958
ebi-a-GCST90027595	finngen_R12_E4_LACTONAS	Lactose intolerance, other/unspecified || id:finngen_R12_E4_LACTONAS	Gut bacterial pathway abundance (PWY.6703..preQ0.biosynthesis)	Weighted mode	14	0.362818933645558	0.355578320855299	0.326170449466437
ebi-a-GCST90027596	finngen_R12_E4_LACTONAS	Lactose intolerance, other/unspecified || id:finngen_R12_E4_LACTONAS	Gut bacterial pathway abundance (PWY.6708..ubiquinol.8.biosynthesis..prokaryotic.)	Inverse variance weighted	11	0.170686649201107	0.158321056688305	0.280987108033189
ebi-a-GCST90027596	finngen_R12_E4_LACTONAS	Lactose intolerance, other/unspecified || id:finngen_R12_E4_LACTONAS	Gut bacterial pathway abundance (PWY.6708..ubiquinol.8.biosynthesis..prokaryotic.)	MR Egger	11	-0.266850093760563	0.702162197587636	0.712728634136586
ebi-a-GCST90027596	finngen_R12_E4_LACTONAS	Lactose intolerance, other/unspecified || id:finngen_R12_E4_LACTONAS	Gut bacterial pathway abundance (PWY.6708..ubiquinol.8.biosynthesis..prokaryotic.)	Simple mode	11	0.616889600396385	0.393144427474079	0.147692625260778
ebi-a-GCST90027596	finngen_R12_E4_LACTONAS	Lactose intolerance, other/unspecified || id:finngen_R12_E4_LACTONAS	Gut bacterial pathway abundance (PWY.6708..ubiquinol.8.biosynthesis..prokaryotic.)	Weighted median	11	0.108212051941884	0.173858530024901	0.533669416787174
ebi-a-GCST90027596	finngen_R12_E4_LACTONAS	Lactose intolerance, other/unspecified || id:finngen_R12_E4_LACTONAS	Gut bacterial pathway abundance (PWY.6708..ubiquinol.8.biosynthesis..prokaryotic.)	Weighted mode	11	-0.229884780211958	0.316894223250268	0.484817981237134
ebi-a-GCST90027597	finngen_R12_E4_LACTONAS	Lactose intolerance, other/unspecified || id:finngen_R12_E4_LACTONAS	Gut bacterial pathway abundance (PWY.6731..starch.degradation.III)	Inverse variance weighted	13	0.137621782815771	0.0984522074118271	0.162157003432138
ebi-a-GCST90027597	finngen_R12_E4_LACTONAS	Lactose intolerance, other/unspecified || id:finngen_R12_E4_LACTONAS	Gut bacterial pathway abundance (PWY.6731..starch.degradation.III)	MR Egger	13	0.0437057038637921	0.404867787270313	0.915978779670368
ebi-a-GCST90027597	finngen_R12_E4_LACTONAS	Lactose intolerance, other/unspecified || id:finngen_R12_E4_LACTONAS	Gut bacterial pathway abundance (PWY.6731..starch.degradation.III)	Simple mode	13	0.060085113802093	0.182222710891014	0.747285182359617
ebi-a-GCST90027597	finngen_R12_E4_LACTONAS	Lactose intolerance, other/unspecified || id:finngen_R12_E4_LACTONAS	Gut bacterial pathway abundance (PWY.6731..starch.degradation.III)	Weighted median	13	0.0669767598339154	0.108614090015846	0.537466328823362
ebi-a-GCST90027597	finngen_R12_E4_LACTONAS	Lactose intolerance, other/unspecified || id:finngen_R12_E4_LACTONAS	Gut bacterial pathway abundance (PWY.6731..starch.degradation.III)	Weighted mode	13	0.0702849581157581	0.145387331234082	0.637489655713886
ebi-a-GCST90027598	finngen_R12_E4_LACTONAS	Lactose intolerance, other/unspecified || id:finngen_R12_E4_LACTONAS	Gut bacterial pathway abundance (PWY.6737..starch.degradation.V)	Inverse variance weighted	6	0.130453935541268	0.232942340587133	0.575461210610707
ebi-a-GCST90027598	finngen_R12_E4_LACTONAS	Lactose intolerance, other/unspecified || id:finngen_R12_E4_LACTONAS	Gut bacterial pathway abundance (PWY.6737..starch.degradation.V)	MR Egger	6	0.204516402072408	0.787723697599352	0.807964789386586
ebi-a-GCST90027598	finngen_R12_E4_LACTONAS	Lactose intolerance, other/unspecified || id:finngen_R12_E4_LACTONAS	Gut bacterial pathway abundance (PWY.6737..starch.degradation.V)	Simple mode	6	-0.200255769600686	0.405976493046246	0.642721532172197
ebi-a-GCST90027598	finngen_R12_E4_LACTONAS	Lactose intolerance, other/unspecified || id:finngen_R12_E4_LACTONAS	Gut bacterial pathway abundance (PWY.6737..starch.degradation.V)	Weighted median	6	0.146782848250773	0.291941503754743	0.615117754735601
ebi-a-GCST90027598	finngen_R12_E4_LACTONAS	Lactose intolerance, other/unspecified || id:finngen_R12_E4_LACTONAS	Gut bacterial pathway abundance (PWY.6737..starch.degradation.V)	Weighted mode	6	0.158891024575542	0.349211810615722	0.668184368032822
ebi-a-GCST90027599	finngen_R12_E4_LACTONAS	Lactose intolerance, other/unspecified || id:finngen_R12_E4_LACTONAS	Gut bacterial pathway abundance (PWY.6823..molybdenum.cofactor.biosynthesis)	Inverse variance weighted	11	0.0274444926065948	0.0861624257061281	0.750090202553074
ebi-a-GCST90027599	finngen_R12_E4_LACTONAS	Lactose intolerance, other/unspecified || id:finngen_R12_E4_LACTONAS	Gut bacterial pathway abundance (PWY.6823..molybdenum.cofactor.biosynthesis)	MR Egger	11	-0.126350755980682	0.485028599562285	0.800339082757356
ebi-a-GCST90027599	finngen_R12_E4_LACTONAS	Lactose intolerance, other/unspecified || id:finngen_R12_E4_LACTONAS	Gut bacterial pathway abundance (PWY.6823..molybdenum.cofactor.biosynthesis)	Simple mode	11	-0.0515599079955646	0.17845551818207	0.778541098835035
ebi-a-GCST90027599	finngen_R12_E4_LACTONAS	Lactose intolerance, other/unspecified || id:finngen_R12_E4_LACTONAS	Gut bacterial pathway abundance (PWY.6823..molybdenum.cofactor.biosynthesis)	Weighted median	11	0.0273762834038151	0.108569188588171	0.800921119254563
ebi-a-GCST90027599	finngen_R12_E4_LACTONAS	Lactose intolerance, other/unspecified || id:finngen_R12_E4_LACTONAS	Gut bacterial pathway abundance (PWY.6823..molybdenum.cofactor.biosynthesis)	Weighted mode	11	0.14994803815632	0.172613156732033	0.405380653319489
ebi-a-GCST90027600	finngen_R12_E4_LACTONAS	Lactose intolerance, other/unspecified || id:finngen_R12_E4_LACTONAS	Gut bacterial pathway abundance (PWY.6891..thiazole.biosynthesis.II..Bacillus.)	Inverse variance weighted	16	-0.032258848104549	0.13832777616432	0.815601555097
ebi-a-GCST90027600	finngen_R12_E4_LACTONAS	Lactose intolerance, other/unspecified || id:finngen_R12_E4_LACTONAS	Gut bacterial pathway abundance (PWY.6891..thiazole.biosynthesis.II..Bacillus.)	MR Egger	16	0.481095822821576	0.62245574314856	0.452434182012435
ebi-a-GCST90027600	finngen_R12_E4_LACTONAS	Lactose intolerance, other/unspecified || id:finngen_R12_E4_LACTONAS	Gut bacterial pathway abundance (PWY.6891..thiazole.biosynthesis.II..Bacillus.)	Simple mode	16	-0.0649817436836104	0.254925442721607	0.802258337416475
ebi-a-GCST90027600	finngen_R12_E4_LACTONAS	Lactose intolerance, other/unspecified || id:finngen_R12_E4_LACTONAS	Gut bacterial pathway abundance (PWY.6891..thiazole.biosynthesis.II..Bacillus.)	Weighted median	16	-0.0718617717377864	0.147711230926122	0.626611467768715
ebi-a-GCST90027600	finngen_R12_E4_LACTONAS	Lactose intolerance, other/unspecified || id:finngen_R12_E4_LACTONAS	Gut bacterial pathway abundance (PWY.6891..thiazole.biosynthesis.II..Bacillus.)	Weighted mode	16	-0.0816652641615878	0.223091521240723	0.719430464787471
ebi-a-GCST90027601	finngen_R12_E4_LACTONAS	Lactose intolerance, other/unspecified || id:finngen_R12_E4_LACTONAS	Gut bacterial pathway abundance (PWY.6892..thiazole.biosynthesis.I..E..coli.)	Inverse variance weighted	6	-0.145459830175512	0.366555158051635	0.691493335865007
ebi-a-GCST90027601	finngen_R12_E4_LACTONAS	Lactose intolerance, other/unspecified || id:finngen_R12_E4_LACTONAS	Gut bacterial pathway abundance (PWY.6892..thiazole.biosynthesis.I..E..coli.)	MR Egger	6	0.13674425927855	1.48740861328882	0.931170220351176
ebi-a-GCST90027601	finngen_R12_E4_LACTONAS	Lactose intolerance, other/unspecified || id:finngen_R12_E4_LACTONAS	Gut bacterial pathway abundance (PWY.6892..thiazole.biosynthesis.I..E..coli.)	Simple mode	6	-0.299292821001117	0.262342319330041	0.305612404768071
ebi-a-GCST90027601	finngen_R12_E4_LACTONAS	Lactose intolerance, other/unspecified || id:finngen_R12_E4_LACTONAS	Gut bacterial pathway abundance (PWY.6892..thiazole.biosynthesis.I..E..coli.)	Weighted median	6	-0.308597680358392	0.253454480571907	0.223388757982612
ebi-a-GCST90027601	finngen_R12_E4_LACTONAS	Lactose intolerance, other/unspecified || id:finngen_R12_E4_LACTONAS	Gut bacterial pathway abundance (PWY.6892..thiazole.biosynthesis.I..E..coli.)	Weighted mode	6	-0.308629156422037	0.267984926448592	0.301533766595606
ebi-a-GCST90027602	finngen_R12_E4_LACTONAS	Lactose intolerance, other/unspecified || id:finngen_R12_E4_LACTONAS	Gut bacterial pathway abundance (PWY.6897..thiamin.salvage.II)	Inverse variance weighted	11	0.193316433498773	0.175112736244772	0.269613023400319
ebi-a-GCST90027602	finngen_R12_E4_LACTONAS	Lactose intolerance, other/unspecified || id:finngen_R12_E4_LACTONAS	Gut bacterial pathway abundance (PWY.6897..thiamin.salvage.II)	MR Egger	11	0.0718718512875744	0.782445261165467	0.92882496388675
ebi-a-GCST90027602	finngen_R12_E4_LACTONAS	Lactose intolerance, other/unspecified || id:finngen_R12_E4_LACTONAS	Gut bacterial pathway abundance (PWY.6897..thiamin.salvage.II)	Simple mode	11	0.0255958220564909	0.356382798903846	0.944160381116298
ebi-a-GCST90027602	finngen_R12_E4_LACTONAS	Lactose intolerance, other/unspecified || id:finngen_R12_E4_LACTONAS	Gut bacterial pathway abundance (PWY.6897..thiamin.salvage.II)	Weighted median	11	0.0841355285517645	0.223604935391479	0.706717178793001
ebi-a-GCST90027602	finngen_R12_E4_LACTONAS	Lactose intolerance, other/unspecified || id:finngen_R12_E4_LACTONAS	Gut bacterial pathway abundance (PWY.6897..thiamin.salvage.II)	Weighted mode	11	0.011737780240378	0.377097698749927	0.975781037088759
ebi-a-GCST90027603	finngen_R12_E4_LACTONAS	Lactose intolerance, other/unspecified || id:finngen_R12_E4_LACTONAS	Gut bacterial pathway abundance (PWY.6901..superpathway.of.glucose.and.xylose.degradation)	Inverse variance weighted	9	0.120982853869823	0.17959661660502	0.500542379366119
ebi-a-GCST90027603	finngen_R12_E4_LACTONAS	Lactose intolerance, other/unspecified || id:finngen_R12_E4_LACTONAS	Gut bacterial pathway abundance (PWY.6901..superpathway.of.glucose.and.xylose.degradation)	MR Egger	9	-0.234088408051915	0.650741694225696	0.729660141197877
ebi-a-GCST90027603	finngen_R12_E4_LACTONAS	Lactose intolerance, other/unspecified || id:finngen_R12_E4_LACTONAS	Gut bacterial pathway abundance (PWY.6901..superpathway.of.glucose.and.xylose.degradation)	Simple mode	9	0.0948391438182553	0.388829253595189	0.813439571568668
ebi-a-GCST90027603	finngen_R12_E4_LACTONAS	Lactose intolerance, other/unspecified || id:finngen_R12_E4_LACTONAS	Gut bacterial pathway abundance (PWY.6901..superpathway.of.glucose.and.xylose.degradation)	Weighted median	9	0.0976600416952257	0.233887013974676	0.676274537416479
ebi-a-GCST90027603	finngen_R12_E4_LACTONAS	Lactose intolerance, other/unspecified || id:finngen_R12_E4_LACTONAS	Gut bacterial pathway abundance (PWY.6901..superpathway.of.glucose.and.xylose.degradation)	Weighted mode	9	0.104691835429883	0.377676534244395	0.788654783898272
ebi-a-GCST90027604	finngen_R12_E4_LACTONAS	Lactose intolerance, other/unspecified || id:finngen_R12_E4_LACTONAS	Gut bacterial pathway abundance (PWY.6969..TCA.cycle.V..2.oxoglutarate.ferredoxin.oxidoreductase.)	Inverse variance weighted	15	-0.049614947564727	0.151088731154688	0.742622211292601
ebi-a-GCST90027604	finngen_R12_E4_LACTONAS	Lactose intolerance, other/unspecified || id:finngen_R12_E4_LACTONAS	Gut bacterial pathway abundance (PWY.6969..TCA.cycle.V..2.oxoglutarate.ferredoxin.oxidoreductase.)	MR Egger	15	-0.529986061921127	0.680594245739234	0.45009275853578
ebi-a-GCST90027604	finngen_R12_E4_LACTONAS	Lactose intolerance, other/unspecified || id:finngen_R12_E4_LACTONAS	Gut bacterial pathway abundance (PWY.6969..TCA.cycle.V..2.oxoglutarate.ferredoxin.oxidoreductase.)	Simple mode	15	-0.00554981517474329	0.331832347414725	0.986892210262172
ebi-a-GCST90027604	finngen_R12_E4_LACTONAS	Lactose intolerance, other/unspecified || id:finngen_R12_E4_LACTONAS	Gut bacterial pathway abundance (PWY.6969..TCA.cycle.V..2.oxoglutarate.ferredoxin.oxidoreductase.)	Weighted median	15	-0.0630229099623348	0.197057266767066	0.749104574245715
ebi-a-GCST90027604	finngen_R12_E4_LACTONAS	Lactose intolerance, other/unspecified || id:finngen_R12_E4_LACTONAS	Gut bacterial pathway abundance (PWY.6969..TCA.cycle.V..2.oxoglutarate.ferredoxin.oxidoreductase.)	Weighted mode	15	-0.0374300120162543	0.32486777414497	0.909910024851814
ebi-a-GCST90027605	finngen_R12_E4_LACTONAS	Lactose intolerance, other/unspecified || id:finngen_R12_E4_LACTONAS	Gut bacterial pathway abundance (PWY.7003..glycerol.degradation.to.butanol)	Inverse variance weighted	15	-0.022745052712956	0.152382267985025	0.881346015399475
ebi-a-GCST90027605	finngen_R12_E4_LACTONAS	Lactose intolerance, other/unspecified || id:finngen_R12_E4_LACTONAS	Gut bacterial pathway abundance (PWY.7003..glycerol.degradation.to.butanol)	MR Egger	15	0.727509663902885	0.492197665030294	0.163200847338946
ebi-a-GCST90027605	finngen_R12_E4_LACTONAS	Lactose intolerance, other/unspecified || id:finngen_R12_E4_LACTONAS	Gut bacterial pathway abundance (PWY.7003..glycerol.degradation.to.butanol)	Simple mode	15	-0.455140768040152	0.330757778147379	0.190418610951769
ebi-a-GCST90027605	finngen_R12_E4_LACTONAS	Lactose intolerance, other/unspecified || id:finngen_R12_E4_LACTONAS	Gut bacterial pathway abundance (PWY.7003..glycerol.degradation.to.butanol)	Weighted median	15	-0.237993017258438	0.169696946782693	0.160778213316187
ebi-a-GCST90027605	finngen_R12_E4_LACTONAS	Lactose intolerance, other/unspecified || id:finngen_R12_E4_LACTONAS	Gut bacterial pathway abundance (PWY.7003..glycerol.degradation.to.butanol)	Weighted mode	15	-0.441239546926878	0.305767688252656	0.171005635672744
ebi-a-GCST90027606	finngen_R12_E4_LACTONAS	Lactose intolerance, other/unspecified || id:finngen_R12_E4_LACTONAS	Gut bacterial pathway abundance (PWY.7013..L.1.2.propanediol.degradation)	Inverse variance weighted	10	-0.0224022053386118	0.106575757748342	0.833511718260804
ebi-a-GCST90027606	finngen_R12_E4_LACTONAS	Lactose intolerance, other/unspecified || id:finngen_R12_E4_LACTONAS	Gut bacterial pathway abundance (PWY.7013..L.1.2.propanediol.degradation)	MR Egger	10	-0.866714000159624	0.444498800601834	0.0870099230177305
ebi-a-GCST90027606	finngen_R12_E4_LACTONAS	Lactose intolerance, other/unspecified || id:finngen_R12_E4_LACTONAS	Gut bacterial pathway abundance (PWY.7013..L.1.2.propanediol.degradation)	Simple mode	10	-0.0690334758056783	0.181878289374251	0.713074034786279
ebi-a-GCST90027606	finngen_R12_E4_LACTONAS	Lactose intolerance, other/unspecified || id:finngen_R12_E4_LACTONAS	Gut bacterial pathway abundance (PWY.7013..L.1.2.propanediol.degradation)	Weighted median	10	-0.0555660221870791	0.116232298267331	0.632607441598335
ebi-a-GCST90027606	finngen_R12_E4_LACTONAS	Lactose intolerance, other/unspecified || id:finngen_R12_E4_LACTONAS	Gut bacterial pathway abundance (PWY.7013..L.1.2.propanediol.degradation)	Weighted mode	10	-0.0690334758056783	0.16473910400502	0.685005739464815
ebi-a-GCST90027607	finngen_R12_E4_LACTONAS	Lactose intolerance, other/unspecified || id:finngen_R12_E4_LACTONAS	Gut bacterial pathway abundance (PWY.7187..pyrimidine.deoxyribonucleotides.de.novo.biosynthesis.II)	Inverse variance weighted	8	0.155552583455338	0.252347906296417	0.537616606161916
ebi-a-GCST90027607	finngen_R12_E4_LACTONAS	Lactose intolerance, other/unspecified || id:finngen_R12_E4_LACTONAS	Gut bacterial pathway abundance (PWY.7187..pyrimidine.deoxyribonucleotides.de.novo.biosynthesis.II)	MR Egger	8	0.284932203808265	1.11290111211102	0.806482102006768
ebi-a-GCST90027607	finngen_R12_E4_LACTONAS	Lactose intolerance, other/unspecified || id:finngen_R12_E4_LACTONAS	Gut bacterial pathway abundance (PWY.7187..pyrimidine.deoxyribonucleotides.de.novo.biosynthesis.II)	Simple mode	8	0.584109590137731	0.594416756258523	0.358511003050631
ebi-a-GCST90027607	finngen_R12_E4_LACTONAS	Lactose intolerance, other/unspecified || id:finngen_R12_E4_LACTONAS	Gut bacterial pathway abundance (PWY.7187..pyrimidine.deoxyribonucleotides.de.novo.biosynthesis.II)	Weighted median	8	0.310762295363297	0.320531350711885	0.332284654726705
ebi-a-GCST90027607	finngen_R12_E4_LACTONAS	Lactose intolerance, other/unspecified || id:finngen_R12_E4_LACTONAS	Gut bacterial pathway abundance (PWY.7187..pyrimidine.deoxyribonucleotides.de.novo.biosynthesis.II)	Weighted mode	8	0.640617360584703	0.510421822757031	0.24972782200021
ebi-a-GCST90027608	finngen_R12_E4_LACTONAS	Lactose intolerance, other/unspecified || id:finngen_R12_E4_LACTONAS	Gut bacterial pathway abundance (PWY.7196..superpathway.of.pyrimidine.ribonucleosides.salvage)	Inverse variance weighted	7	0.16963506604432	0.216131617690828	0.43253021821558
ebi-a-GCST90027608	finngen_R12_E4_LACTONAS	Lactose intolerance, other/unspecified || id:finngen_R12_E4_LACTONAS	Gut bacterial pathway abundance (PWY.7196..superpathway.of.pyrimidine.ribonucleosides.salvage)	MR Egger	7	-0.102167888032629	0.984257077670205	0.921361496676991
ebi-a-GCST90027608	finngen_R12_E4_LACTONAS	Lactose intolerance, other/unspecified || id:finngen_R12_E4_LACTONAS	Gut bacterial pathway abundance (PWY.7196..superpathway.of.pyrimidine.ribonucleosides.salvage)	Simple mode	7	0.315533528583925	0.369938911915971	0.426427587514866
ebi-a-GCST90027608	finngen_R12_E4_LACTONAS	Lactose intolerance, other/unspecified || id:finngen_R12_E4_LACTONAS	Gut bacterial pathway abundance (PWY.7196..superpathway.of.pyrimidine.ribonucleosides.salvage)	Weighted median	7	0.229715018620847	0.272874241615508	0.399880458524232
ebi-a-GCST90027608	finngen_R12_E4_LACTONAS	Lactose intolerance, other/unspecified || id:finngen_R12_E4_LACTONAS	Gut bacterial pathway abundance (PWY.7196..superpathway.of.pyrimidine.ribonucleosides.salvage)	Weighted mode	7	0.304639401944661	0.373003421431423	0.445297223673628
ebi-a-GCST90027609	finngen_R12_E4_LACTONAS	Lactose intolerance, other/unspecified || id:finngen_R12_E4_LACTONAS	Gut bacterial pathway abundance (PWY.7197..pyrimidine.deoxyribonucleotide.phosphorylation)	Inverse variance weighted	9	0.105057947627443	0.190957765672508	0.582207397909365
ebi-a-GCST90027609	finngen_R12_E4_LACTONAS	Lactose intolerance, other/unspecified || id:finngen_R12_E4_LACTONAS	Gut bacterial pathway abundance (PWY.7197..pyrimidine.deoxyribonucleotide.phosphorylation)	MR Egger	9	-1.53884340478258	0.79354017467221	0.0936434685548885
ebi-a-GCST90027609	finngen_R12_E4_LACTONAS	Lactose intolerance, other/unspecified || id:finngen_R12_E4_LACTONAS	Gut bacterial pathway abundance (PWY.7197..pyrimidine.deoxyribonucleotide.phosphorylation)	Simple mode	9	-0.0326971243745262	0.384329630868372	0.934291756770882
ebi-a-GCST90027609	finngen_R12_E4_LACTONAS	Lactose intolerance, other/unspecified || id:finngen_R12_E4_LACTONAS	Gut bacterial pathway abundance (PWY.7197..pyrimidine.deoxyribonucleotide.phosphorylation)	Weighted median	9	0.0172726072307809	0.270022745212904	0.948996319481997
ebi-a-GCST90027609	finngen_R12_E4_LACTONAS	Lactose intolerance, other/unspecified || id:finngen_R12_E4_LACTONAS	Gut bacterial pathway abundance (PWY.7197..pyrimidine.deoxyribonucleotide.phosphorylation)	Weighted mode	9	-0.0151371601135253	0.364582002578999	0.967899492324707
ebi-a-GCST90027610	finngen_R12_E4_LACTONAS	Lactose intolerance, other/unspecified || id:finngen_R12_E4_LACTONAS	Gut bacterial pathway abundance (PWY.7198..pyrimidine.deoxyribonucleotides.de.novo.biosynthesis.IV)	Inverse variance weighted	7	-0.181641806550588	0.336036395432387	0.588823260748623
ebi-a-GCST90027610	finngen_R12_E4_LACTONAS	Lactose intolerance, other/unspecified || id:finngen_R12_E4_LACTONAS	Gut bacterial pathway abundance (PWY.7198..pyrimidine.deoxyribonucleotides.de.novo.biosynthesis.IV)	MR Egger	7	-0.820445786081195	1.78284252921698	0.664699880001703
ebi-a-GCST90027610	finngen_R12_E4_LACTONAS	Lactose intolerance, other/unspecified || id:finngen_R12_E4_LACTONAS	Gut bacterial pathway abundance (PWY.7198..pyrimidine.deoxyribonucleotides.de.novo.biosynthesis.IV)	Simple mode	7	-0.863874166595999	0.683857344886414	0.253370776504936
ebi-a-GCST90027610	finngen_R12_E4_LACTONAS	Lactose intolerance, other/unspecified || id:finngen_R12_E4_LACTONAS	Gut bacterial pathway abundance (PWY.7198..pyrimidine.deoxyribonucleotides.de.novo.biosynthesis.IV)	Weighted median	7	-0.0414537750826539	0.321182287603835	0.897305272390945
ebi-a-GCST90027610	finngen_R12_E4_LACTONAS	Lactose intolerance, other/unspecified || id:finngen_R12_E4_LACTONAS	Gut bacterial pathway abundance (PWY.7198..pyrimidine.deoxyribonucleotides.de.novo.biosynthesis.IV)	Weighted mode	7	0.327153127457053	0.539917836574806	0.566760936599397
ebi-a-GCST90027611	finngen_R12_E4_LACTONAS	Lactose intolerance, other/unspecified || id:finngen_R12_E4_LACTONAS	Gut bacterial pathway abundance (PWY.7199..pyrimidine.deoxyribonucleosides.salvage)	Inverse variance weighted	7	-0.0015763856205443	0.274380341742135	0.995415973239468
ebi-a-GCST90027611	finngen_R12_E4_LACTONAS	Lactose intolerance, other/unspecified || id:finngen_R12_E4_LACTONAS	Gut bacterial pathway abundance (PWY.7199..pyrimidine.deoxyribonucleosides.salvage)	MR Egger	7	-0.930225786838177	1.24393865896272	0.488234643405262
ebi-a-GCST90027611	finngen_R12_E4_LACTONAS	Lactose intolerance, other/unspecified || id:finngen_R12_E4_LACTONAS	Gut bacterial pathway abundance (PWY.7199..pyrimidine.deoxyribonucleosides.salvage)	Simple mode	7	0.0402997544631649	0.513887159707238	0.940042798824762
ebi-a-GCST90027611	finngen_R12_E4_LACTONAS	Lactose intolerance, other/unspecified || id:finngen_R12_E4_LACTONAS	Gut bacterial pathway abundance (PWY.7199..pyrimidine.deoxyribonucleosides.salvage)	Weighted median	7	-0.0425076777325821	0.32801800047142	0.896891237365459
ebi-a-GCST90027611	finngen_R12_E4_LACTONAS	Lactose intolerance, other/unspecified || id:finngen_R12_E4_LACTONAS	Gut bacterial pathway abundance (PWY.7199..pyrimidine.deoxyribonucleosides.salvage)	Weighted mode	7	0.0481048780712683	0.490188611492812	0.925021062275133
ebi-a-GCST90027612	finngen_R12_E4_LACTONAS	Lactose intolerance, other/unspecified || id:finngen_R12_E4_LACTONAS	Gut bacterial pathway abundance (PWY.7209..superpathway.of.pyrimidine.ribonucleosides.degradation)	Inverse variance weighted	14	-0.0998525819446621	0.121561235338273	0.411408236899332
ebi-a-GCST90027612	finngen_R12_E4_LACTONAS	Lactose intolerance, other/unspecified || id:finngen_R12_E4_LACTONAS	Gut bacterial pathway abundance (PWY.7209..superpathway.of.pyrimidine.ribonucleosides.degradation)	MR Egger	14	0.250791889766124	0.418077705206196	0.559750655558498
ebi-a-GCST90027612	finngen_R12_E4_LACTONAS	Lactose intolerance, other/unspecified || id:finngen_R12_E4_LACTONAS	Gut bacterial pathway abundance (PWY.7209..superpathway.of.pyrimidine.ribonucleosides.degradation)	Simple mode	14	-0.127307886011622	0.262268080159978	0.635462814679133
ebi-a-GCST90027612	finngen_R12_E4_LACTONAS	Lactose intolerance, other/unspecified || id:finngen_R12_E4_LACTONAS	Gut bacterial pathway abundance (PWY.7209..superpathway.of.pyrimidine.ribonucleosides.degradation)	Weighted median	14	-0.0494687096178187	0.162166844880396	0.760329416599042
ebi-a-GCST90027612	finngen_R12_E4_LACTONAS	Lactose intolerance, other/unspecified || id:finngen_R12_E4_LACTONAS	Gut bacterial pathway abundance (PWY.7209..superpathway.of.pyrimidine.ribonucleosides.degradation)	Weighted mode	14	-0.0775279597308507	0.232263908677821	0.743859077697051
ebi-a-GCST90027613	finngen_R12_E4_LACTONAS	Lactose intolerance, other/unspecified || id:finngen_R12_E4_LACTONAS	Gut bacterial pathway abundance (PWY.7211..superpathway.of.pyrimidine.deoxyribonucleotides.de.novo.biosynthesis)	Inverse variance weighted	14	0.0676478126012003	0.153786925038547	0.660023927719186
ebi-a-GCST90027613	finngen_R12_E4_LACTONAS	Lactose intolerance, other/unspecified || id:finngen_R12_E4_LACTONAS	Gut bacterial pathway abundance (PWY.7211..superpathway.of.pyrimidine.deoxyribonucleotides.de.novo.biosynthesis)	MR Egger	14	0.150447850173034	0.664536029231348	0.824704436191042
ebi-a-GCST90027613	finngen_R12_E4_LACTONAS	Lactose intolerance, other/unspecified || id:finngen_R12_E4_LACTONAS	Gut bacterial pathway abundance (PWY.7211..superpathway.of.pyrimidine.deoxyribonucleotides.de.novo.biosynthesis)	Simple mode	14	-0.0170505258961811	0.339021023830725	0.960653106592225
ebi-a-GCST90027613	finngen_R12_E4_LACTONAS	Lactose intolerance, other/unspecified || id:finngen_R12_E4_LACTONAS	Gut bacterial pathway abundance (PWY.7211..superpathway.of.pyrimidine.deoxyribonucleotides.de.novo.biosynthesis)	Weighted median	14	0.0165597272898559	0.198448678335283	0.933496997945951
ebi-a-GCST90027613	finngen_R12_E4_LACTONAS	Lactose intolerance, other/unspecified || id:finngen_R12_E4_LACTONAS	Gut bacterial pathway abundance (PWY.7211..superpathway.of.pyrimidine.deoxyribonucleotides.de.novo.biosynthesis)	Weighted mode	14	-0.00254550945829735	0.302237930469041	0.99340800844113
ebi-a-GCST90027614	finngen_R12_E4_LACTONAS	Lactose intolerance, other/unspecified || id:finngen_R12_E4_LACTONAS	Gut bacterial pathway abundance (PWY.7219..adenosine.ribonucleotides.de.novo.biosynthesis)	Inverse variance weighted	13	0.0101897111213141	0.172382346096968	0.95286361285479
ebi-a-GCST90027614	finngen_R12_E4_LACTONAS	Lactose intolerance, other/unspecified || id:finngen_R12_E4_LACTONAS	Gut bacterial pathway abundance (PWY.7219..adenosine.ribonucleotides.de.novo.biosynthesis)	MR Egger	13	0.694000516520831	0.608830449728315	0.278544359915493
ebi-a-GCST90027614	finngen_R12_E4_LACTONAS	Lactose intolerance, other/unspecified || id:finngen_R12_E4_LACTONAS	Gut bacterial pathway abundance (PWY.7219..adenosine.ribonucleotides.de.novo.biosynthesis)	Simple mode	13	0.426141828969854	0.422501822459398	0.33306478999496
ebi-a-GCST90027614	finngen_R12_E4_LACTONAS	Lactose intolerance, other/unspecified || id:finngen_R12_E4_LACTONAS	Gut bacterial pathway abundance (PWY.7219..adenosine.ribonucleotides.de.novo.biosynthesis)	Weighted median	13	0.10331569404583	0.237942291975472	0.664139701089573
ebi-a-GCST90027614	finngen_R12_E4_LACTONAS	Lactose intolerance, other/unspecified || id:finngen_R12_E4_LACTONAS	Gut bacterial pathway abundance (PWY.7219..adenosine.ribonucleotides.de.novo.biosynthesis)	Weighted mode	13	0.458202762124816	0.443830251053203	0.322251557048753
ebi-a-GCST90027615	finngen_R12_E4_LACTONAS	Lactose intolerance, other/unspecified || id:finngen_R12_E4_LACTONAS	Gut bacterial pathway abundance (PWY.7221..guanosine.ribonucleotides.de.novo.biosynthesis)	Inverse variance weighted	15	-0.0767072102934106	0.185269435494311	0.678851717636169
ebi-a-GCST90027615	finngen_R12_E4_LACTONAS	Lactose intolerance, other/unspecified || id:finngen_R12_E4_LACTONAS	Gut bacterial pathway abundance (PWY.7221..guanosine.ribonucleotides.de.novo.biosynthesis)	MR Egger	15	0.675286120797044	0.730773731420781	0.372284564391352
ebi-a-GCST90027615	finngen_R12_E4_LACTONAS	Lactose intolerance, other/unspecified || id:finngen_R12_E4_LACTONAS	Gut bacterial pathway abundance (PWY.7221..guanosine.ribonucleotides.de.novo.biosynthesis)	Simple mode	15	-0.239967666625089	0.393858611632622	0.552102913443945
ebi-a-GCST90027615	finngen_R12_E4_LACTONAS	Lactose intolerance, other/unspecified || id:finngen_R12_E4_LACTONAS	Gut bacterial pathway abundance (PWY.7221..guanosine.ribonucleotides.de.novo.biosynthesis)	Weighted median	15	-0.115285398239413	0.214665561734136	0.59123546351534
ebi-a-GCST90027615	finngen_R12_E4_LACTONAS	Lactose intolerance, other/unspecified || id:finngen_R12_E4_LACTONAS	Gut bacterial pathway abundance (PWY.7221..guanosine.ribonucleotides.de.novo.biosynthesis)	Weighted mode	15	-0.230637236581715	0.429109837576602	0.599377044748187
ebi-a-GCST90027616	finngen_R12_E4_LACTONAS	Lactose intolerance, other/unspecified || id:finngen_R12_E4_LACTONAS	Gut bacterial pathway abundance (PWY.7234..inosine.5..phosphate.biosynthesis.III)	Inverse variance weighted	10	-0.136244537065758	0.169166428466982	0.420596068114403
ebi-a-GCST90027616	finngen_R12_E4_LACTONAS	Lactose intolerance, other/unspecified || id:finngen_R12_E4_LACTONAS	Gut bacterial pathway abundance (PWY.7234..inosine.5..phosphate.biosynthesis.III)	MR Egger	10	-0.296676516431237	0.494967883015024	0.565500060232096
ebi-a-GCST90027616	finngen_R12_E4_LACTONAS	Lactose intolerance, other/unspecified || id:finngen_R12_E4_LACTONAS	Gut bacterial pathway abundance (PWY.7234..inosine.5..phosphate.biosynthesis.III)	Simple mode	10	-0.20650350409305	0.337944588935319	0.556278006504222
ebi-a-GCST90027616	finngen_R12_E4_LACTONAS	Lactose intolerance, other/unspecified || id:finngen_R12_E4_LACTONAS	Gut bacterial pathway abundance (PWY.7234..inosine.5..phosphate.biosynthesis.III)	Weighted median	10	-0.197000956403388	0.2155839959875	0.360821212987918
ebi-a-GCST90027616	finngen_R12_E4_LACTONAS	Lactose intolerance, other/unspecified || id:finngen_R12_E4_LACTONAS	Gut bacterial pathway abundance (PWY.7234..inosine.5..phosphate.biosynthesis.III)	Weighted mode	10	-0.21939245952646	0.304499445112403	0.489505522200669
ebi-a-GCST90027617	finngen_R12_E4_LACTONAS	Lactose intolerance, other/unspecified || id:finngen_R12_E4_LACTONAS	Gut bacterial pathway abundance (PWY.7237..myo...chiro..and.scillo.inositol.degradation)	Inverse variance weighted	9	-0.0168833913194585	0.192941926180118	0.930270078012451
ebi-a-GCST90027617	finngen_R12_E4_LACTONAS	Lactose intolerance, other/unspecified || id:finngen_R12_E4_LACTONAS	Gut bacterial pathway abundance (PWY.7237..myo...chiro..and.scillo.inositol.degradation)	MR Egger	9	0.119931820641449	0.686587954256287	0.866277529690874
ebi-a-GCST90027617	finngen_R12_E4_LACTONAS	Lactose intolerance, other/unspecified || id:finngen_R12_E4_LACTONAS	Gut bacterial pathway abundance (PWY.7237..myo...chiro..and.scillo.inositol.degradation)	Simple mode	9	0.056450441405433	0.378501632299648	0.885132836187129
ebi-a-GCST90027617	finngen_R12_E4_LACTONAS	Lactose intolerance, other/unspecified || id:finngen_R12_E4_LACTONAS	Gut bacterial pathway abundance (PWY.7237..myo...chiro..and.scillo.inositol.degradation)	Weighted median	9	0.0616732129255292	0.252639614692565	0.807141469334414
ebi-a-GCST90027617	finngen_R12_E4_LACTONAS	Lactose intolerance, other/unspecified || id:finngen_R12_E4_LACTONAS	Gut bacterial pathway abundance (PWY.7237..myo...chiro..and.scillo.inositol.degradation)	Weighted mode	9	0.156252353722178	0.361497388988802	0.676984011390414
ebi-a-GCST90027618	finngen_R12_E4_LACTONAS	Lactose intolerance, other/unspecified || id:finngen_R12_E4_LACTONAS	Gut bacterial pathway abundance (PWY.724..superpathway.of.L.lysine..L.threonine.and.L.methionine.biosynthesis.II)	Inverse variance weighted	12	-0.176702424179057	0.250687562693755	0.48089044145376
ebi-a-GCST90027618	finngen_R12_E4_LACTONAS	Lactose intolerance, other/unspecified || id:finngen_R12_E4_LACTONAS	Gut bacterial pathway abundance (PWY.724..superpathway.of.L.lysine..L.threonine.and.L.methionine.biosynthesis.II)	MR Egger	12	-0.285383214632847	1.11645690992475	0.803428929686297
ebi-a-GCST90027618	finngen_R12_E4_LACTONAS	Lactose intolerance, other/unspecified || id:finngen_R12_E4_LACTONAS	Gut bacterial pathway abundance (PWY.724..superpathway.of.L.lysine..L.threonine.and.L.methionine.biosynthesis.II)	Simple mode	12	0.0343918286690901	0.453115620896278	0.940860888669935
ebi-a-GCST90027618	finngen_R12_E4_LACTONAS	Lactose intolerance, other/unspecified || id:finngen_R12_E4_LACTONAS	Gut bacterial pathway abundance (PWY.724..superpathway.of.L.lysine..L.threonine.and.L.methionine.biosynthesis.II)	Weighted median	12	0.0150467390536432	0.260430620103553	0.953926750989435
ebi-a-GCST90027618	finngen_R12_E4_LACTONAS	Lactose intolerance, other/unspecified || id:finngen_R12_E4_LACTONAS	Gut bacterial pathway abundance (PWY.724..superpathway.of.L.lysine..L.threonine.and.L.methionine.biosynthesis.II)	Weighted mode	12	0.0248569689534852	0.443806564137397	0.956339367810062
ebi-a-GCST90027619	finngen_R12_E4_LACTONAS	Lactose intolerance, other/unspecified || id:finngen_R12_E4_LACTONAS	Gut bacterial pathway abundance (PWY.7254..TCA.cycle.VII..acetate.producers.)	Inverse variance weighted	10	-0.198552053159345	0.133242515278798	0.136183381248301
ebi-a-GCST90027619	finngen_R12_E4_LACTONAS	Lactose intolerance, other/unspecified || id:finngen_R12_E4_LACTONAS	Gut bacterial pathway abundance (PWY.7254..TCA.cycle.VII..acetate.producers.)	MR Egger	10	-0.488493412011411	0.693612973252257	0.501245576575398
ebi-a-GCST90027619	finngen_R12_E4_LACTONAS	Lactose intolerance, other/unspecified || id:finngen_R12_E4_LACTONAS	Gut bacterial pathway abundance (PWY.7254..TCA.cycle.VII..acetate.producers.)	Simple mode	10	-0.212074686307104	0.278390354705888	0.465679099218187
ebi-a-GCST90027619	finngen_R12_E4_LACTONAS	Lactose intolerance, other/unspecified || id:finngen_R12_E4_LACTONAS	Gut bacterial pathway abundance (PWY.7254..TCA.cycle.VII..acetate.producers.)	Weighted median	10	-0.224310055415529	0.17209116282052	0.192425479853101
ebi-a-GCST90027619	finngen_R12_E4_LACTONAS	Lactose intolerance, other/unspecified || id:finngen_R12_E4_LACTONAS	Gut bacterial pathway abundance (PWY.7254..TCA.cycle.VII..acetate.producers.)	Weighted mode	10	-0.21606290953886	0.251513950810893	0.412608298134454
ebi-a-GCST90027620	finngen_R12_E4_LACTONAS	Lactose intolerance, other/unspecified || id:finngen_R12_E4_LACTONAS	Gut bacterial pathway abundance (PWY.7315..dTDP.N.acetylthomosamine.biosynthesis)	Inverse variance weighted	8	0.053492754561644	0.163140820381086	0.742992466750031
ebi-a-GCST90027620	finngen_R12_E4_LACTONAS	Lactose intolerance, other/unspecified || id:finngen_R12_E4_LACTONAS	Gut bacterial pathway abundance (PWY.7315..dTDP.N.acetylthomosamine.biosynthesis)	MR Egger	8	0.159404406242248	0.859800663576715	0.859026236279764
ebi-a-GCST90027620	finngen_R12_E4_LACTONAS	Lactose intolerance, other/unspecified || id:finngen_R12_E4_LACTONAS	Gut bacterial pathway abundance (PWY.7315..dTDP.N.acetylthomosamine.biosynthesis)	Simple mode	8	-0.179886019947547	0.235846349749738	0.470543671922407
ebi-a-GCST90027620	finngen_R12_E4_LACTONAS	Lactose intolerance, other/unspecified || id:finngen_R12_E4_LACTONAS	Gut bacterial pathway abundance (PWY.7315..dTDP.N.acetylthomosamine.biosynthesis)	Weighted median	8	-0.130937253634904	0.190541696542409	0.49196662548114
ebi-a-GCST90027620	finngen_R12_E4_LACTONAS	Lactose intolerance, other/unspecified || id:finngen_R12_E4_LACTONAS	Gut bacterial pathway abundance (PWY.7315..dTDP.N.acetylthomosamine.biosynthesis)	Weighted mode	8	-0.179886019947547	0.227750643452735	0.455540531180866
ebi-a-GCST90027621	finngen_R12_E4_LACTONAS	Lactose intolerance, other/unspecified || id:finngen_R12_E4_LACTONAS	Gut bacterial pathway abundance (PWY.7323..superpathway.of.GDP.mannose.derived.O.antigen.building.blocks.biosynthesis)	Inverse variance weighted	10	-0.156537576196889	0.200212714003007	0.43429901662849
ebi-a-GCST90027621	finngen_R12_E4_LACTONAS	Lactose intolerance, other/unspecified || id:finngen_R12_E4_LACTONAS	Gut bacterial pathway abundance (PWY.7323..superpathway.of.GDP.mannose.derived.O.antigen.building.blocks.biosynthesis)	MR Egger	10	0.840275514667905	0.700697428706086	0.264761462478962
ebi-a-GCST90027621	finngen_R12_E4_LACTONAS	Lactose intolerance, other/unspecified || id:finngen_R12_E4_LACTONAS	Gut bacterial pathway abundance (PWY.7323..superpathway.of.GDP.mannose.derived.O.antigen.building.blocks.biosynthesis)	Simple mode	10	0.197185918617935	0.424895697108904	0.653610390789538
ebi-a-GCST90027621	finngen_R12_E4_LACTONAS	Lactose intolerance, other/unspecified || id:finngen_R12_E4_LACTONAS	Gut bacterial pathway abundance (PWY.7323..superpathway.of.GDP.mannose.derived.O.antigen.building.blocks.biosynthesis)	Weighted median	10	0.130132223576449	0.240626170107791	0.588640885627709
ebi-a-GCST90027621	finngen_R12_E4_LACTONAS	Lactose intolerance, other/unspecified || id:finngen_R12_E4_LACTONAS	Gut bacterial pathway abundance (PWY.7323..superpathway.of.GDP.mannose.derived.O.antigen.building.blocks.biosynthesis)	Weighted mode	10	0.205432310351367	0.364395520800613	0.586686848309577
ebi-a-GCST90027622	finngen_R12_E4_LACTONAS	Lactose intolerance, other/unspecified || id:finngen_R12_E4_LACTONAS	Gut bacterial pathway abundance (PWY.7328..superpathway.of.UDP.glucose.derived.O.antigen.building.blocks.biosynthesis)	Inverse variance weighted	9	0.167222316242738	0.177346323384276	0.345724936396991
ebi-a-GCST90027622	finngen_R12_E4_LACTONAS	Lactose intolerance, other/unspecified || id:finngen_R12_E4_LACTONAS	Gut bacterial pathway abundance (PWY.7328..superpathway.of.UDP.glucose.derived.O.antigen.building.blocks.biosynthesis)	MR Egger	9	-0.462229523421687	0.783100711692734	0.573572271219648
ebi-a-GCST90027622	finngen_R12_E4_LACTONAS	Lactose intolerance, other/unspecified || id:finngen_R12_E4_LACTONAS	Gut bacterial pathway abundance (PWY.7328..superpathway.of.UDP.glucose.derived.O.antigen.building.blocks.biosynthesis)	Simple mode	9	0.43406276036289	0.35589209625228	0.257332956042752
ebi-a-GCST90027622	finngen_R12_E4_LACTONAS	Lactose intolerance, other/unspecified || id:finngen_R12_E4_LACTONAS	Gut bacterial pathway abundance (PWY.7328..superpathway.of.UDP.glucose.derived.O.antigen.building.blocks.biosynthesis)	Weighted median	9	0.194494110574322	0.234503172555918	0.406884905752299
ebi-a-GCST90027622	finngen_R12_E4_LACTONAS	Lactose intolerance, other/unspecified || id:finngen_R12_E4_LACTONAS	Gut bacterial pathway abundance (PWY.7328..superpathway.of.UDP.glucose.derived.O.antigen.building.blocks.biosynthesis)	Weighted mode	9	0.384302485535365	0.344116566349742	0.296504284181164
ebi-a-GCST90027623	finngen_R12_E4_LACTONAS	Lactose intolerance, other/unspecified || id:finngen_R12_E4_LACTONAS	Gut bacterial pathway abundance (PWY.7371..1.4.dihydroxy.6.naphthoate.biosynthesis.II)	Inverse variance weighted	9	-0.0842781499833528	0.174216830052284	0.628560213715658
ebi-a-GCST90027623	finngen_R12_E4_LACTONAS	Lactose intolerance, other/unspecified || id:finngen_R12_E4_LACTONAS	Gut bacterial pathway abundance (PWY.7371..1.4.dihydroxy.6.naphthoate.biosynthesis.II)	MR Egger	9	-0.0860343855126058	0.729106191187493	0.909382425289904
ebi-a-GCST90027623	finngen_R12_E4_LACTONAS	Lactose intolerance, other/unspecified || id:finngen_R12_E4_LACTONAS	Gut bacterial pathway abundance (PWY.7371..1.4.dihydroxy.6.naphthoate.biosynthesis.II)	Simple mode	9	0.226709260600195	0.379444649015616	0.566712331650703
ebi-a-GCST90027623	finngen_R12_E4_LACTONAS	Lactose intolerance, other/unspecified || id:finngen_R12_E4_LACTONAS	Gut bacterial pathway abundance (PWY.7371..1.4.dihydroxy.6.naphthoate.biosynthesis.II)	Weighted median	9	-0.0541526815127562	0.242888603032334	0.823572282436009
ebi-a-GCST90027623	finngen_R12_E4_LACTONAS	Lactose intolerance, other/unspecified || id:finngen_R12_E4_LACTONAS	Gut bacterial pathway abundance (PWY.7371..1.4.dihydroxy.6.naphthoate.biosynthesis.II)	Weighted mode	9	0.165700630521104	0.374902538652577	0.670205491591711
ebi-a-GCST90027624	finngen_R12_E4_LACTONAS	Lactose intolerance, other/unspecified || id:finngen_R12_E4_LACTONAS	Gut bacterial pathway abundance (PWY.7392..taxadiene.biosynthesis..engineered.)	Inverse variance weighted	10	-0.0979646154329266	0.103978901594659	0.346111450787669
ebi-a-GCST90027624	finngen_R12_E4_LACTONAS	Lactose intolerance, other/unspecified || id:finngen_R12_E4_LACTONAS	Gut bacterial pathway abundance (PWY.7392..taxadiene.biosynthesis..engineered.)	MR Egger	10	0.471274982743007	0.454852594297975	0.330453874712709
ebi-a-GCST90027624	finngen_R12_E4_LACTONAS	Lactose intolerance, other/unspecified || id:finngen_R12_E4_LACTONAS	Gut bacterial pathway abundance (PWY.7392..taxadiene.biosynthesis..engineered.)	Simple mode	10	-0.237905348769499	0.208742745143032	0.283831824118857
ebi-a-GCST90027624	finngen_R12_E4_LACTONAS	Lactose intolerance, other/unspecified || id:finngen_R12_E4_LACTONAS	Gut bacterial pathway abundance (PWY.7392..taxadiene.biosynthesis..engineered.)	Weighted median	10	-0.172291653996596	0.132944962860577	0.194988488810456
ebi-a-GCST90027624	finngen_R12_E4_LACTONAS	Lactose intolerance, other/unspecified || id:finngen_R12_E4_LACTONAS	Gut bacterial pathway abundance (PWY.7392..taxadiene.biosynthesis..engineered.)	Weighted mode	10	-0.218417573988476	0.202992934456805	0.309929986479236
ebi-a-GCST90027625	finngen_R12_E4_LACTONAS	Lactose intolerance, other/unspecified || id:finngen_R12_E4_LACTONAS	Gut bacterial pathway abundance (PWY.7400..L.arginine.biosynthesis.IV..archaebacteria.)	Inverse variance weighted	8	-0.276594078184143	0.243849512898583	0.256676337297432
ebi-a-GCST90027625	finngen_R12_E4_LACTONAS	Lactose intolerance, other/unspecified || id:finngen_R12_E4_LACTONAS	Gut bacterial pathway abundance (PWY.7400..L.arginine.biosynthesis.IV..archaebacteria.)	MR Egger	8	-1.65395925955674	1.32915457661369	0.259767307185226
ebi-a-GCST90027625	finngen_R12_E4_LACTONAS	Lactose intolerance, other/unspecified || id:finngen_R12_E4_LACTONAS	Gut bacterial pathway abundance (PWY.7400..L.arginine.biosynthesis.IV..archaebacteria.)	Simple mode	8	-0.181857795214547	0.456269756723207	0.702084255759669
ebi-a-GCST90027625	finngen_R12_E4_LACTONAS	Lactose intolerance, other/unspecified || id:finngen_R12_E4_LACTONAS	Gut bacterial pathway abundance (PWY.7400..L.arginine.biosynthesis.IV..archaebacteria.)	Weighted median	8	-0.322801329238637	0.282685646393058	0.253491780408893
ebi-a-GCST90027625	finngen_R12_E4_LACTONAS	Lactose intolerance, other/unspecified || id:finngen_R12_E4_LACTONAS	Gut bacterial pathway abundance (PWY.7400..L.arginine.biosynthesis.IV..archaebacteria.)	Weighted mode	8	-0.211544691859835	0.422113023056757	0.63163350428147
ebi-a-GCST90027626	finngen_R12_E4_LACTONAS	Lactose intolerance, other/unspecified || id:finngen_R12_E4_LACTONAS	Gut bacterial pathway abundance (PWY.7446..sulfoglycolysis)	Inverse variance weighted	10	0.075901259123923	0.0834749803306895	0.363207851308693
ebi-a-GCST90027626	finngen_R12_E4_LACTONAS	Lactose intolerance, other/unspecified || id:finngen_R12_E4_LACTONAS	Gut bacterial pathway abundance (PWY.7446..sulfoglycolysis)	MR Egger	10	0.748782599793618	0.371915125039909	0.0788717652295372
ebi-a-GCST90027626	finngen_R12_E4_LACTONAS	Lactose intolerance, other/unspecified || id:finngen_R12_E4_LACTONAS	Gut bacterial pathway abundance (PWY.7446..sulfoglycolysis)	Simple mode	10	-0.0730030240522142	0.207392458467141	0.732936601548217
ebi-a-GCST90027626	finngen_R12_E4_LACTONAS	Lactose intolerance, other/unspecified || id:finngen_R12_E4_LACTONAS	Gut bacterial pathway abundance (PWY.7446..sulfoglycolysis)	Weighted median	10	-0.00676326682331103	0.117748059919433	0.954195929658053
ebi-a-GCST90027626	finngen_R12_E4_LACTONAS	Lactose intolerance, other/unspecified || id:finngen_R12_E4_LACTONAS	Gut bacterial pathway abundance (PWY.7446..sulfoglycolysis)	Weighted mode	10	-0.0829204673396276	0.194090132528906	0.679253442711245
ebi-a-GCST90027627	finngen_R12_E4_LACTONAS	Lactose intolerance, other/unspecified || id:finngen_R12_E4_LACTONAS	Gut bacterial pathway abundance (PWY.7456..mannan.degradation)	Inverse variance weighted	7	-0.0857985427877827	0.200239443730916	0.668301888052148
ebi-a-GCST90027627	finngen_R12_E4_LACTONAS	Lactose intolerance, other/unspecified || id:finngen_R12_E4_LACTONAS	Gut bacterial pathway abundance (PWY.7456..mannan.degradation)	MR Egger	7	-0.276878886454586	1.00326132528626	0.793607570469267
ebi-a-GCST90027627	finngen_R12_E4_LACTONAS	Lactose intolerance, other/unspecified || id:finngen_R12_E4_LACTONAS	Gut bacterial pathway abundance (PWY.7456..mannan.degradation)	Simple mode	7	0.0188208192812374	0.365375061791045	0.960590467958405
ebi-a-GCST90027627	finngen_R12_E4_LACTONAS	Lactose intolerance, other/unspecified || id:finngen_R12_E4_LACTONAS	Gut bacterial pathway abundance (PWY.7456..mannan.degradation)	Weighted median	7	0.037553918621479	0.258555731288428	0.884517463915704
ebi-a-GCST90027627	finngen_R12_E4_LACTONAS	Lactose intolerance, other/unspecified || id:finngen_R12_E4_LACTONAS	Gut bacterial pathway abundance (PWY.7456..mannan.degradation)	Weighted mode	7	-0.0100309910099534	0.3064935398676	0.974952884297798
ebi-a-GCST90027628	finngen_R12_E4_LACTONAS	Lactose intolerance, other/unspecified || id:finngen_R12_E4_LACTONAS	Gut bacterial pathway abundance (PWY.841..superpathway.of.purine.nucleotides.de.novo.biosynthesis.I)	Inverse variance weighted	10	0.29240267532438	0.180683147485675	0.105594220040051
ebi-a-GCST90027628	finngen_R12_E4_LACTONAS	Lactose intolerance, other/unspecified || id:finngen_R12_E4_LACTONAS	Gut bacterial pathway abundance (PWY.841..superpathway.of.purine.nucleotides.de.novo.biosynthesis.I)	MR Egger	10	0.00374087946757161	0.8030466845906	0.996397249202282
ebi-a-GCST90027628	finngen_R12_E4_LACTONAS	Lactose intolerance, other/unspecified || id:finngen_R12_E4_LACTONAS	Gut bacterial pathway abundance (PWY.841..superpathway.of.purine.nucleotides.de.novo.biosynthesis.I)	Simple mode	10	0.261927381469021	0.354607311880587	0.478943818819225
ebi-a-GCST90027628	finngen_R12_E4_LACTONAS	Lactose intolerance, other/unspecified || id:finngen_R12_E4_LACTONAS	Gut bacterial pathway abundance (PWY.841..superpathway.of.purine.nucleotides.de.novo.biosynthesis.I)	Weighted median	10	0.281030914281889	0.228040606498759	0.21781006371196
ebi-a-GCST90027628	finngen_R12_E4_LACTONAS	Lactose intolerance, other/unspecified || id:finngen_R12_E4_LACTONAS	Gut bacterial pathway abundance (PWY.841..superpathway.of.purine.nucleotides.de.novo.biosynthesis.I)	Weighted mode	10	0.258545189730749	0.342832968543982	0.470033631433451
ebi-a-GCST90027629	finngen_R12_E4_LACTONAS	Lactose intolerance, other/unspecified || id:finngen_R12_E4_LACTONAS	Gut bacterial pathway abundance (PWY_ARG.POLYAMINE.SYN..superpathway.of.arginine.and.polyamine.biosynthesis)	Inverse variance weighted	7	0.141259134324208	0.203999028023244	0.488654752645119
ebi-a-GCST90027629	finngen_R12_E4_LACTONAS	Lactose intolerance, other/unspecified || id:finngen_R12_E4_LACTONAS	Gut bacterial pathway abundance (PWY_ARG.POLYAMINE.SYN..superpathway.of.arginine.and.polyamine.biosynthesis)	MR Egger	7	0.177472387480317	0.758228704204636	0.824218954171369
ebi-a-GCST90027629	finngen_R12_E4_LACTONAS	Lactose intolerance, other/unspecified || id:finngen_R12_E4_LACTONAS	Gut bacterial pathway abundance (PWY_ARG.POLYAMINE.SYN..superpathway.of.arginine.and.polyamine.biosynthesis)	Simple mode	7	0.388008949764281	0.364932191839566	0.328582936412093
ebi-a-GCST90027629	finngen_R12_E4_LACTONAS	Lactose intolerance, other/unspecified || id:finngen_R12_E4_LACTONAS	Gut bacterial pathway abundance (PWY_ARG.POLYAMINE.SYN..superpathway.of.arginine.and.polyamine.biosynthesis)	Weighted median	7	0.174751546353418	0.261869584273737	0.504565960603784
ebi-a-GCST90027629	finngen_R12_E4_LACTONAS	Lactose intolerance, other/unspecified || id:finngen_R12_E4_LACTONAS	Gut bacterial pathway abundance (PWY_ARG.POLYAMINE.SYN..superpathway.of.arginine.and.polyamine.biosynthesis)	Weighted mode	7	0.361475774602798	0.385340232275013	0.38441685592451
ebi-a-GCST90027630	finngen_R12_E4_LACTONAS	Lactose intolerance, other/unspecified || id:finngen_R12_E4_LACTONAS	Gut bacterial pathway abundance (PWY_GLYCOLYSIS.E.D..superpathway.of.glycolysis.and.Entner.Doudoroff)	Inverse variance weighted	9	0.0821539088411765	0.190092073410668	0.665610913198232
ebi-a-GCST90027630	finngen_R12_E4_LACTONAS	Lactose intolerance, other/unspecified || id:finngen_R12_E4_LACTONAS	Gut bacterial pathway abundance (PWY_GLYCOLYSIS.E.D..superpathway.of.glycolysis.and.Entner.Doudoroff)	MR Egger	9	0.57297398158048	2.45677334278766	0.822261985320164
ebi-a-GCST90027630	finngen_R12_E4_LACTONAS	Lactose intolerance, other/unspecified || id:finngen_R12_E4_LACTONAS	Gut bacterial pathway abundance (PWY_GLYCOLYSIS.E.D..superpathway.of.glycolysis.and.Entner.Doudoroff)	Simple mode	9	0.0345204463911508	0.397318751385181	0.932899426045849
ebi-a-GCST90027630	finngen_R12_E4_LACTONAS	Lactose intolerance, other/unspecified || id:finngen_R12_E4_LACTONAS	Gut bacterial pathway abundance (PWY_GLYCOLYSIS.E.D..superpathway.of.glycolysis.and.Entner.Doudoroff)	Weighted median	9	0.066980341554615	0.246621804150311	0.785936273611813
ebi-a-GCST90027630	finngen_R12_E4_LACTONAS	Lactose intolerance, other/unspecified || id:finngen_R12_E4_LACTONAS	Gut bacterial pathway abundance (PWY_GLYCOLYSIS.E.D..superpathway.of.glycolysis.and.Entner.Doudoroff)	Weighted mode	9	0.0842150698078834	0.364265861877099	0.822969528689295
ebi-a-GCST90027631	finngen_R12_E4_LACTONAS	Lactose intolerance, other/unspecified || id:finngen_R12_E4_LACTONAS	Gut bacterial pathway abundance (PWY_GLYCOLYSIS..glycolysis.I..from.glucose.6.phosphate.)	Inverse variance weighted	15	0.125182085208368	0.150073022086581	0.404201441586989
ebi-a-GCST90027631	finngen_R12_E4_LACTONAS	Lactose intolerance, other/unspecified || id:finngen_R12_E4_LACTONAS	Gut bacterial pathway abundance (PWY_GLYCOLYSIS..glycolysis.I..from.glucose.6.phosphate.)	MR Egger	15	0.537781423751967	0.669954770547175	0.436570677868304
ebi-a-GCST90027631	finngen_R12_E4_LACTONAS	Lactose intolerance, other/unspecified || id:finngen_R12_E4_LACTONAS	Gut bacterial pathway abundance (PWY_GLYCOLYSIS..glycolysis.I..from.glucose.6.phosphate.)	Simple mode	15	-0.312810073006282	0.382614231896683	0.42730381063227
ebi-a-GCST90027631	finngen_R12_E4_LACTONAS	Lactose intolerance, other/unspecified || id:finngen_R12_E4_LACTONAS	Gut bacterial pathway abundance (PWY_GLYCOLYSIS..glycolysis.I..from.glucose.6.phosphate.)	Weighted median	15	0.191939532921645	0.201068681788827	0.339781604082259
ebi-a-GCST90027631	finngen_R12_E4_LACTONAS	Lactose intolerance, other/unspecified || id:finngen_R12_E4_LACTONAS	Gut bacterial pathway abundance (PWY_GLYCOLYSIS..glycolysis.I..from.glucose.6.phosphate.)	Weighted mode	15	-0.328003506884764	0.390227062081284	0.414728204279344
ebi-a-GCST90027632	finngen_R12_E4_LACTONAS	Lactose intolerance, other/unspecified || id:finngen_R12_E4_LACTONAS	Gut bacterial pathway abundance (PWY_GLYOXYLATE.BYPASS..glyoxylate.cycle)	Inverse variance weighted	10	0.00372059721068099	0.167858816744318	0.982316305613985
ebi-a-GCST90027632	finngen_R12_E4_LACTONAS	Lactose intolerance, other/unspecified || id:finngen_R12_E4_LACTONAS	Gut bacterial pathway abundance (PWY_GLYOXYLATE.BYPASS..glyoxylate.cycle)	MR Egger	10	0.0278320200165026	0.912507036186925	0.976415002811446
ebi-a-GCST90027632	finngen_R12_E4_LACTONAS	Lactose intolerance, other/unspecified || id:finngen_R12_E4_LACTONAS	Gut bacterial pathway abundance (PWY_GLYOXYLATE.BYPASS..glyoxylate.cycle)	Simple mode	10	-0.0285863253152323	0.285607199146509	0.922467256950092
ebi-a-GCST90027632	finngen_R12_E4_LACTONAS	Lactose intolerance, other/unspecified || id:finngen_R12_E4_LACTONAS	Gut bacterial pathway abundance (PWY_GLYOXYLATE.BYPASS..glyoxylate.cycle)	Weighted median	10	-0.0226728286184692	0.195024229963985	0.907449283202833
ebi-a-GCST90027632	finngen_R12_E4_LACTONAS	Lactose intolerance, other/unspecified || id:finngen_R12_E4_LACTONAS	Gut bacterial pathway abundance (PWY_GLYOXYLATE.BYPASS..glyoxylate.cycle)	Weighted mode	10	-0.0285863253152323	0.277450252165768	0.920196633674875
ebi-a-GCST90027633	finngen_R12_E4_LACTONAS	Lactose intolerance, other/unspecified || id:finngen_R12_E4_LACTONAS	Gut bacterial pathway abundance (PWY_HEME.BIOSYNTHESIS.II..heme.biosynthesis.I..aerobic.)	Inverse variance weighted	12	0.203159835308091	0.143818588995294	0.157769898741084
ebi-a-GCST90027633	finngen_R12_E4_LACTONAS	Lactose intolerance, other/unspecified || id:finngen_R12_E4_LACTONAS	Gut bacterial pathway abundance (PWY_HEME.BIOSYNTHESIS.II..heme.biosynthesis.I..aerobic.)	MR Egger	12	-0.0741669736455863	0.533713119749354	0.892237224294894
ebi-a-GCST90027633	finngen_R12_E4_LACTONAS	Lactose intolerance, other/unspecified || id:finngen_R12_E4_LACTONAS	Gut bacterial pathway abundance (PWY_HEME.BIOSYNTHESIS.II..heme.biosynthesis.I..aerobic.)	Simple mode	12	0.0397568343225652	0.306727201933303	0.899209796360996
ebi-a-GCST90027633	finngen_R12_E4_LACTONAS	Lactose intolerance, other/unspecified || id:finngen_R12_E4_LACTONAS	Gut bacterial pathway abundance (PWY_HEME.BIOSYNTHESIS.II..heme.biosynthesis.I..aerobic.)	Weighted median	12	0.081933038369264	0.195034644494859	0.674416207276079
ebi-a-GCST90027633	finngen_R12_E4_LACTONAS	Lactose intolerance, other/unspecified || id:finngen_R12_E4_LACTONAS	Gut bacterial pathway abundance (PWY_HEME.BIOSYNTHESIS.II..heme.biosynthesis.I..aerobic.)	Weighted mode	12	0.0614734459280921	0.290904390432118	0.836502902744698
ebi-a-GCST90027634	finngen_R12_E4_LACTONAS	Lactose intolerance, other/unspecified || id:finngen_R12_E4_LACTONAS	Gut bacterial pathway abundance (PWY_NAD.BIOSYNTHESIS.II..NAD.salvage.pathway.II)	Inverse variance weighted	13	0.00754859544023936	0.122509552051471	0.950868330246091
ebi-a-GCST90027634	finngen_R12_E4_LACTONAS	Lactose intolerance, other/unspecified || id:finngen_R12_E4_LACTONAS	Gut bacterial pathway abundance (PWY_NAD.BIOSYNTHESIS.II..NAD.salvage.pathway.II)	MR Egger	13	0.0323840640783137	0.665499701161052	0.962061535570741
ebi-a-GCST90027634	finngen_R12_E4_LACTONAS	Lactose intolerance, other/unspecified || id:finngen_R12_E4_LACTONAS	Gut bacterial pathway abundance (PWY_NAD.BIOSYNTHESIS.II..NAD.salvage.pathway.II)	Simple mode	13	-0.00383603593177595	0.290782910389482	0.989691326434554
ebi-a-GCST90027634	finngen_R12_E4_LACTONAS	Lactose intolerance, other/unspecified || id:finngen_R12_E4_LACTONAS	Gut bacterial pathway abundance (PWY_NAD.BIOSYNTHESIS.II..NAD.salvage.pathway.II)	Weighted median	13	0.0528571889620078	0.15914318230804	0.739786525021818
ebi-a-GCST90027634	finngen_R12_E4_LACTONAS	Lactose intolerance, other/unspecified || id:finngen_R12_E4_LACTONAS	Gut bacterial pathway abundance (PWY_NAD.BIOSYNTHESIS.II..NAD.salvage.pathway.II)	Weighted mode	13	0.0833764906832266	0.272474644255884	0.764850433033262
ebi-a-GCST90027635	finngen_R12_E4_LACTONAS	Lactose intolerance, other/unspecified || id:finngen_R12_E4_LACTONAS	Gut bacterial pathway abundance (PWY_REDCITCYC..TCA.cycle.VIII..helicobacter.)	Inverse variance weighted	10	-0.0868402430557689	0.181716002097272	0.632728566540773
ebi-a-GCST90027635	finngen_R12_E4_LACTONAS	Lactose intolerance, other/unspecified || id:finngen_R12_E4_LACTONAS	Gut bacterial pathway abundance (PWY_REDCITCYC..TCA.cycle.VIII..helicobacter.)	MR Egger	10	0.420160478956171	0.785421084659533	0.607229353219166
ebi-a-GCST90027635	finngen_R12_E4_LACTONAS	Lactose intolerance, other/unspecified || id:finngen_R12_E4_LACTONAS	Gut bacterial pathway abundance (PWY_REDCITCYC..TCA.cycle.VIII..helicobacter.)	Simple mode	10	-0.399867573180317	0.336587421409635	0.265235895618592
ebi-a-GCST90027635	finngen_R12_E4_LACTONAS	Lactose intolerance, other/unspecified || id:finngen_R12_E4_LACTONAS	Gut bacterial pathway abundance (PWY_REDCITCYC..TCA.cycle.VIII..helicobacter.)	Weighted median	10	-0.223934681251822	0.194207032926364	0.248880855612168
ebi-a-GCST90027635	finngen_R12_E4_LACTONAS	Lactose intolerance, other/unspecified || id:finngen_R12_E4_LACTONAS	Gut bacterial pathway abundance (PWY_REDCITCYC..TCA.cycle.VIII..helicobacter.)	Weighted mode	10	-0.348722578975256	0.317435026234282	0.30047648346967
ebi-a-GCST90027636	finngen_R12_E4_LACTONAS	Lactose intolerance, other/unspecified || id:finngen_R12_E4_LACTONAS	Gut bacterial pathway abundance (PWY_TCA.GLYOX.BYPASS..superpathway.of.glyoxylate.bypass.and.TCA)	Inverse variance weighted	9	0.0130276212441343	0.132677620280187	0.921781388770468
ebi-a-GCST90027636	finngen_R12_E4_LACTONAS	Lactose intolerance, other/unspecified || id:finngen_R12_E4_LACTONAS	Gut bacterial pathway abundance (PWY_TCA.GLYOX.BYPASS..superpathway.of.glyoxylate.bypass.and.TCA)	MR Egger	9	0.296863385606551	0.563509187423758	0.614600224605807
ebi-a-GCST90027636	finngen_R12_E4_LACTONAS	Lactose intolerance, other/unspecified || id:finngen_R12_E4_LACTONAS	Gut bacterial pathway abundance (PWY_TCA.GLYOX.BYPASS..superpathway.of.glyoxylate.bypass.and.TCA)	Simple mode	9	0.16762886303509	0.253041532008687	0.526299519462864
ebi-a-GCST90027636	finngen_R12_E4_LACTONAS	Lactose intolerance, other/unspecified || id:finngen_R12_E4_LACTONAS	Gut bacterial pathway abundance (PWY_TCA.GLYOX.BYPASS..superpathway.of.glyoxylate.bypass.and.TCA)	Weighted median	9	0.0944774394377488	0.171851736950642	0.582483085263672
ebi-a-GCST90027636	finngen_R12_E4_LACTONAS	Lactose intolerance, other/unspecified || id:finngen_R12_E4_LACTONAS	Gut bacterial pathway abundance (PWY_TCA.GLYOX.BYPASS..superpathway.of.glyoxylate.bypass.and.TCA)	Weighted mode	9	0.14429768350177	0.245729562103578	0.573250375421861
ebi-a-GCST90027637	finngen_R12_E4_LACTONAS	Lactose intolerance, other/unspecified || id:finngen_R12_E4_LACTONAS	Gut bacterial pathway abundance (PYRIDNUCSAL.PWY..NAD.salvage.pathway.I)	Inverse variance weighted	15	-0.0135710079111613	0.143659854349582	0.924738790042276
ebi-a-GCST90027637	finngen_R12_E4_LACTONAS	Lactose intolerance, other/unspecified || id:finngen_R12_E4_LACTONAS	Gut bacterial pathway abundance (PYRIDNUCSAL.PWY..NAD.salvage.pathway.I)	MR Egger	15	0.04969619140089	0.601681382119944	0.935431377336649
ebi-a-GCST90027637	finngen_R12_E4_LACTONAS	Lactose intolerance, other/unspecified || id:finngen_R12_E4_LACTONAS	Gut bacterial pathway abundance (PYRIDNUCSAL.PWY..NAD.salvage.pathway.I)	Simple mode	15	-0.161210380347459	0.242371994671827	0.516771640236409
ebi-a-GCST90027637	finngen_R12_E4_LACTONAS	Lactose intolerance, other/unspecified || id:finngen_R12_E4_LACTONAS	Gut bacterial pathway abundance (PYRIDNUCSAL.PWY..NAD.salvage.pathway.I)	Weighted median	15	-0.0801382265268268	0.164530971982346	0.626208182717
ebi-a-GCST90027637	finngen_R12_E4_LACTONAS	Lactose intolerance, other/unspecified || id:finngen_R12_E4_LACTONAS	Gut bacterial pathway abundance (PYRIDNUCSAL.PWY..NAD.salvage.pathway.I)	Weighted mode	15	-0.122315573705268	0.223346340763676	0.592556887909907
ebi-a-GCST90027638	finngen_R12_E4_LACTONAS	Lactose intolerance, other/unspecified || id:finngen_R12_E4_LACTONAS	Gut bacterial pathway abundance (PYRIDNUCSYN.PWY..NAD.biosynthesis.I..from.aspartate.)	Inverse variance weighted	13	0.0148383399888816	0.175973257670475	0.932800769309782
ebi-a-GCST90027638	finngen_R12_E4_LACTONAS	Lactose intolerance, other/unspecified || id:finngen_R12_E4_LACTONAS	Gut bacterial pathway abundance (PYRIDNUCSYN.PWY..NAD.biosynthesis.I..from.aspartate.)	MR Egger	13	0.575645462497333	0.64679821161699	0.392518839159371
ebi-a-GCST90027638	finngen_R12_E4_LACTONAS	Lactose intolerance, other/unspecified || id:finngen_R12_E4_LACTONAS	Gut bacterial pathway abundance (PYRIDNUCSYN.PWY..NAD.biosynthesis.I..from.aspartate.)	Simple mode	13	-0.0301017558662513	0.448315964736531	0.947572770438241
ebi-a-GCST90027638	finngen_R12_E4_LACTONAS	Lactose intolerance, other/unspecified || id:finngen_R12_E4_LACTONAS	Gut bacterial pathway abundance (PYRIDNUCSYN.PWY..NAD.biosynthesis.I..from.aspartate.)	Weighted median	13	0.0110354562567169	0.246425464562233	0.964280972012569
ebi-a-GCST90027638	finngen_R12_E4_LACTONAS	Lactose intolerance, other/unspecified || id:finngen_R12_E4_LACTONAS	Gut bacterial pathway abundance (PYRIDNUCSYN.PWY..NAD.biosynthesis.I..from.aspartate.)	Weighted mode	13	-0.0502187446610014	0.411983904282548	0.904999733872442
ebi-a-GCST90027639	finngen_R12_E4_LACTONAS	Lactose intolerance, other/unspecified || id:finngen_R12_E4_LACTONAS	Gut bacterial pathway abundance (PYRIDOXSYN.PWY..pyridoxal.5..phosphate.biosynthesis.I)	Inverse variance weighted	12	-0.188487602363739	0.136555946254844	0.167495580211537
ebi-a-GCST90027639	finngen_R12_E4_LACTONAS	Lactose intolerance, other/unspecified || id:finngen_R12_E4_LACTONAS	Gut bacterial pathway abundance (PYRIDOXSYN.PWY..pyridoxal.5..phosphate.biosynthesis.I)	MR Egger	12	-0.284527204613867	0.372737220815595	0.462885922377639
ebi-a-GCST90027639	finngen_R12_E4_LACTONAS	Lactose intolerance, other/unspecified || id:finngen_R12_E4_LACTONAS	Gut bacterial pathway abundance (PYRIDOXSYN.PWY..pyridoxal.5..phosphate.biosynthesis.I)	Simple mode	12	-0.258474318258821	0.303260552552121	0.412210580207359
ebi-a-GCST90027639	finngen_R12_E4_LACTONAS	Lactose intolerance, other/unspecified || id:finngen_R12_E4_LACTONAS	Gut bacterial pathway abundance (PYRIDOXSYN.PWY..pyridoxal.5..phosphate.biosynthesis.I)	Weighted median	12	-0.162821895785483	0.202159075716704	0.420580398972044
ebi-a-GCST90027639	finngen_R12_E4_LACTONAS	Lactose intolerance, other/unspecified || id:finngen_R12_E4_LACTONAS	Gut bacterial pathway abundance (PYRIDOXSYN.PWY..pyridoxal.5..phosphate.biosynthesis.I)	Weighted mode	12	-0.170652969487523	0.215337462219184	0.444830285443827
ebi-a-GCST90027640	finngen_R12_E4_LACTONAS	Lactose intolerance, other/unspecified || id:finngen_R12_E4_LACTONAS	Gut bacterial pathway abundance (RHAMCAT.PWY..L.rhamnose.degradation.I)	Inverse variance weighted	13	0.0531128436100717	0.161041672008776	0.74154498657885
ebi-a-GCST90027640	finngen_R12_E4_LACTONAS	Lactose intolerance, other/unspecified || id:finngen_R12_E4_LACTONAS	Gut bacterial pathway abundance (RHAMCAT.PWY..L.rhamnose.degradation.I)	MR Egger	13	-0.172341802958502	1.02161188199737	0.869097745529609
ebi-a-GCST90027640	finngen_R12_E4_LACTONAS	Lactose intolerance, other/unspecified || id:finngen_R12_E4_LACTONAS	Gut bacterial pathway abundance (RHAMCAT.PWY..L.rhamnose.degradation.I)	Simple mode	13	0.325908843500077	0.351755644887174	0.372434819807207
ebi-a-GCST90027640	finngen_R12_E4_LACTONAS	Lactose intolerance, other/unspecified || id:finngen_R12_E4_LACTONAS	Gut bacterial pathway abundance (RHAMCAT.PWY..L.rhamnose.degradation.I)	Weighted median	13	0.261890954219988	0.216763660155002	0.226975486626648
ebi-a-GCST90027640	finngen_R12_E4_LACTONAS	Lactose intolerance, other/unspecified || id:finngen_R12_E4_LACTONAS	Gut bacterial pathway abundance (RHAMCAT.PWY..L.rhamnose.degradation.I)	Weighted mode	13	0.325908843500077	0.328048283735975	0.340088022807597
ebi-a-GCST90027641	finngen_R12_E4_LACTONAS	Lactose intolerance, other/unspecified || id:finngen_R12_E4_LACTONAS	Gut bacterial pathway abundance (RIBOSYN2.PWY..flavin.biosynthesis.I..bacteria.and.plants.)	Inverse variance weighted	10	-0.000531653845141367	0.201396386241772	0.997893716416874
ebi-a-GCST90027641	finngen_R12_E4_LACTONAS	Lactose intolerance, other/unspecified || id:finngen_R12_E4_LACTONAS	Gut bacterial pathway abundance (RIBOSYN2.PWY..flavin.biosynthesis.I..bacteria.and.plants.)	MR Egger	10	-0.687613738849714	0.668577651597647	0.333816491852838
ebi-a-GCST90027641	finngen_R12_E4_LACTONAS	Lactose intolerance, other/unspecified || id:finngen_R12_E4_LACTONAS	Gut bacterial pathway abundance (RIBOSYN2.PWY..flavin.biosynthesis.I..bacteria.and.plants.)	Simple mode	10	-0.10061674377954	0.456197526568544	0.830360797013987
ebi-a-GCST90027641	finngen_R12_E4_LACTONAS	Lactose intolerance, other/unspecified || id:finngen_R12_E4_LACTONAS	Gut bacterial pathway abundance (RIBOSYN2.PWY..flavin.biosynthesis.I..bacteria.and.plants.)	Weighted median	10	-0.0820571851138358	0.271608124377292	0.762563565585657
ebi-a-GCST90027641	finngen_R12_E4_LACTONAS	Lactose intolerance, other/unspecified || id:finngen_R12_E4_LACTONAS	Gut bacterial pathway abundance (RIBOSYN2.PWY..flavin.biosynthesis.I..bacteria.and.plants.)	Weighted mode	10	-0.0654400008179472	0.351504351455587	0.856439085119967
ebi-a-GCST90027642	finngen_R12_E4_LACTONAS	Lactose intolerance, other/unspecified || id:finngen_R12_E4_LACTONAS	Gut bacterial pathway abundance (SER.GLYSYN.PWY..superpathway.of.L.serine.and.glycine.biosynthesis.I)	Inverse variance weighted	10	0.360083209109553	0.170489515567495	0.0346817445347878
ebi-a-GCST90027642	finngen_R12_E4_LACTONAS	Lactose intolerance, other/unspecified || id:finngen_R12_E4_LACTONAS	Gut bacterial pathway abundance (SER.GLYSYN.PWY..superpathway.of.L.serine.and.glycine.biosynthesis.I)	MR Egger	10	0.0860136541095519	0.559311832886447	0.881587987165458
ebi-a-GCST90027642	finngen_R12_E4_LACTONAS	Lactose intolerance, other/unspecified || id:finngen_R12_E4_LACTONAS	Gut bacterial pathway abundance (SER.GLYSYN.PWY..superpathway.of.L.serine.and.glycine.biosynthesis.I)	Simple mode	10	0.16885474208922	0.334463512576907	0.625791861541814
ebi-a-GCST90027642	finngen_R12_E4_LACTONAS	Lactose intolerance, other/unspecified || id:finngen_R12_E4_LACTONAS	Gut bacterial pathway abundance (SER.GLYSYN.PWY..superpathway.of.L.serine.and.glycine.biosynthesis.I)	Weighted median	10	0.184368728681478	0.225421456450375	0.41342310757196
ebi-a-GCST90027642	finngen_R12_E4_LACTONAS	Lactose intolerance, other/unspecified || id:finngen_R12_E4_LACTONAS	Gut bacterial pathway abundance (SER.GLYSYN.PWY..superpathway.of.L.serine.and.glycine.biosynthesis.I)	Weighted mode	10	0.16885474208922	0.326953811005676	0.617990357363249
ebi-a-GCST90027643	finngen_R12_E4_LACTONAS	Lactose intolerance, other/unspecified || id:finngen_R12_E4_LACTONAS	Gut bacterial pathway abundance (SO4ASSIM.PWY..sulfate.reduction.I..assimilatory.)	Inverse variance weighted	4	0.442649270325372	0.281439941065206	0.115764698639697
ebi-a-GCST90027643	finngen_R12_E4_LACTONAS	Lactose intolerance, other/unspecified || id:finngen_R12_E4_LACTONAS	Gut bacterial pathway abundance (SO4ASSIM.PWY..sulfate.reduction.I..assimilatory.)	MR Egger	4	-9.79755137964823	8.04602915227791	0.347509859209379
ebi-a-GCST90027643	finngen_R12_E4_LACTONAS	Lactose intolerance, other/unspecified || id:finngen_R12_E4_LACTONAS	Gut bacterial pathway abundance (SO4ASSIM.PWY..sulfate.reduction.I..assimilatory.)	Simple mode	4	0.293285551121846	0.465813560485325	0.573627884649721
ebi-a-GCST90027643	finngen_R12_E4_LACTONAS	Lactose intolerance, other/unspecified || id:finngen_R12_E4_LACTONAS	Gut bacterial pathway abundance (SO4ASSIM.PWY..sulfate.reduction.I..assimilatory.)	Weighted median	4	0.319623667305617	0.345216933149872	0.354517058478913
ebi-a-GCST90027643	finngen_R12_E4_LACTONAS	Lactose intolerance, other/unspecified || id:finngen_R12_E4_LACTONAS	Gut bacterial pathway abundance (SO4ASSIM.PWY..sulfate.reduction.I..assimilatory.)	Weighted mode	4	0.281489430039081	0.442189079977473	0.569645605050731
ebi-a-GCST90027644	finngen_R12_E4_LACTONAS	Lactose intolerance, other/unspecified || id:finngen_R12_E4_LACTONAS	Gut bacterial pathway abundance (SULFATE.CYS.PWY..superpathway.of.sulfate.assimilation.and.cysteine.biosynthesis)	Inverse variance weighted	12	0.284291989940453	0.175400729474342	0.105057495940761
ebi-a-GCST90027644	finngen_R12_E4_LACTONAS	Lactose intolerance, other/unspecified || id:finngen_R12_E4_LACTONAS	Gut bacterial pathway abundance (SULFATE.CYS.PWY..superpathway.of.sulfate.assimilation.and.cysteine.biosynthesis)	MR Egger	12	-0.344983418729785	0.673272444174026	0.619498734922562
ebi-a-GCST90027644	finngen_R12_E4_LACTONAS	Lactose intolerance, other/unspecified || id:finngen_R12_E4_LACTONAS	Gut bacterial pathway abundance (SULFATE.CYS.PWY..superpathway.of.sulfate.assimilation.and.cysteine.biosynthesis)	Simple mode	12	0.407062599622499	0.463654881339656	0.398744972374347
ebi-a-GCST90027644	finngen_R12_E4_LACTONAS	Lactose intolerance, other/unspecified || id:finngen_R12_E4_LACTONAS	Gut bacterial pathway abundance (SULFATE.CYS.PWY..superpathway.of.sulfate.assimilation.and.cysteine.biosynthesis)	Weighted median	12	0.35123697389093	0.249051248692228	0.158451121074155
ebi-a-GCST90027644	finngen_R12_E4_LACTONAS	Lactose intolerance, other/unspecified || id:finngen_R12_E4_LACTONAS	Gut bacterial pathway abundance (SULFATE.CYS.PWY..superpathway.of.sulfate.assimilation.and.cysteine.biosynthesis)	Weighted mode	12	0.366301055283567	0.430407333664437	0.412881029190637
ebi-a-GCST90027645	finngen_R12_E4_LACTONAS	Lactose intolerance, other/unspecified || id:finngen_R12_E4_LACTONAS	Gut bacterial pathway abundance (THRESYN.PWY..superpathway.of.L.threonine.biosynthesis)	Inverse variance weighted	8	0.0360367620748508	0.201690568209732	0.85819406915905
ebi-a-GCST90027645	finngen_R12_E4_LACTONAS	Lactose intolerance, other/unspecified || id:finngen_R12_E4_LACTONAS	Gut bacterial pathway abundance (THRESYN.PWY..superpathway.of.L.threonine.biosynthesis)	MR Egger	8	-0.213537516643122	0.891342980554425	0.818639113782251
ebi-a-GCST90027645	finngen_R12_E4_LACTONAS	Lactose intolerance, other/unspecified || id:finngen_R12_E4_LACTONAS	Gut bacterial pathway abundance (THRESYN.PWY..superpathway.of.L.threonine.biosynthesis)	Simple mode	8	0.226873732634772	0.351045813097562	0.538701480643562
ebi-a-GCST90027645	finngen_R12_E4_LACTONAS	Lactose intolerance, other/unspecified || id:finngen_R12_E4_LACTONAS	Gut bacterial pathway abundance (THRESYN.PWY..superpathway.of.L.threonine.biosynthesis)	Weighted median	8	0.141634569718906	0.257968129315865	0.582978669914267
ebi-a-GCST90027645	finngen_R12_E4_LACTONAS	Lactose intolerance, other/unspecified || id:finngen_R12_E4_LACTONAS	Gut bacterial pathway abundance (THRESYN.PWY..superpathway.of.L.threonine.biosynthesis)	Weighted mode	8	0.205790653839002	0.341947372536897	0.566267730723736
ebi-a-GCST90027646	finngen_R12_E4_LACTONAS	Lactose intolerance, other/unspecified || id:finngen_R12_E4_LACTONAS	Gut bacterial pathway abundance (TRNA.CHARGING.PWY..tRNA.charging)	Inverse variance weighted	14	0.0313157225154871	0.168073263331364	0.852192368260329
ebi-a-GCST90027646	finngen_R12_E4_LACTONAS	Lactose intolerance, other/unspecified || id:finngen_R12_E4_LACTONAS	Gut bacterial pathway abundance (TRNA.CHARGING.PWY..tRNA.charging)	MR Egger	14	0.634760472840152	0.981358317605929	0.529927628453175
ebi-a-GCST90027646	finngen_R12_E4_LACTONAS	Lactose intolerance, other/unspecified || id:finngen_R12_E4_LACTONAS	Gut bacterial pathway abundance (TRNA.CHARGING.PWY..tRNA.charging)	Simple mode	14	0.0730363860279271	0.412125189616232	0.862067799621785
ebi-a-GCST90027646	finngen_R12_E4_LACTONAS	Lactose intolerance, other/unspecified || id:finngen_R12_E4_LACTONAS	Gut bacterial pathway abundance (TRNA.CHARGING.PWY..tRNA.charging)	Weighted median	14	-0.00870532980541819	0.225750688054632	0.969239840311447
ebi-a-GCST90027646	finngen_R12_E4_LACTONAS	Lactose intolerance, other/unspecified || id:finngen_R12_E4_LACTONAS	Gut bacterial pathway abundance (TRNA.CHARGING.PWY..tRNA.charging)	Weighted mode	14	-0.129848182856061	0.373031935101058	0.733345540918745
ebi-a-GCST90027647	finngen_R12_E4_LACTONAS	Lactose intolerance, other/unspecified || id:finngen_R12_E4_LACTONAS	Gut bacterial pathway abundance (TRPSYN.PWY..L.tryptophan.biosynthesis)	Inverse variance weighted	12	-0.00669454845874816	0.180279486272156	0.970377941427999
ebi-a-GCST90027647	finngen_R12_E4_LACTONAS	Lactose intolerance, other/unspecified || id:finngen_R12_E4_LACTONAS	Gut bacterial pathway abundance (TRPSYN.PWY..L.tryptophan.biosynthesis)	MR Egger	12	-0.486316659260093	0.818173982058126	0.565453899784022
ebi-a-GCST90027647	finngen_R12_E4_LACTONAS	Lactose intolerance, other/unspecified || id:finngen_R12_E4_LACTONAS	Gut bacterial pathway abundance (TRPSYN.PWY..L.tryptophan.biosynthesis)	Simple mode	12	0.267880250605161	0.45355667376299	0.566710837739876
ebi-a-GCST90027647	finngen_R12_E4_LACTONAS	Lactose intolerance, other/unspecified || id:finngen_R12_E4_LACTONAS	Gut bacterial pathway abundance (TRPSYN.PWY..L.tryptophan.biosynthesis)	Weighted median	12	0.064940375049122	0.252772109645596	0.797246136227055
ebi-a-GCST90027647	finngen_R12_E4_LACTONAS	Lactose intolerance, other/unspecified || id:finngen_R12_E4_LACTONAS	Gut bacterial pathway abundance (TRPSYN.PWY..L.tryptophan.biosynthesis)	Weighted mode	12	0.230792858625301	0.470267655360155	0.633233307833917
ebi-a-GCST90027648	finngen_R12_E4_LACTONAS	Lactose intolerance, other/unspecified || id:finngen_R12_E4_LACTONAS	Gut bacterial pathway abundance (UBISYN.PWY..superpathway.of.ubiquinol.8.biosynthesis..prokaryotic.)	Inverse variance weighted	5	0.103060316015358	0.136079393958152	0.448837619295472
ebi-a-GCST90027648	finngen_R12_E4_LACTONAS	Lactose intolerance, other/unspecified || id:finngen_R12_E4_LACTONAS	Gut bacterial pathway abundance (UBISYN.PWY..superpathway.of.ubiquinol.8.biosynthesis..prokaryotic.)	MR Egger	5	0.589437850839242	0.511747671177807	0.33286017574088
ebi-a-GCST90027648	finngen_R12_E4_LACTONAS	Lactose intolerance, other/unspecified || id:finngen_R12_E4_LACTONAS	Gut bacterial pathway abundance (UBISYN.PWY..superpathway.of.ubiquinol.8.biosynthesis..prokaryotic.)	Simple mode	5	0.0572802914756524	0.237731973660575	0.821444186791873
ebi-a-GCST90027648	finngen_R12_E4_LACTONAS	Lactose intolerance, other/unspecified || id:finngen_R12_E4_LACTONAS	Gut bacterial pathway abundance (UBISYN.PWY..superpathway.of.ubiquinol.8.biosynthesis..prokaryotic.)	Weighted median	5	0.0309925353919146	0.16870696563781	0.854243852621659
ebi-a-GCST90027648	finngen_R12_E4_LACTONAS	Lactose intolerance, other/unspecified || id:finngen_R12_E4_LACTONAS	Gut bacterial pathway abundance (UBISYN.PWY..superpathway.of.ubiquinol.8.biosynthesis..prokaryotic.)	Weighted mode	5	0.0928452445263899	0.215404698893921	0.688660662178056
ebi-a-GCST90027649	finngen_R12_E4_LACTONAS	Lactose intolerance, other/unspecified || id:finngen_R12_E4_LACTONAS	Gut bacterial pathway abundance (UDPNAGSYN.PWY..UDP.N.acetyl.D.glucosamine.biosynthesis.I)	Inverse variance weighted	8	-0.167971684393395	0.205435852265273	0.413565243104619
ebi-a-GCST90027649	finngen_R12_E4_LACTONAS	Lactose intolerance, other/unspecified || id:finngen_R12_E4_LACTONAS	Gut bacterial pathway abundance (UDPNAGSYN.PWY..UDP.N.acetyl.D.glucosamine.biosynthesis.I)	MR Egger	8	-0.401428741315505	0.784000994735033	0.626927258592929
ebi-a-GCST90027649	finngen_R12_E4_LACTONAS	Lactose intolerance, other/unspecified || id:finngen_R12_E4_LACTONAS	Gut bacterial pathway abundance (UDPNAGSYN.PWY..UDP.N.acetyl.D.glucosamine.biosynthesis.I)	Simple mode	8	-0.116829737856436	0.381085534325064	0.768087993831372
ebi-a-GCST90027649	finngen_R12_E4_LACTONAS	Lactose intolerance, other/unspecified || id:finngen_R12_E4_LACTONAS	Gut bacterial pathway abundance (UDPNAGSYN.PWY..UDP.N.acetyl.D.glucosamine.biosynthesis.I)	Weighted median	8	-0.0994274067721833	0.256612662801611	0.698414929358093
ebi-a-GCST90027649	finngen_R12_E4_LACTONAS	Lactose intolerance, other/unspecified || id:finngen_R12_E4_LACTONAS	Gut bacterial pathway abundance (UDPNAGSYN.PWY..UDP.N.acetyl.D.glucosamine.biosynthesis.I)	Weighted mode	8	-0.0974320276043137	0.385649178886901	0.807801455715264
ebi-a-GCST90027650	finngen_R12_E4_LACTONAS	Lactose intolerance, other/unspecified || id:finngen_R12_E4_LACTONAS	Gut bacterial pathway abundance (X1CMET2.PWY..N10.formyl.tetrahydrofolate.biosynthesis)	Inverse variance weighted	10	-0.0419590466653243	0.185447683146096	0.821000658620614
ebi-a-GCST90027650	finngen_R12_E4_LACTONAS	Lactose intolerance, other/unspecified || id:finngen_R12_E4_LACTONAS	Gut bacterial pathway abundance (X1CMET2.PWY..N10.formyl.tetrahydrofolate.biosynthesis)	MR Egger	10	0.914456166841191	0.809515236354432	0.291360616614129
ebi-a-GCST90027650	finngen_R12_E4_LACTONAS	Lactose intolerance, other/unspecified || id:finngen_R12_E4_LACTONAS	Gut bacterial pathway abundance (X1CMET2.PWY..N10.formyl.tetrahydrofolate.biosynthesis)	Simple mode	10	0.215707515626109	0.398778551533167	0.601691573908951
ebi-a-GCST90027650	finngen_R12_E4_LACTONAS	Lactose intolerance, other/unspecified || id:finngen_R12_E4_LACTONAS	Gut bacterial pathway abundance (X1CMET2.PWY..N10.formyl.tetrahydrofolate.biosynthesis)	Weighted median	10	0.150732421704277	0.243208167476676	0.535411129051265
ebi-a-GCST90027650	finngen_R12_E4_LACTONAS	Lactose intolerance, other/unspecified || id:finngen_R12_E4_LACTONAS	Gut bacterial pathway abundance (X1CMET2.PWY..N10.formyl.tetrahydrofolate.biosynthesis)	Weighted mode	10	0.204235562683912	0.379885569763214	0.603873888905703
ebi-a-GCST90027651	finngen_R12_E4_LACTONAS	Lactose intolerance, other/unspecified || id:finngen_R12_E4_LACTONAS	Gut microbiota abundance (k_Bacteria.p_Actinobacteria.c_Actinobacteria)	Inverse variance weighted	10	0.127468545934294	0.204655650560203	0.533387034746035
ebi-a-GCST90027651	finngen_R12_E4_LACTONAS	Lactose intolerance, other/unspecified || id:finngen_R12_E4_LACTONAS	Gut microbiota abundance (k_Bacteria.p_Actinobacteria.c_Actinobacteria)	MR Egger	10	1.55879707933721	1.10689605001672	0.196708903789137
ebi-a-GCST90027651	finngen_R12_E4_LACTONAS	Lactose intolerance, other/unspecified || id:finngen_R12_E4_LACTONAS	Gut microbiota abundance (k_Bacteria.p_Actinobacteria.c_Actinobacteria)	Simple mode	10	0.141621296587894	0.339299241114276	0.686171440211446
ebi-a-GCST90027651	finngen_R12_E4_LACTONAS	Lactose intolerance, other/unspecified || id:finngen_R12_E4_LACTONAS	Gut microbiota abundance (k_Bacteria.p_Actinobacteria.c_Actinobacteria)	Weighted median	10	0.117992870888631	0.24438117393018	0.629221362216661
ebi-a-GCST90027651	finngen_R12_E4_LACTONAS	Lactose intolerance, other/unspecified || id:finngen_R12_E4_LACTONAS	Gut microbiota abundance (k_Bacteria.p_Actinobacteria.c_Actinobacteria)	Weighted mode	10	0.141621296587894	0.352013045821373	0.696837489066962
ebi-a-GCST90027652	finngen_R12_E4_LACTONAS	Lactose intolerance, other/unspecified || id:finngen_R12_E4_LACTONAS	Gut microbiota abundance (k_Bacteria.p_Bacteroidetes.c_Bacteroidia)	Inverse variance weighted	13	-0.00741992130673861	0.159008231279184	0.962781217381287
ebi-a-GCST90027652	finngen_R12_E4_LACTONAS	Lactose intolerance, other/unspecified || id:finngen_R12_E4_LACTONAS	Gut microbiota abundance (k_Bacteria.p_Bacteroidetes.c_Bacteroidia)	MR Egger	13	0.388091422709287	0.623581428969421	0.546390253578989
ebi-a-GCST90027652	finngen_R12_E4_LACTONAS	Lactose intolerance, other/unspecified || id:finngen_R12_E4_LACTONAS	Gut microbiota abundance (k_Bacteria.p_Bacteroidetes.c_Bacteroidia)	Simple mode	13	0.312249703914703	0.384093190655996	0.432078806914177
ebi-a-GCST90027652	finngen_R12_E4_LACTONAS	Lactose intolerance, other/unspecified || id:finngen_R12_E4_LACTONAS	Gut microbiota abundance (k_Bacteria.p_Bacteroidetes.c_Bacteroidia)	Weighted median	13	0.20719581862005	0.212261269300304	0.328997184953255
ebi-a-GCST90027652	finngen_R12_E4_LACTONAS	Lactose intolerance, other/unspecified || id:finngen_R12_E4_LACTONAS	Gut microbiota abundance (k_Bacteria.p_Bacteroidetes.c_Bacteroidia)	Weighted mode	13	0.331851183929227	0.35553754894893	0.369025510966638
ebi-a-GCST90027653	finngen_R12_E4_LACTONAS	Lactose intolerance, other/unspecified || id:finngen_R12_E4_LACTONAS	Gut microbiota abundance (k_Bacteria.p_Firmicutes.c_Bacilli)	Inverse variance weighted	14	0.0543042837729753	0.112362538324987	0.628886095053722
ebi-a-GCST90027653	finngen_R12_E4_LACTONAS	Lactose intolerance, other/unspecified || id:finngen_R12_E4_LACTONAS	Gut microbiota abundance (k_Bacteria.p_Firmicutes.c_Bacilli)	MR Egger	14	-0.458706450907035	0.447603274926211	0.325670422081029
ebi-a-GCST90027653	finngen_R12_E4_LACTONAS	Lactose intolerance, other/unspecified || id:finngen_R12_E4_LACTONAS	Gut microbiota abundance (k_Bacteria.p_Firmicutes.c_Bacilli)	Simple mode	14	0.185949702156565	0.264503951240124	0.494445715113003
ebi-a-GCST90027653	finngen_R12_E4_LACTONAS	Lactose intolerance, other/unspecified || id:finngen_R12_E4_LACTONAS	Gut microbiota abundance (k_Bacteria.p_Firmicutes.c_Bacilli)	Weighted median	14	0.128193063845825	0.147162697529268	0.383700897031329
ebi-a-GCST90027653	finngen_R12_E4_LACTONAS	Lactose intolerance, other/unspecified || id:finngen_R12_E4_LACTONAS	Gut microbiota abundance (k_Bacteria.p_Firmicutes.c_Bacilli)	Weighted mode	14	0.185949702156565	0.253074968228496	0.475531107069691
ebi-a-GCST90027654	finngen_R12_E4_LACTONAS	Lactose intolerance, other/unspecified || id:finngen_R12_E4_LACTONAS	Gut microbiota abundance (k_Bacteria.p_Firmicutes.c_Clostridia)	Inverse variance weighted	7	0.0318532536802203	0.228156675046623	0.88896709923895
ebi-a-GCST90027654	finngen_R12_E4_LACTONAS	Lactose intolerance, other/unspecified || id:finngen_R12_E4_LACTONAS	Gut microbiota abundance (k_Bacteria.p_Firmicutes.c_Clostridia)	MR Egger	7	0.570956812221468	0.757423732781315	0.484924324220344
ebi-a-GCST90027654	finngen_R12_E4_LACTONAS	Lactose intolerance, other/unspecified || id:finngen_R12_E4_LACTONAS	Gut microbiota abundance (k_Bacteria.p_Firmicutes.c_Clostridia)	Simple mode	7	0.173238310472276	0.424913416175447	0.697640435639754
ebi-a-GCST90027654	finngen_R12_E4_LACTONAS	Lactose intolerance, other/unspecified || id:finngen_R12_E4_LACTONAS	Gut microbiota abundance (k_Bacteria.p_Firmicutes.c_Clostridia)	Weighted median	7	0.166900565559916	0.295392741300713	0.572065321151899
ebi-a-GCST90027654	finngen_R12_E4_LACTONAS	Lactose intolerance, other/unspecified || id:finngen_R12_E4_LACTONAS	Gut microbiota abundance (k_Bacteria.p_Firmicutes.c_Clostridia)	Weighted mode	7	0.20225954596357	0.405823334886528	0.635946747610175
ebi-a-GCST90027655	finngen_R12_E4_LACTONAS	Lactose intolerance, other/unspecified || id:finngen_R12_E4_LACTONAS	Gut microbiota abundance (k_Bacteria.p_Firmicutes.c_Erysipelotrichia)	Inverse variance weighted	8	-0.085522296766362	0.16816568984087	0.611060866285685
ebi-a-GCST90027655	finngen_R12_E4_LACTONAS	Lactose intolerance, other/unspecified || id:finngen_R12_E4_LACTONAS	Gut microbiota abundance (k_Bacteria.p_Firmicutes.c_Erysipelotrichia)	MR Egger	8	-0.672527193307557	0.689275446045899	0.366893698758682
ebi-a-GCST90027655	finngen_R12_E4_LACTONAS	Lactose intolerance, other/unspecified || id:finngen_R12_E4_LACTONAS	Gut microbiota abundance (k_Bacteria.p_Firmicutes.c_Erysipelotrichia)	Simple mode	8	-0.260775225878294	0.341552451527775	0.470110582892282
ebi-a-GCST90027655	finngen_R12_E4_LACTONAS	Lactose intolerance, other/unspecified || id:finngen_R12_E4_LACTONAS	Gut microbiota abundance (k_Bacteria.p_Firmicutes.c_Erysipelotrichia)	Weighted median	8	-0.124755483936655	0.215728737661579	0.563062987010574
ebi-a-GCST90027655	finngen_R12_E4_LACTONAS	Lactose intolerance, other/unspecified || id:finngen_R12_E4_LACTONAS	Gut microbiota abundance (k_Bacteria.p_Firmicutes.c_Erysipelotrichia)	Weighted mode	8	-0.223241634797215	0.317759099703552	0.505021107415025
ebi-a-GCST90027656	finngen_R12_E4_LACTONAS	Lactose intolerance, other/unspecified || id:finngen_R12_E4_LACTONAS	Gut microbiota abundance (k_Bacteria.p_Firmicutes.c_Negativicutes)	Inverse variance weighted	7	0.0454416728152768	0.320900708049401	0.887390717461099
ebi-a-GCST90027656	finngen_R12_E4_LACTONAS	Lactose intolerance, other/unspecified || id:finngen_R12_E4_LACTONAS	Gut microbiota abundance (k_Bacteria.p_Firmicutes.c_Negativicutes)	MR Egger	7	0.229947753225233	1.49716224511193	0.883940169648762
ebi-a-GCST90027656	finngen_R12_E4_LACTONAS	Lactose intolerance, other/unspecified || id:finngen_R12_E4_LACTONAS	Gut microbiota abundance (k_Bacteria.p_Firmicutes.c_Negativicutes)	Simple mode	7	0.187821234246034	0.415270719910011	0.666954633083665
ebi-a-GCST90027656	finngen_R12_E4_LACTONAS	Lactose intolerance, other/unspecified || id:finngen_R12_E4_LACTONAS	Gut microbiota abundance (k_Bacteria.p_Firmicutes.c_Negativicutes)	Weighted median	7	0.236672467324072	0.302064340261724	0.433323727008743
ebi-a-GCST90027656	finngen_R12_E4_LACTONAS	Lactose intolerance, other/unspecified || id:finngen_R12_E4_LACTONAS	Gut microbiota abundance (k_Bacteria.p_Firmicutes.c_Negativicutes)	Weighted mode	7	0.165715528852604	0.387021096977158	0.683462292920692
ebi-a-GCST90027657	finngen_R12_E4_LACTONAS	Lactose intolerance, other/unspecified || id:finngen_R12_E4_LACTONAS	Gut microbiota abundance (k_Bacteria.p_Proteobacteria.c_Betaproteobacteria)	Inverse variance weighted	12	-0.0263712636732239	0.168297884895629	0.875486039869373
ebi-a-GCST90027657	finngen_R12_E4_LACTONAS	Lactose intolerance, other/unspecified || id:finngen_R12_E4_LACTONAS	Gut microbiota abundance (k_Bacteria.p_Proteobacteria.c_Betaproteobacteria)	MR Egger	12	-1.21904637040266	0.720644305012471	0.121596066470295
ebi-a-GCST90027657	finngen_R12_E4_LACTONAS	Lactose intolerance, other/unspecified || id:finngen_R12_E4_LACTONAS	Gut microbiota abundance (k_Bacteria.p_Proteobacteria.c_Betaproteobacteria)	Simple mode	12	0.0585245795074711	0.375271637177251	0.878895592283436
ebi-a-GCST90027657	finngen_R12_E4_LACTONAS	Lactose intolerance, other/unspecified || id:finngen_R12_E4_LACTONAS	Gut microbiota abundance (k_Bacteria.p_Proteobacteria.c_Betaproteobacteria)	Weighted median	12	-0.0792960570477538	0.218180454090553	0.716274333476485
ebi-a-GCST90027657	finngen_R12_E4_LACTONAS	Lactose intolerance, other/unspecified || id:finngen_R12_E4_LACTONAS	Gut microbiota abundance (k_Bacteria.p_Proteobacteria.c_Betaproteobacteria)	Weighted mode	12	-0.0157886692164326	0.323674463096143	0.96196946419621
ebi-a-GCST90027658	finngen_R12_E4_LACTONAS	Lactose intolerance, other/unspecified || id:finngen_R12_E4_LACTONAS	Gut microbiota abundance (k_Bacteria.p_Proteobacteria.c_Deltaproteobacteria)	Inverse variance weighted	6	0.59415476400479	0.236877020977244	0.0121319228309746
ebi-a-GCST90027658	finngen_R12_E4_LACTONAS	Lactose intolerance, other/unspecified || id:finngen_R12_E4_LACTONAS	Gut microbiota abundance (k_Bacteria.p_Proteobacteria.c_Deltaproteobacteria)	MR Egger	6	1.06634055003491	1.29744462565495	0.457312158786645
ebi-a-GCST90027658	finngen_R12_E4_LACTONAS	Lactose intolerance, other/unspecified || id:finngen_R12_E4_LACTONAS	Gut microbiota abundance (k_Bacteria.p_Proteobacteria.c_Deltaproteobacteria)	Simple mode	6	0.720381120556448	0.422024193633575	0.148536811850947
ebi-a-GCST90027658	finngen_R12_E4_LACTONAS	Lactose intolerance, other/unspecified || id:finngen_R12_E4_LACTONAS	Gut microbiota abundance (k_Bacteria.p_Proteobacteria.c_Deltaproteobacteria)	Weighted median	6	0.690907776460545	0.303644468576233	0.0228829021751341
ebi-a-GCST90027658	finngen_R12_E4_LACTONAS	Lactose intolerance, other/unspecified || id:finngen_R12_E4_LACTONAS	Gut microbiota abundance (k_Bacteria.p_Proteobacteria.c_Deltaproteobacteria)	Weighted mode	6	0.725963351773075	0.410236670455779	0.137014517231797
ebi-a-GCST90027659	finngen_R12_E4_LACTONAS	Lactose intolerance, other/unspecified || id:finngen_R12_E4_LACTONAS	Gut microbiota abundance (k_Bacteria.p_Proteobacteria.c_Gammaproteobacteria)	Inverse variance weighted	4	-0.0635165708108761	0.270338507246413	0.814245994995117
ebi-a-GCST90027659	finngen_R12_E4_LACTONAS	Lactose intolerance, other/unspecified || id:finngen_R12_E4_LACTONAS	Gut microbiota abundance (k_Bacteria.p_Proteobacteria.c_Gammaproteobacteria)	MR Egger	4	1.28829879010942	1.25456922236266	0.412439811343048
ebi-a-GCST90027659	finngen_R12_E4_LACTONAS	Lactose intolerance, other/unspecified || id:finngen_R12_E4_LACTONAS	Gut microbiota abundance (k_Bacteria.p_Proteobacteria.c_Gammaproteobacteria)	Simple mode	4	-0.357149706310875	0.458537586081933	0.49283839747276
ebi-a-GCST90027659	finngen_R12_E4_LACTONAS	Lactose intolerance, other/unspecified || id:finngen_R12_E4_LACTONAS	Gut microbiota abundance (k_Bacteria.p_Proteobacteria.c_Gammaproteobacteria)	Weighted median	4	-0.1763469958886	0.33489400323367	0.598488370592692
ebi-a-GCST90027659	finngen_R12_E4_LACTONAS	Lactose intolerance, other/unspecified || id:finngen_R12_E4_LACTONAS	Gut microbiota abundance (k_Bacteria.p_Proteobacteria.c_Gammaproteobacteria)	Weighted mode	4	-0.349746100995769	0.451291495945427	0.494824922827413
ebi-a-GCST90027660	finngen_R12_E4_LACTONAS	Lactose intolerance, other/unspecified || id:finngen_R12_E4_LACTONAS	Gut microbiota abundance (k_Bacteria.p_Verrucomicrobia.c_Verrucomicrobiae)	Inverse variance weighted	15	0.173019991286163	0.128959818909643	0.179706864253806
ebi-a-GCST90027660	finngen_R12_E4_LACTONAS	Lactose intolerance, other/unspecified || id:finngen_R12_E4_LACTONAS	Gut microbiota abundance (k_Bacteria.p_Verrucomicrobia.c_Verrucomicrobiae)	MR Egger	15	1.15269669741367	0.632471760888479	0.0914496377270591
ebi-a-GCST90027660	finngen_R12_E4_LACTONAS	Lactose intolerance, other/unspecified || id:finngen_R12_E4_LACTONAS	Gut microbiota abundance (k_Bacteria.p_Verrucomicrobia.c_Verrucomicrobiae)	Simple mode	15	0.179770649423605	0.314756179167726	0.576957170529544
ebi-a-GCST90027660	finngen_R12_E4_LACTONAS	Lactose intolerance, other/unspecified || id:finngen_R12_E4_LACTONAS	Gut microbiota abundance (k_Bacteria.p_Verrucomicrobia.c_Verrucomicrobiae)	Weighted median	15	0.185406347013155	0.174405080517221	0.287746209012271
ebi-a-GCST90027660	finngen_R12_E4_LACTONAS	Lactose intolerance, other/unspecified || id:finngen_R12_E4_LACTONAS	Gut microbiota abundance (k_Bacteria.p_Verrucomicrobia.c_Verrucomicrobiae)	Weighted mode	15	0.109749675956276	0.31878453206112	0.735755716482688
ebi-a-GCST90027661	finngen_R12_E4_LACTONAS	Lactose intolerance, other/unspecified || id:finngen_R12_E4_LACTONAS	Gut microbiota abundance (k_Bacteria.p_Actinobacteria.c_Actinobacteria.o_Actinomycetales.f_Micrococcaceae)	Inverse variance weighted	6	-0.0841839507547522	0.125763567712944	0.503251413646272
ebi-a-GCST90027661	finngen_R12_E4_LACTONAS	Lactose intolerance, other/unspecified || id:finngen_R12_E4_LACTONAS	Gut microbiota abundance (k_Bacteria.p_Actinobacteria.c_Actinobacteria.o_Actinomycetales.f_Micrococcaceae)	MR Egger	6	0.164787310152408	0.588185050932	0.793244865929844
ebi-a-GCST90027661	finngen_R12_E4_LACTONAS	Lactose intolerance, other/unspecified || id:finngen_R12_E4_LACTONAS	Gut microbiota abundance (k_Bacteria.p_Actinobacteria.c_Actinobacteria.o_Actinomycetales.f_Micrococcaceae)	Simple mode	6	-0.0125041058521458	0.244635444017126	0.961214421516276
ebi-a-GCST90027661	finngen_R12_E4_LACTONAS	Lactose intolerance, other/unspecified || id:finngen_R12_E4_LACTONAS	Gut microbiota abundance (k_Bacteria.p_Actinobacteria.c_Actinobacteria.o_Actinomycetales.f_Micrococcaceae)	Weighted median	6	-0.0497312382502267	0.153162364437303	0.745411008290066
ebi-a-GCST90027661	finngen_R12_E4_LACTONAS	Lactose intolerance, other/unspecified || id:finngen_R12_E4_LACTONAS	Gut microbiota abundance (k_Bacteria.p_Actinobacteria.c_Actinobacteria.o_Actinomycetales.f_Micrococcaceae)	Weighted mode	6	0.0237578080693743	0.206066448297247	0.912700746217066
ebi-a-GCST90027662	finngen_R12_E4_LACTONAS	Lactose intolerance, other/unspecified || id:finngen_R12_E4_LACTONAS	Gut microbiota abundance (k_Bacteria.p_Actinobacteria.c_Actinobacteria.o_Bifidobacteriales.f_Bifidobacteriaceae)	Inverse variance weighted	12	0.0960329743975287	0.178683276565457	0.590958176381643
ebi-a-GCST90027662	finngen_R12_E4_LACTONAS	Lactose intolerance, other/unspecified || id:finngen_R12_E4_LACTONAS	Gut microbiota abundance (k_Bacteria.p_Actinobacteria.c_Actinobacteria.o_Bifidobacteriales.f_Bifidobacteriaceae)	MR Egger	12	0.763615857811004	0.814364865552329	0.370501603731025
ebi-a-GCST90027662	finngen_R12_E4_LACTONAS	Lactose intolerance, other/unspecified || id:finngen_R12_E4_LACTONAS	Gut microbiota abundance (k_Bacteria.p_Actinobacteria.c_Actinobacteria.o_Bifidobacteriales.f_Bifidobacteriaceae)	Simple mode	12	0.20765703868086	0.346663061491556	0.561295326758595
ebi-a-GCST90027662	finngen_R12_E4_LACTONAS	Lactose intolerance, other/unspecified || id:finngen_R12_E4_LACTONAS	Gut microbiota abundance (k_Bacteria.p_Actinobacteria.c_Actinobacteria.o_Bifidobacteriales.f_Bifidobacteriaceae)	Weighted median	12	0.181225674227911	0.231082527239796	0.432895457044225
ebi-a-GCST90027662	finngen_R12_E4_LACTONAS	Lactose intolerance, other/unspecified || id:finngen_R12_E4_LACTONAS	Gut microbiota abundance (k_Bacteria.p_Actinobacteria.c_Actinobacteria.o_Bifidobacteriales.f_Bifidobacteriaceae)	Weighted mode	12	0.215114712289636	0.346683569578557	0.547573462008159
ebi-a-GCST90027663	finngen_R12_E4_LACTONAS	Lactose intolerance, other/unspecified || id:finngen_R12_E4_LACTONAS	Gut microbiota abundance (k_Bacteria.p_Actinobacteria.c_Actinobacteria.o_Coriobacteriales.f_Coriobacteriaceae)	Inverse variance weighted	9	-0.0813610868546638	0.195265215855309	0.676920065171255
ebi-a-GCST90027663	finngen_R12_E4_LACTONAS	Lactose intolerance, other/unspecified || id:finngen_R12_E4_LACTONAS	Gut microbiota abundance (k_Bacteria.p_Actinobacteria.c_Actinobacteria.o_Coriobacteriales.f_Coriobacteriaceae)	MR Egger	9	-0.392174887029948	0.992441775888952	0.704488808334201
ebi-a-GCST90027663	finngen_R12_E4_LACTONAS	Lactose intolerance, other/unspecified || id:finngen_R12_E4_LACTONAS	Gut microbiota abundance (k_Bacteria.p_Actinobacteria.c_Actinobacteria.o_Coriobacteriales.f_Coriobacteriaceae)	Simple mode	9	0.126770713932283	0.373430126741937	0.742990980530394
ebi-a-GCST90027663	finngen_R12_E4_LACTONAS	Lactose intolerance, other/unspecified || id:finngen_R12_E4_LACTONAS	Gut microbiota abundance (k_Bacteria.p_Actinobacteria.c_Actinobacteria.o_Coriobacteriales.f_Coriobacteriaceae)	Weighted median	9	0.0130033334775023	0.258420972634008	0.959868650136621
ebi-a-GCST90027663	finngen_R12_E4_LACTONAS	Lactose intolerance, other/unspecified || id:finngen_R12_E4_LACTONAS	Gut microbiota abundance (k_Bacteria.p_Actinobacteria.c_Actinobacteria.o_Coriobacteriales.f_Coriobacteriaceae)	Weighted mode	9	0.13310635032771	0.360402199402728	0.721468110455121
ebi-a-GCST90027664	finngen_R12_E4_LACTONAS	Lactose intolerance, other/unspecified || id:finngen_R12_E4_LACTONAS	Gut microbiota abundance (k_Bacteria.p_Bacteroidetes.c_Bacteroidia.o_Bacteroidales.f_Bacteroidaceae)	Inverse variance weighted	13	-0.0153437004754998	0.193642776106933	0.936844001061827
ebi-a-GCST90027664	finngen_R12_E4_LACTONAS	Lactose intolerance, other/unspecified || id:finngen_R12_E4_LACTONAS	Gut microbiota abundance (k_Bacteria.p_Bacteroidetes.c_Bacteroidia.o_Bacteroidales.f_Bacteroidaceae)	MR Egger	13	-0.425942319271924	0.81686091298945	0.612398607120544
ebi-a-GCST90027664	finngen_R12_E4_LACTONAS	Lactose intolerance, other/unspecified || id:finngen_R12_E4_LACTONAS	Gut microbiota abundance (k_Bacteria.p_Bacteroidetes.c_Bacteroidia.o_Bacteroidales.f_Bacteroidaceae)	Simple mode	13	0.159386940550455	0.466515253049071	0.738519549913734
ebi-a-GCST90027664	finngen_R12_E4_LACTONAS	Lactose intolerance, other/unspecified || id:finngen_R12_E4_LACTONAS	Gut microbiota abundance (k_Bacteria.p_Bacteroidetes.c_Bacteroidia.o_Bacteroidales.f_Bacteroidaceae)	Weighted median	13	0.125195519828619	0.237630666952921	0.598298333839601
ebi-a-GCST90027664	finngen_R12_E4_LACTONAS	Lactose intolerance, other/unspecified || id:finngen_R12_E4_LACTONAS	Gut microbiota abundance (k_Bacteria.p_Bacteroidetes.c_Bacteroidia.o_Bacteroidales.f_Bacteroidaceae)	Weighted mode	13	0.118837524096393	0.392135979616771	0.7670397995819
ebi-a-GCST90027665	finngen_R12_E4_LACTONAS	Lactose intolerance, other/unspecified || id:finngen_R12_E4_LACTONAS	Gut microbiota abundance (k_Bacteria.p_Bacteroidetes.c_Bacteroidia.o_Bacteroidales.f_Bacteroidales_noname)	Inverse variance weighted	8	-0.0970640047718368	0.227343917273695	0.669417286351052
ebi-a-GCST90027665	finngen_R12_E4_LACTONAS	Lactose intolerance, other/unspecified || id:finngen_R12_E4_LACTONAS	Gut microbiota abundance (k_Bacteria.p_Bacteroidetes.c_Bacteroidia.o_Bacteroidales.f_Bacteroidales_noname)	MR Egger	8	1.00710477457625	0.950628635590809	0.330186951808537
ebi-a-GCST90027665	finngen_R12_E4_LACTONAS	Lactose intolerance, other/unspecified || id:finngen_R12_E4_LACTONAS	Gut microbiota abundance (k_Bacteria.p_Bacteroidetes.c_Bacteroidia.o_Bacteroidales.f_Bacteroidales_noname)	Simple mode	8	-0.182644095646327	0.410164612973378	0.669551786319865
ebi-a-GCST90027665	finngen_R12_E4_LACTONAS	Lactose intolerance, other/unspecified || id:finngen_R12_E4_LACTONAS	Gut microbiota abundance (k_Bacteria.p_Bacteroidetes.c_Bacteroidia.o_Bacteroidales.f_Bacteroidales_noname)	Weighted median	8	-0.178174721426356	0.271266486779747	0.511293183609818
ebi-a-GCST90027665	finngen_R12_E4_LACTONAS	Lactose intolerance, other/unspecified || id:finngen_R12_E4_LACTONAS	Gut microbiota abundance (k_Bacteria.p_Bacteroidetes.c_Bacteroidia.o_Bacteroidales.f_Bacteroidales_noname)	Weighted mode	8	-0.189360505129013	0.397824513329295	0.648578597242375
ebi-a-GCST90027666	finngen_R12_E4_LACTONAS	Lactose intolerance, other/unspecified || id:finngen_R12_E4_LACTONAS	Gut microbiota abundance (k_Bacteria.p_Bacteroidetes.c_Bacteroidia.o_Bacteroidales.f_Porphyromonadaceae)	Inverse variance weighted	16	-0.0775102845777438	0.142924855857403	0.587601565563104
ebi-a-GCST90027666	finngen_R12_E4_LACTONAS	Lactose intolerance, other/unspecified || id:finngen_R12_E4_LACTONAS	Gut microbiota abundance (k_Bacteria.p_Bacteroidetes.c_Bacteroidia.o_Bacteroidales.f_Porphyromonadaceae)	MR Egger	16	-0.879136386873562	0.572884242540824	0.14717250428539
ebi-a-GCST90027666	finngen_R12_E4_LACTONAS	Lactose intolerance, other/unspecified || id:finngen_R12_E4_LACTONAS	Gut microbiota abundance (k_Bacteria.p_Bacteroidetes.c_Bacteroidia.o_Bacteroidales.f_Porphyromonadaceae)	Simple mode	16	-0.105925394779549	0.314747070316456	0.741124815471446
ebi-a-GCST90027666	finngen_R12_E4_LACTONAS	Lactose intolerance, other/unspecified || id:finngen_R12_E4_LACTONAS	Gut microbiota abundance (k_Bacteria.p_Bacteroidetes.c_Bacteroidia.o_Bacteroidales.f_Porphyromonadaceae)	Weighted median	16	-0.0352375043440342	0.190395184122644	0.853169733570914
ebi-a-GCST90027666	finngen_R12_E4_LACTONAS	Lactose intolerance, other/unspecified || id:finngen_R12_E4_LACTONAS	Gut microbiota abundance (k_Bacteria.p_Bacteroidetes.c_Bacteroidia.o_Bacteroidales.f_Porphyromonadaceae)	Weighted mode	16	-0.0655097400826388	0.325232277233064	0.843072712724126
ebi-a-GCST90027667	finngen_R12_E4_LACTONAS	Lactose intolerance, other/unspecified || id:finngen_R12_E4_LACTONAS	Gut microbiota abundance (k_Bacteria.p_Bacteroidetes.c_Bacteroidia.o_Bacteroidales.f_Prevotellaceae)	Inverse variance weighted	8	-0.200980712733085	0.191329231371292	0.29351385778845
ebi-a-GCST90027667	finngen_R12_E4_LACTONAS	Lactose intolerance, other/unspecified || id:finngen_R12_E4_LACTONAS	Gut microbiota abundance (k_Bacteria.p_Bacteroidetes.c_Bacteroidia.o_Bacteroidales.f_Prevotellaceae)	MR Egger	8	0.551734598131143	0.664676235459466	0.43826642562807
ebi-a-GCST90027667	finngen_R12_E4_LACTONAS	Lactose intolerance, other/unspecified || id:finngen_R12_E4_LACTONAS	Gut microbiota abundance (k_Bacteria.p_Bacteroidetes.c_Bacteroidia.o_Bacteroidales.f_Prevotellaceae)	Simple mode	8	-0.0190730491938838	0.339855912139209	0.956813705916877
ebi-a-GCST90027667	finngen_R12_E4_LACTONAS	Lactose intolerance, other/unspecified || id:finngen_R12_E4_LACTONAS	Gut microbiota abundance (k_Bacteria.p_Bacteroidetes.c_Bacteroidia.o_Bacteroidales.f_Prevotellaceae)	Weighted median	8	-0.195935627065126	0.236508358100485	0.407415035209617
ebi-a-GCST90027667	finngen_R12_E4_LACTONAS	Lactose intolerance, other/unspecified || id:finngen_R12_E4_LACTONAS	Gut microbiota abundance (k_Bacteria.p_Bacteroidetes.c_Bacteroidia.o_Bacteroidales.f_Prevotellaceae)	Weighted mode	8	0.0093819074142707	0.316260172615454	0.97716216503532
ebi-a-GCST90027668	finngen_R12_E4_LACTONAS	Lactose intolerance, other/unspecified || id:finngen_R12_E4_LACTONAS	Gut microbiota abundance (k_Bacteria.p_Bacteroidetes.c_Bacteroidia.o_Bacteroidales.f_Rikenellaceae)	Inverse variance weighted	11	0.087206584879008	0.177805675650228	0.623808375627882
ebi-a-GCST90027668	finngen_R12_E4_LACTONAS	Lactose intolerance, other/unspecified || id:finngen_R12_E4_LACTONAS	Gut microbiota abundance (k_Bacteria.p_Bacteroidetes.c_Bacteroidia.o_Bacteroidales.f_Rikenellaceae)	MR Egger	11	0.71079031281881	0.69964702279646	0.336195717473665
ebi-a-GCST90027668	finngen_R12_E4_LACTONAS	Lactose intolerance, other/unspecified || id:finngen_R12_E4_LACTONAS	Gut microbiota abundance (k_Bacteria.p_Bacteroidetes.c_Bacteroidia.o_Bacteroidales.f_Rikenellaceae)	Simple mode	11	-0.10121789321586	0.360488648032511	0.784602851262749
ebi-a-GCST90027668	finngen_R12_E4_LACTONAS	Lactose intolerance, other/unspecified || id:finngen_R12_E4_LACTONAS	Gut microbiota abundance (k_Bacteria.p_Bacteroidetes.c_Bacteroidia.o_Bacteroidales.f_Rikenellaceae)	Weighted median	11	-0.0468818570256483	0.236415343702068	0.842808053868689
ebi-a-GCST90027668	finngen_R12_E4_LACTONAS	Lactose intolerance, other/unspecified || id:finngen_R12_E4_LACTONAS	Gut microbiota abundance (k_Bacteria.p_Bacteroidetes.c_Bacteroidia.o_Bacteroidales.f_Rikenellaceae)	Weighted mode	11	-0.110289635884322	0.363500771458134	0.767796174531392
ebi-a-GCST90027669	finngen_R12_E4_LACTONAS	Lactose intolerance, other/unspecified || id:finngen_R12_E4_LACTONAS	Gut microbiota abundance (k_Bacteria.p_Firmicutes.c_Bacilli.o_Lactobacillales.f_Lactobacillaceae)	Inverse variance weighted	12	0.048010469717584	0.0822069200357161	0.559206984947881
ebi-a-GCST90027669	finngen_R12_E4_LACTONAS	Lactose intolerance, other/unspecified || id:finngen_R12_E4_LACTONAS	Gut microbiota abundance (k_Bacteria.p_Firmicutes.c_Bacilli.o_Lactobacillales.f_Lactobacillaceae)	MR Egger	12	0.38271540395626	0.343989278951372	0.291919089344065
ebi-a-GCST90027669	finngen_R12_E4_LACTONAS	Lactose intolerance, other/unspecified || id:finngen_R12_E4_LACTONAS	Gut microbiota abundance (k_Bacteria.p_Firmicutes.c_Bacilli.o_Lactobacillales.f_Lactobacillaceae)	Simple mode	12	0.26222404488347	0.199783520990294	0.216063631428033
ebi-a-GCST90027669	finngen_R12_E4_LACTONAS	Lactose intolerance, other/unspecified || id:finngen_R12_E4_LACTONAS	Gut microbiota abundance (k_Bacteria.p_Firmicutes.c_Bacilli.o_Lactobacillales.f_Lactobacillaceae)	Weighted median	12	0.132349466959335	0.107094153222271	0.21652419271203
ebi-a-GCST90027669	finngen_R12_E4_LACTONAS	Lactose intolerance, other/unspecified || id:finngen_R12_E4_LACTONAS	Gut microbiota abundance (k_Bacteria.p_Firmicutes.c_Bacilli.o_Lactobacillales.f_Lactobacillaceae)	Weighted mode	12	0.252443044241261	0.186600990644897	0.203255750524139
ebi-a-GCST90027670	finngen_R12_E4_LACTONAS	Lactose intolerance, other/unspecified || id:finngen_R12_E4_LACTONAS	Gut microbiota abundance (k_Bacteria.p_Firmicutes.c_Bacilli.o_Lactobacillales.f_Streptococcaceae)	Inverse variance weighted	14	0.0536828478892862	0.118425263510138	0.650328623375038
ebi-a-GCST90027670	finngen_R12_E4_LACTONAS	Lactose intolerance, other/unspecified || id:finngen_R12_E4_LACTONAS	Gut microbiota abundance (k_Bacteria.p_Firmicutes.c_Bacilli.o_Lactobacillales.f_Streptococcaceae)	MR Egger	14	0.0881387476168846	0.597554264195306	0.885187336538676
ebi-a-GCST90027670	finngen_R12_E4_LACTONAS	Lactose intolerance, other/unspecified || id:finngen_R12_E4_LACTONAS	Gut microbiota abundance (k_Bacteria.p_Firmicutes.c_Bacilli.o_Lactobacillales.f_Streptococcaceae)	Simple mode	14	-0.222397076253954	0.267389947451035	0.420575352535465
ebi-a-GCST90027670	finngen_R12_E4_LACTONAS	Lactose intolerance, other/unspecified || id:finngen_R12_E4_LACTONAS	Gut microbiota abundance (k_Bacteria.p_Firmicutes.c_Bacilli.o_Lactobacillales.f_Streptococcaceae)	Weighted median	14	-0.0188562315762864	0.151710639949895	0.901085058657739
ebi-a-GCST90027670	finngen_R12_E4_LACTONAS	Lactose intolerance, other/unspecified || id:finngen_R12_E4_LACTONAS	Gut microbiota abundance (k_Bacteria.p_Firmicutes.c_Bacilli.o_Lactobacillales.f_Streptococcaceae)	Weighted mode	14	-0.192831213028479	0.275943432985995	0.496984866963884
ebi-a-GCST90027671	finngen_R12_E4_LACTONAS	Lactose intolerance, other/unspecified || id:finngen_R12_E4_LACTONAS	Gut microbiota abundance (k_Bacteria.p_Firmicutes.c_Clostridia.o_Clostridiales.f_Clostridiaceae)	Inverse variance weighted	10	0.113355408317651	0.12223048593553	0.353723749748627
ebi-a-GCST90027671	finngen_R12_E4_LACTONAS	Lactose intolerance, other/unspecified || id:finngen_R12_E4_LACTONAS	Gut microbiota abundance (k_Bacteria.p_Firmicutes.c_Clostridia.o_Clostridiales.f_Clostridiaceae)	MR Egger	10	0.0910353104638948	0.482564020234347	0.85506556471708
ebi-a-GCST90027671	finngen_R12_E4_LACTONAS	Lactose intolerance, other/unspecified || id:finngen_R12_E4_LACTONAS	Gut microbiota abundance (k_Bacteria.p_Firmicutes.c_Clostridia.o_Clostridiales.f_Clostridiaceae)	Simple mode	10	-0.0352032795742476	0.224159270772595	0.878675390328488
ebi-a-GCST90027671	finngen_R12_E4_LACTONAS	Lactose intolerance, other/unspecified || id:finngen_R12_E4_LACTONAS	Gut microbiota abundance (k_Bacteria.p_Firmicutes.c_Clostridia.o_Clostridiales.f_Clostridiaceae)	Weighted median	10	0.0108179071843859	0.162415566491795	0.946895094732853
ebi-a-GCST90027671	finngen_R12_E4_LACTONAS	Lactose intolerance, other/unspecified || id:finngen_R12_E4_LACTONAS	Gut microbiota abundance (k_Bacteria.p_Firmicutes.c_Clostridia.o_Clostridiales.f_Clostridiaceae)	Weighted mode	10	-0.026387039940239	0.206915885743977	0.90132844214663
ebi-a-GCST90027672	finngen_R12_E4_LACTONAS	Lactose intolerance, other/unspecified || id:finngen_R12_E4_LACTONAS	Gut microbiota abundance (k_Bacteria.p_Firmicutes.c_Clostridia.o_Clostridiales.f_Clostridiales_noname)	Inverse variance weighted	8	0.144184654044637	0.166645370633287	0.386918884992747
ebi-a-GCST90027672	finngen_R12_E4_LACTONAS	Lactose intolerance, other/unspecified || id:finngen_R12_E4_LACTONAS	Gut microbiota abundance (k_Bacteria.p_Firmicutes.c_Clostridia.o_Clostridiales.f_Clostridiales_noname)	MR Egger	8	0.130740179953627	0.635210249638622	0.843735936062499
ebi-a-GCST90027672	finngen_R12_E4_LACTONAS	Lactose intolerance, other/unspecified || id:finngen_R12_E4_LACTONAS	Gut microbiota abundance (k_Bacteria.p_Firmicutes.c_Clostridia.o_Clostridiales.f_Clostridiales_noname)	Simple mode	8	-0.160945352426787	0.342503698284105	0.652707756629961
ebi-a-GCST90027672	finngen_R12_E4_LACTONAS	Lactose intolerance, other/unspecified || id:finngen_R12_E4_LACTONAS	Gut microbiota abundance (k_Bacteria.p_Firmicutes.c_Clostridia.o_Clostridiales.f_Clostridiales_noname)	Weighted median	8	0.0965920183693256	0.220985117060987	0.662040718504605
ebi-a-GCST90027672	finngen_R12_E4_LACTONAS	Lactose intolerance, other/unspecified || id:finngen_R12_E4_LACTONAS	Gut microbiota abundance (k_Bacteria.p_Firmicutes.c_Clostridia.o_Clostridiales.f_Clostridiales_noname)	Weighted mode	8	-0.0531760960720071	0.317720185340927	0.871813231571911
ebi-a-GCST90027673	finngen_R12_E4_LACTONAS	Lactose intolerance, other/unspecified || id:finngen_R12_E4_LACTONAS	Gut microbiota abundance (k_Bacteria.p_Firmicutes.c_Clostridia.o_Clostridiales.f_Eubacteriaceae)	Inverse variance weighted	6	-0.384101341196652	0.296906055676513	0.195776075244868
ebi-a-GCST90027673	finngen_R12_E4_LACTONAS	Lactose intolerance, other/unspecified || id:finngen_R12_E4_LACTONAS	Gut microbiota abundance (k_Bacteria.p_Firmicutes.c_Clostridia.o_Clostridiales.f_Eubacteriaceae)	MR Egger	6	-2.49248198142723	1.02134363776308	0.0711780932396516
ebi-a-GCST90027673	finngen_R12_E4_LACTONAS	Lactose intolerance, other/unspecified || id:finngen_R12_E4_LACTONAS	Gut microbiota abundance (k_Bacteria.p_Firmicutes.c_Clostridia.o_Clostridiales.f_Eubacteriaceae)	Simple mode	6	-0.420210821955668	0.575543042948234	0.498078535903219
ebi-a-GCST90027673	finngen_R12_E4_LACTONAS	Lactose intolerance, other/unspecified || id:finngen_R12_E4_LACTONAS	Gut microbiota abundance (k_Bacteria.p_Firmicutes.c_Clostridia.o_Clostridiales.f_Eubacteriaceae)	Weighted median	6	-0.402879055998635	0.329685484439577	0.221703733949288
ebi-a-GCST90027673	finngen_R12_E4_LACTONAS	Lactose intolerance, other/unspecified || id:finngen_R12_E4_LACTONAS	Gut microbiota abundance (k_Bacteria.p_Firmicutes.c_Clostridia.o_Clostridiales.f_Eubacteriaceae)	Weighted mode	6	-0.428100208670591	0.535176120641302	0.460054284724861
ebi-a-GCST90027674	finngen_R12_E4_LACTONAS	Lactose intolerance, other/unspecified || id:finngen_R12_E4_LACTONAS	Gut microbiota abundance (k_Bacteria.p_Firmicutes.c_Clostridia.o_Clostridiales.f_Lachnospiraceae)	Inverse variance weighted	12	-0.11423402414066	0.167513847574757	0.495278284302924
ebi-a-GCST90027674	finngen_R12_E4_LACTONAS	Lactose intolerance, other/unspecified || id:finngen_R12_E4_LACTONAS	Gut microbiota abundance (k_Bacteria.p_Firmicutes.c_Clostridia.o_Clostridiales.f_Lachnospiraceae)	MR Egger	12	0.791082494775576	0.710486738627228	0.29156785655151
ebi-a-GCST90027674	finngen_R12_E4_LACTONAS	Lactose intolerance, other/unspecified || id:finngen_R12_E4_LACTONAS	Gut microbiota abundance (k_Bacteria.p_Firmicutes.c_Clostridia.o_Clostridiales.f_Lachnospiraceae)	Simple mode	12	0.0677782194931993	0.382245411048938	0.862483061907157
ebi-a-GCST90027674	finngen_R12_E4_LACTONAS	Lactose intolerance, other/unspecified || id:finngen_R12_E4_LACTONAS	Gut microbiota abundance (k_Bacteria.p_Firmicutes.c_Clostridia.o_Clostridiales.f_Lachnospiraceae)	Weighted median	12	0.0117589821022951	0.225763565627342	0.958460658706518
ebi-a-GCST90027674	finngen_R12_E4_LACTONAS	Lactose intolerance, other/unspecified || id:finngen_R12_E4_LACTONAS	Gut microbiota abundance (k_Bacteria.p_Firmicutes.c_Clostridia.o_Clostridiales.f_Lachnospiraceae)	Weighted mode	12	0.0902113331146068	0.347330328545485	0.799870737448199
ebi-a-GCST90027675	finngen_R12_E4_LACTONAS	Lactose intolerance, other/unspecified || id:finngen_R12_E4_LACTONAS	Gut microbiota abundance (k_Bacteria.p_Firmicutes.c_Clostridia.o_Clostridiales.f_Oscillospiraceae)	Inverse variance weighted	7	0.136768644815031	0.231158452419123	0.554074129595892
ebi-a-GCST90027675	finngen_R12_E4_LACTONAS	Lactose intolerance, other/unspecified || id:finngen_R12_E4_LACTONAS	Gut microbiota abundance (k_Bacteria.p_Firmicutes.c_Clostridia.o_Clostridiales.f_Oscillospiraceae)	MR Egger	7	-0.023537310042764	1.48595943394437	0.987974810318235
ebi-a-GCST90027675	finngen_R12_E4_LACTONAS	Lactose intolerance, other/unspecified || id:finngen_R12_E4_LACTONAS	Gut microbiota abundance (k_Bacteria.p_Firmicutes.c_Clostridia.o_Clostridiales.f_Oscillospiraceae)	Simple mode	7	0.039675312825744	0.41601185779207	0.927125916881644
ebi-a-GCST90027675	finngen_R12_E4_LACTONAS	Lactose intolerance, other/unspecified || id:finngen_R12_E4_LACTONAS	Gut microbiota abundance (k_Bacteria.p_Firmicutes.c_Clostridia.o_Clostridiales.f_Oscillospiraceae)	Weighted median	7	0.0437587381178049	0.285741494278209	0.87828708402592
ebi-a-GCST90027675	finngen_R12_E4_LACTONAS	Lactose intolerance, other/unspecified || id:finngen_R12_E4_LACTONAS	Gut microbiota abundance (k_Bacteria.p_Firmicutes.c_Clostridia.o_Clostridiales.f_Oscillospiraceae)	Weighted mode	7	0.00912741949831874	0.400251125222837	0.982545911056086
ebi-a-GCST90027676	finngen_R12_E4_LACTONAS	Lactose intolerance, other/unspecified || id:finngen_R12_E4_LACTONAS	Gut microbiota abundance (k_Bacteria.p_Firmicutes.c_Clostridia.o_Clostridiales.f_Ruminococcaceae)	Inverse variance weighted	7	0.0107671827806646	0.217075274085853	0.960440231848415
ebi-a-GCST90027676	finngen_R12_E4_LACTONAS	Lactose intolerance, other/unspecified || id:finngen_R12_E4_LACTONAS	Gut microbiota abundance (k_Bacteria.p_Firmicutes.c_Clostridia.o_Clostridiales.f_Ruminococcaceae)	MR Egger	7	0.0183102114178266	0.808364556553307	0.982804873004219
ebi-a-GCST90027676	finngen_R12_E4_LACTONAS	Lactose intolerance, other/unspecified || id:finngen_R12_E4_LACTONAS	Gut microbiota abundance (k_Bacteria.p_Firmicutes.c_Clostridia.o_Clostridiales.f_Ruminococcaceae)	Simple mode	7	0.238059140569563	0.418208557384366	0.589854278090145
ebi-a-GCST90027676	finngen_R12_E4_LACTONAS	Lactose intolerance, other/unspecified || id:finngen_R12_E4_LACTONAS	Gut microbiota abundance (k_Bacteria.p_Firmicutes.c_Clostridia.o_Clostridiales.f_Ruminococcaceae)	Weighted median	7	0.171008716228923	0.280416423442552	0.541968830186733
ebi-a-GCST90027676	finngen_R12_E4_LACTONAS	Lactose intolerance, other/unspecified || id:finngen_R12_E4_LACTONAS	Gut microbiota abundance (k_Bacteria.p_Firmicutes.c_Clostridia.o_Clostridiales.f_Ruminococcaceae)	Weighted mode	7	0.246633795511224	0.402802982215526	0.562813140891714
ebi-a-GCST90027677	finngen_R12_E4_LACTONAS	Lactose intolerance, other/unspecified || id:finngen_R12_E4_LACTONAS	Gut microbiota abundance (k_Bacteria.p_Firmicutes.c_Erysipelotrichia.o_Erysipelotrichales.f_Erysipelotrichaceae)	Inverse variance weighted	8	-0.0855218230324796	0.168151000439493	0.611031694160225
ebi-a-GCST90027677	finngen_R12_E4_LACTONAS	Lactose intolerance, other/unspecified || id:finngen_R12_E4_LACTONAS	Gut microbiota abundance (k_Bacteria.p_Firmicutes.c_Erysipelotrichia.o_Erysipelotrichales.f_Erysipelotrichaceae)	MR Egger	8	-0.671391213024535	0.68857995271116	0.367197467218186
ebi-a-GCST90027677	finngen_R12_E4_LACTONAS	Lactose intolerance, other/unspecified || id:finngen_R12_E4_LACTONAS	Gut microbiota abundance (k_Bacteria.p_Firmicutes.c_Erysipelotrichia.o_Erysipelotrichales.f_Erysipelotrichaceae)	Simple mode	8	-0.260747242003208	0.312390556882597	0.431456539919429
ebi-a-GCST90027677	finngen_R12_E4_LACTONAS	Lactose intolerance, other/unspecified || id:finngen_R12_E4_LACTONAS	Gut microbiota abundance (k_Bacteria.p_Firmicutes.c_Erysipelotrichia.o_Erysipelotrichales.f_Erysipelotrichaceae)	Weighted median	8	-0.124650210932958	0.222978014973517	0.576144884615415
ebi-a-GCST90027677	finngen_R12_E4_LACTONAS	Lactose intolerance, other/unspecified || id:finngen_R12_E4_LACTONAS	Gut microbiota abundance (k_Bacteria.p_Firmicutes.c_Erysipelotrichia.o_Erysipelotrichales.f_Erysipelotrichaceae)	Weighted mode	8	-0.223205772969519	0.31292941319008	0.498756438847014
ebi-a-GCST90027678	finngen_R12_E4_LACTONAS	Lactose intolerance, other/unspecified || id:finngen_R12_E4_LACTONAS	Gut microbiota abundance (k_Bacteria.p_Firmicutes.c_Negativicutes.o_Selenomonadales.f_Acidaminococcaceae)	Inverse variance weighted	7	-0.182943356804825	0.1342673827826	0.173030636741349
ebi-a-GCST90027678	finngen_R12_E4_LACTONAS	Lactose intolerance, other/unspecified || id:finngen_R12_E4_LACTONAS	Gut microbiota abundance (k_Bacteria.p_Firmicutes.c_Negativicutes.o_Selenomonadales.f_Acidaminococcaceae)	MR Egger	7	0.345913803161237	0.913633424235464	0.720518560287387
ebi-a-GCST90027678	finngen_R12_E4_LACTONAS	Lactose intolerance, other/unspecified || id:finngen_R12_E4_LACTONAS	Gut microbiota abundance (k_Bacteria.p_Firmicutes.c_Negativicutes.o_Selenomonadales.f_Acidaminococcaceae)	Simple mode	7	-0.364214498974642	0.297828421642096	0.267216947202596
ebi-a-GCST90027678	finngen_R12_E4_LACTONAS	Lactose intolerance, other/unspecified || id:finngen_R12_E4_LACTONAS	Gut microbiota abundance (k_Bacteria.p_Firmicutes.c_Negativicutes.o_Selenomonadales.f_Acidaminococcaceae)	Weighted median	7	-0.259264193995872	0.180673948838131	0.151291707184199
ebi-a-GCST90027678	finngen_R12_E4_LACTONAS	Lactose intolerance, other/unspecified || id:finngen_R12_E4_LACTONAS	Gut microbiota abundance (k_Bacteria.p_Firmicutes.c_Negativicutes.o_Selenomonadales.f_Acidaminococcaceae)	Weighted mode	7	-0.36770775712573	0.269648779846128	0.221619803377614
ebi-a-GCST90027679	finngen_R12_E4_LACTONAS	Lactose intolerance, other/unspecified || id:finngen_R12_E4_LACTONAS	Gut microbiota abundance (k_Bacteria.p_Firmicutes.c_Negativicutes.o_Selenomonadales.f_Veillonellaceae)	Inverse variance weighted	12	0.0387523471911131	0.178041163424216	0.827694436367502
ebi-a-GCST90027679	finngen_R12_E4_LACTONAS	Lactose intolerance, other/unspecified || id:finngen_R12_E4_LACTONAS	Gut microbiota abundance (k_Bacteria.p_Firmicutes.c_Negativicutes.o_Selenomonadales.f_Veillonellaceae)	MR Egger	12	-0.29433499374535	0.652155074528026	0.661383751404764
ebi-a-GCST90027679	finngen_R12_E4_LACTONAS	Lactose intolerance, other/unspecified || id:finngen_R12_E4_LACTONAS	Gut microbiota abundance (k_Bacteria.p_Firmicutes.c_Negativicutes.o_Selenomonadales.f_Veillonellaceae)	Simple mode	12	-0.0649566419112473	0.334495489238224	0.849564637975405
ebi-a-GCST90027679	finngen_R12_E4_LACTONAS	Lactose intolerance, other/unspecified || id:finngen_R12_E4_LACTONAS	Gut microbiota abundance (k_Bacteria.p_Firmicutes.c_Negativicutes.o_Selenomonadales.f_Veillonellaceae)	Weighted median	12	-0.0318650926160537	0.199629685177638	0.873179625068951
ebi-a-GCST90027679	finngen_R12_E4_LACTONAS	Lactose intolerance, other/unspecified || id:finngen_R12_E4_LACTONAS	Gut microbiota abundance (k_Bacteria.p_Firmicutes.c_Negativicutes.o_Selenomonadales.f_Veillonellaceae)	Weighted mode	12	-0.0725653448410022	0.291182611263729	0.807791178156538
ebi-a-GCST90027680	finngen_R12_E4_LACTONAS	Lactose intolerance, other/unspecified || id:finngen_R12_E4_LACTONAS	Gut microbiota abundance (k_Bacteria.p_Proteobacteria.c_Betaproteobacteria.o_Burkholderiales.f_Burkholderiales_noname)	Inverse variance weighted	13	-0.104067646468271	0.103747919867479	0.315821412602016
ebi-a-GCST90027680	finngen_R12_E4_LACTONAS	Lactose intolerance, other/unspecified || id:finngen_R12_E4_LACTONAS	Gut microbiota abundance (k_Bacteria.p_Proteobacteria.c_Betaproteobacteria.o_Burkholderiales.f_Burkholderiales_noname)	MR Egger	13	-0.947944234410632	0.571628746266927	0.125465036769992
ebi-a-GCST90027680	finngen_R12_E4_LACTONAS	Lactose intolerance, other/unspecified || id:finngen_R12_E4_LACTONAS	Gut microbiota abundance (k_Bacteria.p_Proteobacteria.c_Betaproteobacteria.o_Burkholderiales.f_Burkholderiales_noname)	Simple mode	13	-0.22009686999005	0.222346895305035	0.341772931415134
ebi-a-GCST90027680	finngen_R12_E4_LACTONAS	Lactose intolerance, other/unspecified || id:finngen_R12_E4_LACTONAS	Gut microbiota abundance (k_Bacteria.p_Proteobacteria.c_Betaproteobacteria.o_Burkholderiales.f_Burkholderiales_noname)	Weighted median	13	-0.15558686391584	0.134218236180484	0.246371378557805
ebi-a-GCST90027680	finngen_R12_E4_LACTONAS	Lactose intolerance, other/unspecified || id:finngen_R12_E4_LACTONAS	Gut microbiota abundance (k_Bacteria.p_Proteobacteria.c_Betaproteobacteria.o_Burkholderiales.f_Burkholderiales_noname)	Weighted mode	13	-0.21511290083171	0.207044676815705	0.319301575560485
ebi-a-GCST90027681	finngen_R12_E4_LACTONAS	Lactose intolerance, other/unspecified || id:finngen_R12_E4_LACTONAS	Gut microbiota abundance (k_Bacteria.p_Proteobacteria.c_Betaproteobacteria.o_Burkholderiales.f_Oxalobacteraceae)	Inverse variance weighted	10	0.214519191416094	0.131245690090871	0.102156926002715
ebi-a-GCST90027681	finngen_R12_E4_LACTONAS	Lactose intolerance, other/unspecified || id:finngen_R12_E4_LACTONAS	Gut microbiota abundance (k_Bacteria.p_Proteobacteria.c_Betaproteobacteria.o_Burkholderiales.f_Oxalobacteraceae)	MR Egger	10	0.143105211278136	0.906975462693397	0.878537728143845
ebi-a-GCST90027681	finngen_R12_E4_LACTONAS	Lactose intolerance, other/unspecified || id:finngen_R12_E4_LACTONAS	Gut microbiota abundance (k_Bacteria.p_Proteobacteria.c_Betaproteobacteria.o_Burkholderiales.f_Oxalobacteraceae)	Simple mode	10	0.187560389774376	0.293969816268921	0.539349187178668
ebi-a-GCST90027681	finngen_R12_E4_LACTONAS	Lactose intolerance, other/unspecified || id:finngen_R12_E4_LACTONAS	Gut microbiota abundance (k_Bacteria.p_Proteobacteria.c_Betaproteobacteria.o_Burkholderiales.f_Oxalobacteraceae)	Weighted median	10	0.206505447674758	0.169420229258784	0.22288409845806
ebi-a-GCST90027681	finngen_R12_E4_LACTONAS	Lactose intolerance, other/unspecified || id:finngen_R12_E4_LACTONAS	Gut microbiota abundance (k_Bacteria.p_Proteobacteria.c_Betaproteobacteria.o_Burkholderiales.f_Oxalobacteraceae)	Weighted mode	10	0.234306839052759	0.285841064552642	0.433552131675792
ebi-a-GCST90027682	finngen_R12_E4_LACTONAS	Lactose intolerance, other/unspecified || id:finngen_R12_E4_LACTONAS	Gut microbiota abundance (k_Bacteria.p_Proteobacteria.c_Betaproteobacteria.o_Burkholderiales.f_Sutterellaceae)	Inverse variance weighted	8	-0.318142420479755	0.206744557710491	0.12384852910558
ebi-a-GCST90027682	finngen_R12_E4_LACTONAS	Lactose intolerance, other/unspecified || id:finngen_R12_E4_LACTONAS	Gut microbiota abundance (k_Bacteria.p_Proteobacteria.c_Betaproteobacteria.o_Burkholderiales.f_Sutterellaceae)	MR Egger	8	-1.17134250943203	0.750108002391511	0.169414666866819
ebi-a-GCST90027682	finngen_R12_E4_LACTONAS	Lactose intolerance, other/unspecified || id:finngen_R12_E4_LACTONAS	Gut microbiota abundance (k_Bacteria.p_Proteobacteria.c_Betaproteobacteria.o_Burkholderiales.f_Sutterellaceae)	Simple mode	8	-0.00834886208516017	0.425050382308109	0.984877066469122
ebi-a-GCST90027682	finngen_R12_E4_LACTONAS	Lactose intolerance, other/unspecified || id:finngen_R12_E4_LACTONAS	Gut microbiota abundance (k_Bacteria.p_Proteobacteria.c_Betaproteobacteria.o_Burkholderiales.f_Sutterellaceae)	Weighted median	8	-0.162648529721016	0.279971374205637	0.561276174935367
ebi-a-GCST90027682	finngen_R12_E4_LACTONAS	Lactose intolerance, other/unspecified || id:finngen_R12_E4_LACTONAS	Gut microbiota abundance (k_Bacteria.p_Proteobacteria.c_Betaproteobacteria.o_Burkholderiales.f_Sutterellaceae)	Weighted mode	8	-0.0248825033396096	0.40976621613426	0.953276635539918
ebi-a-GCST90027683	finngen_R12_E4_LACTONAS	Lactose intolerance, other/unspecified || id:finngen_R12_E4_LACTONAS	Gut microbiota abundance (k_Bacteria.p_Proteobacteria.c_Deltaproteobacteria.o_Desulfovibrionales.f_Desulfovibrionaceae)	Inverse variance weighted	6	0.594150941873791	0.23688118044373	0.0121339893440947
ebi-a-GCST90027683	finngen_R12_E4_LACTONAS	Lactose intolerance, other/unspecified || id:finngen_R12_E4_LACTONAS	Gut microbiota abundance (k_Bacteria.p_Proteobacteria.c_Deltaproteobacteria.o_Desulfovibrionales.f_Desulfovibrionaceae)	MR Egger	6	1.0653894082894	1.2970146296688	0.457546203511242
ebi-a-GCST90027683	finngen_R12_E4_LACTONAS	Lactose intolerance, other/unspecified || id:finngen_R12_E4_LACTONAS	Gut microbiota abundance (k_Bacteria.p_Proteobacteria.c_Deltaproteobacteria.o_Desulfovibrionales.f_Desulfovibrionaceae)	Simple mode	6	0.720590026593518	0.423507485960734	0.14959086878189
ebi-a-GCST90027683	finngen_R12_E4_LACTONAS	Lactose intolerance, other/unspecified || id:finngen_R12_E4_LACTONAS	Gut microbiota abundance (k_Bacteria.p_Proteobacteria.c_Deltaproteobacteria.o_Desulfovibrionales.f_Desulfovibrionaceae)	Weighted median	6	0.690832984649769	0.299162444236891	0.0209311751083015
ebi-a-GCST90027683	finngen_R12_E4_LACTONAS	Lactose intolerance, other/unspecified || id:finngen_R12_E4_LACTONAS	Gut microbiota abundance (k_Bacteria.p_Proteobacteria.c_Deltaproteobacteria.o_Desulfovibrionales.f_Desulfovibrionaceae)	Weighted mode	6	0.726176421330699	0.403512413289923	0.131818939800985
ebi-a-GCST90027684	finngen_R12_E4_LACTONAS	Lactose intolerance, other/unspecified || id:finngen_R12_E4_LACTONAS	Gut microbiota abundance (k_Bacteria.p_Proteobacteria.c_Gammaproteobacteria.o_Enterobacteriales.f_Enterobacteriaceae)	Inverse variance weighted	5	-0.341094697066841	0.320387920162631	0.287043249155678
ebi-a-GCST90027684	finngen_R12_E4_LACTONAS	Lactose intolerance, other/unspecified || id:finngen_R12_E4_LACTONAS	Gut microbiota abundance (k_Bacteria.p_Proteobacteria.c_Gammaproteobacteria.o_Enterobacteriales.f_Enterobacteriaceae)	MR Egger	5	-0.387072914547686	0.953752133133226	0.712070120963418
ebi-a-GCST90027684	finngen_R12_E4_LACTONAS	Lactose intolerance, other/unspecified || id:finngen_R12_E4_LACTONAS	Gut microbiota abundance (k_Bacteria.p_Proteobacteria.c_Gammaproteobacteria.o_Enterobacteriales.f_Enterobacteriaceae)	Simple mode	5	-0.692212904843602	0.463435987496021	0.209565603646725
ebi-a-GCST90027684	finngen_R12_E4_LACTONAS	Lactose intolerance, other/unspecified || id:finngen_R12_E4_LACTONAS	Gut microbiota abundance (k_Bacteria.p_Proteobacteria.c_Gammaproteobacteria.o_Enterobacteriales.f_Enterobacteriaceae)	Weighted median	5	-0.415442549107406	0.347281694293779	0.231591350450181
ebi-a-GCST90027684	finngen_R12_E4_LACTONAS	Lactose intolerance, other/unspecified || id:finngen_R12_E4_LACTONAS	Gut microbiota abundance (k_Bacteria.p_Proteobacteria.c_Gammaproteobacteria.o_Enterobacteriales.f_Enterobacteriaceae)	Weighted mode	5	-0.548531001018205	0.441836773571574	0.282255522396165
ebi-a-GCST90027685	finngen_R12_E4_LACTONAS	Lactose intolerance, other/unspecified || id:finngen_R12_E4_LACTONAS	Gut microbiota abundance (k_Bacteria.p_Proteobacteria.c_Gammaproteobacteria.o_Pasteurellales.f_Pasteurellaceae)	Inverse variance weighted	3	0.149817018126369	0.404493057601872	0.711097753820515
ebi-a-GCST90027685	finngen_R12_E4_LACTONAS	Lactose intolerance, other/unspecified || id:finngen_R12_E4_LACTONAS	Gut microbiota abundance (k_Bacteria.p_Proteobacteria.c_Gammaproteobacteria.o_Pasteurellales.f_Pasteurellaceae)	MR Egger	3	1.98451187326376	3.46119866541093	0.668575309272463
ebi-a-GCST90027685	finngen_R12_E4_LACTONAS	Lactose intolerance, other/unspecified || id:finngen_R12_E4_LACTONAS	Gut microbiota abundance (k_Bacteria.p_Proteobacteria.c_Gammaproteobacteria.o_Pasteurellales.f_Pasteurellaceae)	Simple mode	3	-0.209062608261369	0.367607446721736	0.626898494703509
ebi-a-GCST90027685	finngen_R12_E4_LACTONAS	Lactose intolerance, other/unspecified || id:finngen_R12_E4_LACTONAS	Gut microbiota abundance (k_Bacteria.p_Proteobacteria.c_Gammaproteobacteria.o_Pasteurellales.f_Pasteurellaceae)	Weighted median	3	-0.155820247503871	0.294732648276543	0.597025120612905
ebi-a-GCST90027685	finngen_R12_E4_LACTONAS	Lactose intolerance, other/unspecified || id:finngen_R12_E4_LACTONAS	Gut microbiota abundance (k_Bacteria.p_Proteobacteria.c_Gammaproteobacteria.o_Pasteurellales.f_Pasteurellaceae)	Weighted mode	3	-0.247037372370286	0.278099932620274	0.468098844116063
ebi-a-GCST90027686	finngen_R12_E4_LACTONAS	Lactose intolerance, other/unspecified || id:finngen_R12_E4_LACTONAS	Gut microbiota abundance (k_Bacteria.p_Verrucomicrobia.c_Verrucomicrobiae.o_Verrucomicrobiales.f_Verrucomicrobiaceae)	Inverse variance weighted	15	0.173029729654296	0.128958097203396	0.179676559191044
ebi-a-GCST90027686	finngen_R12_E4_LACTONAS	Lactose intolerance, other/unspecified || id:finngen_R12_E4_LACTONAS	Gut microbiota abundance (k_Bacteria.p_Verrucomicrobia.c_Verrucomicrobiae.o_Verrucomicrobiales.f_Verrucomicrobiaceae)	MR Egger	15	1.15279672519411	0.632412616060709	0.0913973455116212
ebi-a-GCST90027686	finngen_R12_E4_LACTONAS	Lactose intolerance, other/unspecified || id:finngen_R12_E4_LACTONAS	Gut microbiota abundance (k_Bacteria.p_Verrucomicrobia.c_Verrucomicrobiae.o_Verrucomicrobiales.f_Verrucomicrobiaceae)	Simple mode	15	0.179741828486178	0.316933043344987	0.579607190471258
ebi-a-GCST90027686	finngen_R12_E4_LACTONAS	Lactose intolerance, other/unspecified || id:finngen_R12_E4_LACTONAS	Gut microbiota abundance (k_Bacteria.p_Verrucomicrobia.c_Verrucomicrobiae.o_Verrucomicrobiales.f_Verrucomicrobiaceae)	Weighted median	15	0.185427721416047	0.173579984307991	0.285405409573439
ebi-a-GCST90027686	finngen_R12_E4_LACTONAS	Lactose intolerance, other/unspecified || id:finngen_R12_E4_LACTONAS	Gut microbiota abundance (k_Bacteria.p_Verrucomicrobia.c_Verrucomicrobiae.o_Verrucomicrobiales.f_Verrucomicrobiaceae)	Weighted mode	15	0.109725444642347	0.303725912506322	0.723295208099786
ebi-a-GCST90027687	finngen_R12_E4_LACTONAS	Lactose intolerance, other/unspecified || id:finngen_R12_E4_LACTONAS	Gut microbiota abundance (k_Bacteria.p_Actinobacteria.c_Actinobacteria.o_Actinomycetales.f_Micrococcaceae.g_Rothia)	Inverse variance weighted	6	-0.0839775482563866	0.125863521330078	0.504637252520371
ebi-a-GCST90027687	finngen_R12_E4_LACTONAS	Lactose intolerance, other/unspecified || id:finngen_R12_E4_LACTONAS	Gut microbiota abundance (k_Bacteria.p_Actinobacteria.c_Actinobacteria.o_Actinomycetales.f_Micrococcaceae.g_Rothia)	MR Egger	6	0.170502470989881	0.589506873758228	0.786777537012045
ebi-a-GCST90027687	finngen_R12_E4_LACTONAS	Lactose intolerance, other/unspecified || id:finngen_R12_E4_LACTONAS	Gut microbiota abundance (k_Bacteria.p_Actinobacteria.c_Actinobacteria.o_Actinomycetales.f_Micrococcaceae.g_Rothia)	Simple mode	6	-0.0127275226907542	0.228388337524553	0.957717156905621
ebi-a-GCST90027687	finngen_R12_E4_LACTONAS	Lactose intolerance, other/unspecified || id:finngen_R12_E4_LACTONAS	Gut microbiota abundance (k_Bacteria.p_Actinobacteria.c_Actinobacteria.o_Actinomycetales.f_Micrococcaceae.g_Rothia)	Weighted median	6	-0.0493210539778426	0.155527000616306	0.751150932230577
ebi-a-GCST90027687	finngen_R12_E4_LACTONAS	Lactose intolerance, other/unspecified || id:finngen_R12_E4_LACTONAS	Gut microbiota abundance (k_Bacteria.p_Actinobacteria.c_Actinobacteria.o_Actinomycetales.f_Micrococcaceae.g_Rothia)	Weighted mode	6	0.0235216341255695	0.225918905865867	0.921125132603283
ebi-a-GCST90027688	finngen_R12_E4_LACTONAS	Lactose intolerance, other/unspecified || id:finngen_R12_E4_LACTONAS	Gut microbiota abundance (k_Bacteria.p_Actinobacteria.c_Actinobacteria.o_Bifidobacteriales.f_Bifidobacteriaceae.g_Bifidobacterium)	Inverse variance weighted	10	-0.0078535481378997	0.223157319253591	0.971925941867287
ebi-a-GCST90027688	finngen_R12_E4_LACTONAS	Lactose intolerance, other/unspecified || id:finngen_R12_E4_LACTONAS	Gut microbiota abundance (k_Bacteria.p_Actinobacteria.c_Actinobacteria.o_Bifidobacteriales.f_Bifidobacteriaceae.g_Bifidobacterium)	MR Egger	10	0.966702015352763	0.957690298938612	0.342330142616474
ebi-a-GCST90027688	finngen_R12_E4_LACTONAS	Lactose intolerance, other/unspecified || id:finngen_R12_E4_LACTONAS	Gut microbiota abundance (k_Bacteria.p_Actinobacteria.c_Actinobacteria.o_Bifidobacteriales.f_Bifidobacteriaceae.g_Bifidobacterium)	Simple mode	10	0.0913041887168751	0.439571182431139	0.840077925159473
ebi-a-GCST90027688	finngen_R12_E4_LACTONAS	Lactose intolerance, other/unspecified || id:finngen_R12_E4_LACTONAS	Gut microbiota abundance (k_Bacteria.p_Actinobacteria.c_Actinobacteria.o_Bifidobacteriales.f_Bifidobacteriaceae.g_Bifidobacterium)	Weighted median	10	0.0564809977600425	0.258178145343428	0.826831133647965
ebi-a-GCST90027688	finngen_R12_E4_LACTONAS	Lactose intolerance, other/unspecified || id:finngen_R12_E4_LACTONAS	Gut microbiota abundance (k_Bacteria.p_Actinobacteria.c_Actinobacteria.o_Bifidobacteriales.f_Bifidobacteriaceae.g_Bifidobacterium)	Weighted mode	10	0.159278649069127	0.395297625960302	0.696400845034559
ebi-a-GCST90027689	finngen_R12_E4_LACTONAS	Lactose intolerance, other/unspecified || id:finngen_R12_E4_LACTONAS	Gut microbiota abundance (k_Bacteria.p_Actinobacteria.c_Actinobacteria.o_Coriobacteriales.f_Coriobacteriaceae.g_Adlercreutzia)	Inverse variance weighted	7	-0.0921560962056675	0.21243160679371	0.664422519071112
ebi-a-GCST90027689	finngen_R12_E4_LACTONAS	Lactose intolerance, other/unspecified || id:finngen_R12_E4_LACTONAS	Gut microbiota abundance (k_Bacteria.p_Actinobacteria.c_Actinobacteria.o_Coriobacteriales.f_Coriobacteriaceae.g_Adlercreutzia)	MR Egger	7	-0.726998009033121	0.828680045217265	0.420473234056699
ebi-a-GCST90027689	finngen_R12_E4_LACTONAS	Lactose intolerance, other/unspecified || id:finngen_R12_E4_LACTONAS	Gut microbiota abundance (k_Bacteria.p_Actinobacteria.c_Actinobacteria.o_Coriobacteriales.f_Coriobacteriaceae.g_Adlercreutzia)	Simple mode	7	-0.358630306166799	0.366796608494727	0.365964526816298
ebi-a-GCST90027689	finngen_R12_E4_LACTONAS	Lactose intolerance, other/unspecified || id:finngen_R12_E4_LACTONAS	Gut microbiota abundance (k_Bacteria.p_Actinobacteria.c_Actinobacteria.o_Coriobacteriales.f_Coriobacteriaceae.g_Adlercreutzia)	Weighted median	7	-0.263714675296338	0.246026657817635	0.283767322391166
ebi-a-GCST90027689	finngen_R12_E4_LACTONAS	Lactose intolerance, other/unspecified || id:finngen_R12_E4_LACTONAS	Gut microbiota abundance (k_Bacteria.p_Actinobacteria.c_Actinobacteria.o_Coriobacteriales.f_Coriobacteriaceae.g_Adlercreutzia)	Weighted mode	7	-0.358630306166799	0.335283655803432	0.325915754851563
ebi-a-GCST90027690	finngen_R12_E4_LACTONAS	Lactose intolerance, other/unspecified || id:finngen_R12_E4_LACTONAS	Gut microbiota abundance (k_Bacteria.p_Actinobacteria.c_Actinobacteria.o_Coriobacteriales.f_Coriobacteriaceae.g_Collinsella)	Inverse variance weighted	7	0.0911123024049435	0.242655044897417	0.707302947488313
ebi-a-GCST90027690	finngen_R12_E4_LACTONAS	Lactose intolerance, other/unspecified || id:finngen_R12_E4_LACTONAS	Gut microbiota abundance (k_Bacteria.p_Actinobacteria.c_Actinobacteria.o_Coriobacteriales.f_Coriobacteriaceae.g_Collinsella)	MR Egger	7	1.26666182106207	2.05002603585324	0.563710081812177
ebi-a-GCST90027690	finngen_R12_E4_LACTONAS	Lactose intolerance, other/unspecified || id:finngen_R12_E4_LACTONAS	Gut microbiota abundance (k_Bacteria.p_Actinobacteria.c_Actinobacteria.o_Coriobacteriales.f_Coriobacteriaceae.g_Collinsella)	Simple mode	7	0.291538081356764	0.489573566351393	0.573273350136316
ebi-a-GCST90027690	finngen_R12_E4_LACTONAS	Lactose intolerance, other/unspecified || id:finngen_R12_E4_LACTONAS	Gut microbiota abundance (k_Bacteria.p_Actinobacteria.c_Actinobacteria.o_Coriobacteriales.f_Coriobacteriaceae.g_Collinsella)	Weighted median	7	0.216722177146265	0.301269224760005	0.471916789479034
ebi-a-GCST90027690	finngen_R12_E4_LACTONAS	Lactose intolerance, other/unspecified || id:finngen_R12_E4_LACTONAS	Gut microbiota abundance (k_Bacteria.p_Actinobacteria.c_Actinobacteria.o_Coriobacteriales.f_Coriobacteriaceae.g_Collinsella)	Weighted mode	7	0.265654968489751	0.490169663995261	0.607366696733629
ebi-a-GCST90027691	finngen_R12_E4_LACTONAS	Lactose intolerance, other/unspecified || id:finngen_R12_E4_LACTONAS	Gut microbiota abundance (k_Bacteria.p_Actinobacteria.c_Actinobacteria.o_Coriobacteriales.f_Coriobacteriaceae.g_Eggerthella)	Inverse variance weighted	5	0.0707638264486261	0.134673923849376	0.599273431416818
ebi-a-GCST90027691	finngen_R12_E4_LACTONAS	Lactose intolerance, other/unspecified || id:finngen_R12_E4_LACTONAS	Gut microbiota abundance (k_Bacteria.p_Actinobacteria.c_Actinobacteria.o_Coriobacteriales.f_Coriobacteriaceae.g_Eggerthella)	MR Egger	5	0.0821129100175745	0.539059721807361	0.888597620289474
ebi-a-GCST90027691	finngen_R12_E4_LACTONAS	Lactose intolerance, other/unspecified || id:finngen_R12_E4_LACTONAS	Gut microbiota abundance (k_Bacteria.p_Actinobacteria.c_Actinobacteria.o_Coriobacteriales.f_Coriobacteriaceae.g_Eggerthella)	Simple mode	5	0.120860462968786	0.226989847875816	0.622618033891678
ebi-a-GCST90027691	finngen_R12_E4_LACTONAS	Lactose intolerance, other/unspecified || id:finngen_R12_E4_LACTONAS	Gut microbiota abundance (k_Bacteria.p_Actinobacteria.c_Actinobacteria.o_Coriobacteriales.f_Coriobacteriaceae.g_Eggerthella)	Weighted median	5	0.12522370934953	0.171033581325024	0.46407176325176
ebi-a-GCST90027691	finngen_R12_E4_LACTONAS	Lactose intolerance, other/unspecified || id:finngen_R12_E4_LACTONAS	Gut microbiota abundance (k_Bacteria.p_Actinobacteria.c_Actinobacteria.o_Coriobacteriales.f_Coriobacteriaceae.g_Eggerthella)	Weighted mode	5	0.116235069394429	0.222023696580662	0.628273075723333
ebi-a-GCST90027692	finngen_R12_E4_LACTONAS	Lactose intolerance, other/unspecified || id:finngen_R12_E4_LACTONAS	Gut microbiota abundance (k_Bacteria.p_Actinobacteria.c_Actinobacteria.o_Coriobacteriales.f_Coriobacteriaceae.g_Gordonibacter)	Inverse variance weighted	4	0.0103459269083411	0.101664739154051	0.918943092339368
ebi-a-GCST90027692	finngen_R12_E4_LACTONAS	Lactose intolerance, other/unspecified || id:finngen_R12_E4_LACTONAS	Gut microbiota abundance (k_Bacteria.p_Actinobacteria.c_Actinobacteria.o_Coriobacteriales.f_Coriobacteriaceae.g_Gordonibacter)	MR Egger	4	0.2695865522764	0.63736686148269	0.713457000897601
ebi-a-GCST90027692	finngen_R12_E4_LACTONAS	Lactose intolerance, other/unspecified || id:finngen_R12_E4_LACTONAS	Gut microbiota abundance (k_Bacteria.p_Actinobacteria.c_Actinobacteria.o_Coriobacteriales.f_Coriobacteriaceae.g_Gordonibacter)	Simple mode	4	0.120984058937499	0.182141104108829	0.55403292502075
ebi-a-GCST90027692	finngen_R12_E4_LACTONAS	Lactose intolerance, other/unspecified || id:finngen_R12_E4_LACTONAS	Gut microbiota abundance (k_Bacteria.p_Actinobacteria.c_Actinobacteria.o_Coriobacteriales.f_Coriobacteriaceae.g_Gordonibacter)	Weighted median	4	0.0395709013747742	0.131699981263396	0.763824420964599
ebi-a-GCST90027692	finngen_R12_E4_LACTONAS	Lactose intolerance, other/unspecified || id:finngen_R12_E4_LACTONAS	Gut microbiota abundance (k_Bacteria.p_Actinobacteria.c_Actinobacteria.o_Coriobacteriales.f_Coriobacteriaceae.g_Gordonibacter)	Weighted mode	4	0.101107952071844	0.180518154018088	0.614514737018216
ebi-a-GCST90027693	finngen_R12_E4_LACTONAS	Lactose intolerance, other/unspecified || id:finngen_R12_E4_LACTONAS	Gut microbiota abundance (k_Bacteria.p_Bacteroidetes.c_Bacteroidia.o_Bacteroidales.f_Bacteroidaceae.g_Bacteroides)	Inverse variance weighted	14	-0.00765714301441709	0.181192017510754	0.96629157138482
ebi-a-GCST90027693	finngen_R12_E4_LACTONAS	Lactose intolerance, other/unspecified || id:finngen_R12_E4_LACTONAS	Gut microbiota abundance (k_Bacteria.p_Bacteroidetes.c_Bacteroidia.o_Bacteroidales.f_Bacteroidaceae.g_Bacteroides)	MR Egger	14	-0.378920238669811	0.76188661088824	0.627933499925102
ebi-a-GCST90027693	finngen_R12_E4_LACTONAS	Lactose intolerance, other/unspecified || id:finngen_R12_E4_LACTONAS	Gut microbiota abundance (k_Bacteria.p_Bacteroidetes.c_Bacteroidia.o_Bacteroidales.f_Bacteroidaceae.g_Bacteroides)	Simple mode	14	0.152918812562653	0.422139288957987	0.722987971274474
ebi-a-GCST90027693	finngen_R12_E4_LACTONAS	Lactose intolerance, other/unspecified || id:finngen_R12_E4_LACTONAS	Gut microbiota abundance (k_Bacteria.p_Bacteroidetes.c_Bacteroidia.o_Bacteroidales.f_Bacteroidaceae.g_Bacteroides)	Weighted median	14	0.128195746473918	0.227036925776032	0.57231380797012
ebi-a-GCST90027693	finngen_R12_E4_LACTONAS	Lactose intolerance, other/unspecified || id:finngen_R12_E4_LACTONAS	Gut microbiota abundance (k_Bacteria.p_Bacteroidetes.c_Bacteroidia.o_Bacteroidales.f_Bacteroidaceae.g_Bacteroides)	Weighted mode	14	0.12879294998564	0.370248004153061	0.733516273310227
ebi-a-GCST90027694	finngen_R12_E4_LACTONAS	Lactose intolerance, other/unspecified || id:finngen_R12_E4_LACTONAS	Gut microbiota abundance (k_Bacteria.p_Bacteroidetes.c_Bacteroidia.o_Bacteroidales.f_Bacteroidales_noname.g_Bacteroidales_noname)	Inverse variance weighted	8	-0.0970294915847389	0.227278349113535	0.669438178496655
ebi-a-GCST90027694	finngen_R12_E4_LACTONAS	Lactose intolerance, other/unspecified || id:finngen_R12_E4_LACTONAS	Gut microbiota abundance (k_Bacteria.p_Bacteroidetes.c_Bacteroidia.o_Bacteroidales.f_Bacteroidales_noname.g_Bacteroidales_noname)	MR Egger	8	1.00982724465918	0.951322600165548	0.329310491700534
ebi-a-GCST90027694	finngen_R12_E4_LACTONAS	Lactose intolerance, other/unspecified || id:finngen_R12_E4_LACTONAS	Gut microbiota abundance (k_Bacteria.p_Bacteroidetes.c_Bacteroidia.o_Bacteroidales.f_Bacteroidales_noname.g_Bacteroidales_noname)	Simple mode	8	-0.182285011188485	0.410349120759932	0.670292410836794
ebi-a-GCST90027694	finngen_R12_E4_LACTONAS	Lactose intolerance, other/unspecified || id:finngen_R12_E4_LACTONAS	Gut microbiota abundance (k_Bacteria.p_Bacteroidetes.c_Bacteroidia.o_Bacteroidales.f_Bacteroidales_noname.g_Bacteroidales_noname)	Weighted median	8	-0.177821630586401	0.269553893832909	0.509453684474143
ebi-a-GCST90027694	finngen_R12_E4_LACTONAS	Lactose intolerance, other/unspecified || id:finngen_R12_E4_LACTONAS	Gut microbiota abundance (k_Bacteria.p_Bacteroidetes.c_Bacteroidia.o_Bacteroidales.f_Bacteroidales_noname.g_Bacteroidales_noname)	Weighted mode	8	-0.188999103860785	0.376135672881237	0.630751540884404
ebi-a-GCST90027695	finngen_R12_E4_LACTONAS	Lactose intolerance, other/unspecified || id:finngen_R12_E4_LACTONAS	Gut microbiota abundance (k_Bacteria.p_Bacteroidetes.c_Bacteroidia.o_Bacteroidales.f_Porphyromonadaceae.g_Barnesiella)	Inverse variance weighted	14	0.270997730342854	0.163757415710208	0.0979502565516501
ebi-a-GCST90027695	finngen_R12_E4_LACTONAS	Lactose intolerance, other/unspecified || id:finngen_R12_E4_LACTONAS	Gut microbiota abundance (k_Bacteria.p_Bacteroidetes.c_Bacteroidia.o_Bacteroidales.f_Porphyromonadaceae.g_Barnesiella)	MR Egger	14	-0.496621875493525	0.54596153697888	0.380926162327721
ebi-a-GCST90027695	finngen_R12_E4_LACTONAS	Lactose intolerance, other/unspecified || id:finngen_R12_E4_LACTONAS	Gut microbiota abundance (k_Bacteria.p_Bacteroidetes.c_Bacteroidia.o_Bacteroidales.f_Porphyromonadaceae.g_Barnesiella)	Simple mode	14	0.161684985576998	0.399049128673184	0.691937078985988
ebi-a-GCST90027695	finngen_R12_E4_LACTONAS	Lactose intolerance, other/unspecified || id:finngen_R12_E4_LACTONAS	Gut microbiota abundance (k_Bacteria.p_Bacteroidetes.c_Bacteroidia.o_Bacteroidales.f_Porphyromonadaceae.g_Barnesiella)	Weighted median	14	0.187321101772254	0.209877886517679	0.372112004513908
ebi-a-GCST90027695	finngen_R12_E4_LACTONAS	Lactose intolerance, other/unspecified || id:finngen_R12_E4_LACTONAS	Gut microbiota abundance (k_Bacteria.p_Bacteroidetes.c_Bacteroidia.o_Bacteroidales.f_Porphyromonadaceae.g_Barnesiella)	Weighted mode	14	0.161684985576998	0.372090249530688	0.67102800963709
ebi-a-GCST90027696	finngen_R12_E4_LACTONAS	Lactose intolerance, other/unspecified || id:finngen_R12_E4_LACTONAS	Gut microbiota abundance (k_Bacteria.p_Bacteroidetes.c_Bacteroidia.o_Bacteroidales.f_Porphyromonadaceae.g_Coprobacter)	Inverse variance weighted	7	0.0159266985716352	0.19072294064905	0.933448420116039
ebi-a-GCST90027696	finngen_R12_E4_LACTONAS	Lactose intolerance, other/unspecified || id:finngen_R12_E4_LACTONAS	Gut microbiota abundance (k_Bacteria.p_Bacteroidetes.c_Bacteroidia.o_Bacteroidales.f_Porphyromonadaceae.g_Coprobacter)	MR Egger	7	-1.62228029052224	1.02352401821811	0.1738225085786
ebi-a-GCST90027696	finngen_R12_E4_LACTONAS	Lactose intolerance, other/unspecified || id:finngen_R12_E4_LACTONAS	Gut microbiota abundance (k_Bacteria.p_Bacteroidetes.c_Bacteroidia.o_Bacteroidales.f_Porphyromonadaceae.g_Coprobacter)	Simple mode	7	0.131675706348151	0.303538623500268	0.679595814645522
ebi-a-GCST90027696	finngen_R12_E4_LACTONAS	Lactose intolerance, other/unspecified || id:finngen_R12_E4_LACTONAS	Gut microbiota abundance (k_Bacteria.p_Bacteroidetes.c_Bacteroidia.o_Bacteroidales.f_Porphyromonadaceae.g_Coprobacter)	Weighted median	7	0.0306120661013758	0.20862689726801	0.883344224721301
ebi-a-GCST90027696	finngen_R12_E4_LACTONAS	Lactose intolerance, other/unspecified || id:finngen_R12_E4_LACTONAS	Gut microbiota abundance (k_Bacteria.p_Bacteroidetes.c_Bacteroidia.o_Bacteroidales.f_Porphyromonadaceae.g_Coprobacter)	Weighted mode	7	0.069497925009897	0.348222810205299	0.848401935530385
ebi-a-GCST90027697	finngen_R12_E4_LACTONAS	Lactose intolerance, other/unspecified || id:finngen_R12_E4_LACTONAS	Gut microbiota abundance (k_Bacteria.p_Bacteroidetes.c_Bacteroidia.o_Bacteroidales.f_Porphyromonadaceae.g_Odoribacter)	Inverse variance weighted	10	0.0983753255384734	0.179502963724682	0.583662443440874
ebi-a-GCST90027697	finngen_R12_E4_LACTONAS	Lactose intolerance, other/unspecified || id:finngen_R12_E4_LACTONAS	Gut microbiota abundance (k_Bacteria.p_Bacteroidetes.c_Bacteroidia.o_Bacteroidales.f_Porphyromonadaceae.g_Odoribacter)	MR Egger	10	-0.0967700989607828	0.788619266794866	0.905364774125077
ebi-a-GCST90027697	finngen_R12_E4_LACTONAS	Lactose intolerance, other/unspecified || id:finngen_R12_E4_LACTONAS	Gut microbiota abundance (k_Bacteria.p_Bacteroidetes.c_Bacteroidia.o_Bacteroidales.f_Porphyromonadaceae.g_Odoribacter)	Simple mode	10	-0.164162420908961	0.435379523095191	0.714869000692635
ebi-a-GCST90027697	finngen_R12_E4_LACTONAS	Lactose intolerance, other/unspecified || id:finngen_R12_E4_LACTONAS	Gut microbiota abundance (k_Bacteria.p_Bacteroidetes.c_Bacteroidia.o_Bacteroidales.f_Porphyromonadaceae.g_Odoribacter)	Weighted median	10	-0.108031277894376	0.24230587458988	0.655707975647395
ebi-a-GCST90027697	finngen_R12_E4_LACTONAS	Lactose intolerance, other/unspecified || id:finngen_R12_E4_LACTONAS	Gut microbiota abundance (k_Bacteria.p_Bacteroidetes.c_Bacteroidia.o_Bacteroidales.f_Porphyromonadaceae.g_Odoribacter)	Weighted mode	10	-0.177938514306624	0.456206887681617	0.705577790830832
ebi-a-GCST90027698	finngen_R12_E4_LACTONAS	Lactose intolerance, other/unspecified || id:finngen_R12_E4_LACTONAS	Gut microbiota abundance (k_Bacteria.p_Bacteroidetes.c_Bacteroidia.o_Bacteroidales.f_Porphyromonadaceae.g_Parabacteroides)	Inverse variance weighted	12	0.0711092272630772	0.181692300330444	0.695522496165277
ebi-a-GCST90027698	finngen_R12_E4_LACTONAS	Lactose intolerance, other/unspecified || id:finngen_R12_E4_LACTONAS	Gut microbiota abundance (k_Bacteria.p_Bacteroidetes.c_Bacteroidia.o_Bacteroidales.f_Porphyromonadaceae.g_Parabacteroides)	MR Egger	12	-0.186680875857495	1.02708403151791	0.859403976628282
ebi-a-GCST90027698	finngen_R12_E4_LACTONAS	Lactose intolerance, other/unspecified || id:finngen_R12_E4_LACTONAS	Gut microbiota abundance (k_Bacteria.p_Bacteroidetes.c_Bacteroidia.o_Bacteroidales.f_Porphyromonadaceae.g_Parabacteroides)	Simple mode	12	-0.228263841742912	0.424176324508852	0.601203024464934
ebi-a-GCST90027698	finngen_R12_E4_LACTONAS	Lactose intolerance, other/unspecified || id:finngen_R12_E4_LACTONAS	Gut microbiota abundance (k_Bacteria.p_Bacteroidetes.c_Bacteroidia.o_Bacteroidales.f_Porphyromonadaceae.g_Parabacteroides)	Weighted median	12	-0.129793386242893	0.238815956399141	0.586794485734809
ebi-a-GCST90027698	finngen_R12_E4_LACTONAS	Lactose intolerance, other/unspecified || id:finngen_R12_E4_LACTONAS	Gut microbiota abundance (k_Bacteria.p_Bacteroidetes.c_Bacteroidia.o_Bacteroidales.f_Porphyromonadaceae.g_Parabacteroides)	Weighted mode	12	-0.254986047791874	0.388833210080981	0.525449108313373
ebi-a-GCST90027699	finngen_R12_E4_LACTONAS	Lactose intolerance, other/unspecified || id:finngen_R12_E4_LACTONAS	Gut microbiota abundance (k_Bacteria.p_Bacteroidetes.c_Bacteroidia.o_Bacteroidales.f_Prevotellaceae.g_Paraprevotella)	Inverse variance weighted	10	-0.372616335188223	0.135705996667826	0.00603705873067516
ebi-a-GCST90027699	finngen_R12_E4_LACTONAS	Lactose intolerance, other/unspecified || id:finngen_R12_E4_LACTONAS	Gut microbiota abundance (k_Bacteria.p_Bacteroidetes.c_Bacteroidia.o_Bacteroidales.f_Prevotellaceae.g_Paraprevotella)	MR Egger	10	-0.535379042703018	0.56901727049576	0.374302630825117
ebi-a-GCST90027699	finngen_R12_E4_LACTONAS	Lactose intolerance, other/unspecified || id:finngen_R12_E4_LACTONAS	Gut microbiota abundance (k_Bacteria.p_Bacteroidetes.c_Bacteroidia.o_Bacteroidales.f_Prevotellaceae.g_Paraprevotella)	Simple mode	10	-0.148676578249225	0.314798856066421	0.647961181621343
ebi-a-GCST90027699	finngen_R12_E4_LACTONAS	Lactose intolerance, other/unspecified || id:finngen_R12_E4_LACTONAS	Gut microbiota abundance (k_Bacteria.p_Bacteroidetes.c_Bacteroidia.o_Bacteroidales.f_Prevotellaceae.g_Paraprevotella)	Weighted median	10	-0.243508861904825	0.181227097735881	0.179056108836635
ebi-a-GCST90027699	finngen_R12_E4_LACTONAS	Lactose intolerance, other/unspecified || id:finngen_R12_E4_LACTONAS	Gut microbiota abundance (k_Bacteria.p_Bacteroidetes.c_Bacteroidia.o_Bacteroidales.f_Prevotellaceae.g_Paraprevotella)	Weighted mode	10	-0.135910337017348	0.275507679164154	0.633607550395062
ebi-a-GCST90027700	finngen_R12_E4_LACTONAS	Lactose intolerance, other/unspecified || id:finngen_R12_E4_LACTONAS	Gut microbiota abundance (k_Bacteria.p_Bacteroidetes.c_Bacteroidia.o_Bacteroidales.f_Prevotellaceae.g_Prevotella)	Inverse variance weighted	7	0.121574916576081	0.193531969895436	0.529879248875624
ebi-a-GCST90027700	finngen_R12_E4_LACTONAS	Lactose intolerance, other/unspecified || id:finngen_R12_E4_LACTONAS	Gut microbiota abundance (k_Bacteria.p_Bacteroidetes.c_Bacteroidia.o_Bacteroidales.f_Prevotellaceae.g_Prevotella)	MR Egger	7	0.533764299767586	0.775271204217527	0.521780927181665
ebi-a-GCST90027700	finngen_R12_E4_LACTONAS	Lactose intolerance, other/unspecified || id:finngen_R12_E4_LACTONAS	Gut microbiota abundance (k_Bacteria.p_Bacteroidetes.c_Bacteroidia.o_Bacteroidales.f_Prevotellaceae.g_Prevotella)	Simple mode	7	0.0449000753775385	0.332067885314007	0.896865127939456
ebi-a-GCST90027700	finngen_R12_E4_LACTONAS	Lactose intolerance, other/unspecified || id:finngen_R12_E4_LACTONAS	Gut microbiota abundance (k_Bacteria.p_Bacteroidetes.c_Bacteroidia.o_Bacteroidales.f_Prevotellaceae.g_Prevotella)	Weighted median	7	-0.00329477090208169	0.255558848273621	0.989713625537254
ebi-a-GCST90027700	finngen_R12_E4_LACTONAS	Lactose intolerance, other/unspecified || id:finngen_R12_E4_LACTONAS	Gut microbiota abundance (k_Bacteria.p_Bacteroidetes.c_Bacteroidia.o_Bacteroidales.f_Prevotellaceae.g_Prevotella)	Weighted mode	7	-0.019273454725534	0.313512004968718	0.95297681446989
ebi-a-GCST90027701	finngen_R12_E4_LACTONAS	Lactose intolerance, other/unspecified || id:finngen_R12_E4_LACTONAS	Gut microbiota abundance (k_Bacteria.p_Bacteroidetes.c_Bacteroidia.o_Bacteroidales.f_Rikenellaceae.g_Alistipes)	Inverse variance weighted	11	0.0871732021979261	0.177714866243466	0.623763966553292
ebi-a-GCST90027701	finngen_R12_E4_LACTONAS	Lactose intolerance, other/unspecified || id:finngen_R12_E4_LACTONAS	Gut microbiota abundance (k_Bacteria.p_Bacteroidetes.c_Bacteroidia.o_Bacteroidales.f_Rikenellaceae.g_Alistipes)	MR Egger	11	0.710115788198297	0.699043754031416	0.336235490029603
ebi-a-GCST90027701	finngen_R12_E4_LACTONAS	Lactose intolerance, other/unspecified || id:finngen_R12_E4_LACTONAS	Gut microbiota abundance (k_Bacteria.p_Bacteroidetes.c_Bacteroidia.o_Bacteroidales.f_Rikenellaceae.g_Alistipes)	Simple mode	11	-0.100390179966148	0.394691138201232	0.804378027539606
ebi-a-GCST90027701	finngen_R12_E4_LACTONAS	Lactose intolerance, other/unspecified || id:finngen_R12_E4_LACTONAS	Gut microbiota abundance (k_Bacteria.p_Bacteroidetes.c_Bacteroidia.o_Bacteroidales.f_Rikenellaceae.g_Alistipes)	Weighted median	11	-0.0463179971637492	0.24016613726219	0.847070060344465
ebi-a-GCST90027701	finngen_R12_E4_LACTONAS	Lactose intolerance, other/unspecified || id:finngen_R12_E4_LACTONAS	Gut microbiota abundance (k_Bacteria.p_Bacteroidetes.c_Bacteroidia.o_Bacteroidales.f_Rikenellaceae.g_Alistipes)	Weighted mode	11	-0.109470277890338	0.3848993194323	0.781896566644666
ebi-a-GCST90027702	finngen_R12_E4_LACTONAS	Lactose intolerance, other/unspecified || id:finngen_R12_E4_LACTONAS	Gut microbiota abundance (k_Bacteria.p_Firmicutes.c_Bacilli.o_Lactobacillales.f_Lactobacillaceae.g_Lactobacillus)	Inverse variance weighted	11	0.0194941485907139	0.0841646671106076	0.816833832997459
ebi-a-GCST90027702	finngen_R12_E4_LACTONAS	Lactose intolerance, other/unspecified || id:finngen_R12_E4_LACTONAS	Gut microbiota abundance (k_Bacteria.p_Firmicutes.c_Bacilli.o_Lactobacillales.f_Lactobacillaceae.g_Lactobacillus)	MR Egger	11	0.352172910266722	0.348910292079813	0.339171270448493
ebi-a-GCST90027702	finngen_R12_E4_LACTONAS	Lactose intolerance, other/unspecified || id:finngen_R12_E4_LACTONAS	Gut microbiota abundance (k_Bacteria.p_Firmicutes.c_Bacilli.o_Lactobacillales.f_Lactobacillaceae.g_Lactobacillus)	Simple mode	11	0.210277853621154	0.213964046636458	0.348898970184863
ebi-a-GCST90027702	finngen_R12_E4_LACTONAS	Lactose intolerance, other/unspecified || id:finngen_R12_E4_LACTONAS	Gut microbiota abundance (k_Bacteria.p_Firmicutes.c_Bacilli.o_Lactobacillales.f_Lactobacillaceae.g_Lactobacillus)	Weighted median	11	0.0823477247557835	0.113223791554332	0.46704186731221
ebi-a-GCST90027702	finngen_R12_E4_LACTONAS	Lactose intolerance, other/unspecified || id:finngen_R12_E4_LACTONAS	Gut microbiota abundance (k_Bacteria.p_Firmicutes.c_Bacilli.o_Lactobacillales.f_Lactobacillaceae.g_Lactobacillus)	Weighted mode	11	0.210277853621154	0.212668170551473	0.346100631833073
ebi-a-GCST90027703	finngen_R12_E4_LACTONAS	Lactose intolerance, other/unspecified || id:finngen_R12_E4_LACTONAS	Gut microbiota abundance (k_Bacteria.p_Firmicutes.c_Bacilli.o_Lactobacillales.f_Streptococcaceae.g_Streptococcus)	Inverse variance weighted	9	0.0155253073229174	0.13419676115637	0.907897735629199
ebi-a-GCST90027703	finngen_R12_E4_LACTONAS	Lactose intolerance, other/unspecified || id:finngen_R12_E4_LACTONAS	Gut microbiota abundance (k_Bacteria.p_Firmicutes.c_Bacilli.o_Lactobacillales.f_Streptococcaceae.g_Streptococcus)	MR Egger	9	0.0965864715025665	0.806807111108385	0.908072777538796
ebi-a-GCST90027703	finngen_R12_E4_LACTONAS	Lactose intolerance, other/unspecified || id:finngen_R12_E4_LACTONAS	Gut microbiota abundance (k_Bacteria.p_Firmicutes.c_Bacilli.o_Lactobacillales.f_Streptococcaceae.g_Streptococcus)	Simple mode	9	-0.00356045740760902	0.255633966362886	0.989228541602599
ebi-a-GCST90027703	finngen_R12_E4_LACTONAS	Lactose intolerance, other/unspecified || id:finngen_R12_E4_LACTONAS	Gut microbiota abundance (k_Bacteria.p_Firmicutes.c_Bacilli.o_Lactobacillales.f_Streptococcaceae.g_Streptococcus)	Weighted median	9	-0.01453996972921	0.171647713063548	0.932493372476501
ebi-a-GCST90027703	finngen_R12_E4_LACTONAS	Lactose intolerance, other/unspecified || id:finngen_R12_E4_LACTONAS	Gut microbiota abundance (k_Bacteria.p_Firmicutes.c_Bacilli.o_Lactobacillales.f_Streptococcaceae.g_Streptococcus)	Weighted mode	9	-0.0210884726645904	0.266567928402743	0.938887363410039
ebi-a-GCST90027704	finngen_R12_E4_LACTONAS	Lactose intolerance, other/unspecified || id:finngen_R12_E4_LACTONAS	Gut microbiota abundance (k_Bacteria.p_Firmicutes.c_Clostridia.o_Clostridiales.f_Clostridiaceae.g_Clostridium)	Inverse variance weighted	11	0.130867621109367	0.115317567976362	0.256440065485086
ebi-a-GCST90027704	finngen_R12_E4_LACTONAS	Lactose intolerance, other/unspecified || id:finngen_R12_E4_LACTONAS	Gut microbiota abundance (k_Bacteria.p_Firmicutes.c_Clostridia.o_Clostridiales.f_Clostridiaceae.g_Clostridium)	MR Egger	11	0.142011528136365	0.460878635218371	0.764994009940754
ebi-a-GCST90027704	finngen_R12_E4_LACTONAS	Lactose intolerance, other/unspecified || id:finngen_R12_E4_LACTONAS	Gut microbiota abundance (k_Bacteria.p_Firmicutes.c_Clostridia.o_Clostridiales.f_Clostridiaceae.g_Clostridium)	Simple mode	11	-0.0273964503640214	0.239903391465872	0.911341261781937
ebi-a-GCST90027704	finngen_R12_E4_LACTONAS	Lactose intolerance, other/unspecified || id:finngen_R12_E4_LACTONAS	Gut microbiota abundance (k_Bacteria.p_Firmicutes.c_Clostridia.o_Clostridiales.f_Clostridiaceae.g_Clostridium)	Weighted median	11	0.0229136899309837	0.149388250269753	0.878095870546783
ebi-a-GCST90027704	finngen_R12_E4_LACTONAS	Lactose intolerance, other/unspecified || id:finngen_R12_E4_LACTONAS	Gut microbiota abundance (k_Bacteria.p_Firmicutes.c_Clostridia.o_Clostridiales.f_Clostridiaceae.g_Clostridium)	Weighted mode	11	-0.0215210206365691	0.226543761578124	0.926193692839385
ebi-a-GCST90027705	finngen_R12_E4_LACTONAS	Lactose intolerance, other/unspecified || id:finngen_R12_E4_LACTONAS	Gut microbiota abundance (k_Bacteria.p_Firmicutes.c_Clostridia.o_Clostridiales.f_Clostridiales_noname.g_Flavonifractor)	Inverse variance weighted	5	-0.0129259510797748	0.168604756008208	0.938890673891098
ebi-a-GCST90027705	finngen_R12_E4_LACTONAS	Lactose intolerance, other/unspecified || id:finngen_R12_E4_LACTONAS	Gut microbiota abundance (k_Bacteria.p_Firmicutes.c_Clostridia.o_Clostridiales.f_Clostridiales_noname.g_Flavonifractor)	MR Egger	5	-1.21668651094666	2.22299743059679	0.622248265114562
ebi-a-GCST90027705	finngen_R12_E4_LACTONAS	Lactose intolerance, other/unspecified || id:finngen_R12_E4_LACTONAS	Gut microbiota abundance (k_Bacteria.p_Firmicutes.c_Clostridia.o_Clostridiales.f_Clostridiales_noname.g_Flavonifractor)	Simple mode	5	0.178179083414125	0.234203955977728	0.489163376419159
ebi-a-GCST90027705	finngen_R12_E4_LACTONAS	Lactose intolerance, other/unspecified || id:finngen_R12_E4_LACTONAS	Gut microbiota abundance (k_Bacteria.p_Firmicutes.c_Clostridia.o_Clostridiales.f_Clostridiales_noname.g_Flavonifractor)	Weighted median	5	0.142724285003456	0.183073791955694	0.435626494876746
ebi-a-GCST90027705	finngen_R12_E4_LACTONAS	Lactose intolerance, other/unspecified || id:finngen_R12_E4_LACTONAS	Gut microbiota abundance (k_Bacteria.p_Firmicutes.c_Clostridia.o_Clostridiales.f_Clostridiales_noname.g_Flavonifractor)	Weighted mode	5	0.178179083414125	0.217043541249576	0.457789868665806
ebi-a-GCST90027706	finngen_R12_E4_LACTONAS	Lactose intolerance, other/unspecified || id:finngen_R12_E4_LACTONAS	Gut microbiota abundance (k_Bacteria.p_Firmicutes.c_Clostridia.o_Clostridiales.f_Clostridiales_noname.g_Pseudoflavonifractor)	Inverse variance weighted	8	-0.111714486719668	0.142418625744031	0.432800015315629
ebi-a-GCST90027706	finngen_R12_E4_LACTONAS	Lactose intolerance, other/unspecified || id:finngen_R12_E4_LACTONAS	Gut microbiota abundance (k_Bacteria.p_Firmicutes.c_Clostridia.o_Clostridiales.f_Clostridiales_noname.g_Pseudoflavonifractor)	MR Egger	8	-0.631617362946013	0.639345950914214	0.361345137080964
ebi-a-GCST90027706	finngen_R12_E4_LACTONAS	Lactose intolerance, other/unspecified || id:finngen_R12_E4_LACTONAS	Gut microbiota abundance (k_Bacteria.p_Firmicutes.c_Clostridia.o_Clostridiales.f_Clostridiales_noname.g_Pseudoflavonifractor)	Simple mode	8	-0.141603653640979	0.239197214927468	0.572469770021059
ebi-a-GCST90027706	finngen_R12_E4_LACTONAS	Lactose intolerance, other/unspecified || id:finngen_R12_E4_LACTONAS	Gut microbiota abundance (k_Bacteria.p_Firmicutes.c_Clostridia.o_Clostridiales.f_Clostridiales_noname.g_Pseudoflavonifractor)	Weighted median	8	-0.188437145932268	0.181184189757642	0.298325570597318
ebi-a-GCST90027706	finngen_R12_E4_LACTONAS	Lactose intolerance, other/unspecified || id:finngen_R12_E4_LACTONAS	Gut microbiota abundance (k_Bacteria.p_Firmicutes.c_Clostridia.o_Clostridiales.f_Clostridiales_noname.g_Pseudoflavonifractor)	Weighted mode	8	-0.152532880150187	0.256804712551093	0.571223526659514
ebi-a-GCST90027707	finngen_R12_E4_LACTONAS	Lactose intolerance, other/unspecified || id:finngen_R12_E4_LACTONAS	Gut microbiota abundance (k_Bacteria.p_Firmicutes.c_Clostridia.o_Clostridiales.f_Eubacteriaceae.g_Eubacterium)	Inverse variance weighted	6	-0.383868889924205	0.297085894313302	0.19631761384772
ebi-a-GCST90027707	finngen_R12_E4_LACTONAS	Lactose intolerance, other/unspecified || id:finngen_R12_E4_LACTONAS	Gut microbiota abundance (k_Bacteria.p_Firmicutes.c_Clostridia.o_Clostridiales.f_Eubacteriaceae.g_Eubacterium)	MR Egger	6	-2.49711189731258	1.0238656167322	0.0712924840005555
ebi-a-GCST90027707	finngen_R12_E4_LACTONAS	Lactose intolerance, other/unspecified || id:finngen_R12_E4_LACTONAS	Gut microbiota abundance (k_Bacteria.p_Firmicutes.c_Clostridia.o_Clostridiales.f_Eubacteriaceae.g_Eubacterium)	Simple mode	6	-0.421668470110669	0.526756456072003	0.4597497080735
ebi-a-GCST90027707	finngen_R12_E4_LACTONAS	Lactose intolerance, other/unspecified || id:finngen_R12_E4_LACTONAS	Gut microbiota abundance (k_Bacteria.p_Firmicutes.c_Clostridia.o_Clostridiales.f_Eubacteriaceae.g_Eubacterium)	Weighted median	6	-0.401449263541043	0.339652487194842	0.237229038356153
ebi-a-GCST90027707	finngen_R12_E4_LACTONAS	Lactose intolerance, other/unspecified || id:finngen_R12_E4_LACTONAS	Gut microbiota abundance (k_Bacteria.p_Firmicutes.c_Clostridia.o_Clostridiales.f_Eubacteriaceae.g_Eubacterium)	Weighted mode	6	-0.429560299346588	0.535506691515164	0.458874251325952
ebi-a-GCST90027708	finngen_R12_E4_LACTONAS	Lactose intolerance, other/unspecified || id:finngen_R12_E4_LACTONAS	Gut microbiota abundance (k_Bacteria.p_Firmicutes.c_Clostridia.o_Clostridiales.f_Lachnospiraceae.g_Blautia)	Inverse variance weighted	12	-0.0505485080562373	0.186148763934551	0.785968829232125
ebi-a-GCST90027708	finngen_R12_E4_LACTONAS	Lactose intolerance, other/unspecified || id:finngen_R12_E4_LACTONAS	Gut microbiota abundance (k_Bacteria.p_Firmicutes.c_Clostridia.o_Clostridiales.f_Lachnospiraceae.g_Blautia)	MR Egger	12	0.265720622337643	1.15883256557475	0.823257319770281
ebi-a-GCST90027708	finngen_R12_E4_LACTONAS	Lactose intolerance, other/unspecified || id:finngen_R12_E4_LACTONAS	Gut microbiota abundance (k_Bacteria.p_Firmicutes.c_Clostridia.o_Clostridiales.f_Lachnospiraceae.g_Blautia)	Simple mode	12	-0.375477571828437	0.430986861675426	0.402256545236998
ebi-a-GCST90027708	finngen_R12_E4_LACTONAS	Lactose intolerance, other/unspecified || id:finngen_R12_E4_LACTONAS	Gut microbiota abundance (k_Bacteria.p_Firmicutes.c_Clostridia.o_Clostridiales.f_Lachnospiraceae.g_Blautia)	Weighted median	12	-0.121797227916015	0.234222851714104	0.603059572663533
ebi-a-GCST90027708	finngen_R12_E4_LACTONAS	Lactose intolerance, other/unspecified || id:finngen_R12_E4_LACTONAS	Gut microbiota abundance (k_Bacteria.p_Firmicutes.c_Clostridia.o_Clostridiales.f_Lachnospiraceae.g_Blautia)	Weighted mode	12	-0.375477571828437	0.402257650707826	0.370636944764987
ebi-a-GCST90027709	finngen_R12_E4_LACTONAS	Lactose intolerance, other/unspecified || id:finngen_R12_E4_LACTONAS	Gut microbiota abundance (k_Bacteria.p_Firmicutes.c_Clostridia.o_Clostridiales.f_Lachnospiraceae.g_Butyrivibrio)	Inverse variance weighted	10	-0.0425237241135229	0.0793182765021431	0.591879018955538
ebi-a-GCST90027709	finngen_R12_E4_LACTONAS	Lactose intolerance, other/unspecified || id:finngen_R12_E4_LACTONAS	Gut microbiota abundance (k_Bacteria.p_Firmicutes.c_Clostridia.o_Clostridiales.f_Lachnospiraceae.g_Butyrivibrio)	MR Egger	10	-0.076876347476914	0.294731471707494	0.8008082876211
ebi-a-GCST90027709	finngen_R12_E4_LACTONAS	Lactose intolerance, other/unspecified || id:finngen_R12_E4_LACTONAS	Gut microbiota abundance (k_Bacteria.p_Firmicutes.c_Clostridia.o_Clostridiales.f_Lachnospiraceae.g_Butyrivibrio)	Simple mode	10	-0.057380753852067	0.167194131958877	0.739329724532504
ebi-a-GCST90027709	finngen_R12_E4_LACTONAS	Lactose intolerance, other/unspecified || id:finngen_R12_E4_LACTONAS	Gut microbiota abundance (k_Bacteria.p_Firmicutes.c_Clostridia.o_Clostridiales.f_Lachnospiraceae.g_Butyrivibrio)	Weighted median	10	-0.045286733664823	0.109196613934825	0.67834210281798
ebi-a-GCST90027709	finngen_R12_E4_LACTONAS	Lactose intolerance, other/unspecified || id:finngen_R12_E4_LACTONAS	Gut microbiota abundance (k_Bacteria.p_Firmicutes.c_Clostridia.o_Clostridiales.f_Lachnospiraceae.g_Butyrivibrio)	Weighted mode	10	-0.057380753852067	0.157180449862972	0.723495954319022
ebi-a-GCST90027710	finngen_R12_E4_LACTONAS	Lactose intolerance, other/unspecified || id:finngen_R12_E4_LACTONAS	Gut microbiota abundance (k_Bacteria.p_Firmicutes.c_Clostridia.o_Clostridiales.f_Lachnospiraceae.g_Coprococcus)	Inverse variance weighted	11	0.230761896765419	0.169340068036709	0.17297300774667
ebi-a-GCST90027710	finngen_R12_E4_LACTONAS	Lactose intolerance, other/unspecified || id:finngen_R12_E4_LACTONAS	Gut microbiota abundance (k_Bacteria.p_Firmicutes.c_Clostridia.o_Clostridiales.f_Lachnospiraceae.g_Coprococcus)	MR Egger	11	0.738739941961378	0.944813780864288	0.454356974182646
ebi-a-GCST90027710	finngen_R12_E4_LACTONAS	Lactose intolerance, other/unspecified || id:finngen_R12_E4_LACTONAS	Gut microbiota abundance (k_Bacteria.p_Firmicutes.c_Clostridia.o_Clostridiales.f_Lachnospiraceae.g_Coprococcus)	Simple mode	11	-0.127079791127985	0.405187619141286	0.760244898173718
ebi-a-GCST90027710	finngen_R12_E4_LACTONAS	Lactose intolerance, other/unspecified || id:finngen_R12_E4_LACTONAS	Gut microbiota abundance (k_Bacteria.p_Firmicutes.c_Clostridia.o_Clostridiales.f_Lachnospiraceae.g_Coprococcus)	Weighted median	11	0.140410096792659	0.225629519225376	0.533742153315238
ebi-a-GCST90027710	finngen_R12_E4_LACTONAS	Lactose intolerance, other/unspecified || id:finngen_R12_E4_LACTONAS	Gut microbiota abundance (k_Bacteria.p_Firmicutes.c_Clostridia.o_Clostridiales.f_Lachnospiraceae.g_Coprococcus)	Weighted mode	11	-0.0993062594498033	0.375055649166026	0.796558437144498
ebi-a-GCST90027711	finngen_R12_E4_LACTONAS	Lactose intolerance, other/unspecified || id:finngen_R12_E4_LACTONAS	Gut microbiota abundance (k_Bacteria.p_Firmicutes.c_Clostridia.o_Clostridiales.f_Lachnospiraceae.g_Dorea)	Inverse variance weighted	6	0.01668292979861	0.284608440934127	0.953257066887457
ebi-a-GCST90027711	finngen_R12_E4_LACTONAS	Lactose intolerance, other/unspecified || id:finngen_R12_E4_LACTONAS	Gut microbiota abundance (k_Bacteria.p_Firmicutes.c_Clostridia.o_Clostridiales.f_Lachnospiraceae.g_Dorea)	MR Egger	6	1.54397057348182	2.36697791993671	0.549796364406226
ebi-a-GCST90027711	finngen_R12_E4_LACTONAS	Lactose intolerance, other/unspecified || id:finngen_R12_E4_LACTONAS	Gut microbiota abundance (k_Bacteria.p_Firmicutes.c_Clostridia.o_Clostridiales.f_Lachnospiraceae.g_Dorea)	Simple mode	6	0.163705858888645	0.511279703513181	0.761773300137971
ebi-a-GCST90027711	finngen_R12_E4_LACTONAS	Lactose intolerance, other/unspecified || id:finngen_R12_E4_LACTONAS	Gut microbiota abundance (k_Bacteria.p_Firmicutes.c_Clostridia.o_Clostridiales.f_Lachnospiraceae.g_Dorea)	Weighted median	6	0.0609436066968365	0.305134117747962	0.841693878996273
ebi-a-GCST90027711	finngen_R12_E4_LACTONAS	Lactose intolerance, other/unspecified || id:finngen_R12_E4_LACTONAS	Gut microbiota abundance (k_Bacteria.p_Firmicutes.c_Clostridia.o_Clostridiales.f_Lachnospiraceae.g_Dorea)	Weighted mode	6	0.110010513507405	0.49354707477583	0.8324348121622
ebi-a-GCST90027712	finngen_R12_E4_LACTONAS	Lactose intolerance, other/unspecified || id:finngen_R12_E4_LACTONAS	Gut microbiota abundance (k_Bacteria.p_Firmicutes.c_Clostridia.o_Clostridiales.f_Lachnospiraceae.g_Lachnospiraceae_noname)	Inverse variance weighted	7	0.00448875923536585	0.234307887921939	0.984715441467535
ebi-a-GCST90027712	finngen_R12_E4_LACTONAS	Lactose intolerance, other/unspecified || id:finngen_R12_E4_LACTONAS	Gut microbiota abundance (k_Bacteria.p_Firmicutes.c_Clostridia.o_Clostridiales.f_Lachnospiraceae.g_Lachnospiraceae_noname)	MR Egger	7	-0.104558516641845	1.19922971871234	0.93390611119401
ebi-a-GCST90027712	finngen_R12_E4_LACTONAS	Lactose intolerance, other/unspecified || id:finngen_R12_E4_LACTONAS	Gut microbiota abundance (k_Bacteria.p_Firmicutes.c_Clostridia.o_Clostridiales.f_Lachnospiraceae.g_Lachnospiraceae_noname)	Simple mode	7	0.268317819191701	0.479298022983574	0.595871149428373
ebi-a-GCST90027712	finngen_R12_E4_LACTONAS	Lactose intolerance, other/unspecified || id:finngen_R12_E4_LACTONAS	Gut microbiota abundance (k_Bacteria.p_Firmicutes.c_Clostridia.o_Clostridiales.f_Lachnospiraceae.g_Lachnospiraceae_noname)	Weighted median	7	0.243129411748653	0.293325342715926	0.407176361899985
ebi-a-GCST90027712	finngen_R12_E4_LACTONAS	Lactose intolerance, other/unspecified || id:finngen_R12_E4_LACTONAS	Gut microbiota abundance (k_Bacteria.p_Firmicutes.c_Clostridia.o_Clostridiales.f_Lachnospiraceae.g_Lachnospiraceae_noname)	Weighted mode	7	0.260294880778643	0.430971216448785	0.567979543461935
ebi-a-GCST90027713	finngen_R12_E4_LACTONAS	Lactose intolerance, other/unspecified || id:finngen_R12_E4_LACTONAS	Gut microbiota abundance (k_Bacteria.p_Firmicutes.c_Clostridia.o_Clostridiales.f_Lachnospiraceae.g_Roseburia)	Inverse variance weighted	14	0.135275276461133	0.143758374776106	0.346709686577097
ebi-a-GCST90027713	finngen_R12_E4_LACTONAS	Lactose intolerance, other/unspecified || id:finngen_R12_E4_LACTONAS	Gut microbiota abundance (k_Bacteria.p_Firmicutes.c_Clostridia.o_Clostridiales.f_Lachnospiraceae.g_Roseburia)	MR Egger	14	-0.216155321985339	0.581654735962436	0.716653572389878
ebi-a-GCST90027713	finngen_R12_E4_LACTONAS	Lactose intolerance, other/unspecified || id:finngen_R12_E4_LACTONAS	Gut microbiota abundance (k_Bacteria.p_Firmicutes.c_Clostridia.o_Clostridiales.f_Lachnospiraceae.g_Roseburia)	Simple mode	14	0.0290479804648784	0.317113547434353	0.928411373840716
ebi-a-GCST90027713	finngen_R12_E4_LACTONAS	Lactose intolerance, other/unspecified || id:finngen_R12_E4_LACTONAS	Gut microbiota abundance (k_Bacteria.p_Firmicutes.c_Clostridia.o_Clostridiales.f_Lachnospiraceae.g_Roseburia)	Weighted median	14	0.114877018397417	0.193180957824398	0.552070660770661
ebi-a-GCST90027713	finngen_R12_E4_LACTONAS	Lactose intolerance, other/unspecified || id:finngen_R12_E4_LACTONAS	Gut microbiota abundance (k_Bacteria.p_Firmicutes.c_Clostridia.o_Clostridiales.f_Lachnospiraceae.g_Roseburia)	Weighted mode	14	0.00610345372943133	0.305043776885309	0.984340470643712
ebi-a-GCST90027714	finngen_R12_E4_LACTONAS	Lactose intolerance, other/unspecified || id:finngen_R12_E4_LACTONAS	Gut microbiota abundance (k_Bacteria.p_Firmicutes.c_Clostridia.o_Clostridiales.f_Oscillospiraceae.g_Oscillibacter)	Inverse variance weighted	8	0.0779418828913133	0.223553798972491	0.727352586512318
ebi-a-GCST90027714	finngen_R12_E4_LACTONAS	Lactose intolerance, other/unspecified || id:finngen_R12_E4_LACTONAS	Gut microbiota abundance (k_Bacteria.p_Firmicutes.c_Clostridia.o_Clostridiales.f_Oscillospiraceae.g_Oscillibacter)	MR Egger	8	-0.47797284554122	1.40396805837831	0.745125275472619
ebi-a-GCST90027714	finngen_R12_E4_LACTONAS	Lactose intolerance, other/unspecified || id:finngen_R12_E4_LACTONAS	Gut microbiota abundance (k_Bacteria.p_Firmicutes.c_Clostridia.o_Clostridiales.f_Oscillospiraceae.g_Oscillibacter)	Simple mode	8	0.0252793392794253	0.420088968229489	0.953697323164807
ebi-a-GCST90027714	finngen_R12_E4_LACTONAS	Lactose intolerance, other/unspecified || id:finngen_R12_E4_LACTONAS	Gut microbiota abundance (k_Bacteria.p_Firmicutes.c_Clostridia.o_Clostridiales.f_Oscillospiraceae.g_Oscillibacter)	Weighted median	8	0.0325019379449213	0.289404344689359	0.91058052813066
ebi-a-GCST90027714	finngen_R12_E4_LACTONAS	Lactose intolerance, other/unspecified || id:finngen_R12_E4_LACTONAS	Gut microbiota abundance (k_Bacteria.p_Firmicutes.c_Clostridia.o_Clostridiales.f_Oscillospiraceae.g_Oscillibacter)	Weighted mode	8	-0.00287183433644334	0.385675268320088	0.994266575630715
ebi-a-GCST90027715	finngen_R12_E4_LACTONAS	Lactose intolerance, other/unspecified || id:finngen_R12_E4_LACTONAS	Gut microbiota abundance (k_Bacteria.p_Firmicutes.c_Clostridia.o_Clostridiales.f_Ruminococcaceae.g_Anaerotruncus)	Inverse variance weighted	5	0.0114096147689792	0.143453544115378	0.936606887896875
ebi-a-GCST90027715	finngen_R12_E4_LACTONAS	Lactose intolerance, other/unspecified || id:finngen_R12_E4_LACTONAS	Gut microbiota abundance (k_Bacteria.p_Firmicutes.c_Clostridia.o_Clostridiales.f_Ruminococcaceae.g_Anaerotruncus)	MR Egger	5	-1.20474552980931	1.46942450854319	0.47236101485998
ebi-a-GCST90027715	finngen_R12_E4_LACTONAS	Lactose intolerance, other/unspecified || id:finngen_R12_E4_LACTONAS	Gut microbiota abundance (k_Bacteria.p_Firmicutes.c_Clostridia.o_Clostridiales.f_Ruminococcaceae.g_Anaerotruncus)	Simple mode	5	0.0557301252681678	0.20269739818134	0.796977451882881
ebi-a-GCST90027715	finngen_R12_E4_LACTONAS	Lactose intolerance, other/unspecified || id:finngen_R12_E4_LACTONAS	Gut microbiota abundance (k_Bacteria.p_Firmicutes.c_Clostridia.o_Clostridiales.f_Ruminococcaceae.g_Anaerotruncus)	Weighted median	5	0.0175355600366001	0.151515741701581	0.907863164681891
ebi-a-GCST90027715	finngen_R12_E4_LACTONAS	Lactose intolerance, other/unspecified || id:finngen_R12_E4_LACTONAS	Gut microbiota abundance (k_Bacteria.p_Firmicutes.c_Clostridia.o_Clostridiales.f_Ruminococcaceae.g_Anaerotruncus)	Weighted mode	5	0.0460059220061652	0.199096543181616	0.828596120346865
ebi-a-GCST90027716	finngen_R12_E4_LACTONAS	Lactose intolerance, other/unspecified || id:finngen_R12_E4_LACTONAS	Gut microbiota abundance (k_Bacteria.p_Firmicutes.c_Clostridia.o_Clostridiales.f_Ruminococcaceae.g_Faecalibacterium)	Inverse variance weighted	8	-0.0791394425302912	0.216189850160395	0.714316901306966
ebi-a-GCST90027716	finngen_R12_E4_LACTONAS	Lactose intolerance, other/unspecified || id:finngen_R12_E4_LACTONAS	Gut microbiota abundance (k_Bacteria.p_Firmicutes.c_Clostridia.o_Clostridiales.f_Ruminococcaceae.g_Faecalibacterium)	MR Egger	8	0.471495342645293	1.03191496658524	0.663808867275058
ebi-a-GCST90027716	finngen_R12_E4_LACTONAS	Lactose intolerance, other/unspecified || id:finngen_R12_E4_LACTONAS	Gut microbiota abundance (k_Bacteria.p_Firmicutes.c_Clostridia.o_Clostridiales.f_Ruminococcaceae.g_Faecalibacterium)	Simple mode	8	0.026471112784646	0.440181040973243	0.953727505433446
ebi-a-GCST90027716	finngen_R12_E4_LACTONAS	Lactose intolerance, other/unspecified || id:finngen_R12_E4_LACTONAS	Gut microbiota abundance (k_Bacteria.p_Firmicutes.c_Clostridia.o_Clostridiales.f_Ruminococcaceae.g_Faecalibacterium)	Weighted median	8	0.0732797769454431	0.292424890963102	0.802128407570679
ebi-a-GCST90027716	finngen_R12_E4_LACTONAS	Lactose intolerance, other/unspecified || id:finngen_R12_E4_LACTONAS	Gut microbiota abundance (k_Bacteria.p_Firmicutes.c_Clostridia.o_Clostridiales.f_Ruminococcaceae.g_Faecalibacterium)	Weighted mode	8	0.08837519606598	0.419132502629675	0.839008950990873
ebi-a-GCST90027717	finngen_R12_E4_LACTONAS	Lactose intolerance, other/unspecified || id:finngen_R12_E4_LACTONAS	Gut microbiota abundance (k_Bacteria.p_Firmicutes.c_Clostridia.o_Clostridiales.f_Ruminococcaceae.g_Ruminococcaceae_noname)	Inverse variance weighted	10	-0.0111680623391451	0.114267238254762	0.922141653741624
ebi-a-GCST90027717	finngen_R12_E4_LACTONAS	Lactose intolerance, other/unspecified || id:finngen_R12_E4_LACTONAS	Gut microbiota abundance (k_Bacteria.p_Firmicutes.c_Clostridia.o_Clostridiales.f_Ruminococcaceae.g_Ruminococcaceae_noname)	MR Egger	10	-0.47288470692223	0.600092452899018	0.453399343717579
ebi-a-GCST90027717	finngen_R12_E4_LACTONAS	Lactose intolerance, other/unspecified || id:finngen_R12_E4_LACTONAS	Gut microbiota abundance (k_Bacteria.p_Firmicutes.c_Clostridia.o_Clostridiales.f_Ruminococcaceae.g_Ruminococcaceae_noname)	Simple mode	10	-0.138127359712793	0.238252978036476	0.576305784752813
ebi-a-GCST90027717	finngen_R12_E4_LACTONAS	Lactose intolerance, other/unspecified || id:finngen_R12_E4_LACTONAS	Gut microbiota abundance (k_Bacteria.p_Firmicutes.c_Clostridia.o_Clostridiales.f_Ruminococcaceae.g_Ruminococcaceae_noname)	Weighted median	10	-0.0798185570397366	0.124805343213035	0.522468846083294
ebi-a-GCST90027717	finngen_R12_E4_LACTONAS	Lactose intolerance, other/unspecified || id:finngen_R12_E4_LACTONAS	Gut microbiota abundance (k_Bacteria.p_Firmicutes.c_Clostridia.o_Clostridiales.f_Ruminococcaceae.g_Ruminococcaceae_noname)	Weighted mode	10	-0.106543220802929	0.225245073537133	0.647467227173386
ebi-a-GCST90027718	finngen_R12_E4_LACTONAS	Lactose intolerance, other/unspecified || id:finngen_R12_E4_LACTONAS	Gut microbiota abundance (k_Bacteria.p_Firmicutes.c_Clostridia.o_Clostridiales.f_Ruminococcaceae.g_Ruminococcus)	Inverse variance weighted	10	-0.160335825428542	0.183384683085414	0.381947189239745
ebi-a-GCST90027718	finngen_R12_E4_LACTONAS	Lactose intolerance, other/unspecified || id:finngen_R12_E4_LACTONAS	Gut microbiota abundance (k_Bacteria.p_Firmicutes.c_Clostridia.o_Clostridiales.f_Ruminococcaceae.g_Ruminococcus)	MR Egger	10	-1.50668912035639	1.01475712292311	0.175901569764874
ebi-a-GCST90027718	finngen_R12_E4_LACTONAS	Lactose intolerance, other/unspecified || id:finngen_R12_E4_LACTONAS	Gut microbiota abundance (k_Bacteria.p_Firmicutes.c_Clostridia.o_Clostridiales.f_Ruminococcaceae.g_Ruminococcus)	Simple mode	10	-0.163993895393989	0.393348169152712	0.686506828133261
ebi-a-GCST90027718	finngen_R12_E4_LACTONAS	Lactose intolerance, other/unspecified || id:finngen_R12_E4_LACTONAS	Gut microbiota abundance (k_Bacteria.p_Firmicutes.c_Clostridia.o_Clostridiales.f_Ruminococcaceae.g_Ruminococcus)	Weighted median	10	-0.285467493706884	0.2223506900543	0.199190415211909
ebi-a-GCST90027718	finngen_R12_E4_LACTONAS	Lactose intolerance, other/unspecified || id:finngen_R12_E4_LACTONAS	Gut microbiota abundance (k_Bacteria.p_Firmicutes.c_Clostridia.o_Clostridiales.f_Ruminococcaceae.g_Ruminococcus)	Weighted mode	10	-0.291094856242266	0.356113033627758	0.434791909356288
ebi-a-GCST90027719	finngen_R12_E4_LACTONAS	Lactose intolerance, other/unspecified || id:finngen_R12_E4_LACTONAS	Gut microbiota abundance (k_Bacteria.p_Firmicutes.c_Clostridia.o_Clostridiales.f_Ruminococcaceae.g_Subdoligranulum)	Inverse variance weighted	14	0.351455962862821	0.158041479224666	0.0261604888552722
ebi-a-GCST90027719	finngen_R12_E4_LACTONAS	Lactose intolerance, other/unspecified || id:finngen_R12_E4_LACTONAS	Gut microbiota abundance (k_Bacteria.p_Firmicutes.c_Clostridia.o_Clostridiales.f_Ruminococcaceae.g_Subdoligranulum)	MR Egger	14	0.017654784421199	0.808711920369936	0.982941774492271
ebi-a-GCST90027719	finngen_R12_E4_LACTONAS	Lactose intolerance, other/unspecified || id:finngen_R12_E4_LACTONAS	Gut microbiota abundance (k_Bacteria.p_Firmicutes.c_Clostridia.o_Clostridiales.f_Ruminococcaceae.g_Subdoligranulum)	Simple mode	14	0.270250531519589	0.393426927071835	0.504206633838419
ebi-a-GCST90027719	finngen_R12_E4_LACTONAS	Lactose intolerance, other/unspecified || id:finngen_R12_E4_LACTONAS	Gut microbiota abundance (k_Bacteria.p_Firmicutes.c_Clostridia.o_Clostridiales.f_Ruminococcaceae.g_Subdoligranulum)	Weighted median	14	0.27428183633338	0.218927983760625	0.210263773018312
ebi-a-GCST90027719	finngen_R12_E4_LACTONAS	Lactose intolerance, other/unspecified || id:finngen_R12_E4_LACTONAS	Gut microbiota abundance (k_Bacteria.p_Firmicutes.c_Clostridia.o_Clostridiales.f_Ruminococcaceae.g_Subdoligranulum)	Weighted mode	14	0.300636328055526	0.353960516858605	0.411055351453791
ebi-a-GCST90027720	finngen_R12_E4_LACTONAS	Lactose intolerance, other/unspecified || id:finngen_R12_E4_LACTONAS	Gut microbiota abundance (k_Bacteria.p_Firmicutes.c_Erysipelotrichia.o_Erysipelotrichales.f_Erysipelotrichaceae.g_Erysipelotrichaceae_noname)	Inverse variance weighted	13	-0.0549081273345481	0.0989373745014479	0.578909285965316
ebi-a-GCST90027720	finngen_R12_E4_LACTONAS	Lactose intolerance, other/unspecified || id:finngen_R12_E4_LACTONAS	Gut microbiota abundance (k_Bacteria.p_Firmicutes.c_Erysipelotrichia.o_Erysipelotrichales.f_Erysipelotrichaceae.g_Erysipelotrichaceae_noname)	MR Egger	13	-0.287730594195415	0.487181871431738	0.566723337375518
ebi-a-GCST90027720	finngen_R12_E4_LACTONAS	Lactose intolerance, other/unspecified || id:finngen_R12_E4_LACTONAS	Gut microbiota abundance (k_Bacteria.p_Firmicutes.c_Erysipelotrichia.o_Erysipelotrichales.f_Erysipelotrichaceae.g_Erysipelotrichaceae_noname)	Simple mode	13	-0.174659430841609	0.224796671316911	0.45222332528517
ebi-a-GCST90027720	finngen_R12_E4_LACTONAS	Lactose intolerance, other/unspecified || id:finngen_R12_E4_LACTONAS	Gut microbiota abundance (k_Bacteria.p_Firmicutes.c_Erysipelotrichia.o_Erysipelotrichales.f_Erysipelotrichaceae.g_Erysipelotrichaceae_noname)	Weighted median	13	-0.134109611509278	0.131895529441009	0.309254941558857
ebi-a-GCST90027720	finngen_R12_E4_LACTONAS	Lactose intolerance, other/unspecified || id:finngen_R12_E4_LACTONAS	Gut microbiota abundance (k_Bacteria.p_Firmicutes.c_Erysipelotrichia.o_Erysipelotrichales.f_Erysipelotrichaceae.g_Erysipelotrichaceae_noname)	Weighted mode	13	-0.168334402620976	0.198663665024709	0.413389986506757
ebi-a-GCST90027721	finngen_R12_E4_LACTONAS	Lactose intolerance, other/unspecified || id:finngen_R12_E4_LACTONAS	Gut microbiota abundance (k_Bacteria.p_Firmicutes.c_Erysipelotrichia.o_Erysipelotrichales.f_Erysipelotrichaceae.g_Holdemania)	Wald ratio	1	-0.0680021371044873	0.399296206639535	0.864770285904749
ebi-a-GCST90027722	finngen_R12_E4_LACTONAS	Lactose intolerance, other/unspecified || id:finngen_R12_E4_LACTONAS	Gut microbiota abundance (k_Bacteria.p_Firmicutes.c_Negativicutes.o_Selenomonadales.f_Acidaminococcaceae.g_Phascolarctobacterium)	Inverse variance weighted	9	-0.191074103569179	0.105192799700575	0.0693062633838002
ebi-a-GCST90027722	finngen_R12_E4_LACTONAS	Lactose intolerance, other/unspecified || id:finngen_R12_E4_LACTONAS	Gut microbiota abundance (k_Bacteria.p_Firmicutes.c_Negativicutes.o_Selenomonadales.f_Acidaminococcaceae.g_Phascolarctobacterium)	MR Egger	9	0.365677930616802	0.360063187051994	0.343633218943568
ebi-a-GCST90027722	finngen_R12_E4_LACTONAS	Lactose intolerance, other/unspecified || id:finngen_R12_E4_LACTONAS	Gut microbiota abundance (k_Bacteria.p_Firmicutes.c_Negativicutes.o_Selenomonadales.f_Acidaminococcaceae.g_Phascolarctobacterium)	Simple mode	9	-0.351653232072677	0.224965721265871	0.156646700921238
ebi-a-GCST90027722	finngen_R12_E4_LACTONAS	Lactose intolerance, other/unspecified || id:finngen_R12_E4_LACTONAS	Gut microbiota abundance (k_Bacteria.p_Firmicutes.c_Negativicutes.o_Selenomonadales.f_Acidaminococcaceae.g_Phascolarctobacterium)	Weighted median	9	-0.27651835919436	0.132974625159446	0.0375730569317098
ebi-a-GCST90027722	finngen_R12_E4_LACTONAS	Lactose intolerance, other/unspecified || id:finngen_R12_E4_LACTONAS	Gut microbiota abundance (k_Bacteria.p_Firmicutes.c_Negativicutes.o_Selenomonadales.f_Acidaminococcaceae.g_Phascolarctobacterium)	Weighted mode	9	-0.339428442041707	0.22948206723148	0.177374017946167
ebi-a-GCST90027723	finngen_R12_E4_LACTONAS	Lactose intolerance, other/unspecified || id:finngen_R12_E4_LACTONAS	Gut microbiota abundance (k_Bacteria.p_Firmicutes.c_Negativicutes.o_Selenomonadales.f_Veillonellaceae.g_Dialister)	Inverse variance weighted	6	0.126954207072185	0.179486090969718	0.479367275290911
ebi-a-GCST90027723	finngen_R12_E4_LACTONAS	Lactose intolerance, other/unspecified || id:finngen_R12_E4_LACTONAS	Gut microbiota abundance (k_Bacteria.p_Firmicutes.c_Negativicutes.o_Selenomonadales.f_Veillonellaceae.g_Dialister)	MR Egger	6	-0.505146314122386	1.18560303642283	0.691985772015059
ebi-a-GCST90027723	finngen_R12_E4_LACTONAS	Lactose intolerance, other/unspecified || id:finngen_R12_E4_LACTONAS	Gut microbiota abundance (k_Bacteria.p_Firmicutes.c_Negativicutes.o_Selenomonadales.f_Veillonellaceae.g_Dialister)	Simple mode	6	0.00872746878035535	0.290294393100377	0.97717898211762
ebi-a-GCST90027723	finngen_R12_E4_LACTONAS	Lactose intolerance, other/unspecified || id:finngen_R12_E4_LACTONAS	Gut microbiota abundance (k_Bacteria.p_Firmicutes.c_Negativicutes.o_Selenomonadales.f_Veillonellaceae.g_Dialister)	Weighted median	6	0.00710013260547854	0.206689968938087	0.972596772609919
ebi-a-GCST90027723	finngen_R12_E4_LACTONAS	Lactose intolerance, other/unspecified || id:finngen_R12_E4_LACTONAS	Gut microbiota abundance (k_Bacteria.p_Firmicutes.c_Negativicutes.o_Selenomonadales.f_Veillonellaceae.g_Dialister)	Weighted mode	6	0.00436761229594396	0.278282743043281	0.988084829470057
ebi-a-GCST90027724	finngen_R12_E4_LACTONAS	Lactose intolerance, other/unspecified || id:finngen_R12_E4_LACTONAS	Gut microbiota abundance (k_Bacteria.p_Firmicutes.c_Negativicutes.o_Selenomonadales.f_Veillonellaceae.g_Veillonella)	Inverse variance weighted	7	0.202836659890415	0.117132679440434	0.0833300340489873
ebi-a-GCST90027724	finngen_R12_E4_LACTONAS	Lactose intolerance, other/unspecified || id:finngen_R12_E4_LACTONAS	Gut microbiota abundance (k_Bacteria.p_Firmicutes.c_Negativicutes.o_Selenomonadales.f_Veillonellaceae.g_Veillonella)	MR Egger	7	0.177066205409714	0.480131546900016	0.727387175977016
ebi-a-GCST90027724	finngen_R12_E4_LACTONAS	Lactose intolerance, other/unspecified || id:finngen_R12_E4_LACTONAS	Gut microbiota abundance (k_Bacteria.p_Firmicutes.c_Negativicutes.o_Selenomonadales.f_Veillonellaceae.g_Veillonella)	Simple mode	7	0.345417805542127	0.21257533002819	0.155305220307217
ebi-a-GCST90027724	finngen_R12_E4_LACTONAS	Lactose intolerance, other/unspecified || id:finngen_R12_E4_LACTONAS	Gut microbiota abundance (k_Bacteria.p_Firmicutes.c_Negativicutes.o_Selenomonadales.f_Veillonellaceae.g_Veillonella)	Weighted median	7	0.297051152123168	0.148355196800587	0.0452528081606421
ebi-a-GCST90027724	finngen_R12_E4_LACTONAS	Lactose intolerance, other/unspecified || id:finngen_R12_E4_LACTONAS	Gut microbiota abundance (k_Bacteria.p_Firmicutes.c_Negativicutes.o_Selenomonadales.f_Veillonellaceae.g_Veillonella)	Weighted mode	7	0.344483268658593	0.219267403592316	0.167224086893557
ebi-a-GCST90027725	finngen_R12_E4_LACTONAS	Lactose intolerance, other/unspecified || id:finngen_R12_E4_LACTONAS	Gut microbiota abundance (k_Bacteria.p_Proteobacteria.c_Betaproteobacteria.o_Burkholderiales.f_Burkholderiales_noname.g_Burkholderiales_noname)	Inverse variance weighted	13	-0.10422493181174	0.103783630273414	0.315257100639605
ebi-a-GCST90027725	finngen_R12_E4_LACTONAS	Lactose intolerance, other/unspecified || id:finngen_R12_E4_LACTONAS	Gut microbiota abundance (k_Bacteria.p_Proteobacteria.c_Betaproteobacteria.o_Burkholderiales.f_Burkholderiales_noname.g_Burkholderiales_noname)	MR Egger	13	-0.950562430539855	0.571465505227039	0.124435192573958
ebi-a-GCST90027725	finngen_R12_E4_LACTONAS	Lactose intolerance, other/unspecified || id:finngen_R12_E4_LACTONAS	Gut microbiota abundance (k_Bacteria.p_Proteobacteria.c_Betaproteobacteria.o_Burkholderiales.f_Burkholderiales_noname.g_Burkholderiales_noname)	Simple mode	13	-0.21929940415516	0.232905656476562	0.364977151670093
ebi-a-GCST90027725	finngen_R12_E4_LACTONAS	Lactose intolerance, other/unspecified || id:finngen_R12_E4_LACTONAS	Gut microbiota abundance (k_Bacteria.p_Proteobacteria.c_Betaproteobacteria.o_Burkholderiales.f_Burkholderiales_noname.g_Burkholderiales_noname)	Weighted median	13	-0.155800072990512	0.139425462098422	0.26380475491109
ebi-a-GCST90027725	finngen_R12_E4_LACTONAS	Lactose intolerance, other/unspecified || id:finngen_R12_E4_LACTONAS	Gut microbiota abundance (k_Bacteria.p_Proteobacteria.c_Betaproteobacteria.o_Burkholderiales.f_Burkholderiales_noname.g_Burkholderiales_noname)	Weighted mode	13	-0.214319121400079	0.188813159392891	0.278503488942867
ebi-a-GCST90027726	finngen_R12_E4_LACTONAS	Lactose intolerance, other/unspecified || id:finngen_R12_E4_LACTONAS	Gut microbiota abundance (k_Bacteria.p_Proteobacteria.c_Betaproteobacteria.o_Burkholderiales.f_Oxalobacteraceae.g_Oxalobacter)	Inverse variance weighted	11	0.213504774501965	0.118031610078153	0.0704699698486409
ebi-a-GCST90027726	finngen_R12_E4_LACTONAS	Lactose intolerance, other/unspecified || id:finngen_R12_E4_LACTONAS	Gut microbiota abundance (k_Bacteria.p_Proteobacteria.c_Betaproteobacteria.o_Burkholderiales.f_Oxalobacteraceae.g_Oxalobacter)	MR Egger	11	0.134676338619472	0.855213082269809	0.878345381510893
ebi-a-GCST90027726	finngen_R12_E4_LACTONAS	Lactose intolerance, other/unspecified || id:finngen_R12_E4_LACTONAS	Gut microbiota abundance (k_Bacteria.p_Proteobacteria.c_Betaproteobacteria.o_Burkholderiales.f_Oxalobacteraceae.g_Oxalobacter)	Simple mode	11	0.206645732333061	0.274497669936652	0.468912967290722
ebi-a-GCST90027726	finngen_R12_E4_LACTONAS	Lactose intolerance, other/unspecified || id:finngen_R12_E4_LACTONAS	Gut microbiota abundance (k_Bacteria.p_Proteobacteria.c_Betaproteobacteria.o_Burkholderiales.f_Oxalobacteraceae.g_Oxalobacter)	Weighted median	11	0.198336846876009	0.152971098732091	0.194781184624543
ebi-a-GCST90027726	finngen_R12_E4_LACTONAS	Lactose intolerance, other/unspecified || id:finngen_R12_E4_LACTONAS	Gut microbiota abundance (k_Bacteria.p_Proteobacteria.c_Betaproteobacteria.o_Burkholderiales.f_Oxalobacteraceae.g_Oxalobacter)	Weighted mode	11	0.231645071379958	0.255993962343887	0.386807865127442
ebi-a-GCST90027727	finngen_R12_E4_LACTONAS	Lactose intolerance, other/unspecified || id:finngen_R12_E4_LACTONAS	Gut microbiota abundance (k_Bacteria.p_Proteobacteria.c_Betaproteobacteria.o_Burkholderiales.f_Sutterellaceae.g_Parasutterella)	Inverse variance weighted	13	-0.015132455585496	0.13510498399582	0.910819313843391
ebi-a-GCST90027727	finngen_R12_E4_LACTONAS	Lactose intolerance, other/unspecified || id:finngen_R12_E4_LACTONAS	Gut microbiota abundance (k_Bacteria.p_Proteobacteria.c_Betaproteobacteria.o_Burkholderiales.f_Sutterellaceae.g_Parasutterella)	MR Egger	13	0.582549026756847	0.5858956416216	0.341451491879062
ebi-a-GCST90027727	finngen_R12_E4_LACTONAS	Lactose intolerance, other/unspecified || id:finngen_R12_E4_LACTONAS	Gut microbiota abundance (k_Bacteria.p_Proteobacteria.c_Betaproteobacteria.o_Burkholderiales.f_Sutterellaceae.g_Parasutterella)	Simple mode	13	0.142463997155101	0.262318235009019	0.597007500018848
ebi-a-GCST90027727	finngen_R12_E4_LACTONAS	Lactose intolerance, other/unspecified || id:finngen_R12_E4_LACTONAS	Gut microbiota abundance (k_Bacteria.p_Proteobacteria.c_Betaproteobacteria.o_Burkholderiales.f_Sutterellaceae.g_Parasutterella)	Weighted median	13	0.130788450972352	0.165563992734988	0.429552824767915
ebi-a-GCST90027727	finngen_R12_E4_LACTONAS	Lactose intolerance, other/unspecified || id:finngen_R12_E4_LACTONAS	Gut microbiota abundance (k_Bacteria.p_Proteobacteria.c_Betaproteobacteria.o_Burkholderiales.f_Sutterellaceae.g_Parasutterella)	Weighted mode	13	0.180031840107134	0.257044897592032	0.497038844639359
ebi-a-GCST90027728	finngen_R12_E4_LACTONAS	Lactose intolerance, other/unspecified || id:finngen_R12_E4_LACTONAS	Gut microbiota abundance (k_Bacteria.p_Proteobacteria.c_Betaproteobacteria.o_Burkholderiales.f_Sutterellaceae.g_Sutterellaceae_unclassified)	Inverse variance weighted	6	-0.0219839516355434	0.161312823126741	0.891598757451751
ebi-a-GCST90027728	finngen_R12_E4_LACTONAS	Lactose intolerance, other/unspecified || id:finngen_R12_E4_LACTONAS	Gut microbiota abundance (k_Bacteria.p_Proteobacteria.c_Betaproteobacteria.o_Burkholderiales.f_Sutterellaceae.g_Sutterellaceae_unclassified)	MR Egger	6	0.115733494009349	0.694478607089053	0.875731879323512
ebi-a-GCST90027728	finngen_R12_E4_LACTONAS	Lactose intolerance, other/unspecified || id:finngen_R12_E4_LACTONAS	Gut microbiota abundance (k_Bacteria.p_Proteobacteria.c_Betaproteobacteria.o_Burkholderiales.f_Sutterellaceae.g_Sutterellaceae_unclassified)	Simple mode	6	-0.039131541069529	0.294041419793702	0.899318944224944
ebi-a-GCST90027728	finngen_R12_E4_LACTONAS	Lactose intolerance, other/unspecified || id:finngen_R12_E4_LACTONAS	Gut microbiota abundance (k_Bacteria.p_Proteobacteria.c_Betaproteobacteria.o_Burkholderiales.f_Sutterellaceae.g_Sutterellaceae_unclassified)	Weighted median	6	-0.0351522999611439	0.200537734450156	0.86085161032443
ebi-a-GCST90027728	finngen_R12_E4_LACTONAS	Lactose intolerance, other/unspecified || id:finngen_R12_E4_LACTONAS	Gut microbiota abundance (k_Bacteria.p_Proteobacteria.c_Betaproteobacteria.o_Burkholderiales.f_Sutterellaceae.g_Sutterellaceae_unclassified)	Weighted mode	6	-0.0282049606865037	0.279143259137175	0.923444446229438
ebi-a-GCST90027729	finngen_R12_E4_LACTONAS	Lactose intolerance, other/unspecified || id:finngen_R12_E4_LACTONAS	Gut microbiota abundance (k_Bacteria.p_Proteobacteria.c_Betaproteobacteria.o_Burkholderiales.f_Sutterellaceae.g_Sutterella)	Inverse variance weighted	5	0.310517243516587	0.251134769454639	0.216288887943807
ebi-a-GCST90027729	finngen_R12_E4_LACTONAS	Lactose intolerance, other/unspecified || id:finngen_R12_E4_LACTONAS	Gut microbiota abundance (k_Bacteria.p_Proteobacteria.c_Betaproteobacteria.o_Burkholderiales.f_Sutterellaceae.g_Sutterella)	MR Egger	5	-2.10267737822021	1.52871690281406	0.262700958620481
ebi-a-GCST90027729	finngen_R12_E4_LACTONAS	Lactose intolerance, other/unspecified || id:finngen_R12_E4_LACTONAS	Gut microbiota abundance (k_Bacteria.p_Proteobacteria.c_Betaproteobacteria.o_Burkholderiales.f_Sutterellaceae.g_Sutterella)	Simple mode	5	0.204860909571075	0.432358116738053	0.660330664314813
ebi-a-GCST90027729	finngen_R12_E4_LACTONAS	Lactose intolerance, other/unspecified || id:finngen_R12_E4_LACTONAS	Gut microbiota abundance (k_Bacteria.p_Proteobacteria.c_Betaproteobacteria.o_Burkholderiales.f_Sutterellaceae.g_Sutterella)	Weighted median	5	0.203306436290354	0.300231787937369	0.498301318985081
ebi-a-GCST90027729	finngen_R12_E4_LACTONAS	Lactose intolerance, other/unspecified || id:finngen_R12_E4_LACTONAS	Gut microbiota abundance (k_Bacteria.p_Proteobacteria.c_Betaproteobacteria.o_Burkholderiales.f_Sutterellaceae.g_Sutterella)	Weighted mode	5	0.167576171523175	0.37777233052139	0.680276516314996
ebi-a-GCST90027730	finngen_R12_E4_LACTONAS	Lactose intolerance, other/unspecified || id:finngen_R12_E4_LACTONAS	Gut microbiota abundance (k_Bacteria.p_Proteobacteria.c_Deltaproteobacteria.o_Desulfovibrionales.f_Desulfovibrionaceae.g_Bilophila)	Inverse variance weighted	8	0.393625438577792	0.197752420484339	0.0465363038123866
ebi-a-GCST90027730	finngen_R12_E4_LACTONAS	Lactose intolerance, other/unspecified || id:finngen_R12_E4_LACTONAS	Gut microbiota abundance (k_Bacteria.p_Proteobacteria.c_Deltaproteobacteria.o_Desulfovibrionales.f_Desulfovibrionaceae.g_Bilophila)	MR Egger	8	1.20212560049135	1.11465000044761	0.322256897310298
ebi-a-GCST90027730	finngen_R12_E4_LACTONAS	Lactose intolerance, other/unspecified || id:finngen_R12_E4_LACTONAS	Gut microbiota abundance (k_Bacteria.p_Proteobacteria.c_Deltaproteobacteria.o_Desulfovibrionales.f_Desulfovibrionaceae.g_Bilophila)	Simple mode	8	0.0140431677284256	0.460248964015436	0.976510361170987
ebi-a-GCST90027730	finngen_R12_E4_LACTONAS	Lactose intolerance, other/unspecified || id:finngen_R12_E4_LACTONAS	Gut microbiota abundance (k_Bacteria.p_Proteobacteria.c_Deltaproteobacteria.o_Desulfovibrionales.f_Desulfovibrionaceae.g_Bilophila)	Weighted median	8	0.1916060590025	0.27702257125353	0.48914944980227
ebi-a-GCST90027730	finngen_R12_E4_LACTONAS	Lactose intolerance, other/unspecified || id:finngen_R12_E4_LACTONAS	Gut microbiota abundance (k_Bacteria.p_Proteobacteria.c_Deltaproteobacteria.o_Desulfovibrionales.f_Desulfovibrionaceae.g_Bilophila)	Weighted mode	8	-0.0221568705271558	0.432039715686778	0.960531708240844
ebi-a-GCST90027731	finngen_R12_E4_LACTONAS	Lactose intolerance, other/unspecified || id:finngen_R12_E4_LACTONAS	Gut microbiota abundance (k_Bacteria.p_Proteobacteria.c_Deltaproteobacteria.o_Desulfovibrionales.f_Desulfovibrionaceae.g_Desulfovibrio)	Inverse variance weighted	2	0.211436914395551	0.302030287089133	0.483894814380252
ebi-a-GCST90027732	finngen_R12_E4_LACTONAS	Lactose intolerance, other/unspecified || id:finngen_R12_E4_LACTONAS	Gut microbiota abundance (k_Bacteria.p_Proteobacteria.c_Gammaproteobacteria.o_Enterobacteriales.f_Enterobacteriaceae.g_Escherichia)	Inverse variance weighted	9	-0.241957833133192	0.17649968372816	0.170415994073286
ebi-a-GCST90027732	finngen_R12_E4_LACTONAS	Lactose intolerance, other/unspecified || id:finngen_R12_E4_LACTONAS	Gut microbiota abundance (k_Bacteria.p_Proteobacteria.c_Gammaproteobacteria.o_Enterobacteriales.f_Enterobacteriaceae.g_Escherichia)	MR Egger	9	-0.255334651688397	0.536934718140273	0.648882795753455
ebi-a-GCST90027732	finngen_R12_E4_LACTONAS	Lactose intolerance, other/unspecified || id:finngen_R12_E4_LACTONAS	Gut microbiota abundance (k_Bacteria.p_Proteobacteria.c_Gammaproteobacteria.o_Enterobacteriales.f_Enterobacteriaceae.g_Escherichia)	Simple mode	9	-0.221484217339974	0.37674721474391	0.572825766045867
ebi-a-GCST90027732	finngen_R12_E4_LACTONAS	Lactose intolerance, other/unspecified || id:finngen_R12_E4_LACTONAS	Gut microbiota abundance (k_Bacteria.p_Proteobacteria.c_Gammaproteobacteria.o_Enterobacteriales.f_Enterobacteriaceae.g_Escherichia)	Weighted median	9	-0.175068220169183	0.230513603620296	0.447571314305612
ebi-a-GCST90027732	finngen_R12_E4_LACTONAS	Lactose intolerance, other/unspecified || id:finngen_R12_E4_LACTONAS	Gut microbiota abundance (k_Bacteria.p_Proteobacteria.c_Gammaproteobacteria.o_Enterobacteriales.f_Enterobacteriaceae.g_Escherichia)	Weighted mode	9	-0.225813255339022	0.36182383627646	0.549941988087032
ebi-a-GCST90027733	finngen_R12_E4_LACTONAS	Lactose intolerance, other/unspecified || id:finngen_R12_E4_LACTONAS	Gut microbiota abundance (k_Bacteria.p_Proteobacteria.c_Gammaproteobacteria.o_Pasteurellales.f_Pasteurellaceae.g_Haemophilus)	Inverse variance weighted	5	0.314268352625423	0.221263950514776	0.155510939750829
ebi-a-GCST90027733	finngen_R12_E4_LACTONAS	Lactose intolerance, other/unspecified || id:finngen_R12_E4_LACTONAS	Gut microbiota abundance (k_Bacteria.p_Proteobacteria.c_Gammaproteobacteria.o_Pasteurellales.f_Pasteurellaceae.g_Haemophilus)	MR Egger	5	2.39239190089034	1.7007130594114	0.254212523673992
ebi-a-GCST90027733	finngen_R12_E4_LACTONAS	Lactose intolerance, other/unspecified || id:finngen_R12_E4_LACTONAS	Gut microbiota abundance (k_Bacteria.p_Proteobacteria.c_Gammaproteobacteria.o_Pasteurellales.f_Pasteurellaceae.g_Haemophilus)	Simple mode	5	0.602290202460851	0.361559769641043	0.171080551077876
ebi-a-GCST90027733	finngen_R12_E4_LACTONAS	Lactose intolerance, other/unspecified || id:finngen_R12_E4_LACTONAS	Gut microbiota abundance (k_Bacteria.p_Proteobacteria.c_Gammaproteobacteria.o_Pasteurellales.f_Pasteurellaceae.g_Haemophilus)	Weighted median	5	0.358923709403323	0.22799646507113	0.115429386122703
ebi-a-GCST90027733	finngen_R12_E4_LACTONAS	Lactose intolerance, other/unspecified || id:finngen_R12_E4_LACTONAS	Gut microbiota abundance (k_Bacteria.p_Proteobacteria.c_Gammaproteobacteria.o_Pasteurellales.f_Pasteurellaceae.g_Haemophilus)	Weighted mode	5	0.602290202460851	0.389899211185689	0.19729702496532
ebi-a-GCST90027734	finngen_R12_E4_LACTONAS	Lactose intolerance, other/unspecified || id:finngen_R12_E4_LACTONAS	Gut microbiota abundance (k_Bacteria.p_Verrucomicrobia.c_Verrucomicrobiae.o_Verrucomicrobiales.f_Verrucomicrobiaceae.g_Akkermansia)	Inverse variance weighted	15	0.172904254762146	0.128953835610764	0.179977961986093
ebi-a-GCST90027734	finngen_R12_E4_LACTONAS	Lactose intolerance, other/unspecified || id:finngen_R12_E4_LACTONAS	Gut microbiota abundance (k_Bacteria.p_Verrucomicrobia.c_Verrucomicrobiae.o_Verrucomicrobiales.f_Verrucomicrobiaceae.g_Akkermansia)	MR Egger	15	1.15455635066834	0.633753951019881	0.0915695518820769
ebi-a-GCST90027734	finngen_R12_E4_LACTONAS	Lactose intolerance, other/unspecified || id:finngen_R12_E4_LACTONAS	Gut microbiota abundance (k_Bacteria.p_Verrucomicrobia.c_Verrucomicrobiae.o_Verrucomicrobiales.f_Verrucomicrobiaceae.g_Akkermansia)	Simple mode	15	0.180353126810044	0.308000513030158	0.567490346787286
ebi-a-GCST90027734	finngen_R12_E4_LACTONAS	Lactose intolerance, other/unspecified || id:finngen_R12_E4_LACTONAS	Gut microbiota abundance (k_Bacteria.p_Verrucomicrobia.c_Verrucomicrobiae.o_Verrucomicrobiales.f_Verrucomicrobiaceae.g_Akkermansia)	Weighted median	15	0.185367563213887	0.179747974742462	0.302417171599002
ebi-a-GCST90027734	finngen_R12_E4_LACTONAS	Lactose intolerance, other/unspecified || id:finngen_R12_E4_LACTONAS	Gut microbiota abundance (k_Bacteria.p_Verrucomicrobia.c_Verrucomicrobiae.o_Verrucomicrobiales.f_Verrucomicrobiaceae.g_Akkermansia)	Weighted mode	15	0.110350306949872	0.317076077035846	0.73299906593669
ebi-a-GCST90027735	finngen_R12_E4_LACTONAS	Lactose intolerance, other/unspecified || id:finngen_R12_E4_LACTONAS	Gut microbiota abundance (k_Bacteria.p_Actinobacteria.c_Actinobacteria.o_Actinomycetales)	Inverse variance weighted	3	-0.219696406319087	0.270267382502613	0.416283772418433
[truncated: 589 more rows]
