# Supplementary material for: Causal interplay between lactose intolerance and gut microbiota: a combined bidirectional Mendelian randomization and in vivo validation study
Source: Front Nutr. 2026 Jun 1;13:1803337. doi: 10.3389/fnut.2026.1803337 (PMC13265576; doi:10.3389/fnut.2026.1803337)
Supplement: Supplementary file 1 [file Data_Sheet_1.zip › supplementary materials/Forward/06.mr analysis results_1with OR value.csv]

id.exposure	id.outcome	outcome	exposure	method	nsnp	b	se	pval	lo_ci	up_ci	or	or_lci95	or_uci95
ebi-a-GCST90027446	finngen_R12_E4_LACTONAS	Lactose intolerance, other/unspecified || id:finngen_R12_E4_LACTONAS	Gut bacterial pathway abundance (ANAEROFRUCAT.PWY..homolactic.fermentation)	Inverse variance weighted	5	-0.0385861442705685	0.342736730253218	0.910361591414109	-0.710350135566877	0.63317784702574	0.962148817561674	0.491472085474208	1.88358682923388
ebi-a-GCST90027446	finngen_R12_E4_LACTONAS	Lactose intolerance, other/unspecified || id:finngen_R12_E4_LACTONAS	Gut bacterial pathway abundance (ANAEROFRUCAT.PWY..homolactic.fermentation)	MR Egger	5	-0.473688013880503	1.61981542544584	0.789013943571782	-3.64852624775435	2.70115021999335	0.622701496488902	0.0260294615026909	14.8968565365608
ebi-a-GCST90027446	finngen_R12_E4_LACTONAS	Lactose intolerance, other/unspecified || id:finngen_R12_E4_LACTONAS	Gut bacterial pathway abundance (ANAEROFRUCAT.PWY..homolactic.fermentation)	Simple mode	5	-0.24607427325177	0.561440799090371	0.683806555751105	-1.3464982394689	0.854349692965357	0.781864151175891	0.260149649260004	2.34984576236359
ebi-a-GCST90027446	finngen_R12_E4_LACTONAS	Lactose intolerance, other/unspecified || id:finngen_R12_E4_LACTONAS	Gut bacterial pathway abundance (ANAEROFRUCAT.PWY..homolactic.fermentation)	Weighted median	5	-0.187366289515985	0.366563605406417	0.609251179153719	-0.905830956112562	0.531098377080593	0.829139975476281	0.404205868177799	1.70079940212646
ebi-a-GCST90027446	finngen_R12_E4_LACTONAS	Lactose intolerance, other/unspecified || id:finngen_R12_E4_LACTONAS	Gut bacterial pathway abundance (ANAEROFRUCAT.PWY..homolactic.fermentation)	Weighted mode	5	-0.144066048069103	0.5417176339292	0.803428061529013	-1.20583261057033	0.917700514432129	0.865830559733996	0.299442576637078	2.50352694192139
ebi-a-GCST90027447	finngen_R12_E4_LACTONAS	Lactose intolerance, other/unspecified || id:finngen_R12_E4_LACTONAS	Gut bacterial pathway abundance (ANAGLYCOLYSIS.PWY..glycolysis.III..from.glucose.)	Inverse variance weighted	12	-0.0380259437097546	0.223067651309109	0.864641931467756	-0.475238540275608	0.399186652856099	0.962687964870071	0.621736729523932	1.49061181959655
ebi-a-GCST90027447	finngen_R12_E4_LACTONAS	Lactose intolerance, other/unspecified || id:finngen_R12_E4_LACTONAS	Gut bacterial pathway abundance (ANAGLYCOLYSIS.PWY..glycolysis.III..from.glucose.)	MR Egger	12	-0.513936572840197	0.678659445286979	0.466349885577291	-1.84410908560268	0.816235939922282	0.598136330948281	0.158166170656396	2.26196960396476
ebi-a-GCST90027447	finngen_R12_E4_LACTONAS	Lactose intolerance, other/unspecified || id:finngen_R12_E4_LACTONAS	Gut bacterial pathway abundance (ANAGLYCOLYSIS.PWY..glycolysis.III..from.glucose.)	Simple mode	12	-0.0811149421323507	0.430525366043219	0.85398676817795	-0.924944659577059	0.762714775312358	0.92208769862691	0.396553363898646	2.14408904667969
ebi-a-GCST90027447	finngen_R12_E4_LACTONAS	Lactose intolerance, other/unspecified || id:finngen_R12_E4_LACTONAS	Gut bacterial pathway abundance (ANAGLYCOLYSIS.PWY..glycolysis.III..from.glucose.)	Weighted median	12	-0.0179107490618344	0.255004490995574	0.944005029572113	-0.51771955141316	0.481898053289491	0.982248695063799	0.595877868575366	1.61914471041058
ebi-a-GCST90027447	finngen_R12_E4_LACTONAS	Lactose intolerance, other/unspecified || id:finngen_R12_E4_LACTONAS	Gut bacterial pathway abundance (ANAGLYCOLYSIS.PWY..glycolysis.III..from.glucose.)	Weighted mode	12	-0.154235827147911	0.352455161711643	0.670141330853571	-0.845047944102732	0.536576289806909	0.857069876832238	0.429536763962318	1.71014179786871
ebi-a-GCST90027448	finngen_R12_E4_LACTONAS	Lactose intolerance, other/unspecified || id:finngen_R12_E4_LACTONAS	Gut bacterial pathway abundance (ARGDEG.PWY..superpathway.of.L.arginine..putrescine..and.4.aminobutanoate.degradation)	Wald ratio	1	-0.13450975472979	0.218167999763879	0.537536800982595	-0.562119034266993	0.293099524807414	0.874144351793034	0.569999933815336	1.34057620438114
ebi-a-GCST90027449	finngen_R12_E4_LACTONAS	Lactose intolerance, other/unspecified || id:finngen_R12_E4_LACTONAS	Gut bacterial pathway abundance (ARGORNPROST.PWY..arginine..ornithine.and.proline.interconversion)	Inverse variance weighted	8	0.111184331802263	0.125825661720738	0.376891677298845	-0.135433965170384	0.35780262877491	1.11760089725619	0.873336831673262	1.43018331558828
ebi-a-GCST90027449	finngen_R12_E4_LACTONAS	Lactose intolerance, other/unspecified || id:finngen_R12_E4_LACTONAS	Gut bacterial pathway abundance (ARGORNPROST.PWY..arginine..ornithine.and.proline.interconversion)	MR Egger	8	0.14554998463907	0.50281885466974	0.781965486977614	-0.839974970513621	1.13107493979176	1.1566755491471	0.431721329056975	3.098985933628
ebi-a-GCST90027449	finngen_R12_E4_LACTONAS	Lactose intolerance, other/unspecified || id:finngen_R12_E4_LACTONAS	Gut bacterial pathway abundance (ARGORNPROST.PWY..arginine..ornithine.and.proline.interconversion)	Simple mode	8	0.314016537420541	0.268433866104693	0.280361349391551	-0.212113840144658	0.840146914985739	1.36891237463981	0.808872610150027	2.31670731080192
ebi-a-GCST90027449	finngen_R12_E4_LACTONAS	Lactose intolerance, other/unspecified || id:finngen_R12_E4_LACTONAS	Gut bacterial pathway abundance (ARGORNPROST.PWY..arginine..ornithine.and.proline.interconversion)	Weighted median	8	0.177674468337947	0.167634311285797	0.289193184924668	-0.150888781782214	0.506237718458108	1.19443643106358	0.859943334705955	1.65903767175513
ebi-a-GCST90027449	finngen_R12_E4_LACTONAS	Lactose intolerance, other/unspecified || id:finngen_R12_E4_LACTONAS	Gut bacterial pathway abundance (ARGORNPROST.PWY..arginine..ornithine.and.proline.interconversion)	Weighted mode	8	0.32491651485702	0.258711196013285	0.249444203933103	-0.182157429329018	0.831990459043059	1.38391510480744	0.833470117445488	2.29788804328601
ebi-a-GCST90027450	finngen_R12_E4_LACTONAS	Lactose intolerance, other/unspecified || id:finngen_R12_E4_LACTONAS	Gut bacterial pathway abundance (ARO.PWY..chorismate.biosynthesis.I)	Inverse variance weighted	13	-0.053601383766005	0.180875278526869	0.766967048303812	-0.408116929678667	0.300914162146657	0.947809843601126	0.664901127601582	1.35109336160653
ebi-a-GCST90027450	finngen_R12_E4_LACTONAS	Lactose intolerance, other/unspecified || id:finngen_R12_E4_LACTONAS	Gut bacterial pathway abundance (ARO.PWY..chorismate.biosynthesis.I)	MR Egger	13	-1.02478286223626	0.600665382078064	0.116031887601397	-2.20208701110926	0.15252128663675	0.358874382127114	0.110572152080077	1.1647672558082
ebi-a-GCST90027450	finngen_R12_E4_LACTONAS	Lactose intolerance, other/unspecified || id:finngen_R12_E4_LACTONAS	Gut bacterial pathway abundance (ARO.PWY..chorismate.biosynthesis.I)	Simple mode	13	0.235808296325909	0.431498906360521	0.594747123751234	-0.609929560140712	1.08154615279253	1.26593160316424	0.543389143981285	2.94923599714971
ebi-a-GCST90027450	finngen_R12_E4_LACTONAS	Lactose intolerance, other/unspecified || id:finngen_R12_E4_LACTONAS	Gut bacterial pathway abundance (ARO.PWY..chorismate.biosynthesis.I)	Weighted median	13	-0.0613680642757861	0.231522003550472	0.790960439250763	-0.515151191234711	0.392415062683139	0.94047702007108	0.597410264594322	1.48055210581694
ebi-a-GCST90027450	finngen_R12_E4_LACTONAS	Lactose intolerance, other/unspecified || id:finngen_R12_E4_LACTONAS	Gut bacterial pathway abundance (ARO.PWY..chorismate.biosynthesis.I)	Weighted mode	13	-0.0261567962432394	0.414226563920717	0.950689807392543	-0.838040861527844	0.785727269041366	0.974182329503461	0.432557133166428	2.19400199037209
ebi-a-GCST90027451	finngen_R12_E4_LACTONAS	Lactose intolerance, other/unspecified || id:finngen_R12_E4_LACTONAS	Gut bacterial pathway abundance (ASPASN.PWY..superpathway.of.L.aspartate.and.L.asparagine.biosynthesis)	Inverse variance weighted	8	-0.352956055114652	0.266093787521149	0.184695724097609	-0.874499878656103	0.1685877684268	0.702608068729855	0.417070553413749	1.18363210781407
ebi-a-GCST90027451	finngen_R12_E4_LACTONAS	Lactose intolerance, other/unspecified || id:finngen_R12_E4_LACTONAS	Gut bacterial pathway abundance (ASPASN.PWY..superpathway.of.L.aspartate.and.L.asparagine.biosynthesis)	MR Egger	8	0.511861462253291	1.38036021901252	0.723513462115653	-2.19364456701125	3.21736749151783	1.66839395858878	0.111509602912885	24.9623200903168
ebi-a-GCST90027451	finngen_R12_E4_LACTONAS	Lactose intolerance, other/unspecified || id:finngen_R12_E4_LACTONAS	Gut bacterial pathway abundance (ASPASN.PWY..superpathway.of.L.aspartate.and.L.asparagine.biosynthesis)	Simple mode	8	0.0121247750055415	0.528879458456821	0.98234959821395	-1.02447896356983	1.04872851358091	1.01219857807023	0.358983460146751	2.85401996244778
ebi-a-GCST90027451	finngen_R12_E4_LACTONAS	Lactose intolerance, other/unspecified || id:finngen_R12_E4_LACTONAS	Gut bacterial pathway abundance (ASPASN.PWY..superpathway.of.L.aspartate.and.L.asparagine.biosynthesis)	Weighted median	8	-0.0691724103770435	0.304709865962153	0.820415395405012	-0.666403747662864	0.528058926908777	0.933165778744313	0.513552123896958	1.69563775534926
ebi-a-GCST90027451	finngen_R12_E4_LACTONAS	Lactose intolerance, other/unspecified || id:finngen_R12_E4_LACTONAS	Gut bacterial pathway abundance (ASPASN.PWY..superpathway.of.L.aspartate.and.L.asparagine.biosynthesis)	Weighted mode	8	0.00231022971344075	0.489441201085774	0.996365590339734	-0.956994524414676	0.961614983841557	1.0023129003503	0.384045392242892	2.61591772873883
ebi-a-GCST90027452	finngen_R12_E4_LACTONAS	Lactose intolerance, other/unspecified || id:finngen_R12_E4_LACTONAS	Gut bacterial pathway abundance (AST.PWY..L.arginine.degradation.II..AST.pathway.)	Inverse variance weighted	6	0.0431929994073261	0.144280051501735	0.764658382126637	-0.239595901536074	0.325981900350726	1.04413939368956	0.786945800411966	1.38539029356744
ebi-a-GCST90027452	finngen_R12_E4_LACTONAS	Lactose intolerance, other/unspecified || id:finngen_R12_E4_LACTONAS	Gut bacterial pathway abundance (AST.PWY..L.arginine.degradation.II..AST.pathway.)	MR Egger	6	1.02088553161567	0.606996995337534	0.167887616813617	-0.168828579245895	2.21059964247724	2.77565160324809	0.844653682147789	9.12118420300176
ebi-a-GCST90027452	finngen_R12_E4_LACTONAS	Lactose intolerance, other/unspecified || id:finngen_R12_E4_LACTONAS	Gut bacterial pathway abundance (AST.PWY..L.arginine.degradation.II..AST.pathway.)	Simple mode	6	-0.0129029161345509	0.248491426207645	0.960599093134795	-0.499946111501536	0.474140279232434	0.98717996961556	0.606563345619847	1.60663234837297
ebi-a-GCST90027452	finngen_R12_E4_LACTONAS	Lactose intolerance, other/unspecified || id:finngen_R12_E4_LACTONAS	Gut bacterial pathway abundance (AST.PWY..L.arginine.degradation.II..AST.pathway.)	Weighted median	6	0.00729412977062254	0.177401694946149	0.967203052173762	-0.34041319232383	0.355001451865075	1.00732079673318	0.711476285480072	1.42618272490487
ebi-a-GCST90027452	finngen_R12_E4_LACTONAS	Lactose intolerance, other/unspecified || id:finngen_R12_E4_LACTONAS	Gut bacterial pathway abundance (AST.PWY..L.arginine.degradation.II..AST.pathway.)	Weighted mode	6	0.000587080632709069	0.275739140284076	0.998383548063858	-0.53986163432408	0.541035795589498	1.00058725299827	0.582828890308453	1.71778521537046
ebi-a-GCST90027453	finngen_R12_E4_LACTONAS	Lactose intolerance, other/unspecified || id:finngen_R12_E4_LACTONAS	Gut bacterial pathway abundance (BRANCHED.CHAIN.AA.SYN.PWY..superpathway.of.branched.amino.acid.biosynthesis)	Inverse variance weighted	14	-0.187744378466588	0.147514611881309	0.203118424746255	-0.476873017753953	0.101384260820777	0.828826546068882	0.620721344879784	1.10670182221866
ebi-a-GCST90027453	finngen_R12_E4_LACTONAS	Lactose intolerance, other/unspecified || id:finngen_R12_E4_LACTONAS	Gut bacterial pathway abundance (BRANCHED.CHAIN.AA.SYN.PWY..superpathway.of.branched.amino.acid.biosynthesis)	MR Egger	14	0.122091070425164	0.632702902924248	0.850211873903269	-1.11800661930636	1.36218876015669	1.12985699365183	0.32693084314456	3.90473047395986
ebi-a-GCST90027453	finngen_R12_E4_LACTONAS	Lactose intolerance, other/unspecified || id:finngen_R12_E4_LACTONAS	Gut bacterial pathway abundance (BRANCHED.CHAIN.AA.SYN.PWY..superpathway.of.branched.amino.acid.biosynthesis)	Simple mode	14	0.0201428984072605	0.34970640917225	0.954943623728811	-0.665281663570349	0.70556746038487	1.02034713559006	0.514128695986549	2.02499546365348
ebi-a-GCST90027453	finngen_R12_E4_LACTONAS	Lactose intolerance, other/unspecified || id:finngen_R12_E4_LACTONAS	Gut bacterial pathway abundance (BRANCHED.CHAIN.AA.SYN.PWY..superpathway.of.branched.amino.acid.biosynthesis)	Weighted median	14	-0.0597652433165285	0.199403625163303	0.76439078467987	-0.450596348636602	0.331065862003545	0.941985645055446	0.63724801630075	1.39245149893373
ebi-a-GCST90027453	finngen_R12_E4_LACTONAS	Lactose intolerance, other/unspecified || id:finngen_R12_E4_LACTONAS	Gut bacterial pathway abundance (BRANCHED.CHAIN.AA.SYN.PWY..superpathway.of.branched.amino.acid.biosynthesis)	Weighted mode	14	0.0642262861208318	0.341350072450756	0.85366140123572	-0.60481985588265	0.733272428124314	1.06633366797178	0.546172807596413	2.08188228274148
ebi-a-GCST90027454	finngen_R12_E4_LACTONAS	Lactose intolerance, other/unspecified || id:finngen_R12_E4_LACTONAS	Gut bacterial pathway abundance (COA.PWY..coenzyme.A.biosynthesis.I)	Inverse variance weighted	9	-0.294969378637745	0.27183300877889	0.277871859548659	-0.827762075844369	0.237823318568879	0.744554386386425	0.437026224301259	1.2684850552701
ebi-a-GCST90027454	finngen_R12_E4_LACTONAS	Lactose intolerance, other/unspecified || id:finngen_R12_E4_LACTONAS	Gut bacterial pathway abundance (COA.PWY..coenzyme.A.biosynthesis.I)	MR Egger	9	-1.0708112152162	1.36519141977198	0.458540992013981	-3.74658639796927	1.60496396753688	0.342730376521409	0.0235981632594374	4.97768024142855
ebi-a-GCST90027454	finngen_R12_E4_LACTONAS	Lactose intolerance, other/unspecified || id:finngen_R12_E4_LACTONAS	Gut bacterial pathway abundance (COA.PWY..coenzyme.A.biosynthesis.I)	Simple mode	9	-0.414986769539374	0.527094915516776	0.453791916184694	-1.44809280395225	0.618119264873507	0.660349017368862	0.235018086504113	1.85543517618756
ebi-a-GCST90027454	finngen_R12_E4_LACTONAS	Lactose intolerance, other/unspecified || id:finngen_R12_E4_LACTONAS	Gut bacterial pathway abundance (COA.PWY..coenzyme.A.biosynthesis.I)	Weighted median	9	-0.277054716502742	0.28488004645158	0.330786380575903	-0.83541960754784	0.281310174542355	0.758013020154286	0.433692462616672	1.324864479444
ebi-a-GCST90027454	finngen_R12_E4_LACTONAS	Lactose intolerance, other/unspecified || id:finngen_R12_E4_LACTONAS	Gut bacterial pathway abundance (COA.PWY..coenzyme.A.biosynthesis.I)	Weighted mode	9	-0.179840605059097	0.488959082924298	0.722560954892053	-1.13820040759072	0.778519197472527	0.835403359868571	0.320395083883303	2.17824432641386
ebi-a-GCST90027455	finngen_R12_E4_LACTONAS	Lactose intolerance, other/unspecified || id:finngen_R12_E4_LACTONAS	Gut bacterial pathway abundance (COBALSYN.PWY..adenosylcobalamin.salvage.from.cobinamide.I)	Inverse variance weighted	11	-0.121566255066965	0.173018782054129	0.48229332145626	-0.460683067893058	0.217550557759128	0.885532380398036	0.630852583156454	1.24302827264311
ebi-a-GCST90027455	finngen_R12_E4_LACTONAS	Lactose intolerance, other/unspecified || id:finngen_R12_E4_LACTONAS	Gut bacterial pathway abundance (COBALSYN.PWY..adenosylcobalamin.salvage.from.cobinamide.I)	MR Egger	11	-0.555183133545253	0.558106243590589	0.345842851716904	-1.64907137098281	0.538705103892302	0.573967138934012	0.192228334571584	1.7137862496198
ebi-a-GCST90027455	finngen_R12_E4_LACTONAS	Lactose intolerance, other/unspecified || id:finngen_R12_E4_LACTONAS	Gut bacterial pathway abundance (COBALSYN.PWY..adenosylcobalamin.salvage.from.cobinamide.I)	Simple mode	11	-0.134144294446179	0.338934468976784	0.700577966721457	-0.798455853640675	0.530167264748316	0.874463875218761	0.450023329764426	1.69921650387082
ebi-a-GCST90027455	finngen_R12_E4_LACTONAS	Lactose intolerance, other/unspecified || id:finngen_R12_E4_LACTONAS	Gut bacterial pathway abundance (COBALSYN.PWY..adenosylcobalamin.salvage.from.cobinamide.I)	Weighted median	11	-0.115827249455287	0.222221811673015	0.602211025791782	-0.551382000334396	0.319727501423823	0.890629066665231	0.576153016261299	1.37675255010596
ebi-a-GCST90027455	finngen_R12_E4_LACTONAS	Lactose intolerance, other/unspecified || id:finngen_R12_E4_LACTONAS	Gut bacterial pathway abundance (COBALSYN.PWY..adenosylcobalamin.salvage.from.cobinamide.I)	Weighted mode	11	-0.108437689293589	0.279609182158812	0.706277267227853	-0.656471686324861	0.439596307737682	0.897234800409424	0.518678169050691	1.55208052912492
ebi-a-GCST90027456	finngen_R12_E4_LACTONAS	Lactose intolerance, other/unspecified || id:finngen_R12_E4_LACTONAS	Gut bacterial pathway abundance (COLANSYN.PWY..colanic.acid.building.blocks.biosynthesis)	Inverse variance weighted	2	-0.306301405911504	0.33969423186236	0.367217634156457	-0.972102100361729	0.359499288538722	0.736164701621198	0.378287004476292	1.43261190974112
ebi-a-GCST90027457	finngen_R12_E4_LACTONAS	Lactose intolerance, other/unspecified || id:finngen_R12_E4_LACTONAS	Gut bacterial pathway abundance (COMPLETE.ARO.PWY..superpathway.of.aromatic.amino.acid.biosynthesis)	Inverse variance weighted	8	-0.0900214680743659	0.246985938817285	0.715499505874117	-0.574113908156244	0.394070972007512	0.913911565139182	0.563203697973237	1.48300579683843
ebi-a-GCST90027457	finngen_R12_E4_LACTONAS	Lactose intolerance, other/unspecified || id:finngen_R12_E4_LACTONAS	Gut bacterial pathway abundance (COMPLETE.ARO.PWY..superpathway.of.aromatic.amino.acid.biosynthesis)	MR Egger	8	0.0294904585458849	1.07253896896168	0.978955904963406	-2.072685920619	2.13166683771077	1.02992960839891	0.125847311467709	8.42890472498419
ebi-a-GCST90027457	finngen_R12_E4_LACTONAS	Lactose intolerance, other/unspecified || id:finngen_R12_E4_LACTONAS	Gut bacterial pathway abundance (COMPLETE.ARO.PWY..superpathway.of.aromatic.amino.acid.biosynthesis)	Simple mode	8	0.413443657139475	0.521338271235308	0.453788746511966	-0.608379354481729	1.43526666876068	1.51201569370723	0.54423216216427	4.20076507225404
ebi-a-GCST90027457	finngen_R12_E4_LACTONAS	Lactose intolerance, other/unspecified || id:finngen_R12_E4_LACTONAS	Gut bacterial pathway abundance (COMPLETE.ARO.PWY..superpathway.of.aromatic.amino.acid.biosynthesis)	Weighted median	8	-0.119592592240154	0.291913832605323	0.682037352262734	-0.691743704146587	0.452558519666279	0.887281848601446	0.500702230873645	1.57232988054385
ebi-a-GCST90027457	finngen_R12_E4_LACTONAS	Lactose intolerance, other/unspecified || id:finngen_R12_E4_LACTONAS	Gut bacterial pathway abundance (COMPLETE.ARO.PWY..superpathway.of.aromatic.amino.acid.biosynthesis)	Weighted mode	8	-0.21752877782812	0.442253615585467	0.637863265932557	-1.08434586437564	0.649288308719396	0.804504452695833	0.338122891799143	1.91417804030819
ebi-a-GCST90027458	finngen_R12_E4_LACTONAS	Lactose intolerance, other/unspecified || id:finngen_R12_E4_LACTONAS	Gut bacterial pathway abundance (CRNFORCAT.PWY..creatinine.degradation.I)	Inverse variance weighted	8	-0.0858574557735936	0.143248204698123	0.548931859081832	-0.366623936981915	0.194909025434728	0.917725038302671	0.693070234126353	1.21520042913009
ebi-a-GCST90027458	finngen_R12_E4_LACTONAS	Lactose intolerance, other/unspecified || id:finngen_R12_E4_LACTONAS	Gut bacterial pathway abundance (CRNFORCAT.PWY..creatinine.degradation.I)	MR Egger	8	-0.136160670739909	0.443952682774466	0.769436045506915	-1.00630792897786	0.733986587498044	0.872702403482784	0.365566187374798	2.08336960951967
ebi-a-GCST90027458	finngen_R12_E4_LACTONAS	Lactose intolerance, other/unspecified || id:finngen_R12_E4_LACTONAS	Gut bacterial pathway abundance (CRNFORCAT.PWY..creatinine.degradation.I)	Simple mode	8	-0.0935975132694162	0.259484553880932	0.728959016185536	-0.602187238876043	0.414992212337211	0.910649212714427	0.5476125657526	1.5143589473293
ebi-a-GCST90027458	finngen_R12_E4_LACTONAS	Lactose intolerance, other/unspecified || id:finngen_R12_E4_LACTONAS	Gut bacterial pathway abundance (CRNFORCAT.PWY..creatinine.degradation.I)	Weighted median	8	-0.0735978287619827	0.177941184920447	0.679161496857569	-0.422362551206059	0.275166893682094	0.929045253998651	0.655496345317346	1.31675041385555
ebi-a-GCST90027458	finngen_R12_E4_LACTONAS	Lactose intolerance, other/unspecified || id:finngen_R12_E4_LACTONAS	Gut bacterial pathway abundance (CRNFORCAT.PWY..creatinine.degradation.I)	Weighted mode	8	-0.177344710194863	0.270695976651927	0.533305352873332	-0.707908824432641	0.353219404042915	0.837491043059141	0.492673387528035	1.42364346230164
ebi-a-GCST90027459	finngen_R12_E4_LACTONAS	Lactose intolerance, other/unspecified || id:finngen_R12_E4_LACTONAS	Gut bacterial pathway abundance (DAPLYSINESYN.PWY..L.lysine.biosynthesis.I)	Inverse variance weighted	9	-0.302279733107496	0.194528469995641	0.120205888151741	-0.683555534298953	0.0789960680839598	0.739131276479281	0.504818896762363	1.08220006694215
ebi-a-GCST90027459	finngen_R12_E4_LACTONAS	Lactose intolerance, other/unspecified || id:finngen_R12_E4_LACTONAS	Gut bacterial pathway abundance (DAPLYSINESYN.PWY..L.lysine.biosynthesis.I)	MR Egger	9	-1.34335320776117	0.607586859226248	0.0627078759777588	-2.53422345184462	-0.152482963677726	0.260969116104825	0.0793232937112862	0.858573520766997
ebi-a-GCST90027459	finngen_R12_E4_LACTONAS	Lactose intolerance, other/unspecified || id:finngen_R12_E4_LACTONAS	Gut bacterial pathway abundance (DAPLYSINESYN.PWY..L.lysine.biosynthesis.I)	Simple mode	9	-0.608917828283613	0.45057221605813	0.213527209805314	-1.49203937175755	0.274203715190322	0.543939186289797	0.224913505259	1.31548275876496
ebi-a-GCST90027459	finngen_R12_E4_LACTONAS	Lactose intolerance, other/unspecified || id:finngen_R12_E4_LACTONAS	Gut bacterial pathway abundance (DAPLYSINESYN.PWY..L.lysine.biosynthesis.I)	Weighted median	9	-0.41084465786314	0.260076874872675	0.114174512078369	-0.920595332613583	0.0989060168873027	0.663089929407135	0.398281860309953	1.10396254084728
ebi-a-GCST90027459	finngen_R12_E4_LACTONAS	Lactose intolerance, other/unspecified || id:finngen_R12_E4_LACTONAS	Gut bacterial pathway abundance (DAPLYSINESYN.PWY..L.lysine.biosynthesis.I)	Weighted mode	9	-0.654858753475278	0.439830017279724	0.174840689333654	-1.51692558734354	0.207208080392981	0.519515437155012	0.219385332239486	1.23023853366705
ebi-a-GCST90027460	finngen_R12_E4_LACTONAS	Lactose intolerance, other/unspecified || id:finngen_R12_E4_LACTONAS	Gut bacterial pathway abundance (DENOVOPURINE2.PWY..superpathway.of.purine.nucleotides.de.novo.biosynthesis.II)	Inverse variance weighted	10	-0.0544836213743785	0.197550253378949	0.782704555154642	-0.441682117997118	0.332714875248361	0.946974018863737	0.642953986475037	1.39474956414747
ebi-a-GCST90027460	finngen_R12_E4_LACTONAS	Lactose intolerance, other/unspecified || id:finngen_R12_E4_LACTONAS	Gut bacterial pathway abundance (DENOVOPURINE2.PWY..superpathway.of.purine.nucleotides.de.novo.biosynthesis.II)	MR Egger	10	-0.988612587106788	0.77468887824273	0.237705685268296	-2.50700278846254	0.529777614248963	0.372092579106123	0.0815121827376875	1.69855453228873
ebi-a-GCST90027460	finngen_R12_E4_LACTONAS	Lactose intolerance, other/unspecified || id:finngen_R12_E4_LACTONAS	Gut bacterial pathway abundance (DENOVOPURINE2.PWY..superpathway.of.purine.nucleotides.de.novo.biosynthesis.II)	Simple mode	10	0.0937916357361024	0.463386378811121	0.844101746149228	-0.814445666733695	1.0020289382059	1.09833086917006	0.442884765086346	2.72380265312734
ebi-a-GCST90027460	finngen_R12_E4_LACTONAS	Lactose intolerance, other/unspecified || id:finngen_R12_E4_LACTONAS	Gut bacterial pathway abundance (DENOVOPURINE2.PWY..superpathway.of.purine.nucleotides.de.novo.biosynthesis.II)	Weighted median	10	-0.0186838140700991	0.251924361415986	0.940879588412711	-0.512455562445432	0.475087934305234	0.981489646403014	0.599022833369516	1.60815560331416
ebi-a-GCST90027460	finngen_R12_E4_LACTONAS	Lactose intolerance, other/unspecified || id:finngen_R12_E4_LACTONAS	Gut bacterial pathway abundance (DENOVOPURINE2.PWY..superpathway.of.purine.nucleotides.de.novo.biosynthesis.II)	Weighted mode	10	0.0152396639273751	0.440879157224473	0.973179891368789	-0.848883484232591	0.879362812087341	1.01535637975528	0.427892413967972	2.40936399958452
ebi-a-GCST90027461	finngen_R12_E4_LACTONAS	Lactose intolerance, other/unspecified || id:finngen_R12_E4_LACTONAS	Gut bacterial pathway abundance (DTDPRHAMSYN.PWY..dTDP.L.rhamnose.biosynthesis.I)	Inverse variance weighted	9	-0.144238092653584	0.219610801897991	0.511316206675634	-0.574675264373647	0.286199079066479	0.865681611088387	0.562887628797714	1.33135747427468
ebi-a-GCST90027461	finngen_R12_E4_LACTONAS	Lactose intolerance, other/unspecified || id:finngen_R12_E4_LACTONAS	Gut bacterial pathway abundance (DTDPRHAMSYN.PWY..dTDP.L.rhamnose.biosynthesis.I)	MR Egger	9	-0.612100177501845	0.845307795058617	0.492480115169201	-2.26890345581673	1.04470310081304	0.542210933256438	0.103425528587695	2.84255444625105
ebi-a-GCST90027461	finngen_R12_E4_LACTONAS	Lactose intolerance, other/unspecified || id:finngen_R12_E4_LACTONAS	Gut bacterial pathway abundance (DTDPRHAMSYN.PWY..dTDP.L.rhamnose.biosynthesis.I)	Simple mode	9	-0.603601202807291	0.446221311833482	0.213140477925376	-1.47819497400092	0.270992568386334	0.546838808497667	0.228048951388263	1.31126532553106
ebi-a-GCST90027461	finngen_R12_E4_LACTONAS	Lactose intolerance, other/unspecified || id:finngen_R12_E4_LACTONAS	Gut bacterial pathway abundance (DTDPRHAMSYN.PWY..dTDP.L.rhamnose.biosynthesis.I)	Weighted median	9	-0.381844113478651	0.268434528073194	0.15488547726042	-0.907975788502111	0.14428756154481	0.682601453278025	0.403339843410669	1.15521625653745
ebi-a-GCST90027461	finngen_R12_E4_LACTONAS	Lactose intolerance, other/unspecified || id:finngen_R12_E4_LACTONAS	Gut bacterial pathway abundance (DTDPRHAMSYN.PWY..dTDP.L.rhamnose.biosynthesis.I)	Weighted mode	9	-0.590180335111268	0.447885528975994	0.224085370596669	-1.46803597190422	0.28767530168168	0.554227329074964	0.230377509048046	1.33332430567043
ebi-a-GCST90027462	finngen_R12_E4_LACTONAS	Lactose intolerance, other/unspecified || id:finngen_R12_E4_LACTONAS	Gut bacterial pathway abundance (ECASYN.PWY..enterobacterial.common.antigen.biosynthesis)	Inverse variance weighted	14	0.0561068753954175	0.0872409831589204	0.520142859200382	-0.114885451596066	0.227099202386901	1.05771072094759	0.891468254324117	1.254954356233
ebi-a-GCST90027462	finngen_R12_E4_LACTONAS	Lactose intolerance, other/unspecified || id:finngen_R12_E4_LACTONAS	Gut bacterial pathway abundance (ECASYN.PWY..enterobacterial.common.antigen.biosynthesis)	MR Egger	14	0.0160087825419131	0.560390041818131	0.977679364537336	-1.08235569942162	1.11437326450545	1.01613760963805	0.338796482184213	3.04765750536783
ebi-a-GCST90027462	finngen_R12_E4_LACTONAS	Lactose intolerance, other/unspecified || id:finngen_R12_E4_LACTONAS	Gut bacterial pathway abundance (ECASYN.PWY..enterobacterial.common.antigen.biosynthesis)	Simple mode	14	0.078932382747648	0.207822798194003	0.710221652428348	-0.328400301712598	0.486265067207894	1.08213114886149	0.720074714863132	1.62623099959684
ebi-a-GCST90027462	finngen_R12_E4_LACTONAS	Lactose intolerance, other/unspecified || id:finngen_R12_E4_LACTONAS	Gut bacterial pathway abundance (ECASYN.PWY..enterobacterial.common.antigen.biosynthesis)	Weighted median	14	0.072720036911821	0.111105868052411	0.512782502862812	-0.145047464470905	0.290487538294547	1.07542941422513	0.864981236259656	1.33707920645971
ebi-a-GCST90027462	finngen_R12_E4_LACTONAS	Lactose intolerance, other/unspecified || id:finngen_R12_E4_LACTONAS	Gut bacterial pathway abundance (ECASYN.PWY..enterobacterial.common.antigen.biosynthesis)	Weighted mode	14	0.0956613485241233	0.194631296837508	0.63126660391145	-0.285815993277393	0.477138690325639	1.10038635342543	0.751400866037747	1.61145692204204
ebi-a-GCST90027463	finngen_R12_E4_LACTONAS	Lactose intolerance, other/unspecified || id:finngen_R12_E4_LACTONAS	Gut bacterial pathway abundance (ENTBACSYN.PWY..enterobactin.biosynthesis)	Inverse variance weighted	2	0.0831113842139728	0.395925973719546	0.83373286459699	-0.692903524276337	0.859126292704283	1.08666283889384	0.500121842985106	2.36109688468054
ebi-a-GCST90027464	finngen_R12_E4_LACTONAS	Lactose intolerance, other/unspecified || id:finngen_R12_E4_LACTONAS	Gut bacterial pathway abundance (FAO.PWY..fatty.acid..beta..oxidation.I)	Inverse variance weighted	8	-0.0169520560812734	0.165326541494234	0.918330597096263	-0.340992077409971	0.307087965247425	0.983190821525777	0.711064541656941	1.35946054809594
ebi-a-GCST90027464	finngen_R12_E4_LACTONAS	Lactose intolerance, other/unspecified || id:finngen_R12_E4_LACTONAS	Gut bacterial pathway abundance (FAO.PWY..fatty.acid..beta..oxidation.I)	MR Egger	8	-0.300396156520208	0.636970424311065	0.653871921536167	-1.54885818816989	0.948065875129479	0.740524798837632	0.212490459484326	2.58071340720107
ebi-a-GCST90027464	finngen_R12_E4_LACTONAS	Lactose intolerance, other/unspecified || id:finngen_R12_E4_LACTONAS	Gut bacterial pathway abundance (FAO.PWY..fatty.acid..beta..oxidation.I)	Simple mode	8	0.292864266366893	0.354455460500573	0.435922479772644	-0.401868436214229	0.987596968948016	1.34026085960911	0.669068765119816	2.68477511646874
ebi-a-GCST90027464	finngen_R12_E4_LACTONAS	Lactose intolerance, other/unspecified || id:finngen_R12_E4_LACTONAS	Gut bacterial pathway abundance (FAO.PWY..fatty.acid..beta..oxidation.I)	Weighted median	8	0.0100529997618917	0.211212499957084	0.962037730875772	-0.403923500153992	0.424029499677776	1.01010370092115	0.667695197895046	1.52810667177359
ebi-a-GCST90027464	finngen_R12_E4_LACTONAS	Lactose intolerance, other/unspecified || id:finngen_R12_E4_LACTONAS	Gut bacterial pathway abundance (FAO.PWY..fatty.acid..beta..oxidation.I)	Weighted mode	8	0.319601309175384	0.365582012779025	0.410982800139412	-0.396939435871506	1.03614205422227	1.37657882556769	0.672374746190067	2.81832307614011
ebi-a-GCST90027465	finngen_R12_E4_LACTONAS	Lactose intolerance, other/unspecified || id:finngen_R12_E4_LACTONAS	Gut bacterial pathway abundance (FERMENTATION.PWY..mixed.acid.fermentation)	Inverse variance weighted	10	-0.0314161957495573	0.157097838739473	0.841497368089135	-0.339327959678925	0.276495568179811	0.969072165417312	0.712248821886194	1.31850110934497
ebi-a-GCST90027465	finngen_R12_E4_LACTONAS	Lactose intolerance, other/unspecified || id:finngen_R12_E4_LACTONAS	Gut bacterial pathway abundance (FERMENTATION.PWY..mixed.acid.fermentation)	MR Egger	10	1.29595417017454	0.801588968793265	0.144598329823292	-0.275160208660258	2.86706854900934	3.65448130814361	0.759450442940115	17.5853918523873
ebi-a-GCST90027465	finngen_R12_E4_LACTONAS	Lactose intolerance, other/unspecified || id:finngen_R12_E4_LACTONAS	Gut bacterial pathway abundance (FERMENTATION.PWY..mixed.acid.fermentation)	Simple mode	10	-0.245998018958605	0.355835308286118	0.506800022723526	-0.943435223199396	0.451439185282186	0.781923773947307	0.389288243771566	1.57057090227151
ebi-a-GCST90027465	finngen_R12_E4_LACTONAS	Lactose intolerance, other/unspecified || id:finngen_R12_E4_LACTONAS	Gut bacterial pathway abundance (FERMENTATION.PWY..mixed.acid.fermentation)	Weighted median	10	-0.153544446767043	0.212357900403962	0.469651865704308	-0.569765931558807	0.262677038024722	0.857662643019957	0.565657825850651	1.30040666921877
ebi-a-GCST90027465	finngen_R12_E4_LACTONAS	Lactose intolerance, other/unspecified || id:finngen_R12_E4_LACTONAS	Gut bacterial pathway abundance (FERMENTATION.PWY..mixed.acid.fermentation)	Weighted mode	10	-0.196168960981788	0.3442486512259	0.582724202462476	-0.870896317384552	0.478558395420975	0.821873358416638	0.418576203930159	1.6137463404101
ebi-a-GCST90027466	finngen_R12_E4_LACTONAS	Lactose intolerance, other/unspecified || id:finngen_R12_E4_LACTONAS	Gut bacterial pathway abundance (FUCCAT.PWY..fucose.degradation)	Inverse variance weighted	10	0.0909502675571611	0.181901463615246	0.61707687454136	-0.26557660112872	0.447477136243042	1.09521453620972	0.766763705670674	1.56436053435249
ebi-a-GCST90027466	finngen_R12_E4_LACTONAS	Lactose intolerance, other/unspecified || id:finngen_R12_E4_LACTONAS	Gut bacterial pathway abundance (FUCCAT.PWY..fucose.degradation)	MR Egger	10	-0.232468285844317	0.658432056071112	0.733163299170395	-1.5229951157437	1.05805854405506	0.792574884791488	0.218057799558965	2.88077266336157
ebi-a-GCST90027466	finngen_R12_E4_LACTONAS	Lactose intolerance, other/unspecified || id:finngen_R12_E4_LACTONAS	Gut bacterial pathway abundance (FUCCAT.PWY..fucose.degradation)	Simple mode	10	0.380691564056509	0.426832606791261	0.395666594317185	-0.455900345254364	1.21728347336738	1.46329620265402	0.633877002802595	3.37799883452863
ebi-a-GCST90027466	finngen_R12_E4_LACTONAS	Lactose intolerance, other/unspecified || id:finngen_R12_E4_LACTONAS	Gut bacterial pathway abundance (FUCCAT.PWY..fucose.degradation)	Weighted median	10	0.222535492432067	0.242362695865005	0.358518347576953	-0.252495391463344	0.697566376327477	1.24924015743524	0.776859793017897	2.00885794962603
ebi-a-GCST90027466	finngen_R12_E4_LACTONAS	Lactose intolerance, other/unspecified || id:finngen_R12_E4_LACTONAS	Gut bacterial pathway abundance (FUCCAT.PWY..fucose.degradation)	Weighted mode	10	0.366909266136008	0.403765961265116	0.387185773628789	-0.424472017943618	1.15829055021563	1.443266959986	0.654115054985524	3.18448490355162
ebi-a-GCST90027467	finngen_R12_E4_LACTONAS	Lactose intolerance, other/unspecified || id:finngen_R12_E4_LACTONAS	Gut bacterial pathway abundance (FUC.RHAMCAT.PWY..superpathway.of.fucose.and.rhamnose.degradation)	Inverse variance weighted	8	0.173878371036952	0.14003394664691	0.214351963008907	-0.100588164390992	0.448344906464896	1.18991082939817	0.904305381364883	1.56571862901227
ebi-a-GCST90027467	finngen_R12_E4_LACTONAS	Lactose intolerance, other/unspecified || id:finngen_R12_E4_LACTONAS	Gut bacterial pathway abundance (FUC.RHAMCAT.PWY..superpathway.of.fucose.and.rhamnose.degradation)	MR Egger	8	0.808546664401014	0.626343966511286	0.244243838897319	-0.419087509961106	2.03618083876313	2.24464339482459	0.657646642117544	7.66129353858862
ebi-a-GCST90027467	finngen_R12_E4_LACTONAS	Lactose intolerance, other/unspecified || id:finngen_R12_E4_LACTONAS	Gut bacterial pathway abundance (FUC.RHAMCAT.PWY..superpathway.of.fucose.and.rhamnose.degradation)	Simple mode	8	-0.168456055149261	0.315771661497115	0.610217743376396	-0.787368511683607	0.450456401385085	0.844968394613048	0.455040655314364	1.56902812871018
ebi-a-GCST90027467	finngen_R12_E4_LACTONAS	Lactose intolerance, other/unspecified || id:finngen_R12_E4_LACTONAS	Gut bacterial pathway abundance (FUC.RHAMCAT.PWY..superpathway.of.fucose.and.rhamnose.degradation)	Weighted median	8	0.175445793867044	0.177412437575615	0.322704804926079	-0.172282583781161	0.52317417151525	1.19177738525693	0.841741277124452	1.68737517644611
ebi-a-GCST90027467	finngen_R12_E4_LACTONAS	Lactose intolerance, other/unspecified || id:finngen_R12_E4_LACTONAS	Gut bacterial pathway abundance (FUC.RHAMCAT.PWY..superpathway.of.fucose.and.rhamnose.degradation)	Weighted mode	8	-0.148642547012097	0.301648646426043	0.637256590965874	-0.739873894007141	0.442588799982947	0.861877140402403	0.477174086238923	1.5567320744578
ebi-a-GCST90027468	finngen_R12_E4_LACTONAS	Lactose intolerance, other/unspecified || id:finngen_R12_E4_LACTONAS	Gut bacterial pathway abundance (GALACTARDEG.PWY..D.galactarate.degradation.I)	Inverse variance weighted	7	-0.00824565435151055	0.12781279370804	0.948561335105164	-0.258758730019269	0.242267421316248	0.991788247810502	0.772009263235781	1.27413487808709
ebi-a-GCST90027468	finngen_R12_E4_LACTONAS	Lactose intolerance, other/unspecified || id:finngen_R12_E4_LACTONAS	Gut bacterial pathway abundance (GALACTARDEG.PWY..D.galactarate.degradation.I)	MR Egger	7	-0.906420241317307	0.80648331216708	0.312093052322363	-2.48712753316478	0.674287050530169	0.403967745807896	0.0831484650800027	1.96263321873828
ebi-a-GCST90027468	finngen_R12_E4_LACTONAS	Lactose intolerance, other/unspecified || id:finngen_R12_E4_LACTONAS	Gut bacterial pathway abundance (GALACTARDEG.PWY..D.galactarate.degradation.I)	Simple mode	7	-0.0948695527909478	0.2197357492007	0.681010682634344	-0.525551621224319	0.335812515642423	0.909491567367018	0.591229139856925	1.39907669522495
ebi-a-GCST90027468	finngen_R12_E4_LACTONAS	Lactose intolerance, other/unspecified || id:finngen_R12_E4_LACTONAS	Gut bacterial pathway abundance (GALACTARDEG.PWY..D.galactarate.degradation.I)	Weighted median	7	-0.0551007704551521	0.16072139698158	0.73172329435028	-0.370114708539049	0.259913167628745	0.946389775019798	0.690655102055601	1.29681747604019
ebi-a-GCST90027468	finngen_R12_E4_LACTONAS	Lactose intolerance, other/unspecified || id:finngen_R12_E4_LACTONAS	Gut bacterial pathway abundance (GALACTARDEG.PWY..D.galactarate.degradation.I)	Weighted mode	7	-0.0721262683038381	0.222532122145742	0.756850954860125	-0.508289227709492	0.364036691101815	0.930413406671056	0.601523769258162	1.43912701634524
ebi-a-GCST90027469	finngen_R12_E4_LACTONAS	Lactose intolerance, other/unspecified || id:finngen_R12_E4_LACTONAS	Gut bacterial pathway abundance (GALACT.GLUCUROCAT.PWY..superpathway.of.hexuronide.and.hexuronate.degradation)	Inverse variance weighted	11	-0.0159343947825011	0.21813396268304	0.941767391787853	-0.44347696164126	0.411608172076258	0.984191886060074	0.641801019606085	1.509242956923
ebi-a-GCST90027469	finngen_R12_E4_LACTONAS	Lactose intolerance, other/unspecified || id:finngen_R12_E4_LACTONAS	Gut bacterial pathway abundance (GALACT.GLUCUROCAT.PWY..superpathway.of.hexuronide.and.hexuronate.degradation)	MR Egger	11	0.246603218951656	1.08273022880693	0.824922490665985	-1.87554802950993	2.36875446741325	1.27967126272713	0.153270946822431	10.6840766276913
ebi-a-GCST90027469	finngen_R12_E4_LACTONAS	Lactose intolerance, other/unspecified || id:finngen_R12_E4_LACTONAS	Gut bacterial pathway abundance (GALACT.GLUCUROCAT.PWY..superpathway.of.hexuronide.and.hexuronate.degradation)	Simple mode	11	0.373659520668515	0.351473964411578	0.312725303306705	-0.315229449578179	1.06254849091521	1.45304233534152	0.729621443728864	2.89373626068935
ebi-a-GCST90027469	finngen_R12_E4_LACTONAS	Lactose intolerance, other/unspecified || id:finngen_R12_E4_LACTONAS	Gut bacterial pathway abundance (GALACT.GLUCUROCAT.PWY..superpathway.of.hexuronide.and.hexuronate.degradation)	Weighted median	11	0.233282692882201	0.240995850676586	0.33304704419621	-0.239069174443908	0.705634560208309	1.26273839603262	0.787360415269962	2.02513134505031
ebi-a-GCST90027469	finngen_R12_E4_LACTONAS	Lactose intolerance, other/unspecified || id:finngen_R12_E4_LACTONAS	Gut bacterial pathway abundance (GALACT.GLUCUROCAT.PWY..superpathway.of.hexuronide.and.hexuronate.degradation)	Weighted mode	11	0.373659520668515	0.351702861233053	0.313024208182779	-0.315678087348269	1.0629971286853	1.45304233534152	0.729294181407948	2.89503479133574
ebi-a-GCST90027470	finngen_R12_E4_LACTONAS	Lactose intolerance, other/unspecified || id:finngen_R12_E4_LACTONAS	Gut bacterial pathway abundance (GALACTUROCAT.PWY..D.galacturonate.degradation.I)	Inverse variance weighted	8	0.227617957959418	0.210317319539461	0.279137150202581	-0.184603988337927	0.639839904256762	1.25560553968647	0.831433476018597	1.89617728509176
ebi-a-GCST90027470	finngen_R12_E4_LACTONAS	Lactose intolerance, other/unspecified || id:finngen_R12_E4_LACTONAS	Gut bacterial pathway abundance (GALACTUROCAT.PWY..D.galacturonate.degradation.I)	MR Egger	8	0.539437786734806	2.26882489215551	0.819977626480119	-3.90745900188999	4.9863345753596	1.7150423715139	0.020091488689304	146.398824973777
ebi-a-GCST90027470	finngen_R12_E4_LACTONAS	Lactose intolerance, other/unspecified || id:finngen_R12_E4_LACTONAS	Gut bacterial pathway abundance (GALACTUROCAT.PWY..D.galacturonate.degradation.I)	Simple mode	8	0.481557059451204	0.434838340650702	0.304701177506755	-0.370726088224172	1.33384020712658	1.61859268616482	0.690232978608776	3.79559129293818
ebi-a-GCST90027470	finngen_R12_E4_LACTONAS	Lactose intolerance, other/unspecified || id:finngen_R12_E4_LACTONAS	Gut bacterial pathway abundance (GALACTUROCAT.PWY..D.galacturonate.degradation.I)	Weighted median	8	0.402590943219211	0.269940853074561	0.135855385495208	-0.126493128806929	0.93167501524535	1.49569494235295	0.881180204282028	2.53875807662173
ebi-a-GCST90027470	finngen_R12_E4_LACTONAS	Lactose intolerance, other/unspecified || id:finngen_R12_E4_LACTONAS	Gut bacterial pathway abundance (GALACTUROCAT.PWY..D.galacturonate.degradation.I)	Weighted mode	8	0.497871749530191	0.378423534543421	0.229742644125736	-0.243838378174914	1.2395818772353	1.64521611013403	0.783614273197777	3.4541688961316
ebi-a-GCST90027471	finngen_R12_E4_LACTONAS	Lactose intolerance, other/unspecified || id:finngen_R12_E4_LACTONAS	Gut bacterial pathway abundance (GLCMANNANAUT.PWY..superpathway.of.N.acetylglucosamine..N.acetylmannosamine.and.N.acetylneuraminate.degradation)	Inverse variance weighted	7	0.157243455977029	0.198227716329309	0.427634179837354	-0.231282868028416	0.545769779982475	1.17028049100233	0.793514974269678	1.72593646248596
ebi-a-GCST90027471	finngen_R12_E4_LACTONAS	Lactose intolerance, other/unspecified || id:finngen_R12_E4_LACTONAS	Gut bacterial pathway abundance (GLCMANNANAUT.PWY..superpathway.of.N.acetylglucosamine..N.acetylmannosamine.and.N.acetylneuraminate.degradation)	MR Egger	7	-0.424629864452663	0.657004879772649	0.54656818128084	-1.71235942880706	0.86309969990173	0.654011813355961	0.180439555691386	2.3704971472038
ebi-a-GCST90027471	finngen_R12_E4_LACTONAS	Lactose intolerance, other/unspecified || id:finngen_R12_E4_LACTONAS	Gut bacterial pathway abundance (GLCMANNANAUT.PWY..superpathway.of.N.acetylglucosamine..N.acetylmannosamine.and.N.acetylneuraminate.degradation)	Simple mode	7	0.398934914437934	0.381400584857912	0.335869819715346	-0.348610231883573	1.14648006075944	1.49023662256272	0.705668123610017	3.14709580456332
ebi-a-GCST90027471	finngen_R12_E4_LACTONAS	Lactose intolerance, other/unspecified || id:finngen_R12_E4_LACTONAS	Gut bacterial pathway abundance (GLCMANNANAUT.PWY..superpathway.of.N.acetylglucosamine..N.acetylmannosamine.and.N.acetylneuraminate.degradation)	Weighted median	7	0.223993886926336	0.249743910253367	0.369775327588464	-0.265504177170264	0.713491951022935	1.25106337156244	0.766819239744414	2.04110627191207
ebi-a-GCST90027471	finngen_R12_E4_LACTONAS	Lactose intolerance, other/unspecified || id:finngen_R12_E4_LACTONAS	Gut bacterial pathway abundance (GLCMANNANAUT.PWY..superpathway.of.N.acetylglucosamine..N.acetylmannosamine.and.N.acetylneuraminate.degradation)	Weighted mode	7	0.396546239400317	0.321370310130446	0.263369199231056	-0.233339568455358	1.02643204725599	1.4866811796317	0.791884628824099	2.79108957216804
ebi-a-GCST90027472	finngen_R12_E4_LACTONAS	Lactose intolerance, other/unspecified || id:finngen_R12_E4_LACTONAS	Gut bacterial pathway abundance (GLUCARDEG.PWY..D.glucarate.degradation.I)	Inverse variance weighted	3	-0.243576945669449	0.186040617556246	0.190443733710825	-0.608216556079692	0.121062664740793	0.783819162221695	0.544320769502978	1.12869563957096
ebi-a-GCST90027472	finngen_R12_E4_LACTONAS	Lactose intolerance, other/unspecified || id:finngen_R12_E4_LACTONAS	Gut bacterial pathway abundance (GLUCARDEG.PWY..D.glucarate.degradation.I)	MR Egger	3	0.114523526597056	0.73791410960306	0.90197925993466	-1.33178812822494	1.56083518141905	1.12133902204497	0.264004764612267	4.76279738438608
ebi-a-GCST90027472	finngen_R12_E4_LACTONAS	Lactose intolerance, other/unspecified || id:finngen_R12_E4_LACTONAS	Gut bacterial pathway abundance (GLUCARDEG.PWY..D.glucarate.degradation.I)	Simple mode	3	-0.347734491274915	0.257094750714852	0.308823303165551	-0.851640202676025	0.156171220126194	0.706286376517173	0.426714459449044	1.16902634679369
ebi-a-GCST90027472	finngen_R12_E4_LACTONAS	Lactose intolerance, other/unspecified || id:finngen_R12_E4_LACTONAS	Gut bacterial pathway abundance (GLUCARDEG.PWY..D.glucarate.degradation.I)	Weighted median	3	-0.261143895782931	0.223185369414706	0.24197029292827	-0.698587219835755	0.176299428269894	0.770170087413409	0.497287365471096	1.19279516177624
ebi-a-GCST90027472	finngen_R12_E4_LACTONAS	Lactose intolerance, other/unspecified || id:finngen_R12_E4_LACTONAS	Gut bacterial pathway abundance (GLUCARDEG.PWY..D.glucarate.degradation.I)	Weighted mode	3	-0.344870082255461	0.27203740012864	0.332509047283395	-0.878063386507596	0.188323221996675	0.70831236983591	0.415586964182926	1.20722365353532
ebi-a-GCST90027473	finngen_R12_E4_LACTONAS	Lactose intolerance, other/unspecified || id:finngen_R12_E4_LACTONAS	Gut bacterial pathway abundance (GLUCONEO.PWY..gluconeogenesis.I)	Inverse variance weighted	4	-0.34136056989099	0.299182199007947	0.253878712617634	-0.927757679946565	0.245036540164585	0.710802567990449	0.395439418718206	1.27766799855089
ebi-a-GCST90027473	finngen_R12_E4_LACTONAS	Lactose intolerance, other/unspecified || id:finngen_R12_E4_LACTONAS	Gut bacterial pathway abundance (GLUCONEO.PWY..gluconeogenesis.I)	MR Egger	4	-0.57909519571585	0.844530116667486	0.563715285493249	-2.23437422438412	1.07618383295242	0.560405194261517	0.107059103872236	2.93346357662474
ebi-a-GCST90027473	finngen_R12_E4_LACTONAS	Lactose intolerance, other/unspecified || id:finngen_R12_E4_LACTONAS	Gut bacterial pathway abundance (GLUCONEO.PWY..gluconeogenesis.I)	Simple mode	4	-0.158770611311543	0.462713477485749	0.754138561745509	-1.06568902718361	0.748147804560524	0.85319204912887	0.344490409716779	2.11308254791531
ebi-a-GCST90027473	finngen_R12_E4_LACTONAS	Lactose intolerance, other/unspecified || id:finngen_R12_E4_LACTONAS	Gut bacterial pathway abundance (GLUCONEO.PWY..gluconeogenesis.I)	Weighted median	4	-0.133808363205981	0.363798482000273	0.713015642673212	-0.846853387926516	0.579236661514554	0.874757684299933	0.428761959108518	1.7846755990965
ebi-a-GCST90027473	finngen_R12_E4_LACTONAS	Lactose intolerance, other/unspecified || id:finngen_R12_E4_LACTONAS	Gut bacterial pathway abundance (GLUCONEO.PWY..gluconeogenesis.I)	Weighted mode	4	-0.135356199864882	0.422117664173222	0.769506417771283	-0.962706821644397	0.691994421914634	0.87340474961958	0.381857864664868	1.9976958110514
ebi-a-GCST90027474	finngen_R12_E4_LACTONAS	Lactose intolerance, other/unspecified || id:finngen_R12_E4_LACTONAS	Gut bacterial pathway abundance (GLUCOSE1PMETAB.PWY..glucose.and.glucose.1.phosphate.degradation)	Inverse variance weighted	8	-0.0783638130481092	0.15841639998933	0.620833204080663	-0.388859957027196	0.232132330930977	0.924627973622818	0.677829188582099	1.26128662501864
ebi-a-GCST90027474	finngen_R12_E4_LACTONAS	Lactose intolerance, other/unspecified || id:finngen_R12_E4_LACTONAS	Gut bacterial pathway abundance (GLUCOSE1PMETAB.PWY..glucose.and.glucose.1.phosphate.degradation)	MR Egger	8	0.541771375612676	0.770501436406244	0.508318681436409	-0.968411439743562	2.05195419096891	1.71904924870083	0.37968571291751	7.78309591043506
ebi-a-GCST90027474	finngen_R12_E4_LACTONAS	Lactose intolerance, other/unspecified || id:finngen_R12_E4_LACTONAS	Gut bacterial pathway abundance (GLUCOSE1PMETAB.PWY..glucose.and.glucose.1.phosphate.degradation)	Simple mode	8	-0.334649175006073	0.316548848237456	0.325542366242088	-0.955084917551486	0.285786567539339	0.715589088858762	0.38477946863528	1.33080838722995
ebi-a-GCST90027474	finngen_R12_E4_LACTONAS	Lactose intolerance, other/unspecified || id:finngen_R12_E4_LACTONAS	Gut bacterial pathway abundance (GLUCOSE1PMETAB.PWY..glucose.and.glucose.1.phosphate.degradation)	Weighted median	8	-0.22892108899982	0.214041637354727	0.284836942920388	-0.648442698215085	0.190600520215445	0.795391296151444	0.522859392939506	1.20997599457235
ebi-a-GCST90027474	finngen_R12_E4_LACTONAS	Lactose intolerance, other/unspecified || id:finngen_R12_E4_LACTONAS	Gut bacterial pathway abundance (GLUCOSE1PMETAB.PWY..glucose.and.glucose.1.phosphate.degradation)	Weighted mode	8	-0.305166186849478	0.299391663026265	0.341995055263536	-0.891973846380957	0.281641472682	0.737000884358759	0.409845980826559	1.32530347729689
ebi-a-GCST90027475	finngen_R12_E4_LACTONAS	Lactose intolerance, other/unspecified || id:finngen_R12_E4_LACTONAS	Gut bacterial pathway abundance (GLYCOCAT.PWY..glycogen.degradation.I..bacterial.)	Inverse variance weighted	11	0.0939470814406566	0.145686848926153	0.519020317357428	-0.191599142454604	0.379493305335917	1.09850161325623	0.825637765293993	1.46154384531678
ebi-a-GCST90027475	finngen_R12_E4_LACTONAS	Lactose intolerance, other/unspecified || id:finngen_R12_E4_LACTONAS	Gut bacterial pathway abundance (GLYCOCAT.PWY..glycogen.degradation.I..bacterial.)	MR Egger	11	0.296480542332355	0.658518119883123	0.663198179234673	-0.994214972638565	1.58717605730328	1.34511638691502	0.370013801518363	4.88992055680798
ebi-a-GCST90027475	finngen_R12_E4_LACTONAS	Lactose intolerance, other/unspecified || id:finngen_R12_E4_LACTONAS	Gut bacterial pathway abundance (GLYCOCAT.PWY..glycogen.degradation.I..bacterial.)	Simple mode	11	0.126158906172608	0.308559943617705	0.69125852711009	-0.478618583318094	0.730936395663311	1.13446242704278	0.619638780193934	2.07702461419376
ebi-a-GCST90027475	finngen_R12_E4_LACTONAS	Lactose intolerance, other/unspecified || id:finngen_R12_E4_LACTONAS	Gut bacterial pathway abundance (GLYCOCAT.PWY..glycogen.degradation.I..bacterial.)	Weighted median	11	0.172759803998107	0.187913757844252	0.357908941447105	-0.195551161376627	0.541070769372841	1.18858057849135	0.822381268330078	1.71784529386899
ebi-a-GCST90027475	finngen_R12_E4_LACTONAS	Lactose intolerance, other/unspecified || id:finngen_R12_E4_LACTONAS	Gut bacterial pathway abundance (GLYCOCAT.PWY..glycogen.degradation.I..bacterial.)	Weighted mode	11	0.165764030164501	0.293276331335658	0.584384815369687	-0.409057579253389	0.74058563958239	1.18029455494828	0.664275982705907	2.09716333678936
ebi-a-GCST90027476	finngen_R12_E4_LACTONAS	Lactose intolerance, other/unspecified || id:finngen_R12_E4_LACTONAS	Gut bacterial pathway abundance (GLYCOGENSYNTH.PWY..glycogen.biosynthesis.I..from.ADP.D.Glucose.)	Inverse variance weighted	12	0.237171546893907	0.167853030671483	0.157664106966059	-0.091820393222199	0.566163487010014	1.26765856201266	0.912268984524512	1.76149606870781
ebi-a-GCST90027476	finngen_R12_E4_LACTONAS	Lactose intolerance, other/unspecified || id:finngen_R12_E4_LACTONAS	Gut bacterial pathway abundance (GLYCOGENSYNTH.PWY..glycogen.biosynthesis.I..from.ADP.D.Glucose.)	MR Egger	12	-0.889760342342095	0.583495937868423	0.15827151551755	-2.0334123805642	0.253891695880014	0.410754181342367	0.130888118157515	1.28903218921061
ebi-a-GCST90027476	finngen_R12_E4_LACTONAS	Lactose intolerance, other/unspecified || id:finngen_R12_E4_LACTONAS	Gut bacterial pathway abundance (GLYCOGENSYNTH.PWY..glycogen.biosynthesis.I..from.ADP.D.Glucose.)	Simple mode	12	-0.262491732513187	0.420673869055883	0.545363946244459	-1.08701251586272	0.562029050836343	0.769132723136931	0.337222437020046	1.7542283100364
ebi-a-GCST90027476	finngen_R12_E4_LACTONAS	Lactose intolerance, other/unspecified || id:finngen_R12_E4_LACTONAS	Gut bacterial pathway abundance (GLYCOGENSYNTH.PWY..glycogen.biosynthesis.I..from.ADP.D.Glucose.)	Weighted median	12	0.186288422015739	0.240064161709559	0.437752349207311	-0.284237334934995	0.656814178966474	1.20476969237488	0.752588008082702	1.92863824041368
ebi-a-GCST90027476	finngen_R12_E4_LACTONAS	Lactose intolerance, other/unspecified || id:finngen_R12_E4_LACTONAS	Gut bacterial pathway abundance (GLYCOGENSYNTH.PWY..glycogen.biosynthesis.I..from.ADP.D.Glucose.)	Weighted mode	12	-0.13709345185185	0.371437438744841	0.719067422469863	-0.865110831791738	0.590923928088038	0.871888742707167	0.421004889315266	1.80565594118367
ebi-a-GCST90027477	finngen_R12_E4_LACTONAS	Lactose intolerance, other/unspecified || id:finngen_R12_E4_LACTONAS	Gut bacterial pathway abundance (GLYCOL.GLYOXDEG.PWY..superpathway.of.glycol.metabolism.and.degradation)	Inverse variance weighted	11	-0.094345439389596	0.104401770081417	0.366166896498254	-0.298972908749173	0.110282029969981	0.909968369024046	0.741579499479106	1.11659293872863
ebi-a-GCST90027477	finngen_R12_E4_LACTONAS	Lactose intolerance, other/unspecified || id:finngen_R12_E4_LACTONAS	Gut bacterial pathway abundance (GLYCOL.GLYOXDEG.PWY..superpathway.of.glycol.metabolism.and.degradation)	MR Egger	11	0.379459731085461	0.480729893588587	0.450206407278356	-0.56277086034817	1.32169032251909	1.46149477590141	0.5696285140559	3.74975431756123
ebi-a-GCST90027477	finngen_R12_E4_LACTONAS	Lactose intolerance, other/unspecified || id:finngen_R12_E4_LACTONAS	Gut bacterial pathway abundance (GLYCOL.GLYOXDEG.PWY..superpathway.of.glycol.metabolism.and.degradation)	Simple mode	11	0.0398774574254861	0.193458374216605	0.840825947531542	-0.339300956039059	0.419055870890031	1.04068323837498	0.712268055456562	1.52052530551917
ebi-a-GCST90027477	finngen_R12_E4_LACTONAS	Lactose intolerance, other/unspecified || id:finngen_R12_E4_LACTONAS	Gut bacterial pathway abundance (GLYCOL.GLYOXDEG.PWY..superpathway.of.glycol.metabolism.and.degradation)	Weighted median	11	-0.010887698807128	0.13576243620322	0.936080818011096	-0.276982073765438	0.255206676151182	0.989171357661527	0.758068086295035	1.29072835607689
ebi-a-GCST90027477	finngen_R12_E4_LACTONAS	Lactose intolerance, other/unspecified || id:finngen_R12_E4_LACTONAS	Gut bacterial pathway abundance (GLYCOL.GLYOXDEG.PWY..superpathway.of.glycol.metabolism.and.degradation)	Weighted mode	11	0.0398774574254861	0.188466667220043	0.836677768646343	-0.329517210325798	0.40927212517677	1.04068323837498	0.719270906185933	1.5057214094444
ebi-a-GCST90027478	finngen_R12_E4_LACTONAS	Lactose intolerance, other/unspecified || id:finngen_R12_E4_LACTONAS	Gut bacterial pathway abundance (GOLPDLCAT.PWY..superpathway.of.glycerol.degradation.to.1.3.propanediol)	Inverse variance weighted	14	-0.0595310676869176	0.11590953108529	0.607532086687042	-0.286713748614086	0.167651613240251	0.942206260967389	0.750726594610938	1.18252456297518
ebi-a-GCST90027478	finngen_R12_E4_LACTONAS	Lactose intolerance, other/unspecified || id:finngen_R12_E4_LACTONAS	Gut bacterial pathway abundance (GOLPDLCAT.PWY..superpathway.of.glycerol.degradation.to.1.3.propanediol)	MR Egger	14	0.225583331680638	0.599351577411517	0.713205493176056	-0.949145760045935	1.40031242340721	1.25305344881563	0.387071534236271	4.05646710416661
ebi-a-GCST90027478	finngen_R12_E4_LACTONAS	Lactose intolerance, other/unspecified || id:finngen_R12_E4_LACTONAS	Gut bacterial pathway abundance (GOLPDLCAT.PWY..superpathway.of.glycerol.degradation.to.1.3.propanediol)	Simple mode	14	0.236952734424546	0.320691799312457	0.473110268028321	-0.39160319222787	0.865508661076961	1.26738121285723	0.675972291808715	2.37621446643259
ebi-a-GCST90027478	finngen_R12_E4_LACTONAS	Lactose intolerance, other/unspecified || id:finngen_R12_E4_LACTONAS	Gut bacterial pathway abundance (GOLPDLCAT.PWY..superpathway.of.glycerol.degradation.to.1.3.propanediol)	Weighted median	14	0.0686850002602156	0.15258655063359	0.652610959340693	-0.230384638981621	0.367754639502052	1.07109876017223	0.794228052674558	1.44448757529921
ebi-a-GCST90027478	finngen_R12_E4_LACTONAS	Lactose intolerance, other/unspecified || id:finngen_R12_E4_LACTONAS	Gut bacterial pathway abundance (GOLPDLCAT.PWY..superpathway.of.glycerol.degradation.to.1.3.propanediol)	Weighted mode	14	0.194660263036525	0.269946556351876	0.483611272304038	-0.334434987413152	0.723755513486201	1.21489817055389	0.715742375578697	2.06216316816763
ebi-a-GCST90027479	finngen_R12_E4_LACTONAS	Lactose intolerance, other/unspecified || id:finngen_R12_E4_LACTONAS	Gut bacterial pathway abundance (HEMESYN2.PWY..heme.biosynthesis.II..anaerobic.)	Inverse variance weighted	13	0.0824167154399691	0.161371605827124	0.609542755627903	-0.233871631981194	0.398705062861132	1.08590823028366	0.791463407964496	1.48989412868811
ebi-a-GCST90027479	finngen_R12_E4_LACTONAS	Lactose intolerance, other/unspecified || id:finngen_R12_E4_LACTONAS	Gut bacterial pathway abundance (HEMESYN2.PWY..heme.biosynthesis.II..anaerobic.)	MR Egger	13	-0.0297922327825538	0.809420693281743	0.971298474121528	-1.61625679161477	1.55667232604966	0.970647181263864	0.19864086332458	4.74301175864303
ebi-a-GCST90027479	finngen_R12_E4_LACTONAS	Lactose intolerance, other/unspecified || id:finngen_R12_E4_LACTONAS	Gut bacterial pathway abundance (HEMESYN2.PWY..heme.biosynthesis.II..anaerobic.)	Simple mode	13	0.0734934583131306	0.401079881616408	0.857670100355742	-0.71262310965503	0.859610026281291	1.07626149608317	0.490356250770963	2.36223930281296
ebi-a-GCST90027479	finngen_R12_E4_LACTONAS	Lactose intolerance, other/unspecified || id:finngen_R12_E4_LACTONAS	Gut bacterial pathway abundance (HEMESYN2.PWY..heme.biosynthesis.II..anaerobic.)	Weighted median	13	0.11404249012552	0.221243535607525	0.606230675647636	-0.319594839665228	0.547679819916268	1.12079974679434	0.726443303469156	1.72923622038398
ebi-a-GCST90027479	finngen_R12_E4_LACTONAS	Lactose intolerance, other/unspecified || id:finngen_R12_E4_LACTONAS	Gut bacterial pathway abundance (HEMESYN2.PWY..heme.biosynthesis.II..anaerobic.)	Weighted mode	13	0.0600108890201105	0.339528930454659	0.862654731099727	-0.605465814671021	0.725487592711242	1.06184810896782	0.545820116395631	2.06573809328285
ebi-a-GCST90027480	finngen_R12_E4_LACTONAS	Lactose intolerance, other/unspecified || id:finngen_R12_E4_LACTONAS	Gut bacterial pathway abundance (HEXITOLDEGSUPER.PWY..superpathway.of.hexitol.degradation..bacteria.)	Inverse variance weighted	9	-0.200463829237284	0.253866785987841	0.429736981631666	-0.698042729773452	0.297115071298884	0.818351089873495	0.497558207228335	1.34597017307325
ebi-a-GCST90027480	finngen_R12_E4_LACTONAS	Lactose intolerance, other/unspecified || id:finngen_R12_E4_LACTONAS	Gut bacterial pathway abundance (HEXITOLDEGSUPER.PWY..superpathway.of.hexitol.degradation..bacteria.)	MR Egger	9	-0.446154455416619	0.759317902218036	0.575274709635291	-1.93441754376397	1.04210863293073	0.640084899846292	0.144508414142656	2.83518908875977
ebi-a-GCST90027480	finngen_R12_E4_LACTONAS	Lactose intolerance, other/unspecified || id:finngen_R12_E4_LACTONAS	Gut bacterial pathway abundance (HEXITOLDEGSUPER.PWY..superpathway.of.hexitol.degradation..bacteria.)	Simple mode	9	-0.00150712770620043	0.458448873465067	0.997457497831465	-0.900066919697732	0.897052664285331	0.998494007440419	0.406542453132202	2.45236450760093
ebi-a-GCST90027480	finngen_R12_E4_LACTONAS	Lactose intolerance, other/unspecified || id:finngen_R12_E4_LACTONAS	Gut bacterial pathway abundance (HEXITOLDEGSUPER.PWY..superpathway.of.hexitol.degradation..bacteria.)	Weighted median	9	-0.10787188904572	0.280131977542556	0.700181670329708	-0.656930565029131	0.44118678693769	0.897742599724835	0.518440213285136	1.55455104505454
ebi-a-GCST90027480	finngen_R12_E4_LACTONAS	Lactose intolerance, other/unspecified || id:finngen_R12_E4_LACTONAS	Gut bacterial pathway abundance (HEXITOLDEGSUPER.PWY..superpathway.of.hexitol.degradation..bacteria.)	Weighted mode	9	-0.127902789929459	0.422075427366496	0.769595051296284	-0.955170627567792	0.699365047708873	0.879938913911049	0.384746490594044	2.01247447642591
ebi-a-GCST90027481	finngen_R12_E4_LACTONAS	Lactose intolerance, other/unspecified || id:finngen_R12_E4_LACTONAS	Gut bacterial pathway abundance (HISDEG.PWY..L.histidine.degradation.I)	Inverse variance weighted	10	0.107748269508115	0.244243250331409	0.659103342089691	-0.370968501141446	0.586465040157676	1.1137673408942	0.690065677497627	1.79762264679046
ebi-a-GCST90027481	finngen_R12_E4_LACTONAS	Lactose intolerance, other/unspecified || id:finngen_R12_E4_LACTONAS	Gut bacterial pathway abundance (HISDEG.PWY..L.histidine.degradation.I)	MR Egger	10	1.63311548339892	0.823351120070679	0.0826002690275853	0.0193472880603867	3.24688367873745	5.11980055094406	1.01953565970369	25.7100940334596
ebi-a-GCST90027481	finngen_R12_E4_LACTONAS	Lactose intolerance, other/unspecified || id:finngen_R12_E4_LACTONAS	Gut bacterial pathway abundance (HISDEG.PWY..L.histidine.degradation.I)	Simple mode	10	0.77957643745702	0.64898308136555	0.26031989549589	-0.492430402019458	2.0515832769335	2.18054847121413	0.61113927364122	7.78020958624506
ebi-a-GCST90027481	finngen_R12_E4_LACTONAS	Lactose intolerance, other/unspecified || id:finngen_R12_E4_LACTONAS	Gut bacterial pathway abundance (HISDEG.PWY..L.histidine.degradation.I)	Weighted median	10	0.201341214093319	0.258646182748068	0.436308116913259	-0.305605304092893	0.708287732279532	1.22304201980771	0.736677325607338	2.03051150105933
ebi-a-GCST90027481	finngen_R12_E4_LACTONAS	Lactose intolerance, other/unspecified || id:finngen_R12_E4_LACTONAS	Gut bacterial pathway abundance (HISDEG.PWY..L.histidine.degradation.I)	Weighted mode	10	0.742423701098316	0.62289604721382	0.263783726444097	-0.47845255144077	1.9632999536374	2.10102159678469	0.619741668525007	7.12279321263284
ebi-a-GCST90027482	finngen_R12_E4_LACTONAS	Lactose intolerance, other/unspecified || id:finngen_R12_E4_LACTONAS	Gut bacterial pathway abundance (HISTSYN.PWY..L.histidine.biosynthesis)	Inverse variance weighted	10	0.199235535777578	0.168162464277844	0.23610441550862	-0.130362894206997	0.528833965762153	1.22046939625673	0.877776832987658	1.69695244989477
ebi-a-GCST90027482	finngen_R12_E4_LACTONAS	Lactose intolerance, other/unspecified || id:finngen_R12_E4_LACTONAS	Gut bacterial pathway abundance (HISTSYN.PWY..L.histidine.biosynthesis)	MR Egger	10	0.667483457079529	0.497685234269362	0.216691573252466	-0.307979602088421	1.64294651624748	1.94932558143519	0.734930308899634	5.1703817034393
ebi-a-GCST90027482	finngen_R12_E4_LACTONAS	Lactose intolerance, other/unspecified || id:finngen_R12_E4_LACTONAS	Gut bacterial pathway abundance (HISTSYN.PWY..L.histidine.biosynthesis)	Simple mode	10	0.41136855937264	0.350460398267309	0.27060248682842	-0.275533821231286	1.09827093997657	1.50888136646025	0.759166755705419	2.99897612868388
ebi-a-GCST90027482	finngen_R12_E4_LACTONAS	Lactose intolerance, other/unspecified || id:finngen_R12_E4_LACTONAS	Gut bacterial pathway abundance (HISTSYN.PWY..L.histidine.biosynthesis)	Weighted median	10	0.158327589350477	0.225339247680406	0.482293349997948	-0.283337336103118	0.599992514804072	1.17154991912928	0.753265641299673	1.82210516152533
ebi-a-GCST90027482	finngen_R12_E4_LACTONAS	Lactose intolerance, other/unspecified || id:finngen_R12_E4_LACTONAS	Gut bacterial pathway abundance (HISTSYN.PWY..L.histidine.biosynthesis)	Weighted mode	10	0.316741129659615	0.321462094813224	0.350215849998202	-0.313324576174305	0.946806835493534	1.37264718828344	0.73101260478411	2.5774662313229
ebi-a-GCST90027483	finngen_R12_E4_LACTONAS	Lactose intolerance, other/unspecified || id:finngen_R12_E4_LACTONAS	Gut bacterial pathway abundance (HOMOSER.METSYN.PWY..L.methionine.biosynthesis.I)	Inverse variance weighted	9	0.00834161628128665	0.186260592537169	0.964278956765703	-0.356729145091564	0.373412377654137	1.00837650450296	0.699962060221217	1.45268327045076
ebi-a-GCST90027483	finngen_R12_E4_LACTONAS	Lactose intolerance, other/unspecified || id:finngen_R12_E4_LACTONAS	Gut bacterial pathway abundance (HOMOSER.METSYN.PWY..L.methionine.biosynthesis.I)	MR Egger	9	0.226858303280799	1.00226359141126	0.827399759527378	-1.73757833588527	2.19129494244687	1.25465207526145	0.175945967154204	8.94679119628952
ebi-a-GCST90027483	finngen_R12_E4_LACTONAS	Lactose intolerance, other/unspecified || id:finngen_R12_E4_LACTONAS	Gut bacterial pathway abundance (HOMOSER.METSYN.PWY..L.methionine.biosynthesis.I)	Simple mode	9	-0.115584871180156	0.387514097957415	0.773095160238447	-0.87511250317669	0.643942760816377	0.890844961965299	0.416815124015058	1.90397300993878
ebi-a-GCST90027483	finngen_R12_E4_LACTONAS	Lactose intolerance, other/unspecified || id:finngen_R12_E4_LACTONAS	Gut bacterial pathway abundance (HOMOSER.METSYN.PWY..L.methionine.biosynthesis.I)	Weighted median	9	-0.0752834790038788	0.23444391808869	0.748123177984097	-0.534793558457712	0.384226600449954	0.927480527802565	0.58579020909724	1.46847816179551
ebi-a-GCST90027483	finngen_R12_E4_LACTONAS	Lactose intolerance, other/unspecified || id:finngen_R12_E4_LACTONAS	Gut bacterial pathway abundance (HOMOSER.METSYN.PWY..L.methionine.biosynthesis.I)	Weighted mode	9	-0.119335381787186	0.375746762411329	0.758923109173269	-0.855799036113391	0.61712827253902	0.887510096120201	0.424943510180908	1.85359736492966
ebi-a-GCST90027484	finngen_R12_E4_LACTONAS	Lactose intolerance, other/unspecified || id:finngen_R12_E4_LACTONAS	Gut bacterial pathway abundance (HSERMETANA.PWY..L.methionine.biosynthesis.III)	Inverse variance weighted	17	-0.00271019795876895	0.14871320766376	0.98545989661353	-0.294188084979739	0.288767689062201	0.997293471312154	0.745136329311104	1.33478160814058
ebi-a-GCST90027484	finngen_R12_E4_LACTONAS	Lactose intolerance, other/unspecified || id:finngen_R12_E4_LACTONAS	Gut bacterial pathway abundance (HSERMETANA.PWY..L.methionine.biosynthesis.III)	MR Egger	17	0.727983232037358	0.522347159093309	0.183721450742999	-0.295817199785527	1.75178366386024	2.07089986879183	0.743923404949471	5.76487611228378
ebi-a-GCST90027484	finngen_R12_E4_LACTONAS	Lactose intolerance, other/unspecified || id:finngen_R12_E4_LACTONAS	Gut bacterial pathway abundance (HSERMETANA.PWY..L.methionine.biosynthesis.III)	Simple mode	17	0.376645564553615	0.402290997400223	0.363061209605997	-0.411844790350823	1.16513591945805	1.45738766796997	0.66242708314877	3.20635866011827
ebi-a-GCST90027484	finngen_R12_E4_LACTONAS	Lactose intolerance, other/unspecified || id:finngen_R12_E4_LACTONAS	Gut bacterial pathway abundance (HSERMETANA.PWY..L.methionine.biosynthesis.III)	Weighted median	17	0.0765565363431843	0.205303824666532	0.709227439486817	-0.325838960003219	0.478952032689587	1.07956322316874	0.721921436296884	1.61438169615341
ebi-a-GCST90027484	finngen_R12_E4_LACTONAS	Lactose intolerance, other/unspecified || id:finngen_R12_E4_LACTONAS	Gut bacterial pathway abundance (HSERMETANA.PWY..L.methionine.biosynthesis.III)	Weighted mode	17	0.312025807399343	0.362961483715607	0.402670183152866	-0.399378700683246	1.02343031548193	1.36618995038416	0.670736644825118	2.78272403175066
ebi-a-GCST90027485	finngen_R12_E4_LACTONAS	Lactose intolerance, other/unspecified || id:finngen_R12_E4_LACTONAS	Gut bacterial pathway abundance (ILEUSYN.PWY..L.isoleucine.biosynthesis.I..from.threonine.)	Inverse variance weighted	7	0.241755351886067	0.344425991935671	0.482736552677842	-0.433319592307849	0.916830296079983	1.27348259958629	0.648353249978831	2.50134927449194
ebi-a-GCST90027485	finngen_R12_E4_LACTONAS	Lactose intolerance, other/unspecified || id:finngen_R12_E4_LACTONAS	Gut bacterial pathway abundance (ILEUSYN.PWY..L.isoleucine.biosynthesis.I..from.threonine.)	MR Egger	7	-0.807034585822503	2.19713524937774	0.728420477266972	-5.11341967460286	3.49935050295786	0.446179212544364	0.00601547673743173	33.0939505539013
ebi-a-GCST90027485	finngen_R12_E4_LACTONAS	Lactose intolerance, other/unspecified || id:finngen_R12_E4_LACTONAS	Gut bacterial pathway abundance (ILEUSYN.PWY..L.isoleucine.biosynthesis.I..from.threonine.)	Simple mode	7	0.793789529628325	0.501663887453991	0.16466483156768	-0.189471689781497	1.77705074903815	2.21176210327535	0.827396140331415	5.91239354769714
ebi-a-GCST90027485	finngen_R12_E4_LACTONAS	Lactose intolerance, other/unspecified || id:finngen_R12_E4_LACTONAS	Gut bacterial pathway abundance (ILEUSYN.PWY..L.isoleucine.biosynthesis.I..from.threonine.)	Weighted median	7	0.538170947660485	0.318334838842182	0.0909167854728882	-0.0857653364701912	1.16210723179116	1.71287106446225	0.917809582387926	3.19666229223567
ebi-a-GCST90027485	finngen_R12_E4_LACTONAS	Lactose intolerance, other/unspecified || id:finngen_R12_E4_LACTONAS	Gut bacterial pathway abundance (ILEUSYN.PWY..L.isoleucine.biosynthesis.I..from.threonine.)	Weighted mode	7	0.774299165795148	0.536233157584956	0.19886397254845	-0.276717823071365	1.82531615466166	2.16907143491475	0.758268432782677	6.20475637169453
ebi-a-GCST90027486	finngen_R12_E4_LACTONAS	Lactose intolerance, other/unspecified || id:finngen_R12_E4_LACTONAS	Gut bacterial pathway abundance (KDO.NAGLIPASYN.PWY..superpathway.of..Kdo.2.lipid.A.biosynthesis)	Inverse variance weighted	8	-0.0700008773719576	0.100769538252251	0.487266473292199	-0.267509172346369	0.127507417602454	0.932393001850116	0.765283311147033	1.13599329455656
ebi-a-GCST90027486	finngen_R12_E4_LACTONAS	Lactose intolerance, other/unspecified || id:finngen_R12_E4_LACTONAS	Gut bacterial pathway abundance (KDO.NAGLIPASYN.PWY..superpathway.of..Kdo.2.lipid.A.biosynthesis)	MR Egger	8	-0.838608470389111	0.548573344070732	0.17720230465722	-1.91381222476775	0.236595283989524	0.432311679572046	0.147516945542411	1.26692826784887
ebi-a-GCST90027486	finngen_R12_E4_LACTONAS	Lactose intolerance, other/unspecified || id:finngen_R12_E4_LACTONAS	Gut bacterial pathway abundance (KDO.NAGLIPASYN.PWY..superpathway.of..Kdo.2.lipid.A.biosynthesis)	Simple mode	8	-0.162021919119116	0.181856734505851	0.402548424687022	-0.518461118750585	0.194417280512352	0.850422563822464	0.595436148813653	1.21460300739099
ebi-a-GCST90027486	finngen_R12_E4_LACTONAS	Lactose intolerance, other/unspecified || id:finngen_R12_E4_LACTONAS	Gut bacterial pathway abundance (KDO.NAGLIPASYN.PWY..superpathway.of..Kdo.2.lipid.A.biosynthesis)	Weighted median	8	-0.108485209719007	0.128794267069345	0.39961223643466	-0.360921973174924	0.143951553736909	0.897192164443057	0.697033383646992	1.15482816006081
ebi-a-GCST90027486	finngen_R12_E4_LACTONAS	Lactose intolerance, other/unspecified || id:finngen_R12_E4_LACTONAS	Gut bacterial pathway abundance (KDO.NAGLIPASYN.PWY..superpathway.of..Kdo.2.lipid.A.biosynthesis)	Weighted mode	8	-0.107675982449886	0.194679113921045	0.59741101832136	-0.489247045735134	0.273895080835361	0.897918490650016	0.613087847545524	1.31507681823906
ebi-a-GCST90027487	finngen_R12_E4_LACTONAS	Lactose intolerance, other/unspecified || id:finngen_R12_E4_LACTONAS	Gut bacterial pathway abundance (KETOGLUCONMET.PWY..ketogluconate.metabolism)	Inverse variance weighted	10	-0.126330013566696	0.106857450459345	0.237114712232031	-0.335770616467012	0.0831105893336193	0.881323949925971	0.714787047390854	1.08666197512724
ebi-a-GCST90027487	finngen_R12_E4_LACTONAS	Lactose intolerance, other/unspecified || id:finngen_R12_E4_LACTONAS	Gut bacterial pathway abundance (KETOGLUCONMET.PWY..ketogluconate.metabolism)	MR Egger	10	0.247771933922614	0.397292328154707	0.550220402509739	-0.530921029260611	1.02646489710584	1.28116770797844	0.588063096857008	2.79118126054736
ebi-a-GCST90027487	finngen_R12_E4_LACTONAS	Lactose intolerance, other/unspecified || id:finngen_R12_E4_LACTONAS	Gut bacterial pathway abundance (KETOGLUCONMET.PWY..ketogluconate.metabolism)	Simple mode	10	-0.287812157793632	0.243741010082841	0.267941794528614	-0.765544537556001	0.189920221968737	0.74990244233916	0.465080608150972	1.2091531299531
ebi-a-GCST90027487	finngen_R12_E4_LACTONAS	Lactose intolerance, other/unspecified || id:finngen_R12_E4_LACTONAS	Gut bacterial pathway abundance (KETOGLUCONMET.PWY..ketogluconate.metabolism)	Weighted median	10	-0.14902699832995	0.14744719760686	0.312153167367894	-0.438023505639396	0.139969508979497	0.86154585428572	0.645310614240425	1.15023872636994
ebi-a-GCST90027487	finngen_R12_E4_LACTONAS	Lactose intolerance, other/unspecified || id:finngen_R12_E4_LACTONAS	Gut bacterial pathway abundance (KETOGLUCONMET.PWY..ketogluconate.metabolism)	Weighted mode	10	-0.214283649342583	0.224570686015824	0.364910335388617	-0.654442193933597	0.225874895248431	0.807119413659358	0.519731891347309	1.25341884681558
ebi-a-GCST90027488	finngen_R12_E4_LACTONAS	Lactose intolerance, other/unspecified || id:finngen_R12_E4_LACTONAS	Gut bacterial pathway abundance (LACTOSECAT.PWY..lactose.and.galactose.degradation.I)	Inverse variance weighted	9	0.029919310301182	0.210577524184233	0.887015106399504	-0.382812637099915	0.442651257702279	1.03037139024199	0.681940657696336	1.55682930742922
ebi-a-GCST90027488	finngen_R12_E4_LACTONAS	Lactose intolerance, other/unspecified || id:finngen_R12_E4_LACTONAS	Gut bacterial pathway abundance (LACTOSECAT.PWY..lactose.and.galactose.degradation.I)	MR Egger	9	0.739712994121661	0.738959824369597	0.350156868104682	-0.708648261642748	2.18807424988607	2.09533405499642	0.492309221148546	8.9180226845741
ebi-a-GCST90027488	finngen_R12_E4_LACTONAS	Lactose intolerance, other/unspecified || id:finngen_R12_E4_LACTONAS	Gut bacterial pathway abundance (LACTOSECAT.PWY..lactose.and.galactose.degradation.I)	Simple mode	9	-0.107847781911286	0.414116986675187	0.801111249025822	-0.919517075794652	0.70382151197208	0.897764241987239	0.398711542053693	2.02146301067548
ebi-a-GCST90027488	finngen_R12_E4_LACTONAS	Lactose intolerance, other/unspecified || id:finngen_R12_E4_LACTONAS	Gut bacterial pathway abundance (LACTOSECAT.PWY..lactose.and.galactose.degradation.I)	Weighted median	9	-0.14060954155552	0.272651168402763	0.606055412850473	-0.675005831624935	0.393786748513895	0.868828486895962	0.509153451406928	1.48258435164494
ebi-a-GCST90027488	finngen_R12_E4_LACTONAS	Lactose intolerance, other/unspecified || id:finngen_R12_E4_LACTONAS	Gut bacterial pathway abundance (LACTOSECAT.PWY..lactose.and.galactose.degradation.I)	Weighted mode	9	-0.107847781911286	0.394954644854591	0.791720842038035	-0.881958885826285	0.666263322003713	0.897764241987239	0.413971194605004	1.94694859133849
ebi-a-GCST90027489	finngen_R12_E4_LACTONAS	Lactose intolerance, other/unspecified || id:finngen_R12_E4_LACTONAS	Gut bacterial pathway abundance (METHGLYUT.PWY..superpathway.of.methylglyoxal.degradation)	Inverse variance weighted	9	-0.0772239259908865	0.0965696470550137	0.423901560752614	-0.266500434218713	0.11205258223694	0.92568254601522	0.766055671090414	1.11857167609962
ebi-a-GCST90027489	finngen_R12_E4_LACTONAS	Lactose intolerance, other/unspecified || id:finngen_R12_E4_LACTONAS	Gut bacterial pathway abundance (METHGLYUT.PWY..superpathway.of.methylglyoxal.degradation)	MR Egger	9	-0.431559708898041	0.35015290244386	0.25755217678818	-1.11785939768801	0.254739979891926	0.649495280732896	0.326978977975535	1.29012611852333
ebi-a-GCST90027489	finngen_R12_E4_LACTONAS	Lactose intolerance, other/unspecified || id:finngen_R12_E4_LACTONAS	Gut bacterial pathway abundance (METHGLYUT.PWY..superpathway.of.methylglyoxal.degradation)	Simple mode	9	-0.104631307320787	0.183590570783102	0.584379477594465	-0.464468826055666	0.255206211414092	0.900656526846668	0.628468842819559	1.29072775622769
ebi-a-GCST90027489	finngen_R12_E4_LACTONAS	Lactose intolerance, other/unspecified || id:finngen_R12_E4_LACTONAS	Gut bacterial pathway abundance (METHGLYUT.PWY..superpathway.of.methylglyoxal.degradation)	Weighted median	9	-0.0905693585660295	0.12139107248249	0.455609599877303	-0.328495860631711	0.147357143499652	0.913410978828183	0.720005908589278	1.15876773550172
ebi-a-GCST90027489	finngen_R12_E4_LACTONAS	Lactose intolerance, other/unspecified || id:finngen_R12_E4_LACTONAS	Gut bacterial pathway abundance (METHGLYUT.PWY..superpathway.of.methylglyoxal.degradation)	Weighted mode	9	-0.0898056919682073	0.172829253968974	0.617394913621414	-0.428551029747395	0.248939645810981	0.914108786695165	0.651452346257295	1.28266461655091
ebi-a-GCST90027490	finngen_R12_E4_LACTONAS	Lactose intolerance, other/unspecified || id:finngen_R12_E4_LACTONAS	Gut bacterial pathway abundance (NAGLIPASYN.PWY..lipid.IVA.biosynthesis)	Inverse variance weighted	10	0.254634232602657	0.18163306318111	0.160940438551125	-0.101366571232318	0.610635036437631	1.28998969839664	0.903601737765406	1.84160051095595
ebi-a-GCST90027490	finngen_R12_E4_LACTONAS	Lactose intolerance, other/unspecified || id:finngen_R12_E4_LACTONAS	Gut bacterial pathway abundance (NAGLIPASYN.PWY..lipid.IVA.biosynthesis)	MR Egger	10	-0.281166890775041	0.720063856665581	0.706377180499374	-1.69249204983958	1.1301582682895	0.754902338730262	0.184060264629114	3.09614648315722
ebi-a-GCST90027490	finngen_R12_E4_LACTONAS	Lactose intolerance, other/unspecified || id:finngen_R12_E4_LACTONAS	Gut bacterial pathway abundance (NAGLIPASYN.PWY..lipid.IVA.biosynthesis)	Simple mode	10	-0.0556749082670456	0.409597082942592	0.894871499447456	-0.858485190834525	0.747135374300434	0.945846572816553	0.423803577867527	2.11094428180704
ebi-a-GCST90027490	finngen_R12_E4_LACTONAS	Lactose intolerance, other/unspecified || id:finngen_R12_E4_LACTONAS	Gut bacterial pathway abundance (NAGLIPASYN.PWY..lipid.IVA.biosynthesis)	Weighted median	10	0.127909325273251	0.236086159843122	0.587962583594335	-0.334819548019268	0.59063819856577	1.13644995073628	0.715467182174583	1.8051400856753
ebi-a-GCST90027490	finngen_R12_E4_LACTONAS	Lactose intolerance, other/unspecified || id:finngen_R12_E4_LACTONAS	Gut bacterial pathway abundance (NAGLIPASYN.PWY..lipid.IVA.biosynthesis)	Weighted mode	10	-0.0556749082670456	0.388671335586867	0.889253199117801	-0.817470726017305	0.706120909483214	0.945846572816553	0.44154703678998	2.02611650575824
ebi-a-GCST90027491	finngen_R12_E4_LACTONAS	Lactose intolerance, other/unspecified || id:finngen_R12_E4_LACTONAS	Gut bacterial pathway abundance (NONMEVIPP.PWY..methylerythritol.phosphate.pathway.I)	Inverse variance weighted	11	-0.0751278017201899	0.174481878806755	0.666776310441599	-0.41711228418143	0.26685668074105	0.927624926691329	0.658946926473806	1.30585327899439
ebi-a-GCST90027491	finngen_R12_E4_LACTONAS	Lactose intolerance, other/unspecified || id:finngen_R12_E4_LACTONAS	Gut bacterial pathway abundance (NONMEVIPP.PWY..methylerythritol.phosphate.pathway.I)	MR Egger	11	-1.31416577085685	0.801125758093209	0.135342079258736	-2.88437225671954	0.256040715005836	0.26869838579063	0.0558898630127152	1.29180532273025
ebi-a-GCST90027491	finngen_R12_E4_LACTONAS	Lactose intolerance, other/unspecified || id:finngen_R12_E4_LACTONAS	Gut bacterial pathway abundance (NONMEVIPP.PWY..methylerythritol.phosphate.pathway.I)	Simple mode	11	0.0401325462547435	0.371238956732041	0.916051220383856	-0.687495808940057	0.767760901449544	1.04094873890556	0.502833685372641	2.15493573431948
ebi-a-GCST90027491	finngen_R12_E4_LACTONAS	Lactose intolerance, other/unspecified || id:finngen_R12_E4_LACTONAS	Gut bacterial pathway abundance (NONMEVIPP.PWY..methylerythritol.phosphate.pathway.I)	Weighted median	11	0.000269314869807113	0.226070892109893	0.999049492290746	-0.442829633665584	0.443368263405198	1.00026935113831	0.642216609857979	1.55794596319756
ebi-a-GCST90027491	finngen_R12_E4_LACTONAS	Lactose intolerance, other/unspecified || id:finngen_R12_E4_LACTONAS	Gut bacterial pathway abundance (NONMEVIPP.PWY..methylerythritol.phosphate.pathway.I)	Weighted mode	11	0.0544637071805214	0.355848175105424	0.88140062294113	-0.64299871602611	0.751926130387153	1.05597415143902	0.525713592217883	2.12108156420883
ebi-a-GCST90027492	finngen_R12_E4_LACTONAS	Lactose intolerance, other/unspecified || id:finngen_R12_E4_LACTONAS	Gut bacterial pathway abundance (NONOXIPENT.PWY..pentose.phosphate.pathway..non.oxidative.branch.)	Inverse variance weighted	6	0.310444158888026	0.321206838916448	0.333797551825439	-0.319121245388213	0.940009563164265	1.36403082602098	0.726787424340661	2.56000589996915
ebi-a-GCST90027492	finngen_R12_E4_LACTONAS	Lactose intolerance, other/unspecified || id:finngen_R12_E4_LACTONAS	Gut bacterial pathway abundance (NONOXIPENT.PWY..pentose.phosphate.pathway..non.oxidative.branch.)	MR Egger	6	-2.08245565026911	0.92091864606128	0.0865577641482272	-3.88745619654922	-0.277455103989004	0.124623803659458	0.020497421186131	0.757709581977071
ebi-a-GCST90027492	finngen_R12_E4_LACTONAS	Lactose intolerance, other/unspecified || id:finngen_R12_E4_LACTONAS	Gut bacterial pathway abundance (NONOXIPENT.PWY..pentose.phosphate.pathway..non.oxidative.branch.)	Simple mode	6	0.657794936205558	0.607483903494529	0.328321716407369	-0.532873514643718	1.84846338705483	1.93053069419672	0.586916032433713	6.3500544460874
ebi-a-GCST90027492	finngen_R12_E4_LACTONAS	Lactose intolerance, other/unspecified || id:finngen_R12_E4_LACTONAS	Gut bacterial pathway abundance (NONOXIPENT.PWY..pentose.phosphate.pathway..non.oxidative.branch.)	Weighted median	6	0.209729899486968	0.307677047247991	0.495456507821199	-0.393317113119094	0.81277691209303	1.23334488787683	0.674814721051612	2.2541589046567
ebi-a-GCST90027492	finngen_R12_E4_LACTONAS	Lactose intolerance, other/unspecified || id:finngen_R12_E4_LACTONAS	Gut bacterial pathway abundance (NONOXIPENT.PWY..pentose.phosphate.pathway..non.oxidative.branch.)	Weighted mode	6	-0.252219365746771	0.392047496482928	0.548344207860536	-1.02063245885331	0.516193727359767	0.777074255896214	0.360366950815251	1.675637562797
ebi-a-GCST90027493	finngen_R12_E4_LACTONAS	Lactose intolerance, other/unspecified || id:finngen_R12_E4_LACTONAS	Gut bacterial pathway abundance (ORNDEG.PWY..superpathway.of.ornithine.degradation)	Inverse variance weighted	7	-0.00482435181260405	0.0784218174722869	0.950946695415862	-0.158531114058286	0.148882410433078	0.995187266681192	0.853396410752184	1.16053651419912
ebi-a-GCST90027493	finngen_R12_E4_LACTONAS	Lactose intolerance, other/unspecified || id:finngen_R12_E4_LACTONAS	Gut bacterial pathway abundance (ORNDEG.PWY..superpathway.of.ornithine.degradation)	MR Egger	7	-0.106217542380164	0.310056637659061	0.745850113197719	-0.713928552191923	0.501493467431594	0.899229006378155	0.489716536508929	1.65118542182841
ebi-a-GCST90027493	finngen_R12_E4_LACTONAS	Lactose intolerance, other/unspecified || id:finngen_R12_E4_LACTONAS	Gut bacterial pathway abundance (ORNDEG.PWY..superpathway.of.ornithine.degradation)	Simple mode	7	-0.126159502746189	0.166801470222597	0.478077367975658	-0.453090384382479	0.200771378890101	0.881474238008314	0.635660677232095	1.22234528594041
ebi-a-GCST90027493	finngen_R12_E4_LACTONAS	Lactose intolerance, other/unspecified || id:finngen_R12_E4_LACTONAS	Gut bacterial pathway abundance (ORNDEG.PWY..superpathway.of.ornithine.degradation)	Weighted median	7	-0.0457504594936412	0.107460567938366	0.670295973636072	-0.256373172652838	0.164872253665556	0.95528031358348	0.773853134076041	1.17924246518653
ebi-a-GCST90027493	finngen_R12_E4_LACTONAS	Lactose intolerance, other/unspecified || id:finngen_R12_E4_LACTONAS	Gut bacterial pathway abundance (ORNDEG.PWY..superpathway.of.ornithine.degradation)	Weighted mode	7	-0.126159502746189	0.169473649899916	0.48474639478459	-0.458327856550024	0.206008851057645	0.881474238008314	0.632340125366611	1.22876407980888
ebi-a-GCST90027494	finngen_R12_E4_LACTONAS	Lactose intolerance, other/unspecified || id:finngen_R12_E4_LACTONAS	Gut bacterial pathway abundance (P105.PWY..TCA.cycle.IV..2.oxoglutarate.decarboxylase.)	Inverse variance weighted	8	0.0189107397951998	0.175417436189394	0.914150995722477	-0.324907435136012	0.362728914726411	1.01909068031471	0.722594237383784	1.43724619015015
ebi-a-GCST90027494	finngen_R12_E4_LACTONAS	Lactose intolerance, other/unspecified || id:finngen_R12_E4_LACTONAS	Gut bacterial pathway abundance (P105.PWY..TCA.cycle.IV..2.oxoglutarate.decarboxylase.)	MR Egger	8	0.567955375930563	0.835348169067054	0.521919739171755	-1.06932703544086	2.20523778730199	1.76465530365065	0.343239427682909	9.07240861495413
ebi-a-GCST90027494	finngen_R12_E4_LACTONAS	Lactose intolerance, other/unspecified || id:finngen_R12_E4_LACTONAS	Gut bacterial pathway abundance (P105.PWY..TCA.cycle.IV..2.oxoglutarate.decarboxylase.)	Simple mode	8	0.00198080802528411	0.264667078461203	0.994237394209715	-0.516766665758675	0.520728281809243	1.00198277112146	0.596445942659996	1.68325308601613
ebi-a-GCST90027494	finngen_R12_E4_LACTONAS	Lactose intolerance, other/unspecified || id:finngen_R12_E4_LACTONAS	Gut bacterial pathway abundance (P105.PWY..TCA.cycle.IV..2.oxoglutarate.decarboxylase.)	Weighted median	8	0.0239569656742629	0.186887043412837	0.897998971094667	-0.342341639414899	0.390255570763424	1.02424623919589	0.710105563214455	1.47735831523135
ebi-a-GCST90027494	finngen_R12_E4_LACTONAS	Lactose intolerance, other/unspecified || id:finngen_R12_E4_LACTONAS	Gut bacterial pathway abundance (P105.PWY..TCA.cycle.IV..2.oxoglutarate.decarboxylase.)	Weighted mode	8	0.0168511335561097	0.209341331871318	0.938095870386351	-0.393457876911674	0.427160144023893	1.01699391478822	0.674719738257415	1.53289812654284
ebi-a-GCST90027495	finngen_R12_E4_LACTONAS	Lactose intolerance, other/unspecified || id:finngen_R12_E4_LACTONAS	Gut bacterial pathway abundance (P108.PWY..pyruvate.fermentation.to.propanoate.I)	Inverse variance weighted	13	0.00203076444004272	0.153579665430072	0.989449981070992	-0.298985379802898	0.303046908682983	1.00203282783867	0.741570251258994	1.3539779762763
ebi-a-GCST90027495	finngen_R12_E4_LACTONAS	Lactose intolerance, other/unspecified || id:finngen_R12_E4_LACTONAS	Gut bacterial pathway abundance (P108.PWY..pyruvate.fermentation.to.propanoate.I)	MR Egger	13	0.162758795476254	0.807658578904398	0.843970703303973	-1.42025201917637	1.74576961012887	1.17675281735132	0.241653108005009	5.73030988335383
ebi-a-GCST90027495	finngen_R12_E4_LACTONAS	Lactose intolerance, other/unspecified || id:finngen_R12_E4_LACTONAS	Gut bacterial pathway abundance (P108.PWY..pyruvate.fermentation.to.propanoate.I)	Simple mode	13	0.101098120164258	0.338766916747257	0.770479686423059	-0.562885036660365	0.765081276988882	1.10638519513478	0.569563479685607	2.14916904554538
ebi-a-GCST90027495	finngen_R12_E4_LACTONAS	Lactose intolerance, other/unspecified || id:finngen_R12_E4_LACTONAS	Gut bacterial pathway abundance (P108.PWY..pyruvate.fermentation.to.propanoate.I)	Weighted median	13	0.0493536436987807	0.203258016668541	0.808150436270188	-0.34903206897156	0.447739356369121	1.05059182022945	0.705370509400437	1.56477079495598
ebi-a-GCST90027495	finngen_R12_E4_LACTONAS	Lactose intolerance, other/unspecified || id:finngen_R12_E4_LACTONAS	Gut bacterial pathway abundance (P108.PWY..pyruvate.fermentation.to.propanoate.I)	Weighted mode	13	0.0841747295052775	0.317312555296315	0.795300583012476	-0.5377578788755	0.706107337886055	1.08781895127121	0.584056310405196	2.02608900830782
ebi-a-GCST90027496	finngen_R12_E4_LACTONAS	Lactose intolerance, other/unspecified || id:finngen_R12_E4_LACTONAS	Gut bacterial pathway abundance (P122.PWY..heterolactic.fermentation)	Inverse variance weighted	4	0.170453515228419	0.186149508407292	0.359834382015537	-0.194399521249873	0.53530655170671	1.1858425270336	0.823328901159439	1.70797174366302
ebi-a-GCST90027496	finngen_R12_E4_LACTONAS	Lactose intolerance, other/unspecified || id:finngen_R12_E4_LACTONAS	Gut bacterial pathway abundance (P122.PWY..heterolactic.fermentation)	MR Egger	4	0.1882543988377	1.00575327650057	0.868789771944036	-1.78302202310342	2.15953082077882	1.20714057144891	0.168129288170675	8.6670702950859
ebi-a-GCST90027496	finngen_R12_E4_LACTONAS	Lactose intolerance, other/unspecified || id:finngen_R12_E4_LACTONAS	Gut bacterial pathway abundance (P122.PWY..heterolactic.fermentation)	Simple mode	4	0.37716585738911	0.281828975087462	0.273195496070838	-0.175218933782315	0.929550648560535	1.45814613362717	0.839273255385519	2.53337054811212
ebi-a-GCST90027496	finngen_R12_E4_LACTONAS	Lactose intolerance, other/unspecified || id:finngen_R12_E4_LACTONAS	Gut bacterial pathway abundance (P122.PWY..heterolactic.fermentation)	Weighted median	4	0.232596328493494	0.179604451957987	0.195303782558277	-0.119428397344161	0.584621054331148	1.26187199473284	0.887427547713492	1.79431091044418
ebi-a-GCST90027496	finngen_R12_E4_LACTONAS	Lactose intolerance, other/unspecified || id:finngen_R12_E4_LACTONAS	Gut bacterial pathway abundance (P122.PWY..heterolactic.fermentation)	Weighted mode	4	0.385689108458974	0.232561568576586	0.195809765541684	-0.0701315659511341	0.841509782869083	1.47062739411987	0.932271156695529	2.31986682930503
ebi-a-GCST90027497	finngen_R12_E4_LACTONAS	Lactose intolerance, other/unspecified || id:finngen_R12_E4_LACTONAS	Gut bacterial pathway abundance (P161.PWY..acetylene.degradation)	Inverse variance weighted	5	-0.224665582762557	0.262486118141948	0.392045267397319	-0.739138374320775	0.28980720879566	0.798783301003272	0.477525186277842	1.33616986139542
ebi-a-GCST90027497	finngen_R12_E4_LACTONAS	Lactose intolerance, other/unspecified || id:finngen_R12_E4_LACTONAS	Gut bacterial pathway abundance (P161.PWY..acetylene.degradation)	MR Egger	5	0.0564545006174349	2.42272064207728	0.982872565181751	-4.69207795785403	4.8049869590889	1.05807847178782	0.00916761642949979	122.11789848214
ebi-a-GCST90027497	finngen_R12_E4_LACTONAS	Lactose intolerance, other/unspecified || id:finngen_R12_E4_LACTONAS	Gut bacterial pathway abundance (P161.PWY..acetylene.degradation)	Simple mode	5	-0.188919439667268	0.405351313088863	0.665418192136192	-0.983408013321439	0.605569133986904	0.82785319613737	0.374034210688638	1.83229473339637
ebi-a-GCST90027497	finngen_R12_E4_LACTONAS	Lactose intolerance, other/unspecified || id:finngen_R12_E4_LACTONAS	Gut bacterial pathway abundance (P161.PWY..acetylene.degradation)	Weighted median	5	-0.196312661981177	0.291751115516159	0.501025444019161	-0.768144848392848	0.375519524430493	0.821755262879089	0.463872824991955	1.45574751459345
ebi-a-GCST90027497	finngen_R12_E4_LACTONAS	Lactose intolerance, other/unspecified || id:finngen_R12_E4_LACTONAS	Gut bacterial pathway abundance (P161.PWY..acetylene.degradation)	Weighted mode	5	-0.188417351503318	0.374969370183238	0.641728004462772	-0.923357317062465	0.546522614055829	0.828268955793906	0.397183329765995	1.72723629548125
ebi-a-GCST90027498	finngen_R12_E4_LACTONAS	Lactose intolerance, other/unspecified || id:finngen_R12_E4_LACTONAS	Gut bacterial pathway abundance (P162.PWY..L.glutamate.degradation.V..via.hydroxyglutarate.)	Inverse variance weighted	11	-0.00917434911734751	0.216150433943934	0.966144531359353	-0.432829199647458	0.414480501412763	0.990867606819345	0.64867127562631	1.51358423154459
ebi-a-GCST90027498	finngen_R12_E4_LACTONAS	Lactose intolerance, other/unspecified || id:finngen_R12_E4_LACTONAS	Gut bacterial pathway abundance (P162.PWY..L.glutamate.degradation.V..via.hydroxyglutarate.)	MR Egger	11	-0.411879977980183	0.815647058206451	0.625710342776271	-2.01054821206483	1.18678825610446	0.662403774320184	0.133915240591364	3.27654087985801
ebi-a-GCST90027498	finngen_R12_E4_LACTONAS	Lactose intolerance, other/unspecified || id:finngen_R12_E4_LACTONAS	Gut bacterial pathway abundance (P162.PWY..L.glutamate.degradation.V..via.hydroxyglutarate.)	Simple mode	11	-0.0886237109587849	0.323348342533578	0.789600445828875	-0.722386462324598	0.545139040407028	0.915189884714384	0.485592025014076	1.72484818929893
ebi-a-GCST90027498	finngen_R12_E4_LACTONAS	Lactose intolerance, other/unspecified || id:finngen_R12_E4_LACTONAS	Gut bacterial pathway abundance (P162.PWY..L.glutamate.degradation.V..via.hydroxyglutarate.)	Weighted median	11	-0.0948918186925392	0.224411142547753	0.672406112494584	-0.534737658086135	0.344954020701056	0.909471316942728	0.585822955902866	1.41192499885356
ebi-a-GCST90027498	finngen_R12_E4_LACTONAS	Lactose intolerance, other/unspecified || id:finngen_R12_E4_LACTONAS	Gut bacterial pathway abundance (P162.PWY..L.glutamate.degradation.V..via.hydroxyglutarate.)	Weighted mode	11	-0.107979264617353	0.295339194700115	0.722270549632462	-0.686844086229579	0.470885556994872	0.897646209275093	0.503161500315611	1.60141170681883
ebi-a-GCST90027499	finngen_R12_E4_LACTONAS	Lactose intolerance, other/unspecified || id:finngen_R12_E4_LACTONAS	Gut bacterial pathway abundance (P164.PWY..purine.nucleobases.degradation.I..anaerobic.)	Inverse variance weighted	12	-0.0283377069474981	0.129317980426364	0.826547228546244	-0.281800948583172	0.225125534688176	0.972060039936364	0.754423838722378	1.2524799360016
ebi-a-GCST90027499	finngen_R12_E4_LACTONAS	Lactose intolerance, other/unspecified || id:finngen_R12_E4_LACTONAS	Gut bacterial pathway abundance (P164.PWY..purine.nucleobases.degradation.I..anaerobic.)	MR Egger	12	0.581477943599408	0.568398675062523	0.330413331953334	-0.532583459523137	1.69553934672195	1.78868004641574	0.587086295125861	5.44958438820295
ebi-a-GCST90027499	finngen_R12_E4_LACTONAS	Lactose intolerance, other/unspecified || id:finngen_R12_E4_LACTONAS	Gut bacterial pathway abundance (P164.PWY..purine.nucleobases.degradation.I..anaerobic.)	Simple mode	12	-0.11817852106088	0.252831478766044	0.649322370233834	-0.613728219442326	0.377371177320565	0.888537415812931	0.541328909297327	1.45844555082848
ebi-a-GCST90027499	finngen_R12_E4_LACTONAS	Lactose intolerance, other/unspecified || id:finngen_R12_E4_LACTONAS	Gut bacterial pathway abundance (P164.PWY..purine.nucleobases.degradation.I..anaerobic.)	Weighted median	12	-0.0628325901615694	0.167639158748536	0.707802854424571	-0.391405341308699	0.26574016098556	0.939100675222534	0.676106046779318	1.30439608165681
ebi-a-GCST90027499	finngen_R12_E4_LACTONAS	Lactose intolerance, other/unspecified || id:finngen_R12_E4_LACTONAS	Gut bacterial pathway abundance (P164.PWY..purine.nucleobases.degradation.I..anaerobic.)	Weighted mode	12	-0.0606604112063853	0.233565870701907	0.799880821482999	-0.518449517782123	0.397128695369352	0.941142787059277	0.595443056489704	1.48754735818978
ebi-a-GCST90027500	finngen_R12_E4_LACTONAS	Lactose intolerance, other/unspecified || id:finngen_R12_E4_LACTONAS	Gut bacterial pathway abundance (P23.PWY..reductive.TCA.cycle.I)	Inverse variance weighted	10	0.124374941983785	0.0848397320895774	0.142648624860982	-0.0419109329117866	0.290660816879357	1.13244039085571	0.95895518811526	1.33731091372676
ebi-a-GCST90027500	finngen_R12_E4_LACTONAS	Lactose intolerance, other/unspecified || id:finngen_R12_E4_LACTONAS	Gut bacterial pathway abundance (P23.PWY..reductive.TCA.cycle.I)	MR Egger	10	-0.495920448151037	0.539952701189024	0.385236668632054	-1.55422774248152	0.562386846179449	0.609010087024349	0.211352538220491	1.75485607705584
ebi-a-GCST90027500	finngen_R12_E4_LACTONAS	Lactose intolerance, other/unspecified || id:finngen_R12_E4_LACTONAS	Gut bacterial pathway abundance (P23.PWY..reductive.TCA.cycle.I)	Simple mode	10	0.0229204115401072	0.20312336736446	0.912634356757508	-0.375201388494235	0.421042211574449	1.02318510258004	0.687150880574385	1.5235485884361
ebi-a-GCST90027500	finngen_R12_E4_LACTONAS	Lactose intolerance, other/unspecified || id:finngen_R12_E4_LACTONAS	Gut bacterial pathway abundance (P23.PWY..reductive.TCA.cycle.I)	Weighted median	10	0.052185569767102	0.117144964364749	0.655973952102623	-0.177418560387806	0.28178969992201	1.05357123534279	0.837429196467742	1.32549993793355
ebi-a-GCST90027500	finngen_R12_E4_LACTONAS	Lactose intolerance, other/unspecified || id:finngen_R12_E4_LACTONAS	Gut bacterial pathway abundance (P23.PWY..reductive.TCA.cycle.I)	Weighted mode	10	-0.00706210069246294	0.195459451501423	0.971966775904083	-0.390162625635252	0.376038424250326	0.992962777342454	0.676946776646457	1.45650309773552
ebi-a-GCST90027501	finngen_R12_E4_LACTONAS	Lactose intolerance, other/unspecified || id:finngen_R12_E4_LACTONAS	Gut bacterial pathway abundance (P42.PWY..incomplete.reductive.TCA.cycle)	Inverse variance weighted	14	0.0402772310151519	0.194969575085691	0.836336213775117	-0.341863136152802	0.422417598183106	1.04109935922041	0.710445432350647	1.5256454984627
ebi-a-GCST90027501	finngen_R12_E4_LACTONAS	Lactose intolerance, other/unspecified || id:finngen_R12_E4_LACTONAS	Gut bacterial pathway abundance (P42.PWY..incomplete.reductive.TCA.cycle)	MR Egger	14	1.02056752999125	0.938240978975323	0.29807245402186	-0.818384788800385	2.85951984878288	2.77476908185848	0.441143619479134	17.4531447756821
ebi-a-GCST90027501	finngen_R12_E4_LACTONAS	Lactose intolerance, other/unspecified || id:finngen_R12_E4_LACTONAS	Gut bacterial pathway abundance (P42.PWY..incomplete.reductive.TCA.cycle)	Simple mode	14	-0.0776963016647994	0.501362224349961	0.879224907655484	-1.06036626139072	0.904973658061124	0.925245379360292	0.34632894017838	2.47186680843547
ebi-a-GCST90027501	finngen_R12_E4_LACTONAS	Lactose intolerance, other/unspecified || id:finngen_R12_E4_LACTONAS	Gut bacterial pathway abundance (P42.PWY..incomplete.reductive.TCA.cycle)	Weighted median	14	0.00262551170512572	0.240234201398612	0.991280119400644	-0.468233523036154	0.473484546446405	1.00262896137938	0.626107296107725	1.60557917220585
ebi-a-GCST90027501	finngen_R12_E4_LACTONAS	Lactose intolerance, other/unspecified || id:finngen_R12_E4_LACTONAS	Gut bacterial pathway abundance (P42.PWY..incomplete.reductive.TCA.cycle)	Weighted mode	14	-0.130331112227239	0.47868849812059	0.789693104605222	-1.0685605685436	0.807898344089118	0.87780473091652	0.343502610189521	2.24318861855022
ebi-a-GCST90027502	finngen_R12_E4_LACTONAS	Lactose intolerance, other/unspecified || id:finngen_R12_E4_LACTONAS	Gut bacterial pathway abundance (P441.PWY..superpathway.of.N.acetylneuraminate.degradation)	Inverse variance weighted	12	-0.181893368638241	0.170504175407422	0.286063445160097	-0.516081552436789	0.152294815160307	0.833690233201124	0.596854715733047	1.16450349911588
ebi-a-GCST90027502	finngen_R12_E4_LACTONAS	Lactose intolerance, other/unspecified || id:finngen_R12_E4_LACTONAS	Gut bacterial pathway abundance (P441.PWY..superpathway.of.N.acetylneuraminate.degradation)	MR Egger	12	-0.432119084203881	0.503771103254513	0.411106855073838	-1.41951044658273	0.555272278174965	0.649132070706424	0.241832377789637	1.74241534186192
ebi-a-GCST90027502	finngen_R12_E4_LACTONAS	Lactose intolerance, other/unspecified || id:finngen_R12_E4_LACTONAS	Gut bacterial pathway abundance (P441.PWY..superpathway.of.N.acetylneuraminate.degradation)	Simple mode	12	-0.031060221786551	0.396171622596343	0.938917145704337	-0.807556602075383	0.745436158502281	0.969417191282943	0.445946360525276	2.10736037770992
ebi-a-GCST90027502	finngen_R12_E4_LACTONAS	Lactose intolerance, other/unspecified || id:finngen_R12_E4_LACTONAS	Gut bacterial pathway abundance (P441.PWY..superpathway.of.N.acetylneuraminate.degradation)	Weighted median	12	-0.0626617373540253	0.238915919468706	0.793109226312098	-0.530936939512689	0.405613464804638	0.939261136916737	0.588053740699329	1.50022255155281
ebi-a-GCST90027502	finngen_R12_E4_LACTONAS	Lactose intolerance, other/unspecified || id:finngen_R12_E4_LACTONAS	Gut bacterial pathway abundance (P441.PWY..superpathway.of.N.acetylneuraminate.degradation)	Weighted mode	12	-0.031060221786551	0.36810803883531	0.934271963185712	-0.752551977903759	0.690431534330657	0.969417191282943	0.471162620593457	1.99457607560467
ebi-a-GCST90027503	finngen_R12_E4_LACTONAS	Lactose intolerance, other/unspecified || id:finngen_R12_E4_LACTONAS	Gut bacterial pathway abundance (P461.PWY..hexitol.fermentation.to.lactate..formate..ethanol.and.acetate)	Inverse variance weighted	17	-0.0594674465184187	0.137829113487225	0.666135528188888	-0.32961250895338	0.210677615916542	0.942266207137581	0.719202363921758	1.23451430313991
ebi-a-GCST90027503	finngen_R12_E4_LACTONAS	Lactose intolerance, other/unspecified || id:finngen_R12_E4_LACTONAS	Gut bacterial pathway abundance (P461.PWY..hexitol.fermentation.to.lactate..formate..ethanol.and.acetate)	MR Egger	17	0.434929866333709	0.53923088044297	0.432514667414398	-0.621962659334513	1.49182239200193	1.54485470882727	0.536889671334786	4.4451890189141
ebi-a-GCST90027503	finngen_R12_E4_LACTONAS	Lactose intolerance, other/unspecified || id:finngen_R12_E4_LACTONAS	Gut bacterial pathway abundance (P461.PWY..hexitol.fermentation.to.lactate..formate..ethanol.and.acetate)	Simple mode	17	-0.110658711690368	0.289688765133264	0.707493402054057	-0.678448691351566	0.45713126797083	0.895244233188015	0.50740352160436	1.57953621315487
ebi-a-GCST90027503	finngen_R12_E4_LACTONAS	Lactose intolerance, other/unspecified || id:finngen_R12_E4_LACTONAS	Gut bacterial pathway abundance (P461.PWY..hexitol.fermentation.to.lactate..formate..ethanol.and.acetate)	Weighted median	17	-0.0801323244643997	0.181170824236082	0.658270258303841	-0.43522713996712	0.274962491038321	0.92299420359194	0.647117664098594	1.31648129409511
ebi-a-GCST90027503	finngen_R12_E4_LACTONAS	Lactose intolerance, other/unspecified || id:finngen_R12_E4_LACTONAS	Gut bacterial pathway abundance (P461.PWY..hexitol.fermentation.to.lactate..formate..ethanol.and.acetate)	Weighted mode	17	-0.119177407402471	0.283927626143378	0.680253286152577	-0.675675554643492	0.437320739838551	0.887650311056457	0.508812573780082	1.54855267994847
ebi-a-GCST90027504	finngen_R12_E4_LACTONAS	Lactose intolerance, other/unspecified || id:finngen_R12_E4_LACTONAS	Gut bacterial pathway abundance (PANTO.PWY..phosphopantothenate.biosynthesis.I)	Inverse variance weighted	11	-0.187429740242641	0.229192418320066	0.413480915446285	-0.636646880149971	0.261787399664689	0.829087367611359	0.529063466336031	1.29925029201722
ebi-a-GCST90027504	finngen_R12_E4_LACTONAS	Lactose intolerance, other/unspecified || id:finngen_R12_E4_LACTONAS	Gut bacterial pathway abundance (PANTO.PWY..phosphopantothenate.biosynthesis.I)	MR Egger	11	-1.15023625597279	1.05246054464377	0.302825680438715	-3.21305892347458	0.912586411529009	0.316561970887227	0.0402333540966428	2.49075633046382
ebi-a-GCST90027504	finngen_R12_E4_LACTONAS	Lactose intolerance, other/unspecified || id:finngen_R12_E4_LACTONAS	Gut bacterial pathway abundance (PANTO.PWY..phosphopantothenate.biosynthesis.I)	Simple mode	11	-0.437807588691892	0.352451267092688	0.242512254055648	-1.12861207219356	0.252996894809776	0.645449962781758	0.323481914541764	1.28787927771828
ebi-a-GCST90027504	finngen_R12_E4_LACTONAS	Lactose intolerance, other/unspecified || id:finngen_R12_E4_LACTONAS	Gut bacterial pathway abundance (PANTO.PWY..phosphopantothenate.biosynthesis.I)	Weighted median	11	-0.48892111536577	0.24822399114685	0.048875387117467	-0.975440138013595	-0.00240209271794406	0.613287704062012	0.377026373399686	0.997600789998123
ebi-a-GCST90027504	finngen_R12_E4_LACTONAS	Lactose intolerance, other/unspecified || id:finngen_R12_E4_LACTONAS	Gut bacterial pathway abundance (PANTO.PWY..phosphopantothenate.biosynthesis.I)	Weighted mode	11	-0.460713108894962	0.344158013648669	0.210315973838821	-1.13526281564635	0.21383659785643	0.63083363199746	0.321337657671493	1.23842027773146
ebi-a-GCST90027505	finngen_R12_E4_LACTONAS	Lactose intolerance, other/unspecified || id:finngen_R12_E4_LACTONAS	Gut bacterial pathway abundance (PANTOSYN.PWY..pantothenate.and.coenzyme.A.biosynthesis.I)	Inverse variance weighted	9	-0.0570537360442628	0.271131957656471	0.833333697257	-0.588472373050946	0.47436490096242	0.944543311981564	0.555174737164044	1.6069932734448
ebi-a-GCST90027505	finngen_R12_E4_LACTONAS	Lactose intolerance, other/unspecified || id:finngen_R12_E4_LACTONAS	Gut bacterial pathway abundance (PANTOSYN.PWY..pantothenate.and.coenzyme.A.biosynthesis.I)	MR Egger	9	0.274038612151517	1.24527585642688	0.832102523517267	-2.16670206644516	2.71477929074819	1.31526558649238	0.114554788706765	15.1012767125727
ebi-a-GCST90027505	finngen_R12_E4_LACTONAS	Lactose intolerance, other/unspecified || id:finngen_R12_E4_LACTONAS	Gut bacterial pathway abundance (PANTOSYN.PWY..pantothenate.and.coenzyme.A.biosynthesis.I)	Simple mode	9	-0.0716790417923625	0.437281186873212	0.873859933862732	-0.928750168063858	0.785392084479133	0.930829605273739	0.395047144489975	2.19326671800827
ebi-a-GCST90027505	finngen_R12_E4_LACTONAS	Lactose intolerance, other/unspecified || id:finngen_R12_E4_LACTONAS	Gut bacterial pathway abundance (PANTOSYN.PWY..pantothenate.and.coenzyme.A.biosynthesis.I)	Weighted median	9	-0.0627601671236289	0.288550995675164	0.827817827809089	-0.628320118646951	0.502799784399693	0.939168690209261	0.533487243950569	1.65334380282035
ebi-a-GCST90027505	finngen_R12_E4_LACTONAS	Lactose intolerance, other/unspecified || id:finngen_R12_E4_LACTONAS	Gut bacterial pathway abundance (PANTOSYN.PWY..pantothenate.and.coenzyme.A.biosynthesis.I)	Weighted mode	9	-0.053034453937272	0.434024349496212	0.905760433088775	-0.903722178949848	0.797653271075304	0.94834733761973	0.405059147653576	2.22032431061057
ebi-a-GCST90027506	finngen_R12_E4_LACTONAS	Lactose intolerance, other/unspecified || id:finngen_R12_E4_LACTONAS	Gut bacterial pathway abundance (PENTOSE.P.PWY..pentose.phosphate.pathway)	Inverse variance weighted	13	-0.0927069376854587	0.153704112114128	0.54640759759591	-0.39396699742915	0.208553122058233	0.911460575905319	0.67437631202521	1.23189436908721
ebi-a-GCST90027506	finngen_R12_E4_LACTONAS	Lactose intolerance, other/unspecified || id:finngen_R12_E4_LACTONAS	Gut bacterial pathway abundance (PENTOSE.P.PWY..pentose.phosphate.pathway)	MR Egger	13	0.499387531699454	0.569128542660966	0.398996004108994	-0.616104411916038	1.61487947531495	1.6477117903543	0.540044134657684	5.02728197537688
ebi-a-GCST90027506	finngen_R12_E4_LACTONAS	Lactose intolerance, other/unspecified || id:finngen_R12_E4_LACTONAS	Gut bacterial pathway abundance (PENTOSE.P.PWY..pentose.phosphate.pathway)	Simple mode	13	0.0579104572375973	0.351931339509889	0.872037103481386	-0.631874968201786	0.74769588267698	1.05962011015043	0.53159414389543	2.11212781541868
ebi-a-GCST90027506	finngen_R12_E4_LACTONAS	Lactose intolerance, other/unspecified || id:finngen_R12_E4_LACTONAS	Gut bacterial pathway abundance (PENTOSE.P.PWY..pentose.phosphate.pathway)	Weighted median	13	-0.0607365972618023	0.195124434044154	0.755594535438552	-0.443180487988345	0.32170729346474	0.941071087834022	0.641991324907672	1.37948093377193
ebi-a-GCST90027506	finngen_R12_E4_LACTONAS	Lactose intolerance, other/unspecified || id:finngen_R12_E4_LACTONAS	Gut bacterial pathway abundance (PENTOSE.P.PWY..pentose.phosphate.pathway)	Weighted mode	13	0.115414690588949	0.352790794014699	0.749192419314106	-0.576055265679861	0.806884646857759	1.12233876440515	0.562111378870869	2.24091585659905
ebi-a-GCST90027507	finngen_R12_E4_LACTONAS	Lactose intolerance, other/unspecified || id:finngen_R12_E4_LACTONAS	Gut bacterial pathway abundance (PEPTIDOGLYCANSYN.PWY..peptidoglycan.biosynthesis.I..meso.diaminopimelate.containing.)	Inverse variance weighted	10	0.000603429305229683	0.212390775899618	0.997733111165463	-0.415682491458022	0.416889350068482	1.00060361140532	0.659889757860498	1.51723462173969
ebi-a-GCST90027507	finngen_R12_E4_LACTONAS	Lactose intolerance, other/unspecified || id:finngen_R12_E4_LACTONAS	Gut bacterial pathway abundance (PEPTIDOGLYCANSYN.PWY..peptidoglycan.biosynthesis.I..meso.diaminopimelate.containing.)	MR Egger	10	-0.277646863840984	0.697308201971818	0.700920027976194	-1.64437093970575	1.08907721202378	0.757564297630085	0.193134017530478	2.97153071417466
ebi-a-GCST90027507	finngen_R12_E4_LACTONAS	Lactose intolerance, other/unspecified || id:finngen_R12_E4_LACTONAS	Gut bacterial pathway abundance (PEPTIDOGLYCANSYN.PWY..peptidoglycan.biosynthesis.I..meso.diaminopimelate.containing.)	Simple mode	10	0.188729141483371	0.464480304879313	0.693996916744754	-0.721652256080082	1.09911053904682	1.20771378861205	0.485948680624495	3.00149512357815
ebi-a-GCST90027507	finngen_R12_E4_LACTONAS	Lactose intolerance, other/unspecified || id:finngen_R12_E4_LACTONAS	Gut bacterial pathway abundance (PEPTIDOGLYCANSYN.PWY..peptidoglycan.biosynthesis.I..meso.diaminopimelate.containing.)	Weighted median	10	0.0185102915501702	0.258505368133063	0.942916215719749	-0.488160229990634	0.525180813090974	1.01868266893942	0.61375452328222	1.6907645331037
ebi-a-GCST90027507	finngen_R12_E4_LACTONAS	Lactose intolerance, other/unspecified || id:finngen_R12_E4_LACTONAS	Gut bacterial pathway abundance (PEPTIDOGLYCANSYN.PWY..peptidoglycan.biosynthesis.I..meso.diaminopimelate.containing.)	Weighted mode	10	0.0801230233808843	0.4539566440605	0.863809534508093	-0.809631998977695	0.969878045739464	1.08342034551047	0.445021804572184	2.63762277040434
ebi-a-GCST90027508	finngen_R12_E4_LACTONAS	Lactose intolerance, other/unspecified || id:finngen_R12_E4_LACTONAS	Gut bacterial pathway abundance (PHOSLIPSYN.PWY..superpathway.of.phospholipid.biosynthesis.I..bacteria.)	Inverse variance weighted	13	0.0765370563846753	0.168352974380432	0.649380817978597	-0.253434773400972	0.406508886170323	1.07954219352677	0.776130367618428	1.50156648448209
ebi-a-GCST90027508	finngen_R12_E4_LACTONAS	Lactose intolerance, other/unspecified || id:finngen_R12_E4_LACTONAS	Gut bacterial pathway abundance (PHOSLIPSYN.PWY..superpathway.of.phospholipid.biosynthesis.I..bacteria.)	MR Egger	13	1.67960654008717	0.745602752631845	0.0456745368154887	0.218225144928756	3.14098793524559	5.36344525520558	1.24386708646203	23.1267032616875
ebi-a-GCST90027508	finngen_R12_E4_LACTONAS	Lactose intolerance, other/unspecified || id:finngen_R12_E4_LACTONAS	Gut bacterial pathway abundance (PHOSLIPSYN.PWY..superpathway.of.phospholipid.biosynthesis.I..bacteria.)	Simple mode	13	0.0839146360698313	0.426906755897935	0.847458173662417	-0.752822605490121	0.920651877629784	1.08753605349455	0.471035128242914	2.5109266734785
ebi-a-GCST90027508	finngen_R12_E4_LACTONAS	Lactose intolerance, other/unspecified || id:finngen_R12_E4_LACTONAS	Gut bacterial pathway abundance (PHOSLIPSYN.PWY..superpathway.of.phospholipid.biosynthesis.I..bacteria.)	Weighted median	13	0.05630818705435	0.227720589356387	0.804700236516481	-0.390024168084168	0.502640542192868	1.05792367188153	0.677040511528367	1.65308054166624
ebi-a-GCST90027508	finngen_R12_E4_LACTONAS	Lactose intolerance, other/unspecified || id:finngen_R12_E4_LACTONAS	Gut bacterial pathway abundance (PHOSLIPSYN.PWY..superpathway.of.phospholipid.biosynthesis.I..bacteria.)	Weighted mode	13	0.0452925419412993	0.36453556076118	0.903176507444568	-0.669197157150613	0.759782241033212	1.04633391169382	0.512119564315911	2.13781064237008
ebi-a-GCST90027509	finngen_R12_E4_LACTONAS	Lactose intolerance, other/unspecified || id:finngen_R12_E4_LACTONAS	Gut bacterial pathway abundance (POLYAMINSYN3.PWY..superpathway.of.polyamine.biosynthesis.II)	Inverse variance weighted	11	-0.103686714009354	0.130007960773808	0.42513674491028	-0.358502317126019	0.151128889107311	0.901507682912702	0.698722006809777	1.16314656534338
ebi-a-GCST90027509	finngen_R12_E4_LACTONAS	Lactose intolerance, other/unspecified || id:finngen_R12_E4_LACTONAS	Gut bacterial pathway abundance (POLYAMINSYN3.PWY..superpathway.of.polyamine.biosynthesis.II)	MR Egger	11	-0.693933564059094	0.475511452072658	0.178474030936218	-1.6259360101215	0.238068882003315	0.499606962809661	0.196727450114885	1.26879658706565
ebi-a-GCST90027509	finngen_R12_E4_LACTONAS	Lactose intolerance, other/unspecified || id:finngen_R12_E4_LACTONAS	Gut bacterial pathway abundance (POLYAMINSYN3.PWY..superpathway.of.polyamine.biosynthesis.II)	Simple mode	11	-0.227195557062829	0.257536004551184	0.39838389252105	-0.731966125983149	0.277575011857491	0.796764954039802	0.480962427139203	1.3199251254658
ebi-a-GCST90027509	finngen_R12_E4_LACTONAS	Lactose intolerance, other/unspecified || id:finngen_R12_E4_LACTONAS	Gut bacterial pathway abundance (POLYAMINSYN3.PWY..superpathway.of.polyamine.biosynthesis.II)	Weighted median	11	-0.172431048950524	0.173646657523641	0.320710184519954	-0.51277849769686	0.167916399795812	0.841616317139516	0.598829419012048	1.18283772103927
ebi-a-GCST90027509	finngen_R12_E4_LACTONAS	Lactose intolerance, other/unspecified || id:finngen_R12_E4_LACTONAS	Gut bacterial pathway abundance (POLYAMINSYN3.PWY..superpathway.of.polyamine.biosynthesis.II)	Weighted mode	11	-0.249534409288551	0.228748130084978	0.300916522164921	-0.697880744255109	0.198811925678006	0.779163469907331	0.497638810980583	1.21995250258268
ebi-a-GCST90027510	finngen_R12_E4_LACTONAS	Lactose intolerance, other/unspecified || id:finngen_R12_E4_LACTONAS	Gut bacterial pathway abundance (POLYAMSYN.PWY..superpathway.of.polyamine.biosynthesis.I)	Inverse variance weighted	7	-0.0464256061866354	0.214711059573813	0.828813429724477	-0.467259282951309	0.374408070578038	0.954635576909289	0.626717572162434	1.45413041724117
ebi-a-GCST90027510	finngen_R12_E4_LACTONAS	Lactose intolerance, other/unspecified || id:finngen_R12_E4_LACTONAS	Gut bacterial pathway abundance (POLYAMSYN.PWY..superpathway.of.polyamine.biosynthesis.I)	MR Egger	7	-0.0290542856464362	0.865048447234049	0.974506136515326	-1.72454924222517	1.6664406709323	0.971363731927195	0.178253382764799	5.29329365349838
ebi-a-GCST90027510	finngen_R12_E4_LACTONAS	Lactose intolerance, other/unspecified || id:finngen_R12_E4_LACTONAS	Gut bacterial pathway abundance (POLYAMSYN.PWY..superpathway.of.polyamine.biosynthesis.I)	Simple mode	7	-0.443869987806971	0.44805003834478	0.360100702493882	-1.32204806296274	0.434308087348797	0.641548824575068	0.266588751923349	1.54389444920014
ebi-a-GCST90027510	finngen_R12_E4_LACTONAS	Lactose intolerance, other/unspecified || id:finngen_R12_E4_LACTONAS	Gut bacterial pathway abundance (POLYAMSYN.PWY..superpathway.of.polyamine.biosynthesis.I)	Weighted median	7	-0.341847995103042	0.283047251123833	0.227146596254016	-0.896620607305754	0.212924617099671	0.710456189321726	0.407945942468531	1.23729137711545
ebi-a-GCST90027510	finngen_R12_E4_LACTONAS	Lactose intolerance, other/unspecified || id:finngen_R12_E4_LACTONAS	Gut bacterial pathway abundance (POLYAMSYN.PWY..superpathway.of.polyamine.biosynthesis.I)	Weighted mode	7	-0.413329291233003	0.399083407459669	0.340270198750667	-1.19553276985396	0.368874187387949	0.661444439107886	0.302542725593361	1.44610565389957
ebi-a-GCST90027511	finngen_R12_E4_LACTONAS	Lactose intolerance, other/unspecified || id:finngen_R12_E4_LACTONAS	Gut bacterial pathway abundance (POLYISOPRENSYN.PWY..polyisoprenoid.biosynthesis..E..coli.)	Inverse variance weighted	8	0.0431211071627755	0.205655907637282	0.833920561888632	-0.359964471806298	0.446206686131849	1.04406433086317	0.697701113691012	1.56237435427617
ebi-a-GCST90027511	finngen_R12_E4_LACTONAS	Lactose intolerance, other/unspecified || id:finngen_R12_E4_LACTONAS	Gut bacterial pathway abundance (POLYISOPRENSYN.PWY..polyisoprenoid.biosynthesis..E..coli.)	MR Egger	8	0.941528666014155	0.945023358900039	0.3575710950611	-0.910717117429921	2.79377444945823	2.56389776755267	0.402235670372412	16.3425878077282
ebi-a-GCST90027511	finngen_R12_E4_LACTONAS	Lactose intolerance, other/unspecified || id:finngen_R12_E4_LACTONAS	Gut bacterial pathway abundance (POLYISOPRENSYN.PWY..polyisoprenoid.biosynthesis..E..coli.)	Simple mode	8	-0.210434050931046	0.225614960222877	0.382013281366915	-0.652639372967886	0.231771271105794	0.810232487469607	0.520669720012161	1.26083130729372
ebi-a-GCST90027511	finngen_R12_E4_LACTONAS	Lactose intolerance, other/unspecified || id:finngen_R12_E4_LACTONAS	Gut bacterial pathway abundance (POLYISOPRENSYN.PWY..polyisoprenoid.biosynthesis..E..coli.)	Weighted median	8	-0.146986350477814	0.182025850456812	0.419376967789408	-0.503757017373165	0.209784316417537	0.863305761047038	0.604256188775529	1.23341200454609
ebi-a-GCST90027511	finngen_R12_E4_LACTONAS	Lactose intolerance, other/unspecified || id:finngen_R12_E4_LACTONAS	Gut bacterial pathway abundance (POLYISOPRENSYN.PWY..polyisoprenoid.biosynthesis..E..coli.)	Weighted mode	8	-0.210434050931046	0.225360775865413	0.381506539877635	-0.652141171627256	0.231273069765164	0.810232487469607	0.520929182991732	1.26020331589219
ebi-a-GCST90027512	finngen_R12_E4_LACTONAS	Lactose intolerance, other/unspecified || id:finngen_R12_E4_LACTONAS	Gut bacterial pathway abundance (PPGPPMET.PWY..ppGpp.biosynthesis)	Inverse variance weighted	11	-0.174342923620043	0.154895601007873	0.260355550195142	-0.477938301595475	0.129252454355388	0.840008789406761	0.620060452542459	1.13797737525003
ebi-a-GCST90027512	finngen_R12_E4_LACTONAS	Lactose intolerance, other/unspecified || id:finngen_R12_E4_LACTONAS	Gut bacterial pathway abundance (PPGPPMET.PWY..ppGpp.biosynthesis)	MR Egger	11	-0.560555114784322	0.632881200903957	0.398815554715401	-1.80100226855608	0.679892038987435	0.57089206524598	0.165133297340696	1.97366464189473
ebi-a-GCST90027512	finngen_R12_E4_LACTONAS	Lactose intolerance, other/unspecified || id:finngen_R12_E4_LACTONAS	Gut bacterial pathway abundance (PPGPPMET.PWY..ppGpp.biosynthesis)	Simple mode	11	-0.315614221127117	0.344225850463872	0.380785642280613	-0.990296888036306	0.359068445782071	0.729340760158811	0.371466390722141	1.43199481222226
ebi-a-GCST90027512	finngen_R12_E4_LACTONAS	Lactose intolerance, other/unspecified || id:finngen_R12_E4_LACTONAS	Gut bacterial pathway abundance (PPGPPMET.PWY..ppGpp.biosynthesis)	Weighted median	11	-0.254412724348512	0.210909701246832	0.227715815256994	-0.667795738792304	0.15897029009528	0.775371721209951	0.512837761204602	1.17230311714942
ebi-a-GCST90027512	finngen_R12_E4_LACTONAS	Lactose intolerance, other/unspecified || id:finngen_R12_E4_LACTONAS	Gut bacterial pathway abundance (PPGPPMET.PWY..ppGpp.biosynthesis)	Weighted mode	11	-0.321990459220114	0.320750446998151	0.339115428452872	-0.95066133533649	0.306680416896261	0.724705104548804	0.386485342504363	1.358906615076
ebi-a-GCST90027513	finngen_R12_E4_LACTONAS	Lactose intolerance, other/unspecified || id:finngen_R12_E4_LACTONAS	Gut bacterial pathway abundance (PRPP.PWY..superpathway.of.histidine..purine..and.pyrimidine.biosynthesis)	Inverse variance weighted	14	-0.0931312060410116	0.163792795171219	0.569633332616713	-0.4141650845766	0.227902672494577	0.911073954047138	0.660891839210347	1.25596307973005
ebi-a-GCST90027513	finngen_R12_E4_LACTONAS	Lactose intolerance, other/unspecified || id:finngen_R12_E4_LACTONAS	Gut bacterial pathway abundance (PRPP.PWY..superpathway.of.histidine..purine..and.pyrimidine.biosynthesis)	MR Egger	14	-0.849302740909286	0.718038083032853	0.259789754137478	-2.25665738365368	0.558051901835107	0.427713054817897	0.104699871999299	1.74726533823157
ebi-a-GCST90027513	finngen_R12_E4_LACTONAS	Lactose intolerance, other/unspecified || id:finngen_R12_E4_LACTONAS	Gut bacterial pathway abundance (PRPP.PWY..superpathway.of.histidine..purine..and.pyrimidine.biosynthesis)	Simple mode	14	0.216713884180723	0.359856462384519	0.557384153363567	-0.488604782092935	0.922032550454381	1.24198869868286	0.613481738056713	2.51439583603927
ebi-a-GCST90027513	finngen_R12_E4_LACTONAS	Lactose intolerance, other/unspecified || id:finngen_R12_E4_LACTONAS	Gut bacterial pathway abundance (PRPP.PWY..superpathway.of.histidine..purine..and.pyrimidine.biosynthesis)	Weighted median	14	-0.00698983887046212	0.212867610973118	0.973804927789575	-0.424210356377773	0.410230678636849	0.993034533234498	0.654286234149582	1.50716541587946
ebi-a-GCST90027513	finngen_R12_E4_LACTONAS	Lactose intolerance, other/unspecified || id:finngen_R12_E4_LACTONAS	Gut bacterial pathway abundance (PRPP.PWY..superpathway.of.histidine..purine..and.pyrimidine.biosynthesis)	Weighted mode	14	0.154494802420676	0.348779437560699	0.66507723404468	-0.529112895198293	0.838102500039646	1.16706821211212	0.589127355644557	2.31197583794489
ebi-a-GCST90027514	finngen_R12_E4_LACTONAS	Lactose intolerance, other/unspecified || id:finngen_R12_E4_LACTONAS	Gut bacterial pathway abundance (PWY0.1061..superpathway.of.L.alanine.biosynthesis)	Inverse variance weighted	10	0.117717995551625	0.167291201499209	0.481637578167742	-0.210172759386826	0.445608750490075	1.12492683226159	0.810444222028456	1.56144043420383
ebi-a-GCST90027514	finngen_R12_E4_LACTONAS	Lactose intolerance, other/unspecified || id:finngen_R12_E4_LACTONAS	Gut bacterial pathway abundance (PWY0.1061..superpathway.of.L.alanine.biosynthesis)	MR Egger	10	-1.24457168455617	0.691275633485205	0.109486285728453	-2.59947192618717	0.110328557074829	0.288064264084377	0.0743128105038344	1.11664489177397
ebi-a-GCST90027514	finngen_R12_E4_LACTONAS	Lactose intolerance, other/unspecified || id:finngen_R12_E4_LACTONAS	Gut bacterial pathway abundance (PWY0.1061..superpathway.of.L.alanine.biosynthesis)	Simple mode	10	-0.115222965531068	0.343035168304281	0.744649917542755	-0.787571895407458	0.557125964345322	0.891167422136055	0.454948116862109	1.74564822853708
ebi-a-GCST90027514	finngen_R12_E4_LACTONAS	Lactose intolerance, other/unspecified || id:finngen_R12_E4_LACTONAS	Gut bacterial pathway abundance (PWY0.1061..superpathway.of.L.alanine.biosynthesis)	Weighted median	10	-0.011013801578229	0.207060975415824	0.957579644714617	-0.416853313393244	0.394825710236786	0.989046628276757	0.659117596577059	1.48412550049596
ebi-a-GCST90027514	finngen_R12_E4_LACTONAS	Lactose intolerance, other/unspecified || id:finngen_R12_E4_LACTONAS	Gut bacterial pathway abundance (PWY0.1061..superpathway.of.L.alanine.biosynthesis)	Weighted mode	10	-0.102867926259866	0.31515149219963	0.751578187091451	-0.720564850971141	0.514828998451409	0.90224612863344	0.486477391111634	1.67335233149042
ebi-a-GCST90027515	finngen_R12_E4_LACTONAS	Lactose intolerance, other/unspecified || id:finngen_R12_E4_LACTONAS	Gut bacterial pathway abundance (PWY0.1241..ADP.L.glycero..beta..D.manno.heptose.biosynthesis)	Inverse variance weighted	8	-0.192576511705517	0.155331945007898	0.215058985805892	-0.497027123920997	0.111874100509963	0.824831206546868	0.608336483116688	1.11837204931051
ebi-a-GCST90027515	finngen_R12_E4_LACTONAS	Lactose intolerance, other/unspecified || id:finngen_R12_E4_LACTONAS	Gut bacterial pathway abundance (PWY0.1241..ADP.L.glycero..beta..D.manno.heptose.biosynthesis)	MR Egger	8	-1.14923104389941	0.763421642384192	0.18293719340093	-2.64553746297243	0.347075375173608	0.316880342791167	0.070967201244853	1.41492337144591
ebi-a-GCST90027515	finngen_R12_E4_LACTONAS	Lactose intolerance, other/unspecified || id:finngen_R12_E4_LACTONAS	Gut bacterial pathway abundance (PWY0.1241..ADP.L.glycero..beta..D.manno.heptose.biosynthesis)	Simple mode	8	-0.357508802823917	0.312182439739853	0.289769501955503	-0.96938638471403	0.254368779066196	0.699416542074966	0.379315720631708	1.28964731151512
ebi-a-GCST90027515	finngen_R12_E4_LACTONAS	Lactose intolerance, other/unspecified || id:finngen_R12_E4_LACTONAS	Gut bacterial pathway abundance (PWY0.1241..ADP.L.glycero..beta..D.manno.heptose.biosynthesis)	Weighted median	8	-0.147090769736351	0.200934161454064	0.464147415410598	-0.540921726186316	0.246740186713614	0.86321562000589	0.582211365519094	1.27984654844
ebi-a-GCST90027515	finngen_R12_E4_LACTONAS	Lactose intolerance, other/unspecified || id:finngen_R12_E4_LACTONAS	Gut bacterial pathway abundance (PWY0.1241..ADP.L.glycero..beta..D.manno.heptose.biosynthesis)	Weighted mode	8	-0.304174358632862	0.323551417940188	0.378460388782354	-0.938335137795631	0.329986420529906	0.737732225253852	0.391278718542649	1.39094923998193
ebi-a-GCST90027516	finngen_R12_E4_LACTONAS	Lactose intolerance, other/unspecified || id:finngen_R12_E4_LACTONAS	Gut bacterial pathway abundance (PWY0.1261..anhydromuropeptides.recycling)	Inverse variance weighted	8	-0.116377245192291	0.197663232715557	0.556018751184301	-0.503797181314783	0.271042690930201	0.890139359156179	0.604231919952609	1.31133105113202
ebi-a-GCST90027516	finngen_R12_E4_LACTONAS	Lactose intolerance, other/unspecified || id:finngen_R12_E4_LACTONAS	Gut bacterial pathway abundance (PWY0.1261..anhydromuropeptides.recycling)	MR Egger	8	0.122227610059973	1.40292342372905	0.933408218657268	-2.62750230044897	2.87195752056891	1.13001127444561	0.0722587175996956	17.6715768393262
ebi-a-GCST90027516	finngen_R12_E4_LACTONAS	Lactose intolerance, other/unspecified || id:finngen_R12_E4_LACTONAS	Gut bacterial pathway abundance (PWY0.1261..anhydromuropeptides.recycling)	Simple mode	8	0.017773837661567	0.391313864253463	0.965040401592811	-0.74920133627522	0.784749011598355	1.0179327323074	0.472743965464352	2.19185674106916
ebi-a-GCST90027516	finngen_R12_E4_LACTONAS	Lactose intolerance, other/unspecified || id:finngen_R12_E4_LACTONAS	Gut bacterial pathway abundance (PWY0.1261..anhydromuropeptides.recycling)	Weighted median	8	-0.0167547462042376	0.256310669350462	0.947880286267298	-0.519123658131143	0.485614165722668	0.983384833925527	0.595041779573457	1.62517282784402
ebi-a-GCST90027516	finngen_R12_E4_LACTONAS	Lactose intolerance, other/unspecified || id:finngen_R12_E4_LACTONAS	Gut bacterial pathway abundance (PWY0.1261..anhydromuropeptides.recycling)	Weighted mode	8	0.017773837661567	0.364937410423114	0.962515844008384	-0.697503486767736	0.73305116209087	1.0179327323074	0.497826584365263	2.081421683866
ebi-a-GCST90027517	finngen_R12_E4_LACTONAS	Lactose intolerance, other/unspecified || id:finngen_R12_E4_LACTONAS	Gut bacterial pathway abundance (PWY0.1296..purine.ribonucleosides.degradation)	Inverse variance weighted	8	-0.087310052088568	0.239114637120223	0.715007735480582	-0.555974740844204	0.381354636667068	0.916392922041693	0.573512962146021	1.46426679603852
ebi-a-GCST90027517	finngen_R12_E4_LACTONAS	Lactose intolerance, other/unspecified || id:finngen_R12_E4_LACTONAS	Gut bacterial pathway abundance (PWY0.1296..purine.ribonucleosides.degradation)	MR Egger	8	0.332073255788628	1.29807121913281	0.806633910778254	-2.21214633371167	2.87629284528893	1.3938549527164	0.109465446816371	17.748355172488
ebi-a-GCST90027517	finngen_R12_E4_LACTONAS	Lactose intolerance, other/unspecified || id:finngen_R12_E4_LACTONAS	Gut bacterial pathway abundance (PWY0.1296..purine.ribonucleosides.degradation)	Simple mode	8	0.165010554067417	0.463263966580878	0.732191049773266	-0.742986820431104	1.07300792856594	1.17940556617156	0.475690988002524	2.9241619551327
ebi-a-GCST90027517	finngen_R12_E4_LACTONAS	Lactose intolerance, other/unspecified || id:finngen_R12_E4_LACTONAS	Gut bacterial pathway abundance (PWY0.1296..purine.ribonucleosides.degradation)	Weighted median	8	0.168648413856855	0.302234210727074	0.576840488434589	-0.423730639168209	0.76102746688192	1.18370389186894	0.654600181813112	2.14047435756091
ebi-a-GCST90027517	finngen_R12_E4_LACTONAS	Lactose intolerance, other/unspecified || id:finngen_R12_E4_LACTONAS	Gut bacterial pathway abundance (PWY0.1296..purine.ribonucleosides.degradation)	Weighted mode	8	0.192203627119775	0.445391480697759	0.679055935560376	-0.680763675047833	1.06517092928738	1.21191727106445	0.506230249301522	2.90133486477905
ebi-a-GCST90027518	finngen_R12_E4_LACTONAS	Lactose intolerance, other/unspecified || id:finngen_R12_E4_LACTONAS	Gut bacterial pathway abundance (PWY0.1297..superpathway.of.purine.deoxyribonucleosides.degradation)	Inverse variance weighted	10	0.13995623026061	0.181282368475881	0.440094034922038	-0.215357211952116	0.495269672473337	1.15022345277465	0.806253385386389	1.64094069593121
ebi-a-GCST90027518	finngen_R12_E4_LACTONAS	Lactose intolerance, other/unspecified || id:finngen_R12_E4_LACTONAS	Gut bacterial pathway abundance (PWY0.1297..superpathway.of.purine.deoxyribonucleosides.degradation)	MR Egger	10	-0.371977794238871	0.893947363953817	0.688270315495323	-2.12411462758835	1.38015903911061	0.689369550329826	0.119538757746497	3.97553384258648
ebi-a-GCST90027518	finngen_R12_E4_LACTONAS	Lactose intolerance, other/unspecified || id:finngen_R12_E4_LACTONAS	Gut bacterial pathway abundance (PWY0.1297..superpathway.of.purine.deoxyribonucleosides.degradation)	Simple mode	10	-0.0064859482776114	0.352345693710893	0.985715072008416	-0.697083507950961	0.684111611395738	0.993535040083928	0.498035704895147	1.98201025784365
ebi-a-GCST90027518	finngen_R12_E4_LACTONAS	Lactose intolerance, other/unspecified || id:finngen_R12_E4_LACTONAS	Gut bacterial pathway abundance (PWY0.1297..superpathway.of.purine.deoxyribonucleosides.degradation)	Weighted median	10	0.106757152795029	0.219603712399566	0.626871123574986	-0.32366612350812	0.537180429098178	1.11266401432117	0.723491758949629	1.71117527387274
ebi-a-GCST90027518	finngen_R12_E4_LACTONAS	Lactose intolerance, other/unspecified || id:finngen_R12_E4_LACTONAS	Gut bacterial pathway abundance (PWY0.1297..superpathway.of.purine.deoxyribonucleosides.degradation)	Weighted mode	10	0.0153053176082428	0.314604216600586	0.962261181276367	-0.601318946928906	0.631929582145392	1.01542304382735	0.548088259824374	1.88123708080519
ebi-a-GCST90027519	finngen_R12_E4_LACTONAS	Lactose intolerance, other/unspecified || id:finngen_R12_E4_LACTONAS	Gut bacterial pathway abundance (PWY0.1298..superpathway.of.pyrimidine.deoxyribonucleosides.degradation)	Inverse variance weighted	14	0.0184846373341891	0.169868512639646	0.913347381184103	-0.314457647439517	0.351426922107896	1.01865653576943	0.730184784485384	1.42109389282481
ebi-a-GCST90027519	finngen_R12_E4_LACTONAS	Lactose intolerance, other/unspecified || id:finngen_R12_E4_LACTONAS	Gut bacterial pathway abundance (PWY0.1298..superpathway.of.pyrimidine.deoxyribonucleosides.degradation)	MR Egger	14	-0.698657560461117	0.702955340562091	0.339897395168611	-2.07645002796281	0.679134907040581	0.497252387197035	0.12537449909493	1.97217088289966
ebi-a-GCST90027519	finngen_R12_E4_LACTONAS	Lactose intolerance, other/unspecified || id:finngen_R12_E4_LACTONAS	Gut bacterial pathway abundance (PWY0.1298..superpathway.of.pyrimidine.deoxyribonucleosides.degradation)	Simple mode	14	0.0123984450744254	0.410830556371896	0.976382717764027	-0.79282944541449	0.817626335563341	1.01247562443274	0.452562481181821	2.26511682407587
ebi-a-GCST90027519	finngen_R12_E4_LACTONAS	Lactose intolerance, other/unspecified || id:finngen_R12_E4_LACTONAS	Gut bacterial pathway abundance (PWY0.1298..superpathway.of.pyrimidine.deoxyribonucleosides.degradation)	Weighted median	14	0.0934875464440374	0.221231810455543	0.672603673956408	-0.340126802048827	0.527101894936902	1.09799692928995	0.711680074549339	1.69401575208296
ebi-a-GCST90027519	finngen_R12_E4_LACTONAS	Lactose intolerance, other/unspecified || id:finngen_R12_E4_LACTONAS	Gut bacterial pathway abundance (PWY0.1298..superpathway.of.pyrimidine.deoxyribonucleosides.degradation)	Weighted mode	14	0.0590185626210398	0.374213341422462	0.877105783258592	-0.674439586566985	0.792476711809065	1.06079493169172	0.509441838673753	2.20886036771603
ebi-a-GCST90027520	finngen_R12_E4_LACTONAS	Lactose intolerance, other/unspecified || id:finngen_R12_E4_LACTONAS	Gut bacterial pathway abundance (PWY0.1338..polymyxin.resistance)	Inverse variance weighted	10	-0.0447122733746728	0.0960222225189245	0.641469585262287	-0.232915829511765	0.143491282762419	0.95627258733806	0.792220252283507	1.15429674848425
ebi-a-GCST90027520	finngen_R12_E4_LACTONAS	Lactose intolerance, other/unspecified || id:finngen_R12_E4_LACTONAS	Gut bacterial pathway abundance (PWY0.1338..polymyxin.resistance)	MR Egger	10	-0.436006747962223	0.53791197731281	0.441065542644913	-1.49031422349533	0.618300727570884	0.646613362598174	0.225301849280941	1.85577189900983
ebi-a-GCST90027520	finngen_R12_E4_LACTONAS	Lactose intolerance, other/unspecified || id:finngen_R12_E4_LACTONAS	Gut bacterial pathway abundance (PWY0.1338..polymyxin.resistance)	Simple mode	10	-0.137510729981163	0.193512744678502	0.495331152338052	-0.516795709551027	0.241774249588701	0.871524998500171	0.596428619859449	1.27350666570916
ebi-a-GCST90027520	finngen_R12_E4_LACTONAS	Lactose intolerance, other/unspecified || id:finngen_R12_E4_LACTONAS	Gut bacterial pathway abundance (PWY0.1338..polymyxin.resistance)	Weighted median	10	-0.0847910316717071	0.122678292105298	0.489461395623062	-0.325240484198091	0.155658420854677	0.91870424443413	0.722353618121993	1.16842702461379
ebi-a-GCST90027520	finngen_R12_E4_LACTONAS	Lactose intolerance, other/unspecified || id:finngen_R12_E4_LACTONAS	Gut bacterial pathway abundance (PWY0.1338..polymyxin.resistance)	Weighted mode	10	-0.15077749511263	0.197967719436431	0.46577123110357	-0.538794225208034	0.237239234982774	0.860039040260982	0.58345133932384	1.26774437030212
ebi-a-GCST90027521	finngen_R12_E4_LACTONAS	Lactose intolerance, other/unspecified || id:finngen_R12_E4_LACTONAS	Gut bacterial pathway abundance (PWY0.1415..superpathway.of.heme.biosynthesis.from.uroporphyrinogen.III)	Inverse variance weighted	9	-0.0552372037396883	0.168065819237225	0.742409580864301	-0.38464620944465	0.274171801965274	0.946260664762009	0.680691415803321	1.3154407781375
ebi-a-GCST90027521	finngen_R12_E4_LACTONAS	Lactose intolerance, other/unspecified || id:finngen_R12_E4_LACTONAS	Gut bacterial pathway abundance (PWY0.1415..superpathway.of.heme.biosynthesis.from.uroporphyrinogen.III)	MR Egger	9	-0.329912658788354	0.712117282380355	0.657220160133203	-1.72566253225385	1.06583721467714	0.718986527844115	0.178055045475138	2.90326862595713
ebi-a-GCST90027521	finngen_R12_E4_LACTONAS	Lactose intolerance, other/unspecified || id:finngen_R12_E4_LACTONAS	Gut bacterial pathway abundance (PWY0.1415..superpathway.of.heme.biosynthesis.from.uroporphyrinogen.III)	Simple mode	9	0.0845919497502024	0.282010838639059	0.771853954793486	-0.468149293982353	0.637333193482758	1.08827290605347	0.626160034753885	1.89143006949584
ebi-a-GCST90027521	finngen_R12_E4_LACTONAS	Lactose intolerance, other/unspecified || id:finngen_R12_E4_LACTONAS	Gut bacterial pathway abundance (PWY0.1415..superpathway.of.heme.biosynthesis.from.uroporphyrinogen.III)	Weighted median	9	0.0671301548334576	0.169063341440789	0.691315083562192	-0.264233994390489	0.398494304057404	1.06943466120695	0.767793859179314	1.48958015347155
ebi-a-GCST90027521	finngen_R12_E4_LACTONAS	Lactose intolerance, other/unspecified || id:finngen_R12_E4_LACTONAS	Gut bacterial pathway abundance (PWY0.1415..superpathway.of.heme.biosynthesis.from.uroporphyrinogen.III)	Weighted mode	9	0.103691129971714	0.24134840849705	0.678800296560224	-0.369351750682505	0.576734010625932	1.10925778551456	0.691182243859796	1.780214763408
ebi-a-GCST90027522	finngen_R12_E4_LACTONAS	Lactose intolerance, other/unspecified || id:finngen_R12_E4_LACTONAS	Gut bacterial pathway abundance (PWY0.1479..tRNA.processing)	Inverse variance weighted	10	0.00321897170216649	0.196585886430063	0.986935720045003	-0.382089365700756	0.388527309105089	1.0032241581551	0.682434064281897	1.47480725858119
ebi-a-GCST90027522	finngen_R12_E4_LACTONAS	Lactose intolerance, other/unspecified || id:finngen_R12_E4_LACTONAS	Gut bacterial pathway abundance (PWY0.1479..tRNA.processing)	MR Egger	10	0.554262599719203	0.733993410955047	0.471813145493778	-0.884364485752689	1.99288968519109	1.74065695048458	0.412976542377055	7.33670392470846
ebi-a-GCST90027522	finngen_R12_E4_LACTONAS	Lactose intolerance, other/unspecified || id:finngen_R12_E4_LACTONAS	Gut bacterial pathway abundance (PWY0.1479..tRNA.processing)	Simple mode	10	-0.181996368237521	0.351789475249651	0.617389458450292	-0.871503739726838	0.507511003251796	0.833604367863303	0.418322028595646	1.66115144462658
ebi-a-GCST90027522	finngen_R12_E4_LACTONAS	Lactose intolerance, other/unspecified || id:finngen_R12_E4_LACTONAS	Gut bacterial pathway abundance (PWY0.1479..tRNA.processing)	Weighted median	10	-0.0636576596587576	0.234469158987365	0.786008851344986	-0.523217211273994	0.395901891956478	0.938326171454272	0.59261092324087	1.48572354897037
ebi-a-GCST90027522	finngen_R12_E4_LACTONAS	Lactose intolerance, other/unspecified || id:finngen_R12_E4_LACTONAS	Gut bacterial pathway abundance (PWY0.1479..tRNA.processing)	Weighted mode	10	-0.189718206987949	0.330677412510148	0.580205585066416	-0.837845935507838	0.45840952153194	0.82719219808494	0.432641458025109	1.58155655192176
ebi-a-GCST90027523	finngen_R12_E4_LACTONAS	Lactose intolerance, other/unspecified || id:finngen_R12_E4_LACTONAS	Gut bacterial pathway abundance (PWY0.1533..methylphosphonate.degradation.I)	Inverse variance weighted	6	0.192656482906072	0.158903272869892	0.225354112459346	-0.118793931918915	0.50410689773106	1.21246621910093	0.887990768463079	1.6555063235683
ebi-a-GCST90027523	finngen_R12_E4_LACTONAS	Lactose intolerance, other/unspecified || id:finngen_R12_E4_LACTONAS	Gut bacterial pathway abundance (PWY0.1533..methylphosphonate.degradation.I)	MR Egger	6	0.584145251293868	0.903115805061193	0.552997991615511	-1.18596172662607	2.35425222921381	1.79345737493666	0.30545227660684	10.5302517023134
ebi-a-GCST90027523	finngen_R12_E4_LACTONAS	Lactose intolerance, other/unspecified || id:finngen_R12_E4_LACTONAS	Gut bacterial pathway abundance (PWY0.1533..methylphosphonate.degradation.I)	Simple mode	6	0.10332375253111	0.282251212992053	0.729291276109776	-0.449888624933314	0.656536129995534	1.10885034407533	0.637699171454527	1.92810205908141
ebi-a-GCST90027523	finngen_R12_E4_LACTONAS	Lactose intolerance, other/unspecified || id:finngen_R12_E4_LACTONAS	Gut bacterial pathway abundance (PWY0.1533..methylphosphonate.degradation.I)	Weighted median	6	0.0970975750937702	0.217268576060403	0.65494643829215	-0.32874883398462	0.52294398417216	1.10196789299581	0.719823789317101	1.68698680873782
ebi-a-GCST90027523	finngen_R12_E4_LACTONAS	Lactose intolerance, other/unspecified || id:finngen_R12_E4_LACTONAS	Gut bacterial pathway abundance (PWY0.1533..methylphosphonate.degradation.I)	Weighted mode	6	0.0436290366555769	0.252272789568786	0.869478522954521	-0.450825630899244	0.538083704210398	1.04459477663232	0.637101923382606	1.71272163419954
ebi-a-GCST90027524	finngen_R12_E4_LACTONAS	Lactose intolerance, other/unspecified || id:finngen_R12_E4_LACTONAS	Gut bacterial pathway abundance (PWY0.1586..peptidoglycan.maturation..meso.diaminopimelate.containing.)	Inverse variance weighted	9	0.1231234134326	0.201745082766102	0.541668384321439	-0.272296948788959	0.518543775654159	1.13102399588829	0.761628062975934	1.67958002266459
ebi-a-GCST90027524	finngen_R12_E4_LACTONAS	Lactose intolerance, other/unspecified || id:finngen_R12_E4_LACTONAS	Gut bacterial pathway abundance (PWY0.1586..peptidoglycan.maturation..meso.diaminopimelate.containing.)	MR Egger	9	1.1356586518685	0.678192070363478	0.137935961010245	-0.19359780604392	2.46491510978091	3.11322339816877	0.823989241125925	11.7624835897879
ebi-a-GCST90027524	finngen_R12_E4_LACTONAS	Lactose intolerance, other/unspecified || id:finngen_R12_E4_LACTONAS	Gut bacterial pathway abundance (PWY0.1586..peptidoglycan.maturation..meso.diaminopimelate.containing.)	Simple mode	9	0.377111976646298	0.39154368487515	0.363682042145628	-0.390313645708995	1.14453759900159	1.45806756974692	0.676844551813523	3.1409886247166
ebi-a-GCST90027524	finngen_R12_E4_LACTONAS	Lactose intolerance, other/unspecified || id:finngen_R12_E4_LACTONAS	Gut bacterial pathway abundance (PWY0.1586..peptidoglycan.maturation..meso.diaminopimelate.containing.)	Weighted median	9	0.330816524532254	0.267255228414616	0.215779122757993	-0.193003723160394	0.854636772224902	1.39210435187827	0.824478904466191	2.35052045118505
ebi-a-GCST90027524	finngen_R12_E4_LACTONAS	Lactose intolerance, other/unspecified || id:finngen_R12_E4_LACTONAS	Gut bacterial pathway abundance (PWY0.1586..peptidoglycan.maturation..meso.diaminopimelate.containing.)	Weighted mode	9	0.353499290504578	0.383156391438164	0.383198204430404	-0.397487236714223	1.10448581772338	1.42404197659975	0.672006519604108	3.01767243614361
ebi-a-GCST90027525	finngen_R12_E4_LACTONAS	Lactose intolerance, other/unspecified || id:finngen_R12_E4_LACTONAS	Gut bacterial pathway abundance (PWY0.162..superpathway.of.pyrimidine.ribonucleotides.de.novo.biosynthesis)	Inverse variance weighted	13	-0.0841574957279061	0.164022455161043	0.607891717312825	-0.40564150784355	0.237326516387737	0.91928646100279	0.666549077214756	1.2678550256409
ebi-a-GCST90027525	finngen_R12_E4_LACTONAS	Lactose intolerance, other/unspecified || id:finngen_R12_E4_LACTONAS	Gut bacterial pathway abundance (PWY0.162..superpathway.of.pyrimidine.ribonucleotides.de.novo.biosynthesis)	MR Egger	13	-0.263705125488719	0.604569174022037	0.671138348380913	-1.44866070657191	0.921250455594473	0.768200028870196	0.234884657008187	2.51243010877293
ebi-a-GCST90027525	finngen_R12_E4_LACTONAS	Lactose intolerance, other/unspecified || id:finngen_R12_E4_LACTONAS	Gut bacterial pathway abundance (PWY0.162..superpathway.of.pyrimidine.ribonucleotides.de.novo.biosynthesis)	Simple mode	13	-0.0921534355523768	0.32835066058785	0.783754662147697	-0.735720730304562	0.551413859199808	0.911965210923699	0.47915998936957	1.73570532679356
ebi-a-GCST90027525	finngen_R12_E4_LACTONAS	Lactose intolerance, other/unspecified || id:finngen_R12_E4_LACTONAS	Gut bacterial pathway abundance (PWY0.162..superpathway.of.pyrimidine.ribonucleotides.de.novo.biosynthesis)	Weighted median	13	-0.159423482487335	0.210487224850707	0.448808951831279	-0.57197844319472	0.25313147822005	0.852635206425634	0.564407684814781	1.2880526165675
ebi-a-GCST90027525	finngen_R12_E4_LACTONAS	Lactose intolerance, other/unspecified || id:finngen_R12_E4_LACTONAS	Gut bacterial pathway abundance (PWY0.162..superpathway.of.pyrimidine.ribonucleotides.de.novo.biosynthesis)	Weighted mode	13	-0.128531880137028	0.321174470708491	0.696046697435905	-0.75803384272567	0.500970082451614	0.87938552704043	0.468586837296517	1.65032144229614
ebi-a-GCST90027526	finngen_R12_E4_LACTONAS	Lactose intolerance, other/unspecified || id:finngen_R12_E4_LACTONAS	Gut bacterial pathway abundance (PWY0.781..aspartate.superpathway)	Inverse variance weighted	11	0.0858373028475087	0.173101744119446	0.61998066740648	-0.253442115626605	0.425116721321622	1.08962903434175	0.776124669115068	1.52976896589858
ebi-a-GCST90027526	finngen_R12_E4_LACTONAS	Lactose intolerance, other/unspecified || id:finngen_R12_E4_LACTONAS	Gut bacterial pathway abundance (PWY0.781..aspartate.superpathway)	MR Egger	11	-0.177853178783943	0.611683504620209	0.77782376317137	-1.37675284783955	1.02104649027167	0.837065313414358	0.252396794660376	2.77609840435694
ebi-a-GCST90027526	finngen_R12_E4_LACTONAS	Lactose intolerance, other/unspecified || id:finngen_R12_E4_LACTONAS	Gut bacterial pathway abundance (PWY0.781..aspartate.superpathway)	Simple mode	11	-0.171912132205063	0.39322684815729	0.671268696576252	-0.942636754593351	0.598812490183226	0.84205315927228	0.389599202341727	1.81995630067666
ebi-a-GCST90027526	finngen_R12_E4_LACTONAS	Lactose intolerance, other/unspecified || id:finngen_R12_E4_LACTONAS	Gut bacterial pathway abundance (PWY0.781..aspartate.superpathway)	Weighted median	11	-0.0979941935976001	0.233658034285823	0.674930034801635	-0.555963940797813	0.359975553602613	0.906654168137575	0.573519156146066	1.43329437524818
ebi-a-GCST90027526	finngen_R12_E4_LACTONAS	Lactose intolerance, other/unspecified || id:finngen_R12_E4_LACTONAS	Gut bacterial pathway abundance (PWY0.781..aspartate.superpathway)	Weighted mode	11	-0.171912132205063	0.427446222726144	0.696010444644608	-1.0097067287483	0.665882464338179	0.84205315927228	0.364325810191963	1.94620722223009
ebi-a-GCST90027527	finngen_R12_E4_LACTONAS	Lactose intolerance, other/unspecified || id:finngen_R12_E4_LACTONAS	Gut bacterial pathway abundance (PWY0.845..superpathway.of.pyridoxal.5..phosphate.biosynthesis.and.salvage)	Inverse variance weighted	18	-0.190058429450163	0.117172166541034	0.104793891249209	-0.41971587587059	0.0395990169702635	0.82691081658745	0.657233529193782	1.04039351039821
ebi-a-GCST90027527	finngen_R12_E4_LACTONAS	Lactose intolerance, other/unspecified || id:finngen_R12_E4_LACTONAS	Gut bacterial pathway abundance (PWY0.845..superpathway.of.pyridoxal.5..phosphate.biosynthesis.and.salvage)	MR Egger	18	-0.0369000322973383	0.344991631201318	0.916151004242168	-0.713083629451922	0.639283564857245	0.963772476653843	0.490130483998977	1.89512266035144
ebi-a-GCST90027527	finngen_R12_E4_LACTONAS	Lactose intolerance, other/unspecified || id:finngen_R12_E4_LACTONAS	Gut bacterial pathway abundance (PWY0.845..superpathway.of.pyridoxal.5..phosphate.biosynthesis.and.salvage)	Simple mode	18	-0.206159894724922	0.250310552863828	0.421562310267945	-0.696768578338025	0.284448788888181	0.813702959069861	0.498192575787266	1.32902925049164
ebi-a-GCST90027527	finngen_R12_E4_LACTONAS	Lactose intolerance, other/unspecified || id:finngen_R12_E4_LACTONAS	Gut bacterial pathway abundance (PWY0.845..superpathway.of.pyridoxal.5..phosphate.biosynthesis.and.salvage)	Weighted median	18	-0.146425072148263	0.179015535842291	0.41338792452129	-0.497295522399154	0.204445378102628	0.863790451872994	0.608173228440045	1.22684444144438
ebi-a-GCST90027527	finngen_R12_E4_LACTONAS	Lactose intolerance, other/unspecified || id:finngen_R12_E4_LACTONAS	Gut bacterial pathway abundance (PWY0.845..superpathway.of.pyridoxal.5..phosphate.biosynthesis.and.salvage)	Weighted mode	18	-0.164724608553193	0.204899978056222	0.432537771988634	-0.566328565543388	0.236879348437002	0.848127238917095	0.567605544430644	1.26728820824799
ebi-a-GCST90027528	finngen_R12_E4_LACTONAS	Lactose intolerance, other/unspecified || id:finngen_R12_E4_LACTONAS	Gut bacterial pathway abundance (PWY.1269..CMP.3.deoxy.D.manno.octulosonate.biosynthesis.I)	Inverse variance weighted	6	-0.388732123700614	0.36612906368489	0.288355903435986	-1.106345088523	0.32888084112177	0.677915843280692	0.33076567377511	1.38941228491393
ebi-a-GCST90027528	finngen_R12_E4_LACTONAS	Lactose intolerance, other/unspecified || id:finngen_R12_E4_LACTONAS	Gut bacterial pathway abundance (PWY.1269..CMP.3.deoxy.D.manno.octulosonate.biosynthesis.I)	MR Egger	6	1.5126319401309	1.83620038522626	0.456345111044307	-2.08632081491258	5.11158469517437	4.53866057109614	0.124143041850122	165.933100016129
ebi-a-GCST90027528	finngen_R12_E4_LACTONAS	Lactose intolerance, other/unspecified || id:finngen_R12_E4_LACTONAS	Gut bacterial pathway abundance (PWY.1269..CMP.3.deoxy.D.manno.octulosonate.biosynthesis.I)	Simple mode	6	0.0843009105718098	0.57858271253771	0.889848051877093	-1.0497212060021	1.21832302714572	1.08795622208698	0.350035323256157	3.38151227186742
ebi-a-GCST90027528	finngen_R12_E4_LACTONAS	Lactose intolerance, other/unspecified || id:finngen_R12_E4_LACTONAS	Gut bacterial pathway abundance (PWY.1269..CMP.3.deoxy.D.manno.octulosonate.biosynthesis.I)	Weighted median	6	0.0265995414070034	0.380382231448363	0.944250605473607	-0.718949632231789	0.772148715045796	1.0269564668657	0.487263793444949	2.16441196539762
ebi-a-GCST90027528	finngen_R12_E4_LACTONAS	Lactose intolerance, other/unspecified || id:finngen_R12_E4_LACTONAS	Gut bacterial pathway abundance (PWY.1269..CMP.3.deoxy.D.manno.octulosonate.biosynthesis.I)	Weighted mode	6	0.187356265063975	0.506459830366962	0.72658443821586	-0.80530500245527	1.18001753258322	1.20605688445285	0.446951584437432	3.2544312609764
ebi-a-GCST90027529	finngen_R12_E4_LACTONAS	Lactose intolerance, other/unspecified || id:finngen_R12_E4_LACTONAS	Gut bacterial pathway abundance (PWY.2941..L.lysine.biosynthesis.II)	Inverse variance weighted	8	-0.429021813778185	0.198017215215429	0.030266247946666	-0.817135555600425	-0.0409080719559438	0.651145725077698	0.441695055098666	0.959917369218113
ebi-a-GCST90027529	finngen_R12_E4_LACTONAS	Lactose intolerance, other/unspecified || id:finngen_R12_E4_LACTONAS	Gut bacterial pathway abundance (PWY.2941..L.lysine.biosynthesis.II)	MR Egger	8	-0.982005334804204	0.843150426383876	0.288354871269313	-2.6345801705166	0.670569500908193	0.374559228570253	0.07174908546783	1.95535057753519
ebi-a-GCST90027529	finngen_R12_E4_LACTONAS	Lactose intolerance, other/unspecified || id:finngen_R12_E4_LACTONAS	Gut bacterial pathway abundance (PWY.2941..L.lysine.biosynthesis.II)	Simple mode	8	-0.593686287612802	0.344030128110613	0.128053163959886	-1.2679853387096	0.0806127634839989	0.552287636605851	0.281397972686961	1.08395106985008
ebi-a-GCST90027529	finngen_R12_E4_LACTONAS	Lactose intolerance, other/unspecified || id:finngen_R12_E4_LACTONAS	Gut bacterial pathway abundance (PWY.2941..L.lysine.biosynthesis.II)	Weighted median	8	-0.54259827784352	0.250472166747998	0.0302881407545258	-1.03352372466959	-0.0516728310174447	0.581236075879568	0.355751180146581	0.94963950861577
ebi-a-GCST90027529	finngen_R12_E4_LACTONAS	Lactose intolerance, other/unspecified || id:finngen_R12_E4_LACTONAS	Gut bacterial pathway abundance (PWY.2941..L.lysine.biosynthesis.II)	Weighted mode	8	-0.584992320283066	0.356412368990739	0.144732384846067	-1.28356056350491	0.113575922938782	0.557110140243923	0.277049091322889	1.12027694038122
ebi-a-GCST90027530	finngen_R12_E4_LACTONAS	Lactose intolerance, other/unspecified || id:finngen_R12_E4_LACTONAS	Gut bacterial pathway abundance (PWY.2942..L.lysine.biosynthesis.III)	Inverse variance weighted	6	-0.2047727204075	0.311847317888025	0.511409746485182	-0.81599346346803	0.406448022653029	0.81483249016383	0.44219979972358	1.50147509664551
ebi-a-GCST90027530	finngen_R12_E4_LACTONAS	Lactose intolerance, other/unspecified || id:finngen_R12_E4_LACTONAS	Gut bacterial pathway abundance (PWY.2942..L.lysine.biosynthesis.III)	MR Egger	6	0.961383832829448	3.18666590847584	0.777923194484685	-5.28448134778319	7.20724901344209	2.61531312658813	0.0050696608972718	1349.17559353625
ebi-a-GCST90027530	finngen_R12_E4_LACTONAS	Lactose intolerance, other/unspecified || id:finngen_R12_E4_LACTONAS	Gut bacterial pathway abundance (PWY.2942..L.lysine.biosynthesis.III)	Simple mode	6	0.228038666176713	0.359830675605866	0.554105212203106	-0.477229458010784	0.933306790364211	1.25613389438849	0.620500134230726	2.54290414068608
ebi-a-GCST90027530	finngen_R12_E4_LACTONAS	Lactose intolerance, other/unspecified || id:finngen_R12_E4_LACTONAS	Gut bacterial pathway abundance (PWY.2942..L.lysine.biosynthesis.III)	Weighted median	6	0.194712659747928	0.300691388631297	0.517276150718879	-0.394642461969414	0.78406778146527	1.21496182889045	0.673920948547897	2.19036409068667
ebi-a-GCST90027530	finngen_R12_E4_LACTONAS	Lactose intolerance, other/unspecified || id:finngen_R12_E4_LACTONAS	Gut bacterial pathway abundance (PWY.2942..L.lysine.biosynthesis.III)	Weighted mode	6	0.228038666176713	0.352007679867022	0.545666673604403	-0.46189638636265	0.917973718716076	1.25613389438849	0.630087622230175	2.50421100964776
ebi-a-GCST90027531	finngen_R12_E4_LACTONAS	Lactose intolerance, other/unspecified || id:finngen_R12_E4_LACTONAS	Gut bacterial pathway abundance (PWY.3001..superpathway.of.L.isoleucine.biosynthesis.I)	Inverse variance weighted	8	-0.0744930798212135	0.200671165330052	0.710473938294331	-0.467808563868115	0.318822404225688	0.92821389744288	0.626373422685841	1.37550701897872
ebi-a-GCST90027531	finngen_R12_E4_LACTONAS	Lactose intolerance, other/unspecified || id:finngen_R12_E4_LACTONAS	Gut bacterial pathway abundance (PWY.3001..superpathway.of.L.isoleucine.biosynthesis.I)	MR Egger	8	-0.442543248939273	0.711055264983559	0.556592396171388	-1.83621156830705	0.951125070428504	0.642400557224627	0.159420236208853	2.5886204018784
ebi-a-GCST90027531	finngen_R12_E4_LACTONAS	Lactose intolerance, other/unspecified || id:finngen_R12_E4_LACTONAS	Gut bacterial pathway abundance (PWY.3001..superpathway.of.L.isoleucine.biosynthesis.I)	Simple mode	8	0.143197328174418	0.429610235359943	0.748654786667238	-0.698838733131071	0.985233389479907	1.15395748752522	0.497162306814704	2.67843693048079
ebi-a-GCST90027531	finngen_R12_E4_LACTONAS	Lactose intolerance, other/unspecified || id:finngen_R12_E4_LACTONAS	Gut bacterial pathway abundance (PWY.3001..superpathway.of.L.isoleucine.biosynthesis.I)	Weighted median	8	0.0782927871701835	0.27359725264317	0.774755026155582	-0.457957828010429	0.614543402350796	1.08143924385772	0.632574152555427	1.8488122434833
ebi-a-GCST90027531	finngen_R12_E4_LACTONAS	Lactose intolerance, other/unspecified || id:finngen_R12_E4_LACTONAS	Gut bacterial pathway abundance (PWY.3001..superpathway.of.L.isoleucine.biosynthesis.I)	Weighted mode	8	0.170932221429355	0.397227074182003	0.67990537870024	-0.607632843967371	0.949497286826082	1.18641033309993	0.54463858887761	2.5844101156824
ebi-a-GCST90027532	finngen_R12_E4_LACTONAS	Lactose intolerance, other/unspecified || id:finngen_R12_E4_LACTONAS	Gut bacterial pathway abundance (PWY.3781..aerobic.respiration.I..cytochrome.c.)	Inverse variance weighted	2	0.203465644911736	0.277612447368381	0.463611772118105	-0.34065475193029	0.747586041753762	1.22564304984275	0.711304442304566	2.11189583009045
ebi-a-GCST90027533	finngen_R12_E4_LACTONAS	Lactose intolerance, other/unspecified || id:finngen_R12_E4_LACTONAS	Gut bacterial pathway abundance (PWY.4242..pantothenate.and.coenzyme.A.biosynthesis.III)	Inverse variance weighted	15	-0.198089106592779	0.18185919527116	0.276046132445027	-0.554533129324252	0.158354916138695	0.820296756032165	0.574340341275443	1.17158193426324
ebi-a-GCST90027533	finngen_R12_E4_LACTONAS	Lactose intolerance, other/unspecified || id:finngen_R12_E4_LACTONAS	Gut bacterial pathway abundance (PWY.4242..pantothenate.and.coenzyme.A.biosynthesis.III)	MR Egger	15	0.255706016891216	0.806893653665452	0.756349821407786	-1.32580554429307	1.8372175780755	1.29137303027205	0.265588929248983	6.27904298582656
ebi-a-GCST90027533	finngen_R12_E4_LACTONAS	Lactose intolerance, other/unspecified || id:finngen_R12_E4_LACTONAS	Gut bacterial pathway abundance (PWY.4242..pantothenate.and.coenzyme.A.biosynthesis.III)	Simple mode	15	0.158443182537392	0.367889877193374	0.673257051211451	-0.562620976761622	0.879507341836405	1.17168535014536	0.569713898419284	2.40971224952442
ebi-a-GCST90027533	finngen_R12_E4_LACTONAS	Lactose intolerance, other/unspecified || id:finngen_R12_E4_LACTONAS	Gut bacterial pathway abundance (PWY.4242..pantothenate.and.coenzyme.A.biosynthesis.III)	Weighted median	15	-0.0105212812337467	0.214503485947724	0.960879875953875	-0.430948113691286	0.409905551223793	0.989533873842153	0.649892630429601	1.50667547473771
ebi-a-GCST90027533	finngen_R12_E4_LACTONAS	Lactose intolerance, other/unspecified || id:finngen_R12_E4_LACTONAS	Gut bacterial pathway abundance (PWY.4242..pantothenate.and.coenzyme.A.biosynthesis.III)	Weighted mode	15	0.129342268556546	0.369978136558782	0.731846114846982	-0.595814879098668	0.854499416211759	1.13807958636886	0.551113292138043	2.3501976152393
ebi-a-GCST90027534	finngen_R12_E4_LACTONAS	Lactose intolerance, other/unspecified || id:finngen_R12_E4_LACTONAS	Gut bacterial pathway abundance (PWY.4984..urea.cycle)	Inverse variance weighted	8	-0.0852414957648662	0.21087237650207	0.686041659691903	-0.498551353708923	0.328068362179191	0.918290494356553	0.607409944836046	1.38828387515653
ebi-a-GCST90027534	finngen_R12_E4_LACTONAS	Lactose intolerance, other/unspecified || id:finngen_R12_E4_LACTONAS	Gut bacterial pathway abundance (PWY.4984..urea.cycle)	MR Egger	8	-1.8841569675203	1.97229885558465	0.37630952326755	-5.74986272446621	1.98154878942561	0.151957110225798	0.00318321774443288	7.25396916015534
ebi-a-GCST90027534	finngen_R12_E4_LACTONAS	Lactose intolerance, other/unspecified || id:finngen_R12_E4_LACTONAS	Gut bacterial pathway abundance (PWY.4984..urea.cycle)	Simple mode	8	0.0282311104232249	0.481425081178912	0.954877205864344	-0.915362048687442	0.971824269533892	1.02863338484976	0.400371645818586	2.64276117321981
ebi-a-GCST90027534	finngen_R12_E4_LACTONAS	Lactose intolerance, other/unspecified || id:finngen_R12_E4_LACTONAS	Gut bacterial pathway abundance (PWY.4984..urea.cycle)	Weighted median	8	-0.119941889063418	0.272630480228508	0.659978344191827	-0.654297630311293	0.414413852184457	0.886971977991951	0.519807031103257	1.51348335568527
ebi-a-GCST90027534	finngen_R12_E4_LACTONAS	Lactose intolerance, other/unspecified || id:finngen_R12_E4_LACTONAS	Gut bacterial pathway abundance (PWY.4984..urea.cycle)	Weighted mode	8	-0.10947972475185	0.453342125040872	0.816093285292797	-0.998030289831959	0.77907084032826	0.89630033688963	0.368604771157747	2.17944627082611
ebi-a-GCST90027535	finngen_R12_E4_LACTONAS	Lactose intolerance, other/unspecified || id:finngen_R12_E4_LACTONAS	Gut bacterial pathway abundance (PWY4FS.7..phosphatidylglycerol.biosynthesis.I..plastidic.)	Inverse variance weighted	17	-0.070877795765379	0.150887981499165	0.638542323546695	-0.366618239503743	0.224862647972985	0.931575727670649	0.693074182890133	1.25215071894067
ebi-a-GCST90027535	finngen_R12_E4_LACTONAS	Lactose intolerance, other/unspecified || id:finngen_R12_E4_LACTONAS	Gut bacterial pathway abundance (PWY4FS.7..phosphatidylglycerol.biosynthesis.I..plastidic.)	MR Egger	17	-0.970527533028244	0.68740025312723	0.178392843128821	-2.31783202915762	0.376776963101127	0.378883112018795	0.0984868709872355	1.45757917917457
ebi-a-GCST90027535	finngen_R12_E4_LACTONAS	Lactose intolerance, other/unspecified || id:finngen_R12_E4_LACTONAS	Gut bacterial pathway abundance (PWY4FS.7..phosphatidylglycerol.biosynthesis.I..plastidic.)	Simple mode	17	-0.0972524465772024	0.375749290995806	0.799072285871442	-0.833721056928983	0.639216163774578	0.907326925642414	0.434429737189276	1.89499493133693
ebi-a-GCST90027535	finngen_R12_E4_LACTONAS	Lactose intolerance, other/unspecified || id:finngen_R12_E4_LACTONAS	Gut bacterial pathway abundance (PWY4FS.7..phosphatidylglycerol.biosynthesis.I..plastidic.)	Weighted median	17	-0.0485995738191178	0.210534499402916	0.817439879838419	-0.461247192648833	0.364048045010597	0.952562484298866	0.630496803958413	1.43914335615487
ebi-a-GCST90027535	finngen_R12_E4_LACTONAS	Lactose intolerance, other/unspecified || id:finngen_R12_E4_LACTONAS	Gut bacterial pathway abundance (PWY4FS.7..phosphatidylglycerol.biosynthesis.I..plastidic.)	Weighted mode	17	-0.0889135711439506	0.354410282543054	0.805102143047163	-0.783557724928337	0.605730582640435	0.91492464604786	0.456778026489756	1.83259057879523
ebi-a-GCST90027536	finngen_R12_E4_LACTONAS	Lactose intolerance, other/unspecified || id:finngen_R12_E4_LACTONAS	Gut bacterial pathway abundance (PWY.5005..biotin.biosynthesis.II)	Inverse variance weighted	11	0.0788175295033313	0.137801940176536	0.567347442681917	-0.191274273242679	0.348909332249342	1.08200686972533	0.825906033157765	1.41752066110549
ebi-a-GCST90027536	finngen_R12_E4_LACTONAS	Lactose intolerance, other/unspecified || id:finngen_R12_E4_LACTONAS	Gut bacterial pathway abundance (PWY.5005..biotin.biosynthesis.II)	MR Egger	11	-0.311873842962863	0.708179434730648	0.670043248117858	-1.69990553503493	1.07615784910921	0.73207387867436	0.182700782060578	2.93338735495736
ebi-a-GCST90027536	finngen_R12_E4_LACTONAS	Lactose intolerance, other/unspecified || id:finngen_R12_E4_LACTONAS	Gut bacterial pathway abundance (PWY.5005..biotin.biosynthesis.II)	Simple mode	11	0.0637697802843474	0.280495852947248	0.824734831029201	-0.486002091492258	0.613541652060953	1.06584699152248	0.615080520876036	1.84696112261776
ebi-a-GCST90027536	finngen_R12_E4_LACTONAS	Lactose intolerance, other/unspecified || id:finngen_R12_E4_LACTONAS	Gut bacterial pathway abundance (PWY.5005..biotin.biosynthesis.II)	Weighted median	11	0.0970377870417157	0.18281070856341	0.595550317635329	-0.261271201742568	0.455346775826	1.10190201045157	0.770072046412081	1.57672005664193
ebi-a-GCST90027536	finngen_R12_E4_LACTONAS	Lactose intolerance, other/unspecified || id:finngen_R12_E4_LACTONAS	Gut bacterial pathway abundance (PWY.5005..biotin.biosynthesis.II)	Weighted mode	11	0.060642148271817	0.263844983254351	0.822849213849708	-0.456494018906712	0.577778315450346	1.06251862202203	0.633500798409569	1.78207482133861
ebi-a-GCST90027537	finngen_R12_E4_LACTONAS	Lactose intolerance, other/unspecified || id:finngen_R12_E4_LACTONAS	Gut bacterial pathway abundance (PWY.5022..4.aminobutanoate.degradation.V)	Inverse variance weighted	5	-0.0619944596637885	0.237442974424364	0.794021565446015	-0.527382689535541	0.403393770207964	0.939888094072706	0.590147549449419	1.49689620875963
ebi-a-GCST90027537	finngen_R12_E4_LACTONAS	Lactose intolerance, other/unspecified || id:finngen_R12_E4_LACTONAS	Gut bacterial pathway abundance (PWY.5022..4.aminobutanoate.degradation.V)	MR Egger	5	1.08681883468954	0.96785199544278	0.343230279055551	-0.810171076378304	2.98380874575739	2.96482744866227	0.4447819680256	19.7629455154425
ebi-a-GCST90027537	finngen_R12_E4_LACTONAS	Lactose intolerance, other/unspecified || id:finngen_R12_E4_LACTONAS	Gut bacterial pathway abundance (PWY.5022..4.aminobutanoate.degradation.V)	Simple mode	5	-0.186202031198703	0.416193446268182	0.677749737034174	-1.00194118588434	0.629537123486933	0.830105870755621	0.367166011466966	1.8767416785389
ebi-a-GCST90027537	finngen_R12_E4_LACTONAS	Lactose intolerance, other/unspecified || id:finngen_R12_E4_LACTONAS	Gut bacterial pathway abundance (PWY.5022..4.aminobutanoate.degradation.V)	Weighted median	5	-0.187135027987003	0.305847563683712	0.540632253963387	-0.786596252807079	0.412326196833072	0.829331745828447	0.455392200223979	1.51032701987557
ebi-a-GCST90027537	finngen_R12_E4_LACTONAS	Lactose intolerance, other/unspecified || id:finngen_R12_E4_LACTONAS	Gut bacterial pathway abundance (PWY.5022..4.aminobutanoate.degradation.V)	Weighted mode	5	-0.180899335602834	0.43680974215723	0.700017331532492	-1.03704643023101	0.675247759025338	0.834519360856089	0.354500178235183	1.96451964315131
ebi-a-GCST90027538	finngen_R12_E4_LACTONAS	Lactose intolerance, other/unspecified || id:finngen_R12_E4_LACTONAS	Gut bacterial pathway abundance (PWY.5088..L.glutamate.degradation.VIII..to.propanoate.)	Inverse variance weighted	8	0.0163268239554479	0.127563068452557	0.89815672038429	-0.233696790211564	0.26635043812246	1.01646083487655	0.791601800925424	1.30519236771578
ebi-a-GCST90027538	finngen_R12_E4_LACTONAS	Lactose intolerance, other/unspecified || id:finngen_R12_E4_LACTONAS	Gut bacterial pathway abundance (PWY.5088..L.glutamate.degradation.VIII..to.propanoate.)	MR Egger	8	-0.875665605948512	0.329658583254738	0.0377108805322903	-1.5217964291278	-0.229534782769226	0.416584646159474	0.218319339245533	0.794903319218273
ebi-a-GCST90027538	finngen_R12_E4_LACTONAS	Lactose intolerance, other/unspecified || id:finngen_R12_E4_LACTONAS	Gut bacterial pathway abundance (PWY.5088..L.glutamate.degradation.VIII..to.propanoate.)	Simple mode	8	0.173971419469499	0.280744304799342	0.555094958346705	-0.37628741793721	0.724230256876209	1.19002155388701	0.686405019573128	2.0631423989241
ebi-a-GCST90027538	finngen_R12_E4_LACTONAS	Lactose intolerance, other/unspecified || id:finngen_R12_E4_LACTONAS	Gut bacterial pathway abundance (PWY.5088..L.glutamate.degradation.VIII..to.propanoate.)	Weighted median	8	0.0822891258442711	0.147164771761573	0.576050340338169	-0.206153826808412	0.370732078496954	1.08576968853002	0.813707896566461	1.44879485808737
ebi-a-GCST90027538	finngen_R12_E4_LACTONAS	Lactose intolerance, other/unspecified || id:finngen_R12_E4_LACTONAS	Gut bacterial pathway abundance (PWY.5088..L.glutamate.degradation.VIII..to.propanoate.)	Weighted mode	8	0.156384352256413	0.25273634031773	0.555663805546416	-0.338978874766338	0.651747579279165	1.16927553042284	0.712497500606392	1.91889131524252
ebi-a-GCST90027539	finngen_R12_E4_LACTONAS	Lactose intolerance, other/unspecified || id:finngen_R12_E4_LACTONAS	Gut bacterial pathway abundance (PWY.5097..L.lysine.biosynthesis.VI)	Inverse variance weighted	17	-0.152773970400517	0.176003941544487	0.385386403894719	-0.497741695827711	0.192193755026677	0.858323706451029	0.607901938231297	1.21190530696338
ebi-a-GCST90027539	finngen_R12_E4_LACTONAS	Lactose intolerance, other/unspecified || id:finngen_R12_E4_LACTONAS	Gut bacterial pathway abundance (PWY.5097..L.lysine.biosynthesis.VI)	MR Egger	17	1.12593600421584	1.05289966859842	0.301811565708364	-0.937747346237064	3.18961935466874	3.08310129459038	0.391508776476888	24.2791839259472
ebi-a-GCST90027539	finngen_R12_E4_LACTONAS	Lactose intolerance, other/unspecified || id:finngen_R12_E4_LACTONAS	Gut bacterial pathway abundance (PWY.5097..L.lysine.biosynthesis.VI)	Simple mode	17	0.212808823201348	0.341484924203452	0.541943979236604	-0.456501628237417	0.882119274640114	1.23714811461815	0.633495977910832	2.4160144829186
ebi-a-GCST90027539	finngen_R12_E4_LACTONAS	Lactose intolerance, other/unspecified || id:finngen_R12_E4_LACTONAS	Gut bacterial pathway abundance (PWY.5097..L.lysine.biosynthesis.VI)	Weighted median	17	0.110079767704341	0.208558768355944	0.597630003659675	-0.298695418273309	0.518854953681991	1.11636711694943	0.741785309281116	1.68010275239041
ebi-a-GCST90027539	finngen_R12_E4_LACTONAS	Lactose intolerance, other/unspecified || id:finngen_R12_E4_LACTONAS	Gut bacterial pathway abundance (PWY.5097..L.lysine.biosynthesis.VI)	Weighted mode	17	0.192955609835783	0.305960013907268	0.537170024186835	-0.406726017422463	0.792637237094029	1.21282895464771	0.665826590198558	2.20921497411689
ebi-a-GCST90027540	finngen_R12_E4_LACTONAS	Lactose intolerance, other/unspecified || id:finngen_R12_E4_LACTONAS	Gut bacterial pathway abundance (PWY.5100..pyruvate.fermentation.to.acetate.and.lactate.II)	Inverse variance weighted	15	-0.233945624827757	0.154561782201318	0.130125824867253	-0.536886717942339	0.0689954682868261	0.791404847500545	0.584565339136366	1.07143135371776
ebi-a-GCST90027540	finngen_R12_E4_LACTONAS	Lactose intolerance, other/unspecified || id:finngen_R12_E4_LACTONAS	Gut bacterial pathway abundance (PWY.5100..pyruvate.fermentation.to.acetate.and.lactate.II)	MR Egger	15	0.50000591954503	0.661736809672802	0.463362836051144	-0.796998227413661	1.79701006650372	1.64873103040882	0.450679773881512	6.03158643491197
ebi-a-GCST90027540	finngen_R12_E4_LACTONAS	Lactose intolerance, other/unspecified || id:finngen_R12_E4_LACTONAS	Gut bacterial pathway abundance (PWY.5100..pyruvate.fermentation.to.acetate.and.lactate.II)	Simple mode	15	-0.181048967809481	0.353069844864568	0.616096649119442	-0.873065863744035	0.510967928125072	0.834394499224528	0.417669067843472	1.66690385747471
ebi-a-GCST90027540	finngen_R12_E4_LACTONAS	Lactose intolerance, other/unspecified || id:finngen_R12_E4_LACTONAS	Gut bacterial pathway abundance (PWY.5100..pyruvate.fermentation.to.acetate.and.lactate.II)	Weighted median	15	-0.215939275436833	0.212952730022451	0.310571084592137	-0.633326626280838	0.201448075407171	0.805784231283307	0.530823010807874	1.22317272266826
ebi-a-GCST90027540	finngen_R12_E4_LACTONAS	Lactose intolerance, other/unspecified || id:finngen_R12_E4_LACTONAS	Gut bacterial pathway abundance (PWY.5100..pyruvate.fermentation.to.acetate.and.lactate.II)	Weighted mode	15	-0.187999028627998	0.326279013906513	0.573633120297034	-0.827505895884764	0.451507838628768	0.828615512126199	0.437138196003587	1.57067873092135
ebi-a-GCST90027541	finngen_R12_E4_LACTONAS	Lactose intolerance, other/unspecified || id:finngen_R12_E4_LACTONAS	Gut bacterial pathway abundance (PWY.5101..L.isoleucine.biosynthesis.II)	Inverse variance weighted	12	0.100626524128648	0.181023972680252	0.578296976981558	-0.254180462324646	0.455433510581941	1.10586355127515	0.775551831530752	1.57685681900217
ebi-a-GCST90027541	finngen_R12_E4_LACTONAS	Lactose intolerance, other/unspecified || id:finngen_R12_E4_LACTONAS	Gut bacterial pathway abundance (PWY.5101..L.isoleucine.biosynthesis.II)	MR Egger	12	1.20985680841362	0.68956816085338	0.109875477641098	-0.141696786859002	2.56141040368625	3.35300449613973	0.867884370540094	12.9540749122338
ebi-a-GCST90027541	finngen_R12_E4_LACTONAS	Lactose intolerance, other/unspecified || id:finngen_R12_E4_LACTONAS	Gut bacterial pathway abundance (PWY.5101..L.isoleucine.biosynthesis.II)	Simple mode	12	0.0565880437512758	0.418401367592664	0.894858776134098	-0.763478636730346	0.876654724232898	1.05821978033798	0.46604241171666	2.40284805705491
ebi-a-GCST90027541	finngen_R12_E4_LACTONAS	Lactose intolerance, other/unspecified || id:finngen_R12_E4_LACTONAS	Gut bacterial pathway abundance (PWY.5101..L.isoleucine.biosynthesis.II)	Weighted median	12	0.0504177766205438	0.230679007263407	0.826990880356044	-0.401713077615735	0.502548630856822	1.05171038461773	0.669172718780299	1.65292861180721
ebi-a-GCST90027541	finngen_R12_E4_LACTONAS	Lactose intolerance, other/unspecified || id:finngen_R12_E4_LACTONAS	Gut bacterial pathway abundance (PWY.5101..L.isoleucine.biosynthesis.II)	Weighted mode	12	0.0509276175508373	0.405636894595395	0.902353563648377	-0.744120695856137	0.845975930957812	1.05224672633149	0.475151919357418	2.33025086918034
ebi-a-GCST90027542	finngen_R12_E4_LACTONAS	Lactose intolerance, other/unspecified || id:finngen_R12_E4_LACTONAS	Gut bacterial pathway abundance (PWY.5104..L.isoleucine.biosynthesis.IV)	Inverse variance weighted	9	-0.00803642242084094	0.187149486425362	0.965748410882412	-0.37484941581455	0.358776570972868	0.991995783291174	0.687392781479926	1.43157691000019
ebi-a-GCST90027542	finngen_R12_E4_LACTONAS	Lactose intolerance, other/unspecified || id:finngen_R12_E4_LACTONAS	Gut bacterial pathway abundance (PWY.5104..L.isoleucine.biosynthesis.IV)	MR Egger	9	-0.604713043879846	0.853268286133922	0.501422437699381	-2.27711888470233	1.06769279694264	0.54623114852357	0.102579324237876	2.9086608810707
ebi-a-GCST90027542	finngen_R12_E4_LACTONAS	Lactose intolerance, other/unspecified || id:finngen_R12_E4_LACTONAS	Gut bacterial pathway abundance (PWY.5104..L.isoleucine.biosynthesis.IV)	Simple mode	9	-0.100628087450302	0.422376910054886	0.817682017633099	-0.928486831157879	0.727230656257275	0.904269279448163	0.395151188681457	2.06934194600861
ebi-a-GCST90027542	finngen_R12_E4_LACTONAS	Lactose intolerance, other/unspecified || id:finngen_R12_E4_LACTONAS	Gut bacterial pathway abundance (PWY.5104..L.isoleucine.biosynthesis.IV)	Weighted median	9	-0.0321013635338225	0.250445753709967	0.898008970263802	-0.522975040805357	0.458772313737712	0.968408415804832	0.592754453484563	1.58213043240518
ebi-a-GCST90027542	finngen_R12_E4_LACTONAS	Lactose intolerance, other/unspecified || id:finngen_R12_E4_LACTONAS	Gut bacterial pathway abundance (PWY.5104..L.isoleucine.biosynthesis.IV)	Weighted mode	9	-0.138605494266195	0.440047401675776	0.760836780176912	-1.00109840155072	0.723887413018325	0.870571406132973	0.367475583662244	2.06243518446369
ebi-a-GCST90027543	finngen_R12_E4_LACTONAS	Lactose intolerance, other/unspecified || id:finngen_R12_E4_LACTONAS	Gut bacterial pathway abundance (PWY.5121..superpathway.of.geranylgeranyl.diphosphate.biosynthesis.II..via.MEP.)	Inverse variance weighted	13	-0.182508400537869	0.139667462686936	0.191302633360319	-0.456256627404264	0.0912398263285266	0.833177644758576	0.6336512039677	1.09553171110338
ebi-a-GCST90027543	finngen_R12_E4_LACTONAS	Lactose intolerance, other/unspecified || id:finngen_R12_E4_LACTONAS	Gut bacterial pathway abundance (PWY.5121..superpathway.of.geranylgeranyl.diphosphate.biosynthesis.II..via.MEP.)	MR Egger	13	0.0844723963849488	0.528461397672004	0.875899842470897	-0.951311943052179	1.12025673582208	1.08814280714227	0.38623397393856	3.06564116217238
ebi-a-GCST90027543	finngen_R12_E4_LACTONAS	Lactose intolerance, other/unspecified || id:finngen_R12_E4_LACTONAS	Gut bacterial pathway abundance (PWY.5121..superpathway.of.geranylgeranyl.diphosphate.biosynthesis.II..via.MEP.)	Simple mode	13	-0.173938739309611	0.329640560085367	0.607352950433025	-0.82003423707693	0.472156758457707	0.840348376403309	0.440416575671691	1.60344871817473
ebi-a-GCST90027543	finngen_R12_E4_LACTONAS	Lactose intolerance, other/unspecified || id:finngen_R12_E4_LACTONAS	Gut bacterial pathway abundance (PWY.5121..superpathway.of.geranylgeranyl.diphosphate.biosynthesis.II..via.MEP.)	Weighted median	13	-0.200173283960218	0.18254189094975	0.272821447266633	-0.557955390221727	0.157608822301292	0.818588892462176	0.572378158249844	1.17070815020506
ebi-a-GCST90027543	finngen_R12_E4_LACTONAS	Lactose intolerance, other/unspecified || id:finngen_R12_E4_LACTONAS	Gut bacterial pathway abundance (PWY.5121..superpathway.of.geranylgeranyl.diphosphate.biosynthesis.II..via.MEP.)	Weighted mode	13	-0.141886984180438	0.351441180219987	0.693513814959561	-0.830711697411612	0.546937729050736	0.867719316954373	0.435739061579293	1.72795344600693
ebi-a-GCST90027544	finngen_R12_E4_LACTONAS	Lactose intolerance, other/unspecified || id:finngen_R12_E4_LACTONAS	Gut bacterial pathway abundance (PWY.5173..superpathway.of.acetyl.CoA.biosynthesis)	Inverse variance weighted	12	0.199663073509271	0.122274934476801	0.102489457290657	-0.0399957980652596	0.439321945083802	1.2209913045338	0.960793476335328	1.5516547546029
ebi-a-GCST90027544	finngen_R12_E4_LACTONAS	Lactose intolerance, other/unspecified || id:finngen_R12_E4_LACTONAS	Gut bacterial pathway abundance (PWY.5173..superpathway.of.acetyl.CoA.biosynthesis)	MR Egger	12	0.377686971789797	0.489846134125353	0.458518503084485	-0.582411451095894	1.33778539467549	1.45890619259734	0.558549825659472	3.81059518958025
ebi-a-GCST90027544	finngen_R12_E4_LACTONAS	Lactose intolerance, other/unspecified || id:finngen_R12_E4_LACTONAS	Gut bacterial pathway abundance (PWY.5173..superpathway.of.acetyl.CoA.biosynthesis)	Simple mode	12	-0.0107593660434973	0.2581624600353	0.967503270304112	-0.516757787712685	0.49523905562569	0.989298308901387	0.596451237958011	1.64089045626902
ebi-a-GCST90027544	finngen_R12_E4_LACTONAS	Lactose intolerance, other/unspecified || id:finngen_R12_E4_LACTONAS	Gut bacterial pathway abundance (PWY.5173..superpathway.of.acetyl.CoA.biosynthesis)	Weighted median	12	0.0329315836454317	0.156330759778928	0.83315785192125	-0.273476705521268	0.339339872812131	1.03347982990001	0.7607300569596	1.40402045250972
ebi-a-GCST90027544	finngen_R12_E4_LACTONAS	Lactose intolerance, other/unspecified || id:finngen_R12_E4_LACTONAS	Gut bacterial pathway abundance (PWY.5173..superpathway.of.acetyl.CoA.biosynthesis)	Weighted mode	12	-0.0211719233836245	0.236183198821065	0.930183109761804	-0.484090993072912	0.441747146305663	0.979050628402638	0.616257124231551	1.55542239640777
ebi-a-GCST90027545	finngen_R12_E4_LACTONAS	Lactose intolerance, other/unspecified || id:finngen_R12_E4_LACTONAS	Gut bacterial pathway abundance (PWY.5177..glutaryl.CoA.degradation)	Inverse variance weighted	9	-0.355596593294005	0.195675218684178	0.0691743040331246	-0.739120021914995	0.0279268353269846	0.700755252591682	0.477533950094249	1.02832044493991
ebi-a-GCST90027545	finngen_R12_E4_LACTONAS	Lactose intolerance, other/unspecified || id:finngen_R12_E4_LACTONAS	Gut bacterial pathway abundance (PWY.5177..glutaryl.CoA.degradation)	MR Egger	9	-0.0803752667761301	1.08318462379165	0.942925009842178	-2.20341712940776	2.0426665958555	0.922769996482205	0.110425175806875	7.71114431275147
ebi-a-GCST90027545	finngen_R12_E4_LACTONAS	Lactose intolerance, other/unspecified || id:finngen_R12_E4_LACTONAS	Gut bacterial pathway abundance (PWY.5177..glutaryl.CoA.degradation)	Simple mode	9	-0.034650901969608	0.407637173561188	0.93434679743514	-0.833619762149536	0.764317958210321	0.965942566052258	0.434473744882527	2.14752917040798
ebi-a-GCST90027545	finngen_R12_E4_LACTONAS	Lactose intolerance, other/unspecified || id:finngen_R12_E4_LACTONAS	Gut bacterial pathway abundance (PWY.5177..glutaryl.CoA.degradation)	Weighted median	9	-0.257564685177237	0.247062122374121	0.297175381693673	-0.741806445030514	0.22667707467604	0.772931627477094	0.476252813460287	1.25442471701893
ebi-a-GCST90027545	finngen_R12_E4_LACTONAS	Lactose intolerance, other/unspecified || id:finngen_R12_E4_LACTONAS	Gut bacterial pathway abundance (PWY.5177..glutaryl.CoA.degradation)	Weighted mode	9	-0.0960102657397748	0.383335164842287	0.808543674133578	-0.847347188830657	0.655326657351107	0.908454690061392	0.42855028833136	1.92577148205397
ebi-a-GCST90027546	finngen_R12_E4_LACTONAS	Lactose intolerance, other/unspecified || id:finngen_R12_E4_LACTONAS	Gut bacterial pathway abundance (PWY.5188..tetrapyrrole.biosynthesis.I..from.glutamate.)	Inverse variance weighted	12	0.324918760003238	0.196839344946653	0.0988039440645357	-0.0608863560922023	0.710723876098679	1.38391821190269	0.940930164681092	2.03546414933467
ebi-a-GCST90027546	finngen_R12_E4_LACTONAS	Lactose intolerance, other/unspecified || id:finngen_R12_E4_LACTONAS	Gut bacterial pathway abundance (PWY.5188..tetrapyrrole.biosynthesis.I..from.glutamate.)	MR Egger	12	1.89606989069691	0.760582408525952	0.0318306770057089	0.405328369986047	3.38681141140778	6.65966971311331	1.49979490683917	29.5715104015317
ebi-a-GCST90027546	finngen_R12_E4_LACTONAS	Lactose intolerance, other/unspecified || id:finngen_R12_E4_LACTONAS	Gut bacterial pathway abundance (PWY.5188..tetrapyrrole.biosynthesis.I..from.glutamate.)	Simple mode	12	0.704931885954594	0.37996685815009	0.0905355765415818	-0.0398031560195823	1.44966692792877	2.02370883723209	0.96097858338521	4.26169482722968
ebi-a-GCST90027546	finngen_R12_E4_LACTONAS	Lactose intolerance, other/unspecified || id:finngen_R12_E4_LACTONAS	Gut bacterial pathway abundance (PWY.5188..tetrapyrrole.biosynthesis.I..from.glutamate.)	Weighted median	12	0.0800518680276963	0.254250485833696	0.752872253644925	-0.418279084206348	0.578382820261741	1.08334325709579	0.658178515561689	1.78315241981629
ebi-a-GCST90027546	finngen_R12_E4_LACTONAS	Lactose intolerance, other/unspecified || id:finngen_R12_E4_LACTONAS	Gut bacterial pathway abundance (PWY.5188..tetrapyrrole.biosynthesis.I..from.glutamate.)	Weighted mode	12	-0.1474683352029	0.398541512104531	0.718393030766369	-0.928609698927781	0.63367302852198	0.862889761117993	0.395102640318705	1.88451977754859
ebi-a-GCST90027547	finngen_R12_E4_LACTONAS	Lactose intolerance, other/unspecified || id:finngen_R12_E4_LACTONAS	Gut bacterial pathway abundance (PWY.5189..tetrapyrrole.biosynthesis.II..from.glycine.)	Inverse variance weighted	11	-0.0145909960424498	0.149828562806688	0.922420966675062	-0.308254979143557	0.279072987058658	0.985514936693075	0.734727953818691	1.32190382222047
ebi-a-GCST90027547	finngen_R12_E4_LACTONAS	Lactose intolerance, other/unspecified || id:finngen_R12_E4_LACTONAS	Gut bacterial pathway abundance (PWY.5189..tetrapyrrole.biosynthesis.II..from.glycine.)	MR Egger	11	-0.279790327143333	0.617823371140436	0.661365922381877	-1.49072413457859	0.931143480291922	0.755942225406129	0.225209514481664	2.53740899653908
ebi-a-GCST90027547	finngen_R12_E4_LACTONAS	Lactose intolerance, other/unspecified || id:finngen_R12_E4_LACTONAS	Gut bacterial pathway abundance (PWY.5189..tetrapyrrole.biosynthesis.II..from.glycine.)	Simple mode	11	0.109331853897802	0.285279225415524	0.709559179582676	-0.449815427916624	0.668479135712228	1.11553248272563	0.637745850839798	1.95126744984282
ebi-a-GCST90027547	finngen_R12_E4_LACTONAS	Lactose intolerance, other/unspecified || id:finngen_R12_E4_LACTONAS	Gut bacterial pathway abundance (PWY.5189..tetrapyrrole.biosynthesis.II..from.glycine.)	Weighted median	11	0.019902459866102	0.198631939304714	0.920187386344696	-0.369416141171138	0.409221060903342	1.02010183430443	0.691137739730216	1.50564452283774
ebi-a-GCST90027547	finngen_R12_E4_LACTONAS	Lactose intolerance, other/unspecified || id:finngen_R12_E4_LACTONAS	Gut bacterial pathway abundance (PWY.5189..tetrapyrrole.biosynthesis.II..from.glycine.)	Weighted mode	11	0.0617513707077038	0.289994829675481	0.835652345081732	-0.50663849545624	0.630141236871647	1.06369784540574	0.602517543947478	1.87787578583676
ebi-a-GCST90027548	finngen_R12_E4_LACTONAS	Lactose intolerance, other/unspecified || id:finngen_R12_E4_LACTONAS	Gut bacterial pathway abundance (PWY.5345..superpathway.of.L.methionine.biosynthesis..by.sulfhydrylation.)	Inverse variance weighted	10	-0.15373896837224	0.265166440563253	0.562061029325036	-0.673465191876216	0.365987255131737	0.857495825331268	0.509938478018688	1.44193686524202
ebi-a-GCST90027548	finngen_R12_E4_LACTONAS	Lactose intolerance, other/unspecified || id:finngen_R12_E4_LACTONAS	Gut bacterial pathway abundance (PWY.5345..superpathway.of.L.methionine.biosynthesis..by.sulfhydrylation.)	MR Egger	10	0.276853077644104	1.24232257545124	0.829235940107679	-2.15809917024033	2.71180532552854	1.31897257024109	0.115544542935939	15.0564327560923
ebi-a-GCST90027548	finngen_R12_E4_LACTONAS	Lactose intolerance, other/unspecified || id:finngen_R12_E4_LACTONAS	Gut bacterial pathway abundance (PWY.5345..superpathway.of.L.methionine.biosynthesis..by.sulfhydrylation.)	Simple mode	10	0.301616765163347	0.514557153622195	0.572168296156975	-0.706915255936155	1.31014878626285	1.35204297744063	0.493163135543751	3.70672518097078
ebi-a-GCST90027548	finngen_R12_E4_LACTONAS	Lactose intolerance, other/unspecified || id:finngen_R12_E4_LACTONAS	Gut bacterial pathway abundance (PWY.5345..superpathway.of.L.methionine.biosynthesis..by.sulfhydrylation.)	Weighted median	10	0.215683290520334	0.287295880327816	0.452811698417496	-0.347416634922185	0.778783215962854	1.24070937234976	0.706510909811573	2.17881949911726
ebi-a-GCST90027548	finngen_R12_E4_LACTONAS	Lactose intolerance, other/unspecified || id:finngen_R12_E4_LACTONAS	Gut bacterial pathway abundance (PWY.5345..superpathway.of.L.methionine.biosynthesis..by.sulfhydrylation.)	Weighted mode	10	0.31130308098894	0.415549782930859	0.47290010319587	-0.503174493555543	1.12578065553342	1.36520292554281	0.60460828493968	3.08262237606716
ebi-a-GCST90027549	finngen_R12_E4_LACTONAS	Lactose intolerance, other/unspecified || id:finngen_R12_E4_LACTONAS	Gut bacterial pathway abundance (PWY.5384..sucrose.degradation.IV..sucrose.phosphorylase.)	Inverse variance weighted	8	0.0124882837884067	0.180257955022351	0.944766689246293	-0.340817308055402	0.365793875632215	1.01256658802674	0.711188824808071	1.44165805117201
ebi-a-GCST90027549	finngen_R12_E4_LACTONAS	Lactose intolerance, other/unspecified || id:finngen_R12_E4_LACTONAS	Gut bacterial pathway abundance (PWY.5384..sucrose.degradation.IV..sucrose.phosphorylase.)	MR Egger	8	0.656344424180386	0.800729718801456	0.443731081481132	-0.913085824670469	2.22577467303124	1.92773246613217	0.40128401936387	9.26065400478945
ebi-a-GCST90027549	finngen_R12_E4_LACTONAS	Lactose intolerance, other/unspecified || id:finngen_R12_E4_LACTONAS	Gut bacterial pathway abundance (PWY.5384..sucrose.degradation.IV..sucrose.phosphorylase.)	Simple mode	8	0.337573701011605	0.386217830145239	0.411072343367353	-0.419413246073064	1.09456064809627	1.40154289971511	0.657432457742985	2.98786966874969
ebi-a-GCST90027549	finngen_R12_E4_LACTONAS	Lactose intolerance, other/unspecified || id:finngen_R12_E4_LACTONAS	Gut bacterial pathway abundance (PWY.5384..sucrose.degradation.IV..sucrose.phosphorylase.)	Weighted median	8	0.0495435461145481	0.252242030244465	0.844287132184045	-0.444850833164604	0.5439379253937	1.050791349099	0.640919872891383	1.7227776919447
ebi-a-GCST90027549	finngen_R12_E4_LACTONAS	Lactose intolerance, other/unspecified || id:finngen_R12_E4_LACTONAS	Gut bacterial pathway abundance (PWY.5384..sucrose.degradation.IV..sucrose.phosphorylase.)	Weighted mode	8	0.264601569429722	0.399915159539825	0.529369240180292	-0.519232143268336	1.04843528212778	1.30291175247546	0.594977229885769	2.85318319671593
ebi-a-GCST90027550	finngen_R12_E4_LACTONAS	Lactose intolerance, other/unspecified || id:finngen_R12_E4_LACTONAS	Gut bacterial pathway abundance (PWY.5505..L.glutamate.and.L.glutamine.biosynthesis)	Inverse variance weighted	17	0.0830522295560573	0.11439704581931	0.467838908322512	-0.14116598024979	0.307270439361905	1.08659855962657	0.868345171587309	1.35970863708984
ebi-a-GCST90027550	finngen_R12_E4_LACTONAS	Lactose intolerance, other/unspecified || id:finngen_R12_E4_LACTONAS	Gut bacterial pathway abundance (PWY.5505..L.glutamate.and.L.glutamine.biosynthesis)	MR Egger	17	-0.173913021813994	0.415666534480401	0.68158667821953	-0.988619429395581	0.640793385767593	0.840369988336897	0.372090033149949	1.89798611728134
ebi-a-GCST90027550	finngen_R12_E4_LACTONAS	Lactose intolerance, other/unspecified || id:finngen_R12_E4_LACTONAS	Gut bacterial pathway abundance (PWY.5505..L.glutamate.and.L.glutamine.biosynthesis)	Simple mode	17	0.225913047858879	0.261028299655948	0.399570501018994	-0.28570241946678	0.737528515184537	1.25346666892884	0.751486210343748	2.09076183766147
ebi-a-GCST90027550	finngen_R12_E4_LACTONAS	Lactose intolerance, other/unspecified || id:finngen_R12_E4_LACTONAS	Gut bacterial pathway abundance (PWY.5505..L.glutamate.and.L.glutamine.biosynthesis)	Weighted median	17	0.166870419408615	0.153751194370338	0.277776572618394	-0.134481921557248	0.468222760374478	1.18160114281286	0.8741686823422	1.59715314549567
ebi-a-GCST90027550	finngen_R12_E4_LACTONAS	Lactose intolerance, other/unspecified || id:finngen_R12_E4_LACTONAS	Gut bacterial pathway abundance (PWY.5505..L.glutamate.and.L.glutamine.biosynthesis)	Weighted mode	17	0.187439822044298	0.25364071337926	0.47061171815776	-0.309695976179052	0.684575620267649	1.20615766313453	0.733669975470247	1.98293014158811
ebi-a-GCST90027551	finngen_R12_E4_LACTONAS	Lactose intolerance, other/unspecified || id:finngen_R12_E4_LACTONAS	Gut bacterial pathway abundance (PWY.5656..mannosylglycerate.biosynthesis.I)	Inverse variance weighted	10	-0.070603038778734	0.0785107595647829	0.368504331729642	-0.224484127525709	0.0832780499682405	0.931831719776615	0.798928257567512	1.08684396346873
ebi-a-GCST90027551	finngen_R12_E4_LACTONAS	Lactose intolerance, other/unspecified || id:finngen_R12_E4_LACTONAS	Gut bacterial pathway abundance (PWY.5656..mannosylglycerate.biosynthesis.I)	MR Egger	10	-0.109967678408277	0.282996849116656	0.707721988874521	-0.664641502676922	0.444706145860369	0.895863090549639	0.514457926440896	1.56003170669653
ebi-a-GCST90027551	finngen_R12_E4_LACTONAS	Lactose intolerance, other/unspecified || id:finngen_R12_E4_LACTONAS	Gut bacterial pathway abundance (PWY.5656..mannosylglycerate.biosynthesis.I)	Simple mode	10	0.0656191281368823	0.18600974239235	0.73237983407917	-0.298959966952124	0.430198223225889	1.06781993713645	0.741589096912588	1.53756227389692
ebi-a-GCST90027551	finngen_R12_E4_LACTONAS	Lactose intolerance, other/unspecified || id:finngen_R12_E4_LACTONAS	Gut bacterial pathway abundance (PWY.5656..mannosylglycerate.biosynthesis.I)	Weighted median	10	-0.00939492838753297	0.108332155872753	0.93089140899154	-0.221725953898129	0.202936097123063	0.990649066069448	0.80113488214581	1.22499418509361
ebi-a-GCST90027551	finngen_R12_E4_LACTONAS	Lactose intolerance, other/unspecified || id:finngen_R12_E4_LACTONAS	Gut bacterial pathway abundance (PWY.5656..mannosylglycerate.biosynthesis.I)	Weighted mode	10	0.0781160248098997	0.181796288600147	0.677525349108612	-0.278204700846388	0.434436750466187	1.08124810299822	0.757141818079213	1.54409310425241
ebi-a-GCST90027552	finngen_R12_E4_LACTONAS	Lactose intolerance, other/unspecified || id:finngen_R12_E4_LACTONAS	Gut bacterial pathway abundance (PWY.5659..GDP.mannose.biosynthesis)	Inverse variance weighted	9	0.0689342855572841	0.216352573583803	0.750014585371297	-0.355116758666969	0.492985329781537	1.07136580262834	0.701091579911247	1.63719650318263
ebi-a-GCST90027552	finngen_R12_E4_LACTONAS	Lactose intolerance, other/unspecified || id:finngen_R12_E4_LACTONAS	Gut bacterial pathway abundance (PWY.5659..GDP.mannose.biosynthesis)	MR Egger	9	0.168941619974131	1.00977757288552	0.871860155554047	-1.81022242288149	2.14810566282975	1.18405101197746	0.163617740425872	8.56861117453232
ebi-a-GCST90027552	finngen_R12_E4_LACTONAS	Lactose intolerance, other/unspecified || id:finngen_R12_E4_LACTONAS	Gut bacterial pathway abundance (PWY.5659..GDP.mannose.biosynthesis)	Simple mode	9	-0.0150901289973638	0.388424897167617	0.969962341157414	-0.776402927445893	0.746222669451166	0.985023156452683	0.460057900188069	2.10901849169717
ebi-a-GCST90027552	finngen_R12_E4_LACTONAS	Lactose intolerance, other/unspecified || id:finngen_R12_E4_LACTONAS	Gut bacterial pathway abundance (PWY.5659..GDP.mannose.biosynthesis)	Weighted median	9	-0.0281653701196356	0.287981447404778	0.922088944035822	-0.592609007033	0.536278266793729	0.972227576116051	0.552882925940479	1.70963221219505
ebi-a-GCST90027552	finngen_R12_E4_LACTONAS	Lactose intolerance, other/unspecified || id:finngen_R12_E4_LACTONAS	Gut bacterial pathway abundance (PWY.5659..GDP.mannose.biosynthesis)	Weighted mode	9	-0.0242934160338292	0.385441729473701	0.951290957707701	-0.779759205802283	0.731172373734625	0.975999293898626	0.458516406103625	2.07751480429107
ebi-a-GCST90027553	finngen_R12_E4_LACTONAS	Lactose intolerance, other/unspecified || id:finngen_R12_E4_LACTONAS	Gut bacterial pathway abundance (PWY.5667..CDP.diacylglycerol.biosynthesis.I)	Inverse variance weighted	16	0.0274626441275286	0.151259604468504	0.855928300068997	-0.26900618063074	0.323931468885797	1.0278432184099	0.764138532775499	1.38255255600571
ebi-a-GCST90027553	finngen_R12_E4_LACTONAS	Lactose intolerance, other/unspecified || id:finngen_R12_E4_LACTONAS	Gut bacterial pathway abundance (PWY.5667..CDP.diacylglycerol.biosynthesis.I)	MR Egger	16	-0.0674810600990435	0.621726790531194	0.915109115070141	-1.28606556954018	1.1511034493421	0.934745424434131	0.276355950200864	3.16167973899414
ebi-a-GCST90027553	finngen_R12_E4_LACTONAS	Lactose intolerance, other/unspecified || id:finngen_R12_E4_LACTONAS	Gut bacterial pathway abundance (PWY.5667..CDP.diacylglycerol.biosynthesis.I)	Simple mode	16	0.300018144002838	0.33044761103935	0.378279275047452	-0.347659173634288	0.947695461639964	1.34988329964023	0.706339574344002	2.57975765316549
ebi-a-GCST90027553	finngen_R12_E4_LACTONAS	Lactose intolerance, other/unspecified || id:finngen_R12_E4_LACTONAS	Gut bacterial pathway abundance (PWY.5667..CDP.diacylglycerol.biosynthesis.I)	Weighted median	16	0.234839080269152	0.19759696133831	0.234646260478814	-0.152450963953937	0.62212912449224	1.26470523633091	0.858600995322101	1.86289014748088
ebi-a-GCST90027553	finngen_R12_E4_LACTONAS	Lactose intolerance, other/unspecified || id:finngen_R12_E4_LACTONAS	Gut bacterial pathway abundance (PWY.5667..CDP.diacylglycerol.biosynthesis.I)	Weighted mode	16	0.288413402167115	0.310672009369693	0.367923017015428	-0.320503736197484	0.897330540531714	1.33430879626948	0.725783341633697	2.45304605613376
ebi-a-GCST90027554	finngen_R12_E4_LACTONAS	Lactose intolerance, other/unspecified || id:finngen_R12_E4_LACTONAS	Gut bacterial pathway abundance (PWY.5676..acetyl.CoA.fermentation.to.butanoate.II)	Inverse variance weighted	8	0.150486121818035	0.269993409923244	0.577274923987017	-0.378700961631524	0.679673205267593	1.16239917300395	0.684750348679873	1.97323278477359
ebi-a-GCST90027554	finngen_R12_E4_LACTONAS	Lactose intolerance, other/unspecified || id:finngen_R12_E4_LACTONAS	Gut bacterial pathway abundance (PWY.5676..acetyl.CoA.fermentation.to.butanoate.II)	MR Egger	8	1.47684486677786	0.910090388419174	0.155770300222678	-0.306932294523718	3.26062202807944	4.37910719467172	0.735700410167726	26.0657457266521
ebi-a-GCST90027554	finngen_R12_E4_LACTONAS	Lactose intolerance, other/unspecified || id:finngen_R12_E4_LACTONAS	Gut bacterial pathway abundance (PWY.5676..acetyl.CoA.fermentation.to.butanoate.II)	Simple mode	8	-0.331889380752734	0.499454704095308	0.527643782096768	-1.31082060077954	0.64704183927407	0.717566695151991	0.269598732657714	1.90988272428223
ebi-a-GCST90027554	finngen_R12_E4_LACTONAS	Lactose intolerance, other/unspecified || id:finngen_R12_E4_LACTONAS	Gut bacterial pathway abundance (PWY.5676..acetyl.CoA.fermentation.to.butanoate.II)	Weighted median	8	-0.0377860525242313	0.279265491878747	0.892370632506981	-0.585146416606575	0.509574311558112	0.962918932929746	0.557024298233662	1.66458245059466
ebi-a-GCST90027554	finngen_R12_E4_LACTONAS	Lactose intolerance, other/unspecified || id:finngen_R12_E4_LACTONAS	Gut bacterial pathway abundance (PWY.5676..acetyl.CoA.fermentation.to.butanoate.II)	Weighted mode	8	-0.174683803629809	0.438895182256004	0.70248350759798	-1.03491836085158	0.685550753591959	0.839722496001047	0.355255382488003	1.98486470592473
ebi-a-GCST90027555	finngen_R12_E4_LACTONAS	Lactose intolerance, other/unspecified || id:finngen_R12_E4_LACTONAS	Gut bacterial pathway abundance (PWY.5686..UMP.biosynthesis)	Inverse variance weighted	6	0.134483019437269	0.245347445918646	0.583600616842715	-0.346397974563277	0.615364013437816	1.14394523400367	0.707230971155242	1.85033002197588
ebi-a-GCST90027555	finngen_R12_E4_LACTONAS	Lactose intolerance, other/unspecified || id:finngen_R12_E4_LACTONAS	Gut bacterial pathway abundance (PWY.5686..UMP.biosynthesis)	MR Egger	6	0.0447629872364598	1.28769415114655	0.973934966445326	-2.47911754901077	2.56864352348369	1.04577996733291	0.0838171575003061	13.0481129722257
ebi-a-GCST90027555	finngen_R12_E4_LACTONAS	Lactose intolerance, other/unspecified || id:finngen_R12_E4_LACTONAS	Gut bacterial pathway abundance (PWY.5686..UMP.biosynthesis)	Simple mode	6	0.57506462046606	0.513756749701524	0.313868240545769	-0.431898608948928	1.58202784988105	1.77724536962749	0.649275204043312	4.86481092176694
ebi-a-GCST90027555	finngen_R12_E4_LACTONAS	Lactose intolerance, other/unspecified || id:finngen_R12_E4_LACTONAS	Gut bacterial pathway abundance (PWY.5686..UMP.biosynthesis)	Weighted median	6	0.269499677517524	0.311479975115494	0.386916335105942	-0.341001073708845	0.880000428743893	1.30930920999681	0.711058144736581	2.41090074007596
ebi-a-GCST90027555	finngen_R12_E4_LACTONAS	Lactose intolerance, other/unspecified || id:finngen_R12_E4_LACTONAS	Gut bacterial pathway abundance (PWY.5686..UMP.biosynthesis)	Weighted mode	6	0.561110661424126	0.482364457112675	0.297219191523561	-0.384323674516716	1.50654499736497	1.75261798489582	0.680910997969618	4.51111791429359
ebi-a-GCST90027556	finngen_R12_E4_LACTONAS	Lactose intolerance, other/unspecified || id:finngen_R12_E4_LACTONAS	Gut bacterial pathway abundance (PWY.5695..urate.biosynthesis.inosine.5..phosphate.degradation)	Inverse variance weighted	11	-0.102640674983724	0.222067978532518	0.643935141494312	-0.53789391290746	0.332612562940012	0.902451188516744	0.583976864274211	1.39460687139973
ebi-a-GCST90027556	finngen_R12_E4_LACTONAS	Lactose intolerance, other/unspecified || id:finngen_R12_E4_LACTONAS	Gut bacterial pathway abundance (PWY.5695..urate.biosynthesis.inosine.5..phosphate.degradation)	MR Egger	11	-0.598408752366257	1.11676707092905	0.605056364874974	-2.78727221138719	1.59045470665467	0.549685626494493	0.0615889867232498	4.90597920261903
ebi-a-GCST90027556	finngen_R12_E4_LACTONAS	Lactose intolerance, other/unspecified || id:finngen_R12_E4_LACTONAS	Gut bacterial pathway abundance (PWY.5695..urate.biosynthesis.inosine.5..phosphate.degradation)	Simple mode	11	0.336708621498562	0.434676169120394	0.456489225271352	-0.515256669977411	1.18867391297453	1.40033097794584	0.597347253833943	3.28272514054256
ebi-a-GCST90027556	finngen_R12_E4_LACTONAS	Lactose intolerance, other/unspecified || id:finngen_R12_E4_LACTONAS	Gut bacterial pathway abundance (PWY.5695..urate.biosynthesis.inosine.5..phosphate.degradation)	Weighted median	11	0.179505348510808	0.266619775088067	0.500779703794801	-0.343069410661804	0.70208010768342	1.19662530421374	0.709588956811725	2.01794588957301
ebi-a-GCST90027556	finngen_R12_E4_LACTONAS	Lactose intolerance, other/unspecified || id:finngen_R12_E4_LACTONAS	Gut bacterial pathway abundance (PWY.5695..urate.biosynthesis.inosine.5..phosphate.degradation)	Weighted mode	11	0.309786899649187	0.392433117746184	0.448190273708924	-0.459382011133334	1.07895581043171	1.36313459871762	0.631673892343238	2.94160635217668
ebi-a-GCST90027557	finngen_R12_E4_LACTONAS	Lactose intolerance, other/unspecified || id:finngen_R12_E4_LACTONAS	Gut bacterial pathway abundance (PWY.5705..allantoin.degradation.to.glyoxylate.III)	Inverse variance weighted	9	-0.00333998123994683	0.111273978650989	0.976054425382163	-0.221436979395885	0.214757016915991	0.996665590292731	0.801366423152721	1.23956066809683
ebi-a-GCST90027557	finngen_R12_E4_LACTONAS	Lactose intolerance, other/unspecified || id:finngen_R12_E4_LACTONAS	Gut bacterial pathway abundance (PWY.5705..allantoin.degradation.to.glyoxylate.III)	MR Egger	9	-1.23894525127064	0.62114484950445	0.0863018799614375	-2.45638915629937	-0.021501346241922	0.289689606601057	0.0857440008514617	0.978728159863382
ebi-a-GCST90027557	finngen_R12_E4_LACTONAS	Lactose intolerance, other/unspecified || id:finngen_R12_E4_LACTONAS	Gut bacterial pathway abundance (PWY.5705..allantoin.degradation.to.glyoxylate.III)	Simple mode	9	-0.133453144502877	0.262026491313442	0.624281713739069	-0.647025067477222	0.380118778471469	0.875068469785221	0.523601140124099	1.46245828767821
ebi-a-GCST90027557	finngen_R12_E4_LACTONAS	Lactose intolerance, other/unspecified || id:finngen_R12_E4_LACTONAS	Gut bacterial pathway abundance (PWY.5705..allantoin.degradation.to.glyoxylate.III)	Weighted median	9	-0.0375659132439113	0.143815612506372	0.793931440317931	-0.319444513756399	0.244312687268577	0.963130932544512	0.726552514927413	1.27674348951464
ebi-a-GCST90027557	finngen_R12_E4_LACTONAS	Lactose intolerance, other/unspecified || id:finngen_R12_E4_LACTONAS	Gut bacterial pathway abundance (PWY.5705..allantoin.degradation.to.glyoxylate.III)	Weighted mode	9	-0.101850133379546	0.235254614914311	0.676496629131768	-0.562949178611596	0.359248911852504	0.903164895797486	0.569526947944291	1.43225326201891
ebi-a-GCST90027558	finngen_R12_E4_LACTONAS	Lactose intolerance, other/unspecified || id:finngen_R12_E4_LACTONAS	Gut bacterial pathway abundance (PWY.5791..1.4.dihydroxy.2.naphthoate.biosynthesis.II..plants.)	Inverse variance weighted	14	-0.0726163081442055	0.108024370437028	0.501442673162226	-0.28434407420078	0.139111457912369	0.929957578729823	0.752507681678349	1.14925218611482
ebi-a-GCST90027558	finngen_R12_E4_LACTONAS	Lactose intolerance, other/unspecified || id:finngen_R12_E4_LACTONAS	Gut bacterial pathway abundance (PWY.5791..1.4.dihydroxy.2.naphthoate.biosynthesis.II..plants.)	MR Egger	14	0.112161647451544	0.430555769155651	0.798891178267116	-0.731727660093531	0.95605095499662	1.11869368001259	0.481077133948551	2.60140310438024
ebi-a-GCST90027558	finngen_R12_E4_LACTONAS	Lactose intolerance, other/unspecified || id:finngen_R12_E4_LACTONAS	Gut bacterial pathway abundance (PWY.5791..1.4.dihydroxy.2.naphthoate.biosynthesis.II..plants.)	Simple mode	14	-0.116568303565441	0.239496126740197	0.634557658326877	-0.585980711976226	0.352844104845345	0.88996930682382	0.556559769244999	1.42310927029979
ebi-a-GCST90027558	finngen_R12_E4_LACTONAS	Lactose intolerance, other/unspecified || id:finngen_R12_E4_LACTONAS	Gut bacterial pathway abundance (PWY.5791..1.4.dihydroxy.2.naphthoate.biosynthesis.II..plants.)	Weighted median	14	-0.121614676922738	0.147626692132518	0.410053946932115	-0.410962993502474	0.167733639656998	0.885489502314957	0.663011466878951	1.18262156520612
ebi-a-GCST90027558	finngen_R12_E4_LACTONAS	Lactose intolerance, other/unspecified || id:finngen_R12_E4_LACTONAS	Gut bacterial pathway abundance (PWY.5791..1.4.dihydroxy.2.naphthoate.biosynthesis.II..plants.)	Weighted mode	14	-0.1208921737055	0.230097452092894	0.608153528543794	-0.571883179807572	0.330098832396572	0.886129502502466	0.564461454763681	1.39110560797107
ebi-a-GCST90027559	finngen_R12_E4_LACTONAS	Lactose intolerance, other/unspecified || id:finngen_R12_E4_LACTONAS	Gut bacterial pathway abundance (PWY.5838..superpathway.of.menaquinol.8.biosynthesis.I)	Inverse variance weighted	4	0.286413560666976	0.167730452212644	0.0877138646544532	-0.0423381256698063	0.615165247003758	1.33164305658157	0.958545616892791	1.84996227502467
ebi-a-GCST90027559	finngen_R12_E4_LACTONAS	Lactose intolerance, other/unspecified || id:finngen_R12_E4_LACTONAS	Gut bacterial pathway abundance (PWY.5838..superpathway.of.menaquinol.8.biosynthesis.I)	MR Egger	4	1.15021150829458	0.865422700043397	0.315168216065074	-0.546016983790483	2.84644000037963	3.1588609643331	0.579252393395953	17.2263467630881
ebi-a-GCST90027559	finngen_R12_E4_LACTONAS	Lactose intolerance, other/unspecified || id:finngen_R12_E4_LACTONAS	Gut bacterial pathway abundance (PWY.5838..superpathway.of.menaquinol.8.biosynthesis.I)	Simple mode	4	0.160598009723006	0.262144292356339	0.583432003483935	-0.353204803295418	0.674400822741429	1.17421285177746	0.702433317986332	1.96285652456222
ebi-a-GCST90027559	finngen_R12_E4_LACTONAS	Lactose intolerance, other/unspecified || id:finngen_R12_E4_LACTONAS	Gut bacterial pathway abundance (PWY.5838..superpathway.of.menaquinol.8.biosynthesis.I)	Weighted median	4	0.180948925754562	0.209361153400271	0.387428144465703	-0.229398934909969	0.591296786419093	1.19835397270525	0.795011312467665	1.80632932057412
ebi-a-GCST90027559	finngen_R12_E4_LACTONAS	Lactose intolerance, other/unspecified || id:finngen_R12_E4_LACTONAS	Gut bacterial pathway abundance (PWY.5838..superpathway.of.menaquinol.8.biosynthesis.I)	Weighted mode	4	0.172573913680822	0.245930454326803	0.533394271723894	-0.309449776799712	0.654597604161356	1.18835965340505	0.733850626800059	1.92436800387953
ebi-a-GCST90027560	finngen_R12_E4_LACTONAS	Lactose intolerance, other/unspecified || id:finngen_R12_E4_LACTONAS	Gut bacterial pathway abundance (PWY.5850..superpathway.of.menaquinol.6.biosynthesis.I)	Inverse variance weighted	11	-0.0609026835134027	0.102071593814551	0.550730174994715	-0.260963007389923	0.139157640363117	0.940914801843391	0.770309414843842	1.14930526262289
ebi-a-GCST90027560	finngen_R12_E4_LACTONAS	Lactose intolerance, other/unspecified || id:finngen_R12_E4_LACTONAS	Gut bacterial pathway abundance (PWY.5850..superpathway.of.menaquinol.6.biosynthesis.I)	MR Egger	11	0.454801374819161	0.446713548859873	0.335214506995163	-0.42075718094619	1.33035993058451	1.57586034640026	0.656549504784831	3.78240454567185
ebi-a-GCST90027560	finngen_R12_E4_LACTONAS	Lactose intolerance, other/unspecified || id:finngen_R12_E4_LACTONAS	Gut bacterial pathway abundance (PWY.5850..superpathway.of.menaquinol.6.biosynthesis.I)	Simple mode	11	-0.199125969092099	0.201600701572362	0.346583448072018	-0.594263344173928	0.19601140598973	0.819446661879055	0.551969027338144	1.21654078110684
ebi-a-GCST90027560	finngen_R12_E4_LACTONAS	Lactose intolerance, other/unspecified || id:finngen_R12_E4_LACTONAS	Gut bacterial pathway abundance (PWY.5850..superpathway.of.menaquinol.6.biosynthesis.I)	Weighted median	11	-0.0936481908353096	0.120527921837796	0.437168582128184	-0.32988291763739	0.142586535966771	0.910603064398297	0.719007911648969	1.15325287449187
ebi-a-GCST90027560	finngen_R12_E4_LACTONAS	Lactose intolerance, other/unspecified || id:finngen_R12_E4_LACTONAS	Gut bacterial pathway abundance (PWY.5850..superpathway.of.menaquinol.6.biosynthesis.I)	Weighted mode	11	-0.168014242723577	0.195329244016406	0.409849240319622	-0.550859560995734	0.214831075548579	0.845341794629408	0.576454099904204	1.2396524716643
ebi-a-GCST90027561	finngen_R12_E4_LACTONAS	Lactose intolerance, other/unspecified || id:finngen_R12_E4_LACTONAS	Gut bacterial pathway abundance (PWY.5913..TCA.cycle.VI..obligate.autotrophs.)	Inverse variance weighted	9	0.0981466468449508	0.143927540379063	0.495291390019668	-0.183951332298013	0.380244625987915	1.10312454298139	0.8319762932157	1.46264234600302
ebi-a-GCST90027561	finngen_R12_E4_LACTONAS	Lactose intolerance, other/unspecified || id:finngen_R12_E4_LACTONAS	Gut bacterial pathway abundance (PWY.5913..TCA.cycle.VI..obligate.autotrophs.)	MR Egger	9	0.185408522062995	0.633509145054682	0.778260158469954	-1.05626940224418	1.42708644637017	1.20371008182349	0.347750711474417	4.1665420465721
ebi-a-GCST90027561	finngen_R12_E4_LACTONAS	Lactose intolerance, other/unspecified || id:finngen_R12_E4_LACTONAS	Gut bacterial pathway abundance (PWY.5913..TCA.cycle.VI..obligate.autotrophs.)	Simple mode	9	-0.102445761770322	0.282928533431256	0.726662534140158	-0.656985687295583	0.452094163754939	0.902627105321534	0.518411636473176	1.57159992936094
ebi-a-GCST90027561	finngen_R12_E4_LACTONAS	Lactose intolerance, other/unspecified || id:finngen_R12_E4_LACTONAS	Gut bacterial pathway abundance (PWY.5913..TCA.cycle.VI..obligate.autotrophs.)	Weighted median	9	0.130207172088752	0.190253187756933	0.493729616046906	-0.242689075914836	0.50310342009234	1.13906434122063	0.784515400587674	1.65384589323353
ebi-a-GCST90027561	finngen_R12_E4_LACTONAS	Lactose intolerance, other/unspecified || id:finngen_R12_E4_LACTONAS	Gut bacterial pathway abundance (PWY.5913..TCA.cycle.VI..obligate.autotrophs.)	Weighted mode	9	0.293470367958974	0.280225378468172	0.325584064708015	-0.255771373838643	0.84271210975659	1.3410734400782	0.774318978132631	2.32265774502964
ebi-a-GCST90027562	finngen_R12_E4_LACTONAS	Lactose intolerance, other/unspecified || id:finngen_R12_E4_LACTONAS	Gut bacterial pathway abundance (PWY.5918..superpathay.of.heme.biosynthesis.from.glutamate)	Inverse variance weighted	9	0.0790236321832417	0.205735129181202	0.70090156098559	-0.324217221011915	0.482264485378398	1.08222989722336	0.723093154292359	1.61973812570563
ebi-a-GCST90027562	finngen_R12_E4_LACTONAS	Lactose intolerance, other/unspecified || id:finngen_R12_E4_LACTONAS	Gut bacterial pathway abundance (PWY.5918..superpathay.of.heme.biosynthesis.from.glutamate)	MR Egger	9	-0.55127313974658	0.808592922317823	0.51729982980578	-2.13611526748951	1.03356898799635	0.576215740031332	0.118112789539433	2.81108066581566
ebi-a-GCST90027562	finngen_R12_E4_LACTONAS	Lactose intolerance, other/unspecified || id:finngen_R12_E4_LACTONAS	Gut bacterial pathway abundance (PWY.5918..superpathay.of.heme.biosynthesis.from.glutamate)	Simple mode	9	0.0725906736166104	0.339469635820589	0.836024650499703	-0.592769812591745	0.737951159824966	1.07529030213053	0.552794026440612	2.0916456737077
ebi-a-GCST90027562	finngen_R12_E4_LACTONAS	Lactose intolerance, other/unspecified || id:finngen_R12_E4_LACTONAS	Gut bacterial pathway abundance (PWY.5918..superpathay.of.heme.biosynthesis.from.glutamate)	Weighted median	9	0.0653851281634111	0.21286905723149	0.758720629931264	-0.351838224010309	0.482608480337131	1.06757009653197	0.703393905017538	1.62029540330018
ebi-a-GCST90027562	finngen_R12_E4_LACTONAS	Lactose intolerance, other/unspecified || id:finngen_R12_E4_LACTONAS	Gut bacterial pathway abundance (PWY.5918..superpathay.of.heme.biosynthesis.from.glutamate)	Weighted mode	9	0.146057579738721	0.336288003055902	0.675530307452226	-0.513066906250846	0.805182065728288	1.15726282102329	0.598656736387996	2.23710376167018
ebi-a-GCST90027563	finngen_R12_E4_LACTONAS	Lactose intolerance, other/unspecified || id:finngen_R12_E4_LACTONAS	Gut bacterial pathway abundance (PWY.5920..superpathway.of.heme.biosynthesis.from.glycine)	Inverse variance weighted	10	-0.119559769353762	0.0942111232424766	0.204418903278694	-0.304213570909016	0.0650940322014921	0.887310972230719	0.73770329766127	1.06725937641468
ebi-a-GCST90027563	finngen_R12_E4_LACTONAS	Lactose intolerance, other/unspecified || id:finngen_R12_E4_LACTONAS	Gut bacterial pathway abundance (PWY.5920..superpathway.of.heme.biosynthesis.from.glycine)	MR Egger	10	0.063703954910682	0.286370049296729	0.829535258625603	-0.497581341710907	0.624989251532272	1.06577683405509	0.607999425625749	1.86822587675876
ebi-a-GCST90027563	finngen_R12_E4_LACTONAS	Lactose intolerance, other/unspecified || id:finngen_R12_E4_LACTONAS	Gut bacterial pathway abundance (PWY.5920..superpathway.of.heme.biosynthesis.from.glycine)	Simple mode	10	-0.393071458028841	0.254404327359658	0.156729752400136	-0.89170393965377	0.105561023596089	0.674980513085812	0.409956615943804	1.11133392004591
ebi-a-GCST90027563	finngen_R12_E4_LACTONAS	Lactose intolerance, other/unspecified || id:finngen_R12_E4_LACTONAS	Gut bacterial pathway abundance (PWY.5920..superpathway.of.heme.biosynthesis.from.glycine)	Weighted median	10	0.0198840016060278	0.127890824216034	0.876445778326655	-0.230782013857398	0.270550017069454	1.02008300517324	0.793912509099484	1.31068515172228
ebi-a-GCST90027563	finngen_R12_E4_LACTONAS	Lactose intolerance, other/unspecified || id:finngen_R12_E4_LACTONAS	Gut bacterial pathway abundance (PWY.5920..superpathway.of.heme.biosynthesis.from.glycine)	Weighted mode	10	0.113802434104805	0.235222337528636	0.64007628136783	-0.347233347451321	0.574838215660932	1.12053072435863	0.706640416277464	1.77684303828251
ebi-a-GCST90027564	finngen_R12_E4_LACTONAS	Lactose intolerance, other/unspecified || id:finngen_R12_E4_LACTONAS	Gut bacterial pathway abundance (PWY.5941..glycogen.degradation.II..eukaryotic.)	Inverse variance weighted	10	0.144460451159133	0.155508448898668	0.352912074422321	-0.160336108682257	0.449257011000523	1.15541599869667	0.851857424167752	1.56714737956118
ebi-a-GCST90027564	finngen_R12_E4_LACTONAS	Lactose intolerance, other/unspecified || id:finngen_R12_E4_LACTONAS	Gut bacterial pathway abundance (PWY.5941..glycogen.degradation.II..eukaryotic.)	MR Egger	10	-0.064541259987256	0.599098782866297	0.916862256354467	-1.2387748744052	1.10969235443069	0.937497432331937	0.289738967213016	3.03342503109983
ebi-a-GCST90027564	finngen_R12_E4_LACTONAS	Lactose intolerance, other/unspecified || id:finngen_R12_E4_LACTONAS	Gut bacterial pathway abundance (PWY.5941..glycogen.degradation.II..eukaryotic.)	Simple mode	10	0.417052221732723	0.354863732753714	0.270050383009435	-0.278480694464557	1.11258513793	1.51748175639265	0.756932880603406	3.04221277737178
ebi-a-GCST90027564	finngen_R12_E4_LACTONAS	Lactose intolerance, other/unspecified || id:finngen_R12_E4_LACTONAS	Gut bacterial pathway abundance (PWY.5941..glycogen.degradation.II..eukaryotic.)	Weighted median	10	0.292795089752207	0.196177456263921	0.135567801742557	-0.091712724525077	0.677302904029492	1.34016814810682	0.912367212625451	1.96856116741821
ebi-a-GCST90027564	finngen_R12_E4_LACTONAS	Lactose intolerance, other/unspecified || id:finngen_R12_E4_LACTONAS	Gut bacterial pathway abundance (PWY.5941..glycogen.degradation.II..eukaryotic.)	Weighted mode	10	0.417052221732723	0.339784444559602	0.250806764537895	-0.248925289604096	1.08302973306954	1.51748175639265	0.779638218288873	2.9536146727626
ebi-a-GCST90027565	finngen_R12_E4_LACTONAS	Lactose intolerance, other/unspecified || id:finngen_R12_E4_LACTONAS	Gut bacterial pathway abundance (PWY.5971..palmitate.biosynthesis.II..bacteria.and.plants.)	Inverse variance weighted	12	0.0203272930172923	0.157330715420552	0.897198568474456	-0.288040909206989	0.328695495241573	1.02053529944989	0.74973092071425	1.38915478693486
ebi-a-GCST90027565	finngen_R12_E4_LACTONAS	Lactose intolerance, other/unspecified || id:finngen_R12_E4_LACTONAS	Gut bacterial pathway abundance (PWY.5971..palmitate.biosynthesis.II..bacteria.and.plants.)	MR Egger	12	-0.0425263581696099	0.651380128147569	0.949232584906004	-1.31923140933885	1.23417869299963	0.958365204435424	0.267340698587057	3.43555571570956
ebi-a-GCST90027565	finngen_R12_E4_LACTONAS	Lactose intolerance, other/unspecified || id:finngen_R12_E4_LACTONAS	Gut bacterial pathway abundance (PWY.5971..palmitate.biosynthesis.II..bacteria.and.plants.)	Simple mode	12	0.136835435529266	0.324850833441944	0.68170347655808	-0.499872198016944	0.773543069075475	1.14663943688116	0.606608180487278	2.16743202697166
ebi-a-GCST90027565	finngen_R12_E4_LACTONAS	Lactose intolerance, other/unspecified || id:finngen_R12_E4_LACTONAS	Gut bacterial pathway abundance (PWY.5971..palmitate.biosynthesis.II..bacteria.and.plants.)	Weighted median	12	0.113679461102935	0.193206267561908	0.556274628336629	-0.265004823318405	0.492363745524275	1.12039293780395	0.767202249506201	1.63617916382402
ebi-a-GCST90027565	finngen_R12_E4_LACTONAS	Lactose intolerance, other/unspecified || id:finngen_R12_E4_LACTONAS	Gut bacterial pathway abundance (PWY.5971..palmitate.biosynthesis.II..bacteria.and.plants.)	Weighted mode	12	0.141082054807411	0.299813065307228	0.647142977897187	-0.446551553194755	0.728715662809577	1.15151913178885	0.639830774014485	2.07241721518968
ebi-a-GCST90027566	finngen_R12_E4_LACTONAS	Lactose intolerance, other/unspecified || id:finngen_R12_E4_LACTONAS	Gut bacterial pathway abundance (PWY.5973..cis.vaccenate.biosynthesis)	Inverse variance weighted	15	-0.21968137103306	0.148652993231362	0.139457756487911	-0.51104123776653	0.0716784957004104	0.802774544439977	0.599870645545493	1.07430989328505
ebi-a-GCST90027566	finngen_R12_E4_LACTONAS	Lactose intolerance, other/unspecified || id:finngen_R12_E4_LACTONAS	Gut bacterial pathway abundance (PWY.5973..cis.vaccenate.biosynthesis)	MR Egger	15	-0.591316839666385	0.50520116488785	0.262826417137247	-1.58151112284657	0.398877443513802	0.553597804987157	0.205664079581019	1.49015097974786
ebi-a-GCST90027566	finngen_R12_E4_LACTONAS	Lactose intolerance, other/unspecified || id:finngen_R12_E4_LACTONAS	Gut bacterial pathway abundance (PWY.5973..cis.vaccenate.biosynthesis)	Simple mode	15	0.00792982342219029	0.358087388806544	0.982644872110292	-0.693921458638635	0.709781105483016	1.00796134774429	0.499613010798616	2.03354607783824
ebi-a-GCST90027566	finngen_R12_E4_LACTONAS	Lactose intolerance, other/unspecified || id:finngen_R12_E4_LACTONAS	Gut bacterial pathway abundance (PWY.5973..cis.vaccenate.biosynthesis)	Weighted median	15	-0.120565386856985	0.204227919815054	0.55495788085075	-0.520852109694491	0.27972133598052	0.886419125289847	0.594014167024391	1.32276115503379
ebi-a-GCST90027566	finngen_R12_E4_LACTONAS	Lactose intolerance, other/unspecified || id:finngen_R12_E4_LACTONAS	Gut bacterial pathway abundance (PWY.5973..cis.vaccenate.biosynthesis)	Weighted mode	15	0.0491412606846771	0.340546140418977	0.887319195655765	-0.618329174536517	0.716611695905872	1.05036871606468	0.538844000155691	2.04748394594464
ebi-a-GCST90027567	finngen_R12_E4_LACTONAS	Lactose intolerance, other/unspecified || id:finngen_R12_E4_LACTONAS	Gut bacterial pathway abundance (PWY.5989..stearate.biosynthesis.II..bacteria.and.plants.)	Inverse variance weighted	7	0.202880650922625	0.246839587120374	0.411126447403949	-0.280924939833308	0.686686241678558	1.22492626570344	0.755085010159906	1.98711977621225
ebi-a-GCST90027567	finngen_R12_E4_LACTONAS	Lactose intolerance, other/unspecified || id:finngen_R12_E4_LACTONAS	Gut bacterial pathway abundance (PWY.5989..stearate.biosynthesis.II..bacteria.and.plants.)	MR Egger	7	1.32029182633177	0.963145830530959	0.228765668994648	-0.567474001508912	3.20805765417245	3.74451396560492	0.566955760839614	24.7310033817203
ebi-a-GCST90027567	finngen_R12_E4_LACTONAS	Lactose intolerance, other/unspecified || id:finngen_R12_E4_LACTONAS	Gut bacterial pathway abundance (PWY.5989..stearate.biosynthesis.II..bacteria.and.plants.)	Simple mode	7	0.478345400655077	0.499694759141664	0.37539397017437	-0.501056327262584	1.45774712857274	1.61340265748873	0.605890303113796	4.29626967425291
ebi-a-GCST90027567	finngen_R12_E4_LACTONAS	Lactose intolerance, other/unspecified || id:finngen_R12_E4_LACTONAS	Gut bacterial pathway abundance (PWY.5989..stearate.biosynthesis.II..bacteria.and.plants.)	Weighted median	7	0.409201333821961	0.326991889992465	0.210784470414393	-0.23170277056327	1.05010543820719	1.50561482115867	0.793181845266288	2.85795243955896
ebi-a-GCST90027567	finngen_R12_E4_LACTONAS	Lactose intolerance, other/unspecified || id:finngen_R12_E4_LACTONAS	Gut bacterial pathway abundance (PWY.5989..stearate.biosynthesis.II..bacteria.and.plants.)	Weighted mode	7	0.53174277968325	0.487067094080743	0.316841376799014	-0.422908724715005	1.48639428408151	1.70189575489614	0.655138428329609	4.4211254221776
ebi-a-GCST90027568	finngen_R12_E4_LACTONAS	Lactose intolerance, other/unspecified || id:finngen_R12_E4_LACTONAS	Gut bacterial pathway abundance (PWY.6121..5.aminoimidazole.ribonucleotide.biosynthesis.I)	Inverse variance weighted	10	-0.022594261813141	0.188972920330193	0.904828943189924	-0.392981185660319	0.347792662034037	0.977659076932582	0.675041447925758	1.41593864146516
ebi-a-GCST90027568	finngen_R12_E4_LACTONAS	Lactose intolerance, other/unspecified || id:finngen_R12_E4_LACTONAS	Gut bacterial pathway abundance (PWY.6121..5.aminoimidazole.ribonucleotide.biosynthesis.I)	MR Egger	10	0.412598613410354	1.34192020642059	0.766338609155589	-2.21756499117401	3.04276221799472	1.51073851403927	0.108873895211291	20.9630678995389
ebi-a-GCST90027568	finngen_R12_E4_LACTONAS	Lactose intolerance, other/unspecified || id:finngen_R12_E4_LACTONAS	Gut bacterial pathway abundance (PWY.6121..5.aminoimidazole.ribonucleotide.biosynthesis.I)	Simple mode	10	0.176670586457392	0.36317922895054	0.638270289174776	-0.535160702285666	0.88850187520045	1.19323795963549	0.585575179313339	2.43148425448064
ebi-a-GCST90027568	finngen_R12_E4_LACTONAS	Lactose intolerance, other/unspecified || id:finngen_R12_E4_LACTONAS	Gut bacterial pathway abundance (PWY.6121..5.aminoimidazole.ribonucleotide.biosynthesis.I)	Weighted median	10	0.132184187215558	0.23668962987384	0.576523110751809	-0.331727487337168	0.596095861768284	1.14131851618841	0.717682873879198	1.81501886530146
ebi-a-GCST90027568	finngen_R12_E4_LACTONAS	Lactose intolerance, other/unspecified || id:finngen_R12_E4_LACTONAS	Gut bacterial pathway abundance (PWY.6121..5.aminoimidazole.ribonucleotide.biosynthesis.I)	Weighted mode	10	0.176670586457392	0.372009994828126	0.646165101440176	-0.552469003405736	0.905810176320519	1.19323795963549	0.575527076423957	2.47393543525695
ebi-a-GCST90027569	finngen_R12_E4_LACTONAS	Lactose intolerance, other/unspecified || id:finngen_R12_E4_LACTONAS	Gut bacterial pathway abundance (PWY.6123..inosine.5..phosphate.biosynthesis.I)	Inverse variance weighted	6	0.146745401631526	0.231609398039367	0.526348419833453	-0.307209018525634	0.600699821788686	1.15805908554001	0.735496852371976	1.82339440512453
ebi-a-GCST90027569	finngen_R12_E4_LACTONAS	Lactose intolerance, other/unspecified || id:finngen_R12_E4_LACTONAS	Gut bacterial pathway abundance (PWY.6123..inosine.5..phosphate.biosynthesis.I)	MR Egger	6	0.453313177526995	1.01099285640218	0.677091962822478	-1.52823282102128	2.43485917607527	1.5735168994881	0.216918662906637	11.4142112061621
ebi-a-GCST90027569	finngen_R12_E4_LACTONAS	Lactose intolerance, other/unspecified || id:finngen_R12_E4_LACTONAS	Gut bacterial pathway abundance (PWY.6123..inosine.5..phosphate.biosynthesis.I)	Simple mode	6	0.48760454741033	0.420481905568868	0.298560753445405	-0.336539987504651	1.31174908232531	1.62841076337469	0.714237322436858	3.71266178757966
ebi-a-GCST90027569	finngen_R12_E4_LACTONAS	Lactose intolerance, other/unspecified || id:finngen_R12_E4_LACTONAS	Gut bacterial pathway abundance (PWY.6123..inosine.5..phosphate.biosynthesis.I)	Weighted median	6	0.356867474307607	0.304652425510103	0.241441166934357	-0.240251279692194	0.953986228307408	1.42884649843434	0.786430222292098	2.59603745916286
ebi-a-GCST90027569	finngen_R12_E4_LACTONAS	Lactose intolerance, other/unspecified || id:finngen_R12_E4_LACTONAS	Gut bacterial pathway abundance (PWY.6123..inosine.5..phosphate.biosynthesis.I)	Weighted mode	6	0.48760454741033	0.446676443521911	0.32478320306327	-0.387881281892616	1.36309037671328	1.62841076337469	0.67849288787448	3.90825263118322
ebi-a-GCST90027570	finngen_R12_E4_LACTONAS	Lactose intolerance, other/unspecified || id:finngen_R12_E4_LACTONAS	Gut bacterial pathway abundance (PWY.6125..superpathway.of.guanosine.nucleotides.de.novo.biosynthesis.II)	Inverse variance weighted	10	-0.15297157387301	0.233441745344483	0.512282346929013	-0.610517394748196	0.304574247002176	0.858154115462547	0.543069814902659	1.35604753878156
ebi-a-GCST90027570	finngen_R12_E4_LACTONAS	Lactose intolerance, other/unspecified || id:finngen_R12_E4_LACTONAS	Gut bacterial pathway abundance (PWY.6125..superpathway.of.guanosine.nucleotides.de.novo.biosynthesis.II)	MR Egger	10	-0.865700275076098	0.837659013815384	0.331609225294384	-2.50751194215425	0.776111392002054	0.420756803933891	0.0814706910726408	2.17300584695929
ebi-a-GCST90027570	finngen_R12_E4_LACTONAS	Lactose intolerance, other/unspecified || id:finngen_R12_E4_LACTONAS	Gut bacterial pathway abundance (PWY.6125..superpathway.of.guanosine.nucleotides.de.novo.biosynthesis.II)	Simple mode	10	-0.505389019469372	0.480102159760128	0.319933004204787	-1.44638925259922	0.435611213660478	0.603270845668508	0.235418793098588	1.54590765012201
ebi-a-GCST90027570	finngen_R12_E4_LACTONAS	Lactose intolerance, other/unspecified || id:finngen_R12_E4_LACTONAS	Gut bacterial pathway abundance (PWY.6125..superpathway.of.guanosine.nucleotides.de.novo.biosynthesis.II)	Weighted median	10	-0.333543374578225	0.276338040290779	0.227427461470845	-0.875165933548151	0.208079184391702	0.716380825249928	0.416792854023104	1.23131066627481
ebi-a-GCST90027570	finngen_R12_E4_LACTONAS	Lactose intolerance, other/unspecified || id:finngen_R12_E4_LACTONAS	Gut bacterial pathway abundance (PWY.6125..superpathway.of.guanosine.nucleotides.de.novo.biosynthesis.II)	Weighted mode	10	-0.590369525727666	0.435982905840089	0.208720455155511	-1.44489602117424	0.264156969718909	0.55412248438308	0.235770590430521	1.30233260704058
ebi-a-GCST90027571	finngen_R12_E4_LACTONAS	Lactose intolerance, other/unspecified || id:finngen_R12_E4_LACTONAS	Gut bacterial pathway abundance (PWY.6147..6.hydroxymethyl.dihydropterin.diphosphate.biosynthesis.I)	Inverse variance weighted	14	-0.172533631722428	0.153981649280544	0.262508514643591	-0.474337664312295	0.129270400867439	0.841529986232932	0.622297089568619	1.13799779815797
ebi-a-GCST90027571	finngen_R12_E4_LACTONAS	Lactose intolerance, other/unspecified || id:finngen_R12_E4_LACTONAS	Gut bacterial pathway abundance (PWY.6147..6.hydroxymethyl.dihydropterin.diphosphate.biosynthesis.I)	MR Egger	14	0.542979289293759	0.680403086120682	0.440362631606936	-0.790610759502776	1.8765693380903	1.72112696640599	0.453567689891841	6.53106052416624
ebi-a-GCST90027571	finngen_R12_E4_LACTONAS	Lactose intolerance, other/unspecified || id:finngen_R12_E4_LACTONAS	Gut bacterial pathway abundance (PWY.6147..6.hydroxymethyl.dihydropterin.diphosphate.biosynthesis.I)	Simple mode	14	0.0210968404762253	0.323386672937108	0.948977690817179	-0.612741038480507	0.654934719432957	1.02132095205605	0.541863562747102	1.92501684708315
ebi-a-GCST90027571	finngen_R12_E4_LACTONAS	Lactose intolerance, other/unspecified || id:finngen_R12_E4_LACTONAS	Gut bacterial pathway abundance (PWY.6147..6.hydroxymethyl.dihydropterin.diphosphate.biosynthesis.I)	Weighted median	14	-0.0613282850911664	0.202634658626856	0.762153199405477	-0.458492215999804	0.335835645817471	0.940514432224199	0.632236202832091	1.39910905648807
ebi-a-GCST90027571	finngen_R12_E4_LACTONAS	Lactose intolerance, other/unspecified || id:finngen_R12_E4_LACTONAS	Gut bacterial pathway abundance (PWY.6147..6.hydroxymethyl.dihydropterin.diphosphate.biosynthesis.I)	Weighted mode	14	0.0272276538429708	0.306561922517258	0.930581696324748	-0.573633714290854	0.628089021976796	1.02760171361628	0.563474209877849	1.87402593289233
ebi-a-GCST90027572	finngen_R12_E4_LACTONAS	Lactose intolerance, other/unspecified || id:finngen_R12_E4_LACTONAS	Gut bacterial pathway abundance (PWY.6151..S.adenosyl.L.methionine.cycle.I)	Inverse variance weighted	12	-0.166077828232521	0.163753220947519	0.310489334333555	-0.487034141289659	0.154878484824617	0.846980312643441	0.614446054605789	1.16751608156363
ebi-a-GCST90027572	finngen_R12_E4_LACTONAS	Lactose intolerance, other/unspecified || id:finngen_R12_E4_LACTONAS	Gut bacterial pathway abundance (PWY.6151..S.adenosyl.L.methionine.cycle.I)	MR Egger	12	-0.393135415537525	0.593788814986571	0.522884372642238	-1.5569614929112	0.770690661836155	0.67493734439428	0.210775542169261	2.16125843714915
ebi-a-GCST90027572	finngen_R12_E4_LACTONAS	Lactose intolerance, other/unspecified || id:finngen_R12_E4_LACTONAS	Gut bacterial pathway abundance (PWY.6151..S.adenosyl.L.methionine.cycle.I)	Simple mode	12	-0.435465525385394	0.362230326639059	0.254535069530946	-1.14543696559795	0.274505914827162	0.64696341906918	0.318084895262143	1.31588035725096
ebi-a-GCST90027572	finngen_R12_E4_LACTONAS	Lactose intolerance, other/unspecified || id:finngen_R12_E4_LACTONAS	Gut bacterial pathway abundance (PWY.6151..S.adenosyl.L.methionine.cycle.I)	Weighted median	12	-0.269497902091828	0.216078459127307	0.212315948620373	-0.69301168198135	0.154015877797694	0.763762881825075	0.500067753879471	1.16650940823179
ebi-a-GCST90027572	finngen_R12_E4_LACTONAS	Lactose intolerance, other/unspecified || id:finngen_R12_E4_LACTONAS	Gut bacterial pathway abundance (PWY.6151..S.adenosyl.L.methionine.cycle.I)	Weighted mode	12	-0.398127951566688	0.356844075789978	0.288334278186731	-1.09754234011504	0.301286436981668	0.671576092951144	0.333690173717406	1.35159643329946
ebi-a-GCST90027573	finngen_R12_E4_LACTONAS	Lactose intolerance, other/unspecified || id:finngen_R12_E4_LACTONAS	Gut bacterial pathway abundance (PWY.6163..chorismate.biosynthesis.from.3.dehydroquinate)	Inverse variance weighted	10	0.148839400116864	0.284253613179982	0.600546482343371	-0.408297681715901	0.70597648194963	1.16048660023008	0.664780956229146	2.02582389987924
ebi-a-GCST90027573	finngen_R12_E4_LACTONAS	Lactose intolerance, other/unspecified || id:finngen_R12_E4_LACTONAS	Gut bacterial pathway abundance (PWY.6163..chorismate.biosynthesis.from.3.dehydroquinate)	MR Egger	10	0.60813406283564	1.17333022944713	0.618276777647975	-1.69159318688074	2.90786131255202	1.83700047137913	0.184225783961638	18.3175810642763
ebi-a-GCST90027573	finngen_R12_E4_LACTONAS	Lactose intolerance, other/unspecified || id:finngen_R12_E4_LACTONAS	Gut bacterial pathway abundance (PWY.6163..chorismate.biosynthesis.from.3.dehydroquinate)	Simple mode	10	0.45911537196544	0.463764611311332	0.348053509260979	-0.44986326620477	1.36809401013565	1.58267328837763	0.637715342899751	3.92785710055877
ebi-a-GCST90027573	finngen_R12_E4_LACTONAS	Lactose intolerance, other/unspecified || id:finngen_R12_E4_LACTONAS	Gut bacterial pathway abundance (PWY.6163..chorismate.biosynthesis.from.3.dehydroquinate)	Weighted median	10	0.189613783377386	0.280612062690543	0.499221602733362	-0.360385859496079	0.73961342625085	1.20878265553796	0.697407172966407	2.0951254374319
ebi-a-GCST90027573	finngen_R12_E4_LACTONAS	Lactose intolerance, other/unspecified || id:finngen_R12_E4_LACTONAS	Gut bacterial pathway abundance (PWY.6163..chorismate.biosynthesis.from.3.dehydroquinate)	Weighted mode	10	0.283805030215444	0.499969153050438	0.584156288014106	-0.696134509763414	1.2637445701943	1.32817395171785	0.498508564212256	3.53864742285695
ebi-a-GCST90027574	finngen_R12_E4_LACTONAS	Lactose intolerance, other/unspecified || id:finngen_R12_E4_LACTONAS	Gut bacterial pathway abundance (PWY.621..sucrose.degradation.III..sucrose.invertase.)	Inverse variance weighted	7	0.0487467974491035	0.234599302688074	0.835394910326739	-0.411067835819522	0.508561430717729	1.04995446593099	0.662941958864288	1.66289728050554
ebi-a-GCST90027574	finngen_R12_E4_LACTONAS	Lactose intolerance, other/unspecified || id:finngen_R12_E4_LACTONAS	Gut bacterial pathway abundance (PWY.621..sucrose.degradation.III..sucrose.invertase.)	MR Egger	7	-0.613733942656591	0.698815240690009	0.420002629944646	-1.98341181440901	0.755943929095826	0.541325811164857	0.137598973380396	2.12962078592832
ebi-a-GCST90027574	finngen_R12_E4_LACTONAS	Lactose intolerance, other/unspecified || id:finngen_R12_E4_LACTONAS	Gut bacterial pathway abundance (PWY.621..sucrose.degradation.III..sucrose.invertase.)	Simple mode	7	-0.306422914358315	0.375809310788361	0.446013262217485	-1.0430091635035	0.430163334786873	0.736075256825966	0.352392677703287	1.53750863168505
ebi-a-GCST90027574	finngen_R12_E4_LACTONAS	Lactose intolerance, other/unspecified || id:finngen_R12_E4_LACTONAS	Gut bacterial pathway abundance (PWY.621..sucrose.degradation.III..sucrose.invertase.)	Weighted median	7	-0.150121069691302	0.266108311267298	0.572662112966364	-0.671693359775206	0.371451220392602	0.860603777083869	0.510842804304167	1.44983712189088
ebi-a-GCST90027574	finngen_R12_E4_LACTONAS	Lactose intolerance, other/unspecified || id:finngen_R12_E4_LACTONAS	Gut bacterial pathway abundance (PWY.621..sucrose.degradation.III..sucrose.invertase.)	Weighted mode	7	-0.226496561627094	0.309715488701028	0.492153463802138	-0.833538919481109	0.380545796226921	0.797322083798924	0.434508870319223	1.46308291668801
ebi-a-GCST90027575	finngen_R12_E4_LACTONAS	Lactose intolerance, other/unspecified || id:finngen_R12_E4_LACTONAS	Gut bacterial pathway abundance (PWY.6263..superpathway.of.menaquinol.8.biosynthesis.II)	Inverse variance weighted	6	-0.0293139925106165	0.119906750755198	0.806864320443581	-0.264331223990806	0.205703238969573	0.971111494853666	0.767719210518349	1.22838861202937
ebi-a-GCST90027575	finngen_R12_E4_LACTONAS	Lactose intolerance, other/unspecified || id:finngen_R12_E4_LACTONAS	Gut bacterial pathway abundance (PWY.6263..superpathway.of.menaquinol.8.biosynthesis.II)	MR Egger	6	0.697550721278198	0.543329810258857	0.268518833089261	-0.367375706829161	1.76247714938556	2.00882650110199	0.692549400620305	5.82685351819705
ebi-a-GCST90027575	finngen_R12_E4_LACTONAS	Lactose intolerance, other/unspecified || id:finngen_R12_E4_LACTONAS	Gut bacterial pathway abundance (PWY.6263..superpathway.of.menaquinol.8.biosynthesis.II)	Simple mode	6	-0.0266211913876069	0.221696620662647	0.909096131234683	-0.461146567886395	0.407904185111181	0.97373002899112	0.630560250741634	1.50366308095678
ebi-a-GCST90027575	finngen_R12_E4_LACTONAS	Lactose intolerance, other/unspecified || id:finngen_R12_E4_LACTONAS	Gut bacterial pathway abundance (PWY.6263..superpathway.of.menaquinol.8.biosynthesis.II)	Weighted median	6	-0.00679764950184293	0.14460848877686	0.962507437581616	-0.290230287504488	0.276634988500802	0.993225402255369	0.748091271668447	1.31868494800799
ebi-a-GCST90027575	finngen_R12_E4_LACTONAS	Lactose intolerance, other/unspecified || id:finngen_R12_E4_LACTONAS	Gut bacterial pathway abundance (PWY.6263..superpathway.of.menaquinol.8.biosynthesis.II)	Weighted mode	6	0.0368715095211966	0.207341611514275	0.865836733062638	-0.369518049046783	0.443261068089176	1.03755969573075	0.691067310940067	1.55777896763842
ebi-a-GCST90027576	finngen_R12_E4_LACTONAS	Lactose intolerance, other/unspecified || id:finngen_R12_E4_LACTONAS	Gut bacterial pathway abundance (PWY.6284..superpathway.of.unsaturated.fatty.acids.biosynthesis..E..coli.)	Inverse variance weighted	9	0.113109223077182	0.164445125214479	0.491563929824119	-0.209203222343196	0.43542166849756	1.11975422927228	0.811230358756267	1.54561465857305
ebi-a-GCST90027576	finngen_R12_E4_LACTONAS	Lactose intolerance, other/unspecified || id:finngen_R12_E4_LACTONAS	Gut bacterial pathway abundance (PWY.6284..superpathway.of.unsaturated.fatty.acids.biosynthesis..E..coli.)	MR Egger	9	-0.0770710217295654	0.589956847382144	0.8997364598884	-1.23338644259857	1.07924439913944	0.925824097642784	0.291304419758945	2.94245538905784
ebi-a-GCST90027576	finngen_R12_E4_LACTONAS	Lactose intolerance, other/unspecified || id:finngen_R12_E4_LACTONAS	Gut bacterial pathway abundance (PWY.6284..superpathway.of.unsaturated.fatty.acids.biosynthesis..E..coli.)	Simple mode	9	0.0540825891021046	0.400034279162975	0.8957975248024	-0.729984598057327	0.838149776261536	1.05557177728047	0.481916412482001	2.31208514201134
ebi-a-GCST90027576	finngen_R12_E4_LACTONAS	Lactose intolerance, other/unspecified || id:finngen_R12_E4_LACTONAS	Gut bacterial pathway abundance (PWY.6284..superpathway.of.unsaturated.fatty.acids.biosynthesis..E..coli.)	Weighted median	9	0.0750775276026346	0.22448400858943	0.738043876834928	-0.364911129232648	0.515066184437917	1.07796771989818	0.694258347408504	1.67374927428671
ebi-a-GCST90027576	finngen_R12_E4_LACTONAS	Lactose intolerance, other/unspecified || id:finngen_R12_E4_LACTONAS	Gut bacterial pathway abundance (PWY.6284..superpathway.of.unsaturated.fatty.acids.biosynthesis..E..coli.)	Weighted mode	9	-0.184256756009718	0.36691019701083	0.629065676528965	-0.903400742150945	0.534887230131508	0.831722226729115	0.40518936949729	1.70725570439691
ebi-a-GCST90027577	finngen_R12_E4_LACTONAS	Lactose intolerance, other/unspecified || id:finngen_R12_E4_LACTONAS	Gut bacterial pathway abundance (PWY.6285..superpathway.of.fatty.acids.biosynthesis..E..coli.)	Inverse variance weighted	11	0.00723680274879674	0.0940666574134721	0.938677076903748	-0.177133845781609	0.191607451279202	1.00726305168707	0.837667658736868	1.2111949705971
ebi-a-GCST90027577	finngen_R12_E4_LACTONAS	Lactose intolerance, other/unspecified || id:finngen_R12_E4_LACTONAS	Gut bacterial pathway abundance (PWY.6285..superpathway.of.fatty.acids.biosynthesis..E..coli.)	MR Egger	11	-0.447263201735757	0.48881853432482	0.384057353101806	-1.4053475290124	0.51082112554089	0.639375601358358	0.245281799097681	1.66665916964169
ebi-a-GCST90027577	finngen_R12_E4_LACTONAS	Lactose intolerance, other/unspecified || id:finngen_R12_E4_LACTONAS	Gut bacterial pathway abundance (PWY.6285..superpathway.of.fatty.acids.biosynthesis..E..coli.)	Simple mode	11	0.144211425017507	0.185678197917401	0.455329751542532	-0.219717842900598	0.508140692935612	1.15512830573157	0.802745266287047	1.66219778395448
ebi-a-GCST90027577	finngen_R12_E4_LACTONAS	Lactose intolerance, other/unspecified || id:finngen_R12_E4_LACTONAS	Gut bacterial pathway abundance (PWY.6285..superpathway.of.fatty.acids.biosynthesis..E..coli.)	Weighted median	11	0.076067749265464	0.119443391190089	0.524221323596066	-0.15804129746711	0.310176795998038	1.0790356755554	0.853814520863296	1.36366618354541
ebi-a-GCST90027577	finngen_R12_E4_LACTONAS	Lactose intolerance, other/unspecified || id:finngen_R12_E4_LACTONAS	Gut bacterial pathway abundance (PWY.6285..superpathway.of.fatty.acids.biosynthesis..E..coli.)	Weighted mode	11	0.150341565996093	0.18214320371563	0.428394105548168	-0.206659113286542	0.507342245278728	1.16223115358046	0.813296844827367	1.66087113572867
ebi-a-GCST90027578	finngen_R12_E4_LACTONAS	Lactose intolerance, other/unspecified || id:finngen_R12_E4_LACTONAS	Gut bacterial pathway abundance (PWY.6317..galactose.degradation.I..Leloir.pathway.)	Inverse variance weighted	11	-0.355919206462728	0.173553160189843	0.0402884565882515	-0.696083400434819	-0.0157550124906356	0.700529216182266	0.498534043301375	0.984368448491844
ebi-a-GCST90027578	finngen_R12_E4_LACTONAS	Lactose intolerance, other/unspecified || id:finngen_R12_E4_LACTONAS	Gut bacterial pathway abundance (PWY.6317..galactose.degradation.I..Leloir.pathway.)	MR Egger	11	0.441217936801369	0.575283559870003	0.462750396428742	-0.686337840543837	1.56877371414658	1.55459946986188	0.503416288141554	4.80075748167941
ebi-a-GCST90027578	finngen_R12_E4_LACTONAS	Lactose intolerance, other/unspecified || id:finngen_R12_E4_LACTONAS	Gut bacterial pathway abundance (PWY.6317..galactose.degradation.I..Leloir.pathway.)	Simple mode	11	-0.139523702379534	0.382767181472556	0.723064871750247	-0.889747378065743	0.610699973306675	0.869772407284371	0.410759506507605	1.84172010261007
ebi-a-GCST90027578	finngen_R12_E4_LACTONAS	Lactose intolerance, other/unspecified || id:finngen_R12_E4_LACTONAS	Gut bacterial pathway abundance (PWY.6317..galactose.degradation.I..Leloir.pathway.)	Weighted median	11	-0.191951060965659	0.2420289341426	0.427724585663266	-0.666327771885155	0.282425649953838	0.825347259201195	0.513591142901196	1.32634315775569
ebi-a-GCST90027578	finngen_R12_E4_LACTONAS	Lactose intolerance, other/unspecified || id:finngen_R12_E4_LACTONAS	Gut bacterial pathway abundance (PWY.6317..galactose.degradation.I..Leloir.pathway.)	Weighted mode	11	-0.125588730796565	0.347596782348649	0.725387637266814	-0.806878424199917	0.555700962606787	0.881977502388619	0.446248894054806	1.74316244831775
ebi-a-GCST90027579	finngen_R12_E4_LACTONAS	Lactose intolerance, other/unspecified || id:finngen_R12_E4_LACTONAS	Gut bacterial pathway abundance (PWY.6353..purine.nucleotides.degradation.II..aerobic.)	Inverse variance weighted	14	-0.217394897726096	0.145802480349629	0.135955373520177	-0.50316775921137	0.0683779637591773	0.804612167044281	0.604612356593671	1.07076994423847
ebi-a-GCST90027579	finngen_R12_E4_LACTONAS	Lactose intolerance, other/unspecified || id:finngen_R12_E4_LACTONAS	Gut bacterial pathway abundance (PWY.6353..purine.nucleotides.degradation.II..aerobic.)	MR Egger	14	-0.261201280907422	0.653712022208862	0.696496306700662	-1.54247684443679	1.02007428262195	0.770125892375144	0.213850769834104	2.77340077179384
ebi-a-GCST90027579	finngen_R12_E4_LACTONAS	Lactose intolerance, other/unspecified || id:finngen_R12_E4_LACTONAS	Gut bacterial pathway abundance (PWY.6353..purine.nucleotides.degradation.II..aerobic.)	Simple mode	14	-0.527485062505867	0.362476722340008	0.169326849919735	-1.23793943829228	0.182969313280549	0.590087137384185	0.289981126749871	1.20077755959136
ebi-a-GCST90027579	finngen_R12_E4_LACTONAS	Lactose intolerance, other/unspecified || id:finngen_R12_E4_LACTONAS	Gut bacterial pathway abundance (PWY.6353..purine.nucleotides.degradation.II..aerobic.)	Weighted median	14	-0.164699229211448	0.200950740755476	0.412444167727112	-0.55856268109218	0.229164222669284	0.84814876410128	0.572030663745692	1.2575485400313
ebi-a-GCST90027579	finngen_R12_E4_LACTONAS	Lactose intolerance, other/unspecified || id:finngen_R12_E4_LACTONAS	Gut bacterial pathway abundance (PWY.6353..purine.nucleotides.degradation.II..aerobic.)	Weighted mode	14	-0.057336318841571	0.332758613445225	0.865850477473541	-0.709543201194212	0.59487056351107	0.94427643799906	0.491868831245554	1.81279628778725
ebi-a-GCST90027580	finngen_R12_E4_LACTONAS	Lactose intolerance, other/unspecified || id:finngen_R12_E4_LACTONAS	Gut bacterial pathway abundance (PWY.6471..peptidoglycan.biosynthesis.IV..Enterococcus.faecium.)	Inverse variance weighted	3	-0.296215115922405	0.142447633633702	0.0375744720233099	-0.57541247784446	-0.0170177540003498	0.743627444709624	0.562472813377755	0.983126230056534
ebi-a-GCST90027580	finngen_R12_E4_LACTONAS	Lactose intolerance, other/unspecified || id:finngen_R12_E4_LACTONAS	Gut bacterial pathway abundance (PWY.6471..peptidoglycan.biosynthesis.IV..Enterococcus.faecium.)	MR Egger	3	0.310975368801065	0.738479990740961	0.746266059360926	-1.13644541305122	1.75839615065335	1.36475560520535	0.320957869204135	5.80312259225153
ebi-a-GCST90027580	finngen_R12_E4_LACTONAS	Lactose intolerance, other/unspecified || id:finngen_R12_E4_LACTONAS	Gut bacterial pathway abundance (PWY.6471..peptidoglycan.biosynthesis.IV..Enterococcus.faecium.)	Simple mode	3	-0.312034510167321	0.198042081329375	0.255808490955211	-0.700196989572897	0.0761279692382545	0.73195626785917	0.496487491298846	1.07910065701099
ebi-a-GCST90027580	finngen_R12_E4_LACTONAS	Lactose intolerance, other/unspecified || id:finngen_R12_E4_LACTONAS	Gut bacterial pathway abundance (PWY.6471..peptidoglycan.biosynthesis.IV..Enterococcus.faecium.)	Weighted median	3	-0.305184533588683	0.183029050689994	0.0954328371089903	-0.663921472941071	0.0535524057637047	0.736987362919777	0.5148284848363	1.05501227904309
ebi-a-GCST90027580	finngen_R12_E4_LACTONAS	Lactose intolerance, other/unspecified || id:finngen_R12_E4_LACTONAS	Gut bacterial pathway abundance (PWY.6471..peptidoglycan.biosynthesis.IV..Enterococcus.faecium.)	Weighted mode	3	-0.321497181626179	0.20488372947999	0.257167752008427	-0.72306929140696	0.0800749281546026	0.72506267352222	0.485260561836461	1.08336823941683
ebi-a-GCST90027581	finngen_R12_E4_LACTONAS	Lactose intolerance, other/unspecified || id:finngen_R12_E4_LACTONAS	Gut bacterial pathway abundance (PWY.6507..4.deoxy.L.threo.hex.4.enopyranuronate.degradation)	Inverse variance weighted	8	0.189753320690732	0.214589390777692	0.376554603139594	-0.230841885233545	0.610348526615008	1.20895133759057	0.793864977887918	1.84107294989954
ebi-a-GCST90027581	finngen_R12_E4_LACTONAS	Lactose intolerance, other/unspecified || id:finngen_R12_E4_LACTONAS	Gut bacterial pathway abundance (PWY.6507..4.deoxy.L.threo.hex.4.enopyranuronate.degradation)	MR Egger	8	-0.421291364292283	1.23361357738993	0.74436248112041	-2.83917397597655	1.99659124739199	0.656198880630619	0.0584739469060369	7.36391151486341
ebi-a-GCST90027581	finngen_R12_E4_LACTONAS	Lactose intolerance, other/unspecified || id:finngen_R12_E4_LACTONAS	Gut bacterial pathway abundance (PWY.6507..4.deoxy.L.threo.hex.4.enopyranuronate.degradation)	Simple mode	8	0.432380923876363	0.39857968162821	0.313950063575605	-0.34883525211493	1.21359709986766	1.54092197735191	0.705509351869678	3.3655691933687
ebi-a-GCST90027581	finngen_R12_E4_LACTONAS	Lactose intolerance, other/unspecified || id:finngen_R12_E4_LACTONAS	Gut bacterial pathway abundance (PWY.6507..4.deoxy.L.threo.hex.4.enopyranuronate.degradation)	Weighted median	8	0.316383897763853	0.267449275376567	0.236821884145252	-0.207816681974218	0.840584477501923	1.37215692250066	0.812355942550581	2.31772123689395
ebi-a-GCST90027581	finngen_R12_E4_LACTONAS	Lactose intolerance, other/unspecified || id:finngen_R12_E4_LACTONAS	Gut bacterial pathway abundance (PWY.6507..4.deoxy.L.threo.hex.4.enopyranuronate.degradation)	Weighted mode	8	0.432380923876363	0.40364517389612	0.319620870200785	-0.358763616960033	1.22352546471276	1.54092197735191	0.69853945471683	3.39915021872121
ebi-a-GCST90027582	finngen_R12_E4_LACTONAS	Lactose intolerance, other/unspecified || id:finngen_R12_E4_LACTONAS	Gut bacterial pathway abundance (PWY.6519..8.amino.7.oxononanoate.biosynthesis.I)	Inverse variance weighted	10	-0.178032219167576	0.179354939369932	0.320892675777661	-0.529567900332643	0.173503461997492	0.836915458334974	0.588859360647126	1.18946480468665
ebi-a-GCST90027582	finngen_R12_E4_LACTONAS	Lactose intolerance, other/unspecified || id:finngen_R12_E4_LACTONAS	Gut bacterial pathway abundance (PWY.6519..8.amino.7.oxononanoate.biosynthesis.I)	MR Egger	10	-0.4232624310138	0.788877744930915	0.606181279340427	-1.96946281107839	1.12293794905079	0.654906742717672	0.139531791018523	3.07387182896645
ebi-a-GCST90027582	finngen_R12_E4_LACTONAS	Lactose intolerance, other/unspecified || id:finngen_R12_E4_LACTONAS	Gut bacterial pathway abundance (PWY.6519..8.amino.7.oxononanoate.biosynthesis.I)	Simple mode	10	0.0463431726861425	0.343397810566877	0.895617635072543	-0.626716536024936	0.719402881397221	1.04743379995785	0.534343421115977	2.05320683653748
ebi-a-GCST90027582	finngen_R12_E4_LACTONAS	Lactose intolerance, other/unspecified || id:finngen_R12_E4_LACTONAS	Gut bacterial pathway abundance (PWY.6519..8.amino.7.oxononanoate.biosynthesis.I)	Weighted median	10	0.00335183588176244	0.239429653696399	0.988830578384879	-0.465930285363179	0.472633957126704	1.00335745956512	0.62755103201467	1.60421406436542
ebi-a-GCST90027582	finngen_R12_E4_LACTONAS	Lactose intolerance, other/unspecified || id:finngen_R12_E4_LACTONAS	Gut bacterial pathway abundance (PWY.6519..8.amino.7.oxononanoate.biosynthesis.I)	Weighted mode	10	0.0363817815108696	0.318095637198003	0.911452469781051	-0.587085667397216	0.659849230418955	1.03705169808585	0.555945135145042	1.93450064856159
ebi-a-GCST90027583	finngen_R12_E4_LACTONAS	Lactose intolerance, other/unspecified || id:finngen_R12_E4_LACTONAS	Gut bacterial pathway abundance (PWY.6545..pyrimidine.deoxyribonucleotides.de.novo.biosynthesis.III)	Inverse variance weighted	8	0.116294526728711	0.314395863730878	0.711458194189924	-0.49992136618381	0.732510419641232	1.12332667314631	0.606578355408266	2.08029647505744
ebi-a-GCST90027583	finngen_R12_E4_LACTONAS	Lactose intolerance, other/unspecified || id:finngen_R12_E4_LACTONAS	Gut bacterial pathway abundance (PWY.6545..pyrimidine.deoxyribonucleotides.de.novo.biosynthesis.III)	MR Egger	8	0.890801864220102	1.30149109883576	0.519241361281449	-1.66012068949798	3.44172441793819	2.43708307771526	0.190116033708187	31.2407839141152
ebi-a-GCST90027583	finngen_R12_E4_LACTONAS	Lactose intolerance, other/unspecified || id:finngen_R12_E4_LACTONAS	Gut bacterial pathway abundance (PWY.6545..pyrimidine.deoxyribonucleotides.de.novo.biosynthesis.III)	Simple mode	8	0.290616652467231	0.475722983556613	0.560573952730183	-0.64180039530373	1.22303370023819	1.33725185348061	0.526343943315435	3.39747904834472
ebi-a-GCST90027583	finngen_R12_E4_LACTONAS	Lactose intolerance, other/unspecified || id:finngen_R12_E4_LACTONAS	Gut bacterial pathway abundance (PWY.6545..pyrimidine.deoxyribonucleotides.de.novo.biosynthesis.III)	Weighted median	8	0.211290635630978	0.315838212121721	0.503505835648111	-0.407752260127596	0.830333531389551	1.23527131675391	0.665143641013232	2.29408376162253
ebi-a-GCST90027583	finngen_R12_E4_LACTONAS	Lactose intolerance, other/unspecified || id:finngen_R12_E4_LACTONAS	Gut bacterial pathway abundance (PWY.6545..pyrimidine.deoxyribonucleotides.de.novo.biosynthesis.III)	Weighted mode	8	0.226633128673564	0.518693310933505	0.675322778373298	-0.790005760756106	1.24327201810323	1.25436959127849	0.453842180800711	3.46693881284494
ebi-a-GCST90027584	finngen_R12_E4_LACTONAS	Lactose intolerance, other/unspecified || id:finngen_R12_E4_LACTONAS	Gut bacterial pathway abundance (PWY.6588..pyruvate.fermentation.to.acetone)	Inverse variance weighted	14	-0.273984513091421	0.132342683753691	0.0384274738002532	-0.533376173248655	-0.0145928529341876	0.760343850545402	0.58662108817398	0.98551310670023
ebi-a-GCST90027584	finngen_R12_E4_LACTONAS	Lactose intolerance, other/unspecified || id:finngen_R12_E4_LACTONAS	Gut bacterial pathway abundance (PWY.6588..pyruvate.fermentation.to.acetone)	MR Egger	14	-0.445728455311753	0.506151078484233	0.395816562598385	-1.43778456914085	0.546327658517343	0.64035763416905	0.237453237616292	1.72689959402115
ebi-a-GCST90027584	finngen_R12_E4_LACTONAS	Lactose intolerance, other/unspecified || id:finngen_R12_E4_LACTONAS	Gut bacterial pathway abundance (PWY.6588..pyruvate.fermentation.to.acetone)	Simple mode	14	0.10499546618756	0.310136013041017	0.740356887497485	-0.502871119372834	0.712862051747954	1.11070557461354	0.604791735309629	2.03982098539426
ebi-a-GCST90027584	finngen_R12_E4_LACTONAS	Lactose intolerance, other/unspecified || id:finngen_R12_E4_LACTONAS	Gut bacterial pathway abundance (PWY.6588..pyruvate.fermentation.to.acetone)	Weighted median	14	-0.172609430035487	0.176177614995956	0.327211187117261	-0.51791755542756	0.172698695356586	0.841466202096982	0.595759894045396	1.18850794816605
ebi-a-GCST90027584	finngen_R12_E4_LACTONAS	Lactose intolerance, other/unspecified || id:finngen_R12_E4_LACTONAS	Gut bacterial pathway abundance (PWY.6588..pyruvate.fermentation.to.acetone)	Weighted mode	14	0.0586210818485129	0.314553163729481	0.855036794495096	-0.557903119061271	0.675145282758296	1.06037336988968	0.572408077902356	1.96431833682649
ebi-a-GCST90027585	finngen_R12_E4_LACTONAS	Lactose intolerance, other/unspecified || id:finngen_R12_E4_LACTONAS	Gut bacterial pathway abundance (PWY.6590..superpathway.of.Clostridium.acetobutylicum.acidogenic.fermentation)	Inverse variance weighted	6	0.000236805821372382	0.234158184463698	0.999193093860856	-0.458713235727475	0.45918684737022	1.00023683386208	0.63209648159986	1.58278641463438
ebi-a-GCST90027585	finngen_R12_E4_LACTONAS	Lactose intolerance, other/unspecified || id:finngen_R12_E4_LACTONAS	Gut bacterial pathway abundance (PWY.6590..superpathway.of.Clostridium.acetobutylicum.acidogenic.fermentation)	MR Egger	6	-0.0163368537088602	1.2496091934041	0.99019517135895	-2.46557087278089	2.43289716536317	0.983795868945936	0.0849603269868284	11.3918383565677
ebi-a-GCST90027585	finngen_R12_E4_LACTONAS	Lactose intolerance, other/unspecified || id:finngen_R12_E4_LACTONAS	Gut bacterial pathway abundance (PWY.6590..superpathway.of.Clostridium.acetobutylicum.acidogenic.fermentation)	Simple mode	6	-0.170044480735414	0.447355674880062	0.719474826008167	-1.04686160350034	0.706772642029508	0.843627290599497	0.351037717683977	2.027437422223
ebi-a-GCST90027585	finngen_R12_E4_LACTONAS	Lactose intolerance, other/unspecified || id:finngen_R12_E4_LACTONAS	Gut bacterial pathway abundance (PWY.6590..superpathway.of.Clostridium.acetobutylicum.acidogenic.fermentation)	Weighted median	6	-0.105157219852124	0.300879995696349	0.726714815637668	-0.694882011416967	0.484567571712719	0.900182984824526	0.499133336546103	1.6234728214607
ebi-a-GCST90027585	finngen_R12_E4_LACTONAS	Lactose intolerance, other/unspecified || id:finngen_R12_E4_LACTONAS	Gut bacterial pathway abundance (PWY.6590..superpathway.of.Clostridium.acetobutylicum.acidogenic.fermentation)	Weighted mode	6	-0.134180782305572	0.470970448937485	0.787142331114357	-1.05728286222304	0.788921297611898	0.874431968485946	0.347398458572976	2.20102089874295
ebi-a-GCST90027586	finngen_R12_E4_LACTONAS	Lactose intolerance, other/unspecified || id:finngen_R12_E4_LACTONAS	Gut bacterial pathway abundance (PWY.6608..guanosine.nucleotides.degradation.III)	Inverse variance weighted	10	-0.170917846804521	0.194099682400692	0.378552026229266	-0.551353224309876	0.209517530700834	0.842890816801341	0.576169595893169	1.23308299173038
ebi-a-GCST90027586	finngen_R12_E4_LACTONAS	Lactose intolerance, other/unspecified || id:finngen_R12_E4_LACTONAS	Gut bacterial pathway abundance (PWY.6608..guanosine.nucleotides.degradation.III)	MR Egger	10	0.659844194599145	0.782347909568728	0.42349555500463	-0.873557708155561	2.19324609735385	1.93449090678943	0.41746369015766	8.96426481315705
ebi-a-GCST90027586	finngen_R12_E4_LACTONAS	Lactose intolerance, other/unspecified || id:finngen_R12_E4_LACTONAS	Gut bacterial pathway abundance (PWY.6608..guanosine.nucleotides.degradation.III)	Simple mode	10	-0.144663839974179	0.422407929640866	0.739856391133509	-0.972583382070276	0.683255702121919	0.865313127907907	0.378104985665132	1.98031456266729
ebi-a-GCST90027586	finngen_R12_E4_LACTONAS	Lactose intolerance, other/unspecified || id:finngen_R12_E4_LACTONAS	Gut bacterial pathway abundance (PWY.6608..guanosine.nucleotides.degradation.III)	Weighted median	10	-0.0884271966458136	0.24170364631105	0.714477262047111	-0.562166343415471	0.385311950123844	0.915369750298319	0.569972968241699	1.47007283932436
ebi-a-GCST90027586	finngen_R12_E4_LACTONAS	Lactose intolerance, other/unspecified || id:finngen_R12_E4_LACTONAS	Gut bacterial pathway abundance (PWY.6608..guanosine.nucleotides.degradation.III)	Weighted mode	10	-0.0778289086502531	0.387782808595867	0.845393585146695	-0.837883213498152	0.682225396197645	0.925122693494412	0.432625330321634	1.97827528356251
ebi-a-GCST90027587	finngen_R12_E4_LACTONAS	Lactose intolerance, other/unspecified || id:finngen_R12_E4_LACTONAS	Gut bacterial pathway abundance (PWY.6609..adenine.and.adenosine.salvage.III)	Inverse variance weighted	14	0.0470580900252051	0.162741728557189	0.772460389467744	-0.271915697946885	0.366031877997295	1.04818289628203	0.761918489675485	1.44200121003251
ebi-a-GCST90027587	finngen_R12_E4_LACTONAS	Lactose intolerance, other/unspecified || id:finngen_R12_E4_LACTONAS	Gut bacterial pathway abundance (PWY.6609..adenine.and.adenosine.salvage.III)	MR Egger	14	0.534271160466708	0.683231768458074	0.449383250461474	-0.804863105711118	1.87340542664453	1.70620423986833	0.447149134532546	6.51042948162699
ebi-a-GCST90027587	finngen_R12_E4_LACTONAS	Lactose intolerance, other/unspecified || id:finngen_R12_E4_LACTONAS	Gut bacterial pathway abundance (PWY.6609..adenine.and.adenosine.salvage.III)	Simple mode	14	0.415567582271296	0.387966226876629	0.30358873466237	-0.344846222406896	1.17598138694949	1.51523051464978	0.70832927026341	3.24132237493454
ebi-a-GCST90027587	finngen_R12_E4_LACTONAS	Lactose intolerance, other/unspecified || id:finngen_R12_E4_LACTONAS	Gut bacterial pathway abundance (PWY.6609..adenine.and.adenosine.salvage.III)	Weighted median	14	0.16004492508448	0.229231425428611	0.485064281992746	-0.289248668755598	0.609338518924558	1.17356359225107	0.74882597262572	1.83921439079895
ebi-a-GCST90027587	finngen_R12_E4_LACTONAS	Lactose intolerance, other/unspecified || id:finngen_R12_E4_LACTONAS	Gut bacterial pathway abundance (PWY.6609..adenine.and.adenosine.salvage.III)	Weighted mode	14	0.302184285519066	0.372311055164	0.431606355119009	-0.427545382602375	1.03191395364051	1.35281050712589	0.652107806975285	2.80643207858356
ebi-a-GCST90027588	finngen_R12_E4_LACTONAS	Lactose intolerance, other/unspecified || id:finngen_R12_E4_LACTONAS	Gut bacterial pathway abundance (PWY.6612..superpathway.of.tetrahydrofolate.biosynthesis)	Inverse variance weighted	14	0.103760884931467	0.137462134509877	0.450349498253549	-0.165664898707891	0.373186668570825	1.1093351644455	0.847330128040894	1.45235542364184
ebi-a-GCST90027588	finngen_R12_E4_LACTONAS	Lactose intolerance, other/unspecified || id:finngen_R12_E4_LACTONAS	Gut bacterial pathway abundance (PWY.6612..superpathway.of.tetrahydrofolate.biosynthesis)	MR Egger	14	-0.48350568625335	0.825143269540673	0.568756162313808	-2.10078649455307	1.13377512204637	0.616617929309502	0.122360154803407	3.10736506795716
ebi-a-GCST90027588	finngen_R12_E4_LACTONAS	Lactose intolerance, other/unspecified || id:finngen_R12_E4_LACTONAS	Gut bacterial pathway abundance (PWY.6612..superpathway.of.tetrahydrofolate.biosynthesis)	Simple mode	14	-0.146955306297648	0.316581309711472	0.650186027256595	-0.767454673332134	0.473544060736837	0.863332562082628	0.464193088953494	1.60567472995452
ebi-a-GCST90027588	finngen_R12_E4_LACTONAS	Lactose intolerance, other/unspecified || id:finngen_R12_E4_LACTONAS	Gut bacterial pathway abundance (PWY.6612..superpathway.of.tetrahydrofolate.biosynthesis)	Weighted median	14	0.00296197115668538	0.171763988734399	0.986241621725288	-0.333695446762737	0.339619389076108	1.00296636212749	0.716271891935963	1.40441295391386
ebi-a-GCST90027588	finngen_R12_E4_LACTONAS	Lactose intolerance, other/unspecified || id:finngen_R12_E4_LACTONAS	Gut bacterial pathway abundance (PWY.6612..superpathway.of.tetrahydrofolate.biosynthesis)	Weighted mode	14	-0.118984705283567	0.330180809299325	0.724363714596425	-0.766139091510243	0.528169680943109	0.887821379634352	0.464804174821762	1.69582556447154
ebi-a-GCST90027589	finngen_R12_E4_LACTONAS	Lactose intolerance, other/unspecified || id:finngen_R12_E4_LACTONAS	Gut bacterial pathway abundance (PWY.6628..superpathway.of.L.phenylalanine.biosynthesis)	Inverse variance weighted	13	0.0109967641466664	0.116100535855892	0.924539137833199	-0.216560286130881	0.238553814424214	1.0110574508058	0.805283986003497	1.26941201687511
ebi-a-GCST90027589	finngen_R12_E4_LACTONAS	Lactose intolerance, other/unspecified || id:finngen_R12_E4_LACTONAS	Gut bacterial pathway abundance (PWY.6628..superpathway.of.L.phenylalanine.biosynthesis)	MR Egger	13	-0.279853229547282	0.63867303256975	0.669736962445838	-1.53165237338399	0.971945914289427	0.755894676318397	0.216178164987657	2.64308267081052
ebi-a-GCST90027589	finngen_R12_E4_LACTONAS	Lactose intolerance, other/unspecified || id:finngen_R12_E4_LACTONAS	Gut bacterial pathway abundance (PWY.6628..superpathway.of.L.phenylalanine.biosynthesis)	Simple mode	13	-0.244252622289221	0.293526350404496	0.421586054624713	-0.819564269082033	0.331059024503591	0.783289732821329	0.440623606011685	1.39244197807922
ebi-a-GCST90027589	finngen_R12_E4_LACTONAS	Lactose intolerance, other/unspecified || id:finngen_R12_E4_LACTONAS	Gut bacterial pathway abundance (PWY.6628..superpathway.of.L.phenylalanine.biosynthesis)	Weighted median	13	-0.109026768900172	0.165933400563889	0.511147883452965	-0.434256234005396	0.216202696205051	0.896706413332492	0.647746259600786	1.24135397124051
ebi-a-GCST90027589	finngen_R12_E4_LACTONAS	Lactose intolerance, other/unspecified || id:finngen_R12_E4_LACTONAS	Gut bacterial pathway abundance (PWY.6628..superpathway.of.L.phenylalanine.biosynthesis)	Weighted mode	13	-0.211891674277145	0.267225291849303	0.443212511128924	-0.735653246301779	0.311869897747489	0.809052333998682	0.479192326094719	1.36597696478831
ebi-a-GCST90027590	finngen_R12_E4_LACTONAS	Lactose intolerance, other/unspecified || id:finngen_R12_E4_LACTONAS	Gut bacterial pathway abundance (PWY.6629..superpathway.of.L.tryptophan.biosynthesis)	Inverse variance weighted	7	-0.152739541948813	0.109767956161289	0.164080951958196	-0.36788473602494	0.0624056521273136	0.858353257716002	0.692196962464135	1.06439403086784
ebi-a-GCST90027590	finngen_R12_E4_LACTONAS	Lactose intolerance, other/unspecified || id:finngen_R12_E4_LACTONAS	Gut bacterial pathway abundance (PWY.6629..superpathway.of.L.tryptophan.biosynthesis)	MR Egger	7	-0.320123053257415	0.497407389969856	0.548198037504163	-1.29504153759833	0.654795431083504	0.726059687566797	0.273886487508257	1.92474873333684
ebi-a-GCST90027590	finngen_R12_E4_LACTONAS	Lactose intolerance, other/unspecified || id:finngen_R12_E4_LACTONAS	Gut bacterial pathway abundance (PWY.6629..superpathway.of.L.tryptophan.biosynthesis)	Simple mode	7	-0.0515696159405815	0.212396847083315	0.816248675346839	-0.467867436223879	0.364728204342716	0.949737530789241	0.62633654769233	1.44012253590018
ebi-a-GCST90027590	finngen_R12_E4_LACTONAS	Lactose intolerance, other/unspecified || id:finngen_R12_E4_LACTONAS	Gut bacterial pathway abundance (PWY.6629..superpathway.of.L.tryptophan.biosynthesis)	Weighted median	7	-0.153792864788196	0.146205685752509	0.292848244089403	-0.440356008863113	0.132770279286721	0.857449610624999	0.643807179217557	1.14198762998341
ebi-a-GCST90027590	finngen_R12_E4_LACTONAS	Lactose intolerance, other/unspecified || id:finngen_R12_E4_LACTONAS	Gut bacterial pathway abundance (PWY.6629..superpathway.of.L.tryptophan.biosynthesis)	Weighted mode	7	-0.0466715899852936	0.20632043294162	0.82854786686879	-0.45105963855087	0.357716458580282	0.954400780902937	0.636952854100026	1.43006008172324
ebi-a-GCST90027591	finngen_R12_E4_LACTONAS	Lactose intolerance, other/unspecified || id:finngen_R12_E4_LACTONAS	Gut bacterial pathway abundance (PWY.6630..superpathway.of.L.tyrosine.biosynthesis)	Inverse variance weighted	15	0.181877061615184	0.100775572856855	0.0711101665689703	-0.0156430611842525	0.379397184414621	1.19946672431349	0.984478655994437	1.46140336712741
ebi-a-GCST90027591	finngen_R12_E4_LACTONAS	Lactose intolerance, other/unspecified || id:finngen_R12_E4_LACTONAS	Gut bacterial pathway abundance (PWY.6630..superpathway.of.L.tyrosine.biosynthesis)	MR Egger	15	0.038145391503666	0.469413987432625	0.936471580065831	-0.881906023864278	0.95819680687161	1.03888226655359	0.413993078512973	2.60699132371052
ebi-a-GCST90027591	finngen_R12_E4_LACTONAS	Lactose intolerance, other/unspecified || id:finngen_R12_E4_LACTONAS	Gut bacterial pathway abundance (PWY.6630..superpathway.of.L.tyrosine.biosynthesis)	Simple mode	15	-0.0321603496725864	0.236499495031013	0.89376924510998	-0.495699359933371	0.431378660588198	0.968351294816327	0.609144746864333	1.53937834151806
ebi-a-GCST90027591	finngen_R12_E4_LACTONAS	Lactose intolerance, other/unspecified || id:finngen_R12_E4_LACTONAS	Gut bacterial pathway abundance (PWY.6630..superpathway.of.L.tyrosine.biosynthesis)	Weighted median	15	0.0335763863525803	0.135686232828923	0.804555260248806	-0.232368629992108	0.299521402697269	1.03414643538353	0.792653873452847	1.34921292336318
ebi-a-GCST90027591	finngen_R12_E4_LACTONAS	Lactose intolerance, other/unspecified || id:finngen_R12_E4_LACTONAS	Gut bacterial pathway abundance (PWY.6630..superpathway.of.L.tyrosine.biosynthesis)	Weighted mode	15	-0.0276322689242421	0.21701496077747	0.900490902329798	-0.452981592048084	0.397717054199599	0.97274600997565	0.635729836002959	1.48842282733312
ebi-a-GCST90027592	finngen_R12_E4_LACTONAS	Lactose intolerance, other/unspecified || id:finngen_R12_E4_LACTONAS	Gut bacterial pathway abundance (PWY66.422..D.galactose.degradation.V..Leloir.pathway.)	Inverse variance weighted	10	-0.0580371436235577	0.184057063825061	0.75251758643002	-0.418788988720678	0.302714701473562	0.943614897509325	0.657842992914896	1.35352824973652
ebi-a-GCST90027592	finngen_R12_E4_LACTONAS	Lactose intolerance, other/unspecified || id:finngen_R12_E4_LACTONAS	Gut bacterial pathway abundance (PWY66.422..D.galactose.degradation.V..Leloir.pathway.)	MR Egger	10	1.38779861344297	0.743904509458894	0.0990807080564183	-0.0702542250964633	2.8458514519824	4.00602153711246	0.93215681212508	17.2162112072357
ebi-a-GCST90027592	finngen_R12_E4_LACTONAS	Lactose intolerance, other/unspecified || id:finngen_R12_E4_LACTONAS	Gut bacterial pathway abundance (PWY66.422..D.galactose.degradation.V..Leloir.pathway.)	Simple mode	10	0.286508257924471	0.395991785400367	0.487737640272413	-0.489635641460249	1.06265215730919	1.33176916549798	0.612849650513019	2.89403625944225
ebi-a-GCST90027592	finngen_R12_E4_LACTONAS	Lactose intolerance, other/unspecified || id:finngen_R12_E4_LACTONAS	Gut bacterial pathway abundance (PWY66.422..D.galactose.degradation.V..Leloir.pathway.)	Weighted median	10	0.169287715049773	0.253973635674551	0.50505562030539	-0.328500610872347	0.667076040971894	1.18446087712408	0.720002488396076	1.94853155655454
ebi-a-GCST90027592	finngen_R12_E4_LACTONAS	Lactose intolerance, other/unspecified || id:finngen_R12_E4_LACTONAS	Gut bacterial pathway abundance (PWY66.422..D.galactose.degradation.V..Leloir.pathway.)	Weighted mode	10	0.231935945410809	0.369345433356082	0.545629249809775	-0.491981103967111	0.955852994788729	1.2610389509093	0.611413919020776	2.60088818104974
ebi-a-GCST90027593	finngen_R12_E4_LACTONAS	Lactose intolerance, other/unspecified || id:finngen_R12_E4_LACTONAS	Gut bacterial pathway abundance (PWY.6690..cinnamate.and.3.hydroxycinnamate.degradation.to.2.oxopent.4.enoate)	Inverse variance weighted	8	0.164843325920067	0.152716773402877	0.280406997940827	-0.134481549949571	0.464168201789705	1.17920835285403	0.874169007190054	1.59069050492931
ebi-a-GCST90027593	finngen_R12_E4_LACTONAS	Lactose intolerance, other/unspecified || id:finngen_R12_E4_LACTONAS	Gut bacterial pathway abundance (PWY.6690..cinnamate.and.3.hydroxycinnamate.degradation.to.2.oxopent.4.enoate)	MR Egger	8	-0.0392009384210649	0.603958943693599	0.950356873616896	-1.22296046806052	1.14455859121839	0.961557475892055	0.29435743992195	3.14105456172285
ebi-a-GCST90027593	finngen_R12_E4_LACTONAS	Lactose intolerance, other/unspecified || id:finngen_R12_E4_LACTONAS	Gut bacterial pathway abundance (PWY.6690..cinnamate.and.3.hydroxycinnamate.degradation.to.2.oxopent.4.enoate)	Simple mode	8	0.0153754560364541	0.20915784563091	0.943455783755418	-0.39457392140013	0.425324833473038	1.01549426650131	0.673967141056376	1.53008736253919
ebi-a-GCST90027593	finngen_R12_E4_LACTONAS	Lactose intolerance, other/unspecified || id:finngen_R12_E4_LACTONAS	Gut bacterial pathway abundance (PWY.6690..cinnamate.and.3.hydroxycinnamate.degradation.to.2.oxopent.4.enoate)	Weighted median	8	0.109016318453308	0.145244736884814	0.452911579744579	-0.175663365840928	0.393696002747544	1.11518054821467	0.838900338319177	1.48244981949598
ebi-a-GCST90027593	finngen_R12_E4_LACTONAS	Lactose intolerance, other/unspecified || id:finngen_R12_E4_LACTONAS	Gut bacterial pathway abundance (PWY.6690..cinnamate.and.3.hydroxycinnamate.degradation.to.2.oxopent.4.enoate)	Weighted mode	8	0.053682526507804	0.192122004397608	0.787999058468127	-0.322876602111508	0.430241655127116	1.05514956695769	0.724063196725084	1.53762905459993
ebi-a-GCST90027594	finngen_R12_E4_LACTONAS	Lactose intolerance, other/unspecified || id:finngen_R12_E4_LACTONAS	Gut bacterial pathway abundance (PWY.6700..queuosine.biosynthesis)	Inverse variance weighted	16	0.179403457488009	0.153308583675154	0.241915892752539	-0.121081366515292	0.479888281491311	1.19650338504892	0.885961869030072	1.61589386685551
ebi-a-GCST90027594	finngen_R12_E4_LACTONAS	Lactose intolerance, other/unspecified || id:finngen_R12_E4_LACTONAS	Gut bacterial pathway abundance (PWY.6700..queuosine.biosynthesis)	MR Egger	16	-0.744649795633407	0.81566324696366	0.376729168433673	-2.34334975968218	0.854050168415366	0.474900583079564	0.0960055036296377	2.34914203126671
ebi-a-GCST90027594	finngen_R12_E4_LACTONAS	Lactose intolerance, other/unspecified || id:finngen_R12_E4_LACTONAS	Gut bacterial pathway abundance (PWY.6700..queuosine.biosynthesis)	Simple mode	16	0.148392685139095	0.373425896946631	0.696683242785774	-0.583522072876301	0.880307443154491	1.15996830925705	0.557929832410385	2.41164103498047
ebi-a-GCST90027594	finngen_R12_E4_LACTONAS	Lactose intolerance, other/unspecified || id:finngen_R12_E4_LACTONAS	Gut bacterial pathway abundance (PWY.6700..queuosine.biosynthesis)	Weighted median	16	0.136348945067486	0.211690646642886	0.519513654736888	-0.27856472235257	0.551262612487542	1.14608174339929	0.756869279804239	1.73544282692104
ebi-a-GCST90027594	finngen_R12_E4_LACTONAS	Lactose intolerance, other/unspecified || id:finngen_R12_E4_LACTONAS	Gut bacterial pathway abundance (PWY.6700..queuosine.biosynthesis)	Weighted mode	16	0.0993121232131231	0.34149753300447	0.775176261813559	-0.570023041475639	0.768647287901885	1.10441095806496	0.565512408309039	2.1568466869562
ebi-a-GCST90027595	finngen_R12_E4_LACTONAS	Lactose intolerance, other/unspecified || id:finngen_R12_E4_LACTONAS	Gut bacterial pathway abundance (PWY.6703..preQ0.biosynthesis)	Inverse variance weighted	14	0.163152187270466	0.175911688235693	0.353684408425836	-0.181634721671493	0.507939096212425	1.17721583332085	0.833905892539763	1.66186272410257
ebi-a-GCST90027595	finngen_R12_E4_LACTONAS	Lactose intolerance, other/unspecified || id:finngen_R12_E4_LACTONAS	Gut bacterial pathway abundance (PWY.6703..preQ0.biosynthesis)	MR Egger	14	0.00576445862618292	0.625431618127425	0.992797642428817	-1.22008151290357	1.23161043015594	1.00578110508839	0.295206102836667	3.42674362634202
ebi-a-GCST90027595	finngen_R12_E4_LACTONAS	Lactose intolerance, other/unspecified || id:finngen_R12_E4_LACTONAS	Gut bacterial pathway abundance (PWY.6703..preQ0.biosynthesis)	Simple mode	14	0.393927743941451	0.43332468990222	0.379852253026935	-0.455388648266901	1.2432441361498	1.48279340399686	0.634201438754721	3.466842149166
ebi-a-GCST90027595	finngen_R12_E4_LACTONAS	Lactose intolerance, other/unspecified || id:finngen_R12_E4_LACTONAS	Gut bacterial pathway abundance (PWY.6703..preQ0.biosynthesis)	Weighted median	14	0.266456252876484	0.227849414970383	0.242226343459958	-0.180128600465466	0.713041106218434	1.30533048363235	0.835162802179881	2.04018625716147
ebi-a-GCST90027595	finngen_R12_E4_LACTONAS	Lactose intolerance, other/unspecified || id:finngen_R12_E4_LACTONAS	Gut bacterial pathway abundance (PWY.6703..preQ0.biosynthesis)	Weighted mode	14	0.362818933645558	0.355578320855299	0.326170449466437	-0.334114575230828	1.05975244252194	1.4373755753222	0.715971744899637	2.88565653498302
ebi-a-GCST90027596	finngen_R12_E4_LACTONAS	Lactose intolerance, other/unspecified || id:finngen_R12_E4_LACTONAS	Gut bacterial pathway abundance (PWY.6708..ubiquinol.8.biosynthesis..prokaryotic.)	Inverse variance weighted	11	0.170686649201107	0.158321056688305	0.280987108033189	-0.13962262190797	0.480995920310184	1.18611901944155	0.869686374063248	1.6176846852365
ebi-a-GCST90027596	finngen_R12_E4_LACTONAS	Lactose intolerance, other/unspecified || id:finngen_R12_E4_LACTONAS	Gut bacterial pathway abundance (PWY.6708..ubiquinol.8.biosynthesis..prokaryotic.)	MR Egger	11	-0.266850093760563	0.702162197587636	0.712728634136586	-1.64308800103233	1.1093878135112	0.765787859239642	0.193381955641409	3.03250136970516
ebi-a-GCST90027596	finngen_R12_E4_LACTONAS	Lactose intolerance, other/unspecified || id:finngen_R12_E4_LACTONAS	Gut bacterial pathway abundance (PWY.6708..ubiquinol.8.biosynthesis..prokaryotic.)	Simple mode	11	0.616889600396385	0.393144427474079	0.147692625260778	-0.15367347745281	1.38745267824558	1.85315501566531	0.857551985360241	4.00463595293626
ebi-a-GCST90027596	finngen_R12_E4_LACTONAS	Lactose intolerance, other/unspecified || id:finngen_R12_E4_LACTONAS	Gut bacterial pathway abundance (PWY.6708..ubiquinol.8.biosynthesis..prokaryotic.)	Weighted median	11	0.108212051941884	0.173858530024901	0.533669416787174	-0.232550666906922	0.448974770790691	1.11428400642315	0.792509594319671	1.56670512996918
ebi-a-GCST90027596	finngen_R12_E4_LACTONAS	Lactose intolerance, other/unspecified || id:finngen_R12_E4_LACTONAS	Gut bacterial pathway abundance (PWY.6708..ubiquinol.8.biosynthesis..prokaryotic.)	Weighted mode	11	-0.229884780211958	0.316894223250268	0.484817981237134	-0.850997457782483	0.391227897358567	0.794625153770764	0.426988816150094	1.47879548859952
ebi-a-GCST90027597	finngen_R12_E4_LACTONAS	Lactose intolerance, other/unspecified || id:finngen_R12_E4_LACTONAS	Gut bacterial pathway abundance (PWY.6731..starch.degradation.III)	Inverse variance weighted	13	0.137621782815771	0.0984522074118271	0.162157003432138	-0.0553445437114102	0.330588109342952	1.14754144829158	0.946159098620163	1.39178641041192
ebi-a-GCST90027597	finngen_R12_E4_LACTONAS	Lactose intolerance, other/unspecified || id:finngen_R12_E4_LACTONAS	Gut bacterial pathway abundance (PWY.6731..starch.degradation.III)	MR Egger	13	0.0437057038637921	0.404867787270313	0.915978779670368	-0.749835159186021	0.837246566913605	1.04467486586763	0.472444424446106	2.30999778789864
ebi-a-GCST90027597	finngen_R12_E4_LACTONAS	Lactose intolerance, other/unspecified || id:finngen_R12_E4_LACTONAS	Gut bacterial pathway abundance (PWY.6731..starch.degradation.III)	Simple mode	13	0.060085113802093	0.182222710891014	0.747285182359617	-0.297071399544294	0.41724162714848	1.06192692733731	0.742990961252002	1.51776920287672
ebi-a-GCST90027597	finngen_R12_E4_LACTONAS	Lactose intolerance, other/unspecified || id:finngen_R12_E4_LACTONAS	Gut bacterial pathway abundance (PWY.6731..starch.degradation.III)	Weighted median	13	0.0669767598339154	0.108614090015846	0.537466328823362	-0.145906856597142	0.279860376264973	1.06927062785886	0.864238197522423	1.32294508490758
ebi-a-GCST90027597	finngen_R12_E4_LACTONAS	Lactose intolerance, other/unspecified || id:finngen_R12_E4_LACTONAS	Gut bacterial pathway abundance (PWY.6731..starch.degradation.III)	Weighted mode	13	0.0702849581157581	0.145387331234082	0.637489655713886	-0.214674211103043	0.355244127334559	1.07281384471326	0.806804245230632	1.42652886646554
ebi-a-GCST90027598	finngen_R12_E4_LACTONAS	Lactose intolerance, other/unspecified || id:finngen_R12_E4_LACTONAS	Gut bacterial pathway abundance (PWY.6737..starch.degradation.V)	Inverse variance weighted	6	0.130453935541268	0.232942340587133	0.575461210610707	-0.326113052009512	0.587020923092048	1.13934545535302	0.721723590517235	1.79862219233166
ebi-a-GCST90027598	finngen_R12_E4_LACTONAS	Lactose intolerance, other/unspecified || id:finngen_R12_E4_LACTONAS	Gut bacterial pathway abundance (PWY.6737..starch.degradation.V)	MR Egger	6	0.204516402072408	0.787723697599352	0.807964789386586	-1.33942204522232	1.74845484936714	1.22693157990133	0.261997047276303	5.74571781403179
ebi-a-GCST90027598	finngen_R12_E4_LACTONAS	Lactose intolerance, other/unspecified || id:finngen_R12_E4_LACTONAS	Gut bacterial pathway abundance (PWY.6737..starch.degradation.V)	Simple mode	6	-0.200255769600686	0.405976493046246	0.642721532172197	-0.995969695971328	0.595458156769956	0.818521373417815	0.369365098980583	1.8138617876753
ebi-a-GCST90027598	finngen_R12_E4_LACTONAS	Lactose intolerance, other/unspecified || id:finngen_R12_E4_LACTONAS	Gut bacterial pathway abundance (PWY.6737..starch.degradation.V)	Weighted median	6	0.146782848250773	0.291941503754743	0.615117754735601	-0.425422499108523	0.71898819561007	1.15810245174961	0.653493626320984	2.05235557735903
ebi-a-GCST90027598	finngen_R12_E4_LACTONAS	Lactose intolerance, other/unspecified || id:finngen_R12_E4_LACTONAS	Gut bacterial pathway abundance (PWY.6737..starch.degradation.V)	Weighted mode	6	0.158891024575542	0.349211810615722	0.668184368032822	-0.525564124231274	0.843346173382358	1.17221019761625	0.591221747761089	2.32413092481637
ebi-a-GCST90027599	finngen_R12_E4_LACTONAS	Lactose intolerance, other/unspecified || id:finngen_R12_E4_LACTONAS	Gut bacterial pathway abundance (PWY.6823..molybdenum.cofactor.biosynthesis)	Inverse variance weighted	11	0.0274444926065948	0.0861624257061281	0.750090202553074	-0.141433861777416	0.196322846990606	1.02782456166153	0.868112589109903	1.21691972079093
ebi-a-GCST90027599	finngen_R12_E4_LACTONAS	Lactose intolerance, other/unspecified || id:finngen_R12_E4_LACTONAS	Gut bacterial pathway abundance (PWY.6823..molybdenum.cofactor.biosynthesis)	MR Egger	11	-0.126350755980682	0.485028599562285	0.800339082757356	-1.07700681112276	0.824305299161397	0.881305669329339	0.340613521962653	2.28029609134894
ebi-a-GCST90027599	finngen_R12_E4_LACTONAS	Lactose intolerance, other/unspecified || id:finngen_R12_E4_LACTONAS	Gut bacterial pathway abundance (PWY.6823..molybdenum.cofactor.biosynthesis)	Simple mode	11	-0.0515599079955646	0.17845551818207	0.778541098835035	-0.401332723632423	0.298212907641293	0.949746750833724	0.669427289699874	1.34744863945361
ebi-a-GCST90027599	finngen_R12_E4_LACTONAS	Lactose intolerance, other/unspecified || id:finngen_R12_E4_LACTONAS	Gut bacterial pathway abundance (PWY.6823..molybdenum.cofactor.biosynthesis)	Weighted median	11	0.0273762834038151	0.108569188588171	0.800921119254563	-0.185419326229001	0.240171893036631	1.0277544569585	0.830755853085057	1.27146768798018
ebi-a-GCST90027599	finngen_R12_E4_LACTONAS	Lactose intolerance, other/unspecified || id:finngen_R12_E4_LACTONAS	Gut bacterial pathway abundance (PWY.6823..molybdenum.cofactor.biosynthesis)	Weighted mode	11	0.14994803815632	0.172613156732033	0.405380653319489	-0.188373749038466	0.488269825351106	1.16177387324745	0.828305071149293	1.62949446957703
ebi-a-GCST90027600	finngen_R12_E4_LACTONAS	Lactose intolerance, other/unspecified || id:finngen_R12_E4_LACTONAS	Gut bacterial pathway abundance (PWY.6891..thiazole.biosynthesis.II..Bacillus.)	Inverse variance weighted	16	-0.032258848104549	0.13832777616432	0.815601555097	-0.303381289386616	0.238863593177518	0.968255918429488	0.738317530056607	1.26980531466164
ebi-a-GCST90027600	finngen_R12_E4_LACTONAS	Lactose intolerance, other/unspecified || id:finngen_R12_E4_LACTONAS	Gut bacterial pathway abundance (PWY.6891..thiazole.biosynthesis.II..Bacillus.)	MR Egger	16	0.481095822821576	0.62245574314856	0.452434182012435	-0.738917433749602	1.70110907939275	1.61784630407213	0.477630702621239	5.48002180185527
ebi-a-GCST90027600	finngen_R12_E4_LACTONAS	Lactose intolerance, other/unspecified || id:finngen_R12_E4_LACTONAS	Gut bacterial pathway abundance (PWY.6891..thiazole.biosynthesis.II..Bacillus.)	Simple mode	16	-0.0649817436836104	0.254925442721607	0.802258337416475	-0.564635611417961	0.43467212405074	0.937084570933653	0.568567288443246	1.54445658575654
ebi-a-GCST90027600	finngen_R12_E4_LACTONAS	Lactose intolerance, other/unspecified || id:finngen_R12_E4_LACTONAS	Gut bacterial pathway abundance (PWY.6891..thiazole.biosynthesis.II..Bacillus.)	Weighted median	16	-0.0718617717377864	0.147711230926122	0.626611467768715	-0.361375784352985	0.217652240877412	0.930659530370131	0.696717133870281	1.24315467406032
ebi-a-GCST90027600	finngen_R12_E4_LACTONAS	Lactose intolerance, other/unspecified || id:finngen_R12_E4_LACTONAS	Gut bacterial pathway abundance (PWY.6891..thiazole.biosynthesis.II..Bacillus.)	Weighted mode	16	-0.0816652641615878	0.223091521240723	0.719430464787471	-0.518924645793405	0.35559411747023	0.921580393056986	0.595160212013429	1.42702822487721
ebi-a-GCST90027601	finngen_R12_E4_LACTONAS	Lactose intolerance, other/unspecified || id:finngen_R12_E4_LACTONAS	Gut bacterial pathway abundance (PWY.6892..thiazole.biosynthesis.I..E..coli.)	Inverse variance weighted	6	-0.145459830175512	0.366555158051635	0.691493335865007	-0.863907939956716	0.572988279605693	0.864624621195659	0.421511617367546	1.77355903081996
ebi-a-GCST90027601	finngen_R12_E4_LACTONAS	Lactose intolerance, other/unspecified || id:finngen_R12_E4_LACTONAS	Gut bacterial pathway abundance (PWY.6892..thiazole.biosynthesis.I..E..coli.)	MR Egger	6	0.13674425927855	1.48740861328882	0.931170220351176	-2.77857662276753	3.05206514132463	1.1465348953623	0.0621268744512168	21.158995650355
ebi-a-GCST90027601	finngen_R12_E4_LACTONAS	Lactose intolerance, other/unspecified || id:finngen_R12_E4_LACTONAS	Gut bacterial pathway abundance (PWY.6892..thiazole.biosynthesis.I..E..coli.)	Simple mode	6	-0.299292821001117	0.262342319330041	0.305612404768071	-0.813483766887996	0.214898124885763	0.741342297055436	0.44331098082911	1.23973559232743
ebi-a-GCST90027601	finngen_R12_E4_LACTONAS	Lactose intolerance, other/unspecified || id:finngen_R12_E4_LACTONAS	Gut bacterial pathway abundance (PWY.6892..thiazole.biosynthesis.I..E..coli.)	Weighted median	6	-0.308597680358392	0.253454480571907	0.223388757982612	-0.80536846227933	0.188173101562546	0.734476204796156	0.446923221868472	1.20704243819876
ebi-a-GCST90027601	finngen_R12_E4_LACTONAS	Lactose intolerance, other/unspecified || id:finngen_R12_E4_LACTONAS	Gut bacterial pathway abundance (PWY.6892..thiazole.biosynthesis.I..E..coli.)	Weighted mode	6	-0.308629156422037	0.267984926448592	0.301533766595606	-0.833879612261276	0.216621299417203	0.734453086740223	0.434360861498386	1.24187371477586
ebi-a-GCST90027602	finngen_R12_E4_LACTONAS	Lactose intolerance, other/unspecified || id:finngen_R12_E4_LACTONAS	Gut bacterial pathway abundance (PWY.6897..thiamin.salvage.II)	Inverse variance weighted	11	0.193316433498773	0.175112736244772	0.269613023400319	-0.149904529540981	0.536537396538527	1.21326665099455	0.860790152533281	1.71007528615823
ebi-a-GCST90027602	finngen_R12_E4_LACTONAS	Lactose intolerance, other/unspecified || id:finngen_R12_E4_LACTONAS	Gut bacterial pathway abundance (PWY.6897..thiamin.salvage.II)	MR Egger	11	0.0718718512875744	0.782445261165467	0.92882496388675	-1.46172086059674	1.60546456317189	1.07451763718884	0.231836972146024	4.98017267022734
ebi-a-GCST90027602	finngen_R12_E4_LACTONAS	Lactose intolerance, other/unspecified || id:finngen_R12_E4_LACTONAS	Gut bacterial pathway abundance (PWY.6897..thiamin.salvage.II)	Simple mode	11	0.0255958220564909	0.356382798903846	0.944160381116298	-0.672914463795047	0.724106107908029	1.02592620791969	0.510219392804932	2.06288627782298
ebi-a-GCST90027602	finngen_R12_E4_LACTONAS	Lactose intolerance, other/unspecified || id:finngen_R12_E4_LACTONAS	Gut bacterial pathway abundance (PWY.6897..thiamin.salvage.II)	Weighted median	11	0.0841355285517645	0.223604935391479	0.706717178793001	-0.354130144815535	0.522401201919064	1.08777630856689	0.701783627911046	1.68607139069564
ebi-a-GCST90027602	finngen_R12_E4_LACTONAS	Lactose intolerance, other/unspecified || id:finngen_R12_E4_LACTONAS	Gut bacterial pathway abundance (PWY.6897..thiamin.salvage.II)	Weighted mode	11	0.011737780240378	0.377097698749927	0.975781037088759	-0.727373709309479	0.750849269790235	1.01180693830537	0.483176286600648	2.11879868444173
ebi-a-GCST90027603	finngen_R12_E4_LACTONAS	Lactose intolerance, other/unspecified || id:finngen_R12_E4_LACTONAS	Gut bacterial pathway abundance (PWY.6901..superpathway.of.glucose.and.xylose.degradation)	Inverse variance weighted	9	0.120982853869823	0.17959661660502	0.500542379366119	-0.231026514676018	0.472992222415663	1.12860556098358	0.793718420569467	1.6047889015467
ebi-a-GCST90027603	finngen_R12_E4_LACTONAS	Lactose intolerance, other/unspecified || id:finngen_R12_E4_LACTONAS	Gut bacterial pathway abundance (PWY.6901..superpathway.of.glucose.and.xylose.degradation)	MR Egger	9	-0.234088408051915	0.650741694225696	0.729660141197877	-1.50954212873428	1.04136531263045	0.791291856231625	0.221011149450589	2.83308241821744
ebi-a-GCST90027603	finngen_R12_E4_LACTONAS	Lactose intolerance, other/unspecified || id:finngen_R12_E4_LACTONAS	Gut bacterial pathway abundance (PWY.6901..superpathway.of.glucose.and.xylose.degradation)	Simple mode	9	0.0948391438182553	0.388829253595189	0.813439571568668	-0.667266193228316	0.856944480864826	1.09948198242736	0.513109404083386	2.35595103122675
ebi-a-GCST90027603	finngen_R12_E4_LACTONAS	Lactose intolerance, other/unspecified || id:finngen_R12_E4_LACTONAS	Gut bacterial pathway abundance (PWY.6901..superpathway.of.glucose.and.xylose.degradation)	Weighted median	9	0.0976600416952257	0.233887013974676	0.676274537416479	-0.360758505695138	0.55607858908559	1.10258788747825	0.69714733525098	1.74382083691975
ebi-a-GCST90027603	finngen_R12_E4_LACTONAS	Lactose intolerance, other/unspecified || id:finngen_R12_E4_LACTONAS	Gut bacterial pathway abundance (PWY.6901..superpathway.of.glucose.and.xylose.degradation)	Weighted mode	9	0.104691835429883	0.377676534244395	0.788654783898272	-0.635554171689131	0.844937842548898	1.11036838143206	0.529641894431101	2.32783311790009
ebi-a-GCST90027604	finngen_R12_E4_LACTONAS	Lactose intolerance, other/unspecified || id:finngen_R12_E4_LACTONAS	Gut bacterial pathway abundance (PWY.6969..TCA.cycle.V..2.oxoglutarate.ferredoxin.oxidoreductase.)	Inverse variance weighted	15	-0.049614947564727	0.151088731154688	0.742622211292601	-0.345748860627916	0.246518965498462	0.951595768233368	0.707690193661877	1.27956345054613
ebi-a-GCST90027604	finngen_R12_E4_LACTONAS	Lactose intolerance, other/unspecified || id:finngen_R12_E4_LACTONAS	Gut bacterial pathway abundance (PWY.6969..TCA.cycle.V..2.oxoglutarate.ferredoxin.oxidoreductase.)	MR Egger	15	-0.529986061921127	0.680594245739234	0.45009275853578	-1.86395078357003	0.803978659727773	0.588613173758022	0.155058814822228	2.2344132368012
ebi-a-GCST90027604	finngen_R12_E4_LACTONAS	Lactose intolerance, other/unspecified || id:finngen_R12_E4_LACTONAS	Gut bacterial pathway abundance (PWY.6969..TCA.cycle.V..2.oxoglutarate.ferredoxin.oxidoreductase.)	Simple mode	15	-0.00554981517474329	0.331832347414725	0.986892210262172	-0.655941216107604	0.644841585758117	0.994465556599511	0.518953385362288	1.90568511769582
ebi-a-GCST90027604	finngen_R12_E4_LACTONAS	Lactose intolerance, other/unspecified || id:finngen_R12_E4_LACTONAS	Gut bacterial pathway abundance (PWY.6969..TCA.cycle.V..2.oxoglutarate.ferredoxin.oxidoreductase.)	Weighted median	15	-0.0630229099623348	0.197057266767066	0.749104574245715	-0.449255152825783	0.323209332901114	0.938921962775925	0.638103264069826	1.38155452545456
ebi-a-GCST90027604	finngen_R12_E4_LACTONAS	Lactose intolerance, other/unspecified || id:finngen_R12_E4_LACTONAS	Gut bacterial pathway abundance (PWY.6969..TCA.cycle.V..2.oxoglutarate.ferredoxin.oxidoreductase.)	Weighted mode	15	-0.0374300120162543	0.32486777414497	0.909910024851814	-0.674170849340396	0.599310825307888	0.963261832115144	0.509578763058102	1.82086347484624
ebi-a-GCST90027605	finngen_R12_E4_LACTONAS	Lactose intolerance, other/unspecified || id:finngen_R12_E4_LACTONAS	Gut bacterial pathway abundance (PWY.7003..glycerol.degradation.to.butanol)	Inverse variance weighted	15	-0.022745052712956	0.152382267985025	0.881346015399475	-0.321414297963605	0.275924192537693	0.977511665955056	0.725122771862748	1.31774796511161
ebi-a-GCST90027605	finngen_R12_E4_LACTONAS	Lactose intolerance, other/unspecified || id:finngen_R12_E4_LACTONAS	Gut bacterial pathway abundance (PWY.7003..glycerol.degradation.to.butanol)	MR Egger	15	0.727509663902885	0.492197665030294	0.163200847338946	-0.237197759556492	1.69221708736226	2.06991938878465	0.788835272877666	5.43150949682633
ebi-a-GCST90027605	finngen_R12_E4_LACTONAS	Lactose intolerance, other/unspecified || id:finngen_R12_E4_LACTONAS	Gut bacterial pathway abundance (PWY.7003..glycerol.degradation.to.butanol)	Simple mode	15	-0.455140768040152	0.330757778147379	0.190418610951769	-1.10342601320901	0.193144477128711	0.634358664236903	0.331732614287622	1.21305804000184
ebi-a-GCST90027605	finngen_R12_E4_LACTONAS	Lactose intolerance, other/unspecified || id:finngen_R12_E4_LACTONAS	Gut bacterial pathway abundance (PWY.7003..glycerol.degradation.to.butanol)	Weighted median	15	-0.237993017258438	0.169696946782693	0.160778213316187	-0.570599032952517	0.0946129984356407	0.788208194928677	0.565186771772721	1.09923336776636
ebi-a-GCST90027605	finngen_R12_E4_LACTONAS	Lactose intolerance, other/unspecified || id:finngen_R12_E4_LACTONAS	Gut bacterial pathway abundance (PWY.7003..glycerol.degradation.to.butanol)	Weighted mode	15	-0.441239546926878	0.305767688252656	0.171005635672744	-1.04054421590208	0.158065122048328	0.643238602285662	0.353262378632202	1.17124246593264
ebi-a-GCST90027606	finngen_R12_E4_LACTONAS	Lactose intolerance, other/unspecified || id:finngen_R12_E4_LACTONAS	Gut bacterial pathway abundance (PWY.7013..L.1.2.propanediol.degradation)	Inverse variance weighted	10	-0.0224022053386118	0.106575757748342	0.833511718260804	-0.231290690525361	0.186486279848138	0.977846860720159	0.793508767025494	1.2050080890783
ebi-a-GCST90027606	finngen_R12_E4_LACTONAS	Lactose intolerance, other/unspecified || id:finngen_R12_E4_LACTONAS	Gut bacterial pathway abundance (PWY.7013..L.1.2.propanediol.degradation)	MR Egger	10	-0.866714000159624	0.444498800601834	0.0870099230177305	-1.73793164933922	0.00450364901997025	0.420330488327599	0.175883814057249	1.00451380568885
ebi-a-GCST90027606	finngen_R12_E4_LACTONAS	Lactose intolerance, other/unspecified || id:finngen_R12_E4_LACTONAS	Gut bacterial pathway abundance (PWY.7013..L.1.2.propanediol.degradation)	Simple mode	10	-0.0690334758056783	0.181878289374251	0.713074034786279	-0.42551492297921	0.287447971367853	0.933295436738576	0.653433230701612	1.33302123508746
ebi-a-GCST90027606	finngen_R12_E4_LACTONAS	Lactose intolerance, other/unspecified || id:finngen_R12_E4_LACTONAS	Gut bacterial pathway abundance (PWY.7013..L.1.2.propanediol.degradation)	Weighted median	10	-0.0555660221870791	0.116232298267331	0.632607441598335	-0.283381326791048	0.172249282416889	0.945949567949383	0.753232505354761	1.1879739373199
ebi-a-GCST90027606	finngen_R12_E4_LACTONAS	Lactose intolerance, other/unspecified || id:finngen_R12_E4_LACTONAS	Gut bacterial pathway abundance (PWY.7013..L.1.2.propanediol.degradation)	Weighted mode	10	-0.0690334758056783	0.16473910400502	0.685005739464815	-0.391922119655518	0.253855168044162	0.933295436738576	0.675756740079032	1.28898510451435
ebi-a-GCST90027607	finngen_R12_E4_LACTONAS	Lactose intolerance, other/unspecified || id:finngen_R12_E4_LACTONAS	Gut bacterial pathway abundance (PWY.7187..pyrimidine.deoxyribonucleotides.de.novo.biosynthesis.II)	Inverse variance weighted	8	0.155552583455338	0.252347906296417	0.537616606161916	-0.33904931288564	0.650154479796315	1.16830336788006	0.712447315389939	1.91583676422841
ebi-a-GCST90027607	finngen_R12_E4_LACTONAS	Lactose intolerance, other/unspecified || id:finngen_R12_E4_LACTONAS	Gut bacterial pathway abundance (PWY.7187..pyrimidine.deoxyribonucleotides.de.novo.biosynthesis.II)	MR Egger	8	0.284932203808265	1.11290111211102	0.806482102006768	-1.89635397592934	2.46621838354587	1.32967187837599	0.150114945362449	11.7778233198239
ebi-a-GCST90027607	finngen_R12_E4_LACTONAS	Lactose intolerance, other/unspecified || id:finngen_R12_E4_LACTONAS	Gut bacterial pathway abundance (PWY.7187..pyrimidine.deoxyribonucleotides.de.novo.biosynthesis.II)	Simple mode	8	0.584109590137731	0.594416756258523	0.358511003050631	-0.580947252128973	1.74916643240444	1.79339341931356	0.559368252761018	5.74980782438377
ebi-a-GCST90027607	finngen_R12_E4_LACTONAS	Lactose intolerance, other/unspecified || id:finngen_R12_E4_LACTONAS	Gut bacterial pathway abundance (PWY.7187..pyrimidine.deoxyribonucleotides.de.novo.biosynthesis.II)	Weighted median	8	0.310762295363297	0.320531350711885	0.332284654726705	-0.317479152031999	0.939003742758592	1.36446484301479	0.72798185755858	2.55743228830885
ebi-a-GCST90027607	finngen_R12_E4_LACTONAS	Lactose intolerance, other/unspecified || id:finngen_R12_E4_LACTONAS	Gut bacterial pathway abundance (PWY.7187..pyrimidine.deoxyribonucleotides.de.novo.biosynthesis.II)	Weighted mode	8	0.640617360584703	0.510421822757031	0.24972782200021	-0.359809412019077	1.64104413318848	1.89765205333062	0.69780930746528	5.16055500691225
ebi-a-GCST90027608	finngen_R12_E4_LACTONAS	Lactose intolerance, other/unspecified || id:finngen_R12_E4_LACTONAS	Gut bacterial pathway abundance (PWY.7196..superpathway.of.pyrimidine.ribonucleosides.salvage)	Inverse variance weighted	7	0.16963506604432	0.216131617690828	0.43253021821558	-0.253982904629702	0.593253036718342	1.18487237225024	0.775705062898419	1.80986641143755
ebi-a-GCST90027608	finngen_R12_E4_LACTONAS	Lactose intolerance, other/unspecified || id:finngen_R12_E4_LACTONAS	Gut bacterial pathway abundance (PWY.7196..superpathway.of.pyrimidine.ribonucleosides.salvage)	MR Egger	7	-0.102167888032629	0.984257077670205	0.921361496676991	-2.03131176026623	1.82697598420097	0.902877956539902	0.131163353376415	6.21506376149309
ebi-a-GCST90027608	finngen_R12_E4_LACTONAS	Lactose intolerance, other/unspecified || id:finngen_R12_E4_LACTONAS	Gut bacterial pathway abundance (PWY.7196..superpathway.of.pyrimidine.ribonucleosides.salvage)	Simple mode	7	0.315533528583925	0.369938911915971	0.426427587514866	-0.409546738771379	1.04061379593923	1.37099057852551	0.663951125246431	2.83095410932255
ebi-a-GCST90027608	finngen_R12_E4_LACTONAS	Lactose intolerance, other/unspecified || id:finngen_R12_E4_LACTONAS	Gut bacterial pathway abundance (PWY.7196..superpathway.of.pyrimidine.ribonucleosides.salvage)	Weighted median	7	0.229715018620847	0.272874241615508	0.399880458524232	-0.305118494945547	0.764548532187242	1.25824138346621	0.737036034172307	2.14802439183975
ebi-a-GCST90027608	finngen_R12_E4_LACTONAS	Lactose intolerance, other/unspecified || id:finngen_R12_E4_LACTONAS	Gut bacterial pathway abundance (PWY.7196..superpathway.of.pyrimidine.ribonucleosides.salvage)	Weighted mode	7	0.304639401944661	0.373003421431423	0.445297223673628	-0.426447304060927	1.03572610795025	1.35613589485934	0.652824265856906	2.81715104893031
ebi-a-GCST90027609	finngen_R12_E4_LACTONAS	Lactose intolerance, other/unspecified || id:finngen_R12_E4_LACTONAS	Gut bacterial pathway abundance (PWY.7197..pyrimidine.deoxyribonucleotide.phosphorylation)	Inverse variance weighted	9	0.105057947627443	0.190957765672508	0.582207397909365	-0.269219273090672	0.479335168345558	1.11077497526523	0.763975717963741	1.6150003418486
ebi-a-GCST90027609	finngen_R12_E4_LACTONAS	Lactose intolerance, other/unspecified || id:finngen_R12_E4_LACTONAS	Gut bacterial pathway abundance (PWY.7197..pyrimidine.deoxyribonucleotide.phosphorylation)	MR Egger	9	-1.53884340478258	0.79354017467221	0.0936434685548885	-3.09418214714012	0.0164953375749477	0.214629197029029	0.0453120559046554	1.01663213680386
ebi-a-GCST90027609	finngen_R12_E4_LACTONAS	Lactose intolerance, other/unspecified || id:finngen_R12_E4_LACTONAS	Gut bacterial pathway abundance (PWY.7197..pyrimidine.deoxyribonucleotide.phosphorylation)	Simple mode	9	-0.0326971243745262	0.384329630868372	0.934291756770882	-0.785983200876536	0.720588952127484	0.967831647817837	0.455671464884604	2.05564352982911
ebi-a-GCST90027609	finngen_R12_E4_LACTONAS	Lactose intolerance, other/unspecified || id:finngen_R12_E4_LACTONAS	Gut bacterial pathway abundance (PWY.7197..pyrimidine.deoxyribonucleotide.phosphorylation)	Weighted median	9	0.0172726072307809	0.270022745212904	0.948996319481997	-0.511971973386511	0.546517187848073	1.01742264129272	0.599312584312323	1.7272269231637
ebi-a-GCST90027609	finngen_R12_E4_LACTONAS	Lactose intolerance, other/unspecified || id:finngen_R12_E4_LACTONAS	Gut bacterial pathway abundance (PWY.7197..pyrimidine.deoxyribonucleotide.phosphorylation)	Weighted mode	9	-0.0151371601135253	0.364582002578999	0.967899492324707	-0.729717885168364	0.699443564941313	0.984976830803573	0.482044962942883	2.01263249655573
ebi-a-GCST90027610	finngen_R12_E4_LACTONAS	Lactose intolerance, other/unspecified || id:finngen_R12_E4_LACTONAS	Gut bacterial pathway abundance (PWY.7198..pyrimidine.deoxyribonucleotides.de.novo.biosynthesis.IV)	Inverse variance weighted	7	-0.181641806550588	0.336036395432387	0.588823260748623	-0.840273141598067	0.47698952849689	0.833899984438266	0.431592621429511	1.61121657210656
ebi-a-GCST90027610	finngen_R12_E4_LACTONAS	Lactose intolerance, other/unspecified || id:finngen_R12_E4_LACTONAS	Gut bacterial pathway abundance (PWY.7198..pyrimidine.deoxyribonucleotides.de.novo.biosynthesis.IV)	MR Egger	7	-0.820445786081195	1.78284252921698	0.664699880001703	-4.31481714334647	2.67392557118408	0.440235359960642	0.0133689938721154	14.496765726246
ebi-a-GCST90027610	finngen_R12_E4_LACTONAS	Lactose intolerance, other/unspecified || id:finngen_R12_E4_LACTONAS	Gut bacterial pathway abundance (PWY.7198..pyrimidine.deoxyribonucleotides.de.novo.biosynthesis.IV)	Simple mode	7	-0.863874166595999	0.683857344886414	0.253370776504936	-2.20423456257337	0.476486229381371	0.421525853471844	0.110334947488687	1.61040585226531
ebi-a-GCST90027610	finngen_R12_E4_LACTONAS	Lactose intolerance, other/unspecified || id:finngen_R12_E4_LACTONAS	Gut bacterial pathway abundance (PWY.7198..pyrimidine.deoxyribonucleotides.de.novo.biosynthesis.IV)	Weighted median	7	-0.0414537750826539	0.321182287603835	0.897305272390945	-0.670971058786171	0.588063508620863	0.959393682210162	0.511211919857174	1.80049838767831
ebi-a-GCST90027610	finngen_R12_E4_LACTONAS	Lactose intolerance, other/unspecified || id:finngen_R12_E4_LACTONAS	Gut bacterial pathway abundance (PWY.7198..pyrimidine.deoxyribonucleotides.de.novo.biosynthesis.IV)	Weighted mode	7	0.327153127457053	0.539917836574806	0.566760936599397	-0.731085832229567	1.38539208714367	1.38701385082364	0.481386001767218	3.9963925318022
ebi-a-GCST90027611	finngen_R12_E4_LACTONAS	Lactose intolerance, other/unspecified || id:finngen_R12_E4_LACTONAS	Gut bacterial pathway abundance (PWY.7199..pyrimidine.deoxyribonucleosides.salvage)	Inverse variance weighted	7	-0.0015763856205443	0.274380341742135	0.995415973239468	-0.539361855435129	0.53620908419404	0.998424856222641	0.583120248685018	1.70951393948535
ebi-a-GCST90027611	finngen_R12_E4_LACTONAS	Lactose intolerance, other/unspecified || id:finngen_R12_E4_LACTONAS	Gut bacterial pathway abundance (PWY.7199..pyrimidine.deoxyribonucleosides.salvage)	MR Egger	7	-0.930225786838177	1.24393865896272	0.488234643405262	-3.3683455584051	1.50789398472875	0.394464635393203	0.0344465800811555	4.51720746179435
ebi-a-GCST90027611	finngen_R12_E4_LACTONAS	Lactose intolerance, other/unspecified || id:finngen_R12_E4_LACTONAS	Gut bacterial pathway abundance (PWY.7199..pyrimidine.deoxyribonucleosides.salvage)	Simple mode	7	0.0402997544631649	0.513887159707238	0.940042798824762	-0.966919078563022	1.04751858748935	1.04112280863178	0.380252764153657	2.8505688974172
ebi-a-GCST90027611	finngen_R12_E4_LACTONAS	Lactose intolerance, other/unspecified || id:finngen_R12_E4_LACTONAS	Gut bacterial pathway abundance (PWY.7199..pyrimidine.deoxyribonucleosides.salvage)	Weighted median	7	-0.0425076777325821	0.32801800047142	0.896891237365459	-0.685422958656566	0.600407603191402	0.958383107283491	0.503877065331545	1.82286165321297
ebi-a-GCST90027611	finngen_R12_E4_LACTONAS	Lactose intolerance, other/unspecified || id:finngen_R12_E4_LACTONAS	Gut bacterial pathway abundance (PWY.7199..pyrimidine.deoxyribonucleosides.salvage)	Weighted mode	7	0.0481048780712683	0.490188611492812	0.925021062275133	-0.912664800454644	1.00887455659718	1.04928069608956	0.401453005224519	2.74251273463615
ebi-a-GCST90027612	finngen_R12_E4_LACTONAS	Lactose intolerance, other/unspecified || id:finngen_R12_E4_LACTONAS	Gut bacterial pathway abundance (PWY.7209..superpathway.of.pyrimidine.ribonucleosides.degradation)	Inverse variance weighted	14	-0.0998525819446621	0.121561235338273	0.411408236899332	-0.338112603207677	0.138407439318353	0.904970817241008	0.713114984342469	1.14844337594868
ebi-a-GCST90027612	finngen_R12_E4_LACTONAS	Lactose intolerance, other/unspecified || id:finngen_R12_E4_LACTONAS	Gut bacterial pathway abundance (PWY.7209..superpathway.of.pyrimidine.ribonucleosides.degradation)	MR Egger	14	0.250791889766124	0.418077705206196	0.559750655558498	-0.56864041243802	1.07022419197027	1.28504262598032	0.566294842969695	2.91603317792311
ebi-a-GCST90027612	finngen_R12_E4_LACTONAS	Lactose intolerance, other/unspecified || id:finngen_R12_E4_LACTONAS	Gut bacterial pathway abundance (PWY.7209..superpathway.of.pyrimidine.ribonucleosides.degradation)	Simple mode	14	-0.127307886011622	0.262268080159978	0.635462814679133	-0.64135332312518	0.386737551101935	0.88046254875916	0.526579309657791	1.47217007115465
ebi-a-GCST90027612	finngen_R12_E4_LACTONAS	Lactose intolerance, other/unspecified || id:finngen_R12_E4_LACTONAS	Gut bacterial pathway abundance (PWY.7209..superpathway.of.pyrimidine.ribonucleosides.degradation)	Weighted median	14	-0.0494687096178187	0.162166844880396	0.760329416599042	-0.367315725583395	0.268378306347758	0.951734937820491	0.692590941841943	1.30784181129947
ebi-a-GCST90027612	finngen_R12_E4_LACTONAS	Lactose intolerance, other/unspecified || id:finngen_R12_E4_LACTONAS	Gut bacterial pathway abundance (PWY.7209..superpathway.of.pyrimidine.ribonucleosides.degradation)	Weighted mode	14	-0.0775279597308507	0.232263908677821	0.743859077697051	-0.53276522073938	0.377709301277679	0.925401150067834	0.586979595304058	1.4589387695892
ebi-a-GCST90027613	finngen_R12_E4_LACTONAS	Lactose intolerance, other/unspecified || id:finngen_R12_E4_LACTONAS	Gut bacterial pathway abundance (PWY.7211..superpathway.of.pyrimidine.deoxyribonucleotides.de.novo.biosynthesis)	Inverse variance weighted	14	0.0676478126012003	0.153786925038547	0.660023927719186	-0.233774560474352	0.369070185676753	1.06998840567912	0.791540240239169	1.44638911591129
ebi-a-GCST90027613	finngen_R12_E4_LACTONAS	Lactose intolerance, other/unspecified || id:finngen_R12_E4_LACTONAS	Gut bacterial pathway abundance (PWY.7211..superpathway.of.pyrimidine.deoxyribonucleotides.de.novo.biosynthesis)	MR Egger	14	0.150447850173034	0.664536029231348	0.824704436191042	-1.15204276712041	1.45293846746648	1.16235468692674	0.315990614394227	4.2756599616436
ebi-a-GCST90027613	finngen_R12_E4_LACTONAS	Lactose intolerance, other/unspecified || id:finngen_R12_E4_LACTONAS	Gut bacterial pathway abundance (PWY.7211..superpathway.of.pyrimidine.deoxyribonucleotides.de.novo.biosynthesis)	Simple mode	14	-0.0170505258961811	0.339021023830725	0.960653106592225	-0.681531732604402	0.64743068081204	0.983094011674065	0.505841584610715	1.91062551042178
ebi-a-GCST90027613	finngen_R12_E4_LACTONAS	Lactose intolerance, other/unspecified || id:finngen_R12_E4_LACTONAS	Gut bacterial pathway abundance (PWY.7211..superpathway.of.pyrimidine.deoxyribonucleotides.de.novo.biosynthesis)	Weighted median	14	0.0165597272898559	0.198448678335283	0.933496997945951	-0.372399682247298	0.40551913682701	1.01669759956486	0.689078774924808	1.50008104526763
ebi-a-GCST90027613	finngen_R12_E4_LACTONAS	Lactose intolerance, other/unspecified || id:finngen_R12_E4_LACTONAS	Gut bacterial pathway abundance (PWY.7211..superpathway.of.pyrimidine.deoxyribonucleotides.de.novo.biosynthesis)	Weighted mode	14	-0.00254550945829735	0.302237930469041	0.99340800844113	-0.594931853177617	0.589840834261023	0.997457727603664	0.551600154384794	1.80370130509828
ebi-a-GCST90027614	finngen_R12_E4_LACTONAS	Lactose intolerance, other/unspecified || id:finngen_R12_E4_LACTONAS	Gut bacterial pathway abundance (PWY.7219..adenosine.ribonucleotides.de.novo.biosynthesis)	Inverse variance weighted	13	0.0101897111213141	0.172382346096968	0.95286361285479	-0.327679687228744	0.348059109471372	1.01024180301111	0.720593798139121	1.4163159649538
ebi-a-GCST90027614	finngen_R12_E4_LACTONAS	Lactose intolerance, other/unspecified || id:finngen_R12_E4_LACTONAS	Gut bacterial pathway abundance (PWY.7219..adenosine.ribonucleotides.de.novo.biosynthesis)	MR Egger	13	0.694000516520831	0.608830449728315	0.278544359915493	-0.499307164946668	1.88730819798833	2.00170740031121	0.606951031021777	6.60157461091269
ebi-a-GCST90027614	finngen_R12_E4_LACTONAS	Lactose intolerance, other/unspecified || id:finngen_R12_E4_LACTONAS	Gut bacterial pathway abundance (PWY.7219..adenosine.ribonucleotides.de.novo.biosynthesis)	Simple mode	13	0.426141828969854	0.422501822459398	0.33306478999496	-0.401961743050566	1.25424540099027	1.53133794781583	0.669006339342471	3.50519236144394
ebi-a-GCST90027614	finngen_R12_E4_LACTONAS	Lactose intolerance, other/unspecified || id:finngen_R12_E4_LACTONAS	Gut bacterial pathway abundance (PWY.7219..adenosine.ribonucleotides.de.novo.biosynthesis)	Weighted median	13	0.10331569404583	0.237942291975472	0.664139701089573	-0.363051198226094	0.569682586317755	1.10884140845716	0.695550821619245	1.76770586834605
ebi-a-GCST90027614	finngen_R12_E4_LACTONAS	Lactose intolerance, other/unspecified || id:finngen_R12_E4_LACTONAS	Gut bacterial pathway abundance (PWY.7219..adenosine.ribonucleotides.de.novo.biosynthesis)	Weighted mode	13	0.458202762124816	0.443830251053203	0.322251557048753	-0.411704529939462	1.32811005418909	1.58122958402976	0.662520001960212	3.77390416895079
ebi-a-GCST90027615	finngen_R12_E4_LACTONAS	Lactose intolerance, other/unspecified || id:finngen_R12_E4_LACTONAS	Gut bacterial pathway abundance (PWY.7221..guanosine.ribonucleotides.de.novo.biosynthesis)	Inverse variance weighted	15	-0.0767072102934106	0.185269435494311	0.678851717636169	-0.43983530386226	0.286420883275438	0.92616098431527	0.644142500129423	1.33165280771799
ebi-a-GCST90027615	finngen_R12_E4_LACTONAS	Lactose intolerance, other/unspecified || id:finngen_R12_E4_LACTONAS	Gut bacterial pathway abundance (PWY.7221..guanosine.ribonucleotides.de.novo.biosynthesis)	MR Egger	15	0.675286120797044	0.730773731420781	0.372284564391352	-0.757030392787687	2.10760263438177	1.96459500705091	0.469057276721073	8.22849091844386
ebi-a-GCST90027615	finngen_R12_E4_LACTONAS	Lactose intolerance, other/unspecified || id:finngen_R12_E4_LACTONAS	Gut bacterial pathway abundance (PWY.7221..guanosine.ribonucleotides.de.novo.biosynthesis)	Simple mode	15	-0.239967666625089	0.393858611632622	0.552102913443945	-1.01193054542503	0.53199521217485	0.786653295811294	0.36351651657334	1.7023254229108
ebi-a-GCST90027615	finngen_R12_E4_LACTONAS	Lactose intolerance, other/unspecified || id:finngen_R12_E4_LACTONAS	Gut bacterial pathway abundance (PWY.7221..guanosine.ribonucleotides.de.novo.biosynthesis)	Weighted median	15	-0.115285398239413	0.214665561734136	0.59123546351534	-0.53602989923832	0.305459102759494	0.891111785877082	0.585066420289857	1.35724797628214
ebi-a-GCST90027615	finngen_R12_E4_LACTONAS	Lactose intolerance, other/unspecified || id:finngen_R12_E4_LACTONAS	Gut bacterial pathway abundance (PWY.7221..guanosine.ribonucleotides.de.novo.biosynthesis)	Weighted mode	15	-0.230637236581715	0.429109837576602	0.599377044748187	-1.07169251823185	0.610418045068424	0.794027457910469	0.342428460266417	1.84120094289252
ebi-a-GCST90027616	finngen_R12_E4_LACTONAS	Lactose intolerance, other/unspecified || id:finngen_R12_E4_LACTONAS	Gut bacterial pathway abundance (PWY.7234..inosine.5..phosphate.biosynthesis.III)	Inverse variance weighted	10	-0.136244537065758	0.169166428466982	0.420596068114403	-0.467810736861043	0.195321662729527	0.872629216207661	0.626372061582302	1.21570196961785
ebi-a-GCST90027616	finngen_R12_E4_LACTONAS	Lactose intolerance, other/unspecified || id:finngen_R12_E4_LACTONAS	Gut bacterial pathway abundance (PWY.7234..inosine.5..phosphate.biosynthesis.III)	MR Egger	10	-0.296676516431237	0.494967883015024	0.565500060232096	-1.26681356714069	0.67346053427821	0.743284413771663	0.281727900092933	1.96101174066765
ebi-a-GCST90027616	finngen_R12_E4_LACTONAS	Lactose intolerance, other/unspecified || id:finngen_R12_E4_LACTONAS	Gut bacterial pathway abundance (PWY.7234..inosine.5..phosphate.biosynthesis.III)	Simple mode	10	-0.20650350409305	0.337944588935319	0.556278006504222	-0.868874898406275	0.455867890220175	0.813423411140645	0.419423177568528	1.57754192228344
ebi-a-GCST90027616	finngen_R12_E4_LACTONAS	Lactose intolerance, other/unspecified || id:finngen_R12_E4_LACTONAS	Gut bacterial pathway abundance (PWY.7234..inosine.5..phosphate.biosynthesis.III)	Weighted median	10	-0.197000956403388	0.2155839959875	0.360821212987918	-0.619545588538888	0.225543675732113	0.82118984792353	0.538188941260986	1.25300375877782
ebi-a-GCST90027616	finngen_R12_E4_LACTONAS	Lactose intolerance, other/unspecified || id:finngen_R12_E4_LACTONAS	Gut bacterial pathway abundance (PWY.7234..inosine.5..phosphate.biosynthesis.III)	Weighted mode	10	-0.21939245952646	0.304499445112403	0.489505522200669	-0.81621137194677	0.377426452893851	0.803006508750038	0.442103451135891	1.45852616947051
ebi-a-GCST90027617	finngen_R12_E4_LACTONAS	Lactose intolerance, other/unspecified || id:finngen_R12_E4_LACTONAS	Gut bacterial pathway abundance (PWY.7237..myo...chiro..and.scillo.inositol.degradation)	Inverse variance weighted	9	-0.0168833913194585	0.192941926180118	0.930270078012451	-0.395049566632489	0.361282783993572	0.983258334407207	0.673646648025499	1.43516924639197
ebi-a-GCST90027617	finngen_R12_E4_LACTONAS	Lactose intolerance, other/unspecified || id:finngen_R12_E4_LACTONAS	Gut bacterial pathway abundance (PWY.7237..myo...chiro..and.scillo.inositol.degradation)	MR Egger	9	0.119931820641449	0.686587954256287	0.866277529690874	-1.22578056970087	1.46564421098377	1.12741998218775	0.293528491431658	4.33033198936386
ebi-a-GCST90027617	finngen_R12_E4_LACTONAS	Lactose intolerance, other/unspecified || id:finngen_R12_E4_LACTONAS	Gut bacterial pathway abundance (PWY.7237..myo...chiro..and.scillo.inositol.degradation)	Simple mode	9	0.056450441405433	0.378501632299648	0.885132836187129	-0.685412757901877	0.798313640712743	1.05807417683171	0.503882205284098	2.22179102960561
ebi-a-GCST90027617	finngen_R12_E4_LACTONAS	Lactose intolerance, other/unspecified || id:finngen_R12_E4_LACTONAS	Gut bacterial pathway abundance (PWY.7237..myo...chiro..and.scillo.inositol.degradation)	Weighted median	9	0.0616732129255292	0.252639614692565	0.807141469334414	-0.433500431871897	0.556846857722956	1.06361471239002	0.648236012660648	1.74516107454329
ebi-a-GCST90027617	finngen_R12_E4_LACTONAS	Lactose intolerance, other/unspecified || id:finngen_R12_E4_LACTONAS	Gut bacterial pathway abundance (PWY.7237..myo...chiro..and.scillo.inositol.degradation)	Weighted mode	9	0.156252353722178	0.361497388988802	0.676984011390414	-0.552282528695873	0.86478723614023	1.16912119795276	0.575634407675522	2.3745008242679
ebi-a-GCST90027618	finngen_R12_E4_LACTONAS	Lactose intolerance, other/unspecified || id:finngen_R12_E4_LACTONAS	Gut bacterial pathway abundance (PWY.724..superpathway.of.L.lysine..L.threonine.and.L.methionine.biosynthesis.II)	Inverse variance weighted	12	-0.176702424179057	0.250687562693755	0.48089044145376	-0.668050047058817	0.314645198700703	0.838029124627096	0.512707358904442	1.36977322740973
ebi-a-GCST90027618	finngen_R12_E4_LACTONAS	Lactose intolerance, other/unspecified || id:finngen_R12_E4_LACTONAS	Gut bacterial pathway abundance (PWY.724..superpathway.of.L.lysine..L.threonine.and.L.methionine.biosynthesis.II)	MR Egger	12	-0.285383214632847	1.11645690992475	0.803428929686297	-2.47363875808536	1.90287232881966	0.751726126663911	0.0842776344588537	6.70512613622322
ebi-a-GCST90027618	finngen_R12_E4_LACTONAS	Lactose intolerance, other/unspecified || id:finngen_R12_E4_LACTONAS	Gut bacterial pathway abundance (PWY.724..superpathway.of.L.lysine..L.threonine.and.L.methionine.biosynthesis.II)	Simple mode	12	0.0343918286690901	0.453115620896278	0.940860888669935	-0.853714788287615	0.922498445625795	1.03499006606774	0.425830121405879	2.51556755384595
ebi-a-GCST90027618	finngen_R12_E4_LACTONAS	Lactose intolerance, other/unspecified || id:finngen_R12_E4_LACTONAS	Gut bacterial pathway abundance (PWY.724..superpathway.of.L.lysine..L.threonine.and.L.methionine.biosynthesis.II)	Weighted median	12	0.0150467390536432	0.260430620103553	0.953926750989435	-0.49539727634932	0.525490754456607	1.01516051114849	0.609328787289068	1.69128865219095
ebi-a-GCST90027618	finngen_R12_E4_LACTONAS	Lactose intolerance, other/unspecified || id:finngen_R12_E4_LACTONAS	Gut bacterial pathway abundance (PWY.724..superpathway.of.L.lysine..L.threonine.and.L.methionine.biosynthesis.II)	Weighted mode	12	0.0248569689534852	0.443806564137397	0.956339367810062	-0.845003896755813	0.894717834662783	1.02516847911712	0.429555684333868	2.44664533354994
ebi-a-GCST90027619	finngen_R12_E4_LACTONAS	Lactose intolerance, other/unspecified || id:finngen_R12_E4_LACTONAS	Gut bacterial pathway abundance (PWY.7254..TCA.cycle.VII..acetate.producers.)	Inverse variance weighted	10	-0.198552053159345	0.133242515278798	0.136183381248301	-0.45970738310579	0.0626032767870997	0.819917090354636	0.631468396795996	1.06460440216266
ebi-a-GCST90027619	finngen_R12_E4_LACTONAS	Lactose intolerance, other/unspecified || id:finngen_R12_E4_LACTONAS	Gut bacterial pathway abundance (PWY.7254..TCA.cycle.VII..acetate.producers.)	MR Egger	10	-0.488493412011411	0.693612973252257	0.501245576575398	-1.84797483958583	0.870988015563014	0.613550065372633	0.15755591945266	2.38927032399992
ebi-a-GCST90027619	finngen_R12_E4_LACTONAS	Lactose intolerance, other/unspecified || id:finngen_R12_E4_LACTONAS	Gut bacterial pathway abundance (PWY.7254..TCA.cycle.VII..acetate.producers.)	Simple mode	10	-0.212074686307104	0.278390354705888	0.465679099218187	-0.757719781530644	0.333570408916436	0.808904281236825	0.46873402535043	1.39594332993873
ebi-a-GCST90027619	finngen_R12_E4_LACTONAS	Lactose intolerance, other/unspecified || id:finngen_R12_E4_LACTONAS	Gut bacterial pathway abundance (PWY.7254..TCA.cycle.VII..acetate.producers.)	Weighted median	10	-0.224310055415529	0.17209116282052	0.192425479853101	-0.561608734543747	0.112988623712689	0.799067340800094	0.570290878852085	1.11961919576649
ebi-a-GCST90027619	finngen_R12_E4_LACTONAS	Lactose intolerance, other/unspecified || id:finngen_R12_E4_LACTONAS	Gut bacterial pathway abundance (PWY.7254..TCA.cycle.VII..acetate.producers.)	Weighted mode	10	-0.21606290953886	0.251513950810893	0.412608298134454	-0.70903025312821	0.276904434050491	0.805684615031556	0.492121199131544	1.31904030967183
ebi-a-GCST90027620	finngen_R12_E4_LACTONAS	Lactose intolerance, other/unspecified || id:finngen_R12_E4_LACTONAS	Gut bacterial pathway abundance (PWY.7315..dTDP.N.acetylthomosamine.biosynthesis)	Inverse variance weighted	8	0.053492754561644	0.163140820381086	0.742992466750031	-0.266263253385285	0.373248762508573	1.05494934816943	0.766237386361774	1.45244560890905
ebi-a-GCST90027620	finngen_R12_E4_LACTONAS	Lactose intolerance, other/unspecified || id:finngen_R12_E4_LACTONAS	Gut bacterial pathway abundance (PWY.7315..dTDP.N.acetylthomosamine.biosynthesis)	MR Egger	8	0.159404406242248	0.859800663576715	0.859026236279764	-1.52580489436811	1.84461370685261	1.17281214334196	0.217445965376708	6.32565576090335
ebi-a-GCST90027620	finngen_R12_E4_LACTONAS	Lactose intolerance, other/unspecified || id:finngen_R12_E4_LACTONAS	Gut bacterial pathway abundance (PWY.7315..dTDP.N.acetylthomosamine.biosynthesis)	Simple mode	8	-0.179886019947547	0.235846349749738	0.470543671922407	-0.642144865457033	0.282372825561939	0.835365420979674	0.526162664760909	1.32627309633542
ebi-a-GCST90027620	finngen_R12_E4_LACTONAS	Lactose intolerance, other/unspecified || id:finngen_R12_E4_LACTONAS	Gut bacterial pathway abundance (PWY.7315..dTDP.N.acetylthomosamine.biosynthesis)	Weighted median	8	-0.130937253634904	0.190541696542409	0.49196662548114	-0.504398978858026	0.242524471588218	0.87727281834467	0.603868404060089	1.27446243690176
ebi-a-GCST90027620	finngen_R12_E4_LACTONAS	Lactose intolerance, other/unspecified || id:finngen_R12_E4_LACTONAS	Gut bacterial pathway abundance (PWY.7315..dTDP.N.acetylthomosamine.biosynthesis)	Weighted mode	8	-0.179886019947547	0.227750643452735	0.455540531180866	-0.626277281114907	0.266505241219813	0.835365420979674	0.534578185644305	1.30539443117657
ebi-a-GCST90027621	finngen_R12_E4_LACTONAS	Lactose intolerance, other/unspecified || id:finngen_R12_E4_LACTONAS	Gut bacterial pathway abundance (PWY.7323..superpathway.of.GDP.mannose.derived.O.antigen.building.blocks.biosynthesis)	Inverse variance weighted	10	-0.156537576196889	0.200212714003007	0.43429901662849	-0.548954495642783	0.235879343249005	0.855099385716338	0.57755332935702	1.26602154690457
ebi-a-GCST90027621	finngen_R12_E4_LACTONAS	Lactose intolerance, other/unspecified || id:finngen_R12_E4_LACTONAS	Gut bacterial pathway abundance (PWY.7323..superpathway.of.GDP.mannose.derived.O.antigen.building.blocks.biosynthesis)	MR Egger	10	0.840275514667905	0.700697428706086	0.264761462478962	-0.533091445596025	2.21364247493183	2.3170052577833	0.586788139200294	9.1489807069242
ebi-a-GCST90027621	finngen_R12_E4_LACTONAS	Lactose intolerance, other/unspecified || id:finngen_R12_E4_LACTONAS	Gut bacterial pathway abundance (PWY.7323..superpathway.of.GDP.mannose.derived.O.antigen.building.blocks.biosynthesis)	Simple mode	10	0.197185918617935	0.424895697108904	0.653610390789538	-0.635609647715518	1.02998148495139	1.21797046304237	0.529612512818385	2.80101397330909
ebi-a-GCST90027621	finngen_R12_E4_LACTONAS	Lactose intolerance, other/unspecified || id:finngen_R12_E4_LACTONAS	Gut bacterial pathway abundance (PWY.7323..superpathway.of.GDP.mannose.derived.O.antigen.building.blocks.biosynthesis)	Weighted median	10	0.130132223576449	0.240626170107791	0.588640885627709	-0.341495069834823	0.60175951698772	1.13897897324198	0.710706971513983	1.82532767157726
ebi-a-GCST90027621	finngen_R12_E4_LACTONAS	Lactose intolerance, other/unspecified || id:finngen_R12_E4_LACTONAS	Gut bacterial pathway abundance (PWY.7323..superpathway.of.GDP.mannose.derived.O.antigen.building.blocks.biosynthesis)	Weighted mode	10	0.205432310351367	0.364395520800613	0.586686848309577	-0.508782910417834	0.919647531120568	1.22805585147931	0.601226880665035	2.50840609901606
ebi-a-GCST90027622	finngen_R12_E4_LACTONAS	Lactose intolerance, other/unspecified || id:finngen_R12_E4_LACTONAS	Gut bacterial pathway abundance (PWY.7328..superpathway.of.UDP.glucose.derived.O.antigen.building.blocks.biosynthesis)	Inverse variance weighted	9	0.167222316242738	0.177346323384276	0.345724936396991	-0.180376477590443	0.514821110075918	1.18201701768244	0.834955810080953	1.67333913151097
ebi-a-GCST90027622	finngen_R12_E4_LACTONAS	Lactose intolerance, other/unspecified || id:finngen_R12_E4_LACTONAS	Gut bacterial pathway abundance (PWY.7328..superpathway.of.UDP.glucose.derived.O.antigen.building.blocks.biosynthesis)	MR Egger	9	-0.462229523421687	0.783100711692734	0.573572271219648	-1.99710691833945	1.07264787149607	0.629877751652544	0.135727386182001	2.92310927947035
ebi-a-GCST90027622	finngen_R12_E4_LACTONAS	Lactose intolerance, other/unspecified || id:finngen_R12_E4_LACTONAS	Gut bacterial pathway abundance (PWY.7328..superpathway.of.UDP.glucose.derived.O.antigen.building.blocks.biosynthesis)	Simple mode	9	0.43406276036289	0.35589209625228	0.257332956042752	-0.263485748291578	1.13161126901736	1.54351573668446	0.768368572926058	3.10064845614377
ebi-a-GCST90027622	finngen_R12_E4_LACTONAS	Lactose intolerance, other/unspecified || id:finngen_R12_E4_LACTONAS	Gut bacterial pathway abundance (PWY.7328..superpathway.of.UDP.glucose.derived.O.antigen.building.blocks.biosynthesis)	Weighted median	9	0.194494110574322	0.234503172555918	0.406884905752299	-0.265132107635278	0.654120328783922	1.21469632900023	0.767104602906542	1.9234497695569
ebi-a-GCST90027622	finngen_R12_E4_LACTONAS	Lactose intolerance, other/unspecified || id:finngen_R12_E4_LACTONAS	Gut bacterial pathway abundance (PWY.7328..superpathway.of.UDP.glucose.derived.O.antigen.building.blocks.biosynthesis)	Weighted mode	9	0.384302485535365	0.344116566349742	0.296504284181164	-0.290165984510129	1.05877095558086	1.4685896016145	0.748139377723935	2.88282569022331
ebi-a-GCST90027623	finngen_R12_E4_LACTONAS	Lactose intolerance, other/unspecified || id:finngen_R12_E4_LACTONAS	Gut bacterial pathway abundance (PWY.7371..1.4.dihydroxy.6.naphthoate.biosynthesis.II)	Inverse variance weighted	9	-0.0842781499833528	0.174216830052284	0.628560213715658	-0.42574313688583	0.257186836919124	0.919175551870259	0.653284125165944	1.29328673789736
ebi-a-GCST90027623	finngen_R12_E4_LACTONAS	Lactose intolerance, other/unspecified || id:finngen_R12_E4_LACTONAS	Gut bacterial pathway abundance (PWY.7371..1.4.dihydroxy.6.naphthoate.biosynthesis.II)	MR Egger	9	-0.0860343855126058	0.729106191187493	0.909382425289904	-1.51508252024009	1.34301374921488	0.917562679814605	0.219790046971955	3.83057050575174
ebi-a-GCST90027623	finngen_R12_E4_LACTONAS	Lactose intolerance, other/unspecified || id:finngen_R12_E4_LACTONAS	Gut bacterial pathway abundance (PWY.7371..1.4.dihydroxy.6.naphthoate.biosynthesis.II)	Simple mode	9	0.226709260600195	0.379444649015616	0.566712331650703	-0.517002251470411	0.970420772670802	1.25446509248749	0.596305445068344	2.63905466784606
ebi-a-GCST90027623	finngen_R12_E4_LACTONAS	Lactose intolerance, other/unspecified || id:finngen_R12_E4_LACTONAS	Gut bacterial pathway abundance (PWY.7371..1.4.dihydroxy.6.naphthoate.biosynthesis.II)	Weighted median	9	-0.0541526815127562	0.242888603032334	0.823572282436009	-0.530214343456131	0.421908980430619	0.947287462177082	0.588478819575066	1.52486972538088
ebi-a-GCST90027623	finngen_R12_E4_LACTONAS	Lactose intolerance, other/unspecified || id:finngen_R12_E4_LACTONAS	Gut bacterial pathway abundance (PWY.7371..1.4.dihydroxy.6.naphthoate.biosynthesis.II)	Weighted mode	9	0.165700630521104	0.374902538652577	0.670205491591711	-0.569108345237947	0.900509606280154	1.18021972706645	0.566029917026844	2.46085685978104
ebi-a-GCST90027624	finngen_R12_E4_LACTONAS	Lactose intolerance, other/unspecified || id:finngen_R12_E4_LACTONAS	Gut bacterial pathway abundance (PWY.7392..taxadiene.biosynthesis..engineered.)	Inverse variance weighted	10	-0.0979646154329266	0.103978901594659	0.346111450787669	-0.301763262558459	0.105834031692605	0.906680985700467	0.739513114611042	1.11163736462355
ebi-a-GCST90027624	finngen_R12_E4_LACTONAS	Lactose intolerance, other/unspecified || id:finngen_R12_E4_LACTONAS	Gut bacterial pathway abundance (PWY.7392..taxadiene.biosynthesis..engineered.)	MR Egger	10	0.471274982743007	0.454852594297975	0.330453874712709	-0.420236102081024	1.36278606756704	1.60203545921556	0.656891708005399	3.90706349510341
ebi-a-GCST90027624	finngen_R12_E4_LACTONAS	Lactose intolerance, other/unspecified || id:finngen_R12_E4_LACTONAS	Gut bacterial pathway abundance (PWY.7392..taxadiene.biosynthesis..engineered.)	Simple mode	10	-0.237905348769499	0.208742745143032	0.283831824118857	-0.647041129249841	0.171230431710843	0.788277298979175	0.523592730229182	1.18676418561793
ebi-a-GCST90027624	finngen_R12_E4_LACTONAS	Lactose intolerance, other/unspecified || id:finngen_R12_E4_LACTONAS	Gut bacterial pathway abundance (PWY.7392..taxadiene.biosynthesis..engineered.)	Weighted median	10	-0.172291653996596	0.132944962860577	0.194988488810456	-0.432863781203326	0.0882804732101347	0.841733642384353	0.648648843952215	1.09229443839697
ebi-a-GCST90027624	finngen_R12_E4_LACTONAS	Lactose intolerance, other/unspecified || id:finngen_R12_E4_LACTONAS	Gut bacterial pathway abundance (PWY.7392..taxadiene.biosynthesis..engineered.)	Weighted mode	10	-0.218417573988476	0.202992934456805	0.309929986479236	-0.616283725523813	0.179448577546862	0.803789729895778	0.539947306077141	1.19655737257003
ebi-a-GCST90027625	finngen_R12_E4_LACTONAS	Lactose intolerance, other/unspecified || id:finngen_R12_E4_LACTONAS	Gut bacterial pathway abundance (PWY.7400..L.arginine.biosynthesis.IV..archaebacteria.)	Inverse variance weighted	8	-0.276594078184143	0.243849512898583	0.256676337297432	-0.754539123465365	0.201350967097079	0.758362270430221	0.470227281518381	1.2230539481993
ebi-a-GCST90027625	finngen_R12_E4_LACTONAS	Lactose intolerance, other/unspecified || id:finngen_R12_E4_LACTONAS	Gut bacterial pathway abundance (PWY.7400..L.arginine.biosynthesis.IV..archaebacteria.)	MR Egger	8	-1.65395925955674	1.32915457661369	0.259767307185226	-4.25910222971958	0.951183710606099	0.191291036461923	0.0141349866864901	2.58877220348929
ebi-a-GCST90027625	finngen_R12_E4_LACTONAS	Lactose intolerance, other/unspecified || id:finngen_R12_E4_LACTONAS	Gut bacterial pathway abundance (PWY.7400..L.arginine.biosynthesis.IV..archaebacteria.)	Simple mode	8	-0.181857795214547	0.456269756723207	0.702084255759669	-1.07614651839203	0.712430927962938	0.833719890944529	0.340906675380382	2.03894175959148
ebi-a-GCST90027625	finngen_R12_E4_LACTONAS	Lactose intolerance, other/unspecified || id:finngen_R12_E4_LACTONAS	Gut bacterial pathway abundance (PWY.7400..L.arginine.biosynthesis.IV..archaebacteria.)	Weighted median	8	-0.322801329238637	0.282685646393058	0.253491780408893	-0.876865196169031	0.231262537691758	0.724117701093366	0.416085214908236	1.26019004340825
ebi-a-GCST90027625	finngen_R12_E4_LACTONAS	Lactose intolerance, other/unspecified || id:finngen_R12_E4_LACTONAS	Gut bacterial pathway abundance (PWY.7400..L.arginine.biosynthesis.IV..archaebacteria.)	Weighted mode	8	-0.211544691859835	0.422113023056757	0.63163350428147	-1.03888621705108	0.615796833331409	0.809333109642552	0.353848573070646	1.8511310549581
ebi-a-GCST90027626	finngen_R12_E4_LACTONAS	Lactose intolerance, other/unspecified || id:finngen_R12_E4_LACTONAS	Gut bacterial pathway abundance (PWY.7446..sulfoglycolysis)	Inverse variance weighted	10	0.075901259123923	0.0834749803306895	0.363207851308693	-0.0877097023242284	0.239512220572074	1.0788560417071	0.916026758567975	1.2706292123469
ebi-a-GCST90027626	finngen_R12_E4_LACTONAS	Lactose intolerance, other/unspecified || id:finngen_R12_E4_LACTONAS	Gut bacterial pathway abundance (PWY.7446..sulfoglycolysis)	MR Egger	10	0.748782599793618	0.371915125039909	0.0788717652295372	0.0198289547153961	1.47773624487184	2.1144243484831	1.0200268543211	4.38301237513381
ebi-a-GCST90027626	finngen_R12_E4_LACTONAS	Lactose intolerance, other/unspecified || id:finngen_R12_E4_LACTONAS	Gut bacterial pathway abundance (PWY.7446..sulfoglycolysis)	Simple mode	10	-0.0730030240522142	0.207392458467141	0.732936601548217	-0.479492242647811	0.333486194543382	0.929598018868595	0.619097663402848	1.3958257763963
ebi-a-GCST90027626	finngen_R12_E4_LACTONAS	Lactose intolerance, other/unspecified || id:finngen_R12_E4_LACTONAS	Gut bacterial pathway abundance (PWY.7446..sulfoglycolysis)	Weighted median	10	-0.00676326682331103	0.117748059919433	0.954195929658053	-0.2375494642654	0.224022930618778	0.993259552592171	0.788557884579887	1.25109970758989
ebi-a-GCST90027626	finngen_R12_E4_LACTONAS	Lactose intolerance, other/unspecified || id:finngen_R12_E4_LACTONAS	Gut bacterial pathway abundance (PWY.7446..sulfoglycolysis)	Weighted mode	10	-0.0829204673396276	0.194090132528906	0.679253442711245	-0.463337127096284	0.297496192417029	0.920424348106232	0.629180482960233	1.34648324849633
ebi-a-GCST90027627	finngen_R12_E4_LACTONAS	Lactose intolerance, other/unspecified || id:finngen_R12_E4_LACTONAS	Gut bacterial pathway abundance (PWY.7456..mannan.degradation)	Inverse variance weighted	7	-0.0857985427877827	0.200239443730916	0.668301888052148	-0.478267852500379	0.306670766924813	0.917779105817455	0.619856144725991	1.35889350172924
ebi-a-GCST90027627	finngen_R12_E4_LACTONAS	Lactose intolerance, other/unspecified || id:finngen_R12_E4_LACTONAS	Gut bacterial pathway abundance (PWY.7456..mannan.degradation)	MR Egger	7	-0.276878886454586	1.00326132528626	0.793607570469267	-2.24327108401565	1.68951331110647	0.758146313338252	0.106110838599238	5.4168437458048
ebi-a-GCST90027627	finngen_R12_E4_LACTONAS	Lactose intolerance, other/unspecified || id:finngen_R12_E4_LACTONAS	Gut bacterial pathway abundance (PWY.7456..mannan.degradation)	Simple mode	7	0.0188208192812374	0.365375061791045	0.960590467958405	-0.697314301829211	0.734955940391686	1.01899904727687	0.497920774566425	2.08539010900948
ebi-a-GCST90027627	finngen_R12_E4_LACTONAS	Lactose intolerance, other/unspecified || id:finngen_R12_E4_LACTONAS	Gut bacterial pathway abundance (PWY.7456..mannan.degradation)	Weighted median	7	0.037553918621479	0.258555731288428	0.884517463915704	-0.46921531470384	0.544323151946798	1.03826797755069	0.625492890839668	1.72344147950281
ebi-a-GCST90027627	finngen_R12_E4_LACTONAS	Lactose intolerance, other/unspecified || id:finngen_R12_E4_LACTONAS	Gut bacterial pathway abundance (PWY.7456..mannan.degradation)	Weighted mode	7	-0.0100309910099534	0.3064935398676	0.974952884297798	-0.610758329150449	0.590696347130542	0.990019151580354	0.542938986462592	1.80524505503237
ebi-a-GCST90027628	finngen_R12_E4_LACTONAS	Lactose intolerance, other/unspecified || id:finngen_R12_E4_LACTONAS	Gut bacterial pathway abundance (PWY.841..superpathway.of.purine.nucleotides.de.novo.biosynthesis.I)	Inverse variance weighted	10	0.29240267532438	0.180683147485675	0.105594220040051	-0.0617362937475435	0.646541644396304	1.33964234996192	0.940130772467978	1.90892764960805
ebi-a-GCST90027628	finngen_R12_E4_LACTONAS	Lactose intolerance, other/unspecified || id:finngen_R12_E4_LACTONAS	Gut bacterial pathway abundance (PWY.841..superpathway.of.purine.nucleotides.de.novo.biosynthesis.I)	MR Egger	10	0.00374087946757161	0.8030466845906	0.996397249202282	-1.57023062233	1.57771238126515	1.00374788529042	0.207997208024508	4.8438622171615
ebi-a-GCST90027628	finngen_R12_E4_LACTONAS	Lactose intolerance, other/unspecified || id:finngen_R12_E4_LACTONAS	Gut bacterial pathway abundance (PWY.841..superpathway.of.purine.nucleotides.de.novo.biosynthesis.I)	Simple mode	10	0.261927381469021	0.354607311880587	0.478943818819225	-0.433102949816929	0.956957712754972	1.29943217614731	0.648493726057897	2.6037630166004
ebi-a-GCST90027628	finngen_R12_E4_LACTONAS	Lactose intolerance, other/unspecified || id:finngen_R12_E4_LACTONAS	Gut bacterial pathway abundance (PWY.841..superpathway.of.purine.nucleotides.de.novo.biosynthesis.I)	Weighted median	10	0.281030914281889	0.228040606498759	0.21781006371196	-0.165928674455679	0.727990503019456	1.32449454910021	0.847106652377773	2.07091492632244
ebi-a-GCST90027628	finngen_R12_E4_LACTONAS	Lactose intolerance, other/unspecified || id:finngen_R12_E4_LACTONAS	Gut bacterial pathway abundance (PWY.841..superpathway.of.purine.nucleotides.de.novo.biosynthesis.I)	Weighted mode	10	0.258545189730749	0.342832968543982	0.470033631433451	-0.413407428615456	0.930497808076955	1.29504467125058	0.661392757589932	2.53577119085172
ebi-a-GCST90027629	finngen_R12_E4_LACTONAS	Lactose intolerance, other/unspecified || id:finngen_R12_E4_LACTONAS	Gut bacterial pathway abundance (PWY_ARG.POLYAMINE.SYN..superpathway.of.arginine.and.polyamine.biosynthesis)	Inverse variance weighted	7	0.141259134324208	0.203999028023244	0.488654752645119	-0.258578960601351	0.541097229249766	1.15172306029554	0.772148059366936	1.7178907484454
ebi-a-GCST90027629	finngen_R12_E4_LACTONAS	Lactose intolerance, other/unspecified || id:finngen_R12_E4_LACTONAS	Gut bacterial pathway abundance (PWY_ARG.POLYAMINE.SYN..superpathway.of.arginine.and.polyamine.biosynthesis)	MR Egger	7	0.177472387480317	0.758228704204636	0.824218954171369	-1.30865587276077	1.6636006477214	1.19419508271197	0.270182972720391	5.27828190360947
ebi-a-GCST90027629	finngen_R12_E4_LACTONAS	Lactose intolerance, other/unspecified || id:finngen_R12_E4_LACTONAS	Gut bacterial pathway abundance (PWY_ARG.POLYAMINE.SYN..superpathway.of.arginine.and.polyamine.biosynthesis)	Simple mode	7	0.388008949764281	0.364932191839566	0.328582936412093	-0.327258146241269	1.10327604576983	1.47404297656629	0.720897621992961	3.01402394802964
ebi-a-GCST90027629	finngen_R12_E4_LACTONAS	Lactose intolerance, other/unspecified || id:finngen_R12_E4_LACTONAS	Gut bacterial pathway abundance (PWY_ARG.POLYAMINE.SYN..superpathway.of.arginine.and.polyamine.biosynthesis)	Weighted median	7	0.174751546353418	0.261869584273737	0.504565960603784	-0.338512838823108	0.688015931529943	1.19095028391017	0.712829627436645	1.98976378667954
ebi-a-GCST90027629	finngen_R12_E4_LACTONAS	Lactose intolerance, other/unspecified || id:finngen_R12_E4_LACTONAS	Gut bacterial pathway abundance (PWY_ARG.POLYAMINE.SYN..superpathway.of.arginine.and.polyamine.biosynthesis)	Weighted mode	7	0.361475774602798	0.385340232275013	0.38441685592451	-0.393791080656228	1.11674262986182	1.43544624730761	0.674494956565233	3.05488708084982
ebi-a-GCST90027630	finngen_R12_E4_LACTONAS	Lactose intolerance, other/unspecified || id:finngen_R12_E4_LACTONAS	Gut bacterial pathway abundance (PWY_GLYCOLYSIS.E.D..superpathway.of.glycolysis.and.Entner.Doudoroff)	Inverse variance weighted	9	0.0821539088411765	0.190092073410668	0.665610913198232	-0.290426555043732	0.454734372726085	1.08562288393215	0.747944460043077	1.57575476399582
ebi-a-GCST90027630	finngen_R12_E4_LACTONAS	Lactose intolerance, other/unspecified || id:finngen_R12_E4_LACTONAS	Gut bacterial pathway abundance (PWY_GLYCOLYSIS.E.D..superpathway.of.glycolysis.and.Entner.Doudoroff)	MR Egger	9	0.57297398158048	2.45677334278766	0.822261985320164	-4.24230177028334	5.3882497334443	1.77353367260951	0.0143744670138522	218.820056760964
ebi-a-GCST90027630	finngen_R12_E4_LACTONAS	Lactose intolerance, other/unspecified || id:finngen_R12_E4_LACTONAS	Gut bacterial pathway abundance (PWY_GLYCOLYSIS.E.D..superpathway.of.glycolysis.and.Entner.Doudoroff)	Simple mode	9	0.0345204463911508	0.397318751385181	0.932899426045849	-0.744224306323804	0.813265199106106	1.03512319269343	0.475102691195161	2.25525984994202
ebi-a-GCST90027630	finngen_R12_E4_LACTONAS	Lactose intolerance, other/unspecified || id:finngen_R12_E4_LACTONAS	Gut bacterial pathway abundance (PWY_GLYCOLYSIS.E.D..superpathway.of.glycolysis.and.Entner.Doudoroff)	Weighted median	9	0.066980341554615	0.246621804150311	0.785936273611813	-0.416398394579994	0.550359077689224	1.06927445769446	0.659417509784794	1.73387550210931
ebi-a-GCST90027630	finngen_R12_E4_LACTONAS	Lactose intolerance, other/unspecified || id:finngen_R12_E4_LACTONAS	Gut bacterial pathway abundance (PWY_GLYCOLYSIS.E.D..superpathway.of.glycolysis.and.Entner.Doudoroff)	Weighted mode	9	0.0842150698078834	0.364265861877099	0.822969528689295	-0.629746019471231	0.798176159086998	1.08786283510202	0.532727086133302	2.22148559515908
ebi-a-GCST90027631	finngen_R12_E4_LACTONAS	Lactose intolerance, other/unspecified || id:finngen_R12_E4_LACTONAS	Gut bacterial pathway abundance (PWY_GLYCOLYSIS..glycolysis.I..from.glucose.6.phosphate.)	Inverse variance weighted	15	0.125182085208368	0.150073022086581	0.404201441586989	-0.168961038081331	0.419325208498066	1.13335480142494	0.844541807714247	1.52093489532441
ebi-a-GCST90027631	finngen_R12_E4_LACTONAS	Lactose intolerance, other/unspecified || id:finngen_R12_E4_LACTONAS	Gut bacterial pathway abundance (PWY_GLYCOLYSIS..glycolysis.I..from.glucose.6.phosphate.)	MR Egger	15	0.537781423751967	0.669954770547175	0.436570677868304	-0.775329926520496	1.85089277402443	1.71220399015957	0.460551807674915	6.36549993955874
ebi-a-GCST90027631	finngen_R12_E4_LACTONAS	Lactose intolerance, other/unspecified || id:finngen_R12_E4_LACTONAS	Gut bacterial pathway abundance (PWY_GLYCOLYSIS..glycolysis.I..from.glucose.6.phosphate.)	Simple mode	15	-0.312810073006282	0.382614231896683	0.42730381063227	-1.06273396752378	0.437113821511218	0.731388809856188	0.345509905022572	1.54823228916666
ebi-a-GCST90027631	finngen_R12_E4_LACTONAS	Lactose intolerance, other/unspecified || id:finngen_R12_E4_LACTONAS	Gut bacterial pathway abundance (PWY_GLYCOLYSIS..glycolysis.I..from.glucose.6.phosphate.)	Weighted median	15	0.191939532921645	0.201068681788827	0.339781604082259	-0.202155083384456	0.586034149227747	1.21159725300386	0.816968219920798	1.79684823435215
ebi-a-GCST90027631	finngen_R12_E4_LACTONAS	Lactose intolerance, other/unspecified || id:finngen_R12_E4_LACTONAS	Gut bacterial pathway abundance (PWY_GLYCOLYSIS..glycolysis.I..from.glucose.6.phosphate.)	Weighted mode	15	-0.328003506884764	0.390227062081284	0.414728204279344	-1.09284854856408	0.436841534794553	0.720360493479632	0.33526012747088	1.54781078346781
ebi-a-GCST90027632	finngen_R12_E4_LACTONAS	Lactose intolerance, other/unspecified || id:finngen_R12_E4_LACTONAS	Gut bacterial pathway abundance (PWY_GLYOXYLATE.BYPASS..glyoxylate.cycle)	Inverse variance weighted	10	0.00372059721068099	0.167858816744318	0.982316305613985	-0.325282683608181	0.332723878029543	1.00372752722441	0.722323135868603	1.39476212082912
ebi-a-GCST90027632	finngen_R12_E4_LACTONAS	Lactose intolerance, other/unspecified || id:finngen_R12_E4_LACTONAS	Gut bacterial pathway abundance (PWY_GLYOXYLATE.BYPASS..glyoxylate.cycle)	MR Egger	10	0.0278320200165026	0.912507036186925	0.976415002811446	-1.76068177090987	1.81634581094287	1.02822294903978	0.17192760861484	6.14934646884164
ebi-a-GCST90027632	finngen_R12_E4_LACTONAS	Lactose intolerance, other/unspecified || id:finngen_R12_E4_LACTONAS	Gut bacterial pathway abundance (PWY_GLYOXYLATE.BYPASS..glyoxylate.cycle)	Simple mode	10	-0.0285863253152323	0.285607199146509	0.922467256950092	-0.58837643564239	0.531203785011926	0.971818397995452	0.555228001744615	1.70097868932203
ebi-a-GCST90027632	finngen_R12_E4_LACTONAS	Lactose intolerance, other/unspecified || id:finngen_R12_E4_LACTONAS	Gut bacterial pathway abundance (PWY_GLYOXYLATE.BYPASS..glyoxylate.cycle)	Weighted median	10	-0.0226728286184692	0.195024229963985	0.907449283202833	-0.404920319347881	0.359574662110942	0.977582268399548	0.667029958123088	1.43271989488792
ebi-a-GCST90027632	finngen_R12_E4_LACTONAS	Lactose intolerance, other/unspecified || id:finngen_R12_E4_LACTONAS	Gut bacterial pathway abundance (PWY_GLYOXYLATE.BYPASS..glyoxylate.cycle)	Weighted mode	10	-0.0285863253152323	0.277450252165768	0.920196633674875	-0.572388819560137	0.515216168929672	0.971818397995452	0.564176112759572	1.67400032954767
ebi-a-GCST90027633	finngen_R12_E4_LACTONAS	Lactose intolerance, other/unspecified || id:finngen_R12_E4_LACTONAS	Gut bacterial pathway abundance (PWY_HEME.BIOSYNTHESIS.II..heme.biosynthesis.I..aerobic.)	Inverse variance weighted	12	0.203159835308091	0.143818588995294	0.157769898741084	-0.0787245991226859	0.485044269738867	1.22526829373239	0.924294440896371	1.62424691223931
ebi-a-GCST90027633	finngen_R12_E4_LACTONAS	Lactose intolerance, other/unspecified || id:finngen_R12_E4_LACTONAS	Gut bacterial pathway abundance (PWY_HEME.BIOSYNTHESIS.II..heme.biosynthesis.I..aerobic.)	MR Egger	12	-0.0741669736455863	0.533713119749354	0.892237224294894	-1.12024468835432	0.971910741063148	0.928516643088069	0.326199967523824	2.6429897067006
ebi-a-GCST90027633	finngen_R12_E4_LACTONAS	Lactose intolerance, other/unspecified || id:finngen_R12_E4_LACTONAS	Gut bacterial pathway abundance (PWY_HEME.BIOSYNTHESIS.II..heme.biosynthesis.I..aerobic.)	Simple mode	12	0.0397568343225652	0.306727201933303	0.899209796360996	-0.561428481466708	0.640942150111839	1.04055771550424	0.570393684803071	1.89826849094451
ebi-a-GCST90027633	finngen_R12_E4_LACTONAS	Lactose intolerance, other/unspecified || id:finngen_R12_E4_LACTONAS	Gut bacterial pathway abundance (PWY_HEME.BIOSYNTHESIS.II..heme.biosynthesis.I..aerobic.)	Weighted median	12	0.081933038369264	0.195034644494859	0.674416207276079	-0.30033486484066	0.464200941579188	1.08538312837189	0.740570188237282	1.59074258465411
ebi-a-GCST90027633	finngen_R12_E4_LACTONAS	Lactose intolerance, other/unspecified || id:finngen_R12_E4_LACTONAS	Gut bacterial pathway abundance (PWY_HEME.BIOSYNTHESIS.II..heme.biosynthesis.I..aerobic.)	Weighted mode	12	0.0614734459280921	0.290904390432118	0.836502902744698	-0.50869915931886	0.631646051175044	1.06340225849384	0.601277236185659	1.88070376743922
ebi-a-GCST90027634	finngen_R12_E4_LACTONAS	Lactose intolerance, other/unspecified || id:finngen_R12_E4_LACTONAS	Gut bacterial pathway abundance (PWY_NAD.BIOSYNTHESIS.II..NAD.salvage.pathway.II)	Inverse variance weighted	13	0.00754859544023936	0.122509552051471	0.950868330246091	-0.232570126580643	0.247667317461122	1.00757715791041	0.792494172491597	1.28103368375695
ebi-a-GCST90027634	finngen_R12_E4_LACTONAS	Lactose intolerance, other/unspecified || id:finngen_R12_E4_LACTONAS	Gut bacterial pathway abundance (PWY_NAD.BIOSYNTHESIS.II..NAD.salvage.pathway.II)	MR Egger	13	0.0323840640783137	0.665499701161052	0.962061535570741	-1.27199535019735	1.33676347835397	1.03291413434975	0.280271823029448	3.80670306921072
ebi-a-GCST90027634	finngen_R12_E4_LACTONAS	Lactose intolerance, other/unspecified || id:finngen_R12_E4_LACTONAS	Gut bacterial pathway abundance (PWY_NAD.BIOSYNTHESIS.II..NAD.salvage.pathway.II)	Simple mode	13	-0.00383603593177595	0.290782910389482	0.989691326434554	-0.573770540295161	0.566098468431609	0.996171312255087	0.563397117227441	1.76138154246077
ebi-a-GCST90027634	finngen_R12_E4_LACTONAS	Lactose intolerance, other/unspecified || id:finngen_R12_E4_LACTONAS	Gut bacterial pathway abundance (PWY_NAD.BIOSYNTHESIS.II..NAD.salvage.pathway.II)	Weighted median	13	0.0528571889620078	0.15914318230804	0.739786525021818	-0.259063448361751	0.364777826285767	1.05427907167928	0.771774053690859	1.44019399935171
ebi-a-GCST90027634	finngen_R12_E4_LACTONAS	Lactose intolerance, other/unspecified || id:finngen_R12_E4_LACTONAS	Gut bacterial pathway abundance (PWY_NAD.BIOSYNTHESIS.II..NAD.salvage.pathway.II)	Weighted mode	13	0.0833764906832266	0.272474644255884	0.764850433033262	-0.450673812058305	0.617426793424759	1.08695095843182	0.637198654800814	1.85415078505646
ebi-a-GCST90027635	finngen_R12_E4_LACTONAS	Lactose intolerance, other/unspecified || id:finngen_R12_E4_LACTONAS	Gut bacterial pathway abundance (PWY_REDCITCYC..TCA.cycle.VIII..helicobacter.)	Inverse variance weighted	10	-0.0868402430557689	0.181716002097272	0.632728566540773	-0.443003607166422	0.269323121054885	0.916823552863266	0.642104890904416	1.3090780634
ebi-a-GCST90027635	finngen_R12_E4_LACTONAS	Lactose intolerance, other/unspecified || id:finngen_R12_E4_LACTONAS	Gut bacterial pathway abundance (PWY_REDCITCYC..TCA.cycle.VIII..helicobacter.)	MR Egger	10	0.420160478956171	0.785421084659533	0.607229353219166	-1.11926484697651	1.95958580488886	1.52220581801938	0.326519748391122	7.09638716748148
ebi-a-GCST90027635	finngen_R12_E4_LACTONAS	Lactose intolerance, other/unspecified || id:finngen_R12_E4_LACTONAS	Gut bacterial pathway abundance (PWY_REDCITCYC..TCA.cycle.VIII..helicobacter.)	Simple mode	10	-0.399867573180317	0.336587421409635	0.265235895618592	-1.0595789191432	0.259843772782568	0.670408820265421	0.346601726958708	1.29672748671335
ebi-a-GCST90027635	finngen_R12_E4_LACTONAS	Lactose intolerance, other/unspecified || id:finngen_R12_E4_LACTONAS	Gut bacterial pathway abundance (PWY_REDCITCYC..TCA.cycle.VIII..helicobacter.)	Weighted median	10	-0.223934681251822	0.194207032926364	0.248880855612168	-0.604580465787495	0.156711103283851	0.799367346338534	0.546303571607975	1.16965765483013
ebi-a-GCST90027635	finngen_R12_E4_LACTONAS	Lactose intolerance, other/unspecified || id:finngen_R12_E4_LACTONAS	Gut bacterial pathway abundance (PWY_REDCITCYC..TCA.cycle.VIII..helicobacter.)	Weighted mode	10	-0.348722578975256	0.317435026234282	0.30047648346967	-0.970895230394449	0.273450072443938	0.705588848301895	0.378743823306022	1.31449172821422
ebi-a-GCST90027636	finngen_R12_E4_LACTONAS	Lactose intolerance, other/unspecified || id:finngen_R12_E4_LACTONAS	Gut bacterial pathway abundance (PWY_TCA.GLYOX.BYPASS..superpathway.of.glyoxylate.bypass.and.TCA)	Inverse variance weighted	9	0.0130276212441343	0.132677620280187	0.921781388770468	-0.247020514505032	0.2730757569933	1.01311285041072	0.781124668981057	1.3139997857272
ebi-a-GCST90027636	finngen_R12_E4_LACTONAS	Lactose intolerance, other/unspecified || id:finngen_R12_E4_LACTONAS	Gut bacterial pathway abundance (PWY_TCA.GLYOX.BYPASS..superpathway.of.glyoxylate.bypass.and.TCA)	MR Egger	9	0.296863385606551	0.563509187423758	0.614600224605807	-0.807614621744016	1.40134139295712	1.3456314542655	0.445920487615786	4.06064323348348
ebi-a-GCST90027636	finngen_R12_E4_LACTONAS	Lactose intolerance, other/unspecified || id:finngen_R12_E4_LACTONAS	Gut bacterial pathway abundance (PWY_TCA.GLYOX.BYPASS..superpathway.of.glyoxylate.bypass.and.TCA)	Simple mode	9	0.16762886303509	0.253041532008687	0.526299519462864	-0.328332539701936	0.663590265772117	1.18249766060479	0.720123510226855	1.94175123777766
ebi-a-GCST90027636	finngen_R12_E4_LACTONAS	Lactose intolerance, other/unspecified || id:finngen_R12_E4_LACTONAS	Gut bacterial pathway abundance (PWY_TCA.GLYOX.BYPASS..superpathway.of.glyoxylate.bypass.and.TCA)	Weighted median	9	0.0944774394377488	0.171851736950642	0.582483085263672	-0.24235196498551	0.431306843861008	1.099084366892	0.784779913886093	1.53926779237335
ebi-a-GCST90027636	finngen_R12_E4_LACTONAS	Lactose intolerance, other/unspecified || id:finngen_R12_E4_LACTONAS	Gut bacterial pathway abundance (PWY_TCA.GLYOX.BYPASS..superpathway.of.glyoxylate.bypass.and.TCA)	Weighted mode	9	0.14429768350177	0.245729562103578	0.573250375421861	-0.337332258221243	0.625927625224784	1.15522794964585	0.713671677223251	1.86997979355917
ebi-a-GCST90027637	finngen_R12_E4_LACTONAS	Lactose intolerance, other/unspecified || id:finngen_R12_E4_LACTONAS	Gut bacterial pathway abundance (PYRIDNUCSAL.PWY..NAD.salvage.pathway.I)	Inverse variance weighted	15	-0.0135710079111613	0.143659854349582	0.924738790042276	-0.295144322436343	0.26800230661402	0.986520663058993	0.744424142606811	1.30735015556366
ebi-a-GCST90027637	finngen_R12_E4_LACTONAS	Lactose intolerance, other/unspecified || id:finngen_R12_E4_LACTONAS	Gut bacterial pathway abundance (PYRIDNUCSAL.PWY..NAD.salvage.pathway.I)	MR Egger	15	0.04969619140089	0.601681382119944	0.935431377336649	-1.1295993175542	1.22899170035598	1.05095175968802	0.323162716111892	3.41778165030934
ebi-a-GCST90027637	finngen_R12_E4_LACTONAS	Lactose intolerance, other/unspecified || id:finngen_R12_E4_LACTONAS	Gut bacterial pathway abundance (PYRIDNUCSAL.PWY..NAD.salvage.pathway.I)	Simple mode	15	-0.161210380347459	0.242371994671827	0.516771640236409	-0.63625948990424	0.313838729209322	0.851112994823169	0.529268460065985	1.36866899241748
ebi-a-GCST90027637	finngen_R12_E4_LACTONAS	Lactose intolerance, other/unspecified || id:finngen_R12_E4_LACTONAS	Gut bacterial pathway abundance (PYRIDNUCSAL.PWY..NAD.salvage.pathway.I)	Weighted median	15	-0.0801382265268268	0.164530971982346	0.626208182717	-0.402618931612226	0.242342478558572	0.922988756038606	0.668566820467785	1.27423051472645
ebi-a-GCST90027637	finngen_R12_E4_LACTONAS	Lactose intolerance, other/unspecified || id:finngen_R12_E4_LACTONAS	Gut bacterial pathway abundance (PYRIDNUCSAL.PWY..NAD.salvage.pathway.I)	Weighted mode	15	-0.122315573705268	0.223346340763676	0.592556887909907	-0.560074401602073	0.315443254191538	0.884869083022162	0.571166566560299	1.37086681877032
ebi-a-GCST90027638	finngen_R12_E4_LACTONAS	Lactose intolerance, other/unspecified || id:finngen_R12_E4_LACTONAS	Gut bacterial pathway abundance (PYRIDNUCSYN.PWY..NAD.biosynthesis.I..from.aspartate.)	Inverse variance weighted	13	0.0148383399888816	0.175973257670475	0.932800769309782	-0.33006924504525	0.359745925023013	1.01494897469015	0.718873953249009	1.43296528768204
ebi-a-GCST90027638	finngen_R12_E4_LACTONAS	Lactose intolerance, other/unspecified || id:finngen_R12_E4_LACTONAS	Gut bacterial pathway abundance (PYRIDNUCSYN.PWY..NAD.biosynthesis.I..from.aspartate.)	MR Egger	13	0.575645462497333	0.64679821161699	0.392518839159371	-0.692079032271968	1.84336995726663	1.77827796829738	0.500534359480765	6.3177931197616
ebi-a-GCST90027638	finngen_R12_E4_LACTONAS	Lactose intolerance, other/unspecified || id:finngen_R12_E4_LACTONAS	Gut bacterial pathway abundance (PYRIDNUCSYN.PWY..NAD.biosynthesis.I..from.aspartate.)	Simple mode	13	-0.0301017558662513	0.448315964736531	0.947572770438241	-0.908801046749852	0.848597535017349	0.970346790046543	0.403007121188014	2.3363678790042
ebi-a-GCST90027638	finngen_R12_E4_LACTONAS	Lactose intolerance, other/unspecified || id:finngen_R12_E4_LACTONAS	Gut bacterial pathway abundance (PYRIDNUCSYN.PWY..NAD.biosynthesis.I..from.aspartate.)	Weighted median	13	0.0110354562567169	0.246425464562233	0.964280972012569	-0.47195845428526	0.494029366798694	1.01109657150878	0.623779427741589	1.63890668952989
ebi-a-GCST90027638	finngen_R12_E4_LACTONAS	Lactose intolerance, other/unspecified || id:finngen_R12_E4_LACTONAS	Gut bacterial pathway abundance (PYRIDNUCSYN.PWY..NAD.biosynthesis.I..from.aspartate.)	Weighted mode	13	-0.0502187446610014	0.411983904282548	0.904999733872442	-0.857707197054795	0.757269707732792	0.951021370898854	0.424133422706915	2.13244606410404
ebi-a-GCST90027639	finngen_R12_E4_LACTONAS	Lactose intolerance, other/unspecified || id:finngen_R12_E4_LACTONAS	Gut bacterial pathway abundance (PYRIDOXSYN.PWY..pyridoxal.5..phosphate.biosynthesis.I)	Inverse variance weighted	12	-0.188487602363739	0.136555946254844	0.167495580211537	-0.456137257023233	0.0791620522957546	0.828210771230883	0.633726847668077	1.0823797099758
ebi-a-GCST90027639	finngen_R12_E4_LACTONAS	Lactose intolerance, other/unspecified || id:finngen_R12_E4_LACTONAS	Gut bacterial pathway abundance (PYRIDOXSYN.PWY..pyridoxal.5..phosphate.biosynthesis.I)	MR Egger	12	-0.284527204613867	0.372737220815595	0.462885922377639	-1.01509215741243	0.4460377481847	0.752369887253312	0.36236903330119	1.56211043225393
ebi-a-GCST90027639	finngen_R12_E4_LACTONAS	Lactose intolerance, other/unspecified || id:finngen_R12_E4_LACTONAS	Gut bacterial pathway abundance (PYRIDOXSYN.PWY..pyridoxal.5..phosphate.biosynthesis.I)	Simple mode	12	-0.258474318258821	0.303260552552121	0.412210580207359	-0.852865001260978	0.335916364743337	0.772228862976315	0.426192140116217	1.39922199562638
ebi-a-GCST90027639	finngen_R12_E4_LACTONAS	Lactose intolerance, other/unspecified || id:finngen_R12_E4_LACTONAS	Gut bacterial pathway abundance (PYRIDOXSYN.PWY..pyridoxal.5..phosphate.biosynthesis.I)	Weighted median	12	-0.162821895785483	0.202159075716704	0.420580398972044	-0.559053684190223	0.233409892619258	0.849742517661652	0.571749863860065	1.26289902624041
ebi-a-GCST90027639	finngen_R12_E4_LACTONAS	Lactose intolerance, other/unspecified || id:finngen_R12_E4_LACTONAS	Gut bacterial pathway abundance (PYRIDOXSYN.PWY..pyridoxal.5..phosphate.biosynthesis.I)	Weighted mode	12	-0.170652969487523	0.215337462219184	0.444830285443827	-0.592714395437123	0.251408456462077	0.843114109030635	0.552824661561497	1.28583518477395
ebi-a-GCST90027640	finngen_R12_E4_LACTONAS	Lactose intolerance, other/unspecified || id:finngen_R12_E4_LACTONAS	Gut bacterial pathway abundance (RHAMCAT.PWY..L.rhamnose.degradation.I)	Inverse variance weighted	13	0.0531128436100717	0.161041672008776	0.74154498657885	-0.26252883352713	0.368754520747273	1.05454863748072	0.769104188062389	1.44593261364769
ebi-a-GCST90027640	finngen_R12_E4_LACTONAS	Lactose intolerance, other/unspecified || id:finngen_R12_E4_LACTONAS	Gut bacterial pathway abundance (RHAMCAT.PWY..L.rhamnose.degradation.I)	MR Egger	13	-0.172341802958502	1.02161188199737	0.869097745529609	-2.17470109167335	1.83001748575635	0.841691431374414	0.113642117169604	6.23399566370097
ebi-a-GCST90027640	finngen_R12_E4_LACTONAS	Lactose intolerance, other/unspecified || id:finngen_R12_E4_LACTONAS	Gut bacterial pathway abundance (RHAMCAT.PWY..L.rhamnose.degradation.I)	Simple mode	13	0.325908843500077	0.351755644887174	0.372434819807207	-0.363532220478784	1.01534990747894	1.3852890850127	0.695216326652381	2.7603290882075
ebi-a-GCST90027640	finngen_R12_E4_LACTONAS	Lactose intolerance, other/unspecified || id:finngen_R12_E4_LACTONAS	Gut bacterial pathway abundance (RHAMCAT.PWY..L.rhamnose.degradation.I)	Weighted median	13	0.261890954219988	0.216763660155002	0.226975486626648	-0.162965819683816	0.686747728123792	1.29938484226996	0.849620228206329	1.98724196089985
ebi-a-GCST90027640	finngen_R12_E4_LACTONAS	Lactose intolerance, other/unspecified || id:finngen_R12_E4_LACTONAS	Gut bacterial pathway abundance (RHAMCAT.PWY..L.rhamnose.degradation.I)	Weighted mode	13	0.325908843500077	0.328048283735975	0.340088022807597	-0.317065792622433	0.968883479622588	1.3852890850127	0.72828283791164	2.63500078425322
ebi-a-GCST90027641	finngen_R12_E4_LACTONAS	Lactose intolerance, other/unspecified || id:finngen_R12_E4_LACTONAS	Gut bacterial pathway abundance (RIBOSYN2.PWY..flavin.biosynthesis.I..bacteria.and.plants.)	Inverse variance weighted	10	-0.000531653845141367	0.201396386241772	0.997893716416874	-0.395268570879015	0.394205263188732	0.999468487457722	0.673499132702754	1.48320496481159
ebi-a-GCST90027641	finngen_R12_E4_LACTONAS	Lactose intolerance, other/unspecified || id:finngen_R12_E4_LACTONAS	Gut bacterial pathway abundance (RIBOSYN2.PWY..flavin.biosynthesis.I..bacteria.and.plants.)	MR Egger	10	-0.687613738849714	0.668577651597647	0.333816491852838	-1.9980259359811	0.622798458281675	0.502774389737986	0.135602707619319	1.8641374601903
ebi-a-GCST90027641	finngen_R12_E4_LACTONAS	Lactose intolerance, other/unspecified || id:finngen_R12_E4_LACTONAS	Gut bacterial pathway abundance (RIBOSYN2.PWY..flavin.biosynthesis.I..bacteria.and.plants.)	Simple mode	10	-0.10061674377954	0.456197526568544	0.830360797013987	-0.994763895853886	0.793530408294806	0.90427953723933	0.36981074808819	2.21118906277643
ebi-a-GCST90027641	finngen_R12_E4_LACTONAS	Lactose intolerance, other/unspecified || id:finngen_R12_E4_LACTONAS	Gut bacterial pathway abundance (RIBOSYN2.PWY..flavin.biosynthesis.I..bacteria.and.plants.)	Weighted median	10	-0.0820571851138358	0.271608124377292	0.762563565585657	-0.614409108893328	0.450294738665657	0.921219277160831	0.540960449607857	1.56877449585808
ebi-a-GCST90027641	finngen_R12_E4_LACTONAS	Lactose intolerance, other/unspecified || id:finngen_R12_E4_LACTONAS	Gut bacterial pathway abundance (RIBOSYN2.PWY..flavin.biosynthesis.I..bacteria.and.plants.)	Weighted mode	10	-0.0654400008179472	0.351504351455587	0.856439085119967	-0.754388529670898	0.623508528035004	0.936655243622211	0.470298100161257	1.86546159787625
ebi-a-GCST90027642	finngen_R12_E4_LACTONAS	Lactose intolerance, other/unspecified || id:finngen_R12_E4_LACTONAS	Gut bacterial pathway abundance (SER.GLYSYN.PWY..superpathway.of.L.serine.and.glycine.biosynthesis.I)	Inverse variance weighted	10	0.360083209109553	0.170489515567495	0.0346817445347878	0.0259237585972624	0.694242659621843	1.43344868558677	1.0262627017827	2.00219215863651
ebi-a-GCST90027642	finngen_R12_E4_LACTONAS	Lactose intolerance, other/unspecified || id:finngen_R12_E4_LACTONAS	Gut bacterial pathway abundance (SER.GLYSYN.PWY..superpathway.of.L.serine.and.glycine.biosynthesis.I)	MR Egger	10	0.0860136541095519	0.559311832886447	0.881587987165458	-1.01023753834788	1.18226484656699	1.08982120874172	0.364132473871465	3.26175321414069
ebi-a-GCST90027642	finngen_R12_E4_LACTONAS	Lactose intolerance, other/unspecified || id:finngen_R12_E4_LACTONAS	Gut bacterial pathway abundance (SER.GLYSYN.PWY..superpathway.of.L.serine.and.glycine.biosynthesis.I)	Simple mode	10	0.16885474208922	0.334463512576907	0.625791861541814	-0.486693742561517	0.824403226739957	1.18394814859826	0.614655246863658	2.28051940615773
ebi-a-GCST90027642	finngen_R12_E4_LACTONAS	Lactose intolerance, other/unspecified || id:finngen_R12_E4_LACTONAS	Gut bacterial pathway abundance (SER.GLYSYN.PWY..superpathway.of.L.serine.and.glycine.biosynthesis.I)	Weighted median	10	0.184368728681478	0.225421456450375	0.41342310757196	-0.257457325961258	0.626194783324213	1.20245912252945	0.77301461326519	1.87047944054619
ebi-a-GCST90027642	finngen_R12_E4_LACTONAS	Lactose intolerance, other/unspecified || id:finngen_R12_E4_LACTONAS	Gut bacterial pathway abundance (SER.GLYSYN.PWY..superpathway.of.L.serine.and.glycine.biosynthesis.I)	Weighted mode	10	0.16885474208922	0.326953811005676	0.617990357363249	-0.471974727481905	0.809684211660345	1.18394814859826	0.623769276938892	2.24719823561711
ebi-a-GCST90027643	finngen_R12_E4_LACTONAS	Lactose intolerance, other/unspecified || id:finngen_R12_E4_LACTONAS	Gut bacterial pathway abundance (SO4ASSIM.PWY..sulfate.reduction.I..assimilatory.)	Inverse variance weighted	4	0.442649270325372	0.281439941065206	0.115764698639697	-0.108973014162432	0.994271554813177	1.55682621342569	0.896754616846143	2.70275481528432
ebi-a-GCST90027643	finngen_R12_E4_LACTONAS	Lactose intolerance, other/unspecified || id:finngen_R12_E4_LACTONAS	Gut bacterial pathway abundance (SO4ASSIM.PWY..sulfate.reduction.I..assimilatory.)	MR Egger	4	-9.79755137964823	8.04602915227791	0.347509859209379	-25.5677685181129	5.97266575881648	5.55875457195832e-05	7.87153114241606e-12	392.55072275282
ebi-a-GCST90027643	finngen_R12_E4_LACTONAS	Lactose intolerance, other/unspecified || id:finngen_R12_E4_LACTONAS	Gut bacterial pathway abundance (SO4ASSIM.PWY..sulfate.reduction.I..assimilatory.)	Simple mode	4	0.293285551121846	0.465813560485325	0.573627884649721	-0.61970902742939	1.20628012967308	1.34082561002894	0.538100987445279	3.34103329756909
ebi-a-GCST90027643	finngen_R12_E4_LACTONAS	Lactose intolerance, other/unspecified || id:finngen_R12_E4_LACTONAS	Gut bacterial pathway abundance (SO4ASSIM.PWY..sulfate.reduction.I..assimilatory.)	Weighted median	4	0.319623667305617	0.345216933149872	0.354517058478913	-0.357001521668133	0.996248856279366	1.37660960364042	0.699771432913911	2.70810426333617
ebi-a-GCST90027643	finngen_R12_E4_LACTONAS	Lactose intolerance, other/unspecified || id:finngen_R12_E4_LACTONAS	Gut bacterial pathway abundance (SO4ASSIM.PWY..sulfate.reduction.I..assimilatory.)	Weighted mode	4	0.281489430039081	0.442189079977473	0.569645605050731	-0.585201166716766	1.14818002679493	1.32510198997125	0.556993801926799	3.15245031049112
ebi-a-GCST90027644	finngen_R12_E4_LACTONAS	Lactose intolerance, other/unspecified || id:finngen_R12_E4_LACTONAS	Gut bacterial pathway abundance (SULFATE.CYS.PWY..superpathway.of.sulfate.assimilation.and.cysteine.biosynthesis)	Inverse variance weighted	12	0.284291989940453	0.175400729474342	0.105057495940761	-0.0594934398292572	0.628077419710163	1.3288208764405	0.942241714837485	1.87400419006991
ebi-a-GCST90027644	finngen_R12_E4_LACTONAS	Lactose intolerance, other/unspecified || id:finngen_R12_E4_LACTONAS	Gut bacterial pathway abundance (SULFATE.CYS.PWY..superpathway.of.sulfate.assimilation.and.cysteine.biosynthesis)	MR Egger	12	-0.344983418729785	0.673272444174026	0.619498734922562	-1.66459740931088	0.974630571851306	0.708232096758211	0.189266839713354	2.65018797607758
ebi-a-GCST90027644	finngen_R12_E4_LACTONAS	Lactose intolerance, other/unspecified || id:finngen_R12_E4_LACTONAS	Gut bacterial pathway abundance (SULFATE.CYS.PWY..superpathway.of.sulfate.assimilation.and.cysteine.biosynthesis)	Simple mode	12	0.407062599622499	0.463654881339656	0.398744972374347	-0.501700967803226	1.31582616704822	1.50239815227545	0.6054998475265	3.72782952329631
ebi-a-GCST90027644	finngen_R12_E4_LACTONAS	Lactose intolerance, other/unspecified || id:finngen_R12_E4_LACTONAS	Gut bacterial pathway abundance (SULFATE.CYS.PWY..superpathway.of.sulfate.assimilation.and.cysteine.biosynthesis)	Weighted median	12	0.35123697389093	0.249051248692228	0.158451121074155	-0.136903473545837	0.839377421327696	1.42082398420887	0.872054398388533	2.31492530492776
ebi-a-GCST90027644	finngen_R12_E4_LACTONAS	Lactose intolerance, other/unspecified || id:finngen_R12_E4_LACTONAS	Gut bacterial pathway abundance (SULFATE.CYS.PWY..superpathway.of.sulfate.assimilation.and.cysteine.biosynthesis)	Weighted mode	12	0.366301055283567	0.430407333664437	0.412881029190637	-0.47729731869873	1.20989942926586	1.44238941625083	0.620458028093439	3.3531474070944
ebi-a-GCST90027645	finngen_R12_E4_LACTONAS	Lactose intolerance, other/unspecified || id:finngen_R12_E4_LACTONAS	Gut bacterial pathway abundance (THRESYN.PWY..superpathway.of.L.threonine.biosynthesis)	Inverse variance weighted	8	0.0360367620748508	0.201690568209732	0.85819406915905	-0.359276751616224	0.431350275765926	1.03669395681125	0.698181101863395	1.53933464715756
ebi-a-GCST90027645	finngen_R12_E4_LACTONAS	Lactose intolerance, other/unspecified || id:finngen_R12_E4_LACTONAS	Gut bacterial pathway abundance (THRESYN.PWY..superpathway.of.L.threonine.biosynthesis)	MR Egger	8	-0.213537516643122	0.891342980554425	0.818639113782251	-1.9605697585298	1.53349472524355	0.807721856569487	0.140778188492957	4.63434431543845
ebi-a-GCST90027645	finngen_R12_E4_LACTONAS	Lactose intolerance, other/unspecified || id:finngen_R12_E4_LACTONAS	Gut bacterial pathway abundance (THRESYN.PWY..superpathway.of.L.threonine.biosynthesis)	Simple mode	8	0.226873732634772	0.351045813097562	0.538701480643562	-0.46117606103645	0.914923526305994	1.25467143388178	0.630541653807782	2.49658432157894
ebi-a-GCST90027645	finngen_R12_E4_LACTONAS	Lactose intolerance, other/unspecified || id:finngen_R12_E4_LACTONAS	Gut bacterial pathway abundance (THRESYN.PWY..superpathway.of.L.threonine.biosynthesis)	Weighted median	8	0.141634569718906	0.257968129315865	0.582978669914267	-0.363982963740189	0.647252103178001	1.15215553907611	0.694903033190686	1.91028434590167
ebi-a-GCST90027645	finngen_R12_E4_LACTONAS	Lactose intolerance, other/unspecified || id:finngen_R12_E4_LACTONAS	Gut bacterial pathway abundance (THRESYN.PWY..superpathway.of.L.threonine.biosynthesis)	Weighted mode	8	0.205790653839002	0.341947372536897	0.566267730723736	-0.464426196333316	0.87600750401132	1.22849599615292	0.628495634842898	2.40129338836379
ebi-a-GCST90027646	finngen_R12_E4_LACTONAS	Lactose intolerance, other/unspecified || id:finngen_R12_E4_LACTONAS	Gut bacterial pathway abundance (TRNA.CHARGING.PWY..tRNA.charging)	Inverse variance weighted	14	0.0313157225154871	0.168073263331364	0.852192368260329	-0.298107873613986	0.360739318644961	1.03181121849951	0.742221269338409	1.43438949354069
ebi-a-GCST90027646	finngen_R12_E4_LACTONAS	Lactose intolerance, other/unspecified || id:finngen_R12_E4_LACTONAS	Gut bacterial pathway abundance (TRNA.CHARGING.PWY..tRNA.charging)	MR Egger	14	0.634760472840152	0.981358317605929	0.529927628453175	-1.28870182966747	2.55822277534777	1.88657020253261	0.275628363503697	12.9128478790833
ebi-a-GCST90027646	finngen_R12_E4_LACTONAS	Lactose intolerance, other/unspecified || id:finngen_R12_E4_LACTONAS	Gut bacterial pathway abundance (TRNA.CHARGING.PWY..tRNA.charging)	Simple mode	14	0.0730363860279271	0.412125189616232	0.862067799621785	-0.734728985619888	0.880801757675742	1.07576967918817	0.479635429460758	2.4128334388511
ebi-a-GCST90027646	finngen_R12_E4_LACTONAS	Lactose intolerance, other/unspecified || id:finngen_R12_E4_LACTONAS	Gut bacterial pathway abundance (TRNA.CHARGING.PWY..tRNA.charging)	Weighted median	14	-0.00870532980541819	0.225750688054632	0.969239840311447	-0.451176678392498	0.433766018781661	0.991332451864639	0.636878309601281	1.54305777933496
ebi-a-GCST90027646	finngen_R12_E4_LACTONAS	Lactose intolerance, other/unspecified || id:finngen_R12_E4_LACTONAS	Gut bacterial pathway abundance (TRNA.CHARGING.PWY..tRNA.charging)	Weighted mode	14	-0.129848182856061	0.373031935101058	0.733345540918745	-0.860990775654134	0.601294409942012	0.878228750980869	0.42274303125591	1.82447889621749
ebi-a-GCST90027647	finngen_R12_E4_LACTONAS	Lactose intolerance, other/unspecified || id:finngen_R12_E4_LACTONAS	Gut bacterial pathway abundance (TRPSYN.PWY..L.tryptophan.biosynthesis)	Inverse variance weighted	12	-0.00669454845874816	0.180279486272156	0.970377941427999	-0.360042341552174	0.346653244634677	0.993327810109457	0.697646785997861	1.4143262151284
ebi-a-GCST90027647	finngen_R12_E4_LACTONAS	Lactose intolerance, other/unspecified || id:finngen_R12_E4_LACTONAS	Gut bacterial pathway abundance (TRPSYN.PWY..L.tryptophan.biosynthesis)	MR Egger	12	-0.486316659260093	0.818173982058126	0.565453899784022	-2.08993766409402	1.11730434557383	0.614887066798349	0.123694846207439	3.05660354095772
ebi-a-GCST90027647	finngen_R12_E4_LACTONAS	Lactose intolerance, other/unspecified || id:finngen_R12_E4_LACTONAS	Gut bacterial pathway abundance (TRPSYN.PWY..L.tryptophan.biosynthesis)	Simple mode	12	0.267880250605161	0.45355667376299	0.566710837739876	-0.621090829970299	1.15685133118062	1.30719059535933	0.537357951616188	3.17990502877374
ebi-a-GCST90027647	finngen_R12_E4_LACTONAS	Lactose intolerance, other/unspecified || id:finngen_R12_E4_LACTONAS	Gut bacterial pathway abundance (TRPSYN.PWY..L.tryptophan.biosynthesis)	Weighted median	12	0.064940375049122	0.252772109645596	0.797246136227055	-0.430492959856246	0.56037370995449	1.06709539697669	0.650188498880428	1.75132686630044
ebi-a-GCST90027647	finngen_R12_E4_LACTONAS	Lactose intolerance, other/unspecified || id:finngen_R12_E4_LACTONAS	Gut bacterial pathway abundance (TRPSYN.PWY..L.tryptophan.biosynthesis)	Weighted mode	12	0.230792858625301	0.470267655360155	0.633233307833917	-0.690931745880604	1.15251746313121	1.25959829750131	0.501108945284018	3.1661535600187
ebi-a-GCST90027648	finngen_R12_E4_LACTONAS	Lactose intolerance, other/unspecified || id:finngen_R12_E4_LACTONAS	Gut bacterial pathway abundance (UBISYN.PWY..superpathway.of.ubiquinol.8.biosynthesis..prokaryotic.)	Inverse variance weighted	5	0.103060316015358	0.136079393958152	0.448837619295472	-0.163655296142619	0.369775928173335	1.10855827087726	0.849034636958946	1.44741025446504
ebi-a-GCST90027648	finngen_R12_E4_LACTONAS	Lactose intolerance, other/unspecified || id:finngen_R12_E4_LACTONAS	Gut bacterial pathway abundance (UBISYN.PWY..superpathway.of.ubiquinol.8.biosynthesis..prokaryotic.)	MR Egger	5	0.589437850839242	0.511747671177807	0.33286017574088	-0.41358758466926	1.59246328634774	1.80297458981142	0.661273614413215	4.91584315577178
ebi-a-GCST90027648	finngen_R12_E4_LACTONAS	Lactose intolerance, other/unspecified || id:finngen_R12_E4_LACTONAS	Gut bacterial pathway abundance (UBISYN.PWY..superpathway.of.ubiquinol.8.biosynthesis..prokaryotic.)	Simple mode	5	0.0572802914756524	0.237731973660575	0.821444186791873	-0.408674376899075	0.52323495985038	1.05895258418444	0.66453058360511	1.6874777522915
ebi-a-GCST90027648	finngen_R12_E4_LACTONAS	Lactose intolerance, other/unspecified || id:finngen_R12_E4_LACTONAS	Gut bacterial pathway abundance (UBISYN.PWY..superpathway.of.ubiquinol.8.biosynthesis..prokaryotic.)	Weighted median	5	0.0309925353919146	0.16870696563781	0.854243852621659	-0.299673117258193	0.361658188042023	1.03147780428023	0.741060420956263	1.43570811587785
ebi-a-GCST90027648	finngen_R12_E4_LACTONAS	Lactose intolerance, other/unspecified || id:finngen_R12_E4_LACTONAS	Gut bacterial pathway abundance (UBISYN.PWY..superpathway.of.ubiquinol.8.biosynthesis..prokaryotic.)	Weighted mode	5	0.0928452445263899	0.215404698893921	0.688660662178056	-0.329347965305694	0.515038454358474	1.09729191019849	0.719392649506845	1.67370286172989
ebi-a-GCST90027649	finngen_R12_E4_LACTONAS	Lactose intolerance, other/unspecified || id:finngen_R12_E4_LACTONAS	Gut bacterial pathway abundance (UDPNAGSYN.PWY..UDP.N.acetyl.D.glucosamine.biosynthesis.I)	Inverse variance weighted	8	-0.167971684393395	0.205435852265273	0.413565243104619	-0.570625954833331	0.234682586046541	0.845377771730178	0.565171556086632	1.2645073327539
ebi-a-GCST90027649	finngen_R12_E4_LACTONAS	Lactose intolerance, other/unspecified || id:finngen_R12_E4_LACTONAS	Gut bacterial pathway abundance (UDPNAGSYN.PWY..UDP.N.acetyl.D.glucosamine.biosynthesis.I)	MR Egger	8	-0.401428741315505	0.784000994735033	0.626927258592929	-1.93807069099617	1.13521320836516	0.669363015928283	0.143981466723785	3.11183694184853
ebi-a-GCST90027649	finngen_R12_E4_LACTONAS	Lactose intolerance, other/unspecified || id:finngen_R12_E4_LACTONAS	Gut bacterial pathway abundance (UDPNAGSYN.PWY..UDP.N.acetyl.D.glucosamine.biosynthesis.I)	Simple mode	8	-0.116829737856436	0.381085534325064	0.768087993831372	-0.863757385133561	0.630097909420688	0.889736668740194	0.421575082751946	1.87779442402836
ebi-a-GCST90027649	finngen_R12_E4_LACTONAS	Lactose intolerance, other/unspecified || id:finngen_R12_E4_LACTONAS	Gut bacterial pathway abundance (UDPNAGSYN.PWY..UDP.N.acetyl.D.glucosamine.biosynthesis.I)	Weighted median	8	-0.0994274067721833	0.256612662801611	0.698414929358093	-0.602388225863342	0.403533412318975	0.905355670173475	0.547502513812677	1.49710525310155
ebi-a-GCST90027649	finngen_R12_E4_LACTONAS	Lactose intolerance, other/unspecified || id:finngen_R12_E4_LACTONAS	Gut bacterial pathway abundance (UDPNAGSYN.PWY..UDP.N.acetyl.D.glucosamine.biosynthesis.I)	Weighted mode	8	-0.0974320276043137	0.385649178886901	0.807801455715264	-0.85330441822264	0.658440363014012	0.907164001570656	0.426004905201035	1.93177711265397
ebi-a-GCST90027650	finngen_R12_E4_LACTONAS	Lactose intolerance, other/unspecified || id:finngen_R12_E4_LACTONAS	Gut bacterial pathway abundance (X1CMET2.PWY..N10.formyl.tetrahydrofolate.biosynthesis)	Inverse variance weighted	10	-0.0419590466653243	0.185447683146096	0.821000658620614	-0.405436505631673	0.321518412301024	0.958909050291626	0.666685735257031	1.37922040041353
ebi-a-GCST90027650	finngen_R12_E4_LACTONAS	Lactose intolerance, other/unspecified || id:finngen_R12_E4_LACTONAS	Gut bacterial pathway abundance (X1CMET2.PWY..N10.formyl.tetrahydrofolate.biosynthesis)	MR Egger	10	0.914456166841191	0.809515236354432	0.291360616614129	-0.672193696413497	2.50110603009588	2.49541779188215	0.510587274863468	12.1959756198529
ebi-a-GCST90027650	finngen_R12_E4_LACTONAS	Lactose intolerance, other/unspecified || id:finngen_R12_E4_LACTONAS	Gut bacterial pathway abundance (X1CMET2.PWY..N10.formyl.tetrahydrofolate.biosynthesis)	Simple mode	10	0.215707515626109	0.398778551533167	0.601691573908951	-0.565898445378898	0.997313476631117	1.2407394290296	0.567849735532773	2.71098890149937
ebi-a-GCST90027650	finngen_R12_E4_LACTONAS	Lactose intolerance, other/unspecified || id:finngen_R12_E4_LACTONAS	Gut bacterial pathway abundance (X1CMET2.PWY..N10.formyl.tetrahydrofolate.biosynthesis)	Weighted median	10	0.150732421704277	0.243208167476676	0.535411129051265	-0.325955586550007	0.627420429958561	1.16268550704861	0.721837246002223	1.87277339287742
ebi-a-GCST90027650	finngen_R12_E4_LACTONAS	Lactose intolerance, other/unspecified || id:finngen_R12_E4_LACTONAS	Gut bacterial pathway abundance (X1CMET2.PWY..N10.formyl.tetrahydrofolate.biosynthesis)	Weighted mode	10	0.204235562683912	0.379885569763214	0.603873888905703	-0.540340154051988	0.948811279419811	1.22658705756669	0.582550061904213	2.58263779918283
ebi-a-GCST90027651	finngen_R12_E4_LACTONAS	Lactose intolerance, other/unspecified || id:finngen_R12_E4_LACTONAS	Gut microbiota abundance (k_Bacteria.p_Actinobacteria.c_Actinobacteria)	Inverse variance weighted	10	0.127468545934294	0.204655650560203	0.533387034746035	-0.273656529163704	0.528593621032291	1.13594913746042	0.7605932720088	1.69654464532541
ebi-a-GCST90027651	finngen_R12_E4_LACTONAS	Lactose intolerance, other/unspecified || id:finngen_R12_E4_LACTONAS	Gut microbiota abundance (k_Bacteria.p_Actinobacteria.c_Actinobacteria)	MR Egger	10	1.55879707933721	1.10689605001672	0.196708903789137	-0.610719178695548	3.72831333736998	4.7531002024017	0.542960243186998	41.6088688215249
ebi-a-GCST90027651	finngen_R12_E4_LACTONAS	Lactose intolerance, other/unspecified || id:finngen_R12_E4_LACTONAS	Gut microbiota abundance (k_Bacteria.p_Actinobacteria.c_Actinobacteria)	Simple mode	10	0.141621296587894	0.339299241114276	0.686171440211446	-0.523405215996087	0.806647809171875	1.15214024646618	0.592499520061427	2.24038518611717
ebi-a-GCST90027651	finngen_R12_E4_LACTONAS	Lactose intolerance, other/unspecified || id:finngen_R12_E4_LACTONAS	Gut microbiota abundance (k_Bacteria.p_Actinobacteria.c_Actinobacteria)	Weighted median	10	0.117992870888631	0.24438117393018	0.629221362216661	-0.360994230014522	0.596979971791785	1.12523608940535	0.696983020037174	1.81662425123744
ebi-a-GCST90027651	finngen_R12_E4_LACTONAS	Lactose intolerance, other/unspecified || id:finngen_R12_E4_LACTONAS	Gut microbiota abundance (k_Bacteria.p_Actinobacteria.c_Actinobacteria)	Weighted mode	10	0.141621296587894	0.352013045821373	0.696837489066962	-0.548324273221996	0.831566866397784	1.15214024646618	0.577917431134882	2.29691488093797
ebi-a-GCST90027652	finngen_R12_E4_LACTONAS	Lactose intolerance, other/unspecified || id:finngen_R12_E4_LACTONAS	Gut microbiota abundance (k_Bacteria.p_Bacteroidetes.c_Bacteroidia)	Inverse variance weighted	13	-0.00741992130673861	0.159008231279184	0.962781217381287	-0.31907605461394	0.304236212000462	0.99260753835122	0.726820269169235	1.35558922471692
ebi-a-GCST90027652	finngen_R12_E4_LACTONAS	Lactose intolerance, other/unspecified || id:finngen_R12_E4_LACTONAS	Gut microbiota abundance (k_Bacteria.p_Bacteroidetes.c_Bacteroidia)	MR Egger	13	0.388091422709287	0.623581428969421	0.546390253578989	-0.834128178070779	1.61031102348935	1.47416455024483	0.434252907656605	5.00436746163833
ebi-a-GCST90027652	finngen_R12_E4_LACTONAS	Lactose intolerance, other/unspecified || id:finngen_R12_E4_LACTONAS	Gut microbiota abundance (k_Bacteria.p_Bacteroidetes.c_Bacteroidia)	Simple mode	13	0.312249703914703	0.384093190655996	0.432078806914177	-0.44057294977105	1.06507235760046	1.36649586979923	0.64366752625233	2.90104888940186
ebi-a-GCST90027652	finngen_R12_E4_LACTONAS	Lactose intolerance, other/unspecified || id:finngen_R12_E4_LACTONAS	Gut microbiota abundance (k_Bacteria.p_Bacteroidetes.c_Bacteroidia)	Weighted median	13	0.20719581862005	0.212261269300304	0.328997184953255	-0.208836269208546	0.623227906448646	1.23022344885398	0.811528096903969	1.86493818252762
ebi-a-GCST90027652	finngen_R12_E4_LACTONAS	Lactose intolerance, other/unspecified || id:finngen_R12_E4_LACTONAS	Gut microbiota abundance (k_Bacteria.p_Bacteroidetes.c_Bacteroidia)	Weighted mode	13	0.331851183929227	0.35553754894893	0.369025510966638	-0.365002412010675	1.02870477986913	1.39354545112239	0.694194976470266	2.79744018635531
ebi-a-GCST90027653	finngen_R12_E4_LACTONAS	Lactose intolerance, other/unspecified || id:finngen_R12_E4_LACTONAS	Gut microbiota abundance (k_Bacteria.p_Firmicutes.c_Bacilli)	Inverse variance weighted	14	0.0543042837729753	0.112362538324987	0.628886095053722	-0.165926291343999	0.274534858889949	1.05580581786003	0.847108671129936	1.31591844472584
ebi-a-GCST90027653	finngen_R12_E4_LACTONAS	Lactose intolerance, other/unspecified || id:finngen_R12_E4_LACTONAS	Gut microbiota abundance (k_Bacteria.p_Firmicutes.c_Bacilli)	MR Egger	14	-0.458706450907035	0.447603274926211	0.325670422081029	-1.33600886976241	0.418595967948338	0.632100770275538	0.262892817008645	1.51982617223729
ebi-a-GCST90027653	finngen_R12_E4_LACTONAS	Lactose intolerance, other/unspecified || id:finngen_R12_E4_LACTONAS	Gut microbiota abundance (k_Bacteria.p_Firmicutes.c_Bacilli)	Simple mode	14	0.185949702156565	0.264503951240124	0.494445715113003	-0.332478042274077	0.704377446587207	1.20436168205884	0.717144415551628	2.02258712437422
ebi-a-GCST90027653	finngen_R12_E4_LACTONAS	Lactose intolerance, other/unspecified || id:finngen_R12_E4_LACTONAS	Gut microbiota abundance (k_Bacteria.p_Firmicutes.c_Bacilli)	Weighted median	14	0.128193063845825	0.147162697529268	0.383700897031329	-0.16024582331154	0.41663195100319	1.13677245117385	0.851934337903131	1.51684413722356
ebi-a-GCST90027653	finngen_R12_E4_LACTONAS	Lactose intolerance, other/unspecified || id:finngen_R12_E4_LACTONAS	Gut microbiota abundance (k_Bacteria.p_Firmicutes.c_Bacilli)	Weighted mode	14	0.185949702156565	0.253074968228496	0.475531107069691	-0.310077235571288	0.681976639884418	1.20436168205884	0.733390310217187	1.97778323629889
ebi-a-GCST90027654	finngen_R12_E4_LACTONAS	Lactose intolerance, other/unspecified || id:finngen_R12_E4_LACTONAS	Gut microbiota abundance (k_Bacteria.p_Firmicutes.c_Clostridia)	Inverse variance weighted	7	0.0318532536802203	0.228156675046623	0.88896709923895	-0.41533382941116	0.4790403367716	1.03236599827793	0.660119876488662	1.61452425894146
ebi-a-GCST90027654	finngen_R12_E4_LACTONAS	Lactose intolerance, other/unspecified || id:finngen_R12_E4_LACTONAS	Gut microbiota abundance (k_Bacteria.p_Firmicutes.c_Clostridia)	MR Egger	7	0.570956812221468	0.757423732781315	0.484924324220344	-0.91359370402991	2.05550732847285	1.76995976063265	0.40108026723829	7.81079950861197
ebi-a-GCST90027654	finngen_R12_E4_LACTONAS	Lactose intolerance, other/unspecified || id:finngen_R12_E4_LACTONAS	Gut microbiota abundance (k_Bacteria.p_Firmicutes.c_Clostridia)	Simple mode	7	0.173238310472276	0.424913416175447	0.697640435639754	-0.6595919852316	1.00606860617615	1.18914945808866	0.517062260496776	2.73482816617473
ebi-a-GCST90027654	finngen_R12_E4_LACTONAS	Lactose intolerance, other/unspecified || id:finngen_R12_E4_LACTONAS	Gut microbiota abundance (k_Bacteria.p_Firmicutes.c_Clostridia)	Weighted median	7	0.166900565559916	0.295392741300713	0.572065321151899	-0.412069207389481	0.745870338509313	1.18163676407661	0.662278439904105	2.10827555011394
ebi-a-GCST90027654	finngen_R12_E4_LACTONAS	Lactose intolerance, other/unspecified || id:finngen_R12_E4_LACTONAS	Gut microbiota abundance (k_Bacteria.p_Firmicutes.c_Clostridia)	Weighted mode	7	0.20225954596357	0.405823334886528	0.635946747610175	-0.593154190414025	0.997673282341165	1.22416569414717	0.552581585507966	2.71196450628957
ebi-a-GCST90027655	finngen_R12_E4_LACTONAS	Lactose intolerance, other/unspecified || id:finngen_R12_E4_LACTONAS	Gut microbiota abundance (k_Bacteria.p_Firmicutes.c_Erysipelotrichia)	Inverse variance weighted	8	-0.085522296766362	0.16816568984087	0.611060866285685	-0.415127048854467	0.244082455321743	0.918032673665922	0.660256390557947	1.27644957621086
ebi-a-GCST90027655	finngen_R12_E4_LACTONAS	Lactose intolerance, other/unspecified || id:finngen_R12_E4_LACTONAS	Gut microbiota abundance (k_Bacteria.p_Firmicutes.c_Erysipelotrichia)	MR Egger	8	-0.672527193307557	0.689275446045899	0.366893698758682	-2.02350706755752	0.678452680942405	0.510417023983802	0.132191048248821	1.97082587530509
ebi-a-GCST90027655	finngen_R12_E4_LACTONAS	Lactose intolerance, other/unspecified || id:finngen_R12_E4_LACTONAS	Gut microbiota abundance (k_Bacteria.p_Firmicutes.c_Erysipelotrichia)	Simple mode	8	-0.260775225878294	0.341552451527775	0.470110582892282	-0.930218030872734	0.408667579116146	0.770454078292318	0.394467694859148	1.50481140659496
ebi-a-GCST90027655	finngen_R12_E4_LACTONAS	Lactose intolerance, other/unspecified || id:finngen_R12_E4_LACTONAS	Gut microbiota abundance (k_Bacteria.p_Firmicutes.c_Erysipelotrichia)	Weighted median	8	-0.124755483936655	0.215728737661579	0.563062987010574	-0.54758380975335	0.29807284188004	0.882712713636689	0.578345516351704	1.34725992125097
ebi-a-GCST90027655	finngen_R12_E4_LACTONAS	Lactose intolerance, other/unspecified || id:finngen_R12_E4_LACTONAS	Gut microbiota abundance (k_Bacteria.p_Firmicutes.c_Erysipelotrichia)	Weighted mode	8	-0.223241634797215	0.317759099703552	0.505021107415025	-0.846049470216177	0.399566200621746	0.799921537061618	0.429106787029029	1.49117768536188
ebi-a-GCST90027656	finngen_R12_E4_LACTONAS	Lactose intolerance, other/unspecified || id:finngen_R12_E4_LACTONAS	Gut microbiota abundance (k_Bacteria.p_Firmicutes.c_Negativicutes)	Inverse variance weighted	7	0.0454416728152768	0.320900708049401	0.887390717461099	-0.583523714961549	0.674407060592102	1.04648996402036	0.55792891624279	1.96286876860631
ebi-a-GCST90027656	finngen_R12_E4_LACTONAS	Lactose intolerance, other/unspecified || id:finngen_R12_E4_LACTONAS	Gut microbiota abundance (k_Bacteria.p_Firmicutes.c_Negativicutes)	MR Egger	7	0.229947753225233	1.49716224511193	0.883940169648762	-2.70449024719415	3.16438575364461	1.25853425385602	0.0669044198713366	23.6741977760952
ebi-a-GCST90027656	finngen_R12_E4_LACTONAS	Lactose intolerance, other/unspecified || id:finngen_R12_E4_LACTONAS	Gut microbiota abundance (k_Bacteria.p_Firmicutes.c_Negativicutes)	Simple mode	7	0.187821234246034	0.415270719910011	0.666954633083665	-0.626109376777588	1.00175184526966	1.20661779412868	0.534667951176111	2.72304801121024
ebi-a-GCST90027656	finngen_R12_E4_LACTONAS	Lactose intolerance, other/unspecified || id:finngen_R12_E4_LACTONAS	Gut microbiota abundance (k_Bacteria.p_Firmicutes.c_Negativicutes)	Weighted median	7	0.236672467324072	0.302064340261724	0.433323727008743	-0.355373639588908	0.828718574237051	1.26702605737103	0.700911505989604	2.29038190461805
ebi-a-GCST90027656	finngen_R12_E4_LACTONAS	Lactose intolerance, other/unspecified || id:finngen_R12_E4_LACTONAS	Gut microbiota abundance (k_Bacteria.p_Firmicutes.c_Negativicutes)	Weighted mode	7	0.165715528852604	0.387021096977158	0.683462292920692	-0.592845821222626	0.924276878927834	1.18023731050217	0.552752010920294	2.52004530346656
ebi-a-GCST90027657	finngen_R12_E4_LACTONAS	Lactose intolerance, other/unspecified || id:finngen_R12_E4_LACTONAS	Gut microbiota abundance (k_Bacteria.p_Proteobacteria.c_Betaproteobacteria)	Inverse variance weighted	12	-0.0263712636732239	0.168297884895629	0.875486039869373	-0.356235118068657	0.303492590722209	0.973973421525695	0.700307945825359	1.35458155443382
ebi-a-GCST90027657	finngen_R12_E4_LACTONAS	Lactose intolerance, other/unspecified || id:finngen_R12_E4_LACTONAS	Gut microbiota abundance (k_Bacteria.p_Proteobacteria.c_Betaproteobacteria)	MR Egger	12	-1.21904637040266	0.720644305012471	0.121596066470295	-2.6315092082271	0.193416467421782	0.295511841434449	0.0719697628761767	1.21338802488796
ebi-a-GCST90027657	finngen_R12_E4_LACTONAS	Lactose intolerance, other/unspecified || id:finngen_R12_E4_LACTONAS	Gut microbiota abundance (k_Bacteria.p_Proteobacteria.c_Betaproteobacteria)	Simple mode	12	0.0585245795074711	0.375271637177251	0.878895592283436	-0.677007829359942	0.794056988374884	1.06027104631442	0.5081351470121	2.21235373751052
ebi-a-GCST90027657	finngen_R12_E4_LACTONAS	Lactose intolerance, other/unspecified || id:finngen_R12_E4_LACTONAS	Gut microbiota abundance (k_Bacteria.p_Proteobacteria.c_Betaproteobacteria)	Weighted median	12	-0.0792960570477538	0.218180454090553	0.716274333476485	-0.506929747065239	0.348337632969731	0.923766396404999	0.6023420852959	1.41671049717184
ebi-a-GCST90027657	finngen_R12_E4_LACTONAS	Lactose intolerance, other/unspecified || id:finngen_R12_E4_LACTONAS	Gut microbiota abundance (k_Bacteria.p_Proteobacteria.c_Betaproteobacteria)	Weighted mode	12	-0.0157886692164326	0.323674463096143	0.96196946419621	-0.650190616884873	0.618613278452008	0.984335318430418	0.5219462755049	1.85635201280484
ebi-a-GCST90027658	finngen_R12_E4_LACTONAS	Lactose intolerance, other/unspecified || id:finngen_R12_E4_LACTONAS	Gut microbiota abundance (k_Bacteria.p_Proteobacteria.c_Deltaproteobacteria)	Inverse variance weighted	6	0.59415476400479	0.236877020977244	0.0121319228309746	0.129875802889392	1.05843372512019	1.81149915339892	1.13868695291274	2.88185367749312
ebi-a-GCST90027658	finngen_R12_E4_LACTONAS	Lactose intolerance, other/unspecified || id:finngen_R12_E4_LACTONAS	Gut microbiota abundance (k_Bacteria.p_Proteobacteria.c_Deltaproteobacteria)	MR Egger	6	1.06634055003491	1.29744462565495	0.457312158786645	-1.47665091624879	3.60933201631861	2.90473031153782	0.228401344126875	36.9413683401077
ebi-a-GCST90027658	finngen_R12_E4_LACTONAS	Lactose intolerance, other/unspecified || id:finngen_R12_E4_LACTONAS	Gut microbiota abundance (k_Bacteria.p_Proteobacteria.c_Deltaproteobacteria)	Simple mode	6	0.720381120556448	0.422024193633575	0.148536811850947	-0.10678629896536	1.54754854007826	2.05521634659744	0.898717709374731	4.69993434786108
ebi-a-GCST90027658	finngen_R12_E4_LACTONAS	Lactose intolerance, other/unspecified || id:finngen_R12_E4_LACTONAS	Gut microbiota abundance (k_Bacteria.p_Proteobacteria.c_Deltaproteobacteria)	Weighted median	6	0.690907776460545	0.303644468576233	0.0228829021751341	0.0957646180511295	1.28605093486996	1.99552620299053	1.10049999567146	3.61846873465197
ebi-a-GCST90027658	finngen_R12_E4_LACTONAS	Lactose intolerance, other/unspecified || id:finngen_R12_E4_LACTONAS	Gut microbiota abundance (k_Bacteria.p_Proteobacteria.c_Deltaproteobacteria)	Weighted mode	6	0.725963351773075	0.410236670455779	0.137014517231797	-0.0781005223202516	1.5300272258664	2.06672112072367	0.924871451646337	4.61830255787658
ebi-a-GCST90027659	finngen_R12_E4_LACTONAS	Lactose intolerance, other/unspecified || id:finngen_R12_E4_LACTONAS	Gut microbiota abundance (k_Bacteria.p_Proteobacteria.c_Gammaproteobacteria)	Inverse variance weighted	4	-0.0635165708108761	0.270338507246413	0.814245994995117	-0.593380045013847	0.466346903392094	0.938458568152369	0.552456796507718	1.59415992292221
ebi-a-GCST90027659	finngen_R12_E4_LACTONAS	Lactose intolerance, other/unspecified || id:finngen_R12_E4_LACTONAS	Gut microbiota abundance (k_Bacteria.p_Proteobacteria.c_Gammaproteobacteria)	MR Egger	4	1.28829879010942	1.25456922236266	0.412439811343048	-1.1706568857214	3.74725446594023	3.62661167720524	0.310163132600202	42.4044990356564
ebi-a-GCST90027659	finngen_R12_E4_LACTONAS	Lactose intolerance, other/unspecified || id:finngen_R12_E4_LACTONAS	Gut microbiota abundance (k_Bacteria.p_Proteobacteria.c_Gammaproteobacteria)	Simple mode	4	-0.357149706310875	0.458537586081933	0.49283839747276	-1.25588337503146	0.541583962409713	0.699667745216775	0.284824130534989	1.71872710636289
ebi-a-GCST90027659	finngen_R12_E4_LACTONAS	Lactose intolerance, other/unspecified || id:finngen_R12_E4_LACTONAS	Gut microbiota abundance (k_Bacteria.p_Proteobacteria.c_Gammaproteobacteria)	Weighted median	4	-0.1763469958886	0.33489400323367	0.598488370592692	-0.832739242226594	0.480045250449394	0.838327036826291	0.434856476147415	1.61614753194041
ebi-a-GCST90027659	finngen_R12_E4_LACTONAS	Lactose intolerance, other/unspecified || id:finngen_R12_E4_LACTONAS	Gut microbiota abundance (k_Bacteria.p_Proteobacteria.c_Gammaproteobacteria)	Weighted mode	4	-0.349746100995769	0.451291495945427	0.494824922827413	-1.2342774330488	0.534785231057267	0.704867032038664	0.291044985896538	1.70708157477625
ebi-a-GCST90027660	finngen_R12_E4_LACTONAS	Lactose intolerance, other/unspecified || id:finngen_R12_E4_LACTONAS	Gut microbiota abundance (k_Bacteria.p_Verrucomicrobia.c_Verrucomicrobiae)	Inverse variance weighted	15	0.173019991286163	0.128959818909643	0.179706864253806	-0.0797412537767382	0.425781236349064	1.18888987228412	0.923355230158699	1.53078585819762
ebi-a-GCST90027660	finngen_R12_E4_LACTONAS	Lactose intolerance, other/unspecified || id:finngen_R12_E4_LACTONAS	Gut microbiota abundance (k_Bacteria.p_Verrucomicrobia.c_Verrucomicrobiae)	MR Egger	15	1.15269669741367	0.632471760888479	0.0914496377270591	-0.0869479539277498	2.39234134875509	3.16672109413946	0.916724806317068	10.9390761752763
ebi-a-GCST90027660	finngen_R12_E4_LACTONAS	Lactose intolerance, other/unspecified || id:finngen_R12_E4_LACTONAS	Gut microbiota abundance (k_Bacteria.p_Verrucomicrobia.c_Verrucomicrobiae)	Simple mode	15	0.179770649423605	0.314756179167726	0.576957170529544	-0.437151461745139	0.796692760592349	1.19694281211493	0.645873598859445	2.21819268972065
ebi-a-GCST90027660	finngen_R12_E4_LACTONAS	Lactose intolerance, other/unspecified || id:finngen_R12_E4_LACTONAS	Gut microbiota abundance (k_Bacteria.p_Verrucomicrobia.c_Verrucomicrobiae)	Weighted median	15	0.185406347013155	0.174405080517221	0.287746209012271	-0.156427610800599	0.527240304826909	1.20370746369692	0.855193422229441	1.69425023684401
ebi-a-GCST90027660	finngen_R12_E4_LACTONAS	Lactose intolerance, other/unspecified || id:finngen_R12_E4_LACTONAS	Gut microbiota abundance (k_Bacteria.p_Verrucomicrobia.c_Verrucomicrobiae)	Weighted mode	15	0.109749675956276	0.31878453206112	0.735755716482688	-0.515068006883519	0.734567358796071	1.11599867418961	0.597459961846567	2.08457992221548
ebi-a-GCST90027661	finngen_R12_E4_LACTONAS	Lactose intolerance, other/unspecified || id:finngen_R12_E4_LACTONAS	Gut microbiota abundance (k_Bacteria.p_Actinobacteria.c_Actinobacteria.o_Actinomycetales.f_Micrococcaceae)	Inverse variance weighted	6	-0.0841839507547522	0.125763567712944	0.503251413646272	-0.330680543472123	0.162312641962619	0.919262141576472	0.718434641021385	1.17622792204783
ebi-a-GCST90027661	finngen_R12_E4_LACTONAS	Lactose intolerance, other/unspecified || id:finngen_R12_E4_LACTONAS	Gut microbiota abundance (k_Bacteria.p_Actinobacteria.c_Actinobacteria.o_Actinomycetales.f_Micrococcaceae)	MR Egger	6	0.164787310152408	0.588185050932	0.793244865929844	-0.988055389674313	1.31763000997913	1.17914230044292	0.372299965908175	3.73456001077566
ebi-a-GCST90027661	finngen_R12_E4_LACTONAS	Lactose intolerance, other/unspecified || id:finngen_R12_E4_LACTONAS	Gut microbiota abundance (k_Bacteria.p_Actinobacteria.c_Actinobacteria.o_Actinomycetales.f_Micrococcaceae)	Simple mode	6	-0.0125041058521458	0.244635444017126	0.961214421516276	-0.491989576125713	0.466981364421422	0.987573745653774	0.611408739047026	1.59517167619289
ebi-a-GCST90027661	finngen_R12_E4_LACTONAS	Lactose intolerance, other/unspecified || id:finngen_R12_E4_LACTONAS	Gut microbiota abundance (k_Bacteria.p_Actinobacteria.c_Actinobacteria.o_Actinomycetales.f_Micrococcaceae)	Weighted median	6	-0.0497312382502267	0.153162364437303	0.745411008290066	-0.349929472547342	0.250466996046888	0.951485112943376	0.704737791327243	1.28462519151678
ebi-a-GCST90027661	finngen_R12_E4_LACTONAS	Lactose intolerance, other/unspecified || id:finngen_R12_E4_LACTONAS	Gut microbiota abundance (k_Bacteria.p_Actinobacteria.c_Actinobacteria.o_Actinomycetales.f_Micrococcaceae)	Weighted mode	6	0.0237578080693743	0.206066448297247	0.912700746217066	-0.380132430593231	0.427648046731979	1.02404227307945	0.683770851036715	1.53364621417215
ebi-a-GCST90027662	finngen_R12_E4_LACTONAS	Lactose intolerance, other/unspecified || id:finngen_R12_E4_LACTONAS	Gut microbiota abundance (k_Bacteria.p_Actinobacteria.c_Actinobacteria.o_Bifidobacteriales.f_Bifidobacteriaceae)	Inverse variance weighted	12	0.0960329743975287	0.178683276565457	0.590958176381643	-0.254186247670766	0.446252196465824	1.10079536145938	0.775547344707951	1.56244546007284
ebi-a-GCST90027662	finngen_R12_E4_LACTONAS	Lactose intolerance, other/unspecified || id:finngen_R12_E4_LACTONAS	Gut microbiota abundance (k_Bacteria.p_Actinobacteria.c_Actinobacteria.o_Bifidobacteriales.f_Bifidobacteriaceae)	MR Egger	12	0.763615857811004	0.814364865552329	0.370501603731025	-0.83253927867156	2.35977099429357	2.14602191850289	0.434943440288855	10.5885263418073
ebi-a-GCST90027662	finngen_R12_E4_LACTONAS	Lactose intolerance, other/unspecified || id:finngen_R12_E4_LACTONAS	Gut microbiota abundance (k_Bacteria.p_Actinobacteria.c_Actinobacteria.o_Bifidobacteriales.f_Bifidobacteriaceae)	Simple mode	12	0.20765703868086	0.346663061491556	0.561295326758595	-0.471802561842589	0.887116639204309	1.23079098345698	0.623876677820347	2.42811840675222
ebi-a-GCST90027662	finngen_R12_E4_LACTONAS	Lactose intolerance, other/unspecified || id:finngen_R12_E4_LACTONAS	Gut microbiota abundance (k_Bacteria.p_Actinobacteria.c_Actinobacteria.o_Bifidobacteriales.f_Bifidobacteriaceae)	Weighted median	12	0.181225674227911	0.231082527239796	0.432895457044225	-0.271696079162089	0.634147427617911	1.19868566123276	0.762085839664228	1.88541400412069
ebi-a-GCST90027662	finngen_R12_E4_LACTONAS	Lactose intolerance, other/unspecified || id:finngen_R12_E4_LACTONAS	Gut microbiota abundance (k_Bacteria.p_Actinobacteria.c_Actinobacteria.o_Bifidobacteriales.f_Bifidobacteriaceae)	Weighted mode	12	0.215114712289636	0.346683569578557	0.547573462008159	-0.464385084084337	0.894614508663608	1.24000413252102	0.628521474243074	2.44639254453628
ebi-a-GCST90027663	finngen_R12_E4_LACTONAS	Lactose intolerance, other/unspecified || id:finngen_R12_E4_LACTONAS	Gut microbiota abundance (k_Bacteria.p_Actinobacteria.c_Actinobacteria.o_Coriobacteriales.f_Coriobacteriaceae)	Inverse variance weighted	9	-0.0813610868546638	0.195265215855309	0.676920065171255	-0.46408090993107	0.301358736221743	0.921860759537459	0.628712683309266	1.35169415622708
ebi-a-GCST90027663	finngen_R12_E4_LACTONAS	Lactose intolerance, other/unspecified || id:finngen_R12_E4_LACTONAS	Gut microbiota abundance (k_Bacteria.p_Actinobacteria.c_Actinobacteria.o_Coriobacteriales.f_Coriobacteriaceae)	MR Egger	9	-0.392174887029948	0.992441775888952	0.704488808334201	-2.33736076777229	1.5530109937124	0.675585952407775	0.0965822050204013	4.72567776842856
ebi-a-GCST90027663	finngen_R12_E4_LACTONAS	Lactose intolerance, other/unspecified || id:finngen_R12_E4_LACTONAS	Gut microbiota abundance (k_Bacteria.p_Actinobacteria.c_Actinobacteria.o_Coriobacteriales.f_Coriobacteriaceae)	Simple mode	9	0.126770713932283	0.373430126741937	0.742990980530394	-0.605152334481914	0.85869376234648	1.13515671232161	0.545991247010565	2.36007585942833
ebi-a-GCST90027663	finngen_R12_E4_LACTONAS	Lactose intolerance, other/unspecified || id:finngen_R12_E4_LACTONAS	Gut microbiota abundance (k_Bacteria.p_Actinobacteria.c_Actinobacteria.o_Coriobacteriales.f_Coriobacteriaceae)	Weighted median	9	0.0130033334775023	0.258420972634008	0.959868650136621	-0.493501772885154	0.519508439840158	1.01308824446105	0.610484867447019	1.68120103510059
ebi-a-GCST90027663	finngen_R12_E4_LACTONAS	Lactose intolerance, other/unspecified || id:finngen_R12_E4_LACTONAS	Gut microbiota abundance (k_Bacteria.p_Actinobacteria.c_Actinobacteria.o_Coriobacteriales.f_Coriobacteriaceae)	Weighted mode	9	0.13310635032771	0.360402199402728	0.721468110455121	-0.573281960501637	0.839494661157057	1.14237148345242	0.563672448929925	2.31519672228564
ebi-a-GCST90027664	finngen_R12_E4_LACTONAS	Lactose intolerance, other/unspecified || id:finngen_R12_E4_LACTONAS	Gut microbiota abundance (k_Bacteria.p_Bacteroidetes.c_Bacteroidia.o_Bacteroidales.f_Bacteroidaceae)	Inverse variance weighted	13	-0.0153437004754998	0.193642776106933	0.936844001061827	-0.394883541645088	0.364196140694089	0.98477341433998	0.673758499486562	1.4393565028565
ebi-a-GCST90027664	finngen_R12_E4_LACTONAS	Lactose intolerance, other/unspecified || id:finngen_R12_E4_LACTONAS	Gut microbiota abundance (k_Bacteria.p_Bacteroidetes.c_Bacteroidia.o_Bacteroidales.f_Bacteroidaceae)	MR Egger	13	-0.425942319271924	0.81686091298945	0.612398607120544	-2.02698970873125	1.1751050701874	0.653154015433309	0.131731474990274	3.23848319399865
ebi-a-GCST90027664	finngen_R12_E4_LACTONAS	Lactose intolerance, other/unspecified || id:finngen_R12_E4_LACTONAS	Gut microbiota abundance (k_Bacteria.p_Bacteroidetes.c_Bacteroidia.o_Bacteroidales.f_Bacteroidaceae)	Simple mode	13	0.159386940550455	0.466515253049071	0.738519549913734	-0.754982955425723	1.07375683652663	1.17279165954542	0.470018625929645	2.92635270353132
ebi-a-GCST90027664	finngen_R12_E4_LACTONAS	Lactose intolerance, other/unspecified || id:finngen_R12_E4_LACTONAS	Gut microbiota abundance (k_Bacteria.p_Bacteroidetes.c_Bacteroidia.o_Bacteroidales.f_Bacteroidaceae)	Weighted median	13	0.125195519828619	0.237630666952921	0.598298333839601	-0.340560587399106	0.590951627056345	1.13337002771858	0.711371425107557	1.80570595668305
ebi-a-GCST90027664	finngen_R12_E4_LACTONAS	Lactose intolerance, other/unspecified || id:finngen_R12_E4_LACTONAS	Gut microbiota abundance (k_Bacteria.p_Bacteroidetes.c_Bacteroidia.o_Bacteroidales.f_Bacteroidaceae)	Weighted mode	13	0.118837524096393	0.392135979616771	0.7670397995819	-0.649748995952477	0.887424044145264	1.12618692518447	0.522176828810585	2.42886493708536
ebi-a-GCST90027665	finngen_R12_E4_LACTONAS	Lactose intolerance, other/unspecified || id:finngen_R12_E4_LACTONAS	Gut microbiota abundance (k_Bacteria.p_Bacteroidetes.c_Bacteroidia.o_Bacteroidales.f_Bacteroidales_noname)	Inverse variance weighted	8	-0.0970640047718368	0.227343917273695	0.669417286351052	-0.542658082628278	0.348530073084605	0.907497920077083	0.581201316220564	1.416983155337
ebi-a-GCST90027665	finngen_R12_E4_LACTONAS	Lactose intolerance, other/unspecified || id:finngen_R12_E4_LACTONAS	Gut microbiota abundance (k_Bacteria.p_Bacteroidetes.c_Bacteroidia.o_Bacteroidales.f_Bacteroidales_noname)	MR Egger	8	1.00710477457625	0.950628635590809	0.330186951808537	-0.856127351181736	2.87033690033423	2.73766337732465	0.424804017723311	17.6429611181931
ebi-a-GCST90027665	finngen_R12_E4_LACTONAS	Lactose intolerance, other/unspecified || id:finngen_R12_E4_LACTONAS	Gut microbiota abundance (k_Bacteria.p_Bacteroidetes.c_Bacteroidia.o_Bacteroidales.f_Bacteroidales_noname)	Simple mode	8	-0.182644095646327	0.410164612973378	0.669551786319865	-0.986566737074148	0.621278545781494	0.833064594298076	0.37285460394972	1.86130628647569
ebi-a-GCST90027665	finngen_R12_E4_LACTONAS	Lactose intolerance, other/unspecified || id:finngen_R12_E4_LACTONAS	Gut microbiota abundance (k_Bacteria.p_Bacteroidetes.c_Bacteroidia.o_Bacteroidales.f_Bacteroidales_noname)	Weighted median	8	-0.178174721426356	0.271266486779747	0.511293183609818	-0.709857035514661	0.353507592661949	0.836796204488927	0.491714490145184	1.42405379926942
ebi-a-GCST90027665	finngen_R12_E4_LACTONAS	Lactose intolerance, other/unspecified || id:finngen_R12_E4_LACTONAS	Gut microbiota abundance (k_Bacteria.p_Bacteroidetes.c_Bacteroidia.o_Bacteroidales.f_Bacteroidales_noname)	Weighted mode	8	-0.189360505129013	0.397824513329295	0.648578597242375	-0.969096551254431	0.590375540996404	0.82748813919808	0.37942567495275	1.80466601422998
ebi-a-GCST90027666	finngen_R12_E4_LACTONAS	Lactose intolerance, other/unspecified || id:finngen_R12_E4_LACTONAS	Gut microbiota abundance (k_Bacteria.p_Bacteroidetes.c_Bacteroidia.o_Bacteroidales.f_Porphyromonadaceae)	Inverse variance weighted	16	-0.0775102845777438	0.142924855857403	0.587601565563104	-0.357643002058253	0.202622432902766	0.925417506819401	0.699322687208304	1.22461000850205
ebi-a-GCST90027666	finngen_R12_E4_LACTONAS	Lactose intolerance, other/unspecified || id:finngen_R12_E4_LACTONAS	Gut microbiota abundance (k_Bacteria.p_Bacteroidetes.c_Bacteroidia.o_Bacteroidales.f_Porphyromonadaceae)	MR Egger	16	-0.879136386873562	0.572884242540824	0.14717250428539	-2.00198950225358	0.243716728506454	0.415141278371547	0.135066301044685	1.27598282972853
ebi-a-GCST90027666	finngen_R12_E4_LACTONAS	Lactose intolerance, other/unspecified || id:finngen_R12_E4_LACTONAS	Gut microbiota abundance (k_Bacteria.p_Bacteroidetes.c_Bacteroidia.o_Bacteroidales.f_Porphyromonadaceae)	Simple mode	16	-0.105925394779549	0.314747070316456	0.741124815471446	-0.722829652599803	0.510978863040705	0.899491752353206	0.485376863033243	1.66692208502742
ebi-a-GCST90027666	finngen_R12_E4_LACTONAS	Lactose intolerance, other/unspecified || id:finngen_R12_E4_LACTONAS	Gut microbiota abundance (k_Bacteria.p_Bacteroidetes.c_Bacteroidia.o_Bacteroidales.f_Porphyromonadaceae)	Weighted median	16	-0.0352375043440342	0.190395184122644	0.853169733570914	-0.408412065224417	0.337937056536348	0.965376108008513	0.664704920599672	1.40205225060301
ebi-a-GCST90027666	finngen_R12_E4_LACTONAS	Lactose intolerance, other/unspecified || id:finngen_R12_E4_LACTONAS	Gut microbiota abundance (k_Bacteria.p_Bacteroidetes.c_Bacteroidia.o_Bacteroidales.f_Porphyromonadaceae)	Weighted mode	16	-0.0655097400826388	0.325232277233064	0.843072712724126	-0.702965003459444	0.571945523294167	0.93658992425194	0.495115107293681	1.77171060484312
ebi-a-GCST90027667	finngen_R12_E4_LACTONAS	Lactose intolerance, other/unspecified || id:finngen_R12_E4_LACTONAS	Gut microbiota abundance (k_Bacteria.p_Bacteroidetes.c_Bacteroidia.o_Bacteroidales.f_Prevotellaceae)	Inverse variance weighted	8	-0.200980712733085	0.191329231371292	0.29351385778845	-0.575986006220818	0.174024580754648	0.817928207001372	0.562150311749111	1.19008481864377
ebi-a-GCST90027667	finngen_R12_E4_LACTONAS	Lactose intolerance, other/unspecified || id:finngen_R12_E4_LACTONAS	Gut microbiota abundance (k_Bacteria.p_Bacteroidetes.c_Bacteroidia.o_Bacteroidales.f_Prevotellaceae)	MR Egger	8	0.551734598131143	0.664676235459466	0.43826642562807	-0.751030823369409	1.8545000196317	1.73626212435374	0.471879877140908	6.38850332574188
ebi-a-GCST90027667	finngen_R12_E4_LACTONAS	Lactose intolerance, other/unspecified || id:finngen_R12_E4_LACTONAS	Gut microbiota abundance (k_Bacteria.p_Bacteroidetes.c_Bacteroidia.o_Bacteroidales.f_Prevotellaceae)	Simple mode	8	-0.0190730491938838	0.339855912139209	0.956813705916877	-0.685190636986734	0.647044538598966	0.981107690499152	0.503994140491775	1.90988787968317
ebi-a-GCST90027667	finngen_R12_E4_LACTONAS	Lactose intolerance, other/unspecified || id:finngen_R12_E4_LACTONAS	Gut microbiota abundance (k_Bacteria.p_Bacteroidetes.c_Bacteroidia.o_Bacteroidales.f_Prevotellaceae)	Weighted median	8	-0.195935627065126	0.236508358100485	0.407415035209617	-0.659492008942077	0.267620754811826	0.82206515172143	0.517113957047204	1.30685142890678
ebi-a-GCST90027667	finngen_R12_E4_LACTONAS	Lactose intolerance, other/unspecified || id:finngen_R12_E4_LACTONAS	Gut microbiota abundance (k_Bacteria.p_Bacteroidetes.c_Bacteroidia.o_Bacteroidales.f_Prevotellaceae)	Weighted mode	8	0.0093819074142707	0.316260172615454	0.97716216503532	-0.610488030912019	0.62925184574056	1.00942605546393	0.543085761749866	1.87620636226286
ebi-a-GCST90027668	finngen_R12_E4_LACTONAS	Lactose intolerance, other/unspecified || id:finngen_R12_E4_LACTONAS	Gut microbiota abundance (k_Bacteria.p_Bacteroidetes.c_Bacteroidia.o_Bacteroidales.f_Rikenellaceae)	Inverse variance weighted	11	0.087206584879008	0.177805675650228	0.623808375627882	-0.261292539395439	0.435705709153455	1.09112206575674	0.770055615057373	1.54605373832973
ebi-a-GCST90027668	finngen_R12_E4_LACTONAS	Lactose intolerance, other/unspecified || id:finngen_R12_E4_LACTONAS	Gut microbiota abundance (k_Bacteria.p_Bacteroidetes.c_Bacteroidia.o_Bacteroidales.f_Rikenellaceae)	MR Egger	11	0.71079031281881	0.69964702279646	0.336195717473665	-0.660517851862251	2.08209847749987	2.0355993833889	0.516583751355818	8.02128374881689
ebi-a-GCST90027668	finngen_R12_E4_LACTONAS	Lactose intolerance, other/unspecified || id:finngen_R12_E4_LACTONAS	Gut microbiota abundance (k_Bacteria.p_Bacteroidetes.c_Bacteroidia.o_Bacteroidales.f_Rikenellaceae)	Simple mode	11	-0.10121789321586	0.360488648032511	0.784602851262749	-0.807775643359582	0.605339856927861	0.903736093467067	0.44584869055905	1.83187467840492
ebi-a-GCST90027668	finngen_R12_E4_LACTONAS	Lactose intolerance, other/unspecified || id:finngen_R12_E4_LACTONAS	Gut microbiota abundance (k_Bacteria.p_Bacteroidetes.c_Bacteroidia.o_Bacteroidales.f_Rikenellaceae)	Weighted median	11	-0.0468818570256483	0.236415343702068	0.842808053868689	-0.510255930681702	0.416492216630405	0.954200122972039	0.600341913234129	1.51663219676746
ebi-a-GCST90027668	finngen_R12_E4_LACTONAS	Lactose intolerance, other/unspecified || id:finngen_R12_E4_LACTONAS	Gut microbiota abundance (k_Bacteria.p_Bacteroidetes.c_Bacteroidia.o_Bacteroidales.f_Rikenellaceae)	Weighted mode	11	-0.110289635884322	0.363500771458134	0.767796174531392	-0.822751147942265	0.60217187617362	0.895574707156209	0.439221627111391	1.8260805174207
[truncated: 912 more rows]
