# Supplementary material for: Causal interplay between lactose intolerance and gut microbiota: a combined bidirectional Mendelian randomization and in vivo validation study
Source: Front Nutr. 2026 Jun 1;13:1803337. doi: 10.3389/fnut.2026.1803337 (PMC13265576; doi:10.3389/fnut.2026.1803337)
Supplement: Supplementary file 1 [file Data_Sheet_1.zip › supplementary materials/Forward/06.mr analysis results_3With FDR correction_beta in the same direction.csv]

id.exposure	id.outcome	outcome	exposure	method	nsnp	b	se	pval	lo_ci	up_ci	or	or_lci95	or_uci95	p_fdr
ebi-a-GCST90027446	finngen_R12_E4_LACTONAS	Lactose intolerance, other/unspecified || id:finngen_R12_E4_LACTONAS	Gut bacterial pathway abundance (ANAEROFRUCAT.PWY..homolactic.fermentation)	Inverse variance weighted	5	-0.0385861442705685	0.342736730253218	0.910361591414109	-0.710350135566877	0.63317784702574	0.962148817561674	0.491472085474208	1.88358682923388	0.999193093860856
ebi-a-GCST90027446	finngen_R12_E4_LACTONAS	Lactose intolerance, other/unspecified || id:finngen_R12_E4_LACTONAS	Gut bacterial pathway abundance (ANAEROFRUCAT.PWY..homolactic.fermentation)	MR Egger	5	-0.473688013880503	1.61981542544584	0.789013943571782	-3.64852624775435	2.70115021999335	0.622701496488902	0.0260294615026909	14.8968565365608	0.99624636177216
ebi-a-GCST90027446	finngen_R12_E4_LACTONAS	Lactose intolerance, other/unspecified || id:finngen_R12_E4_LACTONAS	Gut bacterial pathway abundance (ANAEROFRUCAT.PWY..homolactic.fermentation)	Simple mode	5	-0.24607427325177	0.561440799090371	0.683806555751105	-1.3464982394689	0.854349692965357	0.781864151175891	0.260149649260004	2.34984576236359	0.994664649682968
ebi-a-GCST90027446	finngen_R12_E4_LACTONAS	Lactose intolerance, other/unspecified || id:finngen_R12_E4_LACTONAS	Gut bacterial pathway abundance (ANAEROFRUCAT.PWY..homolactic.fermentation)	Weighted median	5	-0.187366289515985	0.366563605406417	0.609251179153719	-0.905830956112562	0.531098377080593	0.829139975476281	0.404205868177799	1.70079940212646	0.993678497744465
ebi-a-GCST90027446	finngen_R12_E4_LACTONAS	Lactose intolerance, other/unspecified || id:finngen_R12_E4_LACTONAS	Gut bacterial pathway abundance (ANAEROFRUCAT.PWY..homolactic.fermentation)	Weighted mode	5	-0.144066048069103	0.5417176339292	0.803428061529013	-1.20583261057033	0.917700514432129	0.865830559733996	0.299442576637078	2.50352694192139	0.998383548063858
ebi-a-GCST90027447	finngen_R12_E4_LACTONAS	Lactose intolerance, other/unspecified || id:finngen_R12_E4_LACTONAS	Gut bacterial pathway abundance (ANAGLYCOLYSIS.PWY..glycolysis.III..from.glucose.)	Inverse variance weighted	12	-0.0380259437097546	0.223067651309109	0.864641931467756	-0.475238540275608	0.399186652856099	0.962687964870071	0.621736729523932	1.49061181959655	0.999193093860856
ebi-a-GCST90027447	finngen_R12_E4_LACTONAS	Lactose intolerance, other/unspecified || id:finngen_R12_E4_LACTONAS	Gut bacterial pathway abundance (ANAGLYCOLYSIS.PWY..glycolysis.III..from.glucose.)	MR Egger	12	-0.513936572840197	0.678659445286979	0.466349885577291	-1.84410908560268	0.816235939922282	0.598136330948281	0.158166170656396	2.26196960396476	0.99624636177216
ebi-a-GCST90027447	finngen_R12_E4_LACTONAS	Lactose intolerance, other/unspecified || id:finngen_R12_E4_LACTONAS	Gut bacterial pathway abundance (ANAGLYCOLYSIS.PWY..glycolysis.III..from.glucose.)	Simple mode	12	-0.0811149421323507	0.430525366043219	0.85398676817795	-0.924944659577059	0.762714775312358	0.92208769862691	0.396553363898646	2.14408904667969	0.994664649682968
ebi-a-GCST90027447	finngen_R12_E4_LACTONAS	Lactose intolerance, other/unspecified || id:finngen_R12_E4_LACTONAS	Gut bacterial pathway abundance (ANAGLYCOLYSIS.PWY..glycolysis.III..from.glucose.)	Weighted median	12	-0.0179107490618344	0.255004490995574	0.944005029572113	-0.51771955141316	0.481898053289491	0.982248695063799	0.595877868575366	1.61914471041058	0.993678497744465
ebi-a-GCST90027447	finngen_R12_E4_LACTONAS	Lactose intolerance, other/unspecified || id:finngen_R12_E4_LACTONAS	Gut bacterial pathway abundance (ANAGLYCOLYSIS.PWY..glycolysis.III..from.glucose.)	Weighted mode	12	-0.154235827147911	0.352455161711643	0.670141330853571	-0.845047944102732	0.536576289806909	0.857069876832238	0.429536763962318	1.71014179786871	0.998383548063858
ebi-a-GCST90027448	finngen_R12_E4_LACTONAS	Lactose intolerance, other/unspecified || id:finngen_R12_E4_LACTONAS	Gut bacterial pathway abundance (ARGDEG.PWY..superpathway.of.L.arginine..putrescine..and.4.aminobutanoate.degradation)	Wald ratio	1	-0.13450975472979	0.218167999763879	0.537536800982595	-0.562119034266993	0.293099524807414	0.874144351793034	0.569999933815336	1.34057620438114	0.671921001228244
ebi-a-GCST90027449	finngen_R12_E4_LACTONAS	Lactose intolerance, other/unspecified || id:finngen_R12_E4_LACTONAS	Gut bacterial pathway abundance (ARGORNPROST.PWY..arginine..ornithine.and.proline.interconversion)	Inverse variance weighted	8	0.111184331802263	0.125825661720738	0.376891677298845	-0.135433965170384	0.35780262877491	1.11760089725619	0.873336831673262	1.43018331558828	0.999193093860856
ebi-a-GCST90027449	finngen_R12_E4_LACTONAS	Lactose intolerance, other/unspecified || id:finngen_R12_E4_LACTONAS	Gut bacterial pathway abundance (ARGORNPROST.PWY..arginine..ornithine.and.proline.interconversion)	MR Egger	8	0.14554998463907	0.50281885466974	0.781965486977614	-0.839974970513621	1.13107493979176	1.1566755491471	0.431721329056975	3.098985933628	0.99624636177216
ebi-a-GCST90027449	finngen_R12_E4_LACTONAS	Lactose intolerance, other/unspecified || id:finngen_R12_E4_LACTONAS	Gut bacterial pathway abundance (ARGORNPROST.PWY..arginine..ornithine.and.proline.interconversion)	Simple mode	8	0.314016537420541	0.268433866104693	0.280361349391551	-0.212113840144658	0.840146914985739	1.36891237463981	0.808872610150027	2.31670731080192	0.994664649682968
ebi-a-GCST90027449	finngen_R12_E4_LACTONAS	Lactose intolerance, other/unspecified || id:finngen_R12_E4_LACTONAS	Gut bacterial pathway abundance (ARGORNPROST.PWY..arginine..ornithine.and.proline.interconversion)	Weighted median	8	0.177674468337947	0.167634311285797	0.289193184924668	-0.150888781782214	0.506237718458108	1.19443643106358	0.859943334705955	1.65903767175513	0.993678497744465
ebi-a-GCST90027449	finngen_R12_E4_LACTONAS	Lactose intolerance, other/unspecified || id:finngen_R12_E4_LACTONAS	Gut bacterial pathway abundance (ARGORNPROST.PWY..arginine..ornithine.and.proline.interconversion)	Weighted mode	8	0.32491651485702	0.258711196013285	0.249444203933103	-0.182157429329018	0.831990459043059	1.38391510480744	0.833470117445488	2.29788804328601	0.998383548063858
ebi-a-GCST90027454	finngen_R12_E4_LACTONAS	Lactose intolerance, other/unspecified || id:finngen_R12_E4_LACTONAS	Gut bacterial pathway abundance (COA.PWY..coenzyme.A.biosynthesis.I)	Inverse variance weighted	9	-0.294969378637745	0.27183300877889	0.277871859548659	-0.827762075844369	0.237823318568879	0.744554386386425	0.437026224301259	1.2684850552701	0.999193093860856
ebi-a-GCST90027454	finngen_R12_E4_LACTONAS	Lactose intolerance, other/unspecified || id:finngen_R12_E4_LACTONAS	Gut bacterial pathway abundance (COA.PWY..coenzyme.A.biosynthesis.I)	MR Egger	9	-1.0708112152162	1.36519141977198	0.458540992013981	-3.74658639796927	1.60496396753688	0.342730376521409	0.0235981632594374	4.97768024142855	0.99624636177216
ebi-a-GCST90027454	finngen_R12_E4_LACTONAS	Lactose intolerance, other/unspecified || id:finngen_R12_E4_LACTONAS	Gut bacterial pathway abundance (COA.PWY..coenzyme.A.biosynthesis.I)	Simple mode	9	-0.414986769539374	0.527094915516776	0.453791916184694	-1.44809280395225	0.618119264873507	0.660349017368862	0.235018086504113	1.85543517618756	0.994664649682968
ebi-a-GCST90027454	finngen_R12_E4_LACTONAS	Lactose intolerance, other/unspecified || id:finngen_R12_E4_LACTONAS	Gut bacterial pathway abundance (COA.PWY..coenzyme.A.biosynthesis.I)	Weighted median	9	-0.277054716502742	0.28488004645158	0.330786380575903	-0.83541960754784	0.281310174542355	0.758013020154286	0.433692462616672	1.324864479444	0.993678497744465
ebi-a-GCST90027454	finngen_R12_E4_LACTONAS	Lactose intolerance, other/unspecified || id:finngen_R12_E4_LACTONAS	Gut bacterial pathway abundance (COA.PWY..coenzyme.A.biosynthesis.I)	Weighted mode	9	-0.179840605059097	0.488959082924298	0.722560954892053	-1.13820040759072	0.778519197472527	0.835403359868571	0.320395083883303	2.17824432641386	0.998383548063858
ebi-a-GCST90027455	finngen_R12_E4_LACTONAS	Lactose intolerance, other/unspecified || id:finngen_R12_E4_LACTONAS	Gut bacterial pathway abundance (COBALSYN.PWY..adenosylcobalamin.salvage.from.cobinamide.I)	Inverse variance weighted	11	-0.121566255066965	0.173018782054129	0.48229332145626	-0.460683067893058	0.217550557759128	0.885532380398036	0.630852583156454	1.24302827264311	0.999193093860856
ebi-a-GCST90027455	finngen_R12_E4_LACTONAS	Lactose intolerance, other/unspecified || id:finngen_R12_E4_LACTONAS	Gut bacterial pathway abundance (COBALSYN.PWY..adenosylcobalamin.salvage.from.cobinamide.I)	MR Egger	11	-0.555183133545253	0.558106243590589	0.345842851716904	-1.64907137098281	0.538705103892302	0.573967138934012	0.192228334571584	1.7137862496198	0.99624636177216
ebi-a-GCST90027455	finngen_R12_E4_LACTONAS	Lactose intolerance, other/unspecified || id:finngen_R12_E4_LACTONAS	Gut bacterial pathway abundance (COBALSYN.PWY..adenosylcobalamin.salvage.from.cobinamide.I)	Simple mode	11	-0.134144294446179	0.338934468976784	0.700577966721457	-0.798455853640675	0.530167264748316	0.874463875218761	0.450023329764426	1.69921650387082	0.994664649682968
ebi-a-GCST90027455	finngen_R12_E4_LACTONAS	Lactose intolerance, other/unspecified || id:finngen_R12_E4_LACTONAS	Gut bacterial pathway abundance (COBALSYN.PWY..adenosylcobalamin.salvage.from.cobinamide.I)	Weighted median	11	-0.115827249455287	0.222221811673015	0.602211025791782	-0.551382000334396	0.319727501423823	0.890629066665231	0.576153016261299	1.37675255010596	0.993678497744465
ebi-a-GCST90027455	finngen_R12_E4_LACTONAS	Lactose intolerance, other/unspecified || id:finngen_R12_E4_LACTONAS	Gut bacterial pathway abundance (COBALSYN.PWY..adenosylcobalamin.salvage.from.cobinamide.I)	Weighted mode	11	-0.108437689293589	0.279609182158812	0.706277267227853	-0.656471686324861	0.439596307737682	0.897234800409424	0.518678169050691	1.55208052912492	0.998383548063858
ebi-a-GCST90027456	finngen_R12_E4_LACTONAS	Lactose intolerance, other/unspecified || id:finngen_R12_E4_LACTONAS	Gut bacterial pathway abundance (COLANSYN.PWY..colanic.acid.building.blocks.biosynthesis)	Inverse variance weighted	2	-0.306301405911504	0.33969423186236	0.367217634156457	-0.972102100361729	0.359499288538722	0.736164701621198	0.378287004476292	1.43261190974112	0.999193093860856
ebi-a-GCST90027458	finngen_R12_E4_LACTONAS	Lactose intolerance, other/unspecified || id:finngen_R12_E4_LACTONAS	Gut bacterial pathway abundance (CRNFORCAT.PWY..creatinine.degradation.I)	Inverse variance weighted	8	-0.0858574557735936	0.143248204698123	0.548931859081832	-0.366623936981915	0.194909025434728	0.917725038302671	0.693070234126353	1.21520042913009	0.999193093860856
ebi-a-GCST90027458	finngen_R12_E4_LACTONAS	Lactose intolerance, other/unspecified || id:finngen_R12_E4_LACTONAS	Gut bacterial pathway abundance (CRNFORCAT.PWY..creatinine.degradation.I)	MR Egger	8	-0.136160670739909	0.443952682774466	0.769436045506915	-1.00630792897786	0.733986587498044	0.872702403482784	0.365566187374798	2.08336960951967	0.99624636177216
ebi-a-GCST90027458	finngen_R12_E4_LACTONAS	Lactose intolerance, other/unspecified || id:finngen_R12_E4_LACTONAS	Gut bacterial pathway abundance (CRNFORCAT.PWY..creatinine.degradation.I)	Simple mode	8	-0.0935975132694162	0.259484553880932	0.728959016185536	-0.602187238876043	0.414992212337211	0.910649212714427	0.5476125657526	1.5143589473293	0.994664649682968
ebi-a-GCST90027458	finngen_R12_E4_LACTONAS	Lactose intolerance, other/unspecified || id:finngen_R12_E4_LACTONAS	Gut bacterial pathway abundance (CRNFORCAT.PWY..creatinine.degradation.I)	Weighted median	8	-0.0735978287619827	0.177941184920447	0.679161496857569	-0.422362551206059	0.275166893682094	0.929045253998651	0.655496345317346	1.31675041385555	0.993678497744465
ebi-a-GCST90027458	finngen_R12_E4_LACTONAS	Lactose intolerance, other/unspecified || id:finngen_R12_E4_LACTONAS	Gut bacterial pathway abundance (CRNFORCAT.PWY..creatinine.degradation.I)	Weighted mode	8	-0.177344710194863	0.270695976651927	0.533305352873332	-0.707908824432641	0.353219404042915	0.837491043059141	0.492673387528035	1.42364346230164	0.998383548063858
ebi-a-GCST90027459	finngen_R12_E4_LACTONAS	Lactose intolerance, other/unspecified || id:finngen_R12_E4_LACTONAS	Gut bacterial pathway abundance (DAPLYSINESYN.PWY..L.lysine.biosynthesis.I)	Inverse variance weighted	9	-0.302279733107496	0.194528469995641	0.120205888151741	-0.683555534298953	0.0789960680839598	0.739131276479281	0.504818896762363	1.08220006694215	0.999193093860856
ebi-a-GCST90027459	finngen_R12_E4_LACTONAS	Lactose intolerance, other/unspecified || id:finngen_R12_E4_LACTONAS	Gut bacterial pathway abundance (DAPLYSINESYN.PWY..L.lysine.biosynthesis.I)	MR Egger	9	-1.34335320776117	0.607586859226248	0.0627078759777588	-2.53422345184462	-0.152482963677726	0.260969116104825	0.0793232937112862	0.858573520766997	0.99624636177216
ebi-a-GCST90027459	finngen_R12_E4_LACTONAS	Lactose intolerance, other/unspecified || id:finngen_R12_E4_LACTONAS	Gut bacterial pathway abundance (DAPLYSINESYN.PWY..L.lysine.biosynthesis.I)	Simple mode	9	-0.608917828283613	0.45057221605813	0.213527209805314	-1.49203937175755	0.274203715190322	0.543939186289797	0.224913505259	1.31548275876496	0.994664649682968
ebi-a-GCST90027459	finngen_R12_E4_LACTONAS	Lactose intolerance, other/unspecified || id:finngen_R12_E4_LACTONAS	Gut bacterial pathway abundance (DAPLYSINESYN.PWY..L.lysine.biosynthesis.I)	Weighted median	9	-0.41084465786314	0.260076874872675	0.114174512078369	-0.920595332613583	0.0989060168873027	0.663089929407135	0.398281860309953	1.10396254084728	0.993678497744465
ebi-a-GCST90027459	finngen_R12_E4_LACTONAS	Lactose intolerance, other/unspecified || id:finngen_R12_E4_LACTONAS	Gut bacterial pathway abundance (DAPLYSINESYN.PWY..L.lysine.biosynthesis.I)	Weighted mode	9	-0.654858753475278	0.439830017279724	0.174840689333654	-1.51692558734354	0.207208080392981	0.519515437155012	0.219385332239486	1.23023853366705	0.998383548063858
ebi-a-GCST90027461	finngen_R12_E4_LACTONAS	Lactose intolerance, other/unspecified || id:finngen_R12_E4_LACTONAS	Gut bacterial pathway abundance (DTDPRHAMSYN.PWY..dTDP.L.rhamnose.biosynthesis.I)	Inverse variance weighted	9	-0.144238092653584	0.219610801897991	0.511316206675634	-0.574675264373647	0.286199079066479	0.865681611088387	0.562887628797714	1.33135747427468	0.999193093860856
ebi-a-GCST90027461	finngen_R12_E4_LACTONAS	Lactose intolerance, other/unspecified || id:finngen_R12_E4_LACTONAS	Gut bacterial pathway abundance (DTDPRHAMSYN.PWY..dTDP.L.rhamnose.biosynthesis.I)	MR Egger	9	-0.612100177501845	0.845307795058617	0.492480115169201	-2.26890345581673	1.04470310081304	0.542210933256438	0.103425528587695	2.84255444625105	0.99624636177216
ebi-a-GCST90027461	finngen_R12_E4_LACTONAS	Lactose intolerance, other/unspecified || id:finngen_R12_E4_LACTONAS	Gut bacterial pathway abundance (DTDPRHAMSYN.PWY..dTDP.L.rhamnose.biosynthesis.I)	Simple mode	9	-0.603601202807291	0.446221311833482	0.213140477925376	-1.47819497400092	0.270992568386334	0.546838808497667	0.228048951388263	1.31126532553106	0.994664649682968
ebi-a-GCST90027461	finngen_R12_E4_LACTONAS	Lactose intolerance, other/unspecified || id:finngen_R12_E4_LACTONAS	Gut bacterial pathway abundance (DTDPRHAMSYN.PWY..dTDP.L.rhamnose.biosynthesis.I)	Weighted median	9	-0.381844113478651	0.268434528073194	0.15488547726042	-0.907975788502111	0.14428756154481	0.682601453278025	0.403339843410669	1.15521625653745	0.993678497744465
ebi-a-GCST90027461	finngen_R12_E4_LACTONAS	Lactose intolerance, other/unspecified || id:finngen_R12_E4_LACTONAS	Gut bacterial pathway abundance (DTDPRHAMSYN.PWY..dTDP.L.rhamnose.biosynthesis.I)	Weighted mode	9	-0.590180335111268	0.447885528975994	0.224085370596669	-1.46803597190422	0.28767530168168	0.554227329074964	0.230377509048046	1.33332430567043	0.998383548063858
ebi-a-GCST90027462	finngen_R12_E4_LACTONAS	Lactose intolerance, other/unspecified || id:finngen_R12_E4_LACTONAS	Gut bacterial pathway abundance (ECASYN.PWY..enterobacterial.common.antigen.biosynthesis)	Inverse variance weighted	14	0.0561068753954175	0.0872409831589204	0.520142859200382	-0.114885451596066	0.227099202386901	1.05771072094759	0.891468254324117	1.254954356233	0.999193093860856
ebi-a-GCST90027462	finngen_R12_E4_LACTONAS	Lactose intolerance, other/unspecified || id:finngen_R12_E4_LACTONAS	Gut bacterial pathway abundance (ECASYN.PWY..enterobacterial.common.antigen.biosynthesis)	MR Egger	14	0.0160087825419131	0.560390041818131	0.977679364537336	-1.08235569942162	1.11437326450545	1.01613760963805	0.338796482184213	3.04765750536783	0.997677754517834
ebi-a-GCST90027462	finngen_R12_E4_LACTONAS	Lactose intolerance, other/unspecified || id:finngen_R12_E4_LACTONAS	Gut bacterial pathway abundance (ECASYN.PWY..enterobacterial.common.antigen.biosynthesis)	Simple mode	14	0.078932382747648	0.207822798194003	0.710221652428348	-0.328400301712598	0.486265067207894	1.08213114886149	0.720074714863132	1.62623099959684	0.994664649682968
ebi-a-GCST90027462	finngen_R12_E4_LACTONAS	Lactose intolerance, other/unspecified || id:finngen_R12_E4_LACTONAS	Gut bacterial pathway abundance (ECASYN.PWY..enterobacterial.common.antigen.biosynthesis)	Weighted median	14	0.072720036911821	0.111105868052411	0.512782502862812	-0.145047464470905	0.290487538294547	1.07542941422513	0.864981236259656	1.33707920645971	0.993678497744465
ebi-a-GCST90027462	finngen_R12_E4_LACTONAS	Lactose intolerance, other/unspecified || id:finngen_R12_E4_LACTONAS	Gut bacterial pathway abundance (ECASYN.PWY..enterobacterial.common.antigen.biosynthesis)	Weighted mode	14	0.0956613485241233	0.194631296837508	0.63126660391145	-0.285815993277393	0.477138690325639	1.10038635342543	0.751400866037747	1.61145692204204	0.998383548063858
ebi-a-GCST90027463	finngen_R12_E4_LACTONAS	Lactose intolerance, other/unspecified || id:finngen_R12_E4_LACTONAS	Gut bacterial pathway abundance (ENTBACSYN.PWY..enterobactin.biosynthesis)	Inverse variance weighted	2	0.0831113842139728	0.395925973719546	0.83373286459699	-0.692903524276337	0.859126292704283	1.08666283889384	0.500121842985106	2.36109688468054	0.999193093860856
ebi-a-GCST90027468	finngen_R12_E4_LACTONAS	Lactose intolerance, other/unspecified || id:finngen_R12_E4_LACTONAS	Gut bacterial pathway abundance (GALACTARDEG.PWY..D.galactarate.degradation.I)	Inverse variance weighted	7	-0.00824565435151055	0.12781279370804	0.948561335105164	-0.258758730019269	0.242267421316248	0.991788247810502	0.772009263235781	1.27413487808709	0.999193093860856
ebi-a-GCST90027468	finngen_R12_E4_LACTONAS	Lactose intolerance, other/unspecified || id:finngen_R12_E4_LACTONAS	Gut bacterial pathway abundance (GALACTARDEG.PWY..D.galactarate.degradation.I)	MR Egger	7	-0.906420241317307	0.80648331216708	0.312093052322363	-2.48712753316478	0.674287050530169	0.403967745807896	0.0831484650800027	1.96263321873828	0.99624636177216
ebi-a-GCST90027468	finngen_R12_E4_LACTONAS	Lactose intolerance, other/unspecified || id:finngen_R12_E4_LACTONAS	Gut bacterial pathway abundance (GALACTARDEG.PWY..D.galactarate.degradation.I)	Simple mode	7	-0.0948695527909478	0.2197357492007	0.681010682634344	-0.525551621224319	0.335812515642423	0.909491567367018	0.591229139856925	1.39907669522495	0.994664649682968
ebi-a-GCST90027468	finngen_R12_E4_LACTONAS	Lactose intolerance, other/unspecified || id:finngen_R12_E4_LACTONAS	Gut bacterial pathway abundance (GALACTARDEG.PWY..D.galactarate.degradation.I)	Weighted median	7	-0.0551007704551521	0.16072139698158	0.73172329435028	-0.370114708539049	0.259913167628745	0.946389775019798	0.690655102055601	1.29681747604019	0.993678497744465
ebi-a-GCST90027468	finngen_R12_E4_LACTONAS	Lactose intolerance, other/unspecified || id:finngen_R12_E4_LACTONAS	Gut bacterial pathway abundance (GALACTARDEG.PWY..D.galactarate.degradation.I)	Weighted mode	7	-0.0721262683038381	0.222532122145742	0.756850954860125	-0.508289227709492	0.364036691101815	0.930413406671056	0.601523769258162	1.43912701634524	0.998383548063858
ebi-a-GCST90027470	finngen_R12_E4_LACTONAS	Lactose intolerance, other/unspecified || id:finngen_R12_E4_LACTONAS	Gut bacterial pathway abundance (GALACTUROCAT.PWY..D.galacturonate.degradation.I)	Inverse variance weighted	8	0.227617957959418	0.210317319539461	0.279137150202581	-0.184603988337927	0.639839904256762	1.25560553968647	0.831433476018597	1.89617728509176	0.999193093860856
ebi-a-GCST90027470	finngen_R12_E4_LACTONAS	Lactose intolerance, other/unspecified || id:finngen_R12_E4_LACTONAS	Gut bacterial pathway abundance (GALACTUROCAT.PWY..D.galacturonate.degradation.I)	MR Egger	8	0.539437786734806	2.26882489215551	0.819977626480119	-3.90745900188999	4.9863345753596	1.7150423715139	0.020091488689304	146.398824973777	0.99624636177216
ebi-a-GCST90027470	finngen_R12_E4_LACTONAS	Lactose intolerance, other/unspecified || id:finngen_R12_E4_LACTONAS	Gut bacterial pathway abundance (GALACTUROCAT.PWY..D.galacturonate.degradation.I)	Simple mode	8	0.481557059451204	0.434838340650702	0.304701177506755	-0.370726088224172	1.33384020712658	1.61859268616482	0.690232978608776	3.79559129293818	0.994664649682968
ebi-a-GCST90027470	finngen_R12_E4_LACTONAS	Lactose intolerance, other/unspecified || id:finngen_R12_E4_LACTONAS	Gut bacterial pathway abundance (GALACTUROCAT.PWY..D.galacturonate.degradation.I)	Weighted median	8	0.402590943219211	0.269940853074561	0.135855385495208	-0.126493128806929	0.93167501524535	1.49569494235295	0.881180204282028	2.53875807662173	0.993678497744465
ebi-a-GCST90027470	finngen_R12_E4_LACTONAS	Lactose intolerance, other/unspecified || id:finngen_R12_E4_LACTONAS	Gut bacterial pathway abundance (GALACTUROCAT.PWY..D.galacturonate.degradation.I)	Weighted mode	8	0.497871749530191	0.378423534543421	0.229742644125736	-0.243838378174914	1.2395818772353	1.64521611013403	0.783614273197777	3.4541688961316	0.998383548063858
ebi-a-GCST90027473	finngen_R12_E4_LACTONAS	Lactose intolerance, other/unspecified || id:finngen_R12_E4_LACTONAS	Gut bacterial pathway abundance (GLUCONEO.PWY..gluconeogenesis.I)	Inverse variance weighted	4	-0.34136056989099	0.299182199007947	0.253878712617634	-0.927757679946565	0.245036540164585	0.710802567990449	0.395439418718206	1.27766799855089	0.999193093860856
ebi-a-GCST90027473	finngen_R12_E4_LACTONAS	Lactose intolerance, other/unspecified || id:finngen_R12_E4_LACTONAS	Gut bacterial pathway abundance (GLUCONEO.PWY..gluconeogenesis.I)	MR Egger	4	-0.57909519571585	0.844530116667486	0.563715285493249	-2.23437422438412	1.07618383295242	0.560405194261517	0.107059103872236	2.93346357662474	0.99624636177216
ebi-a-GCST90027473	finngen_R12_E4_LACTONAS	Lactose intolerance, other/unspecified || id:finngen_R12_E4_LACTONAS	Gut bacterial pathway abundance (GLUCONEO.PWY..gluconeogenesis.I)	Simple mode	4	-0.158770611311543	0.462713477485749	0.754138561745509	-1.06568902718361	0.748147804560524	0.85319204912887	0.344490409716779	2.11308254791531	0.994664649682968
ebi-a-GCST90027473	finngen_R12_E4_LACTONAS	Lactose intolerance, other/unspecified || id:finngen_R12_E4_LACTONAS	Gut bacterial pathway abundance (GLUCONEO.PWY..gluconeogenesis.I)	Weighted median	4	-0.133808363205981	0.363798482000273	0.713015642673212	-0.846853387926516	0.579236661514554	0.874757684299933	0.428761959108518	1.7846755990965	0.993678497744465
ebi-a-GCST90027473	finngen_R12_E4_LACTONAS	Lactose intolerance, other/unspecified || id:finngen_R12_E4_LACTONAS	Gut bacterial pathway abundance (GLUCONEO.PWY..gluconeogenesis.I)	Weighted mode	4	-0.135356199864882	0.422117664173222	0.769506417771283	-0.962706821644397	0.691994421914634	0.87340474961958	0.381857864664868	1.9976958110514	0.998383548063858
ebi-a-GCST90027475	finngen_R12_E4_LACTONAS	Lactose intolerance, other/unspecified || id:finngen_R12_E4_LACTONAS	Gut bacterial pathway abundance (GLYCOCAT.PWY..glycogen.degradation.I..bacterial.)	Inverse variance weighted	11	0.0939470814406566	0.145686848926153	0.519020317357428	-0.191599142454604	0.379493305335917	1.09850161325623	0.825637765293993	1.46154384531678	0.999193093860856
ebi-a-GCST90027475	finngen_R12_E4_LACTONAS	Lactose intolerance, other/unspecified || id:finngen_R12_E4_LACTONAS	Gut bacterial pathway abundance (GLYCOCAT.PWY..glycogen.degradation.I..bacterial.)	MR Egger	11	0.296480542332355	0.658518119883123	0.663198179234673	-0.994214972638565	1.58717605730328	1.34511638691502	0.370013801518363	4.88992055680798	0.99624636177216
ebi-a-GCST90027475	finngen_R12_E4_LACTONAS	Lactose intolerance, other/unspecified || id:finngen_R12_E4_LACTONAS	Gut bacterial pathway abundance (GLYCOCAT.PWY..glycogen.degradation.I..bacterial.)	Simple mode	11	0.126158906172608	0.308559943617705	0.69125852711009	-0.478618583318094	0.730936395663311	1.13446242704278	0.619638780193934	2.07702461419376	0.994664649682968
ebi-a-GCST90027475	finngen_R12_E4_LACTONAS	Lactose intolerance, other/unspecified || id:finngen_R12_E4_LACTONAS	Gut bacterial pathway abundance (GLYCOCAT.PWY..glycogen.degradation.I..bacterial.)	Weighted median	11	0.172759803998107	0.187913757844252	0.357908941447105	-0.195551161376627	0.541070769372841	1.18858057849135	0.822381268330078	1.71784529386899	0.993678497744465
ebi-a-GCST90027475	finngen_R12_E4_LACTONAS	Lactose intolerance, other/unspecified || id:finngen_R12_E4_LACTONAS	Gut bacterial pathway abundance (GLYCOCAT.PWY..glycogen.degradation.I..bacterial.)	Weighted mode	11	0.165764030164501	0.293276331335658	0.584384815369687	-0.409057579253389	0.74058563958239	1.18029455494828	0.664275982705907	2.09716333678936	0.998383548063858
ebi-a-GCST90027480	finngen_R12_E4_LACTONAS	Lactose intolerance, other/unspecified || id:finngen_R12_E4_LACTONAS	Gut bacterial pathway abundance (HEXITOLDEGSUPER.PWY..superpathway.of.hexitol.degradation..bacteria.)	Inverse variance weighted	9	-0.200463829237284	0.253866785987841	0.429736981631666	-0.698042729773452	0.297115071298884	0.818351089873495	0.497558207228335	1.34597017307325	0.999193093860856
ebi-a-GCST90027480	finngen_R12_E4_LACTONAS	Lactose intolerance, other/unspecified || id:finngen_R12_E4_LACTONAS	Gut bacterial pathway abundance (HEXITOLDEGSUPER.PWY..superpathway.of.hexitol.degradation..bacteria.)	MR Egger	9	-0.446154455416619	0.759317902218036	0.575274709635291	-1.93441754376397	1.04210863293073	0.640084899846292	0.144508414142656	2.83518908875977	0.99624636177216
ebi-a-GCST90027480	finngen_R12_E4_LACTONAS	Lactose intolerance, other/unspecified || id:finngen_R12_E4_LACTONAS	Gut bacterial pathway abundance (HEXITOLDEGSUPER.PWY..superpathway.of.hexitol.degradation..bacteria.)	Simple mode	9	-0.00150712770620043	0.458448873465067	0.997457497831465	-0.900066919697732	0.897052664285331	0.998494007440419	0.406542453132202	2.45236450760093	0.997457497831465
ebi-a-GCST90027480	finngen_R12_E4_LACTONAS	Lactose intolerance, other/unspecified || id:finngen_R12_E4_LACTONAS	Gut bacterial pathway abundance (HEXITOLDEGSUPER.PWY..superpathway.of.hexitol.degradation..bacteria.)	Weighted median	9	-0.10787188904572	0.280131977542556	0.700181670329708	-0.656930565029131	0.44118678693769	0.897742599724835	0.518440213285136	1.55455104505454	0.993678497744465
ebi-a-GCST90027480	finngen_R12_E4_LACTONAS	Lactose intolerance, other/unspecified || id:finngen_R12_E4_LACTONAS	Gut bacterial pathway abundance (HEXITOLDEGSUPER.PWY..superpathway.of.hexitol.degradation..bacteria.)	Weighted mode	9	-0.127902789929459	0.422075427366496	0.769595051296284	-0.955170627567792	0.699365047708873	0.879938913911049	0.384746490594044	2.01247447642591	0.998383548063858
ebi-a-GCST90027481	finngen_R12_E4_LACTONAS	Lactose intolerance, other/unspecified || id:finngen_R12_E4_LACTONAS	Gut bacterial pathway abundance (HISDEG.PWY..L.histidine.degradation.I)	Inverse variance weighted	10	0.107748269508115	0.244243250331409	0.659103342089691	-0.370968501141446	0.586465040157676	1.1137673408942	0.690065677497627	1.79762264679046	0.999193093860856
ebi-a-GCST90027481	finngen_R12_E4_LACTONAS	Lactose intolerance, other/unspecified || id:finngen_R12_E4_LACTONAS	Gut bacterial pathway abundance (HISDEG.PWY..L.histidine.degradation.I)	MR Egger	10	1.63311548339892	0.823351120070679	0.0826002690275853	0.0193472880603867	3.24688367873745	5.11980055094406	1.01953565970369	25.7100940334596	0.99624636177216
ebi-a-GCST90027481	finngen_R12_E4_LACTONAS	Lactose intolerance, other/unspecified || id:finngen_R12_E4_LACTONAS	Gut bacterial pathway abundance (HISDEG.PWY..L.histidine.degradation.I)	Simple mode	10	0.77957643745702	0.64898308136555	0.26031989549589	-0.492430402019458	2.0515832769335	2.18054847121413	0.61113927364122	7.78020958624506	0.994664649682968
ebi-a-GCST90027481	finngen_R12_E4_LACTONAS	Lactose intolerance, other/unspecified || id:finngen_R12_E4_LACTONAS	Gut bacterial pathway abundance (HISDEG.PWY..L.histidine.degradation.I)	Weighted median	10	0.201341214093319	0.258646182748068	0.436308116913259	-0.305605304092893	0.708287732279532	1.22304201980771	0.736677325607338	2.03051150105933	0.993678497744465
ebi-a-GCST90027481	finngen_R12_E4_LACTONAS	Lactose intolerance, other/unspecified || id:finngen_R12_E4_LACTONAS	Gut bacterial pathway abundance (HISDEG.PWY..L.histidine.degradation.I)	Weighted mode	10	0.742423701098316	0.62289604721382	0.263783726444097	-0.47845255144077	1.9632999536374	2.10102159678469	0.619741668525007	7.12279321263284	0.998383548063858
ebi-a-GCST90027482	finngen_R12_E4_LACTONAS	Lactose intolerance, other/unspecified || id:finngen_R12_E4_LACTONAS	Gut bacterial pathway abundance (HISTSYN.PWY..L.histidine.biosynthesis)	Inverse variance weighted	10	0.199235535777578	0.168162464277844	0.23610441550862	-0.130362894206997	0.528833965762153	1.22046939625673	0.877776832987658	1.69695244989477	0.999193093860856
ebi-a-GCST90027482	finngen_R12_E4_LACTONAS	Lactose intolerance, other/unspecified || id:finngen_R12_E4_LACTONAS	Gut bacterial pathway abundance (HISTSYN.PWY..L.histidine.biosynthesis)	MR Egger	10	0.667483457079529	0.497685234269362	0.216691573252466	-0.307979602088421	1.64294651624748	1.94932558143519	0.734930308899634	5.1703817034393	0.99624636177216
ebi-a-GCST90027482	finngen_R12_E4_LACTONAS	Lactose intolerance, other/unspecified || id:finngen_R12_E4_LACTONAS	Gut bacterial pathway abundance (HISTSYN.PWY..L.histidine.biosynthesis)	Simple mode	10	0.41136855937264	0.350460398267309	0.27060248682842	-0.275533821231286	1.09827093997657	1.50888136646025	0.759166755705419	2.99897612868388	0.994664649682968
ebi-a-GCST90027482	finngen_R12_E4_LACTONAS	Lactose intolerance, other/unspecified || id:finngen_R12_E4_LACTONAS	Gut bacterial pathway abundance (HISTSYN.PWY..L.histidine.biosynthesis)	Weighted median	10	0.158327589350477	0.225339247680406	0.482293349997948	-0.283337336103118	0.599992514804072	1.17154991912928	0.753265641299673	1.82210516152533	0.993678497744465
ebi-a-GCST90027482	finngen_R12_E4_LACTONAS	Lactose intolerance, other/unspecified || id:finngen_R12_E4_LACTONAS	Gut bacterial pathway abundance (HISTSYN.PWY..L.histidine.biosynthesis)	Weighted mode	10	0.316741129659615	0.321462094813224	0.350215849998202	-0.313324576174305	0.946806835493534	1.37264718828344	0.73101260478411	2.5774662313229	0.998383548063858
ebi-a-GCST90027486	finngen_R12_E4_LACTONAS	Lactose intolerance, other/unspecified || id:finngen_R12_E4_LACTONAS	Gut bacterial pathway abundance (KDO.NAGLIPASYN.PWY..superpathway.of..Kdo.2.lipid.A.biosynthesis)	Inverse variance weighted	8	-0.0700008773719576	0.100769538252251	0.487266473292199	-0.267509172346369	0.127507417602454	0.932393001850116	0.765283311147033	1.13599329455656	0.999193093860856
ebi-a-GCST90027486	finngen_R12_E4_LACTONAS	Lactose intolerance, other/unspecified || id:finngen_R12_E4_LACTONAS	Gut bacterial pathway abundance (KDO.NAGLIPASYN.PWY..superpathway.of..Kdo.2.lipid.A.biosynthesis)	MR Egger	8	-0.838608470389111	0.548573344070732	0.17720230465722	-1.91381222476775	0.236595283989524	0.432311679572046	0.147516945542411	1.26692826784887	0.99624636177216
ebi-a-GCST90027486	finngen_R12_E4_LACTONAS	Lactose intolerance, other/unspecified || id:finngen_R12_E4_LACTONAS	Gut bacterial pathway abundance (KDO.NAGLIPASYN.PWY..superpathway.of..Kdo.2.lipid.A.biosynthesis)	Simple mode	8	-0.162021919119116	0.181856734505851	0.402548424687022	-0.518461118750585	0.194417280512352	0.850422563822464	0.595436148813653	1.21460300739099	0.994664649682968
ebi-a-GCST90027486	finngen_R12_E4_LACTONAS	Lactose intolerance, other/unspecified || id:finngen_R12_E4_LACTONAS	Gut bacterial pathway abundance (KDO.NAGLIPASYN.PWY..superpathway.of..Kdo.2.lipid.A.biosynthesis)	Weighted median	8	-0.108485209719007	0.128794267069345	0.39961223643466	-0.360921973174924	0.143951553736909	0.897192164443057	0.697033383646992	1.15482816006081	0.993678497744465
ebi-a-GCST90027486	finngen_R12_E4_LACTONAS	Lactose intolerance, other/unspecified || id:finngen_R12_E4_LACTONAS	Gut bacterial pathway abundance (KDO.NAGLIPASYN.PWY..superpathway.of..Kdo.2.lipid.A.biosynthesis)	Weighted mode	8	-0.107675982449886	0.194679113921045	0.59741101832136	-0.489247045735134	0.273895080835361	0.897918490650016	0.613087847545524	1.31507681823906	0.998383548063858
ebi-a-GCST90027489	finngen_R12_E4_LACTONAS	Lactose intolerance, other/unspecified || id:finngen_R12_E4_LACTONAS	Gut bacterial pathway abundance (METHGLYUT.PWY..superpathway.of.methylglyoxal.degradation)	Inverse variance weighted	9	-0.0772239259908865	0.0965696470550137	0.423901560752614	-0.266500434218713	0.11205258223694	0.92568254601522	0.766055671090414	1.11857167609962	0.999193093860856
ebi-a-GCST90027489	finngen_R12_E4_LACTONAS	Lactose intolerance, other/unspecified || id:finngen_R12_E4_LACTONAS	Gut bacterial pathway abundance (METHGLYUT.PWY..superpathway.of.methylglyoxal.degradation)	MR Egger	9	-0.431559708898041	0.35015290244386	0.25755217678818	-1.11785939768801	0.254739979891926	0.649495280732896	0.326978977975535	1.29012611852333	0.99624636177216
ebi-a-GCST90027489	finngen_R12_E4_LACTONAS	Lactose intolerance, other/unspecified || id:finngen_R12_E4_LACTONAS	Gut bacterial pathway abundance (METHGLYUT.PWY..superpathway.of.methylglyoxal.degradation)	Simple mode	9	-0.104631307320787	0.183590570783102	0.584379477594465	-0.464468826055666	0.255206211414092	0.900656526846668	0.628468842819559	1.29072775622769	0.994664649682968
ebi-a-GCST90027489	finngen_R12_E4_LACTONAS	Lactose intolerance, other/unspecified || id:finngen_R12_E4_LACTONAS	Gut bacterial pathway abundance (METHGLYUT.PWY..superpathway.of.methylglyoxal.degradation)	Weighted median	9	-0.0905693585660295	0.12139107248249	0.455609599877303	-0.328495860631711	0.147357143499652	0.913410978828183	0.720005908589278	1.15876773550172	0.993678497744465
ebi-a-GCST90027489	finngen_R12_E4_LACTONAS	Lactose intolerance, other/unspecified || id:finngen_R12_E4_LACTONAS	Gut bacterial pathway abundance (METHGLYUT.PWY..superpathway.of.methylglyoxal.degradation)	Weighted mode	9	-0.0898056919682073	0.172829253968974	0.617394913621414	-0.428551029747395	0.248939645810981	0.914108786695165	0.651452346257295	1.28266461655091	0.998383548063858
ebi-a-GCST90027493	finngen_R12_E4_LACTONAS	Lactose intolerance, other/unspecified || id:finngen_R12_E4_LACTONAS	Gut bacterial pathway abundance (ORNDEG.PWY..superpathway.of.ornithine.degradation)	Inverse variance weighted	7	-0.00482435181260405	0.0784218174722869	0.950946695415862	-0.158531114058286	0.148882410433078	0.995187266681192	0.853396410752184	1.16053651419912	0.999193093860856
ebi-a-GCST90027493	finngen_R12_E4_LACTONAS	Lactose intolerance, other/unspecified || id:finngen_R12_E4_LACTONAS	Gut bacterial pathway abundance (ORNDEG.PWY..superpathway.of.ornithine.degradation)	MR Egger	7	-0.106217542380164	0.310056637659061	0.745850113197719	-0.713928552191923	0.501493467431594	0.899229006378155	0.489716536508929	1.65118542182841	0.99624636177216
ebi-a-GCST90027493	finngen_R12_E4_LACTONAS	Lactose intolerance, other/unspecified || id:finngen_R12_E4_LACTONAS	Gut bacterial pathway abundance (ORNDEG.PWY..superpathway.of.ornithine.degradation)	Simple mode	7	-0.126159502746189	0.166801470222597	0.478077367975658	-0.453090384382479	0.200771378890101	0.881474238008314	0.635660677232095	1.22234528594041	0.994664649682968
ebi-a-GCST90027493	finngen_R12_E4_LACTONAS	Lactose intolerance, other/unspecified || id:finngen_R12_E4_LACTONAS	Gut bacterial pathway abundance (ORNDEG.PWY..superpathway.of.ornithine.degradation)	Weighted median	7	-0.0457504594936412	0.107460567938366	0.670295973636072	-0.256373172652838	0.164872253665556	0.95528031358348	0.773853134076041	1.17924246518653	0.993678497744465
ebi-a-GCST90027493	finngen_R12_E4_LACTONAS	Lactose intolerance, other/unspecified || id:finngen_R12_E4_LACTONAS	Gut bacterial pathway abundance (ORNDEG.PWY..superpathway.of.ornithine.degradation)	Weighted mode	7	-0.126159502746189	0.169473649899916	0.48474639478459	-0.458327856550024	0.206008851057645	0.881474238008314	0.632340125366611	1.22876407980888	0.998383548063858
ebi-a-GCST90027494	finngen_R12_E4_LACTONAS	Lactose intolerance, other/unspecified || id:finngen_R12_E4_LACTONAS	Gut bacterial pathway abundance (P105.PWY..TCA.cycle.IV..2.oxoglutarate.decarboxylase.)	Inverse variance weighted	8	0.0189107397951998	0.175417436189394	0.914150995722477	-0.324907435136012	0.362728914726411	1.01909068031471	0.722594237383784	1.43724619015015	0.999193093860856
ebi-a-GCST90027494	finngen_R12_E4_LACTONAS	Lactose intolerance, other/unspecified || id:finngen_R12_E4_LACTONAS	Gut bacterial pathway abundance (P105.PWY..TCA.cycle.IV..2.oxoglutarate.decarboxylase.)	MR Egger	8	0.567955375930563	0.835348169067054	0.521919739171755	-1.06932703544086	2.20523778730199	1.76465530365065	0.343239427682909	9.07240861495413	0.99624636177216
ebi-a-GCST90027494	finngen_R12_E4_LACTONAS	Lactose intolerance, other/unspecified || id:finngen_R12_E4_LACTONAS	Gut bacterial pathway abundance (P105.PWY..TCA.cycle.IV..2.oxoglutarate.decarboxylase.)	Simple mode	8	0.00198080802528411	0.264667078461203	0.994237394209715	-0.516766665758675	0.520728281809243	1.00198277112146	0.596445942659996	1.68325308601613	0.996729217252847
ebi-a-GCST90027494	finngen_R12_E4_LACTONAS	Lactose intolerance, other/unspecified || id:finngen_R12_E4_LACTONAS	Gut bacterial pathway abundance (P105.PWY..TCA.cycle.IV..2.oxoglutarate.decarboxylase.)	Weighted median	8	0.0239569656742629	0.186887043412837	0.897998971094667	-0.342341639414899	0.390255570763424	1.02424623919589	0.710105563214455	1.47735831523135	0.993678497744465
ebi-a-GCST90027494	finngen_R12_E4_LACTONAS	Lactose intolerance, other/unspecified || id:finngen_R12_E4_LACTONAS	Gut bacterial pathway abundance (P105.PWY..TCA.cycle.IV..2.oxoglutarate.decarboxylase.)	Weighted mode	8	0.0168511335561097	0.209341331871318	0.938095870386351	-0.393457876911674	0.427160144023893	1.01699391478822	0.674719738257415	1.53289812654284	0.998383548063858
ebi-a-GCST90027495	finngen_R12_E4_LACTONAS	Lactose intolerance, other/unspecified || id:finngen_R12_E4_LACTONAS	Gut bacterial pathway abundance (P108.PWY..pyruvate.fermentation.to.propanoate.I)	Inverse variance weighted	13	0.00203076444004272	0.153579665430072	0.989449981070992	-0.298985379802898	0.303046908682983	1.00203282783867	0.741570251258994	1.3539779762763	0.999193093860856
ebi-a-GCST90027495	finngen_R12_E4_LACTONAS	Lactose intolerance, other/unspecified || id:finngen_R12_E4_LACTONAS	Gut bacterial pathway abundance (P108.PWY..pyruvate.fermentation.to.propanoate.I)	MR Egger	13	0.162758795476254	0.807658578904398	0.843970703303973	-1.42025201917637	1.74576961012887	1.17675281735132	0.241653108005009	5.73030988335383	0.99624636177216
ebi-a-GCST90027495	finngen_R12_E4_LACTONAS	Lactose intolerance, other/unspecified || id:finngen_R12_E4_LACTONAS	Gut bacterial pathway abundance (P108.PWY..pyruvate.fermentation.to.propanoate.I)	Simple mode	13	0.101098120164258	0.338766916747257	0.770479686423059	-0.562885036660365	0.765081276988882	1.10638519513478	0.569563479685607	2.14916904554538	0.994664649682968
ebi-a-GCST90027495	finngen_R12_E4_LACTONAS	Lactose intolerance, other/unspecified || id:finngen_R12_E4_LACTONAS	Gut bacterial pathway abundance (P108.PWY..pyruvate.fermentation.to.propanoate.I)	Weighted median	13	0.0493536436987807	0.203258016668541	0.808150436270188	-0.34903206897156	0.447739356369121	1.05059182022945	0.705370509400437	1.56477079495598	0.993678497744465
ebi-a-GCST90027495	finngen_R12_E4_LACTONAS	Lactose intolerance, other/unspecified || id:finngen_R12_E4_LACTONAS	Gut bacterial pathway abundance (P108.PWY..pyruvate.fermentation.to.propanoate.I)	Weighted mode	13	0.0841747295052775	0.317312555296315	0.795300583012476	-0.5377578788755	0.706107337886055	1.08781895127121	0.584056310405196	2.02608900830782	0.998383548063858
ebi-a-GCST90027496	finngen_R12_E4_LACTONAS	Lactose intolerance, other/unspecified || id:finngen_R12_E4_LACTONAS	Gut bacterial pathway abundance (P122.PWY..heterolactic.fermentation)	Inverse variance weighted	4	0.170453515228419	0.186149508407292	0.359834382015537	-0.194399521249873	0.53530655170671	1.1858425270336	0.823328901159439	1.70797174366302	0.999193093860856
ebi-a-GCST90027496	finngen_R12_E4_LACTONAS	Lactose intolerance, other/unspecified || id:finngen_R12_E4_LACTONAS	Gut bacterial pathway abundance (P122.PWY..heterolactic.fermentation)	MR Egger	4	0.1882543988377	1.00575327650057	0.868789771944036	-1.78302202310342	2.15953082077882	1.20714057144891	0.168129288170675	8.6670702950859	0.99624636177216
ebi-a-GCST90027496	finngen_R12_E4_LACTONAS	Lactose intolerance, other/unspecified || id:finngen_R12_E4_LACTONAS	Gut bacterial pathway abundance (P122.PWY..heterolactic.fermentation)	Simple mode	4	0.37716585738911	0.281828975087462	0.273195496070838	-0.175218933782315	0.929550648560535	1.45814613362717	0.839273255385519	2.53337054811212	0.994664649682968
ebi-a-GCST90027496	finngen_R12_E4_LACTONAS	Lactose intolerance, other/unspecified || id:finngen_R12_E4_LACTONAS	Gut bacterial pathway abundance (P122.PWY..heterolactic.fermentation)	Weighted median	4	0.232596328493494	0.179604451957987	0.195303782558277	-0.119428397344161	0.584621054331148	1.26187199473284	0.887427547713492	1.79431091044418	0.993678497744465
ebi-a-GCST90027496	finngen_R12_E4_LACTONAS	Lactose intolerance, other/unspecified || id:finngen_R12_E4_LACTONAS	Gut bacterial pathway abundance (P122.PWY..heterolactic.fermentation)	Weighted mode	4	0.385689108458974	0.232561568576586	0.195809765541684	-0.0701315659511341	0.841509782869083	1.47062739411987	0.932271156695529	2.31986682930503	0.998383548063858
ebi-a-GCST90027498	finngen_R12_E4_LACTONAS	Lactose intolerance, other/unspecified || id:finngen_R12_E4_LACTONAS	Gut bacterial pathway abundance (P162.PWY..L.glutamate.degradation.V..via.hydroxyglutarate.)	Inverse variance weighted	11	-0.00917434911734751	0.216150433943934	0.966144531359353	-0.432829199647458	0.414480501412763	0.990867606819345	0.64867127562631	1.51358423154459	0.999193093860856
ebi-a-GCST90027498	finngen_R12_E4_LACTONAS	Lactose intolerance, other/unspecified || id:finngen_R12_E4_LACTONAS	Gut bacterial pathway abundance (P162.PWY..L.glutamate.degradation.V..via.hydroxyglutarate.)	MR Egger	11	-0.411879977980183	0.815647058206451	0.625710342776271	-2.01054821206483	1.18678825610446	0.662403774320184	0.133915240591364	3.27654087985801	0.99624636177216
ebi-a-GCST90027498	finngen_R12_E4_LACTONAS	Lactose intolerance, other/unspecified || id:finngen_R12_E4_LACTONAS	Gut bacterial pathway abundance (P162.PWY..L.glutamate.degradation.V..via.hydroxyglutarate.)	Simple mode	11	-0.0886237109587849	0.323348342533578	0.789600445828875	-0.722386462324598	0.545139040407028	0.915189884714384	0.485592025014076	1.72484818929893	0.994664649682968
ebi-a-GCST90027498	finngen_R12_E4_LACTONAS	Lactose intolerance, other/unspecified || id:finngen_R12_E4_LACTONAS	Gut bacterial pathway abundance (P162.PWY..L.glutamate.degradation.V..via.hydroxyglutarate.)	Weighted median	11	-0.0948918186925392	0.224411142547753	0.672406112494584	-0.534737658086135	0.344954020701056	0.909471316942728	0.585822955902866	1.41192499885356	0.993678497744465
ebi-a-GCST90027498	finngen_R12_E4_LACTONAS	Lactose intolerance, other/unspecified || id:finngen_R12_E4_LACTONAS	Gut bacterial pathway abundance (P162.PWY..L.glutamate.degradation.V..via.hydroxyglutarate.)	Weighted mode	11	-0.107979264617353	0.295339194700115	0.722270549632462	-0.686844086229579	0.470885556994872	0.897646209275093	0.503161500315611	1.60141170681883	0.998383548063858
ebi-a-GCST90027502	finngen_R12_E4_LACTONAS	Lactose intolerance, other/unspecified || id:finngen_R12_E4_LACTONAS	Gut bacterial pathway abundance (P441.PWY..superpathway.of.N.acetylneuraminate.degradation)	Inverse variance weighted	12	-0.181893368638241	0.170504175407422	0.286063445160097	-0.516081552436789	0.152294815160307	0.833690233201124	0.596854715733047	1.16450349911588	0.999193093860856
ebi-a-GCST90027502	finngen_R12_E4_LACTONAS	Lactose intolerance, other/unspecified || id:finngen_R12_E4_LACTONAS	Gut bacterial pathway abundance (P441.PWY..superpathway.of.N.acetylneuraminate.degradation)	MR Egger	12	-0.432119084203881	0.503771103254513	0.411106855073838	-1.41951044658273	0.555272278174965	0.649132070706424	0.241832377789637	1.74241534186192	0.99624636177216
ebi-a-GCST90027502	finngen_R12_E4_LACTONAS	Lactose intolerance, other/unspecified || id:finngen_R12_E4_LACTONAS	Gut bacterial pathway abundance (P441.PWY..superpathway.of.N.acetylneuraminate.degradation)	Simple mode	12	-0.031060221786551	0.396171622596343	0.938917145704337	-0.807556602075383	0.745436158502281	0.969417191282943	0.445946360525276	2.10736037770992	0.994664649682968
ebi-a-GCST90027502	finngen_R12_E4_LACTONAS	Lactose intolerance, other/unspecified || id:finngen_R12_E4_LACTONAS	Gut bacterial pathway abundance (P441.PWY..superpathway.of.N.acetylneuraminate.degradation)	Weighted median	12	-0.0626617373540253	0.238915919468706	0.793109226312098	-0.530936939512689	0.405613464804638	0.939261136916737	0.588053740699329	1.50022255155281	0.993678497744465
ebi-a-GCST90027502	finngen_R12_E4_LACTONAS	Lactose intolerance, other/unspecified || id:finngen_R12_E4_LACTONAS	Gut bacterial pathway abundance (P441.PWY..superpathway.of.N.acetylneuraminate.degradation)	Weighted mode	12	-0.031060221786551	0.36810803883531	0.934271963185712	-0.752551977903759	0.690431534330657	0.969417191282943	0.471162620593457	1.99457607560467	0.998383548063858
ebi-a-GCST90027504	finngen_R12_E4_LACTONAS	Lactose intolerance, other/unspecified || id:finngen_R12_E4_LACTONAS	Gut bacterial pathway abundance (PANTO.PWY..phosphopantothenate.biosynthesis.I)	Inverse variance weighted	11	-0.187429740242641	0.229192418320066	0.413480915446285	-0.636646880149971	0.261787399664689	0.829087367611359	0.529063466336031	1.29925029201722	0.999193093860856
ebi-a-GCST90027504	finngen_R12_E4_LACTONAS	Lactose intolerance, other/unspecified || id:finngen_R12_E4_LACTONAS	Gut bacterial pathway abundance (PANTO.PWY..phosphopantothenate.biosynthesis.I)	MR Egger	11	-1.15023625597279	1.05246054464377	0.302825680438715	-3.21305892347458	0.912586411529009	0.316561970887227	0.0402333540966428	2.49075633046382	0.99624636177216
ebi-a-GCST90027504	finngen_R12_E4_LACTONAS	Lactose intolerance, other/unspecified || id:finngen_R12_E4_LACTONAS	Gut bacterial pathway abundance (PANTO.PWY..phosphopantothenate.biosynthesis.I)	Simple mode	11	-0.437807588691892	0.352451267092688	0.242512254055648	-1.12861207219356	0.252996894809776	0.645449962781758	0.323481914541764	1.28787927771828	0.994664649682968
ebi-a-GCST90027504	finngen_R12_E4_LACTONAS	Lactose intolerance, other/unspecified || id:finngen_R12_E4_LACTONAS	Gut bacterial pathway abundance (PANTO.PWY..phosphopantothenate.biosynthesis.I)	Weighted median	11	-0.48892111536577	0.24822399114685	0.048875387117467	-0.975440138013595	-0.00240209271794406	0.613287704062012	0.377026373399686	0.997600789998123	0.993678497744465
ebi-a-GCST90027504	finngen_R12_E4_LACTONAS	Lactose intolerance, other/unspecified || id:finngen_R12_E4_LACTONAS	Gut bacterial pathway abundance (PANTO.PWY..phosphopantothenate.biosynthesis.I)	Weighted mode	11	-0.460713108894962	0.344158013648669	0.210315973838821	-1.13526281564635	0.21383659785643	0.63083363199746	0.321337657671493	1.23842027773146	0.998383548063858
ebi-a-GCST90027508	finngen_R12_E4_LACTONAS	Lactose intolerance, other/unspecified || id:finngen_R12_E4_LACTONAS	Gut bacterial pathway abundance (PHOSLIPSYN.PWY..superpathway.of.phospholipid.biosynthesis.I..bacteria.)	Inverse variance weighted	13	0.0765370563846753	0.168352974380432	0.649380817978597	-0.253434773400972	0.406508886170323	1.07954219352677	0.776130367618428	1.50156648448209	0.999193093860856
ebi-a-GCST90027508	finngen_R12_E4_LACTONAS	Lactose intolerance, other/unspecified || id:finngen_R12_E4_LACTONAS	Gut bacterial pathway abundance (PHOSLIPSYN.PWY..superpathway.of.phospholipid.biosynthesis.I..bacteria.)	MR Egger	13	1.67960654008717	0.745602752631845	0.0456745368154887	0.218225144928756	3.14098793524559	5.36344525520558	1.24386708646203	23.1267032616875	0.99624636177216
ebi-a-GCST90027508	finngen_R12_E4_LACTONAS	Lactose intolerance, other/unspecified || id:finngen_R12_E4_LACTONAS	Gut bacterial pathway abundance (PHOSLIPSYN.PWY..superpathway.of.phospholipid.biosynthesis.I..bacteria.)	Simple mode	13	0.0839146360698313	0.426906755897935	0.847458173662417	-0.752822605490121	0.920651877629784	1.08753605349455	0.471035128242914	2.5109266734785	0.994664649682968
ebi-a-GCST90027508	finngen_R12_E4_LACTONAS	Lactose intolerance, other/unspecified || id:finngen_R12_E4_LACTONAS	Gut bacterial pathway abundance (PHOSLIPSYN.PWY..superpathway.of.phospholipid.biosynthesis.I..bacteria.)	Weighted median	13	0.05630818705435	0.227720589356387	0.804700236516481	-0.390024168084168	0.502640542192868	1.05792367188153	0.677040511528367	1.65308054166624	0.993678497744465
ebi-a-GCST90027508	finngen_R12_E4_LACTONAS	Lactose intolerance, other/unspecified || id:finngen_R12_E4_LACTONAS	Gut bacterial pathway abundance (PHOSLIPSYN.PWY..superpathway.of.phospholipid.biosynthesis.I..bacteria.)	Weighted mode	13	0.0452925419412993	0.36453556076118	0.903176507444568	-0.669197157150613	0.759782241033212	1.04633391169382	0.512119564315911	2.13781064237008	0.998383548063858
ebi-a-GCST90027509	finngen_R12_E4_LACTONAS	Lactose intolerance, other/unspecified || id:finngen_R12_E4_LACTONAS	Gut bacterial pathway abundance (POLYAMINSYN3.PWY..superpathway.of.polyamine.biosynthesis.II)	Inverse variance weighted	11	-0.103686714009354	0.130007960773808	0.42513674491028	-0.358502317126019	0.151128889107311	0.901507682912702	0.698722006809777	1.16314656534338	0.999193093860856
ebi-a-GCST90027509	finngen_R12_E4_LACTONAS	Lactose intolerance, other/unspecified || id:finngen_R12_E4_LACTONAS	Gut bacterial pathway abundance (POLYAMINSYN3.PWY..superpathway.of.polyamine.biosynthesis.II)	MR Egger	11	-0.693933564059094	0.475511452072658	0.178474030936218	-1.6259360101215	0.238068882003315	0.499606962809661	0.196727450114885	1.26879658706565	0.99624636177216
ebi-a-GCST90027509	finngen_R12_E4_LACTONAS	Lactose intolerance, other/unspecified || id:finngen_R12_E4_LACTONAS	Gut bacterial pathway abundance (POLYAMINSYN3.PWY..superpathway.of.polyamine.biosynthesis.II)	Simple mode	11	-0.227195557062829	0.257536004551184	0.39838389252105	-0.731966125983149	0.277575011857491	0.796764954039802	0.480962427139203	1.3199251254658	0.994664649682968
ebi-a-GCST90027509	finngen_R12_E4_LACTONAS	Lactose intolerance, other/unspecified || id:finngen_R12_E4_LACTONAS	Gut bacterial pathway abundance (POLYAMINSYN3.PWY..superpathway.of.polyamine.biosynthesis.II)	Weighted median	11	-0.172431048950524	0.173646657523641	0.320710184519954	-0.51277849769686	0.167916399795812	0.841616317139516	0.598829419012048	1.18283772103927	0.993678497744465
ebi-a-GCST90027509	finngen_R12_E4_LACTONAS	Lactose intolerance, other/unspecified || id:finngen_R12_E4_LACTONAS	Gut bacterial pathway abundance (POLYAMINSYN3.PWY..superpathway.of.polyamine.biosynthesis.II)	Weighted mode	11	-0.249534409288551	0.228748130084978	0.300916522164921	-0.697880744255109	0.198811925678006	0.779163469907331	0.497638810980583	1.21995250258268	0.998383548063858
ebi-a-GCST90027510	finngen_R12_E4_LACTONAS	Lactose intolerance, other/unspecified || id:finngen_R12_E4_LACTONAS	Gut bacterial pathway abundance (POLYAMSYN.PWY..superpathway.of.polyamine.biosynthesis.I)	Inverse variance weighted	7	-0.0464256061866354	0.214711059573813	0.828813429724477	-0.467259282951309	0.374408070578038	0.954635576909289	0.626717572162434	1.45413041724117	0.999193093860856
ebi-a-GCST90027510	finngen_R12_E4_LACTONAS	Lactose intolerance, other/unspecified || id:finngen_R12_E4_LACTONAS	Gut bacterial pathway abundance (POLYAMSYN.PWY..superpathway.of.polyamine.biosynthesis.I)	MR Egger	7	-0.0290542856464362	0.865048447234049	0.974506136515326	-1.72454924222517	1.6664406709323	0.971363731927195	0.178253382764799	5.29329365349838	0.997677754517834
ebi-a-GCST90027510	finngen_R12_E4_LACTONAS	Lactose intolerance, other/unspecified || id:finngen_R12_E4_LACTONAS	Gut bacterial pathway abundance (POLYAMSYN.PWY..superpathway.of.polyamine.biosynthesis.I)	Simple mode	7	-0.443869987806971	0.44805003834478	0.360100702493882	-1.32204806296274	0.434308087348797	0.641548824575068	0.266588751923349	1.54389444920014	0.994664649682968
ebi-a-GCST90027510	finngen_R12_E4_LACTONAS	Lactose intolerance, other/unspecified || id:finngen_R12_E4_LACTONAS	Gut bacterial pathway abundance (POLYAMSYN.PWY..superpathway.of.polyamine.biosynthesis.I)	Weighted median	7	-0.341847995103042	0.283047251123833	0.227146596254016	-0.896620607305754	0.212924617099671	0.710456189321726	0.407945942468531	1.23729137711545	0.993678497744465
ebi-a-GCST90027510	finngen_R12_E4_LACTONAS	Lactose intolerance, other/unspecified || id:finngen_R12_E4_LACTONAS	Gut bacterial pathway abundance (POLYAMSYN.PWY..superpathway.of.polyamine.biosynthesis.I)	Weighted mode	7	-0.413329291233003	0.399083407459669	0.340270198750667	-1.19553276985396	0.368874187387949	0.661444439107886	0.302542725593361	1.44610565389957	0.998383548063858
ebi-a-GCST90027512	finngen_R12_E4_LACTONAS	Lactose intolerance, other/unspecified || id:finngen_R12_E4_LACTONAS	Gut bacterial pathway abundance (PPGPPMET.PWY..ppGpp.biosynthesis)	Inverse variance weighted	11	-0.174342923620043	0.154895601007873	0.260355550195142	-0.477938301595475	0.129252454355388	0.840008789406761	0.620060452542459	1.13797737525003	0.999193093860856
ebi-a-GCST90027512	finngen_R12_E4_LACTONAS	Lactose intolerance, other/unspecified || id:finngen_R12_E4_LACTONAS	Gut bacterial pathway abundance (PPGPPMET.PWY..ppGpp.biosynthesis)	MR Egger	11	-0.560555114784322	0.632881200903957	0.398815554715401	-1.80100226855608	0.679892038987435	0.57089206524598	0.165133297340696	1.97366464189473	0.99624636177216
ebi-a-GCST90027512	finngen_R12_E4_LACTONAS	Lactose intolerance, other/unspecified || id:finngen_R12_E4_LACTONAS	Gut bacterial pathway abundance (PPGPPMET.PWY..ppGpp.biosynthesis)	Simple mode	11	-0.315614221127117	0.344225850463872	0.380785642280613	-0.990296888036306	0.359068445782071	0.729340760158811	0.371466390722141	1.43199481222226	0.994664649682968
ebi-a-GCST90027512	finngen_R12_E4_LACTONAS	Lactose intolerance, other/unspecified || id:finngen_R12_E4_LACTONAS	Gut bacterial pathway abundance (PPGPPMET.PWY..ppGpp.biosynthesis)	Weighted median	11	-0.254412724348512	0.210909701246832	0.227715815256994	-0.667795738792304	0.15897029009528	0.775371721209951	0.512837761204602	1.17230311714942	0.993678497744465
ebi-a-GCST90027512	finngen_R12_E4_LACTONAS	Lactose intolerance, other/unspecified || id:finngen_R12_E4_LACTONAS	Gut bacterial pathway abundance (PPGPPMET.PWY..ppGpp.biosynthesis)	Weighted mode	11	-0.321990459220114	0.320750446998151	0.339115428452872	-0.95066133533649	0.306680416896261	0.724705104548804	0.386485342504363	1.358906615076	0.998383548063858
ebi-a-GCST90027515	finngen_R12_E4_LACTONAS	Lactose intolerance, other/unspecified || id:finngen_R12_E4_LACTONAS	Gut bacterial pathway abundance (PWY0.1241..ADP.L.glycero..beta..D.manno.heptose.biosynthesis)	Inverse variance weighted	8	-0.192576511705517	0.155331945007898	0.215058985805892	-0.497027123920997	0.111874100509963	0.824831206546868	0.608336483116688	1.11837204931051	0.999193093860856
ebi-a-GCST90027515	finngen_R12_E4_LACTONAS	Lactose intolerance, other/unspecified || id:finngen_R12_E4_LACTONAS	Gut bacterial pathway abundance (PWY0.1241..ADP.L.glycero..beta..D.manno.heptose.biosynthesis)	MR Egger	8	-1.14923104389941	0.763421642384192	0.18293719340093	-2.64553746297243	0.347075375173608	0.316880342791167	0.070967201244853	1.41492337144591	0.99624636177216
ebi-a-GCST90027515	finngen_R12_E4_LACTONAS	Lactose intolerance, other/unspecified || id:finngen_R12_E4_LACTONAS	Gut bacterial pathway abundance (PWY0.1241..ADP.L.glycero..beta..D.manno.heptose.biosynthesis)	Simple mode	8	-0.357508802823917	0.312182439739853	0.289769501955503	-0.96938638471403	0.254368779066196	0.699416542074966	0.379315720631708	1.28964731151512	0.994664649682968
ebi-a-GCST90027515	finngen_R12_E4_LACTONAS	Lactose intolerance, other/unspecified || id:finngen_R12_E4_LACTONAS	Gut bacterial pathway abundance (PWY0.1241..ADP.L.glycero..beta..D.manno.heptose.biosynthesis)	Weighted median	8	-0.147090769736351	0.200934161454064	0.464147415410598	-0.540921726186316	0.246740186713614	0.86321562000589	0.582211365519094	1.27984654844	0.993678497744465
ebi-a-GCST90027515	finngen_R12_E4_LACTONAS	Lactose intolerance, other/unspecified || id:finngen_R12_E4_LACTONAS	Gut bacterial pathway abundance (PWY0.1241..ADP.L.glycero..beta..D.manno.heptose.biosynthesis)	Weighted mode	8	-0.304174358632862	0.323551417940188	0.378460388782354	-0.938335137795631	0.329986420529906	0.737732225253852	0.391278718542649	1.39094923998193	0.998383548063858
ebi-a-GCST90027520	finngen_R12_E4_LACTONAS	Lactose intolerance, other/unspecified || id:finngen_R12_E4_LACTONAS	Gut bacterial pathway abundance (PWY0.1338..polymyxin.resistance)	Inverse variance weighted	10	-0.0447122733746728	0.0960222225189245	0.641469585262287	-0.232915829511765	0.143491282762419	0.95627258733806	0.792220252283507	1.15429674848425	0.999193093860856
ebi-a-GCST90027520	finngen_R12_E4_LACTONAS	Lactose intolerance, other/unspecified || id:finngen_R12_E4_LACTONAS	Gut bacterial pathway abundance (PWY0.1338..polymyxin.resistance)	MR Egger	10	-0.436006747962223	0.53791197731281	0.441065542644913	-1.49031422349533	0.618300727570884	0.646613362598174	0.225301849280941	1.85577189900983	0.99624636177216
ebi-a-GCST90027520	finngen_R12_E4_LACTONAS	Lactose intolerance, other/unspecified || id:finngen_R12_E4_LACTONAS	Gut bacterial pathway abundance (PWY0.1338..polymyxin.resistance)	Simple mode	10	-0.137510729981163	0.193512744678502	0.495331152338052	-0.516795709551027	0.241774249588701	0.871524998500171	0.596428619859449	1.27350666570916	0.994664649682968
ebi-a-GCST90027520	finngen_R12_E4_LACTONAS	Lactose intolerance, other/unspecified || id:finngen_R12_E4_LACTONAS	Gut bacterial pathway abundance (PWY0.1338..polymyxin.resistance)	Weighted median	10	-0.0847910316717071	0.122678292105298	0.489461395623062	-0.325240484198091	0.155658420854677	0.91870424443413	0.722353618121993	1.16842702461379	0.993678497744465
ebi-a-GCST90027520	finngen_R12_E4_LACTONAS	Lactose intolerance, other/unspecified || id:finngen_R12_E4_LACTONAS	Gut bacterial pathway abundance (PWY0.1338..polymyxin.resistance)	Weighted mode	10	-0.15077749511263	0.197967719436431	0.46577123110357	-0.538794225208034	0.237239234982774	0.860039040260982	0.58345133932384	1.26774437030212	0.998383548063858
ebi-a-GCST90027523	finngen_R12_E4_LACTONAS	Lactose intolerance, other/unspecified || id:finngen_R12_E4_LACTONAS	Gut bacterial pathway abundance (PWY0.1533..methylphosphonate.degradation.I)	Inverse variance weighted	6	0.192656482906072	0.158903272869892	0.225354112459346	-0.118793931918915	0.50410689773106	1.21246621910093	0.887990768463079	1.6555063235683	0.999193093860856
ebi-a-GCST90027523	finngen_R12_E4_LACTONAS	Lactose intolerance, other/unspecified || id:finngen_R12_E4_LACTONAS	Gut bacterial pathway abundance (PWY0.1533..methylphosphonate.degradation.I)	MR Egger	6	0.584145251293868	0.903115805061193	0.552997991615511	-1.18596172662607	2.35425222921381	1.79345737493666	0.30545227660684	10.5302517023134	0.99624636177216
ebi-a-GCST90027523	finngen_R12_E4_LACTONAS	Lactose intolerance, other/unspecified || id:finngen_R12_E4_LACTONAS	Gut bacterial pathway abundance (PWY0.1533..methylphosphonate.degradation.I)	Simple mode	6	0.10332375253111	0.282251212992053	0.729291276109776	-0.449888624933314	0.656536129995534	1.10885034407533	0.637699171454527	1.92810205908141	0.994664649682968
ebi-a-GCST90027523	finngen_R12_E4_LACTONAS	Lactose intolerance, other/unspecified || id:finngen_R12_E4_LACTONAS	Gut bacterial pathway abundance (PWY0.1533..methylphosphonate.degradation.I)	Weighted median	6	0.0970975750937702	0.217268576060403	0.65494643829215	-0.32874883398462	0.52294398417216	1.10196789299581	0.719823789317101	1.68698680873782	0.993678497744465
ebi-a-GCST90027523	finngen_R12_E4_LACTONAS	Lactose intolerance, other/unspecified || id:finngen_R12_E4_LACTONAS	Gut bacterial pathway abundance (PWY0.1533..methylphosphonate.degradation.I)	Weighted mode	6	0.0436290366555769	0.252272789568786	0.869478522954521	-0.450825630899244	0.538083704210398	1.04459477663232	0.637101923382606	1.71272163419954	0.998383548063858
ebi-a-GCST90027524	finngen_R12_E4_LACTONAS	Lactose intolerance, other/unspecified || id:finngen_R12_E4_LACTONAS	Gut bacterial pathway abundance (PWY0.1586..peptidoglycan.maturation..meso.diaminopimelate.containing.)	Inverse variance weighted	9	0.1231234134326	0.201745082766102	0.541668384321439	-0.272296948788959	0.518543775654159	1.13102399588829	0.761628062975934	1.67958002266459	0.999193093860856
ebi-a-GCST90027524	finngen_R12_E4_LACTONAS	Lactose intolerance, other/unspecified || id:finngen_R12_E4_LACTONAS	Gut bacterial pathway abundance (PWY0.1586..peptidoglycan.maturation..meso.diaminopimelate.containing.)	MR Egger	9	1.1356586518685	0.678192070363478	0.137935961010245	-0.19359780604392	2.46491510978091	3.11322339816877	0.823989241125925	11.7624835897879	0.99624636177216
ebi-a-GCST90027524	finngen_R12_E4_LACTONAS	Lactose intolerance, other/unspecified || id:finngen_R12_E4_LACTONAS	Gut bacterial pathway abundance (PWY0.1586..peptidoglycan.maturation..meso.diaminopimelate.containing.)	Simple mode	9	0.377111976646298	0.39154368487515	0.363682042145628	-0.390313645708995	1.14453759900159	1.45806756974692	0.676844551813523	3.1409886247166	0.994664649682968
ebi-a-GCST90027524	finngen_R12_E4_LACTONAS	Lactose intolerance, other/unspecified || id:finngen_R12_E4_LACTONAS	Gut bacterial pathway abundance (PWY0.1586..peptidoglycan.maturation..meso.diaminopimelate.containing.)	Weighted median	9	0.330816524532254	0.267255228414616	0.215779122757993	-0.193003723160394	0.854636772224902	1.39210435187827	0.824478904466191	2.35052045118505	0.993678497744465
ebi-a-GCST90027524	finngen_R12_E4_LACTONAS	Lactose intolerance, other/unspecified || id:finngen_R12_E4_LACTONAS	Gut bacterial pathway abundance (PWY0.1586..peptidoglycan.maturation..meso.diaminopimelate.containing.)	Weighted mode	9	0.353499290504578	0.383156391438164	0.383198204430404	-0.397487236714223	1.10448581772338	1.42404197659975	0.672006519604108	3.01767243614361	0.998383548063858
ebi-a-GCST90027525	finngen_R12_E4_LACTONAS	Lactose intolerance, other/unspecified || id:finngen_R12_E4_LACTONAS	Gut bacterial pathway abundance (PWY0.162..superpathway.of.pyrimidine.ribonucleotides.de.novo.biosynthesis)	Inverse variance weighted	13	-0.0841574957279061	0.164022455161043	0.607891717312825	-0.40564150784355	0.237326516387737	0.91928646100279	0.666549077214756	1.2678550256409	0.999193093860856
ebi-a-GCST90027525	finngen_R12_E4_LACTONAS	Lactose intolerance, other/unspecified || id:finngen_R12_E4_LACTONAS	Gut bacterial pathway abundance (PWY0.162..superpathway.of.pyrimidine.ribonucleotides.de.novo.biosynthesis)	MR Egger	13	-0.263705125488719	0.604569174022037	0.671138348380913	-1.44866070657191	0.921250455594473	0.768200028870196	0.234884657008187	2.51243010877293	0.99624636177216
ebi-a-GCST90027525	finngen_R12_E4_LACTONAS	Lactose intolerance, other/unspecified || id:finngen_R12_E4_LACTONAS	Gut bacterial pathway abundance (PWY0.162..superpathway.of.pyrimidine.ribonucleotides.de.novo.biosynthesis)	Simple mode	13	-0.0921534355523768	0.32835066058785	0.783754662147697	-0.735720730304562	0.551413859199808	0.911965210923699	0.47915998936957	1.73570532679356	0.994664649682968
ebi-a-GCST90027525	finngen_R12_E4_LACTONAS	Lactose intolerance, other/unspecified || id:finngen_R12_E4_LACTONAS	Gut bacterial pathway abundance (PWY0.162..superpathway.of.pyrimidine.ribonucleotides.de.novo.biosynthesis)	Weighted median	13	-0.159423482487335	0.210487224850707	0.448808951831279	-0.57197844319472	0.25313147822005	0.852635206425634	0.564407684814781	1.2880526165675	0.993678497744465
ebi-a-GCST90027525	finngen_R12_E4_LACTONAS	Lactose intolerance, other/unspecified || id:finngen_R12_E4_LACTONAS	Gut bacterial pathway abundance (PWY0.162..superpathway.of.pyrimidine.ribonucleotides.de.novo.biosynthesis)	Weighted mode	13	-0.128531880137028	0.321174470708491	0.696046697435905	-0.75803384272567	0.500970082451614	0.87938552704043	0.468586837296517	1.65032144229614	0.998383548063858
ebi-a-GCST90027527	finngen_R12_E4_LACTONAS	Lactose intolerance, other/unspecified || id:finngen_R12_E4_LACTONAS	Gut bacterial pathway abundance (PWY0.845..superpathway.of.pyridoxal.5..phosphate.biosynthesis.and.salvage)	Inverse variance weighted	18	-0.190058429450163	0.117172166541034	0.104793891249209	-0.41971587587059	0.0395990169702635	0.82691081658745	0.657233529193782	1.04039351039821	0.999193093860856
ebi-a-GCST90027527	finngen_R12_E4_LACTONAS	Lactose intolerance, other/unspecified || id:finngen_R12_E4_LACTONAS	Gut bacterial pathway abundance (PWY0.845..superpathway.of.pyridoxal.5..phosphate.biosynthesis.and.salvage)	MR Egger	18	-0.0369000322973383	0.344991631201318	0.916151004242168	-0.713083629451922	0.639283564857245	0.963772476653843	0.490130483998977	1.89512266035144	0.99624636177216
ebi-a-GCST90027527	finngen_R12_E4_LACTONAS	Lactose intolerance, other/unspecified || id:finngen_R12_E4_LACTONAS	Gut bacterial pathway abundance (PWY0.845..superpathway.of.pyridoxal.5..phosphate.biosynthesis.and.salvage)	Simple mode	18	-0.206159894724922	0.250310552863828	0.421562310267945	-0.696768578338025	0.284448788888181	0.813702959069861	0.498192575787266	1.32902925049164	0.994664649682968
ebi-a-GCST90027527	finngen_R12_E4_LACTONAS	Lactose intolerance, other/unspecified || id:finngen_R12_E4_LACTONAS	Gut bacterial pathway abundance (PWY0.845..superpathway.of.pyridoxal.5..phosphate.biosynthesis.and.salvage)	Weighted median	18	-0.146425072148263	0.179015535842291	0.41338792452129	-0.497295522399154	0.204445378102628	0.863790451872994	0.608173228440045	1.22684444144438	0.993678497744465
ebi-a-GCST90027527	finngen_R12_E4_LACTONAS	Lactose intolerance, other/unspecified || id:finngen_R12_E4_LACTONAS	Gut bacterial pathway abundance (PWY0.845..superpathway.of.pyridoxal.5..phosphate.biosynthesis.and.salvage)	Weighted mode	18	-0.164724608553193	0.204899978056222	0.432537771988634	-0.566328565543388	0.236879348437002	0.848127238917095	0.567605544430644	1.26728820824799	0.998383548063858
ebi-a-GCST90027529	finngen_R12_E4_LACTONAS	Lactose intolerance, other/unspecified || id:finngen_R12_E4_LACTONAS	Gut bacterial pathway abundance (PWY.2941..L.lysine.biosynthesis.II)	Inverse variance weighted	8	-0.429021813778185	0.198017215215429	0.030266247946666	-0.817135555600425	-0.0409080719559438	0.651145725077698	0.441695055098666	0.959917369218113	0.999193093860856
ebi-a-GCST90027529	finngen_R12_E4_LACTONAS	Lactose intolerance, other/unspecified || id:finngen_R12_E4_LACTONAS	Gut bacterial pathway abundance (PWY.2941..L.lysine.biosynthesis.II)	MR Egger	8	-0.982005334804204	0.843150426383876	0.288354871269313	-2.6345801705166	0.670569500908193	0.374559228570253	0.07174908546783	1.95535057753519	0.99624636177216
ebi-a-GCST90027529	finngen_R12_E4_LACTONAS	Lactose intolerance, other/unspecified || id:finngen_R12_E4_LACTONAS	Gut bacterial pathway abundance (PWY.2941..L.lysine.biosynthesis.II)	Simple mode	8	-0.593686287612802	0.344030128110613	0.128053163959886	-1.2679853387096	0.0806127634839989	0.552287636605851	0.281397972686961	1.08395106985008	0.994664649682968
ebi-a-GCST90027529	finngen_R12_E4_LACTONAS	Lactose intolerance, other/unspecified || id:finngen_R12_E4_LACTONAS	Gut bacterial pathway abundance (PWY.2941..L.lysine.biosynthesis.II)	Weighted median	8	-0.54259827784352	0.250472166747998	0.0302881407545258	-1.03352372466959	-0.0516728310174447	0.581236075879568	0.355751180146581	0.94963950861577	0.993678497744465
ebi-a-GCST90027529	finngen_R12_E4_LACTONAS	Lactose intolerance, other/unspecified || id:finngen_R12_E4_LACTONAS	Gut bacterial pathway abundance (PWY.2941..L.lysine.biosynthesis.II)	Weighted mode	8	-0.584992320283066	0.356412368990739	0.144732384846067	-1.28356056350491	0.113575922938782	0.557110140243923	0.277049091322889	1.12027694038122	0.998383548063858
ebi-a-GCST90027532	finngen_R12_E4_LACTONAS	Lactose intolerance, other/unspecified || id:finngen_R12_E4_LACTONAS	Gut bacterial pathway abundance (PWY.3781..aerobic.respiration.I..cytochrome.c.)	Inverse variance weighted	2	0.203465644911736	0.277612447368381	0.463611772118105	-0.34065475193029	0.747586041753762	1.22564304984275	0.711304442304566	2.11189583009045	0.999193093860856
ebi-a-GCST90027535	finngen_R12_E4_LACTONAS	Lactose intolerance, other/unspecified || id:finngen_R12_E4_LACTONAS	Gut bacterial pathway abundance (PWY4FS.7..phosphatidylglycerol.biosynthesis.I..plastidic.)	Inverse variance weighted	17	-0.070877795765379	0.150887981499165	0.638542323546695	-0.366618239503743	0.224862647972985	0.931575727670649	0.693074182890133	1.25215071894067	0.999193093860856
ebi-a-GCST90027535	finngen_R12_E4_LACTONAS	Lactose intolerance, other/unspecified || id:finngen_R12_E4_LACTONAS	Gut bacterial pathway abundance (PWY4FS.7..phosphatidylglycerol.biosynthesis.I..plastidic.)	MR Egger	17	-0.970527533028244	0.68740025312723	0.178392843128821	-2.31783202915762	0.376776963101127	0.378883112018795	0.0984868709872355	1.45757917917457	0.99624636177216
ebi-a-GCST90027535	finngen_R12_E4_LACTONAS	Lactose intolerance, other/unspecified || id:finngen_R12_E4_LACTONAS	Gut bacterial pathway abundance (PWY4FS.7..phosphatidylglycerol.biosynthesis.I..plastidic.)	Simple mode	17	-0.0972524465772024	0.375749290995806	0.799072285871442	-0.833721056928983	0.639216163774578	0.907326925642414	0.434429737189276	1.89499493133693	0.994664649682968
ebi-a-GCST90027535	finngen_R12_E4_LACTONAS	Lactose intolerance, other/unspecified || id:finngen_R12_E4_LACTONAS	Gut bacterial pathway abundance (PWY4FS.7..phosphatidylglycerol.biosynthesis.I..plastidic.)	Weighted median	17	-0.0485995738191178	0.210534499402916	0.817439879838419	-0.461247192648833	0.364048045010597	0.952562484298866	0.630496803958413	1.43914335615487	0.993678497744465
ebi-a-GCST90027535	finngen_R12_E4_LACTONAS	Lactose intolerance, other/unspecified || id:finngen_R12_E4_LACTONAS	Gut bacterial pathway abundance (PWY4FS.7..phosphatidylglycerol.biosynthesis.I..plastidic.)	Weighted mode	17	-0.0889135711439506	0.354410282543054	0.805102143047163	-0.783557724928337	0.605730582640435	0.91492464604786	0.456778026489756	1.83259057879523	0.998383548063858
ebi-a-GCST90027541	finngen_R12_E4_LACTONAS	Lactose intolerance, other/unspecified || id:finngen_R12_E4_LACTONAS	Gut bacterial pathway abundance (PWY.5101..L.isoleucine.biosynthesis.II)	Inverse variance weighted	12	0.100626524128648	0.181023972680252	0.578296976981558	-0.254180462324646	0.455433510581941	1.10586355127515	0.775551831530752	1.57685681900217	0.999193093860856
ebi-a-GCST90027541	finngen_R12_E4_LACTONAS	Lactose intolerance, other/unspecified || id:finngen_R12_E4_LACTONAS	Gut bacterial pathway abundance (PWY.5101..L.isoleucine.biosynthesis.II)	MR Egger	12	1.20985680841362	0.68956816085338	0.109875477641098	-0.141696786859002	2.56141040368625	3.35300449613973	0.867884370540094	12.9540749122338	0.99624636177216
ebi-a-GCST90027541	finngen_R12_E4_LACTONAS	Lactose intolerance, other/unspecified || id:finngen_R12_E4_LACTONAS	Gut bacterial pathway abundance (PWY.5101..L.isoleucine.biosynthesis.II)	Simple mode	12	0.0565880437512758	0.418401367592664	0.894858776134098	-0.763478636730346	0.876654724232898	1.05821978033798	0.46604241171666	2.40284805705491	0.994664649682968
ebi-a-GCST90027541	finngen_R12_E4_LACTONAS	Lactose intolerance, other/unspecified || id:finngen_R12_E4_LACTONAS	Gut bacterial pathway abundance (PWY.5101..L.isoleucine.biosynthesis.II)	Weighted median	12	0.0504177766205438	0.230679007263407	0.826990880356044	-0.401713077615735	0.502548630856822	1.05171038461773	0.669172718780299	1.65292861180721	0.993678497744465
ebi-a-GCST90027541	finngen_R12_E4_LACTONAS	Lactose intolerance, other/unspecified || id:finngen_R12_E4_LACTONAS	Gut bacterial pathway abundance (PWY.5101..L.isoleucine.biosynthesis.II)	Weighted mode	12	0.0509276175508373	0.405636894595395	0.902353563648377	-0.744120695856137	0.845975930957812	1.05224672633149	0.475151919357418	2.33025086918034	0.998383548063858
ebi-a-GCST90027542	finngen_R12_E4_LACTONAS	Lactose intolerance, other/unspecified || id:finngen_R12_E4_LACTONAS	Gut bacterial pathway abundance (PWY.5104..L.isoleucine.biosynthesis.IV)	Inverse variance weighted	9	-0.00803642242084094	0.187149486425362	0.965748410882412	-0.37484941581455	0.358776570972868	0.991995783291174	0.687392781479926	1.43157691000019	0.999193093860856
ebi-a-GCST90027542	finngen_R12_E4_LACTONAS	Lactose intolerance, other/unspecified || id:finngen_R12_E4_LACTONAS	Gut bacterial pathway abundance (PWY.5104..L.isoleucine.biosynthesis.IV)	MR Egger	9	-0.604713043879846	0.853268286133922	0.501422437699381	-2.27711888470233	1.06769279694264	0.54623114852357	0.102579324237876	2.9086608810707	0.99624636177216
ebi-a-GCST90027542	finngen_R12_E4_LACTONAS	Lactose intolerance, other/unspecified || id:finngen_R12_E4_LACTONAS	Gut bacterial pathway abundance (PWY.5104..L.isoleucine.biosynthesis.IV)	Simple mode	9	-0.100628087450302	0.422376910054886	0.817682017633099	-0.928486831157879	0.727230656257275	0.904269279448163	0.395151188681457	2.06934194600861	0.994664649682968
ebi-a-GCST90027542	finngen_R12_E4_LACTONAS	Lactose intolerance, other/unspecified || id:finngen_R12_E4_LACTONAS	Gut bacterial pathway abundance (PWY.5104..L.isoleucine.biosynthesis.IV)	Weighted median	9	-0.0321013635338225	0.250445753709967	0.898008970263802	-0.522975040805357	0.458772313737712	0.968408415804832	0.592754453484563	1.58213043240518	0.993678497744465
ebi-a-GCST90027542	finngen_R12_E4_LACTONAS	Lactose intolerance, other/unspecified || id:finngen_R12_E4_LACTONAS	Gut bacterial pathway abundance (PWY.5104..L.isoleucine.biosynthesis.IV)	Weighted mode	9	-0.138605494266195	0.440047401675776	0.760836780176912	-1.00109840155072	0.723887413018325	0.870571406132973	0.367475583662244	2.06243518446369	0.998383548063858
ebi-a-GCST90027545	finngen_R12_E4_LACTONAS	Lactose intolerance, other/unspecified || id:finngen_R12_E4_LACTONAS	Gut bacterial pathway abundance (PWY.5177..glutaryl.CoA.degradation)	Inverse variance weighted	9	-0.355596593294005	0.195675218684178	0.0691743040331246	-0.739120021914995	0.0279268353269846	0.700755252591682	0.477533950094249	1.02832044493991	0.999193093860856
ebi-a-GCST90027545	finngen_R12_E4_LACTONAS	Lactose intolerance, other/unspecified || id:finngen_R12_E4_LACTONAS	Gut bacterial pathway abundance (PWY.5177..glutaryl.CoA.degradation)	MR Egger	9	-0.0803752667761301	1.08318462379165	0.942925009842178	-2.20341712940776	2.0426665958555	0.922769996482205	0.110425175806875	7.71114431275147	0.997677754517834
ebi-a-GCST90027545	finngen_R12_E4_LACTONAS	Lactose intolerance, other/unspecified || id:finngen_R12_E4_LACTONAS	Gut bacterial pathway abundance (PWY.5177..glutaryl.CoA.degradation)	Simple mode	9	-0.034650901969608	0.407637173561188	0.93434679743514	-0.833619762149536	0.764317958210321	0.965942566052258	0.434473744882527	2.14752917040798	0.994664649682968
ebi-a-GCST90027545	finngen_R12_E4_LACTONAS	Lactose intolerance, other/unspecified || id:finngen_R12_E4_LACTONAS	Gut bacterial pathway abundance (PWY.5177..glutaryl.CoA.degradation)	Weighted median	9	-0.257564685177237	0.247062122374121	0.297175381693673	-0.741806445030514	0.22667707467604	0.772931627477094	0.476252813460287	1.25442471701893	0.993678497744465
ebi-a-GCST90027545	finngen_R12_E4_LACTONAS	Lactose intolerance, other/unspecified || id:finngen_R12_E4_LACTONAS	Gut bacterial pathway abundance (PWY.5177..glutaryl.CoA.degradation)	Weighted mode	9	-0.0960102657397748	0.383335164842287	0.808543674133578	-0.847347188830657	0.655326657351107	0.908454690061392	0.42855028833136	1.92577148205397	0.998383548063858
ebi-a-GCST90027549	finngen_R12_E4_LACTONAS	Lactose intolerance, other/unspecified || id:finngen_R12_E4_LACTONAS	Gut bacterial pathway abundance (PWY.5384..sucrose.degradation.IV..sucrose.phosphorylase.)	Inverse variance weighted	8	0.0124882837884067	0.180257955022351	0.944766689246293	-0.340817308055402	0.365793875632215	1.01256658802674	0.711188824808071	1.44165805117201	0.999193093860856
ebi-a-GCST90027549	finngen_R12_E4_LACTONAS	Lactose intolerance, other/unspecified || id:finngen_R12_E4_LACTONAS	Gut bacterial pathway abundance (PWY.5384..sucrose.degradation.IV..sucrose.phosphorylase.)	MR Egger	8	0.656344424180386	0.800729718801456	0.443731081481132	-0.913085824670469	2.22577467303124	1.92773246613217	0.40128401936387	9.26065400478945	0.99624636177216
ebi-a-GCST90027549	finngen_R12_E4_LACTONAS	Lactose intolerance, other/unspecified || id:finngen_R12_E4_LACTONAS	Gut bacterial pathway abundance (PWY.5384..sucrose.degradation.IV..sucrose.phosphorylase.)	Simple mode	8	0.337573701011605	0.386217830145239	0.411072343367353	-0.419413246073064	1.09456064809627	1.40154289971511	0.657432457742985	2.98786966874969	0.994664649682968
ebi-a-GCST90027549	finngen_R12_E4_LACTONAS	Lactose intolerance, other/unspecified || id:finngen_R12_E4_LACTONAS	Gut bacterial pathway abundance (PWY.5384..sucrose.degradation.IV..sucrose.phosphorylase.)	Weighted median	8	0.0495435461145481	0.252242030244465	0.844287132184045	-0.444850833164604	0.5439379253937	1.050791349099	0.640919872891383	1.7227776919447	0.993678497744465
ebi-a-GCST90027549	finngen_R12_E4_LACTONAS	Lactose intolerance, other/unspecified || id:finngen_R12_E4_LACTONAS	Gut bacterial pathway abundance (PWY.5384..sucrose.degradation.IV..sucrose.phosphorylase.)	Weighted mode	8	0.264601569429722	0.399915159539825	0.529369240180292	-0.519232143268336	1.04843528212778	1.30291175247546	0.594977229885769	2.85318319671593	0.998383548063858
ebi-a-GCST90027555	finngen_R12_E4_LACTONAS	Lactose intolerance, other/unspecified || id:finngen_R12_E4_LACTONAS	Gut bacterial pathway abundance (PWY.5686..UMP.biosynthesis)	Inverse variance weighted	6	0.134483019437269	0.245347445918646	0.583600616842715	-0.346397974563277	0.615364013437816	1.14394523400367	0.707230971155242	1.85033002197588	0.999193093860856
ebi-a-GCST90027555	finngen_R12_E4_LACTONAS	Lactose intolerance, other/unspecified || id:finngen_R12_E4_LACTONAS	Gut bacterial pathway abundance (PWY.5686..UMP.biosynthesis)	MR Egger	6	0.0447629872364598	1.28769415114655	0.973934966445326	-2.47911754901077	2.56864352348369	1.04577996733291	0.0838171575003061	13.0481129722257	0.997677754517834
ebi-a-GCST90027555	finngen_R12_E4_LACTONAS	Lactose intolerance, other/unspecified || id:finngen_R12_E4_LACTONAS	Gut bacterial pathway abundance (PWY.5686..UMP.biosynthesis)	Simple mode	6	0.57506462046606	0.513756749701524	0.313868240545769	-0.431898608948928	1.58202784988105	1.77724536962749	0.649275204043312	4.86481092176694	0.994664649682968
ebi-a-GCST90027555	finngen_R12_E4_LACTONAS	Lactose intolerance, other/unspecified || id:finngen_R12_E4_LACTONAS	Gut bacterial pathway abundance (PWY.5686..UMP.biosynthesis)	Weighted median	6	0.269499677517524	0.311479975115494	0.386916335105942	-0.341001073708845	0.880000428743893	1.30930920999681	0.711058144736581	2.41090074007596	0.993678497744465
ebi-a-GCST90027555	finngen_R12_E4_LACTONAS	Lactose intolerance, other/unspecified || id:finngen_R12_E4_LACTONAS	Gut bacterial pathway abundance (PWY.5686..UMP.biosynthesis)	Weighted mode	6	0.561110661424126	0.482364457112675	0.297219191523561	-0.384323674516716	1.50654499736497	1.75261798489582	0.680910997969618	4.51111791429359	0.998383548063858
ebi-a-GCST90027557	finngen_R12_E4_LACTONAS	Lactose intolerance, other/unspecified || id:finngen_R12_E4_LACTONAS	Gut bacterial pathway abundance (PWY.5705..allantoin.degradation.to.glyoxylate.III)	Inverse variance weighted	9	-0.00333998123994683	0.111273978650989	0.976054425382163	-0.221436979395885	0.214757016915991	0.996665590292731	0.801366423152721	1.23956066809683	0.999193093860856
ebi-a-GCST90027557	finngen_R12_E4_LACTONAS	Lactose intolerance, other/unspecified || id:finngen_R12_E4_LACTONAS	Gut bacterial pathway abundance (PWY.5705..allantoin.degradation.to.glyoxylate.III)	MR Egger	9	-1.23894525127064	0.62114484950445	0.0863018799614375	-2.45638915629937	-0.021501346241922	0.289689606601057	0.0857440008514617	0.978728159863382	0.99624636177216
ebi-a-GCST90027557	finngen_R12_E4_LACTONAS	Lactose intolerance, other/unspecified || id:finngen_R12_E4_LACTONAS	Gut bacterial pathway abundance (PWY.5705..allantoin.degradation.to.glyoxylate.III)	Simple mode	9	-0.133453144502877	0.262026491313442	0.624281713739069	-0.647025067477222	0.380118778471469	0.875068469785221	0.523601140124099	1.46245828767821	0.994664649682968
ebi-a-GCST90027557	finngen_R12_E4_LACTONAS	Lactose intolerance, other/unspecified || id:finngen_R12_E4_LACTONAS	Gut bacterial pathway abundance (PWY.5705..allantoin.degradation.to.glyoxylate.III)	Weighted median	9	-0.0375659132439113	0.143815612506372	0.793931440317931	-0.319444513756399	0.244312687268577	0.963130932544512	0.726552514927413	1.27674348951464	0.993678497744465
ebi-a-GCST90027557	finngen_R12_E4_LACTONAS	Lactose intolerance, other/unspecified || id:finngen_R12_E4_LACTONAS	Gut bacterial pathway abundance (PWY.5705..allantoin.degradation.to.glyoxylate.III)	Weighted mode	9	-0.101850133379546	0.235254614914311	0.676496629131768	-0.562949178611596	0.359248911852504	0.903164895797486	0.569526947944291	1.43225326201891	0.998383548063858
ebi-a-GCST90027559	finngen_R12_E4_LACTONAS	Lactose intolerance, other/unspecified || id:finngen_R12_E4_LACTONAS	Gut bacterial pathway abundance (PWY.5838..superpathway.of.menaquinol.8.biosynthesis.I)	Inverse variance weighted	4	0.286413560666976	0.167730452212644	0.0877138646544532	-0.0423381256698063	0.615165247003758	1.33164305658157	0.958545616892791	1.84996227502467	0.999193093860856
ebi-a-GCST90027559	finngen_R12_E4_LACTONAS	Lactose intolerance, other/unspecified || id:finngen_R12_E4_LACTONAS	Gut bacterial pathway abundance (PWY.5838..superpathway.of.menaquinol.8.biosynthesis.I)	MR Egger	4	1.15021150829458	0.865422700043397	0.315168216065074	-0.546016983790483	2.84644000037963	3.1588609643331	0.579252393395953	17.2263467630881	0.99624636177216
ebi-a-GCST90027559	finngen_R12_E4_LACTONAS	Lactose intolerance, other/unspecified || id:finngen_R12_E4_LACTONAS	Gut bacterial pathway abundance (PWY.5838..superpathway.of.menaquinol.8.biosynthesis.I)	Simple mode	4	0.160598009723006	0.262144292356339	0.583432003483935	-0.353204803295418	0.674400822741429	1.17421285177746	0.702433317986332	1.96285652456222	0.994664649682968
ebi-a-GCST90027559	finngen_R12_E4_LACTONAS	Lactose intolerance, other/unspecified || id:finngen_R12_E4_LACTONAS	Gut bacterial pathway abundance (PWY.5838..superpathway.of.menaquinol.8.biosynthesis.I)	Weighted median	4	0.180948925754562	0.209361153400271	0.387428144465703	-0.229398934909969	0.591296786419093	1.19835397270525	0.795011312467665	1.80632932057412	0.993678497744465
ebi-a-GCST90027559	finngen_R12_E4_LACTONAS	Lactose intolerance, other/unspecified || id:finngen_R12_E4_LACTONAS	Gut bacterial pathway abundance (PWY.5838..superpathway.of.menaquinol.8.biosynthesis.I)	Weighted mode	4	0.172573913680822	0.245930454326803	0.533394271723894	-0.309449776799712	0.654597604161356	1.18835965340505	0.733850626800059	1.92436800387953	0.998383548063858
ebi-a-GCST90027567	finngen_R12_E4_LACTONAS	Lactose intolerance, other/unspecified || id:finngen_R12_E4_LACTONAS	Gut bacterial pathway abundance (PWY.5989..stearate.biosynthesis.II..bacteria.and.plants.)	Inverse variance weighted	7	0.202880650922625	0.246839587120374	0.411126447403949	-0.280924939833308	0.686686241678558	1.22492626570344	0.755085010159906	1.98711977621225	0.999193093860856
ebi-a-GCST90027567	finngen_R12_E4_LACTONAS	Lactose intolerance, other/unspecified || id:finngen_R12_E4_LACTONAS	Gut bacterial pathway abundance (PWY.5989..stearate.biosynthesis.II..bacteria.and.plants.)	MR Egger	7	1.32029182633177	0.963145830530959	0.228765668994648	-0.567474001508912	3.20805765417245	3.74451396560492	0.566955760839614	24.7310033817203	0.99624636177216
ebi-a-GCST90027567	finngen_R12_E4_LACTONAS	Lactose intolerance, other/unspecified || id:finngen_R12_E4_LACTONAS	Gut bacterial pathway abundance (PWY.5989..stearate.biosynthesis.II..bacteria.and.plants.)	Simple mode	7	0.478345400655077	0.499694759141664	0.37539397017437	-0.501056327262584	1.45774712857274	1.61340265748873	0.605890303113796	4.29626967425291	0.994664649682968
ebi-a-GCST90027567	finngen_R12_E4_LACTONAS	Lactose intolerance, other/unspecified || id:finngen_R12_E4_LACTONAS	Gut bacterial pathway abundance (PWY.5989..stearate.biosynthesis.II..bacteria.and.plants.)	Weighted median	7	0.409201333821961	0.326991889992465	0.210784470414393	-0.23170277056327	1.05010543820719	1.50561482115867	0.793181845266288	2.85795243955896	0.993678497744465
ebi-a-GCST90027567	finngen_R12_E4_LACTONAS	Lactose intolerance, other/unspecified || id:finngen_R12_E4_LACTONAS	Gut bacterial pathway abundance (PWY.5989..stearate.biosynthesis.II..bacteria.and.plants.)	Weighted mode	7	0.53174277968325	0.487067094080743	0.316841376799014	-0.422908724715005	1.48639428408151	1.70189575489614	0.655138428329609	4.4211254221776	0.998383548063858
ebi-a-GCST90027569	finngen_R12_E4_LACTONAS	Lactose intolerance, other/unspecified || id:finngen_R12_E4_LACTONAS	Gut bacterial pathway abundance (PWY.6123..inosine.5..phosphate.biosynthesis.I)	Inverse variance weighted	6	0.146745401631526	0.231609398039367	0.526348419833453	-0.307209018525634	0.600699821788686	1.15805908554001	0.735496852371976	1.82339440512453	0.999193093860856
ebi-a-GCST90027569	finngen_R12_E4_LACTONAS	Lactose intolerance, other/unspecified || id:finngen_R12_E4_LACTONAS	Gut bacterial pathway abundance (PWY.6123..inosine.5..phosphate.biosynthesis.I)	MR Egger	6	0.453313177526995	1.01099285640218	0.677091962822478	-1.52823282102128	2.43485917607527	1.5735168994881	0.216918662906637	11.4142112061621	0.99624636177216
ebi-a-GCST90027569	finngen_R12_E4_LACTONAS	Lactose intolerance, other/unspecified || id:finngen_R12_E4_LACTONAS	Gut bacterial pathway abundance (PWY.6123..inosine.5..phosphate.biosynthesis.I)	Simple mode	6	0.48760454741033	0.420481905568868	0.298560753445405	-0.336539987504651	1.31174908232531	1.62841076337469	0.714237322436858	3.71266178757966	0.994664649682968
ebi-a-GCST90027569	finngen_R12_E4_LACTONAS	Lactose intolerance, other/unspecified || id:finngen_R12_E4_LACTONAS	Gut bacterial pathway abundance (PWY.6123..inosine.5..phosphate.biosynthesis.I)	Weighted median	6	0.356867474307607	0.304652425510103	0.241441166934357	-0.240251279692194	0.953986228307408	1.42884649843434	0.786430222292098	2.59603745916286	0.993678497744465
ebi-a-GCST90027569	finngen_R12_E4_LACTONAS	Lactose intolerance, other/unspecified || id:finngen_R12_E4_LACTONAS	Gut bacterial pathway abundance (PWY.6123..inosine.5..phosphate.biosynthesis.I)	Weighted mode	6	0.48760454741033	0.446676443521911	0.32478320306327	-0.387881281892616	1.36309037671328	1.62841076337469	0.67849288787448	3.90825263118322	0.998383548063858
ebi-a-GCST90027570	finngen_R12_E4_LACTONAS	Lactose intolerance, other/unspecified || id:finngen_R12_E4_LACTONAS	Gut bacterial pathway abundance (PWY.6125..superpathway.of.guanosine.nucleotides.de.novo.biosynthesis.II)	Inverse variance weighted	10	-0.15297157387301	0.233441745344483	0.512282346929013	-0.610517394748196	0.304574247002176	0.858154115462547	0.543069814902659	1.35604753878156	0.999193093860856
ebi-a-GCST90027570	finngen_R12_E4_LACTONAS	Lactose intolerance, other/unspecified || id:finngen_R12_E4_LACTONAS	Gut bacterial pathway abundance (PWY.6125..superpathway.of.guanosine.nucleotides.de.novo.biosynthesis.II)	MR Egger	10	-0.865700275076098	0.837659013815384	0.331609225294384	-2.50751194215425	0.776111392002054	0.420756803933891	0.0814706910726408	2.17300584695929	0.99624636177216
ebi-a-GCST90027570	finngen_R12_E4_LACTONAS	Lactose intolerance, other/unspecified || id:finngen_R12_E4_LACTONAS	Gut bacterial pathway abundance (PWY.6125..superpathway.of.guanosine.nucleotides.de.novo.biosynthesis.II)	Simple mode	10	-0.505389019469372	0.480102159760128	0.319933004204787	-1.44638925259922	0.435611213660478	0.603270845668508	0.235418793098588	1.54590765012201	0.994664649682968
ebi-a-GCST90027570	finngen_R12_E4_LACTONAS	Lactose intolerance, other/unspecified || id:finngen_R12_E4_LACTONAS	Gut bacterial pathway abundance (PWY.6125..superpathway.of.guanosine.nucleotides.de.novo.biosynthesis.II)	Weighted median	10	-0.333543374578225	0.276338040290779	0.227427461470845	-0.875165933548151	0.208079184391702	0.716380825249928	0.416792854023104	1.23131066627481	0.993678497744465
ebi-a-GCST90027570	finngen_R12_E4_LACTONAS	Lactose intolerance, other/unspecified || id:finngen_R12_E4_LACTONAS	Gut bacterial pathway abundance (PWY.6125..superpathway.of.guanosine.nucleotides.de.novo.biosynthesis.II)	Weighted mode	10	-0.590369525727666	0.435982905840089	0.208720455155511	-1.44489602117424	0.264156969718909	0.55412248438308	0.235770590430521	1.30233260704058	0.998383548063858
ebi-a-GCST90027572	finngen_R12_E4_LACTONAS	Lactose intolerance, other/unspecified || id:finngen_R12_E4_LACTONAS	Gut bacterial pathway abundance (PWY.6151..S.adenosyl.L.methionine.cycle.I)	Inverse variance weighted	12	-0.166077828232521	0.163753220947519	0.310489334333555	-0.487034141289659	0.154878484824617	0.846980312643441	0.614446054605789	1.16751608156363	0.999193093860856
ebi-a-GCST90027572	finngen_R12_E4_LACTONAS	Lactose intolerance, other/unspecified || id:finngen_R12_E4_LACTONAS	Gut bacterial pathway abundance (PWY.6151..S.adenosyl.L.methionine.cycle.I)	MR Egger	12	-0.393135415537525	0.593788814986571	0.522884372642238	-1.5569614929112	0.770690661836155	0.67493734439428	0.210775542169261	2.16125843714915	0.99624636177216
ebi-a-GCST90027572	finngen_R12_E4_LACTONAS	Lactose intolerance, other/unspecified || id:finngen_R12_E4_LACTONAS	Gut bacterial pathway abundance (PWY.6151..S.adenosyl.L.methionine.cycle.I)	Simple mode	12	-0.435465525385394	0.362230326639059	0.254535069530946	-1.14543696559795	0.274505914827162	0.64696341906918	0.318084895262143	1.31588035725096	0.994664649682968
ebi-a-GCST90027572	finngen_R12_E4_LACTONAS	Lactose intolerance, other/unspecified || id:finngen_R12_E4_LACTONAS	Gut bacterial pathway abundance (PWY.6151..S.adenosyl.L.methionine.cycle.I)	Weighted median	12	-0.269497902091828	0.216078459127307	0.212315948620373	-0.69301168198135	0.154015877797694	0.763762881825075	0.500067753879471	1.16650940823179	0.993678497744465
ebi-a-GCST90027572	finngen_R12_E4_LACTONAS	Lactose intolerance, other/unspecified || id:finngen_R12_E4_LACTONAS	Gut bacterial pathway abundance (PWY.6151..S.adenosyl.L.methionine.cycle.I)	Weighted mode	12	-0.398127951566688	0.356844075789978	0.288334278186731	-1.09754234011504	0.301286436981668	0.671576092951144	0.333690173717406	1.35159643329946	0.998383548063858
ebi-a-GCST90027573	finngen_R12_E4_LACTONAS	Lactose intolerance, other/unspecified || id:finngen_R12_E4_LACTONAS	Gut bacterial pathway abundance (PWY.6163..chorismate.biosynthesis.from.3.dehydroquinate)	Inverse variance weighted	10	0.148839400116864	0.284253613179982	0.600546482343371	-0.408297681715901	0.70597648194963	1.16048660023008	0.664780956229146	2.02582389987924	0.999193093860856
ebi-a-GCST90027573	finngen_R12_E4_LACTONAS	Lactose intolerance, other/unspecified || id:finngen_R12_E4_LACTONAS	Gut bacterial pathway abundance (PWY.6163..chorismate.biosynthesis.from.3.dehydroquinate)	MR Egger	10	0.60813406283564	1.17333022944713	0.618276777647975	-1.69159318688074	2.90786131255202	1.83700047137913	0.184225783961638	18.3175810642763	0.99624636177216
ebi-a-GCST90027573	finngen_R12_E4_LACTONAS	Lactose intolerance, other/unspecified || id:finngen_R12_E4_LACTONAS	Gut bacterial pathway abundance (PWY.6163..chorismate.biosynthesis.from.3.dehydroquinate)	Simple mode	10	0.45911537196544	0.463764611311332	0.348053509260979	-0.44986326620477	1.36809401013565	1.58267328837763	0.637715342899751	3.92785710055877	0.994664649682968
ebi-a-GCST90027573	finngen_R12_E4_LACTONAS	Lactose intolerance, other/unspecified || id:finngen_R12_E4_LACTONAS	Gut bacterial pathway abundance (PWY.6163..chorismate.biosynthesis.from.3.dehydroquinate)	Weighted median	10	0.189613783377386	0.280612062690543	0.499221602733362	-0.360385859496079	0.73961342625085	1.20878265553796	0.697407172966407	2.0951254374319	0.993678497744465
ebi-a-GCST90027573	finngen_R12_E4_LACTONAS	Lactose intolerance, other/unspecified || id:finngen_R12_E4_LACTONAS	Gut bacterial pathway abundance (PWY.6163..chorismate.biosynthesis.from.3.dehydroquinate)	Weighted mode	10	0.283805030215444	0.499969153050438	0.584156288014106	-0.696134509763414	1.2637445701943	1.32817395171785	0.498508564212256	3.53864742285695	0.998383548063858
ebi-a-GCST90027579	finngen_R12_E4_LACTONAS	Lactose intolerance, other/unspecified || id:finngen_R12_E4_LACTONAS	Gut bacterial pathway abundance (PWY.6353..purine.nucleotides.degradation.II..aerobic.)	Inverse variance weighted	14	-0.217394897726096	0.145802480349629	0.135955373520177	-0.50316775921137	0.0683779637591773	0.804612167044281	0.604612356593671	1.07076994423847	0.999193093860856
ebi-a-GCST90027579	finngen_R12_E4_LACTONAS	Lactose intolerance, other/unspecified || id:finngen_R12_E4_LACTONAS	Gut bacterial pathway abundance (PWY.6353..purine.nucleotides.degradation.II..aerobic.)	MR Egger	14	-0.261201280907422	0.653712022208862	0.696496306700662	-1.54247684443679	1.02007428262195	0.770125892375144	0.213850769834104	2.77340077179384	0.99624636177216
ebi-a-GCST90027579	finngen_R12_E4_LACTONAS	Lactose intolerance, other/unspecified || id:finngen_R12_E4_LACTONAS	Gut bacterial pathway abundance (PWY.6353..purine.nucleotides.degradation.II..aerobic.)	Simple mode	14	-0.527485062505867	0.362476722340008	0.169326849919735	-1.23793943829228	0.182969313280549	0.590087137384185	0.289981126749871	1.20077755959136	0.994664649682968
ebi-a-GCST90027579	finngen_R12_E4_LACTONAS	Lactose intolerance, other/unspecified || id:finngen_R12_E4_LACTONAS	Gut bacterial pathway abundance (PWY.6353..purine.nucleotides.degradation.II..aerobic.)	Weighted median	14	-0.164699229211448	0.200950740755476	0.412444167727112	-0.55856268109218	0.229164222669284	0.84814876410128	0.572030663745692	1.2575485400313	0.993678497744465
ebi-a-GCST90027579	finngen_R12_E4_LACTONAS	Lactose intolerance, other/unspecified || id:finngen_R12_E4_LACTONAS	Gut bacterial pathway abundance (PWY.6353..purine.nucleotides.degradation.II..aerobic.)	Weighted mode	14	-0.057336318841571	0.332758613445225	0.865850477473541	-0.709543201194212	0.59487056351107	0.94427643799906	0.491868831245554	1.81279628778725	0.998383548063858
ebi-a-GCST90027583	finngen_R12_E4_LACTONAS	Lactose intolerance, other/unspecified || id:finngen_R12_E4_LACTONAS	Gut bacterial pathway abundance (PWY.6545..pyrimidine.deoxyribonucleotides.de.novo.biosynthesis.III)	Inverse variance weighted	8	0.116294526728711	0.314395863730878	0.711458194189924	-0.49992136618381	0.732510419641232	1.12332667314631	0.606578355408266	2.08029647505744	0.999193093860856
ebi-a-GCST90027583	finngen_R12_E4_LACTONAS	Lactose intolerance, other/unspecified || id:finngen_R12_E4_LACTONAS	Gut bacterial pathway abundance (PWY.6545..pyrimidine.deoxyribonucleotides.de.novo.biosynthesis.III)	MR Egger	8	0.890801864220102	1.30149109883576	0.519241361281449	-1.66012068949798	3.44172441793819	2.43708307771526	0.190116033708187	31.2407839141152	0.99624636177216
ebi-a-GCST90027583	finngen_R12_E4_LACTONAS	Lactose intolerance, other/unspecified || id:finngen_R12_E4_LACTONAS	Gut bacterial pathway abundance (PWY.6545..pyrimidine.deoxyribonucleotides.de.novo.biosynthesis.III)	Simple mode	8	0.290616652467231	0.475722983556613	0.560573952730183	-0.64180039530373	1.22303370023819	1.33725185348061	0.526343943315435	3.39747904834472	0.994664649682968
ebi-a-GCST90027583	finngen_R12_E4_LACTONAS	Lactose intolerance, other/unspecified || id:finngen_R12_E4_LACTONAS	Gut bacterial pathway abundance (PWY.6545..pyrimidine.deoxyribonucleotides.de.novo.biosynthesis.III)	Weighted median	8	0.211290635630978	0.315838212121721	0.503505835648111	-0.407752260127596	0.830333531389551	1.23527131675391	0.665143641013232	2.29408376162253	0.993678497744465
ebi-a-GCST90027583	finngen_R12_E4_LACTONAS	Lactose intolerance, other/unspecified || id:finngen_R12_E4_LACTONAS	Gut bacterial pathway abundance (PWY.6545..pyrimidine.deoxyribonucleotides.de.novo.biosynthesis.III)	Weighted mode	8	0.226633128673564	0.518693310933505	0.675322778373298	-0.790005760756106	1.24327201810323	1.25436959127849	0.453842180800711	3.46693881284494	0.998383548063858
ebi-a-GCST90027587	finngen_R12_E4_LACTONAS	Lactose intolerance, other/unspecified || id:finngen_R12_E4_LACTONAS	Gut bacterial pathway abundance (PWY.6609..adenine.and.adenosine.salvage.III)	Inverse variance weighted	14	0.0470580900252051	0.162741728557189	0.772460389467744	-0.271915697946885	0.366031877997295	1.04818289628203	0.761918489675485	1.44200121003251	0.999193093860856
ebi-a-GCST90027587	finngen_R12_E4_LACTONAS	Lactose intolerance, other/unspecified || id:finngen_R12_E4_LACTONAS	Gut bacterial pathway abundance (PWY.6609..adenine.and.adenosine.salvage.III)	MR Egger	14	0.534271160466708	0.683231768458074	0.449383250461474	-0.804863105711118	1.87340542664453	1.70620423986833	0.447149134532546	6.51042948162699	0.99624636177216
ebi-a-GCST90027587	finngen_R12_E4_LACTONAS	Lactose intolerance, other/unspecified || id:finngen_R12_E4_LACTONAS	Gut bacterial pathway abundance (PWY.6609..adenine.and.adenosine.salvage.III)	Simple mode	14	0.415567582271296	0.387966226876629	0.30358873466237	-0.344846222406896	1.17598138694949	1.51523051464978	0.70832927026341	3.24132237493454	0.994664649682968
ebi-a-GCST90027587	finngen_R12_E4_LACTONAS	Lactose intolerance, other/unspecified || id:finngen_R12_E4_LACTONAS	Gut bacterial pathway abundance (PWY.6609..adenine.and.adenosine.salvage.III)	Weighted median	14	0.16004492508448	0.229231425428611	0.485064281992746	-0.289248668755598	0.609338518924558	1.17356359225107	0.74882597262572	1.83921439079895	0.993678497744465
ebi-a-GCST90027587	finngen_R12_E4_LACTONAS	Lactose intolerance, other/unspecified || id:finngen_R12_E4_LACTONAS	Gut bacterial pathway abundance (PWY.6609..adenine.and.adenosine.salvage.III)	Weighted mode	14	0.302184285519066	0.372311055164	0.431606355119009	-0.427545382602375	1.03191395364051	1.35281050712589	0.652107806975285	2.80643207858356	0.998383548063858
ebi-a-GCST90027590	finngen_R12_E4_LACTONAS	Lactose intolerance, other/unspecified || id:finngen_R12_E4_LACTONAS	Gut bacterial pathway abundance (PWY.6629..superpathway.of.L.tryptophan.biosynthesis)	Inverse variance weighted	7	-0.152739541948813	0.109767956161289	0.164080951958196	-0.36788473602494	0.0624056521273136	0.858353257716002	0.692196962464135	1.06439403086784	0.999193093860856
ebi-a-GCST90027590	finngen_R12_E4_LACTONAS	Lactose intolerance, other/unspecified || id:finngen_R12_E4_LACTONAS	Gut bacterial pathway abundance (PWY.6629..superpathway.of.L.tryptophan.biosynthesis)	MR Egger	7	-0.320123053257415	0.497407389969856	0.548198037504163	-1.29504153759833	0.654795431083504	0.726059687566797	0.273886487508257	1.92474873333684	0.99624636177216
ebi-a-GCST90027590	finngen_R12_E4_LACTONAS	Lactose intolerance, other/unspecified || id:finngen_R12_E4_LACTONAS	Gut bacterial pathway abundance (PWY.6629..superpathway.of.L.tryptophan.biosynthesis)	Simple mode	7	-0.0515696159405815	0.212396847083315	0.816248675346839	-0.467867436223879	0.364728204342716	0.949737530789241	0.62633654769233	1.44012253590018	0.994664649682968
ebi-a-GCST90027590	finngen_R12_E4_LACTONAS	Lactose intolerance, other/unspecified || id:finngen_R12_E4_LACTONAS	Gut bacterial pathway abundance (PWY.6629..superpathway.of.L.tryptophan.biosynthesis)	Weighted median	7	-0.153792864788196	0.146205685752509	0.292848244089403	-0.440356008863113	0.132770279286721	0.857449610624999	0.643807179217557	1.14198762998341	0.993678497744465
ebi-a-GCST90027590	finngen_R12_E4_LACTONAS	Lactose intolerance, other/unspecified || id:finngen_R12_E4_LACTONAS	Gut bacterial pathway abundance (PWY.6629..superpathway.of.L.tryptophan.biosynthesis)	Weighted mode	7	-0.0466715899852936	0.20632043294162	0.82854786686879	-0.45105963855087	0.357716458580282	0.954400780902937	0.636952854100026	1.43006008172324	0.998383548063858
ebi-a-GCST90027595	finngen_R12_E4_LACTONAS	Lactose intolerance, other/unspecified || id:finngen_R12_E4_LACTONAS	Gut bacterial pathway abundance (PWY.6703..preQ0.biosynthesis)	Inverse variance weighted	14	0.163152187270466	0.175911688235693	0.353684408425836	-0.181634721671493	0.507939096212425	1.17721583332085	0.833905892539763	1.66186272410257	0.999193093860856
ebi-a-GCST90027595	finngen_R12_E4_LACTONAS	Lactose intolerance, other/unspecified || id:finngen_R12_E4_LACTONAS	Gut bacterial pathway abundance (PWY.6703..preQ0.biosynthesis)	MR Egger	14	0.00576445862618292	0.625431618127425	0.992797642428817	-1.22008151290357	1.23161043015594	1.00578110508839	0.295206102836667	3.42674362634202	0.997786575305344
ebi-a-GCST90027595	finngen_R12_E4_LACTONAS	Lactose intolerance, other/unspecified || id:finngen_R12_E4_LACTONAS	Gut bacterial pathway abundance (PWY.6703..preQ0.biosynthesis)	Simple mode	14	0.393927743941451	0.43332468990222	0.379852253026935	-0.455388648266901	1.2432441361498	1.48279340399686	0.634201438754721	3.466842149166	0.994664649682968
ebi-a-GCST90027595	finngen_R12_E4_LACTONAS	Lactose intolerance, other/unspecified || id:finngen_R12_E4_LACTONAS	Gut bacterial pathway abundance (PWY.6703..preQ0.biosynthesis)	Weighted median	14	0.266456252876484	0.227849414970383	0.242226343459958	-0.180128600465466	0.713041106218434	1.30533048363235	0.835162802179881	2.04018625716147	0.993678497744465
ebi-a-GCST90027595	finngen_R12_E4_LACTONAS	Lactose intolerance, other/unspecified || id:finngen_R12_E4_LACTONAS	Gut bacterial pathway abundance (PWY.6703..preQ0.biosynthesis)	Weighted mode	14	0.362818933645558	0.355578320855299	0.326170449466437	-0.334114575230828	1.05975244252194	1.4373755753222	0.715971744899637	2.88565653498302	0.998383548063858
ebi-a-GCST90027597	finngen_R12_E4_LACTONAS	Lactose intolerance, other/unspecified || id:finngen_R12_E4_LACTONAS	Gut bacterial pathway abundance (PWY.6731..starch.degradation.III)	Inverse variance weighted	13	0.137621782815771	0.0984522074118271	0.162157003432138	-0.0553445437114102	0.330588109342952	1.14754144829158	0.946159098620163	1.39178641041192	0.999193093860856
ebi-a-GCST90027597	finngen_R12_E4_LACTONAS	Lactose intolerance, other/unspecified || id:finngen_R12_E4_LACTONAS	Gut bacterial pathway abundance (PWY.6731..starch.degradation.III)	MR Egger	13	0.0437057038637921	0.404867787270313	0.915978779670368	-0.749835159186021	0.837246566913605	1.04467486586763	0.472444424446106	2.30999778789864	0.99624636177216
ebi-a-GCST90027597	finngen_R12_E4_LACTONAS	Lactose intolerance, other/unspecified || id:finngen_R12_E4_LACTONAS	Gut bacterial pathway abundance (PWY.6731..starch.degradation.III)	Simple mode	13	0.060085113802093	0.182222710891014	0.747285182359617	-0.297071399544294	0.41724162714848	1.06192692733731	0.742990961252002	1.51776920287672	0.994664649682968
ebi-a-GCST90027597	finngen_R12_E4_LACTONAS	Lactose intolerance, other/unspecified || id:finngen_R12_E4_LACTONAS	Gut bacterial pathway abundance (PWY.6731..starch.degradation.III)	Weighted median	13	0.0669767598339154	0.108614090015846	0.537466328823362	-0.145906856597142	0.279860376264973	1.06927062785886	0.864238197522423	1.32294508490758	0.993678497744465
ebi-a-GCST90027597	finngen_R12_E4_LACTONAS	Lactose intolerance, other/unspecified || id:finngen_R12_E4_LACTONAS	Gut bacterial pathway abundance (PWY.6731..starch.degradation.III)	Weighted mode	13	0.0702849581157581	0.145387331234082	0.637489655713886	-0.214674211103043	0.355244127334559	1.07281384471326	0.806804245230632	1.42652886646554	0.998383548063858
ebi-a-GCST90027602	finngen_R12_E4_LACTONAS	Lactose intolerance, other/unspecified || id:finngen_R12_E4_LACTONAS	Gut bacterial pathway abundance (PWY.6897..thiamin.salvage.II)	Inverse variance weighted	11	0.193316433498773	0.175112736244772	0.269613023400319	-0.149904529540981	0.536537396538527	1.21326665099455	0.860790152533281	1.71007528615823	0.999193093860856
ebi-a-GCST90027602	finngen_R12_E4_LACTONAS	Lactose intolerance, other/unspecified || id:finngen_R12_E4_LACTONAS	Gut bacterial pathway abundance (PWY.6897..thiamin.salvage.II)	MR Egger	11	0.0718718512875744	0.782445261165467	0.92882496388675	-1.46172086059674	1.60546456317189	1.07451763718884	0.231836972146024	4.98017267022734	0.99624636177216
ebi-a-GCST90027602	finngen_R12_E4_LACTONAS	Lactose intolerance, other/unspecified || id:finngen_R12_E4_LACTONAS	Gut bacterial pathway abundance (PWY.6897..thiamin.salvage.II)	Simple mode	11	0.0255958220564909	0.356382798903846	0.944160381116298	-0.672914463795047	0.724106107908029	1.02592620791969	0.510219392804932	2.06288627782298	0.994664649682968
ebi-a-GCST90027602	finngen_R12_E4_LACTONAS	Lactose intolerance, other/unspecified || id:finngen_R12_E4_LACTONAS	Gut bacterial pathway abundance (PWY.6897..thiamin.salvage.II)	Weighted median	11	0.0841355285517645	0.223604935391479	0.706717178793001	-0.354130144815535	0.522401201919064	1.08777630856689	0.701783627911046	1.68607139069564	0.993678497744465
ebi-a-GCST90027602	finngen_R12_E4_LACTONAS	Lactose intolerance, other/unspecified || id:finngen_R12_E4_LACTONAS	Gut bacterial pathway abundance (PWY.6897..thiamin.salvage.II)	Weighted mode	11	0.011737780240378	0.377097698749927	0.975781037088759	-0.727373709309479	0.750849269790235	1.01180693830537	0.483176286600648	2.11879868444173	0.998383548063858
ebi-a-GCST90027604	finngen_R12_E4_LACTONAS	Lactose intolerance, other/unspecified || id:finngen_R12_E4_LACTONAS	Gut bacterial pathway abundance (PWY.6969..TCA.cycle.V..2.oxoglutarate.ferredoxin.oxidoreductase.)	Inverse variance weighted	15	-0.049614947564727	0.151088731154688	0.742622211292601	-0.345748860627916	0.246518965498462	0.951595768233368	0.707690193661877	1.27956345054613	0.999193093860856
ebi-a-GCST90027604	finngen_R12_E4_LACTONAS	Lactose intolerance, other/unspecified || id:finngen_R12_E4_LACTONAS	Gut bacterial pathway abundance (PWY.6969..TCA.cycle.V..2.oxoglutarate.ferredoxin.oxidoreductase.)	MR Egger	15	-0.529986061921127	0.680594245739234	0.45009275853578	-1.86395078357003	0.803978659727773	0.588613173758022	0.155058814822228	2.2344132368012	0.99624636177216
ebi-a-GCST90027604	finngen_R12_E4_LACTONAS	Lactose intolerance, other/unspecified || id:finngen_R12_E4_LACTONAS	Gut bacterial pathway abundance (PWY.6969..TCA.cycle.V..2.oxoglutarate.ferredoxin.oxidoreductase.)	Simple mode	15	-0.00554981517474329	0.331832347414725	0.986892210262172	-0.655941216107604	0.644841585758117	0.994465556599511	0.518953385362288	1.90568511769582	0.994664649682968
ebi-a-GCST90027604	finngen_R12_E4_LACTONAS	Lactose intolerance, other/unspecified || id:finngen_R12_E4_LACTONAS	Gut bacterial pathway abundance (PWY.6969..TCA.cycle.V..2.oxoglutarate.ferredoxin.oxidoreductase.)	Weighted median	15	-0.0630229099623348	0.197057266767066	0.749104574245715	-0.449255152825783	0.323209332901114	0.938921962775925	0.638103264069826	1.38155452545456	0.993678497744465
ebi-a-GCST90027604	finngen_R12_E4_LACTONAS	Lactose intolerance, other/unspecified || id:finngen_R12_E4_LACTONAS	Gut bacterial pathway abundance (PWY.6969..TCA.cycle.V..2.oxoglutarate.ferredoxin.oxidoreductase.)	Weighted mode	15	-0.0374300120162543	0.32486777414497	0.909910024851814	-0.674170849340396	0.599310825307888	0.963261832115144	0.509578763058102	1.82086347484624	0.998383548063858
ebi-a-GCST90027606	finngen_R12_E4_LACTONAS	Lactose intolerance, other/unspecified || id:finngen_R12_E4_LACTONAS	Gut bacterial pathway abundance (PWY.7013..L.1.2.propanediol.degradation)	Inverse variance weighted	10	-0.0224022053386118	0.106575757748342	0.833511718260804	-0.231290690525361	0.186486279848138	0.977846860720159	0.793508767025494	1.2050080890783	0.999193093860856
ebi-a-GCST90027606	finngen_R12_E4_LACTONAS	Lactose intolerance, other/unspecified || id:finngen_R12_E4_LACTONAS	Gut bacterial pathway abundance (PWY.7013..L.1.2.propanediol.degradation)	MR Egger	10	-0.866714000159624	0.444498800601834	0.0870099230177305	-1.73793164933922	0.00450364901997025	0.420330488327599	0.175883814057249	1.00451380568885	0.99624636177216
ebi-a-GCST90027606	finngen_R12_E4_LACTONAS	Lactose intolerance, other/unspecified || id:finngen_R12_E4_LACTONAS	Gut bacterial pathway abundance (PWY.7013..L.1.2.propanediol.degradation)	Simple mode	10	-0.0690334758056783	0.181878289374251	0.713074034786279	-0.42551492297921	0.287447971367853	0.933295436738576	0.653433230701612	1.33302123508746	0.994664649682968
ebi-a-GCST90027606	finngen_R12_E4_LACTONAS	Lactose intolerance, other/unspecified || id:finngen_R12_E4_LACTONAS	Gut bacterial pathway abundance (PWY.7013..L.1.2.propanediol.degradation)	Weighted median	10	-0.0555660221870791	0.116232298267331	0.632607441598335	-0.283381326791048	0.172249282416889	0.945949567949383	0.753232505354761	1.1879739373199	0.993678497744465
ebi-a-GCST90027606	finngen_R12_E4_LACTONAS	Lactose intolerance, other/unspecified || id:finngen_R12_E4_LACTONAS	Gut bacterial pathway abundance (PWY.7013..L.1.2.propanediol.degradation)	Weighted mode	10	-0.0690334758056783	0.16473910400502	0.685005739464815	-0.391922119655518	0.253855168044162	0.933295436738576	0.675756740079032	1.28898510451435	0.998383548063858
ebi-a-GCST90027607	finngen_R12_E4_LACTONAS	Lactose intolerance, other/unspecified || id:finngen_R12_E4_LACTONAS	Gut bacterial pathway abundance (PWY.7187..pyrimidine.deoxyribonucleotides.de.novo.biosynthesis.II)	Inverse variance weighted	8	0.155552583455338	0.252347906296417	0.537616606161916	-0.33904931288564	0.650154479796315	1.16830336788006	0.712447315389939	1.91583676422841	0.999193093860856
ebi-a-GCST90027607	finngen_R12_E4_LACTONAS	Lactose intolerance, other/unspecified || id:finngen_R12_E4_LACTONAS	Gut bacterial pathway abundance (PWY.7187..pyrimidine.deoxyribonucleotides.de.novo.biosynthesis.II)	MR Egger	8	0.284932203808265	1.11290111211102	0.806482102006768	-1.89635397592934	2.46621838354587	1.32967187837599	0.150114945362449	11.7778233198239	0.99624636177216
ebi-a-GCST90027607	finngen_R12_E4_LACTONAS	Lactose intolerance, other/unspecified || id:finngen_R12_E4_LACTONAS	Gut bacterial pathway abundance (PWY.7187..pyrimidine.deoxyribonucleotides.de.novo.biosynthesis.II)	Simple mode	8	0.584109590137731	0.594416756258523	0.358511003050631	-0.580947252128973	1.74916643240444	1.79339341931356	0.559368252761018	5.74980782438377	0.994664649682968
ebi-a-GCST90027607	finngen_R12_E4_LACTONAS	Lactose intolerance, other/unspecified || id:finngen_R12_E4_LACTONAS	Gut bacterial pathway abundance (PWY.7187..pyrimidine.deoxyribonucleotides.de.novo.biosynthesis.II)	Weighted median	8	0.310762295363297	0.320531350711885	0.332284654726705	-0.317479152031999	0.939003742758592	1.36446484301479	0.72798185755858	2.55743228830885	0.993678497744465
ebi-a-GCST90027607	finngen_R12_E4_LACTONAS	Lactose intolerance, other/unspecified || id:finngen_R12_E4_LACTONAS	Gut bacterial pathway abundance (PWY.7187..pyrimidine.deoxyribonucleotides.de.novo.biosynthesis.II)	Weighted mode	8	0.640617360584703	0.510421822757031	0.24972782200021	-0.359809412019077	1.64104413318848	1.89765205333062	0.69780930746528	5.16055500691225	0.998383548063858
ebi-a-GCST90027614	finngen_R12_E4_LACTONAS	Lactose intolerance, other/unspecified || id:finngen_R12_E4_LACTONAS	Gut bacterial pathway abundance (PWY.7219..adenosine.ribonucleotides.de.novo.biosynthesis)	Inverse variance weighted	13	0.0101897111213141	0.172382346096968	0.95286361285479	-0.327679687228744	0.348059109471372	1.01024180301111	0.720593798139121	1.4163159649538	0.999193093860856
ebi-a-GCST90027614	finngen_R12_E4_LACTONAS	Lactose intolerance, other/unspecified || id:finngen_R12_E4_LACTONAS	Gut bacterial pathway abundance (PWY.7219..adenosine.ribonucleotides.de.novo.biosynthesis)	MR Egger	13	0.694000516520831	0.608830449728315	0.278544359915493	-0.499307164946668	1.88730819798833	2.00170740031121	0.606951031021777	6.60157461091269	0.99624636177216
ebi-a-GCST90027614	finngen_R12_E4_LACTONAS	Lactose intolerance, other/unspecified || id:finngen_R12_E4_LACTONAS	Gut bacterial pathway abundance (PWY.7219..adenosine.ribonucleotides.de.novo.biosynthesis)	Simple mode	13	0.426141828969854	0.422501822459398	0.33306478999496	-0.401961743050566	1.25424540099027	1.53133794781583	0.669006339342471	3.50519236144394	0.994664649682968
ebi-a-GCST90027614	finngen_R12_E4_LACTONAS	Lactose intolerance, other/unspecified || id:finngen_R12_E4_LACTONAS	Gut bacterial pathway abundance (PWY.7219..adenosine.ribonucleotides.de.novo.biosynthesis)	Weighted median	13	0.10331569404583	0.237942291975472	0.664139701089573	-0.363051198226094	0.569682586317755	1.10884140845716	0.695550821619245	1.76770586834605	0.993678497744465
ebi-a-GCST90027614	finngen_R12_E4_LACTONAS	Lactose intolerance, other/unspecified || id:finngen_R12_E4_LACTONAS	Gut bacterial pathway abundance (PWY.7219..adenosine.ribonucleotides.de.novo.biosynthesis)	Weighted mode	13	0.458202762124816	0.443830251053203	0.322251557048753	-0.411704529939462	1.32811005418909	1.58122958402976	0.662520001960212	3.77390416895079	0.998383548063858
ebi-a-GCST90027616	finngen_R12_E4_LACTONAS	Lactose intolerance, other/unspecified || id:finngen_R12_E4_LACTONAS	Gut bacterial pathway abundance (PWY.7234..inosine.5..phosphate.biosynthesis.III)	Inverse variance weighted	10	-0.136244537065758	0.169166428466982	0.420596068114403	-0.467810736861043	0.195321662729527	0.872629216207661	0.626372061582302	1.21570196961785	0.999193093860856
ebi-a-GCST90027616	finngen_R12_E4_LACTONAS	Lactose intolerance, other/unspecified || id:finngen_R12_E4_LACTONAS	Gut bacterial pathway abundance (PWY.7234..inosine.5..phosphate.biosynthesis.III)	MR Egger	10	-0.296676516431237	0.494967883015024	0.565500060232096	-1.26681356714069	0.67346053427821	0.743284413771663	0.281727900092933	1.96101174066765	0.99624636177216
ebi-a-GCST90027616	finngen_R12_E4_LACTONAS	Lactose intolerance, other/unspecified || id:finngen_R12_E4_LACTONAS	Gut bacterial pathway abundance (PWY.7234..inosine.5..phosphate.biosynthesis.III)	Simple mode	10	-0.20650350409305	0.337944588935319	0.556278006504222	-0.868874898406275	0.455867890220175	0.813423411140645	0.419423177568528	1.57754192228344	0.994664649682968
ebi-a-GCST90027616	finngen_R12_E4_LACTONAS	Lactose intolerance, other/unspecified || id:finngen_R12_E4_LACTONAS	Gut bacterial pathway abundance (PWY.7234..inosine.5..phosphate.biosynthesis.III)	Weighted median	10	-0.197000956403388	0.2155839959875	0.360821212987918	-0.619545588538888	0.225543675732113	0.82118984792353	0.538188941260986	1.25300375877782	0.993678497744465
ebi-a-GCST90027616	finngen_R12_E4_LACTONAS	Lactose intolerance, other/unspecified || id:finngen_R12_E4_LACTONAS	Gut bacterial pathway abundance (PWY.7234..inosine.5..phosphate.biosynthesis.III)	Weighted mode	10	-0.21939245952646	0.304499445112403	0.489505522200669	-0.81621137194677	0.377426452893851	0.803006508750038	0.442103451135891	1.45852616947051	0.998383548063858
ebi-a-GCST90027619	finngen_R12_E4_LACTONAS	Lactose intolerance, other/unspecified || id:finngen_R12_E4_LACTONAS	Gut bacterial pathway abundance (PWY.7254..TCA.cycle.VII..acetate.producers.)	Inverse variance weighted	10	-0.198552053159345	0.133242515278798	0.136183381248301	-0.45970738310579	0.0626032767870997	0.819917090354636	0.631468396795996	1.06460440216266	0.999193093860856
ebi-a-GCST90027619	finngen_R12_E4_LACTONAS	Lactose intolerance, other/unspecified || id:finngen_R12_E4_LACTONAS	Gut bacterial pathway abundance (PWY.7254..TCA.cycle.VII..acetate.producers.)	MR Egger	10	-0.488493412011411	0.693612973252257	0.501245576575398	-1.84797483958583	0.870988015563014	0.613550065372633	0.15755591945266	2.38927032399992	0.99624636177216
ebi-a-GCST90027619	finngen_R12_E4_LACTONAS	Lactose intolerance, other/unspecified || id:finngen_R12_E4_LACTONAS	Gut bacterial pathway abundance (PWY.7254..TCA.cycle.VII..acetate.producers.)	Simple mode	10	-0.212074686307104	0.278390354705888	0.465679099218187	-0.757719781530644	0.333570408916436	0.808904281236825	0.46873402535043	1.39594332993873	0.994664649682968
ebi-a-GCST90027619	finngen_R12_E4_LACTONAS	Lactose intolerance, other/unspecified || id:finngen_R12_E4_LACTONAS	Gut bacterial pathway abundance (PWY.7254..TCA.cycle.VII..acetate.producers.)	Weighted median	10	-0.224310055415529	0.17209116282052	0.192425479853101	-0.561608734543747	0.112988623712689	0.799067340800094	0.570290878852085	1.11961919576649	0.993678497744465
ebi-a-GCST90027619	finngen_R12_E4_LACTONAS	Lactose intolerance, other/unspecified || id:finngen_R12_E4_LACTONAS	Gut bacterial pathway abundance (PWY.7254..TCA.cycle.VII..acetate.producers.)	Weighted mode	10	-0.21606290953886	0.251513950810893	0.412608298134454	-0.70903025312821	0.276904434050491	0.805684615031556	0.492121199131544	1.31904030967183	0.998383548063858
ebi-a-GCST90027625	finngen_R12_E4_LACTONAS	Lactose intolerance, other/unspecified || id:finngen_R12_E4_LACTONAS	Gut bacterial pathway abundance (PWY.7400..L.arginine.biosynthesis.IV..archaebacteria.)	Inverse variance weighted	8	-0.276594078184143	0.243849512898583	0.256676337297432	-0.754539123465365	0.201350967097079	0.758362270430221	0.470227281518381	1.2230539481993	0.999193093860856
ebi-a-GCST90027625	finngen_R12_E4_LACTONAS	Lactose intolerance, other/unspecified || id:finngen_R12_E4_LACTONAS	Gut bacterial pathway abundance (PWY.7400..L.arginine.biosynthesis.IV..archaebacteria.)	MR Egger	8	-1.65395925955674	1.32915457661369	0.259767307185226	-4.25910222971958	0.951183710606099	0.191291036461923	0.0141349866864901	2.58877220348929	0.99624636177216
ebi-a-GCST90027625	finngen_R12_E4_LACTONAS	Lactose intolerance, other/unspecified || id:finngen_R12_E4_LACTONAS	Gut bacterial pathway abundance (PWY.7400..L.arginine.biosynthesis.IV..archaebacteria.)	Simple mode	8	-0.181857795214547	0.456269756723207	0.702084255759669	-1.07614651839203	0.712430927962938	0.833719890944529	0.340906675380382	2.03894175959148	0.994664649682968
ebi-a-GCST90027625	finngen_R12_E4_LACTONAS	Lactose intolerance, other/unspecified || id:finngen_R12_E4_LACTONAS	Gut bacterial pathway abundance (PWY.7400..L.arginine.biosynthesis.IV..archaebacteria.)	Weighted median	8	-0.322801329238637	0.282685646393058	0.253491780408893	-0.876865196169031	0.231262537691758	0.724117701093366	0.416085214908236	1.26019004340825	0.993678497744465
ebi-a-GCST90027625	finngen_R12_E4_LACTONAS	Lactose intolerance, other/unspecified || id:finngen_R12_E4_LACTONAS	Gut bacterial pathway abundance (PWY.7400..L.arginine.biosynthesis.IV..archaebacteria.)	Weighted mode	8	-0.211544691859835	0.422113023056757	0.63163350428147	-1.03888621705108	0.615796833331409	0.809333109642552	0.353848573070646	1.8511310549581	0.998383548063858
ebi-a-GCST90027628	finngen_R12_E4_LACTONAS	Lactose intolerance, other/unspecified || id:finngen_R12_E4_LACTONAS	Gut bacterial pathway abundance (PWY.841..superpathway.of.purine.nucleotides.de.novo.biosynthesis.I)	Inverse variance weighted	10	0.29240267532438	0.180683147485675	0.105594220040051	-0.0617362937475435	0.646541644396304	1.33964234996192	0.940130772467978	1.90892764960805	0.999193093860856
ebi-a-GCST90027628	finngen_R12_E4_LACTONAS	Lactose intolerance, other/unspecified || id:finngen_R12_E4_LACTONAS	Gut bacterial pathway abundance (PWY.841..superpathway.of.purine.nucleotides.de.novo.biosynthesis.I)	MR Egger	10	0.00374087946757161	0.8030466845906	0.996397249202282	-1.57023062233	1.57771238126515	1.00374788529042	0.207997208024508	4.8438622171615	0.998894485415821
ebi-a-GCST90027628	finngen_R12_E4_LACTONAS	Lactose intolerance, other/unspecified || id:finngen_R12_E4_LACTONAS	Gut bacterial pathway abundance (PWY.841..superpathway.of.purine.nucleotides.de.novo.biosynthesis.I)	Simple mode	10	0.261927381469021	0.354607311880587	0.478943818819225	-0.433102949816929	0.956957712754972	1.29943217614731	0.648493726057897	2.6037630166004	0.994664649682968
ebi-a-GCST90027628	finngen_R12_E4_LACTONAS	Lactose intolerance, other/unspecified || id:finngen_R12_E4_LACTONAS	Gut bacterial pathway abundance (PWY.841..superpathway.of.purine.nucleotides.de.novo.biosynthesis.I)	Weighted median	10	0.281030914281889	0.228040606498759	0.21781006371196	-0.165928674455679	0.727990503019456	1.32449454910021	0.847106652377773	2.07091492632244	0.993678497744465
ebi-a-GCST90027628	finngen_R12_E4_LACTONAS	Lactose intolerance, other/unspecified || id:finngen_R12_E4_LACTONAS	Gut bacterial pathway abundance (PWY.841..superpathway.of.purine.nucleotides.de.novo.biosynthesis.I)	Weighted mode	10	0.258545189730749	0.342832968543982	0.470033631433451	-0.413407428615456	0.930497808076955	1.29504467125058	0.661392757589932	2.53577119085172	0.998383548063858
ebi-a-GCST90027629	finngen_R12_E4_LACTONAS	Lactose intolerance, other/unspecified || id:finngen_R12_E4_LACTONAS	Gut bacterial pathway abundance (PWY_ARG.POLYAMINE.SYN..superpathway.of.arginine.and.polyamine.biosynthesis)	Inverse variance weighted	7	0.141259134324208	0.203999028023244	0.488654752645119	-0.258578960601351	0.541097229249766	1.15172306029554	0.772148059366936	1.7178907484454	0.999193093860856
ebi-a-GCST90027629	finngen_R12_E4_LACTONAS	Lactose intolerance, other/unspecified || id:finngen_R12_E4_LACTONAS	Gut bacterial pathway abundance (PWY_ARG.POLYAMINE.SYN..superpathway.of.arginine.and.polyamine.biosynthesis)	MR Egger	7	0.177472387480317	0.758228704204636	0.824218954171369	-1.30865587276077	1.6636006477214	1.19419508271197	0.270182972720391	5.27828190360947	0.99624636177216
ebi-a-GCST90027629	finngen_R12_E4_LACTONAS	Lactose intolerance, other/unspecified || id:finngen_R12_E4_LACTONAS	Gut bacterial pathway abundance (PWY_ARG.POLYAMINE.SYN..superpathway.of.arginine.and.polyamine.biosynthesis)	Simple mode	7	0.388008949764281	0.364932191839566	0.328582936412093	-0.327258146241269	1.10327604576983	1.47404297656629	0.720897621992961	3.01402394802964	0.994664649682968
ebi-a-GCST90027629	finngen_R12_E4_LACTONAS	Lactose intolerance, other/unspecified || id:finngen_R12_E4_LACTONAS	Gut bacterial pathway abundance (PWY_ARG.POLYAMINE.SYN..superpathway.of.arginine.and.polyamine.biosynthesis)	Weighted median	7	0.174751546353418	0.261869584273737	0.504565960603784	-0.338512838823108	0.688015931529943	1.19095028391017	0.712829627436645	1.98976378667954	0.993678497744465
ebi-a-GCST90027629	finngen_R12_E4_LACTONAS	Lactose intolerance, other/unspecified || id:finngen_R12_E4_LACTONAS	Gut bacterial pathway abundance (PWY_ARG.POLYAMINE.SYN..superpathway.of.arginine.and.polyamine.biosynthesis)	Weighted mode	7	0.361475774602798	0.385340232275013	0.38441685592451	-0.393791080656228	1.11674262986182	1.43544624730761	0.674494956565233	3.05488708084982	0.998383548063858
ebi-a-GCST90027630	finngen_R12_E4_LACTONAS	Lactose intolerance, other/unspecified || id:finngen_R12_E4_LACTONAS	Gut bacterial pathway abundance (PWY_GLYCOLYSIS.E.D..superpathway.of.glycolysis.and.Entner.Doudoroff)	Inverse variance weighted	9	0.0821539088411765	0.190092073410668	0.665610913198232	-0.290426555043732	0.454734372726085	1.08562288393215	0.747944460043077	1.57575476399582	0.999193093860856
ebi-a-GCST90027630	finngen_R12_E4_LACTONAS	Lactose intolerance, other/unspecified || id:finngen_R12_E4_LACTONAS	Gut bacterial pathway abundance (PWY_GLYCOLYSIS.E.D..superpathway.of.glycolysis.and.Entner.Doudoroff)	MR Egger	9	0.57297398158048	2.45677334278766	0.822261985320164	-4.24230177028334	5.3882497334443	1.77353367260951	0.0143744670138522	218.820056760964	0.99624636177216
ebi-a-GCST90027630	finngen_R12_E4_LACTONAS	Lactose intolerance, other/unspecified || id:finngen_R12_E4_LACTONAS	Gut bacterial pathway abundance (PWY_GLYCOLYSIS.E.D..superpathway.of.glycolysis.and.Entner.Doudoroff)	Simple mode	9	0.0345204463911508	0.397318751385181	0.932899426045849	-0.744224306323804	0.813265199106106	1.03512319269343	0.475102691195161	2.25525984994202	0.994664649682968
ebi-a-GCST90027630	finngen_R12_E4_LACTONAS	Lactose intolerance, other/unspecified || id:finngen_R12_E4_LACTONAS	Gut bacterial pathway abundance (PWY_GLYCOLYSIS.E.D..superpathway.of.glycolysis.and.Entner.Doudoroff)	Weighted median	9	0.066980341554615	0.246621804150311	0.785936273611813	-0.416398394579994	0.550359077689224	1.06927445769446	0.659417509784794	1.73387550210931	0.993678497744465
ebi-a-GCST90027630	finngen_R12_E4_LACTONAS	Lactose intolerance, other/unspecified || id:finngen_R12_E4_LACTONAS	Gut bacterial pathway abundance (PWY_GLYCOLYSIS.E.D..superpathway.of.glycolysis.and.Entner.Doudoroff)	Weighted mode	9	0.0842150698078834	0.364265861877099	0.822969528689295	-0.629746019471231	0.798176159086998	1.08786283510202	0.532727086133302	2.22148559515908	0.998383548063858
ebi-a-GCST90027636	finngen_R12_E4_LACTONAS	Lactose intolerance, other/unspecified || id:finngen_R12_E4_LACTONAS	Gut bacterial pathway abundance (PWY_TCA.GLYOX.BYPASS..superpathway.of.glyoxylate.bypass.and.TCA)	Inverse variance weighted	9	0.0130276212441343	0.132677620280187	0.921781388770468	-0.247020514505032	0.2730757569933	1.01311285041072	0.781124668981057	1.3139997857272	0.999193093860856
ebi-a-GCST90027636	finngen_R12_E4_LACTONAS	Lactose intolerance, other/unspecified || id:finngen_R12_E4_LACTONAS	Gut bacterial pathway abundance (PWY_TCA.GLYOX.BYPASS..superpathway.of.glyoxylate.bypass.and.TCA)	MR Egger	9	0.296863385606551	0.563509187423758	0.614600224605807	-0.807614621744016	1.40134139295712	1.3456314542655	0.445920487615786	4.06064323348348	0.99624636177216
ebi-a-GCST90027636	finngen_R12_E4_LACTONAS	Lactose intolerance, other/unspecified || id:finngen_R12_E4_LACTONAS	Gut bacterial pathway abundance (PWY_TCA.GLYOX.BYPASS..superpathway.of.glyoxylate.bypass.and.TCA)	Simple mode	9	0.16762886303509	0.253041532008687	0.526299519462864	-0.328332539701936	0.663590265772117	1.18249766060479	0.720123510226855	1.94175123777766	0.994664649682968
ebi-a-GCST90027636	finngen_R12_E4_LACTONAS	Lactose intolerance, other/unspecified || id:finngen_R12_E4_LACTONAS	Gut bacterial pathway abundance (PWY_TCA.GLYOX.BYPASS..superpathway.of.glyoxylate.bypass.and.TCA)	Weighted median	9	0.0944774394377488	0.171851736950642	0.582483085263672	-0.24235196498551	0.431306843861008	1.099084366892	0.784779913886093	1.53926779237335	0.993678497744465
ebi-a-GCST90027636	finngen_R12_E4_LACTONAS	Lactose intolerance, other/unspecified || id:finngen_R12_E4_LACTONAS	Gut bacterial pathway abundance (PWY_TCA.GLYOX.BYPASS..superpathway.of.glyoxylate.bypass.and.TCA)	Weighted mode	9	0.14429768350177	0.245729562103578	0.573250375421861	-0.337332258221243	0.625927625224784	1.15522794964585	0.713671677223251	1.86997979355917	0.998383548063858
ebi-a-GCST90027639	finngen_R12_E4_LACTONAS	Lactose intolerance, other/unspecified || id:finngen_R12_E4_LACTONAS	Gut bacterial pathway abundance (PYRIDOXSYN.PWY..pyridoxal.5..phosphate.biosynthesis.I)	Inverse variance weighted	12	-0.188487602363739	0.136555946254844	0.167495580211537	-0.456137257023233	0.0791620522957546	0.828210771230883	0.633726847668077	1.0823797099758	0.999193093860856
ebi-a-GCST90027639	finngen_R12_E4_LACTONAS	Lactose intolerance, other/unspecified || id:finngen_R12_E4_LACTONAS	Gut bacterial pathway abundance (PYRIDOXSYN.PWY..pyridoxal.5..phosphate.biosynthesis.I)	MR Egger	12	-0.284527204613867	0.372737220815595	0.462885922377639	-1.01509215741243	0.4460377481847	0.752369887253312	0.36236903330119	1.56211043225393	0.99624636177216
ebi-a-GCST90027639	finngen_R12_E4_LACTONAS	Lactose intolerance, other/unspecified || id:finngen_R12_E4_LACTONAS	Gut bacterial pathway abundance (PYRIDOXSYN.PWY..pyridoxal.5..phosphate.biosynthesis.I)	Simple mode	12	-0.258474318258821	0.303260552552121	0.412210580207359	-0.852865001260978	0.335916364743337	0.772228862976315	0.426192140116217	1.39922199562638	0.994664649682968
ebi-a-GCST90027639	finngen_R12_E4_LACTONAS	Lactose intolerance, other/unspecified || id:finngen_R12_E4_LACTONAS	Gut bacterial pathway abundance (PYRIDOXSYN.PWY..pyridoxal.5..phosphate.biosynthesis.I)	Weighted median	12	-0.162821895785483	0.202159075716704	0.420580398972044	-0.559053684190223	0.233409892619258	0.849742517661652	0.571749863860065	1.26289902624041	0.993678497744465
ebi-a-GCST90027639	finngen_R12_E4_LACTONAS	Lactose intolerance, other/unspecified || id:finngen_R12_E4_LACTONAS	Gut bacterial pathway abundance (PYRIDOXSYN.PWY..pyridoxal.5..phosphate.biosynthesis.I)	Weighted mode	12	-0.170652969487523	0.215337462219184	0.444830285443827	-0.592714395437123	0.251408456462077	0.843114109030635	0.552824661561497	1.28583518477395	0.998383548063858
ebi-a-GCST90027641	finngen_R12_E4_LACTONAS	Lactose intolerance, other/unspecified || id:finngen_R12_E4_LACTONAS	Gut bacterial pathway abundance (RIBOSYN2.PWY..flavin.biosynthesis.I..bacteria.and.plants.)	Inverse variance weighted	10	-0.000531653845141367	0.201396386241772	0.997893716416874	-0.395268570879015	0.394205263188732	0.999468487457722	0.673499132702754	1.48320496481159	0.999193093860856
ebi-a-GCST90027641	finngen_R12_E4_LACTONAS	Lactose intolerance, other/unspecified || id:finngen_R12_E4_LACTONAS	Gut bacterial pathway abundance (RIBOSYN2.PWY..flavin.biosynthesis.I..bacteria.and.plants.)	MR Egger	10	-0.687613738849714	0.668577651597647	0.333816491852838	-1.9980259359811	0.622798458281675	0.502774389737986	0.135602707619319	1.8641374601903	0.99624636177216
ebi-a-GCST90027641	finngen_R12_E4_LACTONAS	Lactose intolerance, other/unspecified || id:finngen_R12_E4_LACTONAS	Gut bacterial pathway abundance (RIBOSYN2.PWY..flavin.biosynthesis.I..bacteria.and.plants.)	Simple mode	10	-0.10061674377954	0.456197526568544	0.830360797013987	-0.994763895853886	0.793530408294806	0.90427953723933	0.36981074808819	2.21118906277643	0.994664649682968
ebi-a-GCST90027641	finngen_R12_E4_LACTONAS	Lactose intolerance, other/unspecified || id:finngen_R12_E4_LACTONAS	Gut bacterial pathway abundance (RIBOSYN2.PWY..flavin.biosynthesis.I..bacteria.and.plants.)	Weighted median	10	-0.0820571851138358	0.271608124377292	0.762563565585657	-0.614409108893328	0.450294738665657	0.921219277160831	0.540960449607857	1.56877449585808	0.993678497744465
ebi-a-GCST90027641	finngen_R12_E4_LACTONAS	Lactose intolerance, other/unspecified || id:finngen_R12_E4_LACTONAS	Gut bacterial pathway abundance (RIBOSYN2.PWY..flavin.biosynthesis.I..bacteria.and.plants.)	Weighted mode	10	-0.0654400008179472	0.351504351455587	0.856439085119967	-0.754388529670898	0.623508528035004	0.936655243622211	0.470298100161257	1.86546159787625	0.998383548063858
ebi-a-GCST90027642	finngen_R12_E4_LACTONAS	Lactose intolerance, other/unspecified || id:finngen_R12_E4_LACTONAS	Gut bacterial pathway abundance (SER.GLYSYN.PWY..superpathway.of.L.serine.and.glycine.biosynthesis.I)	Inverse variance weighted	10	0.360083209109553	0.170489515567495	0.0346817445347878	0.0259237585972624	0.694242659621843	1.43344868558677	1.0262627017827	2.00219215863651	0.999193093860856
ebi-a-GCST90027642	finngen_R12_E4_LACTONAS	Lactose intolerance, other/unspecified || id:finngen_R12_E4_LACTONAS	Gut bacterial pathway abundance (SER.GLYSYN.PWY..superpathway.of.L.serine.and.glycine.biosynthesis.I)	MR Egger	10	0.0860136541095519	0.559311832886447	0.881587987165458	-1.01023753834788	1.18226484656699	1.08982120874172	0.364132473871465	3.26175321414069	0.99624636177216
ebi-a-GCST90027642	finngen_R12_E4_LACTONAS	Lactose intolerance, other/unspecified || id:finngen_R12_E4_LACTONAS	Gut bacterial pathway abundance (SER.GLYSYN.PWY..superpathway.of.L.serine.and.glycine.biosynthesis.I)	Simple mode	10	0.16885474208922	0.334463512576907	0.625791861541814	-0.486693742561517	0.824403226739957	1.18394814859826	0.614655246863658	2.28051940615773	0.994664649682968
ebi-a-GCST90027642	finngen_R12_E4_LACTONAS	Lactose intolerance, other/unspecified || id:finngen_R12_E4_LACTONAS	Gut bacterial pathway abundance (SER.GLYSYN.PWY..superpathway.of.L.serine.and.glycine.biosynthesis.I)	Weighted median	10	0.184368728681478	0.225421456450375	0.41342310757196	-0.257457325961258	0.626194783324213	1.20245912252945	0.77301461326519	1.87047944054619	0.993678497744465
ebi-a-GCST90027642	finngen_R12_E4_LACTONAS	Lactose intolerance, other/unspecified || id:finngen_R12_E4_LACTONAS	Gut bacterial pathway abundance (SER.GLYSYN.PWY..superpathway.of.L.serine.and.glycine.biosynthesis.I)	Weighted mode	10	0.16885474208922	0.326953811005676	0.617990357363249	-0.471974727481905	0.809684211660345	1.18394814859826	0.623769276938892	2.24719823561711	0.998383548063858
ebi-a-GCST90027648	finngen_R12_E4_LACTONAS	Lactose intolerance, other/unspecified || id:finngen_R12_E4_LACTONAS	Gut bacterial pathway abundance (UBISYN.PWY..superpathway.of.ubiquinol.8.biosynthesis..prokaryotic.)	Inverse variance weighted	5	0.103060316015358	0.136079393958152	0.448837619295472	-0.163655296142619	0.369775928173335	1.10855827087726	0.849034636958946	1.44741025446504	0.999193093860856
ebi-a-GCST90027648	finngen_R12_E4_LACTONAS	Lactose intolerance, other/unspecified || id:finngen_R12_E4_LACTONAS	Gut bacterial pathway abundance (UBISYN.PWY..superpathway.of.ubiquinol.8.biosynthesis..prokaryotic.)	MR Egger	5	0.589437850839242	0.511747671177807	0.33286017574088	-0.41358758466926	1.59246328634774	1.80297458981142	0.661273614413215	4.91584315577178	0.99624636177216
ebi-a-GCST90027648	finngen_R12_E4_LACTONAS	Lactose intolerance, other/unspecified || id:finngen_R12_E4_LACTONAS	Gut bacterial pathway abundance (UBISYN.PWY..superpathway.of.ubiquinol.8.biosynthesis..prokaryotic.)	Simple mode	5	0.0572802914756524	0.237731973660575	0.821444186791873	-0.408674376899075	0.52323495985038	1.05895258418444	0.66453058360511	1.6874777522915	0.994664649682968
ebi-a-GCST90027648	finngen_R12_E4_LACTONAS	Lactose intolerance, other/unspecified || id:finngen_R12_E4_LACTONAS	Gut bacterial pathway abundance (UBISYN.PWY..superpathway.of.ubiquinol.8.biosynthesis..prokaryotic.)	Weighted median	5	0.0309925353919146	0.16870696563781	0.854243852621659	-0.299673117258193	0.361658188042023	1.03147780428023	0.741060420956263	1.43570811587785	0.993678497744465
ebi-a-GCST90027648	finngen_R12_E4_LACTONAS	Lactose intolerance, other/unspecified || id:finngen_R12_E4_LACTONAS	Gut bacterial pathway abundance (UBISYN.PWY..superpathway.of.ubiquinol.8.biosynthesis..prokaryotic.)	Weighted mode	5	0.0928452445263899	0.215404698893921	0.688660662178056	-0.329347965305694	0.515038454358474	1.09729191019849	0.719392649506845	1.67370286172989	0.998383548063858
ebi-a-GCST90027649	finngen_R12_E4_LACTONAS	Lactose intolerance, other/unspecified || id:finngen_R12_E4_LACTONAS	Gut bacterial pathway abundance (UDPNAGSYN.PWY..UDP.N.acetyl.D.glucosamine.biosynthesis.I)	Inverse variance weighted	8	-0.167971684393395	0.205435852265273	0.413565243104619	-0.570625954833331	0.234682586046541	0.845377771730178	0.565171556086632	1.2645073327539	0.999193093860856
ebi-a-GCST90027649	finngen_R12_E4_LACTONAS	Lactose intolerance, other/unspecified || id:finngen_R12_E4_LACTONAS	Gut bacterial pathway abundance (UDPNAGSYN.PWY..UDP.N.acetyl.D.glucosamine.biosynthesis.I)	MR Egger	8	-0.401428741315505	0.784000994735033	0.626927258592929	-1.93807069099617	1.13521320836516	0.669363015928283	0.143981466723785	3.11183694184853	0.99624636177216
ebi-a-GCST90027649	finngen_R12_E4_LACTONAS	Lactose intolerance, other/unspecified || id:finngen_R12_E4_LACTONAS	Gut bacterial pathway abundance (UDPNAGSYN.PWY..UDP.N.acetyl.D.glucosamine.biosynthesis.I)	Simple mode	8	-0.116829737856436	0.381085534325064	0.768087993831372	-0.863757385133561	0.630097909420688	0.889736668740194	0.421575082751946	1.87779442402836	0.994664649682968
ebi-a-GCST90027649	finngen_R12_E4_LACTONAS	Lactose intolerance, other/unspecified || id:finngen_R12_E4_LACTONAS	Gut bacterial pathway abundance (UDPNAGSYN.PWY..UDP.N.acetyl.D.glucosamine.biosynthesis.I)	Weighted median	8	-0.0994274067721833	0.256612662801611	0.698414929358093	-0.602388225863342	0.403533412318975	0.905355670173475	0.547502513812677	1.49710525310155	0.993678497744465
ebi-a-GCST90027649	finngen_R12_E4_LACTONAS	Lactose intolerance, other/unspecified || id:finngen_R12_E4_LACTONAS	Gut bacterial pathway abundance (UDPNAGSYN.PWY..UDP.N.acetyl.D.glucosamine.biosynthesis.I)	Weighted mode	8	-0.0974320276043137	0.385649178886901	0.807801455715264	-0.85330441822264	0.658440363014012	0.907164001570656	0.426004905201035	1.93177711265397	0.998383548063858
ebi-a-GCST90027651	finngen_R12_E4_LACTONAS	Lactose intolerance, other/unspecified || id:finngen_R12_E4_LACTONAS	Gut microbiota abundance (k_Bacteria.p_Actinobacteria.c_Actinobacteria)	Inverse variance weighted	10	0.127468545934294	0.204655650560203	0.533387034746035	-0.273656529163704	0.528593621032291	1.13594913746042	0.7605932720088	1.69654464532541	0.999193093860856
ebi-a-GCST90027651	finngen_R12_E4_LACTONAS	Lactose intolerance, other/unspecified || id:finngen_R12_E4_LACTONAS	Gut microbiota abundance (k_Bacteria.p_Actinobacteria.c_Actinobacteria)	MR Egger	10	1.55879707933721	1.10689605001672	0.196708903789137	-0.610719178695548	3.72831333736998	4.7531002024017	0.542960243186998	41.6088688215249	0.99624636177216
ebi-a-GCST90027651	finngen_R12_E4_LACTONAS	Lactose intolerance, other/unspecified || id:finngen_R12_E4_LACTONAS	Gut microbiota abundance (k_Bacteria.p_Actinobacteria.c_Actinobacteria)	Simple mode	10	0.141621296587894	0.339299241114276	0.686171440211446	-0.523405215996087	0.806647809171875	1.15214024646618	0.592499520061427	2.24038518611717	0.994664649682968
ebi-a-GCST90027651	finngen_R12_E4_LACTONAS	Lactose intolerance, other/unspecified || id:finngen_R12_E4_LACTONAS	Gut microbiota abundance (k_Bacteria.p_Actinobacteria.c_Actinobacteria)	Weighted median	10	0.117992870888631	0.24438117393018	0.629221362216661	-0.360994230014522	0.596979971791785	1.12523608940535	0.696983020037174	1.81662425123744	0.993678497744465
ebi-a-GCST90027651	finngen_R12_E4_LACTONAS	Lactose intolerance, other/unspecified || id:finngen_R12_E4_LACTONAS	Gut microbiota abundance (k_Bacteria.p_Actinobacteria.c_Actinobacteria)	Weighted mode	10	0.141621296587894	0.352013045821373	0.696837489066962	-0.548324273221996	0.831566866397784	1.15214024646618	0.577917431134882	2.29691488093797	0.998383548063858
ebi-a-GCST90027654	finngen_R12_E4_LACTONAS	Lactose intolerance, other/unspecified || id:finngen_R12_E4_LACTONAS	Gut microbiota abundance (k_Bacteria.p_Firmicutes.c_Clostridia)	Inverse variance weighted	7	0.0318532536802203	0.228156675046623	0.88896709923895	-0.41533382941116	0.4790403367716	1.03236599827793	0.660119876488662	1.61452425894146	0.999193093860856
ebi-a-GCST90027654	finngen_R12_E4_LACTONAS	Lactose intolerance, other/unspecified || id:finngen_R12_E4_LACTONAS	Gut microbiota abundance (k_Bacteria.p_Firmicutes.c_Clostridia)	MR Egger	7	0.570956812221468	0.757423732781315	0.484924324220344	-0.91359370402991	2.05550732847285	1.76995976063265	0.40108026723829	7.81079950861197	0.99624636177216
ebi-a-GCST90027654	finngen_R12_E4_LACTONAS	Lactose intolerance, other/unspecified || id:finngen_R12_E4_LACTONAS	Gut microbiota abundance (k_Bacteria.p_Firmicutes.c_Clostridia)	Simple mode	7	0.173238310472276	0.424913416175447	0.697640435639754	-0.6595919852316	1.00606860617615	1.18914945808866	0.517062260496776	2.73482816617473	0.994664649682968
ebi-a-GCST90027654	finngen_R12_E4_LACTONAS	Lactose intolerance, other/unspecified || id:finngen_R12_E4_LACTONAS	Gut microbiota abundance (k_Bacteria.p_Firmicutes.c_Clostridia)	Weighted median	7	0.166900565559916	0.295392741300713	0.572065321151899	-0.412069207389481	0.745870338509313	1.18163676407661	0.662278439904105	2.10827555011394	0.993678497744465
ebi-a-GCST90027654	finngen_R12_E4_LACTONAS	Lactose intolerance, other/unspecified || id:finngen_R12_E4_LACTONAS	Gut microbiota abundance (k_Bacteria.p_Firmicutes.c_Clostridia)	Weighted mode	7	0.20225954596357	0.405823334886528	0.635946747610175	-0.593154190414025	0.997673282341165	1.22416569414717	0.552581585507966	2.71196450628957	0.998383548063858
ebi-a-GCST90027655	finngen_R12_E4_LACTONAS	Lactose intolerance, other/unspecified || id:finngen_R12_E4_LACTONAS	Gut microbiota abundance (k_Bacteria.p_Firmicutes.c_Erysipelotrichia)	Inverse variance weighted	8	-0.085522296766362	0.16816568984087	0.611060866285685	-0.415127048854467	0.244082455321743	0.918032673665922	0.660256390557947	1.27644957621086	0.999193093860856
ebi-a-GCST90027655	finngen_R12_E4_LACTONAS	Lactose intolerance, other/unspecified || id:finngen_R12_E4_LACTONAS	Gut microbiota abundance (k_Bacteria.p_Firmicutes.c_Erysipelotrichia)	MR Egger	8	-0.672527193307557	0.689275446045899	0.366893698758682	-2.02350706755752	0.678452680942405	0.510417023983802	0.132191048248821	1.97082587530509	0.99624636177216
ebi-a-GCST90027655	finngen_R12_E4_LACTONAS	Lactose intolerance, other/unspecified || id:finngen_R12_E4_LACTONAS	Gut microbiota abundance (k_Bacteria.p_Firmicutes.c_Erysipelotrichia)	Simple mode	8	-0.260775225878294	0.341552451527775	0.470110582892282	-0.930218030872734	0.408667579116146	0.770454078292318	0.394467694859148	1.50481140659496	0.994664649682968
ebi-a-GCST90027655	finngen_R12_E4_LACTONAS	Lactose intolerance, other/unspecified || id:finngen_R12_E4_LACTONAS	Gut microbiota abundance (k_Bacteria.p_Firmicutes.c_Erysipelotrichia)	Weighted median	8	-0.124755483936655	0.215728737661579	0.563062987010574	-0.54758380975335	0.29807284188004	0.882712713636689	0.578345516351704	1.34725992125097	0.993678497744465
ebi-a-GCST90027655	finngen_R12_E4_LACTONAS	Lactose intolerance, other/unspecified || id:finngen_R12_E4_LACTONAS	Gut microbiota abundance (k_Bacteria.p_Firmicutes.c_Erysipelotrichia)	Weighted mode	8	-0.223241634797215	0.317759099703552	0.505021107415025	-0.846049470216177	0.399566200621746	0.799921537061618	0.429106787029029	1.49117768536188	0.998383548063858
ebi-a-GCST90027656	finngen_R12_E4_LACTONAS	Lactose intolerance, other/unspecified || id:finngen_R12_E4_LACTONAS	Gut microbiota abundance (k_Bacteria.p_Firmicutes.c_Negativicutes)	Inverse variance weighted	7	0.0454416728152768	0.320900708049401	0.887390717461099	-0.583523714961549	0.674407060592102	1.04648996402036	0.55792891624279	1.96286876860631	0.999193093860856
ebi-a-GCST90027656	finngen_R12_E4_LACTONAS	Lactose intolerance, other/unspecified || id:finngen_R12_E4_LACTONAS	Gut microbiota abundance (k_Bacteria.p_Firmicutes.c_Negativicutes)	MR Egger	7	0.229947753225233	1.49716224511193	0.883940169648762	-2.70449024719415	3.16438575364461	1.25853425385602	0.0669044198713366	23.6741977760952	0.99624636177216
ebi-a-GCST90027656	finngen_R12_E4_LACTONAS	Lactose intolerance, other/unspecified || id:finngen_R12_E4_LACTONAS	Gut microbiota abundance (k_Bacteria.p_Firmicutes.c_Negativicutes)	Simple mode	7	0.187821234246034	0.415270719910011	0.666954633083665	-0.626109376777588	1.00175184526966	1.20661779412868	0.534667951176111	2.72304801121024	0.994664649682968
ebi-a-GCST90027656	finngen_R12_E4_LACTONAS	Lactose intolerance, other/unspecified || id:finngen_R12_E4_LACTONAS	Gut microbiota abundance (k_Bacteria.p_Firmicutes.c_Negativicutes)	Weighted median	7	0.236672467324072	0.302064340261724	0.433323727008743	-0.355373639588908	0.828718574237051	1.26702605737103	0.700911505989604	2.29038190461805	0.993678497744465
ebi-a-GCST90027656	finngen_R12_E4_LACTONAS	Lactose intolerance, other/unspecified || id:finngen_R12_E4_LACTONAS	Gut microbiota abundance (k_Bacteria.p_Firmicutes.c_Negativicutes)	Weighted mode	7	0.165715528852604	0.387021096977158	0.683462292920692	-0.592845821222626	0.924276878927834	1.18023731050217	0.552752010920294	2.52004530346656	0.998383548063858
ebi-a-GCST90027658	finngen_R12_E4_LACTONAS	Lactose intolerance, other/unspecified || id:finngen_R12_E4_LACTONAS	Gut microbiota abundance (k_Bacteria.p_Proteobacteria.c_Deltaproteobacteria)	Inverse variance weighted	6	0.59415476400479	0.236877020977244	0.0121319228309746	0.129875802889392	1.05843372512019	1.81149915339892	1.13868695291274	2.88185367749312	0.985279934740491
ebi-a-GCST90027658	finngen_R12_E4_LACTONAS	Lactose intolerance, other/unspecified || id:finngen_R12_E4_LACTONAS	Gut microbiota abundance (k_Bacteria.p_Proteobacteria.c_Deltaproteobacteria)	MR Egger	6	1.06634055003491	1.29744462565495	0.457312158786645	-1.47665091624879	3.60933201631861	2.90473031153782	0.228401344126875	36.9413683401077	0.99624636177216
ebi-a-GCST90027658	finngen_R12_E4_LACTONAS	Lactose intolerance, other/unspecified || id:finngen_R12_E4_LACTONAS	Gut microbiota abundance (k_Bacteria.p_Proteobacteria.c_Deltaproteobacteria)	Simple mode	6	0.720381120556448	0.422024193633575	0.148536811850947	-0.10678629896536	1.54754854007826	2.05521634659744	0.898717709374731	4.69993434786108	0.994664649682968
ebi-a-GCST90027658	finngen_R12_E4_LACTONAS	Lactose intolerance, other/unspecified || id:finngen_R12_E4_LACTONAS	Gut microbiota abundance (k_Bacteria.p_Proteobacteria.c_Deltaproteobacteria)	Weighted median	6	0.690907776460545	0.303644468576233	0.0228829021751341	0.0957646180511295	1.28605093486996	1.99552620299053	1.10049999567146	3.61846873465197	0.993678497744465
ebi-a-GCST90027658	finngen_R12_E4_LACTONAS	Lactose intolerance, other/unspecified || id:finngen_R12_E4_LACTONAS	Gut microbiota abundance (k_Bacteria.p_Proteobacteria.c_Deltaproteobacteria)	Weighted mode	6	0.725963351773075	0.410236670455779	0.137014517231797	-0.0781005223202516	1.5300272258664	2.06672112072367	0.924871451646337	4.61830255787658	0.998383548063858
ebi-a-GCST90027660	finngen_R12_E4_LACTONAS	Lactose intolerance, other/unspecified || id:finngen_R12_E4_LACTONAS	Gut microbiota abundance (k_Bacteria.p_Verrucomicrobia.c_Verrucomicrobiae)	Inverse variance weighted	15	0.173019991286163	0.128959818909643	0.179706864253806	-0.0797412537767382	0.425781236349064	1.18888987228412	0.923355230158699	1.53078585819762	0.999193093860856
ebi-a-GCST90027660	finngen_R12_E4_LACTONAS	Lactose intolerance, other/unspecified || id:finngen_R12_E4_LACTONAS	Gut microbiota abundance (k_Bacteria.p_Verrucomicrobia.c_Verrucomicrobiae)	MR Egger	15	1.15269669741367	0.632471760888479	0.0914496377270591	-0.0869479539277498	2.39234134875509	3.16672109413946	0.916724806317068	10.9390761752763	0.99624636177216
ebi-a-GCST90027660	finngen_R12_E4_LACTONAS	Lactose intolerance, other/unspecified || id:finngen_R12_E4_LACTONAS	Gut microbiota abundance (k_Bacteria.p_Verrucomicrobia.c_Verrucomicrobiae)	Simple mode	15	0.179770649423605	0.314756179167726	0.576957170529544	-0.437151461745139	0.796692760592349	1.19694281211493	0.645873598859445	2.21819268972065	0.994664649682968
ebi-a-GCST90027660	finngen_R12_E4_LACTONAS	Lactose intolerance, other/unspecified || id:finngen_R12_E4_LACTONAS	Gut microbiota abundance (k_Bacteria.p_Verrucomicrobia.c_Verrucomicrobiae)	Weighted median	15	0.185406347013155	0.174405080517221	0.287746209012271	-0.156427610800599	0.527240304826909	1.20370746369692	0.855193422229441	1.69425023684401	0.993678497744465
ebi-a-GCST90027660	finngen_R12_E4_LACTONAS	Lactose intolerance, other/unspecified || id:finngen_R12_E4_LACTONAS	Gut microbiota abundance (k_Bacteria.p_Verrucomicrobia.c_Verrucomicrobiae)	Weighted mode	15	0.109749675956276	0.31878453206112	0.735755716482688	-0.515068006883519	0.734567358796071	1.11599867418961	0.597459961846567	2.08457992221548	0.998383548063858
ebi-a-GCST90027662	finngen_R12_E4_LACTONAS	Lactose intolerance, other/unspecified || id:finngen_R12_E4_LACTONAS	Gut microbiota abundance (k_Bacteria.p_Actinobacteria.c_Actinobacteria.o_Bifidobacteriales.f_Bifidobacteriaceae)	Inverse variance weighted	12	0.0960329743975287	0.178683276565457	0.590958176381643	-0.254186247670766	0.446252196465824	1.10079536145938	0.775547344707951	1.56244546007284	0.999193093860856
ebi-a-GCST90027662	finngen_R12_E4_LACTONAS	Lactose intolerance, other/unspecified || id:finngen_R12_E4_LACTONAS	Gut microbiota abundance (k_Bacteria.p_Actinobacteria.c_Actinobacteria.o_Bifidobacteriales.f_Bifidobacteriaceae)	MR Egger	12	0.763615857811004	0.814364865552329	0.370501603731025	-0.83253927867156	2.35977099429357	2.14602191850289	0.434943440288855	10.5885263418073	0.99624636177216
ebi-a-GCST90027662	finngen_R12_E4_LACTONAS	Lactose intolerance, other/unspecified || id:finngen_R12_E4_LACTONAS	Gut microbiota abundance (k_Bacteria.p_Actinobacteria.c_Actinobacteria.o_Bifidobacteriales.f_Bifidobacteriaceae)	Simple mode	12	0.20765703868086	0.346663061491556	0.561295326758595	-0.471802561842589	0.887116639204309	1.23079098345698	0.623876677820347	2.42811840675222	0.994664649682968
ebi-a-GCST90027662	finngen_R12_E4_LACTONAS	Lactose intolerance, other/unspecified || id:finngen_R12_E4_LACTONAS	Gut microbiota abundance (k_Bacteria.p_Actinobacteria.c_Actinobacteria.o_Bifidobacteriales.f_Bifidobacteriaceae)	Weighted median	12	0.181225674227911	0.231082527239796	0.432895457044225	-0.271696079162089	0.634147427617911	1.19868566123276	0.762085839664228	1.88541400412069	0.993678497744465
ebi-a-GCST90027662	finngen_R12_E4_LACTONAS	Lactose intolerance, other/unspecified || id:finngen_R12_E4_LACTONAS	Gut microbiota abundance (k_Bacteria.p_Actinobacteria.c_Actinobacteria.o_Bifidobacteriales.f_Bifidobacteriaceae)	Weighted mode	12	0.215114712289636	0.346683569578557	0.547573462008159	-0.464385084084337	0.894614508663608	1.24000413252102	0.628521474243074	2.44639254453628	0.998383548063858
ebi-a-GCST90027666	finngen_R12_E4_LACTONAS	Lactose intolerance, other/unspecified || id:finngen_R12_E4_LACTONAS	Gut microbiota abundance (k_Bacteria.p_Bacteroidetes.c_Bacteroidia.o_Bacteroidales.f_Porphyromonadaceae)	Inverse variance weighted	16	-0.0775102845777438	0.142924855857403	0.587601565563104	-0.357643002058253	0.202622432902766	0.925417506819401	0.699322687208304	1.22461000850205	0.999193093860856
ebi-a-GCST90027666	finngen_R12_E4_LACTONAS	Lactose intolerance, other/unspecified || id:finngen_R12_E4_LACTONAS	Gut microbiota abundance (k_Bacteria.p_Bacteroidetes.c_Bacteroidia.o_Bacteroidales.f_Porphyromonadaceae)	MR Egger	16	-0.879136386873562	0.572884242540824	0.14717250428539	-2.00198950225358	0.243716728506454	0.415141278371547	0.135066301044685	1.27598282972853	0.99624636177216
ebi-a-GCST90027666	finngen_R12_E4_LACTONAS	Lactose intolerance, other/unspecified || id:finngen_R12_E4_LACTONAS	Gut microbiota abundance (k_Bacteria.p_Bacteroidetes.c_Bacteroidia.o_Bacteroidales.f_Porphyromonadaceae)	Simple mode	16	-0.105925394779549	0.314747070316456	0.741124815471446	-0.722829652599803	0.510978863040705	0.899491752353206	0.485376863033243	1.66692208502742	0.994664649682968
ebi-a-GCST90027666	finngen_R12_E4_LACTONAS	Lactose intolerance, other/unspecified || id:finngen_R12_E4_LACTONAS	Gut microbiota abundance (k_Bacteria.p_Bacteroidetes.c_Bacteroidia.o_Bacteroidales.f_Porphyromonadaceae)	Weighted median	16	-0.0352375043440342	0.190395184122644	0.853169733570914	-0.408412065224417	0.337937056536348	0.965376108008513	0.664704920599672	1.40205225060301	0.993678497744465
ebi-a-GCST90027666	finngen_R12_E4_LACTONAS	Lactose intolerance, other/unspecified || id:finngen_R12_E4_LACTONAS	Gut microbiota abundance (k_Bacteria.p_Bacteroidetes.c_Bacteroidia.o_Bacteroidales.f_Porphyromonadaceae)	Weighted mode	16	-0.0655097400826388	0.325232277233064	0.843072712724126	-0.702965003459444	0.571945523294167	0.93658992425194	0.495115107293681	1.77171060484312	0.998383548063858
ebi-a-GCST90027669	finngen_R12_E4_LACTONAS	Lactose intolerance, other/unspecified || id:finngen_R12_E4_LACTONAS	Gut microbiota abundance (k_Bacteria.p_Firmicutes.c_Bacilli.o_Lactobacillales.f_Lactobacillaceae)	Inverse variance weighted	12	0.048010469717584	0.0822069200357161	0.559206984947881	-0.11311509355242	0.209136032987588	1.04918163990243	0.893047870149042	1.23261266310914	0.999193093860856
ebi-a-GCST90027669	finngen_R12_E4_LACTONAS	Lactose intolerance, other/unspecified || id:finngen_R12_E4_LACTONAS	Gut microbiota abundance (k_Bacteria.p_Firmicutes.c_Bacilli.o_Lactobacillales.f_Lactobacillaceae)	MR Egger	12	0.38271540395626	0.343989278951372	0.291919089344065	-0.29150358278843	1.05693439070095	1.46626067869469	0.747139336756004	2.87753605267384	0.99624636177216
ebi-a-GCST90027669	finngen_R12_E4_LACTONAS	Lactose intolerance, other/unspecified || id:finngen_R12_E4_LACTONAS	Gut microbiota abundance (k_Bacteria.p_Firmicutes.c_Bacilli.o_Lactobacillales.f_Lactobacillaceae)	Simple mode	12	0.26222404488347	0.199783520990294	0.216063631428033	-0.129351656257507	0.653799746024446	1.29981772732017	0.878664923191937	1.92283324355115	0.994664649682968
ebi-a-GCST90027669	finngen_R12_E4_LACTONAS	Lactose intolerance, other/unspecified || id:finngen_R12_E4_LACTONAS	Gut microbiota abundance (k_Bacteria.p_Firmicutes.c_Bacilli.o_Lactobacillales.f_Lactobacillaceae)	Weighted median	12	0.132349466959335	0.107094153222271	0.21652419271203	-0.0775550733563151	0.342254007274985	1.14150716861012	0.925376059427797	1.40811792428909	0.993678497744465
ebi-a-GCST90027669	finngen_R12_E4_LACTONAS	Lactose intolerance, other/unspecified || id:finngen_R12_E4_LACTONAS	Gut microbiota abundance (k_Bacteria.p_Firmicutes.c_Bacilli.o_Lactobacillales.f_Lactobacillaceae)	Weighted mode	12	0.252443044241261	0.186600990644897	0.203255750524139	-0.113294897422737	0.618180985905258	1.28716618254045	0.89288731112061	1.85554969909518	0.998383548063858
ebi-a-GCST90027673	finngen_R12_E4_LACTONAS	Lactose intolerance, other/unspecified || id:finngen_R12_E4_LACTONAS	Gut microbiota abundance (k_Bacteria.p_Firmicutes.c_Clostridia.o_Clostridiales.f_Eubacteriaceae)	Inverse variance weighted	6	-0.384101341196652	0.296906055676513	0.195776075244868	-0.966037210322618	0.197834527929314	0.681062404003144	0.380588244892854	1.21876070627754	0.999193093860856
ebi-a-GCST90027673	finngen_R12_E4_LACTONAS	Lactose intolerance, other/unspecified || id:finngen_R12_E4_LACTONAS	Gut microbiota abundance (k_Bacteria.p_Firmicutes.c_Clostridia.o_Clostridiales.f_Eubacteriaceae)	MR Egger	6	-2.49248198142723	1.02134363776308	0.0711780932396516	-4.49431551144287	-0.490648451411603	0.0827044407391616	0.0111723253273029	0.612229264507887	0.99624636177216
ebi-a-GCST90027673	finngen_R12_E4_LACTONAS	Lactose intolerance, other/unspecified || id:finngen_R12_E4_LACTONAS	Gut microbiota abundance (k_Bacteria.p_Firmicutes.c_Clostridia.o_Clostridiales.f_Eubacteriaceae)	Simple mode	6	-0.420210821955668	0.575543042948234	0.498078535903219	-1.54827518613421	0.70785354222287	0.65690831452003	0.212614377973626	2.02963006452497	0.994664649682968
ebi-a-GCST90027673	finngen_R12_E4_LACTONAS	Lactose intolerance, other/unspecified || id:finngen_R12_E4_LACTONAS	Gut microbiota abundance (k_Bacteria.p_Firmicutes.c_Clostridia.o_Clostridiales.f_Eubacteriaceae)	Weighted median	6	-0.402879055998635	0.329685484439577	0.221703733949288	-1.04906260550021	0.243304493502936	0.668392932551061	0.350265932627122	1.27545693334612	0.993678497744465
ebi-a-GCST90027673	finngen_R12_E4_LACTONAS	Lactose intolerance, other/unspecified || id:finngen_R12_E4_LACTONAS	Gut microbiota abundance (k_Bacteria.p_Firmicutes.c_Clostridia.o_Clostridiales.f_Eubacteriaceae)	Weighted mode	6	-0.428100208670591	0.535176120641302	0.460054284724861	-1.47704540512754	0.620844987786361	0.651746100915943	0.228311260106466	1.86049947716575	0.998383548063858
ebi-a-GCST90027676	finngen_R12_E4_LACTONAS	Lactose intolerance, other/unspecified || id:finngen_R12_E4_LACTONAS	Gut microbiota abundance (k_Bacteria.p_Firmicutes.c_Clostridia.o_Clostridiales.f_Ruminococcaceae)	Inverse variance weighted	7	0.0107671827806646	0.217075274085853	0.960440231848415	-0.414700354427607	0.436234719988937	1.01082535749831	0.660538178394471	1.54687183388118	0.999193093860856
ebi-a-GCST90027676	finngen_R12_E4_LACTONAS	Lactose intolerance, other/unspecified || id:finngen_R12_E4_LACTONAS	Gut microbiota abundance (k_Bacteria.p_Firmicutes.c_Clostridia.o_Clostridiales.f_Ruminococcaceae)	MR Egger	7	0.0183102114178266	0.808364556553307	0.982804873004219	-1.56608431942666	1.60270474226231	1.01847887116483	0.208861417851775	4.96644723414325	0.997677754517834
ebi-a-GCST90027676	finngen_R12_E4_LACTONAS	Lactose intolerance, other/unspecified || id:finngen_R12_E4_LACTONAS	Gut microbiota abundance (k_Bacteria.p_Firmicutes.c_Clostridia.o_Clostridiales.f_Ruminococcaceae)	Simple mode	7	0.238059140569563	0.418208557384366	0.589854278090145	-0.581629631903795	1.05774791304292	1.26878422722795	0.558986681381759	2.87987794500422	0.994664649682968
ebi-a-GCST90027676	finngen_R12_E4_LACTONAS	Lactose intolerance, other/unspecified || id:finngen_R12_E4_LACTONAS	Gut microbiota abundance (k_Bacteria.p_Firmicutes.c_Clostridia.o_Clostridiales.f_Ruminococcaceae)	Weighted median	7	0.171008716228923	0.280416423442552	0.541968830186733	-0.37860747371848	0.720624906176325	1.18650109079177	0.684814367553377	2.05571743986566	0.993678497744465
ebi-a-GCST90027676	finngen_R12_E4_LACTONAS	Lactose intolerance, other/unspecified || id:finngen_R12_E4_LACTONAS	Gut microbiota abundance (k_Bacteria.p_Firmicutes.c_Clostridia.o_Clostridiales.f_Ruminococcaceae)	Weighted mode	7	0.246633795511224	0.402802982215526	0.562813140891714	-0.542860049631207	1.03612764065365	1.27971039126993	0.581083944585626	2.81828245433982	0.998383548063858
ebi-a-GCST90027677	finngen_R12_E4_LACTONAS	Lactose intolerance, other/unspecified || id:finngen_R12_E4_LACTONAS	Gut microbiota abundance (k_Bacteria.p_Firmicutes.c_Erysipelotrichia.o_Erysipelotrichales.f_Erysipelotrichaceae)	Inverse variance weighted	8	-0.0855218230324796	0.168151000439493	0.611031694160225	-0.415097783893885	0.244054137828926	0.918033108569207	0.660275713217928	1.27641343087093	0.999193093860856
ebi-a-GCST90027677	finngen_R12_E4_LACTONAS	Lactose intolerance, other/unspecified || id:finngen_R12_E4_LACTONAS	Gut microbiota abundance (k_Bacteria.p_Firmicutes.c_Erysipelotrichia.o_Erysipelotrichales.f_Erysipelotrichaceae)	MR Egger	8	-0.671391213024535	0.68857995271116	0.367197467218186	-2.02100792033841	0.678225494289339	0.510997177118039	0.132521826298803	1.97037818082773	0.99624636177216
ebi-a-GCST90027677	finngen_R12_E4_LACTONAS	Lactose intolerance, other/unspecified || id:finngen_R12_E4_LACTONAS	Gut microbiota abundance (k_Bacteria.p_Firmicutes.c_Erysipelotrichia.o_Erysipelotrichales.f_Erysipelotrichaceae)	Simple mode	8	-0.260747242003208	0.312390556882597	0.431456539919429	-0.873032733493099	0.351538249486682	0.770475638884677	0.41768290555372	1.4212521082896	0.994664649682968
ebi-a-GCST90027677	finngen_R12_E4_LACTONAS	Lactose intolerance, other/unspecified || id:finngen_R12_E4_LACTONAS	Gut microbiota abundance (k_Bacteria.p_Firmicutes.c_Erysipelotrichia.o_Erysipelotrichales.f_Erysipelotrichaceae)	Weighted median	8	-0.124650210932958	0.222978014973517	0.576144884615415	-0.561687120281052	0.312386698415136	0.882805644346916	0.570246177933048	1.3666830850417	0.993678497744465
ebi-a-GCST90027677	finngen_R12_E4_LACTONAS	Lactose intolerance, other/unspecified || id:finngen_R12_E4_LACTONAS	Gut microbiota abundance (k_Bacteria.p_Firmicutes.c_Erysipelotrichia.o_Erysipelotrichales.f_Erysipelotrichaceae)	Weighted mode	8	-0.223205772969519	0.31292941319008	0.498756438847014	-0.836547422822076	0.390135876883038	0.799950224224334	0.433203613350663	1.47718149506424	0.998383548063858
ebi-a-GCST90027680	finngen_R12_E4_LACTONAS	Lactose intolerance, other/unspecified || id:finngen_R12_E4_LACTONAS	Gut microbiota abundance (k_Bacteria.p_Proteobacteria.c_Betaproteobacteria.o_Burkholderiales.f_Burkholderiales_noname)	Inverse variance weighted	13	-0.104067646468271	0.103747919867479	0.315821412602016	-0.30741356940853	0.0992782764719873	0.901164334774695	0.735346421227392	1.10437357798576	0.999193093860856
ebi-a-GCST90027680	finngen_R12_E4_LACTONAS	Lactose intolerance, other/unspecified || id:finngen_R12_E4_LACTONAS	Gut microbiota abundance (k_Bacteria.p_Proteobacteria.c_Betaproteobacteria.o_Burkholderiales.f_Burkholderiales_noname)	MR Egger	13	-0.947944234410632	0.571628746266927	0.125465036769992	-2.06833657709381	0.172448108272546	0.387536890119879	0.126395856698101	1.18821016073736	0.99624636177216
ebi-a-GCST90027680	finngen_R12_E4_LACTONAS	Lactose intolerance, other/unspecified || id:finngen_R12_E4_LACTONAS	Gut microbiota abundance (k_Bacteria.p_Proteobacteria.c_Betaproteobacteria.o_Burkholderiales.f_Burkholderiales_noname)	Simple mode	13	-0.22009686999005	0.222346895305035	0.341772931415134	-0.655896784787918	0.215703044807817	0.802441061739719	0.518976443658307	1.24073388192147	0.994664649682968
ebi-a-GCST90027680	finngen_R12_E4_LACTONAS	Lactose intolerance, other/unspecified || id:finngen_R12_E4_LACTONAS	Gut microbiota abundance (k_Bacteria.p_Proteobacteria.c_Betaproteobacteria.o_Burkholderiales.f_Burkholderiales_noname)	Weighted median	13	-0.15558686391584	0.134218236180484	0.246371378557805	-0.418654606829589	0.10748087899791	0.855912725768782	0.657931401040415	1.11346956988901	0.993678497744465
ebi-a-GCST90027680	finngen_R12_E4_LACTONAS	Lactose intolerance, other/unspecified || id:finngen_R12_E4_LACTONAS	Gut microbiota abundance (k_Bacteria.p_Proteobacteria.c_Betaproteobacteria.o_Burkholderiales.f_Burkholderiales_noname)	Weighted mode	13	-0.21511290083171	0.207044676815705	0.319301575560485	-0.620920467390491	0.190694665727072	0.806450386118059	0.537449505101527	1.21008991374382	0.998383548063858
ebi-a-GCST90027681	finngen_R12_E4_LACTONAS	Lactose intolerance, other/unspecified || id:finngen_R12_E4_LACTONAS	Gut microbiota abundance (k_Bacteria.p_Proteobacteria.c_Betaproteobacteria.o_Burkholderiales.f_Oxalobacteraceae)	Inverse variance weighted	10	0.214519191416094	0.131245690090871	0.102156926002715	-0.0427223611620127	0.471760743994201	1.23926590401389	0.958177380395178	1.60281385500664	0.999193093860856
ebi-a-GCST90027681	finngen_R12_E4_LACTONAS	Lactose intolerance, other/unspecified || id:finngen_R12_E4_LACTONAS	Gut microbiota abundance (k_Bacteria.p_Proteobacteria.c_Betaproteobacteria.o_Burkholderiales.f_Oxalobacteraceae)	MR Egger	10	0.143105211278136	0.906975462693397	0.878537728143845	-1.63456669560092	1.92077711815719	1.15385119343885	0.195036863323338	6.82626122013182	0.99624636177216
ebi-a-GCST90027681	finngen_R12_E4_LACTONAS	Lactose intolerance, other/unspecified || id:finngen_R12_E4_LACTONAS	Gut microbiota abundance (k_Bacteria.p_Proteobacteria.c_Betaproteobacteria.o_Burkholderiales.f_Oxalobacteraceae)	Simple mode	10	0.187560389774376	0.293969816268921	0.539349187178668	-0.38862045011271	0.763741229661461	1.20630309559315	0.677991552802506	2.14629098610834	0.994664649682968
ebi-a-GCST90027681	finngen_R12_E4_LACTONAS	Lactose intolerance, other/unspecified || id:finngen_R12_E4_LACTONAS	Gut microbiota abundance (k_Bacteria.p_Proteobacteria.c_Betaproteobacteria.o_Burkholderiales.f_Oxalobacteraceae)	Weighted median	10	0.206505447674758	0.169420229258784	0.22288409845806	-0.125558201672459	0.538569097021975	1.22937443143088	0.882004428800265	1.71355317876556	0.993678497744465
ebi-a-GCST90027681	finngen_R12_E4_LACTONAS	Lactose intolerance, other/unspecified || id:finngen_R12_E4_LACTONAS	Gut microbiota abundance (k_Bacteria.p_Proteobacteria.c_Betaproteobacteria.o_Burkholderiales.f_Oxalobacteraceae)	Weighted mode	10	0.234306839052759	0.285841064552642	0.433552131675792	-0.325941647470419	0.794555325575936	1.26403228717907	0.721847307819171	2.21345651043338	0.998383548063858
ebi-a-GCST90027682	finngen_R12_E4_LACTONAS	Lactose intolerance, other/unspecified || id:finngen_R12_E4_LACTONAS	Gut microbiota abundance (k_Bacteria.p_Proteobacteria.c_Betaproteobacteria.o_Burkholderiales.f_Sutterellaceae)	Inverse variance weighted	8	-0.318142420479755	0.206744557710491	0.12384852910558	-0.723361753592317	0.087076912632807	0.727499170255247	0.485118662223225	1.09098058668075	0.999193093860856
ebi-a-GCST90027682	finngen_R12_E4_LACTONAS	Lactose intolerance, other/unspecified || id:finngen_R12_E4_LACTONAS	Gut microbiota abundance (k_Bacteria.p_Proteobacteria.c_Betaproteobacteria.o_Burkholderiales.f_Sutterellaceae)	MR Egger	8	-1.17134250943203	0.750108002391511	0.169414666866819	-2.64155419411939	0.298869175255336	0.309950550286395	0.0712504464335203	1.34833321658519	0.99624636177216
ebi-a-GCST90027682	finngen_R12_E4_LACTONAS	Lactose intolerance, other/unspecified || id:finngen_R12_E4_LACTONAS	Gut microbiota abundance (k_Bacteria.p_Proteobacteria.c_Betaproteobacteria.o_Burkholderiales.f_Sutterellaceae)	Simple mode	8	-0.00834886208516017	0.425050382308109	0.984877066469122	-0.841447611409054	0.824749887238734	0.991685892875186	0.431086026473471	2.28131010919737	0.994664649682968
ebi-a-GCST90027682	finngen_R12_E4_LACTONAS	Lactose intolerance, other/unspecified || id:finngen_R12_E4_LACTONAS	Gut microbiota abundance (k_Bacteria.p_Proteobacteria.c_Betaproteobacteria.o_Burkholderiales.f_Sutterellaceae)	Weighted median	8	-0.162648529721016	0.279971374205637	0.561276174935367	-0.711392423164065	0.386095363722033	0.84988984694833	0.490960097081081	1.47122496561379	0.993678497744465
ebi-a-GCST90027682	finngen_R12_E4_LACTONAS	Lactose intolerance, other/unspecified || id:finngen_R12_E4_LACTONAS	Gut microbiota abundance (k_Bacteria.p_Proteobacteria.c_Betaproteobacteria.o_Burkholderiales.f_Sutterellaceae)	Weighted mode	8	-0.0248825033396096	0.40976621613426	0.953276635539918	-0.828024286962759	0.77825928028354	0.975424514418409	0.436911646188703	2.17767823684301	0.998383548063858
ebi-a-GCST90027683	finngen_R12_E4_LACTONAS	Lactose intolerance, other/unspecified || id:finngen_R12_E4_LACTONAS	Gut microbiota abundance (k_Bacteria.p_Proteobacteria.c_Deltaproteobacteria.o_Desulfovibrionales.f_Desulfovibrionaceae)	Inverse variance weighted	6	0.594150941873791	0.23688118044373	0.0121339893440947	0.129863828204081	1.0584380555435	1.81149222962509	1.13867331757645	2.88186615716649	0.985279934740491
ebi-a-GCST90027683	finngen_R12_E4_LACTONAS	Lactose intolerance, other/unspecified || id:finngen_R12_E4_LACTONAS	Gut microbiota abundance (k_Bacteria.p_Proteobacteria.c_Deltaproteobacteria.o_Desulfovibrionales.f_Desulfovibrionaceae)	MR Egger	6	1.0653894082894	1.2970146296688	0.457546203511242	-1.47675926586145	3.60753808244026	2.90196881477469	0.228376598270334	36.8751573747333	0.99624636177216
ebi-a-GCST90027683	finngen_R12_E4_LACTONAS	Lactose intolerance, other/unspecified || id:finngen_R12_E4_LACTONAS	Gut microbiota abundance (k_Bacteria.p_Proteobacteria.c_Deltaproteobacteria.o_Desulfovibrionales.f_Desulfovibrionaceae)	Simple mode	6	0.720590026593518	0.423507485960734	0.14959086878189	-0.109484645889522	1.55066469907656	2.05564573854945	0.896295926083129	4.71460293352332	0.994664649682968
ebi-a-GCST90027683	finngen_R12_E4_LACTONAS	Lactose intolerance, other/unspecified || id:finngen_R12_E4_LACTONAS	Gut microbiota abundance (k_Bacteria.p_Proteobacteria.c_Deltaproteobacteria.o_Desulfovibrionales.f_Desulfovibrionaceae)	Weighted median	6	0.690832984649769	0.299162444236891	0.0209311751083015	0.104474593945462	1.27719137535407	1.99537695955352	1.11012718955602	3.58655228713875	0.993678497744465
ebi-a-GCST90027683	finngen_R12_E4_LACTONAS	Lactose intolerance, other/unspecified || id:finngen_R12_E4_LACTONAS	Gut microbiota abundance (k_Bacteria.p_Proteobacteria.c_Deltaproteobacteria.o_Desulfovibrionales.f_Desulfovibrionaceae)	Weighted mode	6	0.726176421330699	0.403512413289923	0.131818939800985	-0.0647079087175494	1.51706075137895	2.06716152299509	0.937341212592457	4.55880601935006	0.998383548063858
ebi-a-GCST90027684	finngen_R12_E4_LACTONAS	Lactose intolerance, other/unspecified || id:finngen_R12_E4_LACTONAS	Gut microbiota abundance (k_Bacteria.p_Proteobacteria.c_Gammaproteobacteria.o_Enterobacteriales.f_Enterobacteriaceae)	Inverse variance weighted	5	-0.341094697066841	0.320387920162631	0.287043249155678	-0.969055020585597	0.286865626451915	0.710991576201574	0.379441433082024	1.33224518293531	0.999193093860856
ebi-a-GCST90027684	finngen_R12_E4_LACTONAS	Lactose intolerance, other/unspecified || id:finngen_R12_E4_LACTONAS	Gut microbiota abundance (k_Bacteria.p_Proteobacteria.c_Gammaproteobacteria.o_Enterobacteriales.f_Enterobacteriaceae)	MR Egger	5	-0.387072914547686	0.953752133133226	0.712070120963418	-2.25642709548881	1.48228126639344	0.679041581111773	0.104723985917152	4.40297859979808	0.99624636177216
ebi-a-GCST90027684	finngen_R12_E4_LACTONAS	Lactose intolerance, other/unspecified || id:finngen_R12_E4_LACTONAS	Gut microbiota abundance (k_Bacteria.p_Proteobacteria.c_Gammaproteobacteria.o_Enterobacteriales.f_Enterobacteriaceae)	Simple mode	5	-0.692212904843602	0.463435987496021	0.209565603646725	-1.6005474403358	0.216121630648599	0.500467356143925	0.201786021944804	1.24125334426882	0.994664649682968
ebi-a-GCST90027684	finngen_R12_E4_LACTONAS	Lactose intolerance, other/unspecified || id:finngen_R12_E4_LACTONAS	Gut microbiota abundance (k_Bacteria.p_Proteobacteria.c_Gammaproteobacteria.o_Enterobacteriales.f_Enterobacteriaceae)	Weighted median	5	-0.415442549107406	0.347281694293779	0.231591350450181	-1.09611466992321	0.265229571708401	0.660048112357362	0.334166913464316	1.30373024100436	0.993678497744465
ebi-a-GCST90027684	finngen_R12_E4_LACTONAS	Lactose intolerance, other/unspecified || id:finngen_R12_E4_LACTONAS	Gut microbiota abundance (k_Bacteria.p_Proteobacteria.c_Gammaproteobacteria.o_Enterobacteriales.f_Enterobacteriaceae)	Weighted mode	5	-0.548531001018205	0.441836773571574	0.282255522396165	-1.41453107721849	0.317469075182079	0.577797971886152	0.24303955351556	1.37364676443243	0.998383548063858
ebi-a-GCST90027686	finngen_R12_E4_LACTONAS	Lactose intolerance, other/unspecified || id:finngen_R12_E4_LACTONAS	Gut microbiota abundance (k_Bacteria.p_Verrucomicrobia.c_Verrucomicrobiae.o_Verrucomicrobiales.f_Verrucomicrobiaceae)	Inverse variance weighted	15	0.173029729654296	0.128958097203396	0.179676559191044	-0.0797281408643596	0.425787600172952	1.18890145018774	0.923367338114311	1.53079559988023	0.999193093860856
ebi-a-GCST90027686	finngen_R12_E4_LACTONAS	Lactose intolerance, other/unspecified || id:finngen_R12_E4_LACTONAS	Gut microbiota abundance (k_Bacteria.p_Verrucomicrobia.c_Verrucomicrobiae.o_Verrucomicrobiales.f_Verrucomicrobiaceae)	MR Egger	15	1.15279672519411	0.632412616060709	0.0913973455116212	-0.0867320022848839	2.3923254526731	3.16703787006471	0.916922795922369	10.9389022882066	0.99624636177216
ebi-a-GCST90027686	finngen_R12_E4_LACTONAS	Lactose intolerance, other/unspecified || id:finngen_R12_E4_LACTONAS	Gut microbiota abundance (k_Bacteria.p_Verrucomicrobia.c_Verrucomicrobiae.o_Verrucomicrobiales.f_Verrucomicrobiaceae)	Simple mode	15	0.179741828486178	0.316933043344987	0.579607190471258	-0.441446936469996	0.800930593442352	1.19690831559815	0.643105215157844	2.22761296624905	0.994664649682968
ebi-a-GCST90027686	finngen_R12_E4_LACTONAS	Lactose intolerance, other/unspecified || id:finngen_R12_E4_LACTONAS	Gut microbiota abundance (k_Bacteria.p_Verrucomicrobia.c_Verrucomicrobiae.o_Verrucomicrobiales.f_Verrucomicrobiaceae)	Weighted median	15	0.185427721416047	0.173579984307991	0.285405409573439	-0.154789047827616	0.52564449065971	1.20373319250018	0.856595859182695	1.69154868447436	0.993678497744465
ebi-a-GCST90027686	finngen_R12_E4_LACTONAS	Lactose intolerance, other/unspecified || id:finngen_R12_E4_LACTONAS	Gut microbiota abundance (k_Bacteria.p_Verrucomicrobia.c_Verrucomicrobiae.o_Verrucomicrobiales.f_Verrucomicrobiaceae)	Weighted mode	15	0.109725444642347	0.303725912506322	0.723295208099786	-0.485577343870043	0.705028233154737	1.11597163240303	0.615341830356111	2.02390382530559	0.998383548063858
ebi-a-GCST90027689	finngen_R12_E4_LACTONAS	Lactose intolerance, other/unspecified || id:finngen_R12_E4_LACTONAS	Gut microbiota abundance (k_Bacteria.p_Actinobacteria.c_Actinobacteria.o_Coriobacteriales.f_Coriobacteriaceae.g_Adlercreutzia)	Inverse variance weighted	7	-0.0921560962056675	0.21243160679371	0.664422519071112	-0.50852204552134	0.324209853110005	0.911962784503687	0.601383740111701	1.38293749040379	0.999193093860856
ebi-a-GCST90027689	finngen_R12_E4_LACTONAS	Lactose intolerance, other/unspecified || id:finngen_R12_E4_LACTONAS	Gut microbiota abundance (k_Bacteria.p_Actinobacteria.c_Actinobacteria.o_Coriobacteriales.f_Coriobacteriaceae.g_Adlercreutzia)	MR Egger	7	-0.726998009033121	0.828680045217265	0.420473234056699	-2.35121089765896	0.897214879592719	0.483357850169659	0.0952537498106934	2.45276235093063	0.99624636177216
ebi-a-GCST90027689	finngen_R12_E4_LACTONAS	Lactose intolerance, other/unspecified || id:finngen_R12_E4_LACTONAS	Gut microbiota abundance (k_Bacteria.p_Actinobacteria.c_Actinobacteria.o_Coriobacteriales.f_Coriobacteriaceae.g_Adlercreutzia)	Simple mode	7	-0.358630306166799	0.366796608494727	0.365964526816298	-1.07755165881646	0.360291046482866	0.69863258377306	0.340427990018683	1.4337466407584	0.994664649682968
ebi-a-GCST90027689	finngen_R12_E4_LACTONAS	Lactose intolerance, other/unspecified || id:finngen_R12_E4_LACTONAS	Gut microbiota abundance (k_Bacteria.p_Actinobacteria.c_Actinobacteria.o_Coriobacteriales.f_Coriobacteriaceae.g_Adlercreutzia)	Weighted median	7	-0.263714675296338	0.246026657817635	0.283767322391166	-0.745926924618903	0.218497574026226	0.768192692742737	0.474294460910165	1.24420599821238	0.993678497744465
ebi-a-GCST90027689	finngen_R12_E4_LACTONAS	Lactose intolerance, other/unspecified || id:finngen_R12_E4_LACTONAS	Gut microbiota abundance (k_Bacteria.p_Actinobacteria.c_Actinobacteria.o_Coriobacteriales.f_Coriobacteriaceae.g_Adlercreutzia)	Weighted mode	7	-0.358630306166799	0.335283655803432	0.325915754851563	-1.01578627154153	0.298525659207928	0.69863258377306	0.362117595108726	1.3478701220328	0.998383548063858
ebi-a-GCST90027690	finngen_R12_E4_LACTONAS	Lactose intolerance, other/unspecified || id:finngen_R12_E4_LACTONAS	Gut microbiota abundance (k_Bacteria.p_Actinobacteria.c_Actinobacteria.o_Coriobacteriales.f_Coriobacteriaceae.g_Collinsella)	Inverse variance weighted	7	0.0911123024049435	0.242655044897417	0.707302947488313	-0.384491585593993	0.56671619040388	1.09539201350875	0.680796675068729	1.76246992266467	0.999193093860856
ebi-a-GCST90027690	finngen_R12_E4_LACTONAS	Lactose intolerance, other/unspecified || id:finngen_R12_E4_LACTONAS	Gut microbiota abundance (k_Bacteria.p_Actinobacteria.c_Actinobacteria.o_Coriobacteriales.f_Coriobacteriaceae.g_Collinsella)	MR Egger	7	1.26666182106207	2.05002603585324	0.563710081812177	-2.75138920921027	5.28471285133442	3.54898561734362	0.0638391136918314	197.29752159331	0.99624636177216
ebi-a-GCST90027690	finngen_R12_E4_LACTONAS	Lactose intolerance, other/unspecified || id:finngen_R12_E4_LACTONAS	Gut microbiota abundance (k_Bacteria.p_Actinobacteria.c_Actinobacteria.o_Coriobacteriales.f_Coriobacteriaceae.g_Collinsella)	Simple mode	7	0.291538081356764	0.489573566351393	0.573273350136316	-0.668026108691965	1.25110227140549	1.33848460382966	0.51271963242819	3.49419238386579	0.994664649682968
ebi-a-GCST90027690	finngen_R12_E4_LACTONAS	Lactose intolerance, other/unspecified || id:finngen_R12_E4_LACTONAS	Gut microbiota abundance (k_Bacteria.p_Actinobacteria.c_Actinobacteria.o_Coriobacteriales.f_Coriobacteriaceae.g_Collinsella)	Weighted median	7	0.216722177146265	0.301269224760005	0.471916789479034	-0.373765503383345	0.807209857675876	1.24199899849505	0.688138259004084	2.24164474519291	0.993678497744465
ebi-a-GCST90027690	finngen_R12_E4_LACTONAS	Lactose intolerance, other/unspecified || id:finngen_R12_E4_LACTONAS	Gut microbiota abundance (k_Bacteria.p_Actinobacteria.c_Actinobacteria.o_Coriobacteriales.f_Coriobacteriaceae.g_Collinsella)	Weighted mode	7	0.265654968489751	0.490169663995261	0.607366696733629	-0.695077572940961	1.22638750992046	1.30428496163245	0.499035734814014	3.40889267534033	0.998383548063858
ebi-a-GCST90027691	finngen_R12_E4_LACTONAS	Lactose intolerance, other/unspecified || id:finngen_R12_E4_LACTONAS	Gut microbiota abundance (k_Bacteria.p_Actinobacteria.c_Actinobacteria.o_Coriobacteriales.f_Coriobacteriaceae.g_Eggerthella)	Inverse variance weighted	5	0.0707638264486261	0.134673923849376	0.599273431416818	-0.193197064296151	0.334724717193404	1.07332770431628	0.824319514187239	1.39755560923331	0.999193093860856
ebi-a-GCST90027691	finngen_R12_E4_LACTONAS	Lactose intolerance, other/unspecified || id:finngen_R12_E4_LACTONAS	Gut microbiota abundance (k_Bacteria.p_Actinobacteria.c_Actinobacteria.o_Coriobacteriales.f_Coriobacteriaceae.g_Eggerthella)	MR Egger	5	0.0821129100175745	0.539059721807361	0.888597620289474	-0.974444144724852	1.13866996476	1.08557837558343	0.377402076204949	3.12261241746426	0.99624636177216
ebi-a-GCST90027691	finngen_R12_E4_LACTONAS	Lactose intolerance, other/unspecified || id:finngen_R12_E4_LACTONAS	Gut microbiota abundance (k_Bacteria.p_Actinobacteria.c_Actinobacteria.o_Coriobacteriales.f_Coriobacteriaceae.g_Eggerthella)	Simple mode	5	0.120860462968786	0.226989847875816	0.622618033891678	-0.324039638867815	0.565760564805386	1.1284674383847	0.72322157412728	1.76078646579535	0.994664649682968
ebi-a-GCST90027691	finngen_R12_E4_LACTONAS	Lactose intolerance, other/unspecified || id:finngen_R12_E4_LACTONAS	Gut microbiota abundance (k_Bacteria.p_Actinobacteria.c_Actinobacteria.o_Coriobacteriales.f_Coriobacteriaceae.g_Eggerthella)	Weighted median	5	0.12522370934953	0.171033581325024	0.46407176325176	-0.210002110047517	0.460449528746576	1.133401977327	0.810582535600716	1.58478623186317	0.993678497744465
ebi-a-GCST90027691	finngen_R12_E4_LACTONAS	Lactose intolerance, other/unspecified || id:finngen_R12_E4_LACTONAS	Gut microbiota abundance (k_Bacteria.p_Actinobacteria.c_Actinobacteria.o_Coriobacteriales.f_Coriobacteriaceae.g_Eggerthella)	Weighted mode	5	0.116235069394429	0.222023696580662	0.628273075723333	-0.318931375903669	0.551401514692527	1.12325988512233	0.726925432195619	1.73568390049876	0.998383548063858
ebi-a-GCST90027692	finngen_R12_E4_LACTONAS	Lactose intolerance, other/unspecified || id:finngen_R12_E4_LACTONAS	Gut microbiota abundance (k_Bacteria.p_Actinobacteria.c_Actinobacteria.o_Coriobacteriales.f_Coriobacteriaceae.g_Gordonibacter)	Inverse variance weighted	4	0.0103459269083411	0.101664739154051	0.918943092339368	-0.188916961833599	0.209608815650282	1.01039963105675	0.827855247422433	1.2331955587867	0.999193093860856
ebi-a-GCST90027692	finngen_R12_E4_LACTONAS	Lactose intolerance, other/unspecified || id:finngen_R12_E4_LACTONAS	Gut microbiota abundance (k_Bacteria.p_Actinobacteria.c_Actinobacteria.o_Coriobacteriales.f_Coriobacteriaceae.g_Gordonibacter)	MR Egger	4	0.2695865522764	0.63736686148269	0.713457000897601	-0.979652496229672	1.51882560078247	1.30942296085969	0.375441543536994	4.56685872925408	0.99624636177216
ebi-a-GCST90027692	finngen_R12_E4_LACTONAS	Lactose intolerance, other/unspecified || id:finngen_R12_E4_LACTONAS	Gut microbiota abundance (k_Bacteria.p_Actinobacteria.c_Actinobacteria.o_Coriobacteriales.f_Coriobacteriaceae.g_Gordonibacter)	Simple mode	4	0.120984058937499	0.182141104108829	0.55403292502075	-0.236012505115806	0.477980622990804	1.12860692103048	0.789770797695765	1.61281423156464	0.994664649682968
ebi-a-GCST90027692	finngen_R12_E4_LACTONAS	Lactose intolerance, other/unspecified || id:finngen_R12_E4_LACTONAS	Gut microbiota abundance (k_Bacteria.p_Actinobacteria.c_Actinobacteria.o_Coriobacteriales.f_Coriobacteriaceae.g_Gordonibacter)	Weighted median	4	0.0395709013747742	0.131699981263396	0.763824420964599	-0.218561061901482	0.29770286465103	1.04036425952633	0.803674404059069	1.34676155795577	0.993678497744465
ebi-a-GCST90027692	finngen_R12_E4_LACTONAS	Lactose intolerance, other/unspecified || id:finngen_R12_E4_LACTONAS	Gut microbiota abundance (k_Bacteria.p_Actinobacteria.c_Actinobacteria.o_Coriobacteriales.f_Coriobacteriaceae.g_Gordonibacter)	Weighted mode	4	0.101107952071844	0.180518154018088	0.614514737018216	-0.252707629803609	0.454923533947297	1.10639607306525	0.776694931080438	1.57605286388489	0.998383548063858
ebi-a-GCST90027699	finngen_R12_E4_LACTONAS	Lactose intolerance, other/unspecified || id:finngen_R12_E4_LACTONAS	Gut microbiota abundance (k_Bacteria.p_Bacteroidetes.c_Bacteroidia.o_Bacteroidales.f_Prevotellaceae.g_Paraprevotella)	Inverse variance weighted	10	-0.372616335188223	0.135705996667826	0.00603705873067516	-0.638600088657161	-0.106632581719284	0.688929500152684	0.528031103610776	0.898855868404456	0.985279934740491
ebi-a-GCST90027699	finngen_R12_E4_LACTONAS	Lactose intolerance, other/unspecified || id:finngen_R12_E4_LACTONAS	Gut microbiota abundance (k_Bacteria.p_Bacteroidetes.c_Bacteroidia.o_Bacteroidales.f_Prevotellaceae.g_Paraprevotella)	MR Egger	10	-0.535379042703018	0.56901727049576	0.374302630825117	-1.65065289287471	0.579894807468671	0.585447338541208	0.191924561527392	1.78585056272782	0.99624636177216
ebi-a-GCST90027699	finngen_R12_E4_LACTONAS	Lactose intolerance, other/unspecified || id:finngen_R12_E4_LACTONAS	Gut microbiota abundance (k_Bacteria.p_Bacteroidetes.c_Bacteroidia.o_Bacteroidales.f_Prevotellaceae.g_Paraprevotella)	Simple mode	10	-0.148676578249225	0.314798856066421	0.647961181621343	-0.765682336139411	0.468329179640961	0.861847810156137	0.465016525117374	1.59732312240612	0.994664649682968
ebi-a-GCST90027699	finngen_R12_E4_LACTONAS	Lactose intolerance, other/unspecified || id:finngen_R12_E4_LACTONAS	Gut microbiota abundance (k_Bacteria.p_Bacteroidetes.c_Bacteroidia.o_Bacteroidales.f_Prevotellaceae.g_Paraprevotella)	Weighted median	10	-0.243508861904825	0.181227097735881	0.179056108836635	-0.598713973467151	0.111696249657501	0.783872529397742	0.549517876444159	1.1181731635747	0.993678497744465
ebi-a-GCST90027699	finngen_R12_E4_LACTONAS	Lactose intolerance, other/unspecified || id:finngen_R12_E4_LACTONAS	Gut microbiota abundance (k_Bacteria.p_Bacteroidetes.c_Bacteroidia.o_Bacteroidales.f_Prevotellaceae.g_Paraprevotella)	Weighted mode	10	-0.135910337017348	0.275507679164154	0.633607550395062	-0.675905388179089	0.404084714144394	0.872920897671227	0.508695645024883	1.49793083751261	0.998383548063858
ebi-a-GCST90027702	finngen_R12_E4_LACTONAS	Lactose intolerance, other/unspecified || id:finngen_R12_E4_LACTONAS	Gut microbiota abundance (k_Bacteria.p_Firmicutes.c_Bacilli.o_Lactobacillales.f_Lactobacillaceae.g_Lactobacillus)	Inverse variance weighted	11	0.0194941485907139	0.0841646671106076	0.816833832997459	-0.145468598946077	0.184456896127505	1.01968540024658	0.864617039533972	1.20256514495303	0.999193093860856
ebi-a-GCST90027702	finngen_R12_E4_LACTONAS	Lactose intolerance, other/unspecified || id:finngen_R12_E4_LACTONAS	Gut microbiota abundance (k_Bacteria.p_Firmicutes.c_Bacilli.o_Lactobacillales.f_Lactobacillaceae.g_Lactobacillus)	MR Egger	11	0.352172910266722	0.348910292079813	0.339171270448493	-0.331691262209712	1.03603708274316	1.42215440755798	0.717708872503676	2.8180272481252	0.99624636177216
ebi-a-GCST90027702	finngen_R12_E4_LACTONAS	Lactose intolerance, other/unspecified || id:finngen_R12_E4_LACTONAS	Gut microbiota abundance (k_Bacteria.p_Firmicutes.c_Bacilli.o_Lactobacillales.f_Lactobacillaceae.g_Lactobacillus)	Simple mode	11	0.210277853621154	0.213964046636458	0.348898970184863	-0.209091677786303	0.629647385028611	1.23402088949905	0.8113208521341	1.87694862237847	0.994664649682968
ebi-a-GCST90027702	finngen_R12_E4_LACTONAS	Lactose intolerance, other/unspecified || id:finngen_R12_E4_LACTONAS	Gut microbiota abundance (k_Bacteria.p_Firmicutes.c_Bacilli.o_Lactobacillales.f_Lactobacillaceae.g_Lactobacillus)	Weighted median	11	0.0823477247557835	0.113223791554332	0.46704186731221	-0.139570906690707	0.304266356202274	1.08583331531613	0.869731351246026	1.35563008848799	0.993678497744465
ebi-a-GCST90027702	finngen_R12_E4_LACTONAS	Lactose intolerance, other/unspecified || id:finngen_R12_E4_LACTONAS	Gut microbiota abundance (k_Bacteria.p_Firmicutes.c_Bacilli.o_Lactobacillales.f_Lactobacillaceae.g_Lactobacillus)	Weighted mode	11	0.210277853621154	0.212668170551473	0.346100631833073	-0.206551760659733	0.62710746790204	1.23402088949905	0.813384159066657	1.87218737757005	0.998383548063858
ebi-a-GCST90027706	finngen_R12_E4_LACTONAS	Lactose intolerance, other/unspecified || id:finngen_R12_E4_LACTONAS	Gut microbiota abundance (k_Bacteria.p_Firmicutes.c_Clostridia.o_Clostridiales.f_Clostridiales_noname.g_Pseudoflavonifractor)	Inverse variance weighted	8	-0.111714486719668	0.142418625744031	0.432800015315629	-0.39085499317797	0.167426019738633	0.894299555452822	0.67647824288766	1.18225782320678	0.999193093860856
ebi-a-GCST90027706	finngen_R12_E4_LACTONAS	Lactose intolerance, other/unspecified || id:finngen_R12_E4_LACTONAS	Gut microbiota abundance (k_Bacteria.p_Firmicutes.c_Clostridia.o_Clostridiales.f_Clostridiales_noname.g_Pseudoflavonifractor)	MR Egger	8	-0.631617362946013	0.639345950914214	0.361345137080964	-1.88473542673787	0.621500700845847	0.531731102980768	0.15186923465338	1.86171983102735	0.99624636177216
ebi-a-GCST90027706	finngen_R12_E4_LACTONAS	Lactose intolerance, other/unspecified || id:finngen_R12_E4_LACTONAS	Gut microbiota abundance (k_Bacteria.p_Firmicutes.c_Clostridia.o_Clostridiales.f_Clostridiales_noname.g_Pseudoflavonifractor)	Simple mode	8	-0.141603653640979	0.239197214927468	0.572469770021059	-0.610430194898816	0.327222887616857	0.867965203168436	0.543117172573482	1.38711061250654	0.994664649682968
ebi-a-GCST90027706	finngen_R12_E4_LACTONAS	Lactose intolerance, other/unspecified || id:finngen_R12_E4_LACTONAS	Gut microbiota abundance (k_Bacteria.p_Firmicutes.c_Clostridia.o_Clostridiales.f_Clostridiales_noname.g_Pseudoflavonifractor)	Weighted median	8	-0.188437145932268	0.181184189757642	0.298325570597318	-0.543558157857247	0.166683865992711	0.828252560845174	0.580678426668057	1.1813807316433	0.993678497744465
ebi-a-GCST90027706	finngen_R12_E4_LACTONAS	Lactose intolerance, other/unspecified || id:finngen_R12_E4_LACTONAS	Gut microbiota abundance (k_Bacteria.p_Firmicutes.c_Clostridia.o_Clostridiales.f_Clostridiales_noname.g_Pseudoflavonifractor)	Weighted mode	8	-0.152532880150187	0.256804712551093	0.571223526659514	-0.655870116750329	0.350804356449955	0.858530664875108	0.51899028392616	1.42020944391276	0.998383548063858
ebi-a-GCST90027707	finngen_R12_E4_LACTONAS	Lactose intolerance, other/unspecified || id:finngen_R12_E4_LACTONAS	Gut microbiota abundance (k_Bacteria.p_Firmicutes.c_Clostridia.o_Clostridiales.f_Eubacteriaceae.g_Eubacterium)	Inverse variance weighted	6	-0.383868889924205	0.297085894313302	0.19631761384772	-0.966157242778276	0.198419462929866	0.681220736227121	0.380542564692832	1.21947381061145	0.999193093860856
ebi-a-GCST90027707	finngen_R12_E4_LACTONAS	Lactose intolerance, other/unspecified || id:finngen_R12_E4_LACTONAS	Gut microbiota abundance (k_Bacteria.p_Firmicutes.c_Clostridia.o_Clostridiales.f_Eubacteriaceae.g_Eubacterium)	MR Egger	6	-2.49711189731258	1.0238656167322	0.0712924840005555	-4.50388850610769	-0.49033528851747	0.0823224111999465	0.0110658830152765	0.612421022020335	0.99624636177216
ebi-a-GCST90027707	finngen_R12_E4_LACTONAS	Lactose intolerance, other/unspecified || id:finngen_R12_E4_LACTONAS	Gut microbiota abundance (k_Bacteria.p_Firmicutes.c_Clostridia.o_Clostridiales.f_Eubacteriaceae.g_Eubacterium)	Simple mode	6	-0.421668470110669	0.526756456072003	0.4597497080735	-1.4541111240118	0.610774183790456	0.655951470867477	0.233607920112462	1.84185678262136	0.994664649682968
ebi-a-GCST90027707	finngen_R12_E4_LACTONAS	Lactose intolerance, other/unspecified || id:finngen_R12_E4_LACTONAS	Gut microbiota abundance (k_Bacteria.p_Firmicutes.c_Clostridia.o_Clostridiales.f_Eubacteriaceae.g_Eubacterium)	Weighted median	6	-0.401449263541043	0.339652487194842	0.237229038356153	-1.06716813844293	0.264269611360848	0.669349279250458	0.343981246720227	1.30247931218619	0.993678497744465
ebi-a-GCST90027707	finngen_R12_E4_LACTONAS	Lactose intolerance, other/unspecified || id:finngen_R12_E4_LACTONAS	Gut microbiota abundance (k_Bacteria.p_Firmicutes.c_Clostridia.o_Clostridiales.f_Eubacteriaceae.g_Eubacterium)	Weighted mode	6	-0.429560299346588	0.535506691515164	0.458874251325952	-1.47915341471631	0.620032816023132	0.650795186890164	0.227830484698559	1.85898904547291	0.998383548063858
ebi-a-GCST90027709	finngen_R12_E4_LACTONAS	Lactose intolerance, other/unspecified || id:finngen_R12_E4_LACTONAS	Gut microbiota abundance (k_Bacteria.p_Firmicutes.c_Clostridia.o_Clostridiales.f_Lachnospiraceae.g_Butyrivibrio)	Inverse variance weighted	10	-0.0425237241135229	0.0793182765021431	0.591879018955538	-0.197987546057723	0.112940097830678	0.958367728826449	0.820380070040248	1.11956486657569	0.999193093860856
ebi-a-GCST90027709	finngen_R12_E4_LACTONAS	Lactose intolerance, other/unspecified || id:finngen_R12_E4_LACTONAS	Gut microbiota abundance (k_Bacteria.p_Firmicutes.c_Clostridia.o_Clostridiales.f_Lachnospiraceae.g_Butyrivibrio)	MR Egger	10	-0.076876347476914	0.294731471707494	0.8008082876211	-0.654550032023602	0.500797337069774	0.926004349301689	0.519675847474718	1.65003638151061	0.99624636177216
ebi-a-GCST90027709	finngen_R12_E4_LACTONAS	Lactose intolerance, other/unspecified || id:finngen_R12_E4_LACTONAS	Gut microbiota abundance (k_Bacteria.p_Firmicutes.c_Clostridia.o_Clostridiales.f_Lachnospiraceae.g_Butyrivibrio)	Simple mode	10	-0.057380753852067	0.167194131958877	0.739329724532504	-0.385081252491467	0.270319744787333	0.944234479997835	0.680395350141172	1.31038337200834	0.994664649682968
ebi-a-GCST90027709	finngen_R12_E4_LACTONAS	Lactose intolerance, other/unspecified || id:finngen_R12_E4_LACTONAS	Gut microbiota abundance (k_Bacteria.p_Firmicutes.c_Clostridia.o_Clostridiales.f_Lachnospiraceae.g_Butyrivibrio)	Weighted median	10	-0.045286733664823	0.109196613934825	0.67834210281798	-0.259312096977081	0.168738629647435	0.955723404467054	0.771582176996987	1.18381068546852	0.993678497744465
ebi-a-GCST90027709	finngen_R12_E4_LACTONAS	Lactose intolerance, other/unspecified || id:finngen_R12_E4_LACTONAS	Gut microbiota abundance (k_Bacteria.p_Firmicutes.c_Clostridia.o_Clostridiales.f_Lachnospiraceae.g_Butyrivibrio)	Weighted mode	10	-0.057380753852067	0.157180449862972	0.723495954319022	-0.365454435583491	0.250692927879357	0.944234479997835	0.693881254886888	1.28491546202977	0.998383548063858
ebi-a-GCST90027711	finngen_R12_E4_LACTONAS	Lactose intolerance, other/unspecified || id:finngen_R12_E4_LACTONAS	Gut microbiota abundance (k_Bacteria.p_Firmicutes.c_Clostridia.o_Clostridiales.f_Lachnospiraceae.g_Dorea)	Inverse variance weighted	6	0.01668292979861	0.284608440934127	0.953257066887457	-0.541149614432279	0.574515474029499	1.01682286697624	0.582078701509085	1.77626966959148	0.999193093860856
ebi-a-GCST90027711	finngen_R12_E4_LACTONAS	Lactose intolerance, other/unspecified || id:finngen_R12_E4_LACTONAS	Gut microbiota abundance (k_Bacteria.p_Firmicutes.c_Clostridia.o_Clostridiales.f_Lachnospiraceae.g_Dorea)	MR Egger	6	1.54397057348182	2.36697791993671	0.549796364406226	-3.09530614959413	6.18324729655776	4.68314818782673	0.045261153655108	484.56292378817	0.99624636177216
ebi-a-GCST90027711	finngen_R12_E4_LACTONAS	Lactose intolerance, other/unspecified || id:finngen_R12_E4_LACTONAS	Gut microbiota abundance (k_Bacteria.p_Firmicutes.c_Clostridia.o_Clostridiales.f_Lachnospiraceae.g_Dorea)	Simple mode	6	0.163705858888645	0.511279703513181	0.761773300137971	-0.838402359997189	1.16581407777448	1.17786780478863	0.432400792685009	3.20853381637586	0.994664649682968
ebi-a-GCST90027711	finngen_R12_E4_LACTONAS	Lactose intolerance, other/unspecified || id:finngen_R12_E4_LACTONAS	Gut microbiota abundance (k_Bacteria.p_Firmicutes.c_Clostridia.o_Clostridiales.f_Lachnospiraceae.g_Dorea)	Weighted median	6	0.0609436066968365	0.305134117747962	0.841693878996273	-0.53711926408917	0.659006477482843	1.06283897549658	0.584429416523932	1.93287102923979	0.993678497744465
ebi-a-GCST90027711	finngen_R12_E4_LACTONAS	Lactose intolerance, other/unspecified || id:finngen_R12_E4_LACTONAS	Gut microbiota abundance (k_Bacteria.p_Firmicutes.c_Clostridia.o_Clostridiales.f_Lachnospiraceae.g_Dorea)	Weighted mode	6	0.110010513507405	0.49354707477583	0.8324348121622	-0.857341753053221	1.07736278006803	1.11628980651832	0.424288448046925	2.93692401448296	0.998383548063858
ebi-a-GCST90027717	finngen_R12_E4_LACTONAS	Lactose intolerance, other/unspecified || id:finngen_R12_E4_LACTONAS	Gut microbiota abundance (k_Bacteria.p_Firmicutes.c_Clostridia.o_Clostridiales.f_Ruminococcaceae.g_Ruminococcaceae_noname)	Inverse variance weighted	10	-0.0111680623391451	0.114267238254762	0.922141653741624	-0.235131849318478	0.212795724640188	0.988894068958559	0.790466620272439	1.23713190986404	0.999193093860856
ebi-a-GCST90027717	finngen_R12_E4_LACTONAS	Lactose intolerance, other/unspecified || id:finngen_R12_E4_LACTONAS	Gut microbiota abundance (k_Bacteria.p_Firmicutes.c_Clostridia.o_Clostridiales.f_Ruminococcaceae.g_Ruminococcaceae_noname)	MR Egger	10	-0.47288470692223	0.600092452899018	0.453399343717579	-1.64906591460431	0.703296500759846	0.62320191790305	0.192229383444998	2.02040199847578	0.99624636177216
ebi-a-GCST90027717	finngen_R12_E4_LACTONAS	Lactose intolerance, other/unspecified || id:finngen_R12_E4_LACTONAS	Gut microbiota abundance (k_Bacteria.p_Firmicutes.c_Clostridia.o_Clostridiales.f_Ruminococcaceae.g_Ruminococcaceae_noname)	Simple mode	10	-0.138127359712793	0.238252978036476	0.576305784752813	-0.605103196664287	0.328848477238701	0.87098775593113	0.546018076488052	1.38936731886485	0.994664649682968
ebi-a-GCST90027717	finngen_R12_E4_LACTONAS	Lactose intolerance, other/unspecified || id:finngen_R12_E4_LACTONAS	Gut microbiota abundance (k_Bacteria.p_Firmicutes.c_Clostridia.o_Clostridiales.f_Ruminococcaceae.g_Ruminococcaceae_noname)	Weighted median	10	-0.0798185570397366	0.124805343213035	0.522468846083294	-0.324437029737285	0.164799915657811	0.92328385454532	0.722934229574951	1.17915716422124	0.993678497744465
ebi-a-GCST90027717	finngen_R12_E4_LACTONAS	Lactose intolerance, other/unspecified || id:finngen_R12_E4_LACTONAS	Gut microbiota abundance (k_Bacteria.p_Firmicutes.c_Clostridia.o_Clostridiales.f_Ruminococcaceae.g_Ruminococcaceae_noname)	Weighted mode	10	-0.106543220802929	0.225245073537133	0.647467227173386	-0.54802356493571	0.334937123329851	0.898936194577484	0.578091241827062	1.39785249014928	0.998383548063858
ebi-a-GCST90027718	finngen_R12_E4_LACTONAS	Lactose intolerance, other/unspecified || id:finngen_R12_E4_LACTONAS	Gut microbiota abundance (k_Bacteria.p_Firmicutes.c_Clostridia.o_Clostridiales.f_Ruminococcaceae.g_Ruminococcus)	Inverse variance weighted	10	-0.160335825428542	0.183384683085414	0.381947189239745	-0.519769804275953	0.19909815341887	0.851857665459566	0.594657419811247	1.22030173680933	0.999193093860856
ebi-a-GCST90027718	finngen_R12_E4_LACTONAS	Lactose intolerance, other/unspecified || id:finngen_R12_E4_LACTONAS	Gut microbiota abundance (k_Bacteria.p_Firmicutes.c_Clostridia.o_Clostridiales.f_Ruminococcaceae.g_Ruminococcus)	MR Egger	10	-1.50668912035639	1.01475712292311	0.175901569764874	-3.49561308128568	0.482234840572899	0.221642596445047	0.0303301478893182	1.61969010959565	0.99624636177216
ebi-a-GCST90027718	finngen_R12_E4_LACTONAS	Lactose intolerance, other/unspecified || id:finngen_R12_E4_LACTONAS	Gut microbiota abundance (k_Bacteria.p_Firmicutes.c_Clostridia.o_Clostridiales.f_Ruminococcaceae.g_Ruminococcus)	Simple mode	10	-0.163993895393989	0.393348169152712	0.686506828133261	-0.934956306933303	0.606968516145326	0.84874720313167	0.39260301918667	1.8348606088567	0.994664649682968
ebi-a-GCST90027718	finngen_R12_E4_LACTONAS	Lactose intolerance, other/unspecified || id:finngen_R12_E4_LACTONAS	Gut microbiota abundance (k_Bacteria.p_Firmicutes.c_Clostridia.o_Clostridiales.f_Ruminococcaceae.g_Ruminococcus)	Weighted median	10	-0.285467493706884	0.2223506900543	0.199190415211909	-0.721274846213312	0.150339858799544	0.751662774551693	0.486132117064491	1.16222916942514	0.993678497744465
ebi-a-GCST90027718	finngen_R12_E4_LACTONAS	Lactose intolerance, other/unspecified || id:finngen_R12_E4_LACTONAS	Gut microbiota abundance (k_Bacteria.p_Firmicutes.c_Clostridia.o_Clostridiales.f_Ruminococcaceae.g_Ruminococcus)	Weighted mode	10	-0.291094856242266	0.356113033627758	0.434791909356288	-0.989076402152672	0.40688668966814	0.747444774852697	0.371920036986381	1.50213388872903	0.998383548063858
ebi-a-GCST90027719	finngen_R12_E4_LACTONAS	Lactose intolerance, other/unspecified || id:finngen_R12_E4_LACTONAS	Gut microbiota abundance (k_Bacteria.p_Firmicutes.c_Clostridia.o_Clostridiales.f_Ruminococcaceae.g_Subdoligranulum)	Inverse variance weighted	14	0.351455962862821	0.158041479224666	0.0261604888552722	0.0416946635824755	0.661217262143167	1.42113516306354	1.04257609369652	1.93714891786452	0.999193093860856
ebi-a-GCST90027719	finngen_R12_E4_LACTONAS	Lactose intolerance, other/unspecified || id:finngen_R12_E4_LACTONAS	Gut microbiota abundance (k_Bacteria.p_Firmicutes.c_Clostridia.o_Clostridiales.f_Ruminococcaceae.g_Subdoligranulum)	MR Egger	14	0.017654784421199	0.808711920369936	0.982941774492271	-1.56742057950388	1.60273014834627	1.01781155133078	0.208582511064931	4.96657341372155	0.997677754517834
ebi-a-GCST90027719	finngen_R12_E4_LACTONAS	Lactose intolerance, other/unspecified || id:finngen_R12_E4_LACTONAS	Gut microbiota abundance (k_Bacteria.p_Firmicutes.c_Clostridia.o_Clostridiales.f_Ruminococcaceae.g_Subdoligranulum)	Simple mode	14	0.270250531519589	0.393426927071835	0.504206633838419	-0.500866245541207	1.04136730858039	1.31029267923177	0.606005482732001	2.83308807291376	0.994664649682968
ebi-a-GCST90027719	finngen_R12_E4_LACTONAS	Lactose intolerance, other/unspecified || id:finngen_R12_E4_LACTONAS	Gut microbiota abundance (k_Bacteria.p_Firmicutes.c_Clostridia.o_Clostridiales.f_Ruminococcaceae.g_Subdoligranulum)	Weighted median	14	0.27428183633338	0.218927983760625	0.210263773018312	-0.154817011837445	0.703380684504206	1.31558552979599	0.856571905662589	2.02057209064052	0.993678497744465
ebi-a-GCST90027719	finngen_R12_E4_LACTONAS	Lactose intolerance, other/unspecified || id:finngen_R12_E4_LACTONAS	Gut microbiota abundance (k_Bacteria.p_Firmicutes.c_Clostridia.o_Clostridiales.f_Ruminococcaceae.g_Subdoligranulum)	Weighted mode	14	0.300636328055526	0.353960516858605	0.411055351453791	-0.393126284987339	0.994398941098391	1.35071803395219	0.674943506971709	2.70309913111018	0.998383548063858
ebi-a-GCST90027720	finngen_R12_E4_LACTONAS	Lactose intolerance, other/unspecified || id:finngen_R12_E4_LACTONAS	Gut microbiota abundance (k_Bacteria.p_Firmicutes.c_Erysipelotrichia.o_Erysipelotrichales.f_Erysipelotrichaceae.g_Erysipelotrichaceae_noname)	Inverse variance weighted	13	-0.0549081273345481	0.0989373745014479	0.578909285965316	-0.248825381357386	0.13900912668829	0.946572108061404	0.779716114467502	1.14913458774893	0.999193093860856
ebi-a-GCST90027720	finngen_R12_E4_LACTONAS	Lactose intolerance, other/unspecified || id:finngen_R12_E4_LACTONAS	Gut microbiota abundance (k_Bacteria.p_Firmicutes.c_Erysipelotrichia.o_Erysipelotrichales.f_Erysipelotrichaceae.g_Erysipelotrichaceae_noname)	MR Egger	13	-0.287730594195415	0.487181871431738	0.566723337375518	-1.24260706220162	0.66714587381079	0.749963609575145	0.28863075786811	1.94866763279605	0.99624636177216
ebi-a-GCST90027720	finngen_R12_E4_LACTONAS	Lactose intolerance, other/unspecified || id:finngen_R12_E4_LACTONAS	Gut microbiota abundance (k_Bacteria.p_Firmicutes.c_Erysipelotrichia.o_Erysipelotrichales.f_Erysipelotrichaceae.g_Erysipelotrichaceae_noname)	Simple mode	13	-0.174659430841609	0.224796671316911	0.45222332528517	-0.615260906622755	0.265942044939536	0.839742962629001	0.540499856918923	1.30465944487884	0.994664649682968
ebi-a-GCST90027720	finngen_R12_E4_LACTONAS	Lactose intolerance, other/unspecified || id:finngen_R12_E4_LACTONAS	Gut microbiota abundance (k_Bacteria.p_Firmicutes.c_Erysipelotrichia.o_Erysipelotrichales.f_Erysipelotrichaceae.g_Erysipelotrichaceae_noname)	Weighted median	13	-0.134109611509278	0.131895529441009	0.309254941558857	-0.392624849213657	0.1244056261951	0.874494204720122	0.675282032658671	1.13247513942908	0.993678497744465
ebi-a-GCST90027720	finngen_R12_E4_LACTONAS	Lactose intolerance, other/unspecified || id:finngen_R12_E4_LACTONAS	Gut microbiota abundance (k_Bacteria.p_Firmicutes.c_Erysipelotrichia.o_Erysipelotrichales.f_Erysipelotrichaceae.g_Erysipelotrichaceae_noname)	Weighted mode	13	-0.168334402620976	0.198663665024709	0.413389986506757	-0.557715186069406	0.221046380827454	0.845071193407314	0.572515662374023	1.24738128379851	0.998383548063858
ebi-a-GCST90027721	finngen_R12_E4_LACTONAS	Lactose intolerance, other/unspecified || id:finngen_R12_E4_LACTONAS	Gut microbiota abundance (k_Bacteria.p_Firmicutes.c_Erysipelotrichia.o_Erysipelotrichales.f_Erysipelotrichaceae.g_Holdemania)	Wald ratio	1	-0.0680021371044873	0.399296206639535	0.864770285904749	-0.850622702117976	0.714618427909002	0.934258476967097	0.427148862614914	2.04340682646688	0.864770285904749
ebi-a-GCST90027724	finngen_R12_E4_LACTONAS	Lactose intolerance, other/unspecified || id:finngen_R12_E4_LACTONAS	Gut microbiota abundance (k_Bacteria.p_Firmicutes.c_Negativicutes.o_Selenomonadales.f_Veillonellaceae.g_Veillonella)	Inverse variance weighted	7	0.202836659890415	0.117132679440434	0.0833300340489873	-0.0267433918128343	0.432416711593665	1.22487238111786	0.973611046037553	1.5409771244188	0.999193093860856
ebi-a-GCST90027724	finngen_R12_E4_LACTONAS	Lactose intolerance, other/unspecified || id:finngen_R12_E4_LACTONAS	Gut microbiota abundance (k_Bacteria.p_Firmicutes.c_Negativicutes.o_Selenomonadales.f_Veillonellaceae.g_Veillonella)	MR Egger	7	0.177066205409714	0.480131546900016	0.727387175977016	-0.763991626514318	1.11812403733375	1.1937101205787	0.465803398031582	3.05911004083186	0.99624636177216
ebi-a-GCST90027724	finngen_R12_E4_LACTONAS	Lactose intolerance, other/unspecified || id:finngen_R12_E4_LACTONAS	Gut microbiota abundance (k_Bacteria.p_Firmicutes.c_Negativicutes.o_Selenomonadales.f_Veillonellaceae.g_Veillonella)	Simple mode	7	0.345417805542127	0.21257533002819	0.155305220307217	-0.0712298413131262	0.762065452397381	1.41257998013821	0.931247828304476	2.14269729242779	0.994664649682968
ebi-a-GCST90027724	finngen_R12_E4_LACTONAS	Lactose intolerance, other/unspecified || id:finngen_R12_E4_LACTONAS	Gut microbiota abundance (k_Bacteria.p_Firmicutes.c_Negativicutes.o_Selenomonadales.f_Veillonellaceae.g_Veillonella)	Weighted median	7	0.297051152123168	0.148355196800587	0.0452528081606421	0.00627496639401809	0.587827337852318	1.34588414251878	1.00629469524	1.80007321279924	0.993678497744465
ebi-a-GCST90027724	finngen_R12_E4_LACTONAS	Lactose intolerance, other/unspecified || id:finngen_R12_E4_LACTONAS	Gut microbiota abundance (k_Bacteria.p_Firmicutes.c_Negativicutes.o_Selenomonadales.f_Veillonellaceae.g_Veillonella)	Weighted mode	7	0.344483268658593	0.219267403592316	0.167224086893557	-0.0852808423823455	0.774247379699531	1.41126048869857	0.918254363442556	2.16895911008248	0.998383548063858
ebi-a-GCST90027725	finngen_R12_E4_LACTONAS	Lactose intolerance, other/unspecified || id:finngen_R12_E4_LACTONAS	Gut microbiota abundance (k_Bacteria.p_Proteobacteria.c_Betaproteobacteria.o_Burkholderiales.f_Burkholderiales_noname.g_Burkholderiales_noname)	Inverse variance weighted	13	-0.10422493181174	0.103783630273414	0.315257100639605	-0.30764084714763	0.0991909835241509	0.901022605979001	0.735179312346104	1.1042771781682	0.999193093860856
ebi-a-GCST90027725	finngen_R12_E4_LACTONAS	Lactose intolerance, other/unspecified || id:finngen_R12_E4_LACTONAS	Gut microbiota abundance (k_Bacteria.p_Proteobacteria.c_Betaproteobacteria.o_Burkholderiales.f_Burkholderiales_noname.g_Burkholderiales_noname)	MR Egger	13	-0.950562430539855	0.571465505227039	0.124435192573958	-2.07063482078485	0.169509959705142	0.386523569648959	0.126105701768953	1.18472414647753	0.99624636177216
ebi-a-GCST90027725	finngen_R12_E4_LACTONAS	Lactose intolerance, other/unspecified || id:finngen_R12_E4_LACTONAS	Gut microbiota abundance (k_Bacteria.p_Proteobacteria.c_Betaproteobacteria.o_Burkholderiales.f_Burkholderiales_noname.g_Burkholderiales_noname)	Simple mode	13	-0.21929940415516	0.232905656476562	0.364977151670093	-0.675794490849221	0.237195682538901	0.803081236295711	0.508752061141772	1.26768915813891	0.994664649682968
ebi-a-GCST90027725	finngen_R12_E4_LACTONAS	Lactose intolerance, other/unspecified || id:finngen_R12_E4_LACTONAS	Gut microbiota abundance (k_Bacteria.p_Proteobacteria.c_Betaproteobacteria.o_Burkholderiales.f_Burkholderiales_noname.g_Burkholderiales_noname)	Weighted median	13	-0.155800072990512	0.139425462098422	0.26380475491109	-0.429073978703419	0.117473832722396	0.855730256861226	0.651111758995559	1.12465220047235	0.993678497744465
ebi-a-GCST90027725	finngen_R12_E4_LACTONAS	Lactose intolerance, other/unspecified || id:finngen_R12_E4_LACTONAS	Gut microbiota abundance (k_Bacteria.p_Proteobacteria.c_Betaproteobacteria.o_Burkholderiales.f_Burkholderiales_noname.g_Burkholderiales_noname)	Weighted mode	13	-0.214319121400079	0.188813159392891	0.278503488942867	-0.584392913810146	0.155754671009987	0.80709078398089	0.557444175769642	1.16853949130876	0.998383548063858
ebi-a-GCST90027726	finngen_R12_E4_LACTONAS	Lactose intolerance, other/unspecified || id:finngen_R12_E4_LACTONAS	Gut microbiota abundance (k_Bacteria.p_Proteobacteria.c_Betaproteobacteria.o_Burkholderiales.f_Oxalobacteraceae.g_Oxalobacter)	Inverse variance weighted	11	0.213504774501965	0.118031610078153	0.0704699698486409	-0.0178371812512144	0.444846730255145	1.23800940913233	0.982320959607919	1.56025103822678	0.999193093860856
ebi-a-GCST90027726	finngen_R12_E4_LACTONAS	Lactose intolerance, other/unspecified || id:finngen_R12_E4_LACTONAS	Gut microbiota abundance (k_Bacteria.p_Proteobacteria.c_Betaproteobacteria.o_Burkholderiales.f_Oxalobacteraceae.g_Oxalobacter)	MR Egger	11	0.134676338619472	0.855213082269809	0.878345381510893	-1.54154130262935	1.8108939798683	1.1441664019381	0.214050929784239	6.1159124916839	0.99624636177216
ebi-a-GCST90027726	finngen_R12_E4_LACTONAS	Lactose intolerance, other/unspecified || id:finngen_R12_E4_LACTONAS	Gut microbiota abundance (k_Bacteria.p_Proteobacteria.c_Betaproteobacteria.o_Burkholderiales.f_Oxalobacteraceae.g_Oxalobacter)	Simple mode	11	0.206645732333061	0.274497669936652	0.468912967290722	-0.331369700742777	0.744661165408898	1.2295469059004	0.717939697131714	2.10572782066386	0.994664649682968
ebi-a-GCST90027726	finngen_R12_E4_LACTONAS	Lactose intolerance, other/unspecified || id:finngen_R12_E4_LACTONAS	Gut microbiota abundance (k_Bacteria.p_Proteobacteria.c_Betaproteobacteria.o_Burkholderiales.f_Oxalobacteraceae.g_Oxalobacter)	Weighted median	11	0.198336846876009	0.152971098732091	0.194781184624543	-0.101486506638889	0.498160200390906	1.21937306665902	0.90349337042228	1.64569074258783	0.993678497744465
ebi-a-GCST90027726	finngen_R12_E4_LACTONAS	Lactose intolerance, other/unspecified || id:finngen_R12_E4_LACTONAS	Gut microbiota abundance (k_Bacteria.p_Proteobacteria.c_Betaproteobacteria.o_Burkholderiales.f_Oxalobacteraceae.g_Oxalobacter)	Weighted mode	11	0.231645071379958	0.255993962343887	0.386807865127442	-0.270103094814061	0.733393237573978	1.26067220076823	0.763300797926492	2.08213380898739	0.998383548063858
ebi-a-GCST90027731	finngen_R12_E4_LACTONAS	Lactose intolerance, other/unspecified || id:finngen_R12_E4_LACTONAS	Gut microbiota abundance (k_Bacteria.p_Proteobacteria.c_Deltaproteobacteria.o_Desulfovibrionales.f_Desulfovibrionaceae.g_Desulfovibrio)	Inverse variance weighted	2	0.211436914395551	0.302030287089133	0.483894814380252	-0.38054244829915	0.803416277090252	1.23545202393253	0.683490550349048	2.23315699486921	0.999193093860856
ebi-a-GCST90027732	finngen_R12_E4_LACTONAS	Lactose intolerance, other/unspecified || id:finngen_R12_E4_LACTONAS	Gut microbiota abundance (k_Bacteria.p_Proteobacteria.c_Gammaproteobacteria.o_Enterobacteriales.f_Enterobacteriaceae.g_Escherichia)	Inverse variance weighted	9	-0.241957833133192	0.17649968372816	0.170415994073286	-0.587897213240386	0.103981546974002	0.785089281609048	0.555494143206653	1.10957997961846	0.999193093860856
ebi-a-GCST90027732	finngen_R12_E4_LACTONAS	Lactose intolerance, other/unspecified || id:finngen_R12_E4_LACTONAS	Gut microbiota abundance (k_Bacteria.p_Proteobacteria.c_Gammaproteobacteria.o_Enterobacteriales.f_Enterobacteriaceae.g_Escherichia)	MR Egger	9	-0.255334651688397	0.536934718140273	0.648882795753455	-1.30772669924333	0.797057395866538	0.77465721423396	0.270434136252686	2.21900166850241	0.99624636177216
ebi-a-GCST90027732	finngen_R12_E4_LACTONAS	Lactose intolerance, other/unspecified || id:finngen_R12_E4_LACTONAS	Gut microbiota abundance (k_Bacteria.p_Proteobacteria.c_Gammaproteobacteria.o_Enterobacteriales.f_Enterobacteriaceae.g_Escherichia)	Simple mode	9	-0.221484217339974	0.37674721474391	0.572825766045867	-0.959908758238037	0.516940323558089	0.801328569144509	0.382927823390523	1.67688905455251	0.994664649682968
ebi-a-GCST90027732	finngen_R12_E4_LACTONAS	Lactose intolerance, other/unspecified || id:finngen_R12_E4_LACTONAS	Gut microbiota abundance (k_Bacteria.p_Proteobacteria.c_Gammaproteobacteria.o_Enterobacteriales.f_Enterobacteriaceae.g_Escherichia)	Weighted median	9	-0.175068220169183	0.230513603620296	0.447571314305612	-0.626874883264963	0.276738442926598	0.839399754822597	0.534258816008686	1.31882137885916	0.993678497744465
ebi-a-GCST90027732	finngen_R12_E4_LACTONAS	Lactose intolerance, other/unspecified || id:finngen_R12_E4_LACTONAS	Gut microbiota abundance (k_Bacteria.p_Proteobacteria.c_Gammaproteobacteria.o_Enterobacteriales.f_Enterobacteriaceae.g_Escherichia)	Weighted mode	9	-0.225813255339022	0.36182383627646	0.549941988087032	-0.934987974440884	0.483361463762839	0.79786708517263	0.392590586624439	1.62151591833975	0.998383548063858
ebi-a-GCST90027733	finngen_R12_E4_LACTONAS	Lactose intolerance, other/unspecified || id:finngen_R12_E4_LACTONAS	Gut microbiota abundance (k_Bacteria.p_Proteobacteria.c_Gammaproteobacteria.o_Pasteurellales.f_Pasteurellaceae.g_Haemophilus)	Inverse variance weighted	5	0.314268352625423	0.221263950514776	0.155510939750829	-0.119408990383538	0.747945695634385	1.36925713099552	0.887444770152083	2.11265551822542	0.999193093860856
ebi-a-GCST90027733	finngen_R12_E4_LACTONAS	Lactose intolerance, other/unspecified || id:finngen_R12_E4_LACTONAS	Gut microbiota abundance (k_Bacteria.p_Proteobacteria.c_Gammaproteobacteria.o_Pasteurellales.f_Pasteurellaceae.g_Haemophilus)	MR Egger	5	2.39239190089034	1.7007130594114	0.254212523673992	-0.941005695556004	5.72578949733668	10.9396291829124	0.390235180159339	306.675289016135	0.99624636177216
ebi-a-GCST90027733	finngen_R12_E4_LACTONAS	Lactose intolerance, other/unspecified || id:finngen_R12_E4_LACTONAS	Gut microbiota abundance (k_Bacteria.p_Proteobacteria.c_Gammaproteobacteria.o_Pasteurellales.f_Pasteurellaceae.g_Haemophilus)	Simple mode	5	0.602290202460851	0.361559769641043	0.171080551077876	-0.106366946035593	1.31094735095729	1.82629660353259	0.899094668313084	3.70968642304664	0.994664649682968
ebi-a-GCST90027733	finngen_R12_E4_LACTONAS	Lactose intolerance, other/unspecified || id:finngen_R12_E4_LACTONAS	Gut microbiota abundance (k_Bacteria.p_Proteobacteria.c_Gammaproteobacteria.o_Pasteurellales.f_Pasteurellaceae.g_Haemophilus)	Weighted median	5	0.358923709403323	0.22799646507113	0.115429386122703	-0.0879493621360911	0.805796780942738	1.43178756547718	0.915807250072088	2.23847936614797	0.993678497744465
ebi-a-GCST90027733	finngen_R12_E4_LACTONAS	Lactose intolerance, other/unspecified || id:finngen_R12_E4_LACTONAS	Gut microbiota abundance (k_Bacteria.p_Proteobacteria.c_Gammaproteobacteria.o_Pasteurellales.f_Pasteurellaceae.g_Haemophilus)	Weighted mode	5	0.602290202460851	0.389899211185689	0.19729702496532	-0.161912251463099	1.3664926563848	1.82629660353259	0.850515832785864	3.92157224533927	0.998383548063858
ebi-a-GCST90027734	finngen_R12_E4_LACTONAS	Lactose intolerance, other/unspecified || id:finngen_R12_E4_LACTONAS	Gut microbiota abundance (k_Bacteria.p_Verrucomicrobia.c_Verrucomicrobiae.o_Verrucomicrobiales.f_Verrucomicrobiaceae.g_Akkermansia)	Inverse variance weighted	15	0.172904254762146	0.128953835610764	0.179977961986093	-0.0798452630349522	0.425653772559245	1.18875228226511	0.923259197660363	1.53059075086555	0.999193093860856
ebi-a-GCST90027734	finngen_R12_E4_LACTONAS	Lactose intolerance, other/unspecified || id:finngen_R12_E4_LACTONAS	Gut microbiota abundance (k_Bacteria.p_Verrucomicrobia.c_Verrucomicrobiae.o_Verrucomicrobiales.f_Verrucomicrobiaceae.g_Akkermansia)	MR Egger	15	1.15455635066834	0.633753951019881	0.0915695518820769	-0.0876013933306274	2.39671409466731	3.1726155764767	0.916125977877381	10.9870147110377	0.99624636177216
ebi-a-GCST90027734	finngen_R12_E4_LACTONAS	Lactose intolerance, other/unspecified || id:finngen_R12_E4_LACTONAS	Gut microbiota abundance (k_Bacteria.p_Verrucomicrobia.c_Verrucomicrobiae.o_Verrucomicrobiales.f_Verrucomicrobiaceae.g_Akkermansia)	Simple mode	15	0.180353126810044	0.308000513030158	0.567490346787286	-0.423327878729066	0.784034132349153	1.1976402073246	0.654863881970233	2.19029038811107	0.994664649682968
ebi-a-GCST90027734	finngen_R12_E4_LACTONAS	Lactose intolerance, other/unspecified || id:finngen_R12_E4_LACTONAS	Gut microbiota abundance (k_Bacteria.p_Verrucomicrobia.c_Verrucomicrobiae.o_Verrucomicrobiales.f_Verrucomicrobiaceae.g_Akkermansia)	Weighted median	15	0.185367563213887	0.179747974742462	0.302417171599002	-0.166938467281338	0.537673593709112	1.20366078025356	0.84625168190181	1.71201937308374	0.993678497744465
ebi-a-GCST90027734	finngen_R12_E4_LACTONAS	Lactose intolerance, other/unspecified || id:finngen_R12_E4_LACTONAS	Gut microbiota abundance (k_Bacteria.p_Verrucomicrobia.c_Verrucomicrobiae.o_Verrucomicrobiales.f_Verrucomicrobiaceae.g_Akkermansia)	Weighted mode	15	0.110350306949872	0.317076077035846	0.73299906593669	-0.511118804040387	0.731819417940131	1.11666917892495	0.599824117619244	2.07885948319347	0.998383548063858
ebi-a-GCST90027735	finngen_R12_E4_LACTONAS	Lactose intolerance, other/unspecified || id:finngen_R12_E4_LACTONAS	Gut microbiota abundance (k_Bacteria.p_Actinobacteria.c_Actinobacteria.o_Actinomycetales)	Inverse variance weighted	3	-0.219696406319087	0.270267382502613	0.416283772418433	-0.749420476024207	0.310027663386034	0.802762474585824	0.472640379820706	1.36346283160913	0.999193093860856
ebi-a-GCST90027735	finngen_R12_E4_LACTONAS	Lactose intolerance, other/unspecified || id:finngen_R12_E4_LACTONAS	Gut microbiota abundance (k_Bacteria.p_Actinobacteria.c_Actinobacteria.o_Actinomycetales)	MR Egger	3	-2.1253078994061	1.96614408049933	0.475246986312653	-5.97895029718479	1.72833449837259	0.119396200587386	0.00253148220202151	5.6312672091155	0.99624636177216
ebi-a-GCST90027735	finngen_R12_E4_LACTONAS	Lactose intolerance, other/unspecified || id:finngen_R12_E4_LACTONAS	Gut microbiota abundance (k_Bacteria.p_Actinobacteria.c_Actinobacteria.o_Actinomycetales)	Simple mode	3	-0.461547511636229	0.320597042380359	0.286619138923567	-1.08991771470173	0.166822691429274	0.630307482226569	0.336244160519471	1.18154474872372	0.994664649682968
ebi-a-GCST90027735	finngen_R12_E4_LACTONAS	Lactose intolerance, other/unspecified || id:finngen_R12_E4_LACTONAS	Gut microbiota abundance (k_Bacteria.p_Actinobacteria.c_Actinobacteria.o_Actinomycetales)	Weighted median	3	-0.371644179290207	0.259821503880366	0.152607216205868	-0.880894326895725	0.137605968315311	0.689599572684284	0.414412125994297	1.14752330064032	0.993678497744465
ebi-a-GCST90027735	finngen_R12_E4_LACTONAS	Lactose intolerance, other/unspecified || id:finngen_R12_E4_LACTONAS	Gut microbiota abundance (k_Bacteria.p_Actinobacteria.c_Actinobacteria.o_Actinomycetales)	Weighted mode	3	-0.470124172499307	0.322460397815961	0.282213982429178	-1.10214655221859	0.161898207219976	0.624924665007172	0.332157324869227	1.17574055332991	0.998383548063858
ebi-a-GCST90027736	finngen_R12_E4_LACTONAS	Lactose intolerance, other/unspecified || id:finngen_R12_E4_LACTONAS	Gut microbiota abundance (k_Bacteria.p_Actinobacteria.c_Actinobacteria.o_Bifidobacteriales)	Inverse variance weighted	12	0.0960697954373307	0.178674620090075	0.590797889804878	-0.254132459939215	0.446272050813877	1.10083589463543	0.77558906076223	1.56247648171677	0.999193093860856
ebi-a-GCST90027736	finngen_R12_E4_LACTONAS	Lactose intolerance, other/unspecified || id:finngen_R12_E4_LACTONAS	Gut microbiota abundance (k_Bacteria.p_Actinobacteria.c_Actinobacteria.o_Bifidobacteriales)	MR Egger	12	0.76489618835955	0.814508470111955	0.369813454317307	-0.831540413059881	2.36133278977898	2.14877129560317	0.435378107385252	10.6050763749646	0.99624636177216
ebi-a-GCST90027736	finngen_R12_E4_LACTONAS	Lactose intolerance, other/unspecified || id:finngen_R12_E4_LACTONAS	Gut microbiota abundance (k_Bacteria.p_Actinobacteria.c_Actinobacteria.o_Bifidobacteriales)	Simple mode	12	0.207396166965474	0.340863491659469	0.55524899913386	-0.460696276687085	0.875488610618034	1.23046994677836	0.630844250409654	2.40004769630786	0.994664649682968
ebi-a-GCST90027736	finngen_R12_E4_LACTONAS	Lactose intolerance, other/unspecified || id:finngen_R12_E4_LACTONAS	Gut microbiota abundance (k_Bacteria.p_Actinobacteria.c_Actinobacteria.o_Bifidobacteriales)	Weighted median	12	0.181362515998556	0.224611479164602	0.41940732874581	-0.258875983164062	0.621601015161175	1.1988497027247	0.771918748028557	1.86190659754506	0.993678497744465
ebi-a-GCST90027736	finngen_R12_E4_LACTONAS	Lactose intolerance, other/unspecified || id:finngen_R12_E4_LACTONAS	Gut microbiota abundance (k_Bacteria.p_Actinobacteria.c_Actinobacteria.o_Bifidobacteriales)	Weighted mode	12	0.21485324149613	0.34976525778451	0.551524660555853	-0.47068666376151	0.90039314675377	1.23967995004051	0.624573249187	2.46057028624408	0.998383548063858
ebi-a-GCST90027739	finngen_R12_E4_LACTONAS	Lactose intolerance, other/unspecified || id:finngen_R12_E4_LACTONAS	Gut microbiota abundance (k_Bacteria.p_Firmicutes.c_Bacilli.o_Lactobacillales)	Inverse variance weighted	12	0.0897659561679279	0.139503009667308	0.519919386324478	-0.183659942779996	0.363191855115852	1.09391822892809	0.832218757710872	1.43791170349576	0.999193093860856
ebi-a-GCST90027739	finngen_R12_E4_LACTONAS	Lactose intolerance, other/unspecified || id:finngen_R12_E4_LACTONAS	Gut microbiota abundance (k_Bacteria.p_Firmicutes.c_Bacilli.o_Lactobacillales)	MR Egger	12	0.0384544533733497	0.67054843248441	0.95539789969381	-1.27582047429609	1.35272938104279	1.03920339507101	0.279201796322132	3.86796829588128	0.997677754517834
ebi-a-GCST90027739	finngen_R12_E4_LACTONAS	Lactose intolerance, other/unspecified || id:finngen_R12_E4_LACTONAS	Gut microbiota abundance (k_Bacteria.p_Firmicutes.c_Bacilli.o_Lactobacillales)	Simple mode	12	0.164620710764707	0.268197446970806	0.551826829120653	-0.361046285298073	0.690287706827487	1.1789458724205	0.696946739332746	1.9942892213371	0.994664649682968
ebi-a-GCST90027739	finngen_R12_E4_LACTONAS	Lactose intolerance, other/unspecified || id:finngen_R12_E4_LACTONAS	Gut microbiota abundance (k_Bacteria.p_Firmicutes.c_Bacilli.o_Lactobacillales)	Weighted median	12	0.142918021427132	0.17030103919661	0.401352510112146	-0.190872015398223	0.476708058252487	1.1536352244201	0.826238327167842	1.61076312640295	0.993678497744465
ebi-a-GCST90027739	finngen_R12_E4_LACTONAS	Lactose intolerance, other/unspecified || id:finngen_R12_E4_LACTONAS	Gut microbiota abundance (k_Bacteria.p_Firmicutes.c_Bacilli.o_Lactobacillales)	Weighted mode	12	0.15894282246481	0.249565889356249	0.537233453569102	-0.330206320673437	0.648091965603058	1.17227091720283	0.718775419903694	1.9118893958612	0.998383548063858
ebi-a-GCST90027740	finngen_R12_E4_LACTONAS	Lactose intolerance, other/unspecified || id:finngen_R12_E4_LACTONAS	Gut microbiota abundance (k_Bacteria.p_Firmicutes.c_Clostridia.o_Clostridiales)	Inverse variance weighted	7	0.0318375510466272	0.228163211224897	0.889024639077449	-0.415362342954171	0.479037445047426	1.0323497875402	0.660101054400514	1.61451959018938	0.999193093860856
ebi-a-GCST90027740	finngen_R12_E4_LACTONAS	Lactose intolerance, other/unspecified || id:finngen_R12_E4_LACTONAS	Gut microbiota abundance (k_Bacteria.p_Firmicutes.c_Clostridia.o_Clostridiales)	MR Egger	7	0.570713007215175	0.75739527073269	0.485085718121679	-0.913781723420897	2.05520773785125	1.76952828818178	0.401004863459616	7.80845981682436	0.99624636177216
ebi-a-GCST90027740	finngen_R12_E4_LACTONAS	Lactose intolerance, other/unspecified || id:finngen_R12_E4_LACTONAS	Gut microbiota abundance (k_Bacteria.p_Firmicutes.c_Clostridia.o_Clostridiales)	Simple mode	7	0.173314560934442	0.431619232438037	0.701930007697099	-0.672659134644111	1.01928825651299	1.18924013474145	0.510349683322064	2.77122166290706	0.994664649682968
ebi-a-GCST90027740	finngen_R12_E4_LACTONAS	Lactose intolerance, other/unspecified || id:finngen_R12_E4_LACTONAS	Gut microbiota abundance (k_Bacteria.p_Firmicutes.c_Clostridia.o_Clostridiales)	Weighted median	7	0.1668811181904	0.289596966882478	0.564444192545491	-0.400728936899257	0.734491173280057	1.18161378457327	0.669831603063453	2.08442111346797	0.993678497744465
ebi-a-GCST90027740	finngen_R12_E4_LACTONAS	Lactose intolerance, other/unspecified || id:finngen_R12_E4_LACTONAS	Gut microbiota abundance (k_Bacteria.p_Firmicutes.c_Clostridia.o_Clostridiales)	Weighted mode	7	0.202338762766984	0.429872762827524	0.65448322108822	-0.640211852374963	1.04488937790893	1.22426267248141	0.527180727722698	2.84308399835839	0.998383548063858
ebi-a-GCST90027741	finngen_R12_E4_LACTONAS	Lactose intolerance, other/unspecified || id:finngen_R12_E4_LACTONAS	Gut microbiota abundance (k_Bacteria.p_Firmicutes.c_Erysipelotrichia.o_Erysipelotrichales)	Inverse variance weighted	8	-0.0855218461422921	0.168152561276748	0.611034907606341	-0.415100866244718	0.244057173960134	0.918033087353635	0.66027367801967	1.27641730623546	0.999193093860856
ebi-a-GCST90027741	finngen_R12_E4_LACTONAS	Lactose intolerance, other/unspecified || id:finngen_R12_E4_LACTONAS	Gut microbiota abundance (k_Bacteria.p_Firmicutes.c_Erysipelotrichia.o_Erysipelotrichales)	MR Egger	8	-0.672485335684189	0.689171699397051	0.366854318374027	-2.02326186650241	0.678291195134031	0.5104383892745	0.132223465607551	1.97050764059134	0.99624636177216
ebi-a-GCST90027741	finngen_R12_E4_LACTONAS	Lactose intolerance, other/unspecified || id:finngen_R12_E4_LACTONAS	Gut microbiota abundance (k_Bacteria.p_Firmicutes.c_Erysipelotrichia.o_Erysipelotrichales)	Simple mode	8	-0.26074655701743	0.333263663122924	0.459621449716095	-0.913943336738362	0.392450222703501	0.770476166649713	0.400940060969926	1.48060416297429	0.994664649682968
ebi-a-GCST90027741	finngen_R12_E4_LACTONAS	Lactose intolerance, other/unspecified || id:finngen_R12_E4_LACTONAS	Gut microbiota abundance (k_Bacteria.p_Firmicutes.c_Erysipelotrichia.o_Erysipelotrichales)	Weighted median	8	-0.124770236219326	0.215475611971488	0.562558307246181	-0.547102435683443	0.297561963244791	0.882699691705272	0.578623983904875	1.34657181072652	0.993678497744465
ebi-a-GCST90027741	finngen_R12_E4_LACTONAS	Lactose intolerance, other/unspecified || id:finngen_R12_E4_LACTONAS	Gut microbiota abundance (k_Bacteria.p_Firmicutes.c_Erysipelotrichia.o_Erysipelotrichales)	Weighted mode	8	-0.22321619995048	0.291267087916013	0.468511709379898	-0.794099692265865	0.347667292364906	0.799941883202063	0.451987980071411	1.41576113683325	0.998383548063858
ebi-a-GCST90027742	finngen_R12_E4_LACTONAS	Lactose intolerance, other/unspecified || id:finngen_R12_E4_LACTONAS	Gut microbiota abundance (k_Bacteria.p_Firmicutes.c_Negativicutes.o_Selenomonadales)	Inverse variance weighted	7	0.0454434429983678	0.320904656299949	0.887387736309462	-0.583529683349532	0.674416569346268	1.04649181650084	0.557925586316488	1.96288743313162	0.999193093860856
ebi-a-GCST90027742	finngen_R12_E4_LACTONAS	Lactose intolerance, other/unspecified || id:finngen_R12_E4_LACTONAS	Gut microbiota abundance (k_Bacteria.p_Firmicutes.c_Negativicutes.o_Selenomonadales)	MR Egger	7	0.230004877278597	1.49729342007137	0.88392168312125	-2.70469022606128	3.16469998061847	1.25860614848734	0.0668910417389612	23.6816380165218	0.99624636177216
ebi-a-GCST90027742	finngen_R12_E4_LACTONAS	Lactose intolerance, other/unspecified || id:finngen_R12_E4_LACTONAS	Gut microbiota abundance (k_Bacteria.p_Firmicutes.c_Negativicutes.o_Selenomonadales)	Simple mode	7	0.187794321520284	0.431039315663193	0.67830765747977	-0.657042737179574	1.03263138022014	1.20658532119187	0.518382061993074	2.80844620995998	0.994664649682968
ebi-a-GCST90027742	finngen_R12_E4_LACTONAS	Lactose intolerance, other/unspecified || id:finngen_R12_E4_LACTONAS	Gut microbiota abundance (k_Bacteria.p_Firmicutes.c_Negativicutes.o_Selenomonadales)	Weighted median	7	0.236669664135624	0.314907697963607	0.452320224313766	-0.380549423873046	0.853888752144294	1.2670225056632	0.683485782626836	2.34876287212185	0.993678497744465
ebi-a-GCST90027742	finngen_R12_E4_LACTONAS	Lactose intolerance, other/unspecified || id:finngen_R12_E4_LACTONAS	Gut microbiota abundance (k_Bacteria.p_Firmicutes.c_Negativicutes.o_Selenomonadales)	Weighted mode	7	0.165688641988158	0.390136066894566	0.685867066945509	-0.598978049125192	0.930355333101508	1.18020557804818	0.549372781308222	2.5354099326493	0.998383548063858
ebi-a-GCST90027743	finngen_R12_E4_LACTONAS	Lactose intolerance, other/unspecified || id:finngen_R12_E4_LACTONAS	Gut microbiota abundance (k_Bacteria.p_Proteobacteria.c_Betaproteobacteria.o_Burkholderiales)	Inverse variance weighted	13	-0.00721412982251016	0.163244536777899	0.964751225825912	-0.327173421907192	0.312745162262172	0.992811829549767	0.720958702151373	1.36717307933541	0.999193093860856
ebi-a-GCST90027743	finngen_R12_E4_LACTONAS	Lactose intolerance, other/unspecified || id:finngen_R12_E4_LACTONAS	Gut microbiota abundance (k_Bacteria.p_Proteobacteria.c_Betaproteobacteria.o_Burkholderiales)	MR Egger	13	-1.12578670198376	0.672903353216153	0.122489747422055	-2.44467727428742	0.193103870319904	0.324397163055616	0.0867541281722481	1.21300878258604	0.99624636177216
ebi-a-GCST90027743	finngen_R12_E4_LACTONAS	Lactose intolerance, other/unspecified || id:finngen_R12_E4_LACTONAS	Gut microbiota abundance (k_Bacteria.p_Proteobacteria.c_Betaproteobacteria.o_Burkholderiales)	Simple mode	13	-0.0857989378911615	0.370386286638923	0.820715079123879	-0.81175605970345	0.640158183921127	0.9177787431999	0.444077554412337	1.89678089581505	0.994664649682968
ebi-a-GCST90027743	finngen_R12_E4_LACTONAS	Lactose intolerance, other/unspecified || id:finngen_R12_E4_LACTONAS	Gut microbiota abundance (k_Bacteria.p_Proteobacteria.c_Betaproteobacteria.o_Burkholderiales)	Weighted median	13	-0.0941267021433665	0.217294759545973	0.664887490207288	-0.520024430853473	0.33177102656674	0.910167434769995	0.594506023503224	1.39343375267131	0.993678497744465
ebi-a-GCST90027743	finngen_R12_E4_LACTONAS	Lactose intolerance, other/unspecified || id:finngen_R12_E4_LACTONAS	Gut microbiota abundance (k_Bacteria.p_Proteobacteria.c_Betaproteobacteria.o_Burkholderiales)	Weighted mode	13	-0.0785028253255824	0.352496643416265	0.827510581025388	-0.769396246421461	0.612390595770297	0.924499447915922	0.463292698513505	1.84483638947729	0.998383548063858
ebi-a-GCST90027744	finngen_R12_E4_LACTONAS	Lactose intolerance, other/unspecified || id:finngen_R12_E4_LACTONAS	Gut microbiota abundance (k_Bacteria.p_Proteobacteria.c_Deltaproteobacteria.o_Desulfovibrionales)	Inverse variance weighted	6	0.594124235858565	0.236865972838298	0.0121323310945237	0.129866929095501	1.05838154262163	1.811443852532	1.13867684848425	2.88170329909134	0.985279934740491
ebi-a-GCST90027744	finngen_R12_E4_LACTONAS	Lactose intolerance, other/unspecified || id:finngen_R12_E4_LACTONAS	Gut microbiota abundance (k_Bacteria.p_Proteobacteria.c_Deltaproteobacteria.o_Desulfovibrionales)	MR Egger	6	1.06627646988604	1.29744265111164	0.457336601502376	-1.47671112629277	3.60926406606486	2.90454418195071	0.228387592485898	36.9388582500368	0.99624636177216
ebi-a-GCST90027744	finngen_R12_E4_LACTONAS	Lactose intolerance, other/unspecified || id:finngen_R12_E4_LACTONAS	Gut microbiota abundance (k_Bacteria.p_Proteobacteria.c_Deltaproteobacteria.o_Desulfovibrionales)	Simple mode	6	0.720354071175887	0.393145112706501	0.126395526484917	-0.050210349728855	1.49091849208063	2.05516075502021	0.951029354692244	4.44117282830037	0.994664649682968
ebi-a-GCST90027744	finngen_R12_E4_LACTONAS	Lactose intolerance, other/unspecified || id:finngen_R12_E4_LACTONAS	Gut microbiota abundance (k_Bacteria.p_Proteobacteria.c_Deltaproteobacteria.o_Desulfovibrionales)	Weighted median	6	0.690903684565913	0.302315815484574	0.0222911048620482	0.0983646862161488	1.28344268291568	1.99551803752428	1.10336509378692	3.60904315399139	0.993678497744465
ebi-a-GCST90027744	finngen_R12_E4_LACTONAS	Lactose intolerance, other/unspecified || id:finngen_R12_E4_LACTONAS	Gut microbiota abundance (k_Bacteria.p_Proteobacteria.c_Deltaproteobacteria.o_Desulfovibrionales)	Weighted mode	6	0.725935616700263	0.411339779843682	0.137866719753107	-0.0802903517933542	1.53216158519388	2.0666638008578	0.922848356807498	4.62817020182106	0.998383548063858
ebi-a-GCST90027745	finngen_R12_E4_LACTONAS	Lactose intolerance, other/unspecified || id:finngen_R12_E4_LACTONAS	Gut microbiota abundance (k_Bacteria.p_Proteobacteria.c_Gammaproteobacteria.o_Enterobacteriales)	Inverse variance weighted	5	-0.341161574193899	0.32042534618513	0.28700505886296	-0.969195252716753	0.286872104328955	0.710944028717532	0.379388226931907	1.33225381308375	0.999193093860856
ebi-a-GCST90027745	finngen_R12_E4_LACTONAS	Lactose intolerance, other/unspecified || id:finngen_R12_E4_LACTONAS	Gut microbiota abundance (k_Bacteria.p_Proteobacteria.c_Gammaproteobacteria.o_Enterobacteriales)	MR Egger	5	-0.387374895779868	0.954096774305268	0.711957886401796	-2.25740457341819	1.48265478185846	0.678836554257096	0.104621670545897	4.40462348757364	0.99624636177216
ebi-a-GCST90027745	finngen_R12_E4_LACTONAS	Lactose intolerance, other/unspecified || id:finngen_R12_E4_LACTONAS	Gut microbiota abundance (k_Bacteria.p_Proteobacteria.c_Gammaproteobacteria.o_Enterobacteriales)	Simple mode	5	-0.692026774908966	0.453028772577355	0.20133878901472	-1.57996316916058	0.195909619342649	0.500560516769933	0.205982684580355	1.21641695980148	0.994664649682968
ebi-a-GCST90027745	finngen_R12_E4_LACTONAS	Lactose intolerance, other/unspecified || id:finngen_R12_E4_LACTONAS	Gut microbiota abundance (k_Bacteria.p_Proteobacteria.c_Gammaproteobacteria.o_Enterobacteriales)	Weighted median	5	-0.415502982237492	0.346802855767084	0.230879794107838	-1.09523657954098	0.264230615065993	0.660008224789202	0.33446047108329	1.30242852130922	0.993678497744465
ebi-a-GCST90027745	finngen_R12_E4_LACTONAS	Lactose intolerance, other/unspecified || id:finngen_R12_E4_LACTONAS	Gut microbiota abundance (k_Bacteria.p_Proteobacteria.c_Gammaproteobacteria.o_Enterobacteriales)	Weighted mode	5	-0.5483630141629	0.446816480809335	0.287012172316617	-1.4241233165492	0.327397288223396	0.577895042503516	0.240719405449091	1.38735254653481	0.998383548063858
ebi-a-GCST90027747	finngen_R12_E4_LACTONAS	Lactose intolerance, other/unspecified || id:finngen_R12_E4_LACTONAS	Gut microbiota abundance (k_Bacteria.p_Verrucomicrobia.c_Verrucomicrobiae.o_Verrucomicrobiales)	Inverse variance weighted	15	0.173032304621688	0.128962808449041	0.179685981628241	-0.0797347999384322	0.425799409181809	1.18890451157415	0.923361189363283	1.53081367716576	0.999193093860856
ebi-a-GCST90027747	finngen_R12_E4_LACTONAS	Lactose intolerance, other/unspecified || id:finngen_R12_E4_LACTONAS	Gut microbiota abundance (k_Bacteria.p_Verrucomicrobia.c_Verrucomicrobiae.o_Verrucomicrobiales)	MR Egger	15	1.15288009571547	0.632473913538177	0.0914044807149609	-0.0867687748193555	2.3925289662503	3.1673019186699	0.916889078967181	10.9411287298898	0.99624636177216
ebi-a-GCST90027747	finngen_R12_E4_LACTONAS	Lactose intolerance, other/unspecified || id:finngen_R12_E4_LACTONAS	Gut microbiota abundance (k_Bacteria.p_Verrucomicrobia.c_Verrucomicrobiae.o_Verrucomicrobiales)	Simple mode	15	0.179776089679985	0.30458663732123	0.56444284699355	-0.417213719469626	0.776765898829596	1.19694932380841	0.65888008939229	2.17442855965921	0.994664649682968
ebi-a-GCST90027747	finngen_R12_E4_LACTONAS	Lactose intolerance, other/unspecified || id:finngen_R12_E4_LACTONAS	Gut microbiota abundance (k_Bacteria.p_Verrucomicrobia.c_Verrucomicrobiae.o_Verrucomicrobiales)	Weighted median	15	0.1854341763815	0.173474971935162	0.285097122302261	-0.154576768611417	0.525445121374418	1.20374096258143	0.856777715981808	1.6912114752378	0.993678497744465
ebi-a-GCST90027747	finngen_R12_E4_LACTONAS	Lactose intolerance, other/unspecified || id:finngen_R12_E4_LACTONAS	Gut microbiota abundance (k_Bacteria.p_Verrucomicrobia.c_Verrucomicrobiae.o_Verrucomicrobiales)	Weighted mode	15	0.10975488486402	0.325384004049247	0.740887915629916	-0.527997763072505	0.747507532800544	1.11600448733889	0.589784676916935	2.11173003386785	0.998383548063858
ebi-a-GCST90027748	finngen_R12_E4_LACTONAS	Lactose intolerance, other/unspecified || id:finngen_R12_E4_LACTONAS	Gut microbiota abundance (k_Bacteria.p_Actinobacteria)	Inverse variance weighted	10	0.12743477268644	0.204655199415689	0.533494593276849	-0.273689418168311	0.528558963541191	1.13591077341649	0.76056825726453	1.69648584836335	0.999193093860856
ebi-a-GCST90027748	finngen_R12_E4_LACTONAS	Lactose intolerance, other/unspecified || id:finngen_R12_E4_LACTONAS	Gut microbiota abundance (k_Bacteria.p_Actinobacteria)	MR Egger	10	1.55819232660671	1.10718044045837	0.196968262116901	-0.611881336691697	3.72826598990511	4.75022662106658	0.542329604120884	41.6068987937086	0.99624636177216
ebi-a-GCST90027748	finngen_R12_E4_LACTONAS	Lactose intolerance, other/unspecified || id:finngen_R12_E4_LACTONAS	Gut microbiota abundance (k_Bacteria.p_Actinobacteria)	Simple mode	10	0.141746512937646	0.356539090214282	0.700217260438401	-0.557070103882346	0.840563129757637	1.1522845222949	0.572885101176017	2.31767175930178	0.994664649682968
ebi-a-GCST90027748	finngen_R12_E4_LACTONAS	Lactose intolerance, other/unspecified || id:finngen_R12_E4_LACTONAS	Gut microbiota abundance (k_Bacteria.p_Actinobacteria)	Weighted median	10	0.117975903174815	0.241372811156225	0.625004204196375	-0.355114806691385	0.591066613041015	1.12521699688339	0.701092948426229	1.80591359949828	0.993678497744465
ebi-a-GCST90027748	finngen_R12_E4_LACTONAS	Lactose intolerance, other/unspecified || id:finngen_R12_E4_LACTONAS	Gut microbiota abundance (k_Bacteria.p_Actinobacteria)	Weighted mode	10	0.141746512937646	0.352309326288821	0.696825364387154	-0.548779766588443	0.832272792463734	1.1522845222949	0.577654253521025	2.29853690547103	0.998383548063858
ebi-a-GCST90027750	finngen_R12_E4_LACTONAS	Lactose intolerance, other/unspecified || id:finngen_R12_E4_LACTONAS	Gut microbiota abundance (k_Bacteria.p_Firmicutes)	Inverse variance weighted	7	0.0682440674587407	0.219488065013238	0.755858536172435	-0.361952539967206	0.498440674884687	1.07062658170239	0.696315414209968	1.64615238160174	0.999193093860856
ebi-a-GCST90027750	finngen_R12_E4_LACTONAS	Lactose intolerance, other/unspecified || id:finngen_R12_E4_LACTONAS	Gut microbiota abundance (k_Bacteria.p_Firmicutes)	MR Egger	7	0.91061281330473	0.814420706109284	0.314342673131759	-0.685651770669467	2.50687739727893	2.48584542586324	0.503761785395192	12.2665665805467	0.99624636177216
ebi-a-GCST90027750	finngen_R12_E4_LACTONAS	Lactose intolerance, other/unspecified || id:finngen_R12_E4_LACTONAS	Gut microbiota abundance (k_Bacteria.p_Firmicutes)	Simple mode	7	0.238418955220241	0.420118578492686	0.590957433762792	-0.585013458625424	1.06185136906591	1.26924083652389	0.557098363983514	2.89171967689988	0.994664649682968
ebi-a-GCST90027750	finngen_R12_E4_LACTONAS	Lactose intolerance, other/unspecified || id:finngen_R12_E4_LACTONAS	Gut microbiota abundance (k_Bacteria.p_Firmicutes)	Weighted median	7	0.183062022073092	0.27694191870842	0.508604408374912	-0.359744138595411	0.725868182741594	1.20088888738948	0.697854857354427	2.06652444223527	0.993678497744465
ebi-a-GCST90027750	finngen_R12_E4_LACTONAS	Lactose intolerance, other/unspecified || id:finngen_R12_E4_LACTONAS	Gut microbiota abundance (k_Bacteria.p_Firmicutes)	Weighted mode	7	0.244197676261951	0.375737504153135	0.539816873483751	-0.492247831878194	0.980643184402095	1.27659665840447	0.611250859610564	2.66617052986682	0.998383548063858
ebi-a-GCST90027752	finngen_R12_E4_LACTONAS	Lactose intolerance, other/unspecified || id:finngen_R12_E4_LACTONAS	Gut microbiota abundance (k_Bacteria.p_Verrucomicrobia)	Inverse variance weighted	15	0.173011150616375	0.12895745778007	0.179721134513718	-0.0797454666325625	0.425767767865313	1.1888793617478	0.923351340204433	1.530765240972	0.999193093860856
ebi-a-GCST90027752	finngen_R12_E4_LACTONAS	Lactose intolerance, other/unspecified || id:finngen_R12_E4_LACTONAS	Gut microbiota abundance (k_Bacteria.p_Verrucomicrobia)	MR Egger	15	1.15219697624566	0.632360655568177	0.0915244797675529	-0.0872299086679664	2.39162386115929	3.16513901190846	0.91646636784814	10.9312303387928	0.99624636177216
ebi-a-GCST90027752	finngen_R12_E4_LACTONAS	Lactose intolerance, other/unspecified || id:finngen_R12_E4_LACTONAS	Gut microbiota abundance (k_Bacteria.p_Verrucomicrobia)	Simple mode	15	0.179744624302577	0.313393142892017	0.575375006073612	-0.434505935765776	0.793995184370931	1.19691166193872	0.647584536411607	2.2122170094166	0.994664649682968
ebi-a-GCST90027752	finngen_R12_E4_LACTONAS	Lactose intolerance, other/unspecified || id:finngen_R12_E4_LACTONAS	Gut microbiota abundance (k_Bacteria.p_Verrucomicrobia)	Weighted median	15	0.185373993880984	0.178574477750882	0.299234375881614	-0.164631982510745	0.535379970272713	1.20366852062022	0.848205801225129	1.70809714510255	0.993678497744465
ebi-a-GCST90027752	finngen_R12_E4_LACTONAS	Lactose intolerance, other/unspecified || id:finngen_R12_E4_LACTONAS	Gut microbiota abundance (k_Bacteria.p_Verrucomicrobia)	Weighted mode	15	0.109724878978225	0.305843585274566	0.725126178513097	-0.489728548159925	0.709178306116375	1.11597100113809	0.612792715319464	2.0323206269381	0.998383548063858
ebi-a-GCST90027758	finngen_R12_E4_LACTONAS	Lactose intolerance, other/unspecified || id:finngen_R12_E4_LACTONAS	Gut microbiota abundance (k_Bacteria.p_Actinobacteria.c_Actinobacteria.o_Coriobacteriales.f_Coriobacteriaceae.g_Adlercreutzia.s_Adlercreutzia_equolifaciens)	Inverse variance weighted	7	-0.0933683934844467	0.212739562954125	0.660744217545244	-0.510337936874531	0.323601149905638	0.910857884370717	0.600292683498028	1.38209594807268	0.999193093860856
ebi-a-GCST90027758	finngen_R12_E4_LACTONAS	Lactose intolerance, other/unspecified || id:finngen_R12_E4_LACTONAS	Gut microbiota abundance (k_Bacteria.p_Actinobacteria.c_Actinobacteria.o_Coriobacteriales.f_Coriobacteriaceae.g_Adlercreutzia.s_Adlercreutzia_equolifaciens)	MR Egger	7	-0.740507532033959	0.826191191070078	0.411169153105171	-2.35984226653131	0.878827202463394	0.476871826364258	0.0944351176002635	2.40807386657343	0.99624636177216
ebi-a-GCST90027758	finngen_R12_E4_LACTONAS	Lactose intolerance, other/unspecified || id:finngen_R12_E4_LACTONAS	Gut microbiota abundance (k_Bacteria.p_Actinobacteria.c_Actinobacteria.o_Coriobacteriales.f_Coriobacteriaceae.g_Adlercreutzia.s_Adlercreutzia_equolifaciens)	Simple mode	7	-0.366025969234419	0.365452316500179	0.355217697849669	-1.08231250957477	0.350260571105932	0.693484791706789	0.338811115068387	1.4194373647734	0.994664649682968
ebi-a-GCST90027758	finngen_R12_E4_LACTONAS	Lactose intolerance, other/unspecified || id:finngen_R12_E4_LACTONAS	Gut microbiota abundance (k_Bacteria.p_Actinobacteria.c_Actinobacteria.o_Coriobacteriales.f_Coriobacteriaceae.g_Adlercreutzia.s_Adlercreutzia_equolifaciens)	Weighted median	7	-0.267125760525868	0.238130279756374	0.26196317990174	-0.733861108848361	0.199609587796625	0.765576786071841	0.480051874594179	1.22092600069017	0.993678497744465
ebi-a-GCST90027758	finngen_R12_E4_LACTONAS	Lactose intolerance, other/unspecified || id:finngen_R12_E4_LACTONAS	Gut microbiota abundance (k_Bacteria.p_Actinobacteria.c_Actinobacteria.o_Coriobacteriales.f_Coriobacteriaceae.g_Adlercreutzia.s_Adlercreutzia_equolifaciens)	Weighted mode	7	-0.360999761934848	0.357699642196737	0.351819260141202	-1.06209106064045	0.340091536770757	0.696979164393304	0.345732107138751	1.40507620081531	0.998383548063858
ebi-a-GCST90027759	finngen_R12_E4_LACTONAS	Lactose intolerance, other/unspecified || id:finngen_R12_E4_LACTONAS	Gut microbiota abundance (k_Bacteria.p_Actinobacteria.c_Actinobacteria.o_Coriobacteriales.f_Coriobacteriaceae.g_Collinsella.s_Collinsella_aerofaciens)	Inverse variance weighted	9	0.0983253212671178	0.237951557382303	0.679448580479676	-0.368059731202197	0.564710373736432	1.10332166073111	0.692075841932056	1.75893827422165	0.999193093860856
ebi-a-GCST90027759	finngen_R12_E4_LACTONAS	Lactose intolerance, other/unspecified || id:finngen_R12_E4_LACTONAS	Gut microbiota abundance (k_Bacteria.p_Actinobacteria.c_Actinobacteria.o_Coriobacteriales.f_Coriobacteriaceae.g_Collinsella.s_Collinsella_aerofaciens)	MR Egger	9	0.680094240647097	0.926835986488908	0.486926203780431	-1.13650429287116	2.49669277416536	1.9740637605108	0.32093897181893	12.1422702530519	0.99624636177216
ebi-a-GCST90027759	finngen_R12_E4_LACTONAS	Lactose intolerance, other/unspecified || id:finngen_R12_E4_LACTONAS	Gut microbiota abundance (k_Bacteria.p_Actinobacteria.c_Actinobacteria.o_Coriobacteriales.f_Coriobacteriaceae.g_Collinsella.s_Collinsella_aerofaciens)	Simple mode	9	0.304544673260348	0.471112656483614	0.53609685761905	-0.618836133447536	1.22792547996823	1.35600743597474	0.538570897619894	3.41413948385402	0.994664649682968
ebi-a-GCST90027759	finngen_R12_E4_LACTONAS	Lactose intolerance, other/unspecified || id:finngen_R12_E4_LACTONAS	Gut microbiota abundance (k_Bacteria.p_Actinobacteria.c_Actinobacteria.o_Coriobacteriales.f_Coriobacteriaceae.g_Collinsella.s_Collinsella_aerofaciens)	Weighted median	9	0.0449547532276277	0.247807238741502	0.856045637066885	-0.440747434705716	0.530656941160972	1.04598053159498	0.643555225763721	1.70004877386762	0.993678497744465
ebi-a-GCST90027759	finngen_R12_E4_LACTONAS	Lactose intolerance, other/unspecified || id:finngen_R12_E4_LACTONAS	Gut microbiota abundance (k_Bacteria.p_Actinobacteria.c_Actinobacteria.o_Coriobacteriales.f_Coriobacteriaceae.g_Collinsella.s_Collinsella_aerofaciens)	Weighted mode	9	0.268305311530114	0.382338519081831	0.502737109804149	-0.481078185870275	1.0176888089305	1.30774634910911	0.618116587830243	2.76679278194342	0.998383548063858
ebi-a-GCST90027760	finngen_R12_E4_LACTONAS	Lactose intolerance, other/unspecified || id:finngen_R12_E4_LACTONAS	Gut microbiota abundance (k_Bacteria.p_Actinobacteria.c_Actinobacteria.o_Coriobacteriales.f_Coriobacteriaceae.g_Eggerthella.s_Eggerthella_unclassified)	Inverse variance weighted	2	0.151794220384291	0.210662513942404	0.471182493956184	-0.26110430694282	0.564692747711403	1.16392070063267	0.7702005781574	1.75890727140483	0.999193093860856
ebi-a-GCST90027761	finngen_R12_E4_LACTONAS	Lactose intolerance, other/unspecified || id:finngen_R12_E4_LACTONAS	Gut microbiota abundance (k_Bacteria.p_Actinobacteria.c_Actinobacteria.o_Coriobacteriales.f_Coriobacteriaceae.g_Gordonibacter.s_Gordonibacter_pamelaeae)	Inverse variance weighted	4	0.0105571115904126	0.101597655343914	0.917239996172871	-0.188574292883659	0.209688516064484	1.01061303451458	0.828138976320536	1.23329384890036	0.999193093860856
ebi-a-GCST90027761	finngen_R12_E4_LACTONAS	Lactose intolerance, other/unspecified || id:finngen_R12_E4_LACTONAS	Gut microbiota abundance (k_Bacteria.p_Actinobacteria.c_Actinobacteria.o_Coriobacteriales.f_Coriobacteriaceae.g_Gordonibacter.s_Gordonibacter_pamelaeae)	MR Egger	4	0.265626262507367	0.624789289042805	0.71210465842141	-0.958960744016531	1.49021326903126	1.3042475213887	0.383291016541843	4.43804191498152	0.99624636177216
ebi-a-GCST90027761	finngen_R12_E4_LACTONAS	Lactose intolerance, other/unspecified || id:finngen_R12_E4_LACTONAS	Gut microbiota abundance (k_Bacteria.p_Actinobacteria.c_Actinobacteria.o_Coriobacteriales.f_Coriobacteriaceae.g_Gordonibacter.s_Gordonibacter_pamelaeae)	Simple mode	4	0.119029374802101	0.191566860586283	0.578387533465668	-0.256441671947014	0.494500421551215	1.12640300566776	0.773800127498039	1.6396788861741	0.994664649682968
ebi-a-GCST90027761	finngen_R12_E4_LACTONAS	Lactose intolerance, other/unspecified || id:finngen_R12_E4_LACTONAS	Gut microbiota abundance (k_Bacteria.p_Actinobacteria.c_Actinobacteria.o_Coriobacteriales.f_Coriobacteriaceae.g_Gordonibacter.s_Gordonibacter_pamelaeae)	Weighted median	4	0.0396656580926928	0.12408127316831	0.74921485316744	-0.203533637317196	0.282864953502581	1.04046284569978	0.815842761099381	1.32692595301438	0.993678497744465
ebi-a-GCST90027761	finngen_R12_E4_LACTONAS	Lactose intolerance, other/unspecified || id:finngen_R12_E4_LACTONAS	Gut microbiota abundance (k_Bacteria.p_Actinobacteria.c_Actinobacteria.o_Coriobacteriales.f_Coriobacteriaceae.g_Gordonibacter.s_Gordonibacter_pamelaeae)	Weighted mode	4	0.0990872822564359	0.173459292844721	0.607825898560625	-0.240892931719217	0.439067496232089	1.10416266916238	0.785925769604705	1.55125998805841	0.998383548063858
ebi-a-GCST90027769	finngen_R12_E4_LACTONAS	Lactose intolerance, other/unspecified || id:finngen_R12_E4_LACTONAS	Gut microbiota abundance (k_Bacteria.p_Bacteroidetes.c_Bacteroidia.o_Bacteroidales.f_Porphyromonadaceae.g_Parabacteroides.s_Parabacteroides_merdae)	Inverse variance weighted	7	0.333837314063242	0.193855586354287	0.0850527049131754	-0.0461196351911606	0.713794263317645	1.39631596412492	0.954927712397286	2.04172341671341	0.999193093860856
ebi-a-GCST90027769	finngen_R12_E4_LACTONAS	Lactose intolerance, other/unspecified || id:finngen_R12_E4_LACTONAS	Gut microbiota abundance (k_Bacteria.p_Bacteroidetes.c_Bacteroidia.o_Bacteroidales.f_Porphyromonadaceae.g_Parabacteroides.s_Parabacteroides_merdae)	MR Egger	7	0.0644574998046692	0.711934436737463	0.931374405063354	-1.33093399620076	1.4598489958101	1.06658024741252	0.264230355864901	4.30530935950522	0.99624636177216
ebi-a-GCST90027769	finngen_R12_E4_LACTONAS	Lactose intolerance, other/unspecified || id:finngen_R12_E4_LACTONAS	Gut microbiota abundance (k_Bacteria.p_Bacteroidetes.c_Bacteroidia.o_Bacteroidales.f_Porphyromonadaceae.g_Parabacteroides.s_Parabacteroides_merdae)	Simple mode	7	0.278528051149053	0.331417502838003	0.432883652378539	-0.371050254413433	0.928106356711539	1.32118366559613	0.690009264676603	2.52971426268619	0.994664649682968
ebi-a-GCST90027769	finngen_R12_E4_LACTONAS	Lactose intolerance, other/unspecified || id:finngen_R12_E4_LACTONAS	Gut microbiota abundance (k_Bacteria.p_Bacteroidetes.c_Bacteroidia.o_Bacteroidales.f_Porphyromonadaceae.g_Parabacteroides.s_Parabacteroides_merdae)	Weighted median	7	0.286815995011518	0.246257269677156	0.244140197386147	-0.195848253555707	0.769480243578744	1.33217906332874	0.822136981576674	2.15864399308247	0.993678497744465
ebi-a-GCST90027769	finngen_R12_E4_LACTONAS	Lactose intolerance, other/unspecified || id:finngen_R12_E4_LACTONAS	Gut microbiota abundance (k_Bacteria.p_Bacteroidetes.c_Bacteroidia.o_Bacteroidales.f_Porphyromonadaceae.g_Parabacteroides.s_Parabacteroides_merdae)	Weighted mode	7	0.255250467623257	0.367038864683508	0.512804715298563	-0.464145707156418	0.974646642402932	1.29078488020928	0.6286719457917	2.65023056640249	0.998383548063858
ebi-a-GCST90027770	finngen_R12_E4_LACTONAS	Lactose intolerance, other/unspecified || id:finngen_R12_E4_LACTONAS	Gut microbiota abundance (k_Bacteria.p_Bacteroidetes.c_Bacteroidia.o_Bacteroidales.f_Porphyromonadaceae.g_Parabacteroides.s_Parabacteroides_unclassified)	Inverse variance weighted	8	0.0305677481755885	0.144036255017141	0.831933377979779	-0.251743311658007	0.312878808009184	1.03103973874395	0.777444273340177	1.36735580841311	0.999193093860856
ebi-a-GCST90027770	finngen_R12_E4_LACTONAS	Lactose intolerance, other/unspecified || id:finngen_R12_E4_LACTONAS	Gut microbiota abundance (k_Bacteria.p_Bacteroidetes.c_Bacteroidia.o_Bacteroidales.f_Porphyromonadaceae.g_Parabacteroides.s_Parabacteroides_unclassified)	MR Egger	8	0.939233395101428	0.913056616060846	0.343305860370607	-0.85035757237783	2.72882436258069	2.55801967607041	0.427262127496144	15.3148716959999	0.99624636177216
ebi-a-GCST90027770	finngen_R12_E4_LACTONAS	Lactose intolerance, other/unspecified || id:finngen_R12_E4_LACTONAS	Gut microbiota abundance (k_Bacteria.p_Bacteroidetes.c_Bacteroidia.o_Bacteroidales.f_Porphyromonadaceae.g_Parabacteroides.s_Parabacteroides_unclassified)	Simple mode	8	0.196117586096823	0.311172112389804	0.548541915143666	-0.413779754187192	0.806014926380838	1.21666996039527	0.661146549990857	2.23896773347559	0.994664649682968
ebi-a-GCST90027770	finngen_R12_E4_LACTONAS	Lactose intolerance, other/unspecified || id:finngen_R12_E4_LACTONAS	Gut microbiota abundance (k_Bacteria.p_Bacteroidetes.c_Bacteroidia.o_Bacteroidales.f_Porphyromonadaceae.g_Parabacteroides.s_Parabacteroides_unclassified)	Weighted median	8	0.0942397759536146	0.182321966724798	0.605235343467832	-0.263111278826989	0.451590830734218	1.09882318570986	0.76865635737405	1.57080909026554	0.993678497744465
ebi-a-GCST90027770	finngen_R12_E4_LACTONAS	Lactose intolerance, other/unspecified || id:finngen_R12_E4_LACTONAS	Gut microbiota abundance (k_Bacteria.p_Bacteroidetes.c_Bacteroidia.o_Bacteroidales.f_Porphyromonadaceae.g_Parabacteroides.s_Parabacteroides_unclassified)	Weighted mode	8	0.213162043126559	0.34373857391827	0.554815697580189	-0.460565561753251	0.886889648006369	1.23758517716773	0.630926716563768	2.42756730779601	0.998383548063858
ebi-a-GCST90027772	finngen_R12_E4_LACTONAS	Lactose intolerance, other/unspecified || id:finngen_R12_E4_LACTONAS	Gut microbiota abundance (k_Bacteria.p_Bacteroidetes.c_Bacteroidia.o_Bacteroidales.f_Prevotellaceae.g_Paraprevotella.s_Paraprevotella_unclassified)	Inverse variance weighted	9	-0.35253005426501	0.155722056429757	0.0235838648654805	-0.657745284867333	-0.0473148236626873	0.702907444126658	0.518018001773852	0.953787075578056	0.999193093860856
ebi-a-GCST90027772	finngen_R12_E4_LACTONAS	Lactose intolerance, other/unspecified || id:finngen_R12_E4_LACTONAS	Gut microbiota abundance (k_Bacteria.p_Bacteroidetes.c_Bacteroidia.o_Bacteroidales.f_Prevotellaceae.g_Paraprevotella.s_Paraprevotella_unclassified)	MR Egger	9	-0.733346481485454	1.34456073968802	0.602404491128234	-3.36868553127398	1.90199256830307	0.480298986004152	0.0344348711689715	6.69922982504096	0.99624636177216
ebi-a-GCST90027772	finngen_R12_E4_LACTONAS	Lactose intolerance, other/unspecified || id:finngen_R12_E4_LACTONAS	Gut microbiota abundance (k_Bacteria.p_Bacteroidetes.c_Bacteroidia.o_Bacteroidales.f_Prevotellaceae.g_Paraprevotella.s_Paraprevotella_unclassified)	Simple mode	9	-0.15666953570615	0.28873255939906	0.602181776072569	-0.722585352128308	0.409246280716008	0.854986554665758	0.48549545531522	1.50568249538938	0.994664649682968
ebi-a-GCST90027772	finngen_R12_E4_LACTONAS	Lactose intolerance, other/unspecified || id:finngen_R12_E4_LACTONAS	Gut microbiota abundance (k_Bacteria.p_Bacteroidetes.c_Bacteroidia.o_Bacteroidales.f_Prevotellaceae.g_Paraprevotella.s_Paraprevotella_unclassified)	Weighted median	9	-0.353106766688826	0.205662712443774	0.085993485804572	-0.756205683078622	0.0499921497009707	0.702502185540901	0.469444272368892	1.05126284361595	0.993678497744465
ebi-a-GCST90027772	finngen_R12_E4_LACTONAS	Lactose intolerance, other/unspecified || id:finngen_R12_E4_LACTONAS	Gut microbiota abundance (k_Bacteria.p_Bacteroidetes.c_Bacteroidia.o_Bacteroidales.f_Prevotellaceae.g_Paraprevotella.s_Paraprevotella_unclassified)	Weighted mode	9	-0.173217028792613	0.294825592760791	0.573057088887277	-0.751075190603763	0.404641133018538	0.84095508357164	0.471858941600241	1.49876454642694	0.998383548063858
ebi-a-GCST90027776	finngen_R12_E4_LACTONAS	Lactose intolerance, other/unspecified || id:finngen_R12_E4_LACTONAS	Gut microbiota abundance (k_Bacteria.p_Bacteroidetes.c_Bacteroidia.o_Bacteroidales.f_Rikenellaceae.g_Alistipes.s_Alistipes_indistinctus)	Inverse variance weighted	12	-0.0422324249148512	0.149112245061223	0.777003803484606	-0.334492425234848	0.250027575405146	0.958646941243091	0.715701266076379	1.28406082469702	0.999193093860856
ebi-a-GCST90027776	finngen_R12_E4_LACTONAS	Lactose intolerance, other/unspecified || id:finngen_R12_E4_LACTONAS	Gut microbiota abundance (k_Bacteria.p_Bacteroidetes.c_Bacteroidia.o_Bacteroidales.f_Rikenellaceae.g_Alistipes.s_Alistipes_indistinctus)	MR Egger	12	-0.789969402669173	0.880939902341126	0.390937426605075	-2.51661161125778	0.936672805919433	0.453858681934147	0.080732697582915	2.55147801738503	0.99624636177216
ebi-a-GCST90027776	finngen_R12_E4_LACTONAS	Lactose intolerance, other/unspecified || id:finngen_R12_E4_LACTONAS	Gut microbiota abundance (k_Bacteria.p_Bacteroidetes.c_Bacteroidia.o_Bacteroidales.f_Rikenellaceae.g_Alistipes.s_Alistipes_indistinctus)	Simple mode	12	-0.29945430185766	0.328447525043339	0.381459222307596	-0.943211450942605	0.344302847227284	0.741222594131441	0.389375365427758	1.41100589002947	0.994664649682968
ebi-a-GCST90027776	finngen_R12_E4_LACTONAS	Lactose intolerance, other/unspecified || id:finngen_R12_E4_LACTONAS	Gut microbiota abundance (k_Bacteria.p_Bacteroidetes.c_Bacteroidia.o_Bacteroidales.f_Rikenellaceae.g_Alistipes.s_Alistipes_indistinctus)	Weighted median	12	-0.254157173640434	0.188145202707251	0.176741398879226	-0.622921770946647	0.114607423665779	0.775569893322764	0.53637498107873	1.12143310304847	0.993678497744465
ebi-a-GCST90027776	finngen_R12_E4_LACTONAS	Lactose intolerance, other/unspecified || id:finngen_R12_E4_LACTONAS	Gut microbiota abundance (k_Bacteria.p_Bacteroidetes.c_Bacteroidia.o_Bacteroidales.f_Rikenellaceae.g_Alistipes.s_Alistipes_indistinctus)	Weighted mode	12	-0.322436062542908	0.290387714623441	0.290524737328546	-0.891595983204852	0.246723858119035	0.724382245485049	0.410000875793297	1.27982565051521	0.998383548063858
ebi-a-GCST90027778	finngen_R12_E4_LACTONAS	Lactose intolerance, other/unspecified || id:finngen_R12_E4_LACTONAS	Gut microbiota abundance (k_Bacteria.p_Bacteroidetes.c_Bacteroidia.o_Bacteroidales.f_Rikenellaceae.g_Alistipes.s_Alistipes_putredinis)	Inverse variance weighted	7	-0.236345402712565	0.22120430036822	0.285318249834555	-0.669905831434277	0.197215026009148	0.789507928651887	0.511756766918296	1.21800591550108	0.999193093860856
ebi-a-GCST90027778	finngen_R12_E4_LACTONAS	Lactose intolerance, other/unspecified || id:finngen_R12_E4_LACTONAS	Gut microbiota abundance (k_Bacteria.p_Bacteroidetes.c_Bacteroidia.o_Bacteroidales.f_Rikenellaceae.g_Alistipes.s_Alistipes_putredinis)	MR Egger	7	-0.661285576410907	1.32863575646481	0.639796642168303	-3.26541165908194	1.94284050626013	0.516187309527	0.0381812142044938	6.97854544618862	0.99624636177216
ebi-a-GCST90027778	finngen_R12_E4_LACTONAS	Lactose intolerance, other/unspecified || id:finngen_R12_E4_LACTONAS	Gut microbiota abundance (k_Bacteria.p_Bacteroidetes.c_Bacteroidia.o_Bacteroidales.f_Rikenellaceae.g_Alistipes.s_Alistipes_putredinis)	Simple mode	7	-0.331850736669709	0.436137712809239	0.47555530762152	-1.18668065377582	0.522979180436399	0.717594425394736	0.30523275759078	1.68704618541623	0.994664649682968
ebi-a-GCST90027778	finngen_R12_E4_LACTONAS	Lactose intolerance, other/unspecified || id:finngen_R12_E4_LACTONAS	Gut microbiota abundance (k_Bacteria.p_Bacteroidetes.c_Bacteroidia.o_Bacteroidales.f_Rikenellaceae.g_Alistipes.s_Alistipes_putredinis)	Weighted median	7	-0.146048340642709	0.285044258709474	0.608391558030309	-0.704735087713278	0.41263840642786	0.864115930255542	0.494239487027872	1.51079863207954	0.993678497744465
ebi-a-GCST90027778	finngen_R12_E4_LACTONAS	Lactose intolerance, other/unspecified || id:finngen_R12_E4_LACTONAS	Gut microbiota abundance (k_Bacteria.p_Bacteroidetes.c_Bacteroidia.o_Bacteroidales.f_Rikenellaceae.g_Alistipes.s_Alistipes_putredinis)	Weighted mode	7	-0.207822376187924	0.434503878045856	0.649367025222377	-1.0594499771578	0.643805224781955	0.812351316835408	0.346646421354954	1.90371116304845	0.998383548063858
ebi-a-GCST90027781	finngen_R12_E4_LACTONAS	Lactose intolerance, other/unspecified || id:finngen_R12_E4_LACTONAS	Gut microbiota abundance (k_Bacteria.p_Bacteroidetes.c_Bacteroidia.o_Bacteroidales.f_Rikenellaceae.g_Alistipes.s_Alistipes_sp_AP11)	Inverse variance weighted	11	0.166419073320723	0.113855302764717	0.143831197409625	-0.0567373200981236	0.389575466739569	1.18106795209542	0.944842227835672	1.4763538994888	0.999193093860856
ebi-a-GCST90027781	finngen_R12_E4_LACTONAS	Lactose intolerance, other/unspecified || id:finngen_R12_E4_LACTONAS	Gut microbiota abundance (k_Bacteria.p_Bacteroidetes.c_Bacteroidia.o_Bacteroidales.f_Rikenellaceae.g_Alistipes.s_Alistipes_sp_AP11)	MR Egger	11	0.8107628968389	0.513119364365105	0.148549124475089	-0.194951057316705	1.8164768509945	2.24962356289427	0.822874930777611	6.15015233231945	0.99624636177216
ebi-a-GCST90027781	finngen_R12_E4_LACTONAS	Lactose intolerance, other/unspecified || id:finngen_R12_E4_LACTONAS	Gut microbiota abundance (k_Bacteria.p_Bacteroidetes.c_Bacteroidia.o_Bacteroidales.f_Rikenellaceae.g_Alistipes.s_Alistipes_sp_AP11)	Simple mode	11	0.206197523051287	0.193975783563713	0.312774949685675	-0.173995012733589	0.586390058836164	1.22899593504914	0.840301088453374	1.79748786372199	0.994664649682968
ebi-a-GCST90027781	finngen_R12_E4_LACTONAS	Lactose intolerance, other/unspecified || id:finngen_R12_E4_LACTONAS	Gut microbiota abundance (k_Bacteria.p_Bacteroidetes.c_Bacteroidia.o_Bacteroidales.f_Rikenellaceae.g_Alistipes.s_Alistipes_sp_AP11)	Weighted median	11	0.184867644399551	0.147960408404907	0.211504206365283	-0.105134756074066	0.474870044873168	1.20305919796711	0.900203206562436	1.60780524137455	0.993678497744465
ebi-a-GCST90027781	finngen_R12_E4_LACTONAS	Lactose intolerance, other/unspecified || id:finngen_R12_E4_LACTONAS	Gut microbiota abundance (k_Bacteria.p_Bacteroidetes.c_Bacteroidia.o_Bacteroidales.f_Rikenellaceae.g_Alistipes.s_Alistipes_sp_AP11)	Weighted mode	11	0.19921074712893	0.18527253576153	0.30752914909342	-0.163923422963669	0.562344917221529	1.22043914284466	0.848807018517445	1.75478249931176	0.998383548063858
ebi-a-GCST90027784	finngen_R12_E4_LACTONAS	Lactose intolerance, other/unspecified || id:finngen_R12_E4_LACTONAS	Gut microbiota abundance (k_Bacteria.p_Firmicutes.c_Bacilli.o_Lactobacillales.f_Streptococcaceae.g_Streptococcus.s_Streptococcus_salivarius)	Wald ratio	1	-0.151132286249066	0.234766107613432	0.519733128845601	-0.611273857171393	0.309009284673261	0.859733960155568	0.542659158337226	1.3620750168662	0.671921001228244
ebi-a-GCST90027789	finngen_R12_E4_LACTONAS	Lactose intolerance, other/unspecified || id:finngen_R12_E4_LACTONAS	Gut microbiota abundance (k_Bacteria.p_Firmicutes.c_Clostridia.o_Clostridiales.f_Clostridiales_noname.g_Pseudoflavonifractor.s_Pseudoflavonifractor_capillosus)	Inverse variance weighted	10	-0.0648174944422181	0.129445948997433	0.616561023235846	-0.318531554477186	0.18889656559275	0.937238499004488	0.727216130668733	1.20791600594504	0.999193093860856
ebi-a-GCST90027789	finngen_R12_E4_LACTONAS	Lactose intolerance, other/unspecified || id:finngen_R12_E4_LACTONAS	Gut microbiota abundance (k_Bacteria.p_Firmicutes.c_Clostridia.o_Clostridiales.f_Clostridiales_noname.g_Pseudoflavonifractor.s_Pseudoflavonifractor_capillosus)	MR Egger	10	-0.173884981444691	0.493812435453294	0.733838561375181	-1.14175735493315	0.793987392043765	0.8403935529521	0.3192574798394	2.21219977116506	0.99624636177216
ebi-a-GCST90027789	finngen_R12_E4_LACTONAS	Lactose intolerance, other/unspecified || id:finngen_R12_E4_LACTONAS	Gut microbiota abundance (k_Bacteria.p_Firmicutes.c_Clostridia.o_Clostridiales.f_Clostridiales_noname.g_Pseudoflavonifractor.s_Pseudoflavonifractor_capillosus)	Simple mode	10	-0.135293114846963	0.270536733646664	0.629009397321733	-0.665545112794425	0.394958883100498	0.873459850111849	0.513993267020628	1.48432315890005	0.994664649682968
ebi-a-GCST90027789	finngen_R12_E4_LACTONAS	Lactose intolerance, other/unspecified || id:finngen_R12_E4_LACTONAS	Gut microbiota abundance (k_Bacteria.p_Firmicutes.c_Clostridia.o_Clostridiales.f_Clostridiales_noname.g_Pseudoflavonifractor.s_Pseudoflavonifractor_capillosus)	Weighted median	10	-0.132086507656155	0.16084782848863	0.411538478758236	-0.44734825149387	0.183175236181559	0.876265188152883	0.639321224930503	1.20102485265068	0.993678497744465
ebi-a-GCST90027789	finngen_R12_E4_LACTONAS	Lactose intolerance, other/unspecified || id:finngen_R12_E4_LACTONAS	Gut microbiota abundance (k_Bacteria.p_Firmicutes.c_Clostridia.o_Clostridiales.f_Clostridiales_noname.g_Pseudoflavonifractor.s_Pseudoflavonifractor_capillosus)	Weighted mode	10	-0.139036278504519	0.260985046067812	0.607116865213694	-0.65056696879743	0.372494411788392	0.870196458459448	0.521749876985659	1.45135036866751	0.998383548063858
ebi-a-GCST90027792	finngen_R12_E4_LACTONAS	Lactose intolerance, other/unspecified || id:finngen_R12_E4_LACTONAS	Gut microbiota abundance (k_Bacteria.p_Firmicutes.c_Clostridia.o_Clostridiales.f_Eubacteriaceae.g_Eubacterium.s_Eubacterium_ramulus)	Inverse variance weighted	10	-0.0823997615085736	0.155160830471431	0.595376974540715	-0.386514989232579	0.221715466215431	0.920903743232422	0.679420541305799	1.24821616766188	0.999193093860856
ebi-a-GCST90027792	finngen_R12_E4_LACTONAS	Lactose intolerance, other/unspecified || id:finngen_R12_E4_LACTONAS	Gut microbiota abundance (k_Bacteria.p_Firmicutes.c_Clostridia.o_Clostridiales.f_Eubacteriaceae.g_Eubacterium.s_Eubacterium_ramulus)	MR Egger	10	-0.767317511312784	0.767649290915635	0.346790294534286	-2.27191012150743	0.73727509888186	0.464256762981672	0.10311502961656	2.0902320716553	0.99624636177216
ebi-a-GCST90027792	finngen_R12_E4_LACTONAS	Lactose intolerance, other/unspecified || id:finngen_R12_E4_LACTONAS	Gut microbiota abundance (k_Bacteria.p_Firmicutes.c_Clostridia.o_Clostridiales.f_Eubacteriaceae.g_Eubacterium.s_Eubacterium_ramulus)	Simple mode	10	-0.392228997774109	0.322151093699246	0.254360539185563	-1.02364514142463	0.239187145876413	0.675549396938176	0.35928291333358	1.27021623007108	0.994664649682968
ebi-a-GCST90027792	finngen_R12_E4_LACTONAS	Lactose intolerance, other/unspecified || id:finngen_R12_E4_LACTONAS	Gut microbiota abundance (k_Bacteria.p_Firmicutes.c_Clostridia.o_Clostridiales.f_Eubacteriaceae.g_Eubacterium.s_Eubacterium_ramulus)	Weighted median	10	-0.289047554936564	0.184110855562926	0.116423310207177	-0.649904831839899	0.0718097219667711	0.748976587021677	0.522095461261233	1.07445088021165	0.993678497744465
ebi-a-GCST90027792	finngen_R12_E4_LACTONAS	Lactose intolerance, other/unspecified || id:finngen_R12_E4_LACTONAS	Gut microbiota abundance (k_Bacteria.p_Firmicutes.c_Clostridia.o_Clostridiales.f_Eubacteriaceae.g_Eubacterium.s_Eubacterium_ramulus)	Weighted mode	10	-0.392228997774109	0.282303877474106	0.198125243758506	-0.945544597623357	0.161086602075138	0.675549396938176	0.388467954559302	1.17478670337495	0.998383548063858
ebi-a-GCST90027793	finngen_R12_E4_LACTONAS	Lactose intolerance, other/unspecified || id:finngen_R12_E4_LACTONAS	Gut microbiota abundance (k_Bacteria.p_Firmicutes.c_Clostridia.o_Clostridiales.f_Eubacteriaceae.g_Eubacterium.s_Eubacterium_rectale)	Inverse variance weighted	8	-0.323535909086912	0.224454666594078	0.149462964471914	-0.763467055611305	0.116395237437482	0.723585974144225	0.466047809040561	1.12343980986869	0.999193093860856
ebi-a-GCST90027793	finngen_R12_E4_LACTONAS	Lactose intolerance, other/unspecified || id:finngen_R12_E4_LACTONAS	Gut microbiota abundance (k_Bacteria.p_Firmicutes.c_Clostridia.o_Clostridiales.f_Eubacteriaceae.g_Eubacterium.s_Eubacterium_rectale)	MR Egger	8	-1.97627993203481	1.19839495893973	0.1502206869994	-4.32513405155667	0.372574187487054	0.138583820806942	0.0132317762374471	1.45146615577562	0.99624636177216
ebi-a-GCST90027793	finngen_R12_E4_LACTONAS	Lactose intolerance, other/unspecified || id:finngen_R12_E4_LACTONAS	Gut microbiota abundance (k_Bacteria.p_Firmicutes.c_Clostridia.o_Clostridiales.f_Eubacteriaceae.g_Eubacterium.s_Eubacterium_rectale)	Simple mode	8	-0.611803298681554	0.510721484840865	0.269930785373091	-1.61281740896965	0.38921081160654	0.542371928095449	0.199325241507086	1.47581563760713	0.994664649682968
ebi-a-GCST90027793	finngen_R12_E4_LACTONAS	Lactose intolerance, other/unspecified || id:finngen_R12_E4_LACTONAS	Gut microbiota abundance (k_Bacteria.p_Firmicutes.c_Clostridia.o_Clostridiales.f_Eubacteriaceae.g_Eubacterium.s_Eubacterium_rectale)	Weighted median	8	-0.449000418534454	0.274698457101641	0.102149483858447	-0.987409394453671	0.0894085573847626	0.638265831557471	0.372540547605744	1.09352733374108	0.993678497744465
ebi-a-GCST90027793	finngen_R12_E4_LACTONAS	Lactose intolerance, other/unspecified || id:finngen_R12_E4_LACTONAS	Gut microbiota abundance (k_Bacteria.p_Firmicutes.c_Clostridia.o_Clostridiales.f_Eubacteriaceae.g_Eubacterium.s_Eubacterium_rectale)	Weighted mode	8	-0.603817470359097	0.445365333417301	0.217280016471092	-1.47673352385701	0.269098583138813	0.546720557794677	0.22838247721741	1.30878415873727	0.998383548063858
ebi-a-GCST90027795	finngen_R12_E4_LACTONAS	Lactose intolerance, other/unspecified || id:finngen_R12_E4_LACTONAS	Gut microbiota abundance (k_Bacteria.p_Firmicutes.c_Clostridia.o_Clostridiales.f_Eubacteriaceae.g_Eubacterium.s_Eubacterium_ventriosum)	Inverse variance weighted	6	0.203598743166801	0.140672158142061	0.14780510074798	-0.0721186867916393	0.479316173125242	1.22580619165072	0.930420460638388	1.61496966485266	0.999193093860856
ebi-a-GCST90027795	finngen_R12_E4_LACTONAS	Lactose intolerance, other/unspecified || id:finngen_R12_E4_LACTONAS	Gut microbiota abundance (k_Bacteria.p_Firmicutes.c_Clostridia.o_Clostridiales.f_Eubacteriaceae.g_Eubacterium.s_Eubacterium_ventriosum)	MR Egger	6	2.18567754155203	1.56572763097838	0.235224144739916	-0.883148615165588	5.25450369826964	8.89667437833364	0.413478973791987	191.426456992992	0.99624636177216
ebi-a-GCST90027795	finngen_R12_E4_LACTONAS	Lactose intolerance, other/unspecified || id:finngen_R12_E4_LACTONAS	Gut microbiota abundance (k_Bacteria.p_Firmicutes.c_Clostridia.o_Clostridiales.f_Eubacteriaceae.g_Eubacterium.s_Eubacterium_ventriosum)	Simple mode	6	0.329129340408724	0.282039632015991	0.295848629709757	-0.223668338342618	0.881927019160066	1.38975759577899	0.799580280518576	2.41555003554209	0.994664649682968
ebi-a-GCST90027795	finngen_R12_E4_LACTONAS	Lactose intolerance, other/unspecified || id:finngen_R12_E4_LACTONAS	Gut microbiota abundance (k_Bacteria.p_Firmicutes.c_Clostridia.o_Clostridiales.f_Eubacteriaceae.g_Eubacterium.s_Eubacterium_ventriosum)	Weighted median	6	0.241414029069519	0.176357548849304	0.171033761317597	-0.104246766675117	0.587074824814156	1.2730480050913	0.901002932488285	1.79871914377815	0.993678497744465
ebi-a-GCST90027795	finngen_R12_E4_LACTONAS	Lactose intolerance, other/unspecified || id:finngen_R12_E4_LACTONAS	Gut microbiota abundance (k_Bacteria.p_Firmicutes.c_Clostridia.o_Clostridiales.f_Eubacteriaceae.g_Eubacterium.s_Eubacterium_ventriosum)	Weighted mode	6	0.389023569593426	0.311957068636194	0.267611162623512	-0.222412284933514	1.00045942412037	1.47553932878527	0.800585227056913	2.71953095961552	0.998383548063858
ebi-a-GCST90027798	finngen_R12_E4_LACTONAS	Lactose intolerance, other/unspecified || id:finngen_R12_E4_LACTONAS	Gut microbiota abundance (k_Bacteria.p_Firmicutes.c_Clostridia.o_Clostridiales.f_Ruminococcaceae.g_Ruminococcaceae_noname.s_Ruminococcaceae_bacterium_D16)	Inverse variance weighted	10	-0.0111903743822978	0.114421005612233	0.922091107152872	-0.235455545382275	0.213074796617679	0.988872004957566	0.790210790746634	1.23747720689166	0.999193093860856
ebi-a-GCST90027798	finngen_R12_E4_LACTONAS	Lactose intolerance, other/unspecified || id:finngen_R12_E4_LACTONAS	Gut microbiota abundance (k_Bacteria.p_Firmicutes.c_Clostridia.o_Clostridiales.f_Ruminococcaceae.g_Ruminococcaceae_noname.s_Ruminococcaceae_bacterium_D16)	MR Egger	10	-0.457699361493347	0.599080445718049	0.466798429631828	-1.63189703510072	0.71649831211403	0.632737672924794	0.195558241174704	2.04725180761173	0.99624636177216
ebi-a-GCST90027798	finngen_R12_E4_LACTONAS	Lactose intolerance, other/unspecified || id:finngen_R12_E4_LACTONAS	Gut microbiota abundance (k_Bacteria.p_Firmicutes.c_Clostridia.o_Clostridiales.f_Ruminococcaceae.g_Ruminococcaceae_noname.s_Ruminococcaceae_bacterium_D16)	Simple mode	10	-0.142041277879986	0.235700854644171	0.56162752615728	-0.604014952982562	0.319932397222589	0.867585443658959	0.546612600644803	1.377034669821	0.994664649682968
ebi-a-GCST90027798	finngen_R12_E4_LACTONAS	Lactose intolerance, other/unspecified || id:finngen_R12_E4_LACTONAS	Gut microbiota abundance (k_Bacteria.p_Firmicutes.c_Clostridia.o_Clostridiales.f_Ruminococcaceae.g_Ruminococcaceae_noname.s_Ruminococcaceae_bacterium_D16)	Weighted median	10	-0.0795272843773116	0.123189839076977	0.518559869632746	-0.320979368968187	0.161924800213564	0.923552821061203	0.725438217374696	1.17577182020664	0.993678497744465
ebi-a-GCST90027798	finngen_R12_E4_LACTONAS	Lactose intolerance, other/unspecified || id:finngen_R12_E4_LACTONAS	Gut microbiota abundance (k_Bacteria.p_Firmicutes.c_Clostridia.o_Clostridiales.f_Ruminococcaceae.g_Ruminococcaceae_noname.s_Ruminococcaceae_bacterium_D16)	Weighted mode	10	-0.110367346407674	0.221673146154107	0.630504551406649	-0.544846712869723	0.324112020054375	0.895505114281099	0.579930672435433	1.3828022000214	0.998383548063858
ebi-a-GCST90027801	finngen_R12_E4_LACTONAS	Lactose intolerance, other/unspecified || id:finngen_R12_E4_LACTONAS	Gut microbiota abundance (k_Bacteria.p_Firmicutes.c_Clostridia.o_Clostridiales.f_Ruminococcaceae.g_Ruminococcus.s_Ruminococcus_lactaris)	Inverse variance weighted	6	-0.209187132294136	0.191326304029435	0.274238969857283	-0.584186688191828	0.165812423603556	0.811243411597549	0.557559146894056	1.18035167484299	0.999193093860856
ebi-a-GCST90027801	finngen_R12_E4_LACTONAS	Lactose intolerance, other/unspecified || id:finngen_R12_E4_LACTONAS	Gut microbiota abundance (k_Bacteria.p_Firmicutes.c_Clostridia.o_Clostridiales.f_Ruminococcaceae.g_Ruminococcus.s_Ruminococcus_lactaris)	MR Egger	6	-2.12611564829381	0.844826380281788	0.065591899501728	-3.78197535364611	-0.470255942941501	0.119299797379198	0.0227776530363901	0.624842323832912	0.99624636177216
ebi-a-GCST90027801	finngen_R12_E4_LACTONAS	Lactose intolerance, other/unspecified || id:finngen_R12_E4_LACTONAS	Gut microbiota abundance (k_Bacteria.p_Firmicutes.c_Clostridia.o_Clostridiales.f_Ruminococcaceae.g_Ruminococcus.s_Ruminococcus_lactaris)	Simple mode	6	-0.0897697262375843	0.351097619207255	0.808380810274858	-0.777921059883805	0.598381607408636	0.91414166387677	0.459360001252022	1.81917228177844	0.994664649682968
ebi-a-GCST90027801	finngen_R12_E4_LACTONAS	Lactose intolerance, other/unspecified || id:finngen_R12_E4_LACTONAS	Gut microbiota abundance (k_Bacteria.p_Firmicutes.c_Clostridia.o_Clostridiales.f_Ruminococcaceae.g_Ruminococcus.s_Ruminococcus_lactaris)	Weighted median	6	-0.18684444009649	0.220682171431196	0.397180433895177	-0.619381496101633	0.245692615908654	0.82957277460933	0.538277261242183	1.27850652057061	0.993678497744465
ebi-a-GCST90027801	finngen_R12_E4_LACTONAS	Lactose intolerance, other/unspecified || id:finngen_R12_E4_LACTONAS	Gut microbiota abundance (k_Bacteria.p_Firmicutes.c_Clostridia.o_Clostridiales.f_Ruminococcaceae.g_Ruminococcus.s_Ruminococcus_lactaris)	Weighted mode	6	-0.126499275845951	0.371635746363593	0.747401350412159	-0.854905338718593	0.601906787026691	0.881174787649575	0.425323450839593	1.82559650744984	0.998383548063858
ebi-a-GCST90027803	finngen_R12_E4_LACTONAS	Lactose intolerance, other/unspecified || id:finngen_R12_E4_LACTONAS	Gut microbiota abundance (k_Bacteria.p_Firmicutes.c_Erysipelotrichia.o_Erysipelotrichales.f_Erysipelotrichaceae.g_Erysipelotrichaceae_noname.s_Eubacterium_biforme)	Inverse variance weighted	8	-0.0583507091290018	0.157966860915919	0.711840209810123	-0.367965756524204	0.2512643382662	0.943319058811873	0.692140882592488	1.28564988587971	0.999193093860856
ebi-a-GCST90027803	finngen_R12_E4_LACTONAS	Lactose intolerance, other/unspecified || id:finngen_R12_E4_LACTONAS	Gut microbiota abundance (k_Bacteria.p_Firmicutes.c_Erysipelotrichia.o_Erysipelotrichales.f_Erysipelotrichaceae.g_Erysipelotrichaceae_noname.s_Eubacterium_biforme)	MR Egger	8	-0.108087060686498	0.545684006648343	0.849525998978979	-1.17762771371725	0.961453592344254	0.897549451757384	0.308008557064591	2.61549557592662	0.99624636177216
ebi-a-GCST90027803	finngen_R12_E4_LACTONAS	Lactose intolerance, other/unspecified || id:finngen_R12_E4_LACTONAS	Gut microbiota abundance (k_Bacteria.p_Firmicutes.c_Erysipelotrichia.o_Erysipelotrichales.f_Erysipelotrichaceae.g_Erysipelotrichaceae_noname.s_Eubacterium_biforme)	Simple mode	8	-0.25075064390195	0.239037937183756	0.329040228205437	-0.719265000782112	0.217763712978213	0.778216400371854	0.487110149997214	1.24329325884749	0.994664649682968
ebi-a-GCST90027803	finngen_R12_E4_LACTONAS	Lactose intolerance, other/unspecified || id:finngen_R12_E4_LACTONAS	Gut microbiota abundance (k_Bacteria.p_Firmicutes.c_Erysipelotrichia.o_Erysipelotrichales.f_Erysipelotrichaceae.g_Erysipelotrichaceae_noname.s_Eubacterium_biforme)	Weighted median	8	-0.0671252006900337	0.155922276194679	0.666828884579987	-0.372732862031604	0.238482460651536	0.935078121581639	0.688849226049855	1.26932144277007	0.993678497744465
ebi-a-GCST90027803	finngen_R12_E4_LACTONAS	Lactose intolerance, other/unspecified || id:finngen_R12_E4_LACTONAS	Gut microbiota abundance (k_Bacteria.p_Firmicutes.c_Erysipelotrichia.o_Erysipelotrichales.f_Erysipelotrichaceae.g_Erysipelotrichaceae_noname.s_Eubacterium_biforme)	Weighted mode	8	-0.120358125864922	0.213542942152211	0.590599850766794	-0.538902292483255	0.298186040753411	0.886602864437459	0.583388290734181	1.3474124381884	0.998383548063858
ebi-a-GCST90027804	finngen_R12_E4_LACTONAS	Lactose intolerance, other/unspecified || id:finngen_R12_E4_LACTONAS	Gut microbiota abundance (k_Bacteria.p_Firmicutes.c_Erysipelotrichia.o_Erysipelotrichales.f_Erysipelotrichaceae.g_Holdemania.s_Holdemania_filiformis)	Inverse variance weighted	2	0.309167046647467	0.226731337990703	0.172698778016606	-0.135226375814312	0.753560469109246	1.362289917461	0.873518145922587	2.12455096425711	0.999193093860856
ebi-a-GCST90027805	finngen_R12_E4_LACTONAS	Lactose intolerance, other/unspecified || id:finngen_R12_E4_LACTONAS	Gut microbiota abundance (k_Bacteria.p_Firmicutes.c_Erysipelotrichia.o_Erysipelotrichales.f_Erysipelotrichaceae.g_Holdemania.s_Holdemania_unclassified)	Inverse variance weighted	10	0.117972396438198	0.112578507071481	0.294679038641897	-0.102681477421905	0.3386262702983	1.12521305105066	0.902414367059121	1.40301889738397	0.999193093860856
ebi-a-GCST90027805	finngen_R12_E4_LACTONAS	Lactose intolerance, other/unspecified || id:finngen_R12_E4_LACTONAS	Gut microbiota abundance (k_Bacteria.p_Firmicutes.c_Erysipelotrichia.o_Erysipelotrichales.f_Erysipelotrichaceae.g_Holdemania.s_Holdemania_unclassified)	MR Egger	10	0.393729223472108	0.534805445710825	0.482629118250908	-0.654489450121109	1.44194789706533	1.48249906837115	0.519707331379906	4.22892531049313	0.99624636177216
ebi-a-GCST90027805	finngen_R12_E4_LACTONAS	Lactose intolerance, other/unspecified || id:finngen_R12_E4_LACTONAS	Gut microbiota abundance (k_Bacteria.p_Firmicutes.c_Erysipelotrichia.o_Erysipelotrichales.f_Erysipelotrichaceae.g_Holdemania.s_Holdemania_unclassified)	Simple mode	10	0.334648588224498	0.267874902815931	0.243078172465691	-0.190386221294727	0.859683397743724	1.39744921881553	0.826639806385485	2.36241263012378	0.994664649682968
ebi-a-GCST90027805	finngen_R12_E4_LACTONAS	Lactose intolerance, other/unspecified || id:finngen_R12_E4_LACTONAS	Gut microbiota abundance (k_Bacteria.p_Firmicutes.c_Erysipelotrichia.o_Erysipelotrichales.f_Erysipelotrichaceae.g_Holdemania.s_Holdemania_unclassified)	Weighted median	10	0.219776349291174	0.156196661967214	0.159412874116186	-0.0863691081645654	0.525921806746914	1.24579807580517	0.917255602196863	1.69201784318648	0.993678497744465
ebi-a-GCST90027805	finngen_R12_E4_LACTONAS	Lactose intolerance, other/unspecified || id:finngen_R12_E4_LACTONAS	Gut microbiota abundance (k_Bacteria.p_Firmicutes.c_Erysipelotrichia.o_Erysipelotrichales.f_Erysipelotrichaceae.g_Holdemania.s_Holdemania_unclassified)	Weighted mode	10	0.334648588224498	0.2921174555762	0.281509861157111	-0.237901624704854	0.907198801153851	1.39744921881553	0.788280234580261	2.47737318976163	0.998383548063858
ebi-a-GCST90027807	finngen_R12_E4_LACTONAS	Lactose intolerance, other/unspecified || id:finngen_R12_E4_LACTONAS	Gut microbiota abundance (k_Bacteria.p_Firmicutes.c_Negativicutes.o_Selenomonadales.f_Veillonellaceae.g_Dialister.s_Dialister_invisus)	Inverse variance weighted	6	-0.119226618005796	0.15528652506056	0.442615105943782	-0.423588207124493	0.185134971112902	0.887606630323894	0.65469342449504	1.20338085081975	0.999193093860856
ebi-a-GCST90027807	finngen_R12_E4_LACTONAS	Lactose intolerance, other/unspecified || id:finngen_R12_E4_LACTONAS	Gut microbiota abundance (k_Bacteria.p_Firmicutes.c_Negativicutes.o_Selenomonadales.f_Veillonellaceae.g_Dialister.s_Dialister_invisus)	MR Egger	6	-1.21873601956256	0.717489398249305	0.164622525419935	-2.6250152401312	0.187543201006077	0.295603568015672	0.0724386530512628	1.20628236090694	0.99624636177216
ebi-a-GCST90027807	finngen_R12_E4_LACTONAS	Lactose intolerance, other/unspecified || id:finngen_R12_E4_LACTONAS	Gut microbiota abundance (k_Bacteria.p_Firmicutes.c_Negativicutes.o_Selenomonadales.f_Veillonellaceae.g_Dialister.s_Dialister_invisus)	Simple mode	6	-0.387853322320104	0.361033192654395	0.331780055712686	-1.09547837992272	0.31977173528251	0.678511858510781	0.334379608190438	1.37681345053062	0.994664649682968
ebi-a-GCST90027807	finngen_R12_E4_LACTONAS	Lactose intolerance, other/unspecified || id:finngen_R12_E4_LACTONAS	Gut microbiota abundance (k_Bacteria.p_Firmicutes.c_Negativicutes.o_Selenomonadales.f_Veillonellaceae.g_Dialister.s_Dialister_invisus)	Weighted median	6	-0.217113733360968	0.211222358640477	0.304000720674131	-0.631109556296303	0.196882089574367	0.804838427120047	0.532001188140436	1.21760046445249	0.993678497744465
ebi-a-GCST90027807	finngen_R12_E4_LACTONAS	Lactose intolerance, other/unspecified || id:finngen_R12_E4_LACTONAS	Gut microbiota abundance (k_Bacteria.p_Firmicutes.c_Negativicutes.o_Selenomonadales.f_Veillonellaceae.g_Dialister.s_Dialister_invisus)	Weighted mode	6	-0.387853322320104	0.303341702280252	0.257167862336077	-0.982403058789397	0.206696414149189	0.678511858510781	0.374410287001955	1.22960922314976	0.998383548063858
ebi-a-GCST90027808	finngen_R12_E4_LACTONAS	Lactose intolerance, other/unspecified || id:finngen_R12_E4_LACTONAS	Gut microbiota abundance (k_Bacteria.p_Firmicutes.c_Negativicutes.o_Selenomonadales.f_Veillonellaceae.g_Veillonella.s_Veillonella_unclassified)	Inverse variance weighted	10	0.271059060259643	0.107342550029335	0.0115639656366062	0.060667662202147	0.481450458317139	1.31135251691769	1.06254573139396	1.61842015154524	0.985279934740491
ebi-a-GCST90027808	finngen_R12_E4_LACTONAS	Lactose intolerance, other/unspecified || id:finngen_R12_E4_LACTONAS	Gut microbiota abundance (k_Bacteria.p_Firmicutes.c_Negativicutes.o_Selenomonadales.f_Veillonellaceae.g_Veillonella.s_Veillonella_unclassified)	MR Egger	10	0.184694280599829	0.436668106588631	0.683462871605018	-0.671175208313888	1.04056376951355	1.20285064913119	0.511107566837344	2.83081249034956	0.99624636177216
ebi-a-GCST90027808	finngen_R12_E4_LACTONAS	Lactose intolerance, other/unspecified || id:finngen_R12_E4_LACTONAS	Gut microbiota abundance (k_Bacteria.p_Firmicutes.c_Negativicutes.o_Selenomonadales.f_Veillonellaceae.g_Veillonella.s_Veillonella_unclassified)	Simple mode	10	0.374601097257768	0.233642616562932	0.143330130859037	-0.0833384312055794	0.832540625721115	1.45441113029918	0.920039724372392	2.29915261254737	0.994664649682968
ebi-a-GCST90027808	finngen_R12_E4_LACTONAS	Lactose intolerance, other/unspecified || id:finngen_R12_E4_LACTONAS	Gut microbiota abundance (k_Bacteria.p_Firmicutes.c_Negativicutes.o_Selenomonadales.f_Veillonellaceae.g_Veillonella.s_Veillonella_unclassified)	Weighted median	10	0.331645434068108	0.144313296599012	0.0215564739700026	0.0487913727340446	0.614499495402172	1.39325875883382	1.05000126899361	1.84873106956118	0.993678497744465
ebi-a-GCST90027808	finngen_R12_E4_LACTONAS	Lactose intolerance, other/unspecified || id:finngen_R12_E4_LACTONAS	Gut microbiota abundance (k_Bacteria.p_Firmicutes.c_Negativicutes.o_Selenomonadales.f_Veillonellaceae.g_Veillonella.s_Veillonella_unclassified)	Weighted mode	10	0.366127098931996	0.236151382342232	0.155459701090022	-0.0967296104587781	0.828983808322771	1.44213852527311	0.907801432964333	2.29098947253877	0.998383548063858
ebi-a-GCST90027809	finngen_R12_E4_LACTONAS	Lactose intolerance, other/unspecified || id:finngen_R12_E4_LACTONAS	Gut microbiota abundance (k_Bacteria.p_Proteobacteria.c_Betaproteobacteria.o_Burkholderiales.f_Burkholderiales_noname.g_Burkholderiales_noname.s_Burkholderiales_bacterium_1_1_47)	Inverse variance weighted	13	-0.104142642614288	0.103766819462322	0.315560940496339	-0.307525608760439	0.0992403235318635	0.90109675345686	0.735264038106091	1.10433166455685	0.999193093860856
ebi-a-GCST90027809	finngen_R12_E4_LACTONAS	Lactose intolerance, other/unspecified || id:finngen_R12_E4_LACTONAS	Gut microbiota abundance (k_Bacteria.p_Proteobacteria.c_Betaproteobacteria.o_Burkholderiales.f_Burkholderiales_noname.g_Burkholderiales_noname.s_Burkholderiales_bacterium_1_1_47)	MR Egger	13	-0.94885202963434	0.571465312351501	0.125043896093504	-2.06892404184328	0.171219982574602	0.387185245616767	0.126321625394083	1.18675178502206	0.99624636177216
ebi-a-GCST90027809	finngen_R12_E4_LACTONAS	Lactose intolerance, other/unspecified || id:finngen_R12_E4_LACTONAS	Gut microbiota abundance (k_Bacteria.p_Proteobacteria.c_Betaproteobacteria.o_Burkholderiales.f_Burkholderiales_noname.g_Burkholderiales_noname.s_Burkholderiales_bacterium_1_1_47)	Simple mode	13	-0.218150330856059	0.243053992467234	0.387084902900106	-0.694536156091838	0.258235494379719	0.804004565886442	0.499305994324081	1.29464366403476	0.994664649682968
ebi-a-GCST90027809	finngen_R12_E4_LACTONAS	Lactose intolerance, other/unspecified || id:finngen_R12_E4_LACTONAS	Gut microbiota abundance (k_Bacteria.p_Proteobacteria.c_Betaproteobacteria.o_Burkholderiales.f_Burkholderiales_noname.g_Burkholderiales_noname.s_Burkholderiales_bacterium_1_1_47)	Weighted median	13	-0.156206702156463	0.138505117167598	0.259402468903858	-0.427676731804955	0.115263327492029	0.855382362717345	0.652022158759878	1.12216889659016	0.993678497744465
ebi-a-GCST90027809	finngen_R12_E4_LACTONAS	Lactose intolerance, other/unspecified || id:finngen_R12_E4_LACTONAS	Gut microbiota abundance (k_Bacteria.p_Proteobacteria.c_Betaproteobacteria.o_Burkholderiales.f_Burkholderiales_noname.g_Burkholderiales_noname.s_Burkholderiales_bacterium_1_1_47)	Weighted mode	13	-0.213168040052497	0.195626857493552	0.297258678756695	-0.596596680739859	0.170260600634866	0.808020346026264	0.550682599241911	1.18561378276925	0.998383548063858
ebi-a-GCST90027810	finngen_R12_E4_LACTONAS	Lactose intolerance, other/unspecified || id:finngen_R12_E4_LACTONAS	Gut microbiota abundance (k_Bacteria.p_Proteobacteria.c_Betaproteobacteria.o_Burkholderiales.f_Oxalobacteraceae.g_Oxalobacter.s_Oxalobacter_formigenes)	Inverse variance weighted	10	0.214635894408223	0.131453140151649	0.10251233599257	-0.0430122602890097	0.472284049105456	1.2394105384924	0.957899645868537	1.60365283519152	0.999193093860856
ebi-a-GCST90027810	finngen_R12_E4_LACTONAS	Lactose intolerance, other/unspecified || id:finngen_R12_E4_LACTONAS	Gut microbiota abundance (k_Bacteria.p_Proteobacteria.c_Betaproteobacteria.o_Burkholderiales.f_Oxalobacteraceae.g_Oxalobacter.s_Oxalobacter_formigenes)	MR Egger	10	0.136003163147117	0.908189009178786	0.884666810271245	-1.6440472948433	1.91605362113754	1.14568551756097	0.193196534479114	6.79409342764817	0.99624636177216
ebi-a-GCST90027810	finngen_R12_E4_LACTONAS	Lactose intolerance, other/unspecified || id:finngen_R12_E4_LACTONAS	Gut microbiota abundance (k_Bacteria.p_Proteobacteria.c_Betaproteobacteria.o_Burkholderiales.f_Oxalobacteraceae.g_Oxalobacter.s_Oxalobacter_formigenes)	Simple mode	10	0.180219956813201	0.307158689751121	0.571804954028286	-0.421811075098996	0.782250988725399	1.19748072820112	0.655857935585088	2.18638826582751	0.994664649682968
ebi-a-GCST90027810	finngen_R12_E4_LACTONAS	Lactose intolerance, other/unspecified || id:finngen_R12_E4_LACTONAS	Gut microbiota abundance (k_Bacteria.p_Proteobacteria.c_Betaproteobacteria.o_Burkholderiales.f_Oxalobacteraceae.g_Oxalobacter.s_Oxalobacter_formigenes)	Weighted median	10	0.20620525809406	0.171880778753555	0.230256126608492	-0.130681068262907	0.543091584451027	1.22900544142204	0.877497591598561	1.72132025148164	0.993678497744465
ebi-a-GCST90027810	finngen_R12_E4_LACTONAS	Lactose intolerance, other/unspecified || id:finngen_R12_E4_LACTONAS	Gut microbiota abundance (k_Bacteria.p_Proteobacteria.c_Betaproteobacteria.o_Burkholderiales.f_Oxalobacteraceae.g_Oxalobacter.s_Oxalobacter_formigenes)	Weighted mode	10	0.227157131007182	0.282274716189957	0.441710149674939	-0.326101312725134	0.780415574739498	1.25502705611305	0.721732063085437	2.18237901866546	0.998383548063858
ebi-a-GCST90027813	finngen_R12_E4_LACTONAS	Lactose intolerance, other/unspecified || id:finngen_R12_E4_LACTONAS	Gut microbiota abundance (k_Bacteria.p_Proteobacteria.c_Deltaproteobacteria.o_Desulfovibrionales.f_Desulfovibrionaceae.g_Bilophila.s_Bilophila_unclassified)	Inverse variance weighted	11	0.366839349532126	0.16803903809951	0.0290313711631802	0.0374828348570867	0.696195864207164	1.44316605518917	1.03819417617747	2.00610667121892	0.999193093860856
ebi-a-GCST90027813	finngen_R12_E4_LACTONAS	Lactose intolerance, other/unspecified || id:finngen_R12_E4_LACTONAS	Gut microbiota abundance (k_Bacteria.p_Proteobacteria.c_Deltaproteobacteria.o_Desulfovibrionales.f_Desulfovibrionaceae.g_Bilophila.s_Bilophila_unclassified)	MR Egger	11	1.07975595706757	1.10395621298065	0.353592385531031	-1.0839982203745	3.24351013450965	2.94396101051376	0.338240458628641	25.6235060304857	0.99624636177216
ebi-a-GCST90027813	finngen_R12_E4_LACTONAS	Lactose intolerance, other/unspecified || id:finngen_R12_E4_LACTONAS	Gut microbiota abundance (k_Bacteria.p_Proteobacteria.c_Deltaproteobacteria.o_Desulfovibrionales.f_Desulfovibrionaceae.g_Bilophila.s_Bilophila_unclassified)	Simple mode	11	0.050721513773049	0.383027698404108	0.897276708115567	-0.700012775099003	0.801455802645102	1.05202987665356	0.496578959905512	2.22878323637051	0.994664649682968
ebi-a-GCST90027813	finngen_R12_E4_LACTONAS	Lactose intolerance, other/unspecified || id:finngen_R12_E4_LACTONAS	Gut microbiota abundance (k_Bacteria.p_Proteobacteria.c_Deltaproteobacteria.o_Desulfovibrionales.f_Desulfovibrionaceae.g_Bilophila.s_Bilophila_unclassified)	Weighted median	11	0.123858385052384	0.22833020405012	0.587506534619418	-0.323668814885852	0.571385584990619	1.13185557198154	0.72348981176264	1.77071883390385	0.993678497744465
ebi-a-GCST90027813	finngen_R12_E4_LACTONAS	Lactose intolerance, other/unspecified || id:finngen_R12_E4_LACTONAS	Gut microbiota abundance (k_Bacteria.p_Proteobacteria.c_Deltaproteobacteria.o_Desulfovibrionales.f_Desulfovibrionaceae.g_Bilophila.s_Bilophila_unclassified)	Weighted mode	11	0.0445170587142454	0.385940648544241	0.91045349640553	-0.711926612432466	0.800960729860957	1.04552281183322	0.490697901503273	2.22768009953746	0.998383548063858
ebi-a-GCST90027814	finngen_R12_E4_LACTONAS	Lactose intolerance, other/unspecified || id:finngen_R12_E4_LACTONAS	Gut microbiota abundance (k_Bacteria.p_Proteobacteria.c_Deltaproteobacteria.o_Desulfovibrionales.f_Desulfovibrionaceae.g_Bilophila.s_Bilophila_wadsworthia)	Inverse variance weighted	7	0.415115358640718	0.191917702750117	0.030542234601234	0.0389566612504876	0.791274056030948	1.51454544651896	1.03972542227408	2.2062054658183	0.999193093860856
ebi-a-GCST90027814	finngen_R12_E4_LACTONAS	Lactose intolerance, other/unspecified || id:finngen_R12_E4_LACTONAS	Gut microbiota abundance (k_Bacteria.p_Proteobacteria.c_Deltaproteobacteria.o_Desulfovibrionales.f_Desulfovibrionaceae.g_Bilophila.s_Bilophila_wadsworthia)	MR Egger	7	0.137021601161331	0.549938722453388	0.813150121347564	-0.940858294847309	1.21490149716997	1.14685292160782	0.390292705340974	3.36996209716836	0.99624636177216
ebi-a-GCST90027814	finngen_R12_E4_LACTONAS	Lactose intolerance, other/unspecified || id:finngen_R12_E4_LACTONAS	Gut microbiota abundance (k_Bacteria.p_Proteobacteria.c_Deltaproteobacteria.o_Desulfovibrionales.f_Desulfovibrionaceae.g_Bilophila.s_Bilophila_wadsworthia)	Simple mode	7	0.699177685882569	0.382766958463174	0.117533951438319	-0.0510455527052514	1.44940092447039	2.01209745085382	0.950235383754164	4.26056135242787	0.994664649682968
ebi-a-GCST90027814	finngen_R12_E4_LACTONAS	Lactose intolerance, other/unspecified || id:finngen_R12_E4_LACTONAS	Gut microbiota abundance (k_Bacteria.p_Proteobacteria.c_Deltaproteobacteria.o_Desulfovibrionales.f_Desulfovibrionaceae.g_Bilophila.s_Bilophila_wadsworthia)	Weighted median	7	0.401047481147855	0.27120744389226	0.139207662647271	-0.130519108880974	0.932614071176684	1.49338817460132	0.877639722075515	2.54114323217376	0.993678497744465
ebi-a-GCST90027814	finngen_R12_E4_LACTONAS	Lactose intolerance, other/unspecified || id:finngen_R12_E4_LACTONAS	Gut microbiota abundance (k_Bacteria.p_Proteobacteria.c_Deltaproteobacteria.o_Desulfovibrionales.f_Desulfovibrionaceae.g_Bilophila.s_Bilophila_wadsworthia)	Weighted mode	7	0.130927807250404	0.370556109082387	0.735925463687289	-0.595362166551074	0.857217781051882	1.13988548687397	0.551362844524026	2.35659500107881	0.998383548063858
ebi-a-GCST90027817	finngen_R12_E4_LACTONAS	Lactose intolerance, other/unspecified || id:finngen_R12_E4_LACTONAS	Gut microbiota abundance (k_Bacteria.p_Proteobacteria.c_Gammaproteobacteria.o_Enterobacteriales.f_Enterobacteriaceae.g_Escherichia.s_Escherichia_unclassified)	Inverse variance weighted	8	-0.204268220153967	0.237902294710136	0.390548919968061	-0.670556717785832	0.262020277477899	0.815243677074934	0.511423779803533	1.29955289381729	0.999193093860856
ebi-a-GCST90027817	finngen_R12_E4_LACTONAS	Lactose intolerance, other/unspecified || id:finngen_R12_E4_LACTONAS	Gut microbiota abundance (k_Bacteria.p_Proteobacteria.c_Gammaproteobacteria.o_Enterobacteriales.f_Enterobacteriaceae.g_Escherichia.s_Escherichia_unclassified)	MR Egger	8	-1.57925783798204	0.815453408016223	0.100907788990973	-3.17754651769384	0.0190308417297531	0.206128021839453	0.0416878100566221	1.01921308242712	0.99624636177216
ebi-a-GCST90027817	finngen_R12_E4_LACTONAS	Lactose intolerance, other/unspecified || id:finngen_R12_E4_LACTONAS	Gut microbiota abundance (k_Bacteria.p_Proteobacteria.c_Gammaproteobacteria.o_Enterobacteriales.f_Enterobacteriaceae.g_Escherichia.s_Escherichia_unclassified)	Simple mode	8	-0.6230165802131	0.349554204606818	0.117894830847686	-1.30814282124246	0.0621096608162638	0.536324130170836	0.27032162606988	1.0640790261048	0.994664649682968
ebi-a-GCST90027817	finngen_R12_E4_LACTONAS	Lactose intolerance, other/unspecified || id:finngen_R12_E4_LACTONAS	Gut microbiota abundance (k_Bacteria.p_Proteobacteria.c_Gammaproteobacteria.o_Enterobacteriales.f_Enterobacteriaceae.g_Escherichia.s_Escherichia_unclassified)	Weighted median	8	-0.267451414888162	0.244452906480966	0.273919213361473	-0.746579111590855	0.211676281814531	0.765327513242381	0.473985233090029	1.2357477862913	0.993678497744465
ebi-a-GCST90027817	finngen_R12_E4_LACTONAS	Lactose intolerance, other/unspecified || id:finngen_R12_E4_LACTONAS	Gut microbiota abundance (k_Bacteria.p_Proteobacteria.c_Gammaproteobacteria.o_Enterobacteriales.f_Enterobacteriaceae.g_Escherichia.s_Escherichia_unclassified)	Weighted mode	8	-0.530843157931832	0.310673829299009	0.131260971427063	-1.13976386335789	0.0780775474942261	0.588108891894803	0.319894551723537	1.08120650027403	0.998383548063858
ebi-a-GCST90027819	finngen_R12_E4_LACTONAS	Lactose intolerance, other/unspecified || id:finngen_R12_E4_LACTONAS	Gut microbiota abundance (k_Bacteria.p_Verrucomicrobia.c_Verrucomicrobiae.o_Verrucomicrobiales.f_Verrucomicrobiaceae.g_Akkermansia.s_Akkermansia_muciniphila)	Inverse variance weighted	14	0.145281140648096	0.133029838159245	0.274791612718945	-0.115457342144024	0.406019623440216	1.15636462567303	0.890958577809147	1.50083200365615	0.999193093860856
ebi-a-GCST90027819	finngen_R12_E4_LACTONAS	Lactose intolerance, other/unspecified || id:finngen_R12_E4_LACTONAS	Gut microbiota abundance (k_Bacteria.p_Verrucomicrobia.c_Verrucomicrobiae.o_Verrucomicrobiales.f_Verrucomicrobiaceae.g_Akkermansia.s_Akkermansia_muciniphila)	MR Egger	14	1.25808580069027	0.633596748350439	0.0704067654077733	0.0162361739234103	2.49993542745713	3.51867958272099	1.01636869684552	12.1817073314876	0.99624636177216
ebi-a-GCST90027819	finngen_R12_E4_LACTONAS	Lactose intolerance, other/unspecified || id:finngen_R12_E4_LACTONAS	Gut microbiota abundance (k_Bacteria.p_Verrucomicrobia.c_Verrucomicrobiae.o_Verrucomicrobiales.f_Verrucomicrobiaceae.g_Akkermansia.s_Akkermansia_muciniphila)	Simple mode	14	0.0647821045665524	0.30669985317749	0.835988309727913	-0.536349607661328	0.665913816794433	1.06692652063769	0.584879399524921	1.94626824156343	0.994664649682968
ebi-a-GCST90027819	finngen_R12_E4_LACTONAS	Lactose intolerance, other/unspecified || id:finngen_R12_E4_LACTONAS	Gut microbiota abundance (k_Bacteria.p_Verrucomicrobia.c_Verrucomicrobiae.o_Verrucomicrobiales.f_Verrucomicrobiaceae.g_Akkermansia.s_Akkermansia_muciniphila)	Weighted median	14	0.1540230684078	0.188897155489441	0.414854508461022	-0.216215356351504	0.524261493167104	1.16651779617629	0.805561800341589	1.68921089383703	0.993678497744465
ebi-a-GCST90027819	finngen_R12_E4_LACTONAS	Lactose intolerance, other/unspecified || id:finngen_R12_E4_LACTONAS	Gut microbiota abundance (k_Bacteria.p_Verrucomicrobia.c_Verrucomicrobiae.o_Verrucomicrobiales.f_Verrucomicrobiaceae.g_Akkermansia.s_Akkermansia_muciniphila)	Weighted mode	14	0.086286505489438	0.306754328278361	0.782916452113834	-0.51495197793615	0.687524988915026	1.09011860853348	0.597529288518907	1.98878716659486	0.998383548063858
ebi-a-GCST90027820	finngen_R12_E4_LACTONAS	Lactose intolerance, other/unspecified || id:finngen_R12_E4_LACTONAS	Gut microbiota abundance (k_Bacteria.p_Bacteroidetes.c_Bacteroidia.o_Bacteroidales.f_Bacteroidaceae.g_Bacteroides.s_Bacteroides_caccae)	Inverse variance weighted	9	-0.222836284675917	0.150318459811259	0.138226464314582	-0.517460465905985	0.071787896554151	0.800245851079618	0.596032271896128	1.07442743013376	0.999193093860856
ebi-a-GCST90027820	finngen_R12_E4_LACTONAS	Lactose intolerance, other/unspecified || id:finngen_R12_E4_LACTONAS	Gut microbiota abundance (k_Bacteria.p_Bacteroidetes.c_Bacteroidia.o_Bacteroidales.f_Bacteroidaceae.g_Bacteroides.s_Bacteroides_caccae)	MR Egger	9	-0.704476676285682	0.486090591345124	0.190537388517863	-1.65721423532212	0.248260882750761	0.494367220662494	0.190669401027087	1.28179428659787	0.99624636177216
ebi-a-GCST90027820	finngen_R12_E4_LACTONAS	Lactose intolerance, other/unspecified || id:finngen_R12_E4_LACTONAS	Gut microbiota abundance (k_Bacteria.p_Bacteroidetes.c_Bacteroidia.o_Bacteroidales.f_Bacteroidaceae.g_Bacteroides.s_Bacteroides_caccae)	Simple mode	9	-0.370261895508556	0.345631870491208	0.315303295776987	-1.04770036167132	0.307176570654213	0.690553454104965	0.350743405375626	1.35958100898748	0.994664649682968
ebi-a-GCST90027820	finngen_R12_E4_LACTONAS	Lactose intolerance, other/unspecified || id:finngen_R12_E4_LACTONAS	Gut microbiota abundance (k_Bacteria.p_Bacteroidetes.c_Bacteroidia.o_Bacteroidales.f_Bacteroidaceae.g_Bacteroides.s_Bacteroides_caccae)	Weighted median	9	-0.258242101962169	0.203740823732676	0.204975497456379	-0.657574116478214	0.141089912553876	0.772408207925647	0.518106677669789	1.15152818016979	0.993678497744465
ebi-a-GCST90027820	finngen_R12_E4_LACTONAS	Lactose intolerance, other/unspecified || id:finngen_R12_E4_LACTONAS	Gut microbiota abundance (k_Bacteria.p_Bacteroidetes.c_Bacteroidia.o_Bacteroidales.f_Bacteroidaceae.g_Bacteroides.s_Bacteroides_caccae)	Weighted mode	9	-0.352308990155904	0.295375146538987	0.267140197902795	-0.931244277372317	0.22662629706051	0.703062848911155	0.394063081420174	1.25436102194009	0.998383548063858
ebi-a-GCST90027821	finngen_R12_E4_LACTONAS	Lactose intolerance, other/unspecified || id:finngen_R12_E4_LACTONAS	Gut microbiota abundance (k_Bacteria.p_Bacteroidetes.c_Bacteroidia.o_Bacteroidales.f_Bacteroidaceae.g_Bacteroides.s_Bacteroides_cellulosilyticus)	Inverse variance weighted	10	0.200919815368708	0.123387083142741	0.103446470647497	-0.0409188675910634	0.44275849832848	1.22252674003716	0.959907006356387	1.55699627173156	0.999193093860856
ebi-a-GCST90027821	finngen_R12_E4_LACTONAS	Lactose intolerance, other/unspecified || id:finngen_R12_E4_LACTONAS	Gut microbiota abundance (k_Bacteria.p_Bacteroidetes.c_Bacteroidia.o_Bacteroidales.f_Bacteroidaceae.g_Bacteroides.s_Bacteroides_cellulosilyticus)	MR Egger	10	0.314645256423015	0.510338870043097	0.554671859262549	-0.685618928861456	1.31490944170749	1.36977330647621	0.503778330114709	3.72441369343447	0.99624636177216
ebi-a-GCST90027821	finngen_R12_E4_LACTONAS	Lactose intolerance, other/unspecified || id:finngen_R12_E4_LACTONAS	Gut microbiota abundance (k_Bacteria.p_Bacteroidetes.c_Bacteroidia.o_Bacteroidales.f_Bacteroidaceae.g_Bacteroides.s_Bacteroides_cellulosilyticus)	Simple mode	10	0.211623563919212	0.243527024328782	0.407426783286614	-0.265689403765202	0.688936531603625	1.23568264198601	0.76667721758125	1.99159640679384	0.994664649682968
ebi-a-GCST90027821	finngen_R12_E4_LACTONAS	Lactose intolerance, other/unspecified || id:finngen_R12_E4_LACTONAS	Gut microbiota abundance (k_Bacteria.p_Bacteroidetes.c_Bacteroidia.o_Bacteroidales.f_Bacteroidaceae.g_Bacteroides.s_Bacteroides_cellulosilyticus)	Weighted median	10	0.150693772534715	0.16805640696005	0.369886667224847	-0.178696785106982	0.480084330176412	1.16264057108767	0.836359457597241	1.61621069177891	0.993678497744465
ebi-a-GCST90027821	finngen_R12_E4_LACTONAS	Lactose intolerance, other/unspecified || id:finngen_R12_E4_LACTONAS	Gut microbiota abundance (k_Bacteria.p_Bacteroidetes.c_Bacteroidia.o_Bacteroidales.f_Bacteroidaceae.g_Bacteroides.s_Bacteroides_cellulosilyticus)	Weighted mode	10	0.195582775968358	0.228064176774729	0.413378923970784	-0.251423010510111	0.642588562446827	1.21601944694355	0.777693329517713	1.90139639780878	0.998383548063858
ebi-a-GCST90027825	finngen_R12_E4_LACTONAS	Lactose intolerance, other/unspecified || id:finngen_R12_E4_LACTONAS	Gut microbiota abundance (k_Bacteria.p_Bacteroidetes.c_Bacteroidia.o_Bacteroidales.f_Bacteroidaceae.g_Bacteroides.s_Bacteroides_eggerthii)	Inverse variance weighted	8	-0.096143170204014	0.127718904818473	0.451587147982779	-0.34647222364822	0.154185883240192	0.908333960400457	0.707178461852198	1.16670773803801	0.999193093860856
ebi-a-GCST90027825	finngen_R12_E4_LACTONAS	Lactose intolerance, other/unspecified || id:finngen_R12_E4_LACTONAS	Gut microbiota abundance (k_Bacteria.p_Bacteroidetes.c_Bacteroidia.o_Bacteroidales.f_Bacteroidaceae.g_Bacteroides.s_Bacteroides_eggerthii)	MR Egger	8	-0.499405819045907	0.457474659755492	0.316868172757639	-1.39605615216667	0.397244514074857	0.606891155768047	0.247571425143845	1.48771965397652	0.99624636177216
ebi-a-GCST90027825	finngen_R12_E4_LACTONAS	Lactose intolerance, other/unspecified || id:finngen_R12_E4_LACTONAS	Gut microbiota abundance (k_Bacteria.p_Bacteroidetes.c_Bacteroidia.o_Bacteroidales.f_Bacteroidaceae.g_Bacteroides.s_Bacteroides_eggerthii)	Simple mode	8	-0.170168047652367	0.277376736458555	0.558951469690645	-0.713826451111134	0.3734903558064	0.843523052616456	0.48976653964923	1.45279655242471	0.994664649682968
ebi-a-GCST90027825	finngen_R12_E4_LACTONAS	Lactose intolerance, other/unspecified || id:finngen_R12_E4_LACTONAS	Gut microbiota abundance (k_Bacteria.p_Bacteroidetes.c_Bacteroidia.o_Bacteroidales.f_Bacteroidaceae.g_Bacteroides.s_Bacteroides_eggerthii)	Weighted median	8	-0.0791982530907124	0.168260549102333	0.637863420229844	-0.408988929331286	0.250592423149861	0.92385674883229	0.664321586765714	1.28478632843821	0.993678497744465
ebi-a-GCST90027825	finngen_R12_E4_LACTONAS	Lactose intolerance, other/unspecified || id:finngen_R12_E4_LACTONAS	Gut microbiota abundance (k_Bacteria.p_Bacteroidetes.c_Bacteroidia.o_Bacteroidales.f_Bacteroidaceae.g_Bacteroides.s_Bacteroides_eggerthii)	Weighted mode	8	-0.056262026172256	0.242703594380652	0.823313582411115	-0.531961071158334	0.419437018813823	0.945291412346344	0.587451804537686	1.52110496104268	0.998383548063858
ebi-a-GCST90027828	finngen_R12_E4_LACTONAS	Lactose intolerance, other/unspecified || id:finngen_R12_E4_LACTONAS	Gut microbiota abundance (k_Bacteria.p_Bacteroidetes.c_Bacteroidia.o_Bacteroidales.f_Bacteroidaceae.g_Bacteroides.s_Bacteroides_fragilis)	Inverse variance weighted	18	-0.118502802202909	0.0877887978029293	0.177060106531402	-0.29056884589665	0.0535632414908325	0.88824932659847	0.747838041959261	1.0550237109302	0.999193093860856
ebi-a-GCST90027828	finngen_R12_E4_LACTONAS	Lactose intolerance, other/unspecified || id:finngen_R12_E4_LACTONAS	Gut microbiota abundance (k_Bacteria.p_Bacteroidetes.c_Bacteroidia.o_Bacteroidales.f_Bacteroidaceae.g_Bacteroides.s_Bacteroides_fragilis)	MR Egger	18	-0.353599963049604	0.389201969618403	0.377082536203276	-1.11643582350167	0.409235897402466	0.702155799444756	0.327444788287156	1.5056668614971	0.99624636177216
ebi-a-GCST90027828	finngen_R12_E4_LACTONAS	Lactose intolerance, other/unspecified || id:finngen_R12_E4_LACTONAS	Gut microbiota abundance (k_Bacteria.p_Bacteroidetes.c_Bacteroidia.o_Bacteroidales.f_Bacteroidaceae.g_Bacteroides.s_Bacteroides_fragilis)	Simple mode	18	-0.039871521071748	0.226141200476989	0.862131759897161	-0.483108274006647	0.403365231863151	0.960912888279877	0.616863029525835	1.49685349042904	0.994664649682968
ebi-a-GCST90027828	finngen_R12_E4_LACTONAS	Lactose intolerance, other/unspecified || id:finngen_R12_E4_LACTONAS	Gut microbiota abundance (k_Bacteria.p_Bacteroidetes.c_Bacteroidia.o_Bacteroidales.f_Bacteroidaceae.g_Bacteroides.s_Bacteroides_fragilis)	Weighted median	18	-0.0542652081778011	0.120451211456998	0.652338358932262	-0.290349582633517	0.181819166277915	0.947180873075295	0.748002033346623	1.19939728279313	0.993678497744465
ebi-a-GCST90027828	finngen_R12_E4_LACTONAS	Lactose intolerance, other/unspecified || id:finngen_R12_E4_LACTONAS	Gut microbiota abundance (k_Bacteria.p_Bacteroidetes.c_Bacteroidia.o_Bacteroidales.f_Bacteroidaceae.g_Bacteroides.s_Bacteroides_fragilis)	Weighted mode	18	-0.0436527435815663	0.224020467507657	0.847811955058475	-0.482732859896575	0.395427372733442	0.957286323581717	0.617094652085569	1.48501871182888	0.998383548063858
ebi-a-GCST90027829	finngen_R12_E4_LACTONAS	Lactose intolerance, other/unspecified || id:finngen_R12_E4_LACTONAS	Gut microbiota abundance (k_Bacteria.p_Bacteroidetes.c_Bacteroidia.o_Bacteroidales.f_Bacteroidaceae.g_Bacteroides.s_Bacteroides_intestinalis)	Inverse variance weighted	3	0.147386503408745	0.164768295934663	0.371050331340962	-0.175559356623194	0.470332363440684	1.15880175731653	0.838987596224857	1.60052606117433	0.999193093860856
ebi-a-GCST90027829	finngen_R12_E4_LACTONAS	Lactose intolerance, other/unspecified || id:finngen_R12_E4_LACTONAS	Gut microbiota abundance (k_Bacteria.p_Bacteroidetes.c_Bacteroidia.o_Bacteroidales.f_Bacteroidaceae.g_Bacteroides.s_Bacteroides_intestinalis)	MR Egger	3	0.470887521884007	1.10846922348396	0.744264286322722	-1.70171215614455	2.64348719991257	1.60141485341838	0.182371008948192	14.0621557534813	0.99624636177216
ebi-a-GCST90027829	finngen_R12_E4_LACTONAS	Lactose intolerance, other/unspecified || id:finngen_R12_E4_LACTONAS	Gut microbiota abundance (k_Bacteria.p_Bacteroidetes.c_Bacteroidia.o_Bacteroidales.f_Bacteroidaceae.g_Bacteroides.s_Bacteroides_intestinalis)	Simple mode	3	0.222688009447474	0.272453858447674	0.499611820293987	-0.311321553109966	0.756697572004915	1.24943070234588	0.732478307319761	2.13122636447313	0.994664649682968
ebi-a-GCST90027829	finngen_R12_E4_LACTONAS	Lactose intolerance, other/unspecified || id:finngen_R12_E4_LACTONAS	Gut microbiota abundance (k_Bacteria.p_Bacteroidetes.c_Bacteroidia.o_Bacteroidales.f_Bacteroidaceae.g_Bacteroides.s_Bacteroides_intestinalis)	Weighted median	3	0.1532414985564	0.198435760651251	0.439967917523325	-0.235692592320051	0.542175589432851	1.16560643722741	0.790023495898201	1.71974425262035	0.993678497744465
ebi-a-GCST90027829	finngen_R12_E4_LACTONAS	Lactose intolerance, other/unspecified || id:finngen_R12_E4_LACTONAS	Gut microbiota abundance (k_Bacteria.p_Bacteroidetes.c_Bacteroidia.o_Bacteroidales.f_Bacteroidaceae.g_Bacteroides.s_Bacteroides_intestinalis)	Weighted mode	3	0.280911636440441	0.299959433339943	0.447878046528705	-0.307008852905847	0.868832125786729	1.32433657567094	0.735644088290575	2.38412486904544	0.998383548063858
ebi-a-GCST90027830	finngen_R12_E4_LACTONAS	Lactose intolerance, other/unspecified || id:finngen_R12_E4_LACTONAS	Gut microbiota abundance (k_Bacteria.p_Bacteroidetes.c_Bacteroidia.o_Bacteroidales.f_Bacteroidaceae.g_Bacteroides.s_Bacteroides_massiliensis)	Inverse variance weighted	6	-0.0923793734119399	0.168828666873818	0.584256281651235	-0.423283560484623	0.238524813660743	0.911759186731155	0.654892905030952	1.26937520349128	0.999193093860856
ebi-a-GCST90027830	finngen_R12_E4_LACTONAS	Lactose intolerance, other/unspecified || id:finngen_R12_E4_LACTONAS	Gut microbiota abundance (k_Bacteria.p_Bacteroidetes.c_Bacteroidia.o_Bacteroidales.f_Bacteroidaceae.g_Bacteroides.s_Bacteroides_massiliensis)	MR Egger	6	-0.650200869503882	0.81047355450452	0.467364855104685	-2.23872903633274	0.938327297324978	0.521940924216026	0.106593895290629	2.55570290989666	0.99624636177216
ebi-a-GCST90027830	finngen_R12_E4_LACTONAS	Lactose intolerance, other/unspecified || id:finngen_R12_E4_LACTONAS	Gut microbiota abundance (k_Bacteria.p_Bacteroidetes.c_Bacteroidia.o_Bacteroidales.f_Bacteroidaceae.g_Bacteroides.s_Bacteroides_massiliensis)	Simple mode	6	-0.142711188826082	0.286954119805271	0.64005061244008	-0.705141263644413	0.41971888599225	0.867004433307905	0.494038779608046	1.52153377103703	0.994664649682968
ebi-a-GCST90027830	finngen_R12_E4_LACTONAS	Lactose intolerance, other/unspecified || id:finngen_R12_E4_LACTONAS	Gut microbiota abundance (k_Bacteria.p_Bacteroidetes.c_Bacteroidia.o_Bacteroidales.f_Bacteroidaceae.g_Bacteroides.s_Bacteroides_massiliensis)	Weighted median	6	-0.139661330036488	0.203677841518367	0.49290405916113	-0.538869899412488	0.259547239339511	0.869652710782836	0.583407188778449	1.29634302065335	0.993678497744465
ebi-a-GCST90027830	finngen_R12_E4_LACTONAS	Lactose intolerance, other/unspecified || id:finngen_R12_E4_LACTONAS	Gut microbiota abundance (k_Bacteria.p_Bacteroidetes.c_Bacteroidia.o_Bacteroidales.f_Bacteroidaceae.g_Bacteroides.s_Bacteroides_massiliensis)	Weighted mode	6	-0.159799854288674	0.277975154659572	0.590276660626625	-0.704631157421436	0.385031448844087	0.852314358959863	0.494290856151357	1.46966053983956	0.998383548063858
ebi-a-GCST90027834	finngen_R12_E4_LACTONAS	Lactose intolerance, other/unspecified || id:finngen_R12_E4_LACTONAS	Gut microbiota abundance (k_Bacteria.p_Bacteroidetes.c_Bacteroidia.o_Bacteroidales.f_Bacteroidaceae.g_Bacteroides.s_Bacteroides_salyersiae)	Inverse variance weighted	11	-0.0886448199998145	0.0733890348347213	0.227095139819617	-0.232487328275868	0.0551976882762392	0.915170566137457	0.792559792382194	1.0567495010149	0.999193093860856
ebi-a-GCST90027834	finngen_R12_E4_LACTONAS	Lactose intolerance, other/unspecified || id:finngen_R12_E4_LACTONAS	Gut microbiota abundance (k_Bacteria.p_Bacteroidetes.c_Bacteroidia.o_Bacteroidales.f_Bacteroidaceae.g_Bacteroides.s_Bacteroides_salyersiae)	MR Egger	11	-0.0537750610963012	0.290027407288024	0.857015826126363	-0.622228779380828	0.514678657188226	0.947645244811814	0.536746813240128	1.67310077649718	0.99624636177216
ebi-a-GCST90027834	finngen_R12_E4_LACTONAS	Lactose intolerance, other/unspecified || id:finngen_R12_E4_LACTONAS	Gut microbiota abundance (k_Bacteria.p_Bacteroidetes.c_Bacteroidia.o_Bacteroidales.f_Bacteroidaceae.g_Bacteroides.s_Bacteroides_salyersiae)	Simple mode	11	-0.0910498528704428	0.14315648333802	0.539048825762668	-0.371636560212962	0.189536854472077	0.912972195480159	0.689604826816712	1.20868966878824	0.994664649682968
ebi-a-GCST90027834	finngen_R12_E4_LACTONAS	Lactose intolerance, other/unspecified || id:finngen_R12_E4_LACTONAS	Gut microbiota abundance (k_Bacteria.p_Bacteroidetes.c_Bacteroidia.o_Bacteroidales.f_Bacteroidaceae.g_Bacteroides.s_Bacteroides_salyersiae)	Weighted median	11	-0.0890597142831114	0.0943386777844628	0.345147968226685	-0.273963522740658	0.0958440941744357	0.914790945857912	0.760359810597029	1.10058746262053	0.993678497744465
ebi-a-GCST90027834	finngen_R12_E4_LACTONAS	Lactose intolerance, other/unspecified || id:finngen_R12_E4_LACTONAS	Gut microbiota abundance (k_Bacteria.p_Bacteroidetes.c_Bacteroidia.o_Bacteroidales.f_Bacteroidaceae.g_Bacteroides.s_Bacteroides_salyersiae)	Weighted mode	11	-0.0510489536270713	0.153014296145321	0.745554863663322	-0.3509569740719	0.248859066817757	0.950232152083409	0.704014044061626	1.28256126489151	0.998383548063858
ebi-a-GCST90027837	finngen_R12_E4_LACTONAS	Lactose intolerance, other/unspecified || id:finngen_R12_E4_LACTONAS	Gut microbiota abundance (k_Bacteria.p_Bacteroidetes.c_Bacteroidia.o_Bacteroidales.f_Bacteroidaceae.g_Bacteroides.s_Bacteroides_uniformis)	Inverse variance weighted	7	-0.244170945176625	0.224577123832616	0.276927387150734	-0.684342107888552	0.196000217535303	0.783353712277825	0.504421975674926	1.21652716997189	0.999193093860856
ebi-a-GCST90027837	finngen_R12_E4_LACTONAS	Lactose intolerance, other/unspecified || id:finngen_R12_E4_LACTONAS	Gut microbiota abundance (k_Bacteria.p_Bacteroidetes.c_Bacteroidia.o_Bacteroidales.f_Bacteroidaceae.g_Bacteroides.s_Bacteroides_uniformis)	MR Egger	7	-0.00147804222514388	1.07260705156271	0.998953811644988	-2.10378786328805	2.10083177883776	0.998523049541307	0.121993457432659	8.17296518557683	0.998953811644988
ebi-a-GCST90027837	finngen_R12_E4_LACTONAS	Lactose intolerance, other/unspecified || id:finngen_R12_E4_LACTONAS	Gut microbiota abundance (k_Bacteria.p_Bacteroidetes.c_Bacteroidia.o_Bacteroidales.f_Bacteroidaceae.g_Bacteroides.s_Bacteroides_uniformis)	Simple mode	7	-0.0228024669361988	0.440551871093467	0.960400994483408	-0.886284134279394	0.840679200406996	0.977455544493145	0.412184532998952	2.31794078858078	0.994664649682968
ebi-a-GCST90027837	finngen_R12_E4_LACTONAS	Lactose intolerance, other/unspecified || id:finngen_R12_E4_LACTONAS	Gut microbiota abundance (k_Bacteria.p_Bacteroidetes.c_Bacteroidia.o_Bacteroidales.f_Bacteroidaceae.g_Bacteroides.s_Bacteroides_uniformis)	Weighted median	7	-0.0713463149310978	0.293718403626823	0.808077288019934	-0.64703438603967	0.504341756177475	0.931139368817142	0.52359626093691	1.65589517887267	0.993678497744465
ebi-a-GCST90027837	finngen_R12_E4_LACTONAS	Lactose intolerance, other/unspecified || id:finngen_R12_E4_LACTONAS	Gut microbiota abundance (k_Bacteria.p_Bacteroidetes.c_Bacteroidia.o_Bacteroidales.f_Bacteroidaceae.g_Bacteroides.s_Bacteroides_uniformis)	Weighted mode	7	-0.0265346663481378	0.397096478508864	0.94889464690072	-0.80484376422551	0.751774431529235	0.973814284665371	0.447157783144734	2.1207598229625	0.998383548063858
ebi-a-GCST90027838	finngen_R12_E4_LACTONAS	Lactose intolerance, other/unspecified || id:finngen_R12_E4_LACTONAS	Gut microbiota abundance (k_Bacteria.p_Bacteroidetes.c_Bacteroidia.o_Bacteroidales.f_Bacteroidaceae.g_Bacteroides.s_Bacteroides_vulgatus)	Inverse variance weighted	8	-0.21429574539026	0.198598721313046	0.280570387755779	-0.60354923916383	0.17495774838331	0.807109650763495	0.546867224972848	1.19119588559712	0.999193093860856
ebi-a-GCST90027838	finngen_R12_E4_LACTONAS	Lactose intolerance, other/unspecified || id:finngen_R12_E4_LACTONAS	Gut microbiota abundance (k_Bacteria.p_Bacteroidetes.c_Bacteroidia.o_Bacteroidales.f_Bacteroidaceae.g_Bacteroides.s_Bacteroides_vulgatus)	MR Egger	8	-0.633348010701074	0.806722821031581	0.462266690133214	-2.21452473992297	0.947828718520824	0.53081165958691	0.109205402885376	2.58010144652963	0.99624636177216
ebi-a-GCST90027838	finngen_R12_E4_LACTONAS	Lactose intolerance, other/unspecified || id:finngen_R12_E4_LACTONAS	Gut microbiota abundance (k_Bacteria.p_Bacteroidetes.c_Bacteroidia.o_Bacteroidales.f_Bacteroidaceae.g_Bacteroides.s_Bacteroides_vulgatus)	Simple mode	8	-0.248621560428379	0.393226213248179	0.547303842277362	-1.01934493839481	0.522101817538052	0.779875053127276	0.360831229456981	1.6855666828106	0.994664649682968
ebi-a-GCST90027838	finngen_R12_E4_LACTONAS	Lactose intolerance, other/unspecified || id:finngen_R12_E4_LACTONAS	Gut microbiota abundance (k_Bacteria.p_Bacteroidetes.c_Bacteroidia.o_Bacteroidales.f_Bacteroidaceae.g_Bacteroides.s_Bacteroides_vulgatus)	Weighted median	8	-0.223610169847473	0.268311181345435	0.404619949427753	-0.749500085284526	0.30227974558958	0.799626792252987	0.472602754767343	1.35293965267632	0.993678497744465
ebi-a-GCST90027838	finngen_R12_E4_LACTONAS	Lactose intolerance, other/unspecified || id:finngen_R12_E4_LACTONAS	Gut microbiota abundance (k_Bacteria.p_Bacteroidetes.c_Bacteroidia.o_Bacteroidales.f_Bacteroidaceae.g_Bacteroides.s_Bacteroides_vulgatus)	Weighted mode	8	-0.248621560428379	0.381022697962107	0.534904351729206	-0.995426048434109	0.498182927577351	0.779875053127276	0.369565958000287	1.6457281449332	0.998383548063858
ebi-a-GCST90027840	finngen_R12_E4_LACTONAS	Lactose intolerance, other/unspecified || id:finngen_R12_E4_LACTONAS	Gut microbiota abundance (k_Bacteria.p_Firmicutes.c_Clostridia.o_Clostridiales.f_Lachnospiraceae.g_Blautia.s_Ruminococcus_obeum)	Inverse variance weighted	13	0.0984833819317026	0.139240598673649	0.479386729794264	-0.17442819146865	0.371394955332055	1.10349606626902	0.839937166718077	1.44975554901231	0.999193093860856
ebi-a-GCST90027840	finngen_R12_E4_LACTONAS	Lactose intolerance, other/unspecified || id:finngen_R12_E4_LACTONAS	Gut microbiota abundance (k_Bacteria.p_Firmicutes.c_Clostridia.o_Clostridiales.f_Lachnospiraceae.g_Blautia.s_Ruminococcus_obeum)	MR Egger	13	0.601589540415557	0.514023354580752	0.266589773963236	-0.405896234562716	1.60907531539383	1.82501743500379	0.666379310978069	4.99818734345046	0.99624636177216
ebi-a-GCST90027840	finngen_R12_E4_LACTONAS	Lactose intolerance, other/unspecified || id:finngen_R12_E4_LACTONAS	Gut microbiota abundance (k_Bacteria.p_Firmicutes.c_Clostridia.o_Clostridiales.f_Lachnospiraceae.g_Blautia.s_Ruminococcus_obeum)	Simple mode	13	0.223749848262922	0.334886553080775	0.516692019788786	-0.432627795775398	0.880127492301242	1.25075810097982	0.648801933689994	2.41120709716341	0.994664649682968
ebi-a-GCST90027840	finngen_R12_E4_LACTONAS	Lactose intolerance, other/unspecified || id:finngen_R12_E4_LACTONAS	Gut microbiota abundance (k_Bacteria.p_Firmicutes.c_Clostridia.o_Clostridiales.f_Lachnospiraceae.g_Blautia.s_Ruminococcus_obeum)	Weighted median	13	0.106745787843301	0.195281342192945	0.584635953096549	-0.276005642854872	0.489497218541474	1.11265136902021	0.758808648902079	1.63149572790691	0.993678497744465
ebi-a-GCST90027840	finngen_R12_E4_LACTONAS	Lactose intolerance, other/unspecified || id:finngen_R12_E4_LACTONAS	Gut microbiota abundance (k_Bacteria.p_Firmicutes.c_Clostridia.o_Clostridiales.f_Lachnospiraceae.g_Blautia.s_Ruminococcus_obeum)	Weighted mode	13	0.158551703733248	0.306813141373617	0.614707955735088	-0.442802053359041	0.759905460825537	1.17181250974036	0.642234322633206	2.13807407918345	0.998383548063858
ebi-a-GCST90027841	finngen_R12_E4_LACTONAS	Lactose intolerance, other/unspecified || id:finngen_R12_E4_LACTONAS	Gut microbiota abundance (k_Bacteria.p_Firmicutes.c_Clostridia.o_Clostridiales.f_Lachnospiraceae.g_Blautia.s_Ruminococcus_torques)	Inverse variance weighted	7	-0.371999849270357	0.162804653366671	0.022315991505696	-0.691096969869033	-0.052902728671681	0.689354346430349	0.501026156904942	0.948472267152658	0.999193093860856
ebi-a-GCST90027841	finngen_R12_E4_LACTONAS	Lactose intolerance, other/unspecified || id:finngen_R12_E4_LACTONAS	Gut microbiota abundance (k_Bacteria.p_Firmicutes.c_Clostridia.o_Clostridiales.f_Lachnospiraceae.g_Blautia.s_Ruminococcus_torques)	MR Egger	7	-1.33905474583917	0.84457023433218	0.173712471026597	-2.99441240513025	0.316302913451898	0.262093296305177	0.0500660369916707	1.37204580381589	0.99624636177216
ebi-a-GCST90027841	finngen_R12_E4_LACTONAS	Lactose intolerance, other/unspecified || id:finngen_R12_E4_LACTONAS	Gut microbiota abundance (k_Bacteria.p_Firmicutes.c_Clostridia.o_Clostridiales.f_Lachnospiraceae.g_Blautia.s_Ruminococcus_torques)	Simple mode	7	-0.646234196665117	0.348124223994919	0.112795776444918	-1.32855767569516	0.036089282364924	0.524015404776326	0.264858998510126	1.0367484057084	0.994664649682968
ebi-a-GCST90027841	finngen_R12_E4_LACTONAS	Lactose intolerance, other/unspecified || id:finngen_R12_E4_LACTONAS	Gut microbiota abundance (k_Bacteria.p_Firmicutes.c_Clostridia.o_Clostridiales.f_Lachnospiraceae.g_Blautia.s_Ruminococcus_torques)	Weighted median	7	-0.481754006510067	0.224449574599068	0.0318426990172512	-0.921675172724241	-0.041832840295893	0.617698993007884	0.397852011707493	0.959030078358574	0.993678497744465
ebi-a-GCST90027841	finngen_R12_E4_LACTONAS	Lactose intolerance, other/unspecified || id:finngen_R12_E4_LACTONAS	Gut microbiota abundance (k_Bacteria.p_Firmicutes.c_Clostridia.o_Clostridiales.f_Lachnospiraceae.g_Blautia.s_Ruminococcus_torques)	Weighted mode	7	-0.646234196665117	0.384448927770263	0.14377258086531	-1.39975409509483	0.107285701764599	0.524015404776326	0.246657610801014	1.11325226718595	0.998383548063858
ebi-a-GCST90027843	finngen_R12_E4_LACTONAS	Lactose intolerance, other/unspecified || id:finngen_R12_E4_LACTONAS	Gut microbiota abundance (k_Bacteria.p_Firmicutes.c_Clostridia.o_Clostridiales.f_Lachnospiraceae.g_Coprococcus.s_Coprococcus_catus)	Inverse variance weighted	6	-0.229237321537643	0.195680862339279	0.241403623950042	-0.61277181172263	0.154297168647344	0.795139807309872	0.541846888105055	1.16683758280845	0.999193093860856
ebi-a-GCST90027843	finngen_R12_E4_LACTONAS	Lactose intolerance, other/unspecified || id:finngen_R12_E4_LACTONAS	Gut microbiota abundance (k_Bacteria.p_Firmicutes.c_Clostridia.o_Clostridiales.f_Lachnospiraceae.g_Coprococcus.s_Coprococcus_catus)	MR Egger	6	-0.45067888543238	0.668768721418456	0.537316040963011	-1.76146557941255	0.860107808547794	0.637195422061879	0.171792903091925	2.36341547636202	0.99624636177216
ebi-a-GCST90027843	finngen_R12_E4_LACTONAS	Lactose intolerance, other/unspecified || id:finngen_R12_E4_LACTONAS	Gut microbiota abundance (k_Bacteria.p_Firmicutes.c_Clostridia.o_Clostridiales.f_Lachnospiraceae.g_Coprococcus.s_Coprococcus_catus)	Simple mode	6	-0.177701415100779	0.322345552076647	0.605172754108366	-0.809498697171008	0.45409586696945	0.837192359169593	0.445081130736803	1.57474895664902	0.994664649682968
ebi-a-GCST90027843	finngen_R12_E4_LACTONAS	Lactose intolerance, other/unspecified || id:finngen_R12_E4_LACTONAS	Gut microbiota abundance (k_Bacteria.p_Firmicutes.c_Clostridia.o_Clostridiales.f_Lachnospiraceae.g_Coprococcus.s_Coprococcus_catus)	Weighted median	6	-0.176019252386481	0.247936167792534	0.47774272132889	-0.661974141259847	0.309935636486884	0.838601838094966	0.515832003429873	1.36333736212601	0.993678497744465
ebi-a-GCST90027843	finngen_R12_E4_LACTONAS	Lactose intolerance, other/unspecified || id:finngen_R12_E4_LACTONAS	Gut microbiota abundance (k_Bacteria.p_Firmicutes.c_Clostridia.o_Clostridiales.f_Lachnospiraceae.g_Coprococcus.s_Coprococcus_catus)	Weighted mode	6	-0.17319968260533	0.293216896786506	0.580417050078398	-0.747904800306882	0.401505435096222	0.840969671062534	0.473357292533778	1.49407223423427	0.998383548063858
ebi-a-GCST90027844	finngen_R12_E4_LACTONAS	Lactose intolerance, other/unspecified || id:finngen_R12_E4_LACTONAS	Gut microbiota abundance (k_Bacteria.p_Firmicutes.c_Clostridia.o_Clostridiales.f_Lachnospiraceae.g_Coprococcus.s_Coprococcus_comes)	Inverse variance weighted	9	-0.0874972553476837	0.153729722390815	0.569245592179296	-0.388807511233682	0.213813000538315	0.916221386356577	0.677864738803983	1.238391054679	0.999193093860856
ebi-a-GCST90027844	finngen_R12_E4_LACTONAS	Lactose intolerance, other/unspecified || id:finngen_R12_E4_LACTONAS	Gut microbiota abundance (k_Bacteria.p_Firmicutes.c_Clostridia.o_Clostridiales.f_Lachnospiraceae.g_Coprococcus.s_Coprococcus_comes)	MR Egger	9	-0.0165906488075359	0.975514749932248	0.986905567381712	-1.92859955867474	1.89541826105967	0.983546218057726	0.145351612420464	6.65533148856534	0.997677754517834
ebi-a-GCST90027844	finngen_R12_E4_LACTONAS	Lactose intolerance, other/unspecified || id:finngen_R12_E4_LACTONAS	Gut microbiota abundance (k_Bacteria.p_Firmicutes.c_Clostridia.o_Clostridiales.f_Lachnospiraceae.g_Coprococcus.s_Coprococcus_comes)	Simple mode	9	-0.234442667264992	0.341505814067559	0.511803049146566	-0.903794062837408	0.434908728307425	0.791011583448861	0.405030031473856	1.54482205399296	0.994664649682968
ebi-a-GCST90027844	finngen_R12_E4_LACTONAS	Lactose intolerance, other/unspecified || id:finngen_R12_E4_LACTONAS	Gut microbiota abundance (k_Bacteria.p_Firmicutes.c_Clostridia.o_Clostridiales.f_Lachnospiraceae.g_Coprococcus.s_Coprococcus_comes)	Weighted median	9	-0.163406792748047	0.205537855170706	0.426601621698365	-0.566260988882632	0.239447403386538	0.849245651166127	0.567643902614007	1.27054685640656	0.993678497744465
ebi-a-GCST90027844	finngen_R12_E4_LACTONAS	Lactose intolerance, other/unspecified || id:finngen_R12_E4_LACTONAS	Gut microbiota abundance (k_Bacteria.p_Firmicutes.c_Clostridia.o_Clostridiales.f_Lachnospiraceae.g_Coprococcus.s_Coprococcus_comes)	Weighted mode	9	-0.244656508230441	0.350810645081415	0.505309419254233	-0.932245372590014	0.442932356129132	0.78297343698836	0.393668784151378	1.55726699121165	0.998383548063858
ebi-a-GCST90027846	finngen_R12_E4_LACTONAS	Lactose intolerance, other/unspecified || id:finngen_R12_E4_LACTONAS	Gut microbiota abundance (k_Bacteria.p_Firmicutes.c_Clostridia.o_Clostridiales.f_Lachnospiraceae.g_Dorea.s_Dorea_formicigenerans)	Wald ratio	1	-0.56555561778425	0.456713898245418	0.215599327152697	-1.46071485834527	0.329603622776769	0.568044443465447	0.232070318015533	1.39041688963589	0.611035119270433
ebi-a-GCST90027849	finngen_R12_E4_LACTONAS	Lactose intolerance, other/unspecified || id:finngen_R12_E4_LACTONAS	Gut microbiota abundance (k_Bacteria.p_Firmicutes.c_Clostridia.o_Clostridiales.f_Lachnospiraceae.g_Lachnospiraceae_noname.s_Lachnospiraceae_bacterium_1_1_57FAA)	Wald ratio	1	0.236500375606092	0.203174725124633	0.244414047708173	-0.161722085638189	0.634722836850372	1.26680803144086	0.850677587210399	1.88649920093186	0.611035119270433
ebi-a-GCST90027854	finngen_R12_E4_LACTONAS	Lactose intolerance, other/unspecified || id:finngen_R12_E4_LACTONAS	Gut microbiota abundance (k_Bacteria.p_Firmicutes.c_Clostridia.o_Clostridiales.f_Lachnospiraceae.g_Roseburia.s_Roseburia_hominis)	Inverse variance weighted	7	-0.251090725916522	0.209257004786882	0.230172155115928	-0.661234455298811	0.159053003465768	0.777951787968152	0.516213698270818	1.17240008630174	0.999193093860856
ebi-a-GCST90027854	finngen_R12_E4_LACTONAS	Lactose intolerance, other/unspecified || id:finngen_R12_E4_LACTONAS	Gut microbiota abundance (k_Bacteria.p_Firmicutes.c_Clostridia.o_Clostridiales.f_Lachnospiraceae.g_Roseburia.s_Roseburia_hominis)	MR Egger	7	-1.10351846358006	2.00867846071402	0.60638245145941	-5.04052824657953	2.83349131941942	0.331701946901972	0.00647032948595627	17.0047262380329	0.99624636177216
ebi-a-GCST90027854	finngen_R12_E4_LACTONAS	Lactose intolerance, other/unspecified || id:finngen_R12_E4_LACTONAS	Gut microbiota abundance (k_Bacteria.p_Firmicutes.c_Clostridia.o_Clostridiales.f_Lachnospiraceae.g_Roseburia.s_Roseburia_hominis)	Simple mode	7	-0.271607203938346	0.40381229574655	0.526237889205865	-1.06307930360158	0.519864895724892	0.762153573223613	0.345390608586997	1.68180041592303	0.994664649682968
ebi-a-GCST90027854	finngen_R12_E4_LACTONAS	Lactose intolerance, other/unspecified || id:finngen_R12_E4_LACTONAS	Gut microbiota abundance (k_Bacteria.p_Firmicutes.c_Clostridia.o_Clostridiales.f_Lachnospiraceae.g_Roseburia.s_Roseburia_hominis)	Weighted median	7	-0.182320952736015	0.279520623010474	0.514231541582594	-0.730181373836544	0.365539468364513	0.833333836715102	0.481821592333878	1.44129132953655	0.993678497744465
ebi-a-GCST90027854	finngen_R12_E4_LACTONAS	Lactose intolerance, other/unspecified || id:finngen_R12_E4_LACTONAS	Gut microbiota abundance (k_Bacteria.p_Firmicutes.c_Clostridia.o_Clostridiales.f_Lachnospiraceae.g_Roseburia.s_Roseburia_hominis)	Weighted mode	7	-0.271607203938346	0.372256237182115	0.493108400538608	-1.00122942881529	0.458015020938599	0.762153573223613	0.367427437496018	1.58093274997684	0.998383548063858
ebi-a-GCST90027855	finngen_R12_E4_LACTONAS	Lactose intolerance, other/unspecified || id:finngen_R12_E4_LACTONAS	Gut microbiota abundance (k_Bacteria.p_Firmicutes.c_Clostridia.o_Clostridiales.f_Lachnospiraceae.g_Roseburia.s_Roseburia_intestinalis)	Inverse variance weighted	9	-0.0511493289634421	0.163772824238449	0.754798267614411	-0.372144064470801	0.269845406543917	0.950136776998246	0.689254938223361	1.30976195445417	0.999193093860856
ebi-a-GCST90027855	finngen_R12_E4_LACTONAS	Lactose intolerance, other/unspecified || id:finngen_R12_E4_LACTONAS	Gut microbiota abundance (k_Bacteria.p_Firmicutes.c_Clostridia.o_Clostridiales.f_Lachnospiraceae.g_Roseburia.s_Roseburia_intestinalis)	MR Egger	9	-0.175992857870472	0.624481768693294	0.786229529618505	-1.39997712450933	1.04799140876839	0.838623972876725	0.246602605032676	2.85191702573601	0.99624636177216
ebi-a-GCST90027855	finngen_R12_E4_LACTONAS	Lactose intolerance, other/unspecified || id:finngen_R12_E4_LACTONAS	Gut microbiota abundance (k_Bacteria.p_Firmicutes.c_Clostridia.o_Clostridiales.f_Lachnospiraceae.g_Roseburia.s_Roseburia_intestinalis)	Simple mode	9	-0.0427803698920954	0.315707628023421	0.895559151269212	-0.661567320818	0.576006581033809	0.958121799354256	0.516041897125056	1.77892025339829	0.994664649682968
ebi-a-GCST90027855	finngen_R12_E4_LACTONAS	Lactose intolerance, other/unspecified || id:finngen_R12_E4_LACTONAS	Gut microbiota abundance (k_Bacteria.p_Firmicutes.c_Clostridia.o_Clostridiales.f_Lachnospiraceae.g_Roseburia.s_Roseburia_intestinalis)	Weighted median	9	-0.0385328034527611	0.206951953181244	0.852294176932898	-0.444158631687999	0.367093024782477	0.962200140735253	0.641363672155316	1.44353219713813	0.993678497744465
ebi-a-GCST90027855	finngen_R12_E4_LACTONAS	Lactose intolerance, other/unspecified || id:finngen_R12_E4_LACTONAS	Gut microbiota abundance (k_Bacteria.p_Firmicutes.c_Clostridia.o_Clostridiales.f_Lachnospiraceae.g_Roseburia.s_Roseburia_intestinalis)	Weighted mode	9	-0.0310110766769403	0.310414197934619	0.922880086030454	-0.639422904628793	0.577400751274912	0.969464834567775	0.527596809881618	1.78140210073372	0.998383548063858
