# Supplementary material for: Causal interplay between lactose intolerance and gut microbiota: a combined bidirectional Mendelian randomization and in vivo validation study
Source: Front Nutr. 2026 Jun 1;13:1803337. doi: 10.3389/fnut.2026.1803337 (PMC13265576; doi:10.3389/fnut.2026.1803337)
Supplement: Supplementary file 1 [file Data_Sheet_1.zip › supplementary materials/Forward/07.heterogeneity analysis results.csv]

id.exposure	id.outcome	outcome	exposure	method	Q	Q_df	Q_pval
ebi-a-GCST90027446	finngen_R12_E4_LACTONAS	Lactose intolerance, other/unspecified || id:finngen_R12_E4_LACTONAS	Gut bacterial pathway abundance (ANAEROFRUCAT.PWY..homolactic.fermentation)	MR Egger	5.98915630372765	3	0.112138987971884
ebi-a-GCST90027446	finngen_R12_E4_LACTONAS	Lactose intolerance, other/unspecified || id:finngen_R12_E4_LACTONAS	Gut bacterial pathway abundance (ANAEROFRUCAT.PWY..homolactic.fermentation)	Inverse variance weighted	6.14210293489437	4	0.188784305655982
ebi-a-GCST90027447	finngen_R12_E4_LACTONAS	Lactose intolerance, other/unspecified || id:finngen_R12_E4_LACTONAS	Gut bacterial pathway abundance (ANAGLYCOLYSIS.PWY..glycolysis.III..from.glucose.)	MR Egger	17.884178943993	10	0.0569490906228558
ebi-a-GCST90027447	finngen_R12_E4_LACTONAS	Lactose intolerance, other/unspecified || id:finngen_R12_E4_LACTONAS	Gut bacterial pathway abundance (ANAGLYCOLYSIS.PWY..glycolysis.III..from.glucose.)	Inverse variance weighted	18.8752314130579	11	0.0633702429254342
ebi-a-GCST90027449	finngen_R12_E4_LACTONAS	Lactose intolerance, other/unspecified || id:finngen_R12_E4_LACTONAS	Gut bacterial pathway abundance (ARGORNPROST.PWY..arginine..ornithine.and.proline.interconversion)	MR Egger	4.83752840116587	6	0.564814024235766
ebi-a-GCST90027449	finngen_R12_E4_LACTONAS	Lactose intolerance, other/unspecified || id:finngen_R12_E4_LACTONAS	Gut bacterial pathway abundance (ARGORNPROST.PWY..arginine..ornithine.and.proline.interconversion)	Inverse variance weighted	4.84251162685673	7	0.679175280721283
ebi-a-GCST90027450	finngen_R12_E4_LACTONAS	Lactose intolerance, other/unspecified || id:finngen_R12_E4_LACTONAS	Gut bacterial pathway abundance (ARO.PWY..chorismate.biosynthesis.I)	MR Egger	12.1267417613856	11	0.354192279551149
ebi-a-GCST90027450	finngen_R12_E4_LACTONAS	Lactose intolerance, other/unspecified || id:finngen_R12_E4_LACTONAS	Gut bacterial pathway abundance (ARO.PWY..chorismate.biosynthesis.I)	Inverse variance weighted	15.2546639389572	12	0.227804199779488
ebi-a-GCST90027451	finngen_R12_E4_LACTONAS	Lactose intolerance, other/unspecified || id:finngen_R12_E4_LACTONAS	Gut bacterial pathway abundance (ASPASN.PWY..superpathway.of.L.aspartate.and.L.asparagine.biosynthesis)	MR Egger	10.7282447823355	6	0.0971473232468927
ebi-a-GCST90027451	finngen_R12_E4_LACTONAS	Lactose intolerance, other/unspecified || id:finngen_R12_E4_LACTONAS	Gut bacterial pathway abundance (ASPASN.PWY..superpathway.of.L.aspartate.and.L.asparagine.biosynthesis)	Inverse variance weighted	11.4597809044466	7	0.119783086310403
ebi-a-GCST90027452	finngen_R12_E4_LACTONAS	Lactose intolerance, other/unspecified || id:finngen_R12_E4_LACTONAS	Gut bacterial pathway abundance (AST.PWY..L.arginine.degradation.II..AST.pathway.)	MR Egger	3.0344223058824	4	0.552081527101064
ebi-a-GCST90027452	finngen_R12_E4_LACTONAS	Lactose intolerance, other/unspecified || id:finngen_R12_E4_LACTONAS	Gut bacterial pathway abundance (AST.PWY..L.arginine.degradation.II..AST.pathway.)	Inverse variance weighted	5.76252880270304	5	0.330015930254955
ebi-a-GCST90027453	finngen_R12_E4_LACTONAS	Lactose intolerance, other/unspecified || id:finngen_R12_E4_LACTONAS	Gut bacterial pathway abundance (BRANCHED.CHAIN.AA.SYN.PWY..superpathway.of.branched.amino.acid.biosynthesis)	MR Egger	9.02964430930568	12	0.700396349481558
ebi-a-GCST90027453	finngen_R12_E4_LACTONAS	Lactose intolerance, other/unspecified || id:finngen_R12_E4_LACTONAS	Gut bacterial pathway abundance (BRANCHED.CHAIN.AA.SYN.PWY..superpathway.of.branched.amino.acid.biosynthesis)	Inverse variance weighted	9.28323669101522	13	0.751231314316551
ebi-a-GCST90027454	finngen_R12_E4_LACTONAS	Lactose intolerance, other/unspecified || id:finngen_R12_E4_LACTONAS	Gut bacterial pathway abundance (COA.PWY..coenzyme.A.biosynthesis.I)	MR Egger	13.8754989509095	7	0.0534405542192012
ebi-a-GCST90027454	finngen_R12_E4_LACTONAS	Lactose intolerance, other/unspecified || id:finngen_R12_E4_LACTONAS	Gut bacterial pathway abundance (COA.PWY..coenzyme.A.biosynthesis.I)	Inverse variance weighted	14.5446142678436	8	0.0686289144569811
ebi-a-GCST90027455	finngen_R12_E4_LACTONAS	Lactose intolerance, other/unspecified || id:finngen_R12_E4_LACTONAS	Gut bacterial pathway abundance (COBALSYN.PWY..adenosylcobalamin.salvage.from.cobinamide.I)	MR Egger	4.1606792641041	9	0.90052210254212
ebi-a-GCST90027455	finngen_R12_E4_LACTONAS	Lactose intolerance, other/unspecified || id:finngen_R12_E4_LACTONAS	Gut bacterial pathway abundance (COBALSYN.PWY..adenosylcobalamin.salvage.from.cobinamide.I)	Inverse variance weighted	4.82850219863248	10	0.902335726031236
ebi-a-GCST90027456	finngen_R12_E4_LACTONAS	Lactose intolerance, other/unspecified || id:finngen_R12_E4_LACTONAS	Gut bacterial pathway abundance (COLANSYN.PWY..colanic.acid.building.blocks.biosynthesis)	Inverse variance weighted	0.153971924359059	1	0.69476817940997
ebi-a-GCST90027457	finngen_R12_E4_LACTONAS	Lactose intolerance, other/unspecified || id:finngen_R12_E4_LACTONAS	Gut bacterial pathway abundance (COMPLETE.ARO.PWY..superpathway.of.aromatic.amino.acid.biosynthesis)	MR Egger	11.6439825426546	6	0.0703990055123962
ebi-a-GCST90027457	finngen_R12_E4_LACTONAS	Lactose intolerance, other/unspecified || id:finngen_R12_E4_LACTONAS	Gut bacterial pathway abundance (COMPLETE.ARO.PWY..superpathway.of.aromatic.amino.acid.biosynthesis)	Inverse variance weighted	11.6696639954846	7	0.111958956810849
ebi-a-GCST90027458	finngen_R12_E4_LACTONAS	Lactose intolerance, other/unspecified || id:finngen_R12_E4_LACTONAS	Gut bacterial pathway abundance (CRNFORCAT.PWY..creatinine.degradation.I)	MR Egger	1.60091422477349	6	0.952511655370107
ebi-a-GCST90027458	finngen_R12_E4_LACTONAS	Lactose intolerance, other/unspecified || id:finngen_R12_E4_LACTONAS	Gut bacterial pathway abundance (CRNFORCAT.PWY..creatinine.degradation.I)	Inverse variance weighted	1.61524484166764	7	0.978049673587185
ebi-a-GCST90027459	finngen_R12_E4_LACTONAS	Lactose intolerance, other/unspecified || id:finngen_R12_E4_LACTONAS	Gut bacterial pathway abundance (DAPLYSINESYN.PWY..L.lysine.biosynthesis.I)	MR Egger	3.24371563565192	7	0.861578624340389
ebi-a-GCST90027459	finngen_R12_E4_LACTONAS	Lactose intolerance, other/unspecified || id:finngen_R12_E4_LACTONAS	Gut bacterial pathway abundance (DAPLYSINESYN.PWY..L.lysine.biosynthesis.I)	Inverse variance weighted	6.51497138737849	8	0.589747492764116
ebi-a-GCST90027460	finngen_R12_E4_LACTONAS	Lactose intolerance, other/unspecified || id:finngen_R12_E4_LACTONAS	Gut bacterial pathway abundance (DENOVOPURINE2.PWY..superpathway.of.purine.nucleotides.de.novo.biosynthesis.II)	MR Egger	8.80267403633881	8	0.359214772760665
ebi-a-GCST90027460	finngen_R12_E4_LACTONAS	Lactose intolerance, other/unspecified || id:finngen_R12_E4_LACTONAS	Gut bacterial pathway abundance (DENOVOPURINE2.PWY..superpathway.of.purine.nucleotides.de.novo.biosynthesis.II)	Inverse variance weighted	10.5069981389534	9	0.311019262524262
ebi-a-GCST90027461	finngen_R12_E4_LACTONAS	Lactose intolerance, other/unspecified || id:finngen_R12_E4_LACTONAS	Gut bacterial pathway abundance (DTDPRHAMSYN.PWY..dTDP.L.rhamnose.biosynthesis.I)	MR Egger	8.7266443103276	7	0.272882208782249
ebi-a-GCST90027461	finngen_R12_E4_LACTONAS	Lactose intolerance, other/unspecified || id:finngen_R12_E4_LACTONAS	Gut bacterial pathway abundance (DTDPRHAMSYN.PWY..dTDP.L.rhamnose.biosynthesis.I)	Inverse variance weighted	9.13891647487544	8	0.330713091050323
ebi-a-GCST90027462	finngen_R12_E4_LACTONAS	Lactose intolerance, other/unspecified || id:finngen_R12_E4_LACTONAS	Gut bacterial pathway abundance (ECASYN.PWY..enterobacterial.common.antigen.biosynthesis)	MR Egger	16.4515491627389	12	0.17141830433072
ebi-a-GCST90027462	finngen_R12_E4_LACTONAS	Lactose intolerance, other/unspecified || id:finngen_R12_E4_LACTONAS	Gut bacterial pathway abundance (ECASYN.PWY..enterobacterial.common.antigen.biosynthesis)	Inverse variance weighted	16.4587576158808	13	0.225241633120025
ebi-a-GCST90027463	finngen_R12_E4_LACTONAS	Lactose intolerance, other/unspecified || id:finngen_R12_E4_LACTONAS	Gut bacterial pathway abundance (ENTBACSYN.PWY..enterobactin.biosynthesis)	Inverse variance weighted	3.59837034963301	1	0.0578362406130541
ebi-a-GCST90027464	finngen_R12_E4_LACTONAS	Lactose intolerance, other/unspecified || id:finngen_R12_E4_LACTONAS	Gut bacterial pathway abundance (FAO.PWY..fatty.acid..beta..oxidation.I)	MR Egger	4.63217751944758	6	0.591776876745654
ebi-a-GCST90027464	finngen_R12_E4_LACTONAS	Lactose intolerance, other/unspecified || id:finngen_R12_E4_LACTONAS	Gut bacterial pathway abundance (FAO.PWY..fatty.acid..beta..oxidation.I)	Inverse variance weighted	4.84449487109975	7	0.678933545115735
ebi-a-GCST90027465	finngen_R12_E4_LACTONAS	Lactose intolerance, other/unspecified || id:finngen_R12_E4_LACTONAS	Gut bacterial pathway abundance (FERMENTATION.PWY..mixed.acid.fermentation)	MR Egger	4.41980835707247	8	0.817401385662157
ebi-a-GCST90027465	finngen_R12_E4_LACTONAS	Lactose intolerance, other/unspecified || id:finngen_R12_E4_LACTONAS	Gut bacterial pathway abundance (FERMENTATION.PWY..mixed.acid.fermentation)	Inverse variance weighted	7.27142105212912	9	0.608883404744696
ebi-a-GCST90027466	finngen_R12_E4_LACTONAS	Lactose intolerance, other/unspecified || id:finngen_R12_E4_LACTONAS	Gut bacterial pathway abundance (FUCCAT.PWY..fucose.degradation)	MR Egger	9.08923219743019	8	0.334824484495174
ebi-a-GCST90027466	finngen_R12_E4_LACTONAS	Lactose intolerance, other/unspecified || id:finngen_R12_E4_LACTONAS	Gut bacterial pathway abundance (FUCCAT.PWY..fucose.degradation)	Inverse variance weighted	9.38820827510222	9	0.402237742454524
ebi-a-GCST90027467	finngen_R12_E4_LACTONAS	Lactose intolerance, other/unspecified || id:finngen_R12_E4_LACTONAS	Gut bacterial pathway abundance (FUC.RHAMCAT.PWY..superpathway.of.fucose.and.rhamnose.degradation)	MR Egger	6.64457014102054	6	0.354970636384875
ebi-a-GCST90027467	finngen_R12_E4_LACTONAS	Lactose intolerance, other/unspecified || id:finngen_R12_E4_LACTONAS	Gut bacterial pathway abundance (FUC.RHAMCAT.PWY..superpathway.of.fucose.and.rhamnose.degradation)	Inverse variance weighted	7.84074450244098	7	0.346846287719512
ebi-a-GCST90027468	finngen_R12_E4_LACTONAS	Lactose intolerance, other/unspecified || id:finngen_R12_E4_LACTONAS	Gut bacterial pathway abundance (GALACTARDEG.PWY..D.galactarate.degradation.I)	MR Egger	2.50486701466834	5	0.775761911303389
ebi-a-GCST90027468	finngen_R12_E4_LACTONAS	Lactose intolerance, other/unspecified || id:finngen_R12_E4_LACTONAS	Gut bacterial pathway abundance (GALACTARDEG.PWY..D.galactarate.degradation.I)	Inverse variance weighted	3.77713325516007	6	0.706806070635704
ebi-a-GCST90027469	finngen_R12_E4_LACTONAS	Lactose intolerance, other/unspecified || id:finngen_R12_E4_LACTONAS	Gut bacterial pathway abundance (GALACT.GLUCUROCAT.PWY..superpathway.of.hexuronide.and.hexuronate.degradation)	MR Egger	15.4255568214338	9	0.0798904988910975
ebi-a-GCST90027469	finngen_R12_E4_LACTONAS	Lactose intolerance, other/unspecified || id:finngen_R12_E4_LACTONAS	Gut bacterial pathway abundance (GALACT.GLUCUROCAT.PWY..superpathway.of.hexuronide.and.hexuronate.degradation)	Inverse variance weighted	15.5310545411693	10	0.113866553056093
ebi-a-GCST90027470	finngen_R12_E4_LACTONAS	Lactose intolerance, other/unspecified || id:finngen_R12_E4_LACTONAS	Gut bacterial pathway abundance (GALACTUROCAT.PWY..D.galacturonate.degradation.I)	MR Egger	4.08762258183883	6	0.664819865263713
ebi-a-GCST90027470	finngen_R12_E4_LACTONAS	Lactose intolerance, other/unspecified || id:finngen_R12_E4_LACTONAS	Gut bacterial pathway abundance (GALACTUROCAT.PWY..D.galacturonate.degradation.I)	Inverse variance weighted	4.10667515107264	7	0.767411830700636
ebi-a-GCST90027471	finngen_R12_E4_LACTONAS	Lactose intolerance, other/unspecified || id:finngen_R12_E4_LACTONAS	Gut bacterial pathway abundance (GLCMANNANAUT.PWY..superpathway.of.N.acetylglucosamine..N.acetylmannosamine.and.N.acetylneuraminate.degradation)	MR Egger	0.779113029629341	5	0.978346406710895
ebi-a-GCST90027471	finngen_R12_E4_LACTONAS	Lactose intolerance, other/unspecified || id:finngen_R12_E4_LACTONAS	Gut bacterial pathway abundance (GLCMANNANAUT.PWY..superpathway.of.N.acetylglucosamine..N.acetylmannosamine.and.N.acetylneuraminate.degradation)	Inverse variance weighted	1.64203366088056	6	0.949508058054372
ebi-a-GCST90027472	finngen_R12_E4_LACTONAS	Lactose intolerance, other/unspecified || id:finngen_R12_E4_LACTONAS	Gut bacterial pathway abundance (GLUCARDEG.PWY..D.glucarate.degradation.I)	MR Egger	0.162402117218863	1	0.686954506632073
ebi-a-GCST90027472	finngen_R12_E4_LACTONAS	Lactose intolerance, other/unspecified || id:finngen_R12_E4_LACTONAS	Gut bacterial pathway abundance (GLUCARDEG.PWY..D.glucarate.degradation.I)	Inverse variance weighted	0.413891445866684	2	0.813063779506907
ebi-a-GCST90027473	finngen_R12_E4_LACTONAS	Lactose intolerance, other/unspecified || id:finngen_R12_E4_LACTONAS	Gut bacterial pathway abundance (GLUCONEO.PWY..gluconeogenesis.I)	MR Egger	1.38752387100562	2	0.499692716990119
ebi-a-GCST90027473	finngen_R12_E4_LACTONAS	Lactose intolerance, other/unspecified || id:finngen_R12_E4_LACTONAS	Gut bacterial pathway abundance (GLUCONEO.PWY..gluconeogenesis.I)	Inverse variance weighted	1.47813768801431	3	0.687325254374414
ebi-a-GCST90027474	finngen_R12_E4_LACTONAS	Lactose intolerance, other/unspecified || id:finngen_R12_E4_LACTONAS	Gut bacterial pathway abundance (GLUCOSE1PMETAB.PWY..glucose.and.glucose.1.phosphate.degradation)	MR Egger	6.90812705909998	6	0.329427248655424
ebi-a-GCST90027474	finngen_R12_E4_LACTONAS	Lactose intolerance, other/unspecified || id:finngen_R12_E4_LACTONAS	Gut bacterial pathway abundance (GLUCOSE1PMETAB.PWY..glucose.and.glucose.1.phosphate.degradation)	Inverse variance weighted	7.68852944146232	7	0.360858468348036
ebi-a-GCST90027475	finngen_R12_E4_LACTONAS	Lactose intolerance, other/unspecified || id:finngen_R12_E4_LACTONAS	Gut bacterial pathway abundance (GLYCOCAT.PWY..glycogen.degradation.I..bacterial.)	MR Egger	5.64102840388236	9	0.775238240026042
ebi-a-GCST90027475	finngen_R12_E4_LACTONAS	Lactose intolerance, other/unspecified || id:finngen_R12_E4_LACTONAS	Gut bacterial pathway abundance (GLYCOCAT.PWY..glycogen.degradation.I..bacterial.)	Inverse variance weighted	5.74048928827067	10	0.836574552419494
ebi-a-GCST90027476	finngen_R12_E4_LACTONAS	Lactose intolerance, other/unspecified || id:finngen_R12_E4_LACTONAS	Gut bacterial pathway abundance (GLYCOGENSYNTH.PWY..glycogen.biosynthesis.I..from.ADP.D.Glucose.)	MR Egger	4.44939766911615	10	0.924805534602906
ebi-a-GCST90027476	finngen_R12_E4_LACTONAS	Lactose intolerance, other/unspecified || id:finngen_R12_E4_LACTONAS	Gut bacterial pathway abundance (GLYCOGENSYNTH.PWY..glycogen.biosynthesis.I..from.ADP.D.Glucose.)	Inverse variance weighted	8.51601463859756	11	0.666469180069062
ebi-a-GCST90027477	finngen_R12_E4_LACTONAS	Lactose intolerance, other/unspecified || id:finngen_R12_E4_LACTONAS	Gut bacterial pathway abundance (GLYCOL.GLYOXDEG.PWY..superpathway.of.glycol.metabolism.and.degradation)	MR Egger	8.06796066399939	9	0.527312213267209
ebi-a-GCST90027477	finngen_R12_E4_LACTONAS	Lactose intolerance, other/unspecified || id:finngen_R12_E4_LACTONAS	Gut bacterial pathway abundance (GLYCOL.GLYOXDEG.PWY..superpathway.of.glycol.metabolism.and.degradation)	Inverse variance weighted	9.08744208695055	10	0.523825631170072
ebi-a-GCST90027478	finngen_R12_E4_LACTONAS	Lactose intolerance, other/unspecified || id:finngen_R12_E4_LACTONAS	Gut bacterial pathway abundance (GOLPDLCAT.PWY..superpathway.of.glycerol.degradation.to.1.3.propanediol)	MR Egger	10.3322494630009	12	0.586837541987309
ebi-a-GCST90027478	finngen_R12_E4_LACTONAS	Lactose intolerance, other/unspecified || id:finngen_R12_E4_LACTONAS	Gut bacterial pathway abundance (GOLPDLCAT.PWY..superpathway.of.glycerol.degradation.to.1.3.propanediol)	Inverse variance weighted	10.5673368191565	13	0.647012545805978
ebi-a-GCST90027479	finngen_R12_E4_LACTONAS	Lactose intolerance, other/unspecified || id:finngen_R12_E4_LACTONAS	Gut bacterial pathway abundance (HEMESYN2.PWY..heme.biosynthesis.II..anaerobic.)	MR Egger	9.43656292616834	11	0.581662944937962
ebi-a-GCST90027479	finngen_R12_E4_LACTONAS	Lactose intolerance, other/unspecified || id:finngen_R12_E4_LACTONAS	Gut bacterial pathway abundance (HEMESYN2.PWY..heme.biosynthesis.II..anaerobic.)	Inverse variance weighted	9.45657632071318	12	0.663516868987673
ebi-a-GCST90027480	finngen_R12_E4_LACTONAS	Lactose intolerance, other/unspecified || id:finngen_R12_E4_LACTONAS	Gut bacterial pathway abundance (HEXITOLDEGSUPER.PWY..superpathway.of.hexitol.degradation..bacteria.)	MR Egger	13.3404838238715	7	0.0642344975794644
ebi-a-GCST90027480	finngen_R12_E4_LACTONAS	Lactose intolerance, other/unspecified || id:finngen_R12_E4_LACTONAS	Gut bacterial pathway abundance (HEXITOLDEGSUPER.PWY..superpathway.of.hexitol.degradation..bacteria.)	Inverse variance weighted	13.5686721567543	8	0.0937239641559311
ebi-a-GCST90027481	finngen_R12_E4_LACTONAS	Lactose intolerance, other/unspecified || id:finngen_R12_E4_LACTONAS	Gut bacterial pathway abundance (HISDEG.PWY..L.histidine.degradation.I)	MR Egger	11.3395496370896	8	0.183191984867421
ebi-a-GCST90027481	finngen_R12_E4_LACTONAS	Lactose intolerance, other/unspecified || id:finngen_R12_E4_LACTONAS	Gut bacterial pathway abundance (HISDEG.PWY..L.histidine.degradation.I)	Inverse variance weighted	16.5583850730082	9	0.0560977983318461
ebi-a-GCST90027482	finngen_R12_E4_LACTONAS	Lactose intolerance, other/unspecified || id:finngen_R12_E4_LACTONAS	Gut bacterial pathway abundance (HISTSYN.PWY..L.histidine.biosynthesis)	MR Egger	5.71658257476806	8	0.678944321561585
ebi-a-GCST90027482	finngen_R12_E4_LACTONAS	Lactose intolerance, other/unspecified || id:finngen_R12_E4_LACTONAS	Gut bacterial pathway abundance (HISTSYN.PWY..L.histidine.biosynthesis)	Inverse variance weighted	6.71587221147995	9	0.666673731610271
ebi-a-GCST90027483	finngen_R12_E4_LACTONAS	Lactose intolerance, other/unspecified || id:finngen_R12_E4_LACTONAS	Gut bacterial pathway abundance (HOMOSER.METSYN.PWY..L.methionine.biosynthesis.I)	MR Egger	2.94028958157134	7	0.890470420150182
ebi-a-GCST90027483	finngen_R12_E4_LACTONAS	Lactose intolerance, other/unspecified || id:finngen_R12_E4_LACTONAS	Gut bacterial pathway abundance (HOMOSER.METSYN.PWY..L.methionine.biosynthesis.I)	Inverse variance weighted	2.98952407081008	8	0.935013243533072
ebi-a-GCST90027484	finngen_R12_E4_LACTONAS	Lactose intolerance, other/unspecified || id:finngen_R12_E4_LACTONAS	Gut bacterial pathway abundance (HSERMETANA.PWY..L.methionine.biosynthesis.III)	MR Egger	15.8538081335425	15	0.391833700231092
ebi-a-GCST90027484	finngen_R12_E4_LACTONAS	Lactose intolerance, other/unspecified || id:finngen_R12_E4_LACTONAS	Gut bacterial pathway abundance (HSERMETANA.PWY..L.methionine.biosynthesis.III)	Inverse variance weighted	18.0915589299666	16	0.318562790662187
ebi-a-GCST90027485	finngen_R12_E4_LACTONAS	Lactose intolerance, other/unspecified || id:finngen_R12_E4_LACTONAS	Gut bacterial pathway abundance (ILEUSYN.PWY..L.isoleucine.biosynthesis.I..from.threonine.)	MR Egger	13.7790987844715	5	0.0170752023303014
ebi-a-GCST90027485	finngen_R12_E4_LACTONAS	Lactose intolerance, other/unspecified || id:finngen_R12_E4_LACTONAS	Gut bacterial pathway abundance (ILEUSYN.PWY..L.isoleucine.biosynthesis.I..from.threonine.)	Inverse variance weighted	14.425233531685	6	0.0252304636383222
ebi-a-GCST90027486	finngen_R12_E4_LACTONAS	Lactose intolerance, other/unspecified || id:finngen_R12_E4_LACTONAS	Gut bacterial pathway abundance (KDO.NAGLIPASYN.PWY..superpathway.of..Kdo.2.lipid.A.biosynthesis)	MR Egger	1.33545030683994	6	0.969666998084209
ebi-a-GCST90027486	finngen_R12_E4_LACTONAS	Lactose intolerance, other/unspecified || id:finngen_R12_E4_LACTONAS	Gut bacterial pathway abundance (KDO.NAGLIPASYN.PWY..superpathway.of..Kdo.2.lipid.A.biosynthesis)	Inverse variance weighted	3.36709368186024	7	0.849095771412807
ebi-a-GCST90027487	finngen_R12_E4_LACTONAS	Lactose intolerance, other/unspecified || id:finngen_R12_E4_LACTONAS	Gut bacterial pathway abundance (KETOGLUCONMET.PWY..ketogluconate.metabolism)	MR Egger	6.46920561884657	8	0.594825356845447
ebi-a-GCST90027487	finngen_R12_E4_LACTONAS	Lactose intolerance, other/unspecified || id:finngen_R12_E4_LACTONAS	Gut bacterial pathway abundance (KETOGLUCONMET.PWY..ketogluconate.metabolism)	Inverse variance weighted	7.42501565996922	9	0.592959075506759
ebi-a-GCST90027488	finngen_R12_E4_LACTONAS	Lactose intolerance, other/unspecified || id:finngen_R12_E4_LACTONAS	Gut bacterial pathway abundance (LACTOSECAT.PWY..lactose.and.galactose.degradation.I)	MR Egger	7.69219988564834	7	0.360516123896
ebi-a-GCST90027488	finngen_R12_E4_LACTONAS	Lactose intolerance, other/unspecified || id:finngen_R12_E4_LACTONAS	Gut bacterial pathway abundance (LACTOSECAT.PWY..lactose.and.galactose.degradation.I)	Inverse variance weighted	8.79560940818136	8	0.359830558536796
ebi-a-GCST90027489	finngen_R12_E4_LACTONAS	Lactose intolerance, other/unspecified || id:finngen_R12_E4_LACTONAS	Gut bacterial pathway abundance (METHGLYUT.PWY..superpathway.of.methylglyoxal.degradation)	MR Egger	1.34876638224244	7	0.987089082355022
ebi-a-GCST90027489	finngen_R12_E4_LACTONAS	Lactose intolerance, other/unspecified || id:finngen_R12_E4_LACTONAS	Gut bacterial pathway abundance (METHGLYUT.PWY..superpathway.of.methylglyoxal.degradation)	Inverse variance weighted	2.45710273050694	8	0.963701290090338
ebi-a-GCST90027490	finngen_R12_E4_LACTONAS	Lactose intolerance, other/unspecified || id:finngen_R12_E4_LACTONAS	Gut bacterial pathway abundance (NAGLIPASYN.PWY..lipid.IVA.biosynthesis)	MR Egger	6.20659992984743	8	0.624101859514592
ebi-a-GCST90027490	finngen_R12_E4_LACTONAS	Lactose intolerance, other/unspecified || id:finngen_R12_E4_LACTONAS	Gut bacterial pathway abundance (NAGLIPASYN.PWY..lipid.IVA.biosynthesis)	Inverse variance weighted	6.79791202675904	9	0.65815038578721
ebi-a-GCST90027491	finngen_R12_E4_LACTONAS	Lactose intolerance, other/unspecified || id:finngen_R12_E4_LACTONAS	Gut bacterial pathway abundance (NONMEVIPP.PWY..methylerythritol.phosphate.pathway.I)	MR Egger	7.49558563636311	9	0.585664523763431
ebi-a-GCST90027491	finngen_R12_E4_LACTONAS	Lactose intolerance, other/unspecified || id:finngen_R12_E4_LACTONAS	Gut bacterial pathway abundance (NONMEVIPP.PWY..methylerythritol.phosphate.pathway.I)	Inverse variance weighted	10.0066558265971	10	0.439909539331344
ebi-a-GCST90027492	finngen_R12_E4_LACTONAS	Lactose intolerance, other/unspecified || id:finngen_R12_E4_LACTONAS	Gut bacterial pathway abundance (NONOXIPENT.PWY..pentose.phosphate.pathway..non.oxidative.branch.)	MR Egger	2.99975482619931	4	0.557866430461374
ebi-a-GCST90027492	finngen_R12_E4_LACTONAS	Lactose intolerance, other/unspecified || id:finngen_R12_E4_LACTONAS	Gut bacterial pathway abundance (NONOXIPENT.PWY..pentose.phosphate.pathway..non.oxidative.branch.)	Inverse variance weighted	10.1803893245103	5	0.0702823977444603
ebi-a-GCST90027493	finngen_R12_E4_LACTONAS	Lactose intolerance, other/unspecified || id:finngen_R12_E4_LACTONAS	Gut bacterial pathway abundance (ORNDEG.PWY..superpathway.of.ornithine.degradation)	MR Egger	4.99267487891595	5	0.416774810599078
ebi-a-GCST90027493	finngen_R12_E4_LACTONAS	Lactose intolerance, other/unspecified || id:finngen_R12_E4_LACTONAS	Gut bacterial pathway abundance (ORNDEG.PWY..superpathway.of.ornithine.degradation)	Inverse variance weighted	5.10692240272597	6	0.530174588307395
ebi-a-GCST90027494	finngen_R12_E4_LACTONAS	Lactose intolerance, other/unspecified || id:finngen_R12_E4_LACTONAS	Gut bacterial pathway abundance (P105.PWY..TCA.cycle.IV..2.oxoglutarate.decarboxylase.)	MR Egger	10.8629524989015	6	0.0927055295393533
ebi-a-GCST90027494	finngen_R12_E4_LACTONAS	Lactose intolerance, other/unspecified || id:finngen_R12_E4_LACTONAS	Gut bacterial pathway abundance (P105.PWY..TCA.cycle.IV..2.oxoglutarate.decarboxylase.)	Inverse variance weighted	11.6843670091965	7	0.111428166043461
ebi-a-GCST90027495	finngen_R12_E4_LACTONAS	Lactose intolerance, other/unspecified || id:finngen_R12_E4_LACTONAS	Gut bacterial pathway abundance (P108.PWY..pyruvate.fermentation.to.propanoate.I)	MR Egger	6.98576059722239	11	0.800235461664596
ebi-a-GCST90027495	finngen_R12_E4_LACTONAS	Lactose intolerance, other/unspecified || id:finngen_R12_E4_LACTONAS	Gut bacterial pathway abundance (P108.PWY..pyruvate.fermentation.to.propanoate.I)	Inverse variance weighted	7.02684926488706	12	0.855834146041197
ebi-a-GCST90027496	finngen_R12_E4_LACTONAS	Lactose intolerance, other/unspecified || id:finngen_R12_E4_LACTONAS	Gut bacterial pathway abundance (P122.PWY..heterolactic.fermentation)	MR Egger	5.66573241568559	2	0.0588439527336569
ebi-a-GCST90027496	finngen_R12_E4_LACTONAS	Lactose intolerance, other/unspecified || id:finngen_R12_E4_LACTONAS	Gut bacterial pathway abundance (P122.PWY..heterolactic.fermentation)	Inverse variance weighted	5.66666789065762	3	0.129002993069737
ebi-a-GCST90027497	finngen_R12_E4_LACTONAS	Lactose intolerance, other/unspecified || id:finngen_R12_E4_LACTONAS	Gut bacterial pathway abundance (P161.PWY..acetylene.degradation)	MR Egger	0.0301939281305529	3	0.998617173446044
ebi-a-GCST90027497	finngen_R12_E4_LACTONAS	Lactose intolerance, other/unspecified || id:finngen_R12_E4_LACTONAS	Gut bacterial pathway abundance (P161.PWY..acetylene.degradation)	Inverse variance weighted	0.0438179430811454	4	0.999763475307755
ebi-a-GCST90027498	finngen_R12_E4_LACTONAS	Lactose intolerance, other/unspecified || id:finngen_R12_E4_LACTONAS	Gut bacterial pathway abundance (P162.PWY..L.glutamate.degradation.V..via.hydroxyglutarate.)	MR Egger	18.2261069687613	9	0.0326390928133386
ebi-a-GCST90027498	finngen_R12_E4_LACTONAS	Lactose intolerance, other/unspecified || id:finngen_R12_E4_LACTONAS	Gut bacterial pathway abundance (P162.PWY..L.glutamate.degradation.V..via.hydroxyglutarate.)	Inverse variance weighted	18.760253595499	10	0.0434156371138507
ebi-a-GCST90027499	finngen_R12_E4_LACTONAS	Lactose intolerance, other/unspecified || id:finngen_R12_E4_LACTONAS	Gut bacterial pathway abundance (P164.PWY..purine.nucleobases.degradation.I..anaerobic.)	MR Egger	11.5772964037514	10	0.314341734800488
ebi-a-GCST90027499	finngen_R12_E4_LACTONAS	Lactose intolerance, other/unspecified || id:finngen_R12_E4_LACTONAS	Gut bacterial pathway abundance (P164.PWY..purine.nucleobases.degradation.I..anaerobic.)	Inverse variance weighted	12.9811814186022	11	0.294557164143534
ebi-a-GCST90027500	finngen_R12_E4_LACTONAS	Lactose intolerance, other/unspecified || id:finngen_R12_E4_LACTONAS	Gut bacterial pathway abundance (P23.PWY..reductive.TCA.cycle.I)	MR Egger	7.23608765825483	8	0.511388158133599
ebi-a-GCST90027500	finngen_R12_E4_LACTONAS	Lactose intolerance, other/unspecified || id:finngen_R12_E4_LACTONAS	Gut bacterial pathway abundance (P23.PWY..reductive.TCA.cycle.I)	Inverse variance weighted	8.58922579535202	9	0.47602226360594
ebi-a-GCST90027501	finngen_R12_E4_LACTONAS	Lactose intolerance, other/unspecified || id:finngen_R12_E4_LACTONAS	Gut bacterial pathway abundance (P42.PWY..incomplete.reductive.TCA.cycle)	MR Egger	18.454766226673	12	0.102563780716329
ebi-a-GCST90027501	finngen_R12_E4_LACTONAS	Lactose intolerance, other/unspecified || id:finngen_R12_E4_LACTONAS	Gut bacterial pathway abundance (P42.PWY..incomplete.reductive.TCA.cycle)	Inverse variance weighted	20.208523017953	13	0.0901313641354123
ebi-a-GCST90027502	finngen_R12_E4_LACTONAS	Lactose intolerance, other/unspecified || id:finngen_R12_E4_LACTONAS	Gut bacterial pathway abundance (P441.PWY..superpathway.of.N.acetylneuraminate.degradation)	MR Egger	8.48480310052388	10	0.581592030616196
ebi-a-GCST90027502	finngen_R12_E4_LACTONAS	Lactose intolerance, other/unspecified || id:finngen_R12_E4_LACTONAS	Gut bacterial pathway abundance (P441.PWY..superpathway.of.N.acetylneuraminate.degradation)	Inverse variance weighted	8.76343730254589	11	0.643717753427176
ebi-a-GCST90027503	finngen_R12_E4_LACTONAS	Lactose intolerance, other/unspecified || id:finngen_R12_E4_LACTONAS	Gut bacterial pathway abundance (P461.PWY..hexitol.fermentation.to.lactate..formate..ethanol.and.acetate)	MR Egger	4.52045910809363	15	0.995466791671877
ebi-a-GCST90027503	finngen_R12_E4_LACTONAS	Lactose intolerance, other/unspecified || id:finngen_R12_E4_LACTONAS	Gut bacterial pathway abundance (P461.PWY..hexitol.fermentation.to.lactate..formate..ethanol.and.acetate)	Inverse variance weighted	5.41984437776548	16	0.993239332865315
ebi-a-GCST90027504	finngen_R12_E4_LACTONAS	Lactose intolerance, other/unspecified || id:finngen_R12_E4_LACTONAS	Gut bacterial pathway abundance (PANTO.PWY..phosphopantothenate.biosynthesis.I)	MR Egger	17.5556526437642	9	0.0406930603223131
ebi-a-GCST90027504	finngen_R12_E4_LACTONAS	Lactose intolerance, other/unspecified || id:finngen_R12_E4_LACTONAS	Gut bacterial pathway abundance (PANTO.PWY..phosphopantothenate.biosynthesis.I)	Inverse variance weighted	19.2704210460841	10	0.0369593548018522
ebi-a-GCST90027505	finngen_R12_E4_LACTONAS	Lactose intolerance, other/unspecified || id:finngen_R12_E4_LACTONAS	Gut bacterial pathway abundance (PANTOSYN.PWY..pantothenate.and.coenzyme.A.biosynthesis.I)	MR Egger	13.5142950587236	7	0.0605259718430537
ebi-a-GCST90027505	finngen_R12_E4_LACTONAS	Lactose intolerance, other/unspecified || id:finngen_R12_E4_LACTONAS	Gut bacterial pathway abundance (PANTOSYN.PWY..pantothenate.and.coenzyme.A.biosynthesis.I)	Inverse variance weighted	13.6585034326588	8	0.0911122228969079
ebi-a-GCST90027506	finngen_R12_E4_LACTONAS	Lactose intolerance, other/unspecified || id:finngen_R12_E4_LACTONAS	Gut bacterial pathway abundance (PENTOSE.P.PWY..pentose.phosphate.pathway)	MR Egger	4.48767533417824	11	0.953425463165064
ebi-a-GCST90027506	finngen_R12_E4_LACTONAS	Lactose intolerance, other/unspecified || id:finngen_R12_E4_LACTONAS	Gut bacterial pathway abundance (PENTOSE.P.PWY..pentose.phosphate.pathway)	Inverse variance weighted	5.65516275957004	12	0.932458157203494
ebi-a-GCST90027507	finngen_R12_E4_LACTONAS	Lactose intolerance, other/unspecified || id:finngen_R12_E4_LACTONAS	Gut bacterial pathway abundance (PEPTIDOGLYCANSYN.PWY..peptidoglycan.biosynthesis.I..meso.diaminopimelate.containing.)	MR Egger	12.4334851239391	8	0.132885421449674
ebi-a-GCST90027507	finngen_R12_E4_LACTONAS	Lactose intolerance, other/unspecified || id:finngen_R12_E4_LACTONAS	Gut bacterial pathway abundance (PEPTIDOGLYCANSYN.PWY..peptidoglycan.biosynthesis.I..meso.diaminopimelate.containing.)	Inverse variance weighted	12.7090981051682	9	0.176217053634196
ebi-a-GCST90027508	finngen_R12_E4_LACTONAS	Lactose intolerance, other/unspecified || id:finngen_R12_E4_LACTONAS	Gut bacterial pathway abundance (PHOSLIPSYN.PWY..superpathway.of.phospholipid.biosynthesis.I..bacteria.)	MR Egger	7.49002497748579	11	0.7581263771136
ebi-a-GCST90027508	finngen_R12_E4_LACTONAS	Lactose intolerance, other/unspecified || id:finngen_R12_E4_LACTONAS	Gut bacterial pathway abundance (PHOSLIPSYN.PWY..superpathway.of.phospholipid.biosynthesis.I..bacteria.)	Inverse variance weighted	12.3535214258877	12	0.4177217004695
ebi-a-GCST90027509	finngen_R12_E4_LACTONAS	Lactose intolerance, other/unspecified || id:finngen_R12_E4_LACTONAS	Gut bacterial pathway abundance (POLYAMINSYN3.PWY..superpathway.of.polyamine.biosynthesis.II)	MR Egger	6.99402529937516	9	0.637741491388526
ebi-a-GCST90027509	finngen_R12_E4_LACTONAS	Lactose intolerance, other/unspecified || id:finngen_R12_E4_LACTONAS	Gut bacterial pathway abundance (POLYAMINSYN3.PWY..superpathway.of.polyamine.biosynthesis.II)	Inverse variance weighted	8.65930368341376	10	0.564712980380187
ebi-a-GCST90027510	finngen_R12_E4_LACTONAS	Lactose intolerance, other/unspecified || id:finngen_R12_E4_LACTONAS	Gut bacterial pathway abundance (POLYAMSYN.PWY..superpathway.of.polyamine.biosynthesis.I)	MR Egger	5.0554642889702	5	0.40914885119516
ebi-a-GCST90027510	finngen_R12_E4_LACTONAS	Lactose intolerance, other/unspecified || id:finngen_R12_E4_LACTONAS	Gut bacterial pathway abundance (POLYAMSYN.PWY..superpathway.of.polyamine.biosynthesis.I)	Inverse variance weighted	5.05589910680255	6	0.536663915772447
ebi-a-GCST90027511	finngen_R12_E4_LACTONAS	Lactose intolerance, other/unspecified || id:finngen_R12_E4_LACTONAS	Gut bacterial pathway abundance (POLYISOPRENSYN.PWY..polyisoprenoid.biosynthesis..E..coli.)	MR Egger	15.6588058239644	6	0.0157073029133494
ebi-a-GCST90027511	finngen_R12_E4_LACTONAS	Lactose intolerance, other/unspecified || id:finngen_R12_E4_LACTONAS	Gut bacterial pathway abundance (POLYISOPRENSYN.PWY..polyisoprenoid.biosynthesis..E..coli.)	Inverse variance weighted	18.1356454239371	7	0.0113727585606847
ebi-a-GCST90027512	finngen_R12_E4_LACTONAS	Lactose intolerance, other/unspecified || id:finngen_R12_E4_LACTONAS	Gut bacterial pathway abundance (PPGPPMET.PWY..ppGpp.biosynthesis)	MR Egger	8.04362699068606	9	0.529755720925175
ebi-a-GCST90027512	finngen_R12_E4_LACTONAS	Lactose intolerance, other/unspecified || id:finngen_R12_E4_LACTONAS	Gut bacterial pathway abundance (PPGPPMET.PWY..ppGpp.biosynthesis)	Inverse variance weighted	8.43975354515384	10	0.585964392456801
ebi-a-GCST90027513	finngen_R12_E4_LACTONAS	Lactose intolerance, other/unspecified || id:finngen_R12_E4_LACTONAS	Gut bacterial pathway abundance (PRPP.PWY..superpathway.of.histidine..purine..and.pyrimidine.biosynthesis)	MR Egger	10.0164290166708	12	0.614519279900897
ebi-a-GCST90027513	finngen_R12_E4_LACTONAS	Lactose intolerance, other/unspecified || id:finngen_R12_E4_LACTONAS	Gut bacterial pathway abundance (PRPP.PWY..superpathway.of.histidine..purine..and.pyrimidine.biosynthesis)	Inverse variance weighted	11.1863414008015	13	0.59521053590184
ebi-a-GCST90027514	finngen_R12_E4_LACTONAS	Lactose intolerance, other/unspecified || id:finngen_R12_E4_LACTONAS	Gut bacterial pathway abundance (PWY0.1061..superpathway.of.L.alanine.biosynthesis)	MR Egger	7.04288151239035	8	0.532013228949234
ebi-a-GCST90027514	finngen_R12_E4_LACTONAS	Lactose intolerance, other/unspecified || id:finngen_R12_E4_LACTONAS	Gut bacterial pathway abundance (PWY0.1061..superpathway.of.L.alanine.biosynthesis)	Inverse variance weighted	11.1197481155198	9	0.267590072723725
ebi-a-GCST90027515	finngen_R12_E4_LACTONAS	Lactose intolerance, other/unspecified || id:finngen_R12_E4_LACTONAS	Gut bacterial pathway abundance (PWY0.1241..ADP.L.glycero..beta..D.manno.heptose.biosynthesis)	MR Egger	2.1323808907943	6	0.90712964261712
ebi-a-GCST90027515	finngen_R12_E4_LACTONAS	Lactose intolerance, other/unspecified || id:finngen_R12_E4_LACTONAS	Gut bacterial pathway abundance (PWY0.1241..ADP.L.glycero..beta..D.manno.heptose.biosynthesis)	Inverse variance weighted	3.77049282164065	7	0.805800130713213
ebi-a-GCST90027516	finngen_R12_E4_LACTONAS	Lactose intolerance, other/unspecified || id:finngen_R12_E4_LACTONAS	Gut bacterial pathway abundance (PWY0.1261..anhydromuropeptides.recycling)	MR Egger	5.76479874461459	6	0.450046594175879
ebi-a-GCST90027516	finngen_R12_E4_LACTONAS	Lactose intolerance, other/unspecified || id:finngen_R12_E4_LACTONAS	Gut bacterial pathway abundance (PWY0.1261..anhydromuropeptides.recycling)	Inverse variance weighted	5.79431073828044	7	0.563961604379525
ebi-a-GCST90027517	finngen_R12_E4_LACTONAS	Lactose intolerance, other/unspecified || id:finngen_R12_E4_LACTONAS	Gut bacterial pathway abundance (PWY0.1296..purine.ribonucleosides.degradation)	MR Egger	8.21551306927282	6	0.222735692359473
ebi-a-GCST90027517	finngen_R12_E4_LACTONAS	Lactose intolerance, other/unspecified || id:finngen_R12_E4_LACTONAS	Gut bacterial pathway abundance (PWY0.1296..purine.ribonucleosides.degradation)	Inverse variance weighted	8.36422057442145	7	0.301575101685284
ebi-a-GCST90027518	finngen_R12_E4_LACTONAS	Lactose intolerance, other/unspecified || id:finngen_R12_E4_LACTONAS	Gut bacterial pathway abundance (PWY0.1297..superpathway.of.purine.deoxyribonucleosides.degradation)	MR Egger	2.81567647356005	8	0.945386819464094
ebi-a-GCST90027518	finngen_R12_E4_LACTONAS	Lactose intolerance, other/unspecified || id:finngen_R12_E4_LACTONAS	Gut bacterial pathway abundance (PWY0.1297..superpathway.of.purine.deoxyribonucleosides.degradation)	Inverse variance weighted	3.15768843636263	9	0.95771337367424
ebi-a-GCST90027519	finngen_R12_E4_LACTONAS	Lactose intolerance, other/unspecified || id:finngen_R12_E4_LACTONAS	Gut bacterial pathway abundance (PWY0.1298..superpathway.of.pyrimidine.deoxyribonucleosides.degradation)	MR Egger	8.72816471017317	12	0.725956668325749
ebi-a-GCST90027519	finngen_R12_E4_LACTONAS	Lactose intolerance, other/unspecified || id:finngen_R12_E4_LACTONAS	Gut bacterial pathway abundance (PWY0.1298..superpathway.of.pyrimidine.deoxyribonucleosides.degradation)	Inverse variance weighted	9.83347954160558	13	0.707491348334149
ebi-a-GCST90027520	finngen_R12_E4_LACTONAS	Lactose intolerance, other/unspecified || id:finngen_R12_E4_LACTONAS	Gut bacterial pathway abundance (PWY0.1338..polymyxin.resistance)	MR Egger	2.64118654692405	8	0.954821842265622
ebi-a-GCST90027520	finngen_R12_E4_LACTONAS	Lactose intolerance, other/unspecified || id:finngen_R12_E4_LACTONAS	Gut bacterial pathway abundance (PWY0.1338..polymyxin.resistance)	Inverse variance weighted	3.18776098396401	9	0.956383053422073
ebi-a-GCST90027521	finngen_R12_E4_LACTONAS	Lactose intolerance, other/unspecified || id:finngen_R12_E4_LACTONAS	Gut bacterial pathway abundance (PWY0.1415..superpathway.of.heme.biosynthesis.from.uroporphyrinogen.III)	MR Egger	15.2036324339271	7	0.0334759432158923
ebi-a-GCST90027521	finngen_R12_E4_LACTONAS	Lactose intolerance, other/unspecified || id:finngen_R12_E4_LACTONAS	Gut bacterial pathway abundance (PWY0.1415..superpathway.of.heme.biosynthesis.from.uroporphyrinogen.III)	Inverse variance weighted	15.548218131442	8	0.0493223212279986
ebi-a-GCST90027522	finngen_R12_E4_LACTONAS	Lactose intolerance, other/unspecified || id:finngen_R12_E4_LACTONAS	Gut bacterial pathway abundance (PWY0.1479..tRNA.processing)	MR Egger	10.7438627953114	8	0.216638871798951
ebi-a-GCST90027522	finngen_R12_E4_LACTONAS	Lactose intolerance, other/unspecified || id:finngen_R12_E4_LACTONAS	Gut bacterial pathway abundance (PWY0.1479..tRNA.processing)	Inverse variance weighted	11.5621597904591	9	0.239132534858713
ebi-a-GCST90027523	finngen_R12_E4_LACTONAS	Lactose intolerance, other/unspecified || id:finngen_R12_E4_LACTONAS	Gut bacterial pathway abundance (PWY0.1533..methylphosphonate.degradation.I)	MR Egger	4.93093524489853	4	0.29445766364748
ebi-a-GCST90027523	finngen_R12_E4_LACTONAS	Lactose intolerance, other/unspecified || id:finngen_R12_E4_LACTONAS	Gut bacterial pathway abundance (PWY0.1533..methylphosphonate.degradation.I)	Inverse variance weighted	5.1714539471785	5	0.395316272414419
ebi-a-GCST90027524	finngen_R12_E4_LACTONAS	Lactose intolerance, other/unspecified || id:finngen_R12_E4_LACTONAS	Gut bacterial pathway abundance (PWY0.1586..peptidoglycan.maturation..meso.diaminopimelate.containing.)	MR Egger	2.07824373880204	7	0.955383001067723
ebi-a-GCST90027524	finngen_R12_E4_LACTONAS	Lactose intolerance, other/unspecified || id:finngen_R12_E4_LACTONAS	Gut bacterial pathway abundance (PWY0.1586..peptidoglycan.maturation..meso.diaminopimelate.containing.)	Inverse variance weighted	4.52366707685947	8	0.807060645895316
ebi-a-GCST90027525	finngen_R12_E4_LACTONAS	Lactose intolerance, other/unspecified || id:finngen_R12_E4_LACTONAS	Gut bacterial pathway abundance (PWY0.162..superpathway.of.pyrimidine.ribonucleotides.de.novo.biosynthesis)	MR Egger	6.36426844585499	11	0.847987770919527
ebi-a-GCST90027525	finngen_R12_E4_LACTONAS	Lactose intolerance, other/unspecified || id:finngen_R12_E4_LACTONAS	Gut bacterial pathway abundance (PWY0.162..superpathway.of.pyrimidine.ribonucleotides.de.novo.biosynthesis)	Inverse variance weighted	6.45947607080633	12	0.891174109348191
ebi-a-GCST90027526	finngen_R12_E4_LACTONAS	Lactose intolerance, other/unspecified || id:finngen_R12_E4_LACTONAS	Gut bacterial pathway abundance (PWY0.781..aspartate.superpathway)	MR Egger	7.91214354211178	9	0.543023777119459
ebi-a-GCST90027526	finngen_R12_E4_LACTONAS	Lactose intolerance, other/unspecified || id:finngen_R12_E4_LACTONAS	Gut bacterial pathway abundance (PWY0.781..aspartate.superpathway)	Inverse variance weighted	8.11416035220969	10	0.617686865987184
ebi-a-GCST90027527	finngen_R12_E4_LACTONAS	Lactose intolerance, other/unspecified || id:finngen_R12_E4_LACTONAS	Gut bacterial pathway abundance (PWY0.845..superpathway.of.pyridoxal.5..phosphate.biosynthesis.and.salvage)	MR Egger	13.1747657961519	16	0.6599390620593
ebi-a-GCST90027527	finngen_R12_E4_LACTONAS	Lactose intolerance, other/unspecified || id:finngen_R12_E4_LACTONAS	Gut bacterial pathway abundance (PWY0.845..superpathway.of.pyridoxal.5..phosphate.biosynthesis.and.salvage)	Inverse variance weighted	13.3975553763131	17	0.709192268993344
ebi-a-GCST90027528	finngen_R12_E4_LACTONAS	Lactose intolerance, other/unspecified || id:finngen_R12_E4_LACTONAS	Gut bacterial pathway abundance (PWY.1269..CMP.3.deoxy.D.manno.octulosonate.biosynthesis.I)	MR Egger	7.55954004912704	4	0.109112306618679
ebi-a-GCST90027528	finngen_R12_E4_LACTONAS	Lactose intolerance, other/unspecified || id:finngen_R12_E4_LACTONAS	Gut bacterial pathway abundance (PWY.1269..CMP.3.deoxy.D.manno.octulosonate.biosynthesis.I)	Inverse variance weighted	9.66787272919265	5	0.0852118394643393
ebi-a-GCST90027529	finngen_R12_E4_LACTONAS	Lactose intolerance, other/unspecified || id:finngen_R12_E4_LACTONAS	Gut bacterial pathway abundance (PWY.2941..L.lysine.biosynthesis.II)	MR Egger	2.42918292015902	6	0.876307512712918
ebi-a-GCST90027529	finngen_R12_E4_LACTONAS	Lactose intolerance, other/unspecified || id:finngen_R12_E4_LACTONAS	Gut bacterial pathway abundance (PWY.2941..L.lysine.biosynthesis.II)	Inverse variance weighted	2.88443749317143	7	0.895482882145413
ebi-a-GCST90027530	finngen_R12_E4_LACTONAS	Lactose intolerance, other/unspecified || id:finngen_R12_E4_LACTONAS	Gut bacterial pathway abundance (PWY.2942..L.lysine.biosynthesis.III)	MR Egger	9.59539935730812	4	0.047823484772865
ebi-a-GCST90027530	finngen_R12_E4_LACTONAS	Lactose intolerance, other/unspecified || id:finngen_R12_E4_LACTONAS	Gut bacterial pathway abundance (PWY.2942..L.lysine.biosynthesis.III)	Inverse variance weighted	9.92041296822418	5	0.0775219742750525
ebi-a-GCST90027531	finngen_R12_E4_LACTONAS	Lactose intolerance, other/unspecified || id:finngen_R12_E4_LACTONAS	Gut bacterial pathway abundance (PWY.3001..superpathway.of.L.isoleucine.biosynthesis.I)	MR Egger	4.60257158077268	6	0.595697882695643
ebi-a-GCST90027531	finngen_R12_E4_LACTONAS	Lactose intolerance, other/unspecified || id:finngen_R12_E4_LACTONAS	Gut bacterial pathway abundance (PWY.3001..superpathway.of.L.isoleucine.biosynthesis.I)	Inverse variance weighted	4.89367838883478	7	0.672936410294782
ebi-a-GCST90027532	finngen_R12_E4_LACTONAS	Lactose intolerance, other/unspecified || id:finngen_R12_E4_LACTONAS	Gut bacterial pathway abundance (PWY.3781..aerobic.respiration.I..cytochrome.c.)	Inverse variance weighted	2.83213460053629	1	0.0923954761036295
ebi-a-GCST90027533	finngen_R12_E4_LACTONAS	Lactose intolerance, other/unspecified || id:finngen_R12_E4_LACTONAS	Gut bacterial pathway abundance (PWY.4242..pantothenate.and.coenzyme.A.biosynthesis.III)	MR Egger	20.2901441770792	13	0.0882079840145351
ebi-a-GCST90027533	finngen_R12_E4_LACTONAS	Lactose intolerance, other/unspecified || id:finngen_R12_E4_LACTONAS	Gut bacterial pathway abundance (PWY.4242..pantothenate.and.coenzyme.A.biosynthesis.III)	Inverse variance weighted	20.8116172944197	14	0.106558360431897
ebi-a-GCST90027534	finngen_R12_E4_LACTONAS	Lactose intolerance, other/unspecified || id:finngen_R12_E4_LACTONAS	Gut bacterial pathway abundance (PWY.4984..urea.cycle)	MR Egger	4.38733814532776	6	0.624411831833027
ebi-a-GCST90027534	finngen_R12_E4_LACTONAS	Lactose intolerance, other/unspecified || id:finngen_R12_E4_LACTONAS	Gut bacterial pathway abundance (PWY.4984..urea.cycle)	Inverse variance weighted	5.22886735175251	7	0.632055732651636
ebi-a-GCST90027535	finngen_R12_E4_LACTONAS	Lactose intolerance, other/unspecified || id:finngen_R12_E4_LACTONAS	Gut bacterial pathway abundance (PWY4FS.7..phosphatidylglycerol.biosynthesis.I..plastidic.)	MR Egger	13.8866083926447	15	0.534145862998831
ebi-a-GCST90027535	finngen_R12_E4_LACTONAS	Lactose intolerance, other/unspecified || id:finngen_R12_E4_LACTONAS	Gut bacterial pathway abundance (PWY4FS.7..phosphatidylglycerol.biosynthesis.I..plastidic.)	Inverse variance weighted	15.686199688864	16	0.475068068372626
ebi-a-GCST90027536	finngen_R12_E4_LACTONAS	Lactose intolerance, other/unspecified || id:finngen_R12_E4_LACTONAS	Gut bacterial pathway abundance (PWY.5005..biotin.biosynthesis.II)	MR Egger	3.4491887394086	9	0.943801125395387
ebi-a-GCST90027536	finngen_R12_E4_LACTONAS	Lactose intolerance, other/unspecified || id:finngen_R12_E4_LACTONAS	Gut bacterial pathway abundance (PWY.5005..biotin.biosynthesis.II)	Inverse variance weighted	3.7655217094403	10	0.957305367396344
ebi-a-GCST90027537	finngen_R12_E4_LACTONAS	Lactose intolerance, other/unspecified || id:finngen_R12_E4_LACTONAS	Gut bacterial pathway abundance (PWY.5022..4.aminobutanoate.degradation.V)	MR Egger	0.988411031559536	3	0.804056116423807
ebi-a-GCST90027537	finngen_R12_E4_LACTONAS	Lactose intolerance, other/unspecified || id:finngen_R12_E4_LACTONAS	Gut bacterial pathway abundance (PWY.5022..4.aminobutanoate.degradation.V)	Inverse variance weighted	2.48754150699305	4	0.646868060176417
ebi-a-GCST90027538	finngen_R12_E4_LACTONAS	Lactose intolerance, other/unspecified || id:finngen_R12_E4_LACTONAS	Gut bacterial pathway abundance (PWY.5088..L.glutamate.degradation.VIII..to.propanoate.)	MR Egger	3.46754658516106	6	0.748282357125476
ebi-a-GCST90027538	finngen_R12_E4_LACTONAS	Lactose intolerance, other/unspecified || id:finngen_R12_E4_LACTONAS	Gut bacterial pathway abundance (PWY.5088..L.glutamate.degradation.VIII..to.propanoate.)	Inverse variance weighted	11.5216287650127	7	0.1174289071029
ebi-a-GCST90027539	finngen_R12_E4_LACTONAS	Lactose intolerance, other/unspecified || id:finngen_R12_E4_LACTONAS	Gut bacterial pathway abundance (PWY.5097..L.lysine.biosynthesis.VI)	MR Egger	21.706133656235	15	0.115744124154348
ebi-a-GCST90027539	finngen_R12_E4_LACTONAS	Lactose intolerance, other/unspecified || id:finngen_R12_E4_LACTONAS	Gut bacterial pathway abundance (PWY.5097..L.lysine.biosynthesis.VI)	Inverse variance weighted	23.8998461517573	16	0.0917149020686909
ebi-a-GCST90027540	finngen_R12_E4_LACTONAS	Lactose intolerance, other/unspecified || id:finngen_R12_E4_LACTONAS	Gut bacterial pathway abundance (PWY.5100..pyruvate.fermentation.to.acetate.and.lactate.II)	MR Egger	8.3344212739244	13	0.821151539116518
ebi-a-GCST90027540	finngen_R12_E4_LACTONAS	Lactose intolerance, other/unspecified || id:finngen_R12_E4_LACTONAS	Gut bacterial pathway abundance (PWY.5100..pyruvate.fermentation.to.acetate.and.lactate.II)	Inverse variance weighted	9.63557277945968	14	0.788312577606893
ebi-a-GCST90027541	finngen_R12_E4_LACTONAS	Lactose intolerance, other/unspecified || id:finngen_R12_E4_LACTONAS	Gut bacterial pathway abundance (PWY.5101..L.isoleucine.biosynthesis.II)	MR Egger	10.7998598080963	10	0.373321988120952
ebi-a-GCST90027541	finngen_R12_E4_LACTONAS	Lactose intolerance, other/unspecified || id:finngen_R12_E4_LACTONAS	Gut bacterial pathway abundance (PWY.5101..L.isoleucine.biosynthesis.II)	Inverse variance weighted	13.7710191121981	11	0.245923902962098
ebi-a-GCST90027542	finngen_R12_E4_LACTONAS	Lactose intolerance, other/unspecified || id:finngen_R12_E4_LACTONAS	Gut bacterial pathway abundance (PWY.5104..L.isoleucine.biosynthesis.IV)	MR Egger	6.04958311406709	7	0.533971875531573
ebi-a-GCST90027542	finngen_R12_E4_LACTONAS	Lactose intolerance, other/unspecified || id:finngen_R12_E4_LACTONAS	Gut bacterial pathway abundance (PWY.5104..L.isoleucine.biosynthesis.IV)	Inverse variance weighted	6.56329378945554	8	0.584395934982373
ebi-a-GCST90027543	finngen_R12_E4_LACTONAS	Lactose intolerance, other/unspecified || id:finngen_R12_E4_LACTONAS	Gut bacterial pathway abundance (PWY.5121..superpathway.of.geranylgeranyl.diphosphate.biosynthesis.II..via.MEP.)	MR Egger	8.10507559846246	11	0.703861523759303
ebi-a-GCST90027543	finngen_R12_E4_LACTONAS	Lactose intolerance, other/unspecified || id:finngen_R12_E4_LACTONAS	Gut bacterial pathway abundance (PWY.5121..superpathway.of.geranylgeranyl.diphosphate.biosynthesis.II..via.MEP.)	Inverse variance weighted	8.37947321631719	12	0.754817417811393
ebi-a-GCST90027544	finngen_R12_E4_LACTONAS	Lactose intolerance, other/unspecified || id:finngen_R12_E4_LACTONAS	Gut bacterial pathway abundance (PWY.5173..superpathway.of.acetyl.CoA.biosynthesis)	MR Egger	8.92821302403273	10	0.538929746420578
ebi-a-GCST90027544	finngen_R12_E4_LACTONAS	Lactose intolerance, other/unspecified || id:finngen_R12_E4_LACTONAS	Gut bacterial pathway abundance (PWY.5173..superpathway.of.acetyl.CoA.biosynthesis)	Inverse variance weighted	9.06906982152435	11	0.615516840805222
ebi-a-GCST90027545	finngen_R12_E4_LACTONAS	Lactose intolerance, other/unspecified || id:finngen_R12_E4_LACTONAS	Gut bacterial pathway abundance (PWY.5177..glutaryl.CoA.degradation)	MR Egger	5.97411445108706	7	0.542775120916939
ebi-a-GCST90027545	finngen_R12_E4_LACTONAS	Lactose intolerance, other/unspecified || id:finngen_R12_E4_LACTONAS	Gut bacterial pathway abundance (PWY.5177..glutaryl.CoA.degradation)	Inverse variance weighted	6.04085169281372	8	0.642655750939543
ebi-a-GCST90027546	finngen_R12_E4_LACTONAS	Lactose intolerance, other/unspecified || id:finngen_R12_E4_LACTONAS	Gut bacterial pathway abundance (PWY.5188..tetrapyrrole.biosynthesis.I..from.glutamate.)	MR Egger	9.89066115115176	10	0.450137844550447
ebi-a-GCST90027546	finngen_R12_E4_LACTONAS	Lactose intolerance, other/unspecified || id:finngen_R12_E4_LACTONAS	Gut bacterial pathway abundance (PWY.5188..tetrapyrrole.biosynthesis.I..from.glutamate.)	Inverse variance weighted	14.3881626979136	11	0.212253914182417
ebi-a-GCST90027547	finngen_R12_E4_LACTONAS	Lactose intolerance, other/unspecified || id:finngen_R12_E4_LACTONAS	Gut bacterial pathway abundance (PWY.5189..tetrapyrrole.biosynthesis.II..from.glycine.)	MR Egger	11.0876754866333	9	0.269747090304375
ebi-a-GCST90027547	finngen_R12_E4_LACTONAS	Lactose intolerance, other/unspecified || id:finngen_R12_E4_LACTONAS	Gut bacterial pathway abundance (PWY.5189..tetrapyrrole.biosynthesis.II..from.glycine.)	Inverse variance weighted	11.3301766670031	10	0.332379349356429
ebi-a-GCST90027548	finngen_R12_E4_LACTONAS	Lactose intolerance, other/unspecified || id:finngen_R12_E4_LACTONAS	Gut bacterial pathway abundance (PWY.5345..superpathway.of.L.methionine.biosynthesis..by.sulfhydrylation.)	MR Egger	17.9982383885152	8	0.0212396972390111
ebi-a-GCST90027548	finngen_R12_E4_LACTONAS	Lactose intolerance, other/unspecified || id:finngen_R12_E4_LACTONAS	Gut bacterial pathway abundance (PWY.5345..superpathway.of.L.methionine.biosynthesis..by.sulfhydrylation.)	Inverse variance weighted	18.2828730805066	9	0.0320299815007167
ebi-a-GCST90027549	finngen_R12_E4_LACTONAS	Lactose intolerance, other/unspecified || id:finngen_R12_E4_LACTONAS	Gut bacterial pathway abundance (PWY.5384..sucrose.degradation.IV..sucrose.phosphorylase.)	MR Egger	5.74698977083973	6	0.452120875968304
ebi-a-GCST90027549	finngen_R12_E4_LACTONAS	Lactose intolerance, other/unspecified || id:finngen_R12_E4_LACTONAS	Gut bacterial pathway abundance (PWY.5384..sucrose.degradation.IV..sucrose.phosphorylase.)	Inverse variance weighted	6.42806033533776	7	0.490747267566998
ebi-a-GCST90027550	finngen_R12_E4_LACTONAS	Lactose intolerance, other/unspecified || id:finngen_R12_E4_LACTONAS	Gut bacterial pathway abundance (PWY.5505..L.glutamate.and.L.glutamine.biosynthesis)	MR Egger	8.5053688519415	15	0.90192958539643
ebi-a-GCST90027550	finngen_R12_E4_LACTONAS	Lactose intolerance, other/unspecified || id:finngen_R12_E4_LACTONAS	Gut bacterial pathway abundance (PWY.5505..L.glutamate.and.L.glutamine.biosynthesis)	Inverse variance weighted	8.91885949087387	16	0.916717325648046
ebi-a-GCST90027551	finngen_R12_E4_LACTONAS	Lactose intolerance, other/unspecified || id:finngen_R12_E4_LACTONAS	Gut bacterial pathway abundance (PWY.5656..mannosylglycerate.biosynthesis.I)	MR Egger	9.28138271652881	8	0.319117834067148
ebi-a-GCST90027551	finngen_R12_E4_LACTONAS	Lactose intolerance, other/unspecified || id:finngen_R12_E4_LACTONAS	Gut bacterial pathway abundance (PWY.5656..mannosylglycerate.biosynthesis.I)	Inverse variance weighted	9.30595218218997	9	0.409524915499332
ebi-a-GCST90027552	finngen_R12_E4_LACTONAS	Lactose intolerance, other/unspecified || id:finngen_R12_E4_LACTONAS	Gut bacterial pathway abundance (PWY.5659..GDP.mannose.biosynthesis)	MR Egger	4.74577762938254	7	0.690954653109333
ebi-a-GCST90027552	finngen_R12_E4_LACTONAS	Lactose intolerance, other/unspecified || id:finngen_R12_E4_LACTONAS	Gut bacterial pathway abundance (PWY.5659..GDP.mannose.biosynthesis)	Inverse variance weighted	4.75605829545568	8	0.78330234904298
ebi-a-GCST90027553	finngen_R12_E4_LACTONAS	Lactose intolerance, other/unspecified || id:finngen_R12_E4_LACTONAS	Gut bacterial pathway abundance (PWY.5667..CDP.diacylglycerol.biosynthesis.I)	MR Egger	10.234841139306	14	0.744820225083138
ebi-a-GCST90027553	finngen_R12_E4_LACTONAS	Lactose intolerance, other/unspecified || id:finngen_R12_E4_LACTONAS	Gut bacterial pathway abundance (PWY.5667..CDP.diacylglycerol.biosynthesis.I)	Inverse variance weighted	10.2596285495949	15	0.803098502436396
ebi-a-GCST90027554	finngen_R12_E4_LACTONAS	Lactose intolerance, other/unspecified || id:finngen_R12_E4_LACTONAS	Gut bacterial pathway abundance (PWY.5676..acetyl.CoA.fermentation.to.butanoate.II)	MR Egger	9.31409315207287	6	0.156668956198883
ebi-a-GCST90027554	finngen_R12_E4_LACTONAS	Lactose intolerance, other/unspecified || id:finngen_R12_E4_LACTONAS	Gut bacterial pathway abundance (PWY.5676..acetyl.CoA.fermentation.to.butanoate.II)	Inverse variance weighted	12.8758219841941	7	0.0751923907984243
ebi-a-GCST90027555	finngen_R12_E4_LACTONAS	Lactose intolerance, other/unspecified || id:finngen_R12_E4_LACTONAS	Gut bacterial pathway abundance (PWY.5686..UMP.biosynthesis)	MR Egger	4.7679101721718	4	0.311950762270127
ebi-a-GCST90027555	finngen_R12_E4_LACTONAS	Lactose intolerance, other/unspecified || id:finngen_R12_E4_LACTONAS	Gut bacterial pathway abundance (PWY.5686..UMP.biosynthesis)	Inverse variance weighted	4.77395846664383	5	0.444084797583791
ebi-a-GCST90027556	finngen_R12_E4_LACTONAS	Lactose intolerance, other/unspecified || id:finngen_R12_E4_LACTONAS	Gut bacterial pathway abundance (PWY.5695..urate.biosynthesis.inosine.5..phosphate.degradation)	MR Egger	13.112953489572	9	0.157561494232162
ebi-a-GCST90027556	finngen_R12_E4_LACTONAS	Lactose intolerance, other/unspecified || id:finngen_R12_E4_LACTONAS	Gut bacterial pathway abundance (PWY.5695..urate.biosynthesis.inosine.5..phosphate.degradation)	Inverse variance weighted	13.4129775157612	10	0.201489283050962
ebi-a-GCST90027557	finngen_R12_E4_LACTONAS	Lactose intolerance, other/unspecified || id:finngen_R12_E4_LACTONAS	Gut bacterial pathway abundance (PWY.5705..allantoin.degradation.to.glyoxylate.III)	MR Egger	5.27236553866411	7	0.626763295147738
ebi-a-GCST90027557	finngen_R12_E4_LACTONAS	Lactose intolerance, other/unspecified || id:finngen_R12_E4_LACTONAS	Gut bacterial pathway abundance (PWY.5705..allantoin.degradation.to.glyoxylate.III)	Inverse variance weighted	9.34126663967337	8	0.314329937439191
ebi-a-GCST90027558	finngen_R12_E4_LACTONAS	Lactose intolerance, other/unspecified || id:finngen_R12_E4_LACTONAS	Gut bacterial pathway abundance (PWY.5791..1.4.dihydroxy.2.naphthoate.biosynthesis.II..plants.)	MR Egger	7.75363871579934	12	0.804074205527443
ebi-a-GCST90027558	finngen_R12_E4_LACTONAS	Lactose intolerance, other/unspecified || id:finngen_R12_E4_LACTONAS	Gut bacterial pathway abundance (PWY.5791..1.4.dihydroxy.2.naphthoate.biosynthesis.II..plants.)	Inverse variance weighted	7.95019094823964	13	0.846830025938071
ebi-a-GCST90027559	finngen_R12_E4_LACTONAS	Lactose intolerance, other/unspecified || id:finngen_R12_E4_LACTONAS	Gut bacterial pathway abundance (PWY.5838..superpathway.of.menaquinol.8.biosynthesis.I)	MR Egger	1.81001831704848	2	0.404538180113323
ebi-a-GCST90027559	finngen_R12_E4_LACTONAS	Lactose intolerance, other/unspecified || id:finngen_R12_E4_LACTONAS	Gut bacterial pathway abundance (PWY.5838..superpathway.of.menaquinol.8.biosynthesis.I)	Inverse variance weighted	2.84515031353259	3	0.416121202400258
ebi-a-GCST90027560	finngen_R12_E4_LACTONAS	Lactose intolerance, other/unspecified || id:finngen_R12_E4_LACTONAS	Gut bacterial pathway abundance (PWY.5850..superpathway.of.menaquinol.6.biosynthesis.I)	MR Egger	12.7244051862107	9	0.175478261264982
ebi-a-GCST90027560	finngen_R12_E4_LACTONAS	Lactose intolerance, other/unspecified || id:finngen_R12_E4_LACTONAS	Gut bacterial pathway abundance (PWY.5850..superpathway.of.menaquinol.6.biosynthesis.I)	Inverse variance weighted	14.7082124502784	10	0.143067552509677
ebi-a-GCST90027561	finngen_R12_E4_LACTONAS	Lactose intolerance, other/unspecified || id:finngen_R12_E4_LACTONAS	Gut bacterial pathway abundance (PWY.5913..TCA.cycle.VI..obligate.autotrophs.)	MR Egger	5.09155594371479	7	0.648791149752285
ebi-a-GCST90027561	finngen_R12_E4_LACTONAS	Lactose intolerance, other/unspecified || id:finngen_R12_E4_LACTONAS	Gut bacterial pathway abundance (PWY.5913..TCA.cycle.VI..obligate.autotrophs.)	Inverse variance weighted	5.11156188369304	8	0.745588429447004
ebi-a-GCST90027562	finngen_R12_E4_LACTONAS	Lactose intolerance, other/unspecified || id:finngen_R12_E4_LACTONAS	Gut bacterial pathway abundance (PWY.5918..superpathay.of.heme.biosynthesis.from.glutamate)	MR Egger	13.1792575409425	7	0.0678594096452589
ebi-a-GCST90027562	finngen_R12_E4_LACTONAS	Lactose intolerance, other/unspecified || id:finngen_R12_E4_LACTONAS	Gut bacterial pathway abundance (PWY.5918..superpathay.of.heme.biosynthesis.from.glutamate)	Inverse variance weighted	14.4063016198426	8	0.0717709171737176
ebi-a-GCST90027563	finngen_R12_E4_LACTONAS	Lactose intolerance, other/unspecified || id:finngen_R12_E4_LACTONAS	Gut bacterial pathway abundance (PWY.5920..superpathway.of.heme.biosynthesis.from.glycine)	MR Egger	9.78911903957245	8	0.280140135261061
ebi-a-GCST90027563	finngen_R12_E4_LACTONAS	Lactose intolerance, other/unspecified || id:finngen_R12_E4_LACTONAS	Gut bacterial pathway abundance (PWY.5920..superpathway.of.heme.biosynthesis.from.glycine)	Inverse variance weighted	10.3554332733866	9	0.3224844116848
ebi-a-GCST90027564	finngen_R12_E4_LACTONAS	Lactose intolerance, other/unspecified || id:finngen_R12_E4_LACTONAS	Gut bacterial pathway abundance (PWY.5941..glycogen.degradation.II..eukaryotic.)	MR Egger	5.27739867739446	8	0.727557564307334
ebi-a-GCST90027564	finngen_R12_E4_LACTONAS	Lactose intolerance, other/unspecified || id:finngen_R12_E4_LACTONAS	Gut bacterial pathway abundance (PWY.5941..glycogen.degradation.II..eukaryotic.)	Inverse variance weighted	5.40789451116563	9	0.797401017946686
ebi-a-GCST90027565	finngen_R12_E4_LACTONAS	Lactose intolerance, other/unspecified || id:finngen_R12_E4_LACTONAS	Gut bacterial pathway abundance (PWY.5971..palmitate.biosynthesis.II..bacteria.and.plants.)	MR Egger	4.15412084226879	10	0.940126563994734
ebi-a-GCST90027565	finngen_R12_E4_LACTONAS	Lactose intolerance, other/unspecified || id:finngen_R12_E4_LACTONAS	Gut bacterial pathway abundance (PWY.5971..palmitate.biosynthesis.II..bacteria.and.plants.)	Inverse variance weighted	4.1640085897888	11	0.964871286812551
ebi-a-GCST90027566	finngen_R12_E4_LACTONAS	Lactose intolerance, other/unspecified || id:finngen_R12_E4_LACTONAS	Gut bacterial pathway abundance (PWY.5973..cis.vaccenate.biosynthesis)	MR Egger	11.4684870310704	13	0.571632913392726
ebi-a-GCST90027566	finngen_R12_E4_LACTONAS	Lactose intolerance, other/unspecified || id:finngen_R12_E4_LACTONAS	Gut bacterial pathway abundance (PWY.5973..cis.vaccenate.biosynthesis)	Inverse variance weighted	12.0609145290458	14	0.60141076665559
ebi-a-GCST90027567	finngen_R12_E4_LACTONAS	Lactose intolerance, other/unspecified || id:finngen_R12_E4_LACTONAS	Gut bacterial pathway abundance (PWY.5989..stearate.biosynthesis.II..bacteria.and.plants.)	MR Egger	2.73682323049314	5	0.740480983269818
ebi-a-GCST90027567	finngen_R12_E4_LACTONAS	Lactose intolerance, other/unspecified || id:finngen_R12_E4_LACTONAS	Gut bacterial pathway abundance (PWY.5989..stearate.biosynthesis.II..bacteria.and.plants.)	Inverse variance weighted	4.17743562868318	6	0.652678516386128
ebi-a-GCST90027568	finngen_R12_E4_LACTONAS	Lactose intolerance, other/unspecified || id:finngen_R12_E4_LACTONAS	Gut bacterial pathway abundance (PWY.6121..5.aminoimidazole.ribonucleotide.biosynthesis.I)	MR Egger	2.63568270287904	8	0.955103359564242
ebi-a-GCST90027568	finngen_R12_E4_LACTONAS	Lactose intolerance, other/unspecified || id:finngen_R12_E4_LACTONAS	Gut bacterial pathway abundance (PWY.6121..5.aminoimidazole.ribonucleotide.biosynthesis.I)	Inverse variance weighted	2.74298505173011	9	0.973619562712982
ebi-a-GCST90027569	finngen_R12_E4_LACTONAS	Lactose intolerance, other/unspecified || id:finngen_R12_E4_LACTONAS	Gut bacterial pathway abundance (PWY.6123..inosine.5..phosphate.biosynthesis.I)	MR Egger	3.88391695104763	4	0.421943876522108
ebi-a-GCST90027569	finngen_R12_E4_LACTONAS	Lactose intolerance, other/unspecified || id:finngen_R12_E4_LACTONAS	Gut bacterial pathway abundance (PWY.6123..inosine.5..phosphate.biosynthesis.I)	Inverse variance weighted	3.98096117356597	5	0.552160332473079
ebi-a-GCST90027570	finngen_R12_E4_LACTONAS	Lactose intolerance, other/unspecified || id:finngen_R12_E4_LACTONAS	Gut bacterial pathway abundance (PWY.6125..superpathway.of.guanosine.nucleotides.de.novo.biosynthesis.II)	MR Egger	12.8471953545489	8	0.117216403590706
ebi-a-GCST90027570	finngen_R12_E4_LACTONAS	Lactose intolerance, other/unspecified || id:finngen_R12_E4_LACTONAS	Gut bacterial pathway abundance (PWY.6125..superpathway.of.guanosine.nucleotides.de.novo.biosynthesis.II)	Inverse variance weighted	14.1102808628439	9	0.118456046722454
ebi-a-GCST90027571	finngen_R12_E4_LACTONAS	Lactose intolerance, other/unspecified || id:finngen_R12_E4_LACTONAS	Gut bacterial pathway abundance (PWY.6147..6.hydroxymethyl.dihydropterin.diphosphate.biosynthesis.I)	MR Egger	7.4340392963303	12	0.82764947434286
ebi-a-GCST90027571	finngen_R12_E4_LACTONAS	Lactose intolerance, other/unspecified || id:finngen_R12_E4_LACTONAS	Gut bacterial pathway abundance (PWY.6147..6.hydroxymethyl.dihydropterin.diphosphate.biosynthesis.I)	Inverse variance weighted	8.59960039756692	13	0.802466958594325
ebi-a-GCST90027572	finngen_R12_E4_LACTONAS	Lactose intolerance, other/unspecified || id:finngen_R12_E4_LACTONAS	Gut bacterial pathway abundance (PWY.6151..S.adenosyl.L.methionine.cycle.I)	MR Egger	7.88372145597432	10	0.64019380831032
ebi-a-GCST90027572	finngen_R12_E4_LACTONAS	Lactose intolerance, other/unspecified || id:finngen_R12_E4_LACTONAS	Gut bacterial pathway abundance (PWY.6151..S.adenosyl.L.methionine.cycle.I)	Inverse variance weighted	8.04197771564321	11	0.709538656457475
ebi-a-GCST90027573	finngen_R12_E4_LACTONAS	Lactose intolerance, other/unspecified || id:finngen_R12_E4_LACTONAS	Gut bacterial pathway abundance (PWY.6163..chorismate.biosynthesis.from.3.dehydroquinate)	MR Egger	20.6952556185952	8	0.00800255743105864
ebi-a-GCST90027573	finngen_R12_E4_LACTONAS	Lactose intolerance, other/unspecified || id:finngen_R12_E4_LACTONAS	Gut bacterial pathway abundance (PWY.6163..chorismate.biosynthesis.from.3.dehydroquinate)	Inverse variance weighted	21.1190676111531	9	0.0121321085412653
ebi-a-GCST90027574	finngen_R12_E4_LACTONAS	Lactose intolerance, other/unspecified || id:finngen_R12_E4_LACTONAS	Gut bacterial pathway abundance (PWY.621..sucrose.degradation.III..sucrose.invertase.)	MR Egger	7.42244336718236	5	0.191070010332108
ebi-a-GCST90027574	finngen_R12_E4_LACTONAS	Lactose intolerance, other/unspecified || id:finngen_R12_E4_LACTONAS	Gut bacterial pathway abundance (PWY.621..sucrose.degradation.III..sucrose.invertase.)	Inverse variance weighted	8.92563116662283	6	0.177803924162063
ebi-a-GCST90027575	finngen_R12_E4_LACTONAS	Lactose intolerance, other/unspecified || id:finngen_R12_E4_LACTONAS	Gut bacterial pathway abundance (PWY.6263..superpathway.of.menaquinol.8.biosynthesis.II)	MR Egger	0.750556118562432	4	0.944951076549545
ebi-a-GCST90027575	finngen_R12_E4_LACTONAS	Lactose intolerance, other/unspecified || id:finngen_R12_E4_LACTONAS	Gut bacterial pathway abundance (PWY.6263..superpathway.of.menaquinol.8.biosynthesis.II)	Inverse variance weighted	2.63188276953536	5	0.756515304272097
ebi-a-GCST90027576	finngen_R12_E4_LACTONAS	Lactose intolerance, other/unspecified || id:finngen_R12_E4_LACTONAS	Gut bacterial pathway abundance (PWY.6284..superpathway.of.unsaturated.fatty.acids.biosynthesis..E..coli.)	MR Egger	6.30160180888172	7	0.505007089057305
ebi-a-GCST90027576	finngen_R12_E4_LACTONAS	Lactose intolerance, other/unspecified || id:finngen_R12_E4_LACTONAS	Gut bacterial pathway abundance (PWY.6284..superpathway.of.unsaturated.fatty.acids.biosynthesis..E..coli.)	Inverse variance weighted	6.41427392739085	8	0.600931280458399
ebi-a-GCST90027577	finngen_R12_E4_LACTONAS	Lactose intolerance, other/unspecified || id:finngen_R12_E4_LACTONAS	Gut bacterial pathway abundance (PWY.6285..superpathway.of.fatty.acids.biosynthesis..E..coli.)	MR Egger	5.246411276839	9	0.812320651489487
ebi-a-GCST90027577	finngen_R12_E4_LACTONAS	Lactose intolerance, other/unspecified || id:finngen_R12_E4_LACTONAS	Gut bacterial pathway abundance (PWY.6285..superpathway.of.fatty.acids.biosynthesis..E..coli.)	Inverse variance weighted	6.14417191054565	10	0.803008534490711
ebi-a-GCST90027578	finngen_R12_E4_LACTONAS	Lactose intolerance, other/unspecified || id:finngen_R12_E4_LACTONAS	Gut bacterial pathway abundance (PWY.6317..galactose.degradation.I..Leloir.pathway.)	MR Egger	5.67944334800187	9	0.771522591042093
ebi-a-GCST90027578	finngen_R12_E4_LACTONAS	Lactose intolerance, other/unspecified || id:finngen_R12_E4_LACTONAS	Gut bacterial pathway abundance (PWY.6317..galactose.degradation.I..Leloir.pathway.)	Inverse variance weighted	7.79168821115617	10	0.649176224760575
ebi-a-GCST90027579	finngen_R12_E4_LACTONAS	Lactose intolerance, other/unspecified || id:finngen_R12_E4_LACTONAS	Gut bacterial pathway abundance (PWY.6353..purine.nucleotides.degradation.II..aerobic.)	MR Egger	8.18022592195278	12	0.770892467164196
ebi-a-GCST90027579	finngen_R12_E4_LACTONAS	Lactose intolerance, other/unspecified || id:finngen_R12_E4_LACTONAS	Gut bacterial pathway abundance (PWY.6353..purine.nucleotides.degradation.II..aerobic.)	Inverse variance weighted	8.18495157766228	13	0.831345635102406
ebi-a-GCST90027580	finngen_R12_E4_LACTONAS	Lactose intolerance, other/unspecified || id:finngen_R12_E4_LACTONAS	Gut bacterial pathway abundance (PWY.6471..peptidoglycan.biosynthesis.IV..Enterococcus.faecium.)	MR Egger	0.168273507614949	1	0.681650776230458
ebi-a-GCST90027580	finngen_R12_E4_LACTONAS	Lactose intolerance, other/unspecified || id:finngen_R12_E4_LACTONAS	Gut bacterial pathway abundance (PWY.6471..peptidoglycan.biosynthesis.IV..Enterococcus.faecium.)	Inverse variance weighted	0.870439591294547	2	0.647122416755151
ebi-a-GCST90027581	finngen_R12_E4_LACTONAS	Lactose intolerance, other/unspecified || id:finngen_R12_E4_LACTONAS	Gut bacterial pathway abundance (PWY.6507..4.deoxy.L.threo.hex.4.enopyranuronate.degradation)	MR Egger	2.31716973797916	6	0.888341970417632
ebi-a-GCST90027581	finngen_R12_E4_LACTONAS	Lactose intolerance, other/unspecified || id:finngen_R12_E4_LACTONAS	Gut bacterial pathway abundance (PWY.6507..4.deoxy.L.threo.hex.4.enopyranuronate.degradation)	Inverse variance weighted	2.57017643460361	7	0.921720662403677
ebi-a-GCST90027582	finngen_R12_E4_LACTONAS	Lactose intolerance, other/unspecified || id:finngen_R12_E4_LACTONAS	Gut bacterial pathway abundance (PWY.6519..8.amino.7.oxononanoate.biosynthesis.I)	MR Egger	4.4531322562971	8	0.814103560774112
ebi-a-GCST90027582	finngen_R12_E4_LACTONAS	Lactose intolerance, other/unspecified || id:finngen_R12_E4_LACTONAS	Gut bacterial pathway abundance (PWY.6519..8.amino.7.oxononanoate.biosynthesis.I)	Inverse variance weighted	4.5550332098877	9	0.871246500807363
ebi-a-GCST90027583	finngen_R12_E4_LACTONAS	Lactose intolerance, other/unspecified || id:finngen_R12_E4_LACTONAS	Gut bacterial pathway abundance (PWY.6545..pyrimidine.deoxyribonucleotides.de.novo.biosynthesis.III)	MR Egger	13.1385912570187	6	0.0408871444005348
ebi-a-GCST90027583	finngen_R12_E4_LACTONAS	Lactose intolerance, other/unspecified || id:finngen_R12_E4_LACTONAS	Gut bacterial pathway abundance (PWY.6545..pyrimidine.deoxyribonucleotides.de.novo.biosynthesis.III)	Inverse variance weighted	13.9671236929237	7	0.0517691895062725
ebi-a-GCST90027584	finngen_R12_E4_LACTONAS	Lactose intolerance, other/unspecified || id:finngen_R12_E4_LACTONAS	Gut bacterial pathway abundance (PWY.6588..pyruvate.fermentation.to.acetone)	MR Egger	13.5903366028663	12	0.327629566567523
ebi-a-GCST90027584	finngen_R12_E4_LACTONAS	Lactose intolerance, other/unspecified || id:finngen_R12_E4_LACTONAS	Gut bacterial pathway abundance (PWY.6588..pyruvate.fermentation.to.acetone)	Inverse variance weighted	13.7310431327944	13	0.393054276487272
ebi-a-GCST90027585	finngen_R12_E4_LACTONAS	Lactose intolerance, other/unspecified || id:finngen_R12_E4_LACTONAS	Gut bacterial pathway abundance (PWY.6590..superpathway.of.Clostridium.acetobutylicum.acidogenic.fermentation)	MR Egger	4.73523340796475	4	0.315558428971335
ebi-a-GCST90027585	finngen_R12_E4_LACTONAS	Lactose intolerance, other/unspecified || id:finngen_R12_E4_LACTONAS	Gut bacterial pathway abundance (PWY.6590..superpathway.of.Clostridium.acetobutylicum.acidogenic.fermentation)	Inverse variance weighted	4.73545068217144	5	0.449011437302159
ebi-a-GCST90027586	finngen_R12_E4_LACTONAS	Lactose intolerance, other/unspecified || id:finngen_R12_E4_LACTONAS	Gut bacterial pathway abundance (PWY.6608..guanosine.nucleotides.degradation.III)	MR Egger	4.61283353379385	8	0.798041200075143
ebi-a-GCST90027586	finngen_R12_E4_LACTONAS	Lactose intolerance, other/unspecified || id:finngen_R12_E4_LACTONAS	Gut bacterial pathway abundance (PWY.6608..guanosine.nucleotides.degradation.III)	Inverse variance weighted	5.81438872454382	9	0.758341759991054
ebi-a-GCST90027587	finngen_R12_E4_LACTONAS	Lactose intolerance, other/unspecified || id:finngen_R12_E4_LACTONAS	Gut bacterial pathway abundance (PWY.6609..adenine.and.adenosine.salvage.III)	MR Egger	9.30163331189295	12	0.676973822813476
ebi-a-GCST90027587	finngen_R12_E4_LACTONAS	Lactose intolerance, other/unspecified || id:finngen_R12_E4_LACTONAS	Gut bacterial pathway abundance (PWY.6609..adenine.and.adenosine.salvage.III)	Inverse variance weighted	9.84073250324019	13	0.70690349239978
ebi-a-GCST90027588	finngen_R12_E4_LACTONAS	Lactose intolerance, other/unspecified || id:finngen_R12_E4_LACTONAS	Gut bacterial pathway abundance (PWY.6612..superpathway.of.tetrahydrofolate.biosynthesis)	MR Egger	15.1339988153428	12	0.234190118198678
ebi-a-GCST90027588	finngen_R12_E4_LACTONAS	Lactose intolerance, other/unspecified || id:finngen_R12_E4_LACTONAS	Gut bacterial pathway abundance (PWY.6612..superpathway.of.tetrahydrofolate.biosynthesis)	Inverse variance weighted	15.7917801348388	13	0.260556720688388
ebi-a-GCST90027589	finngen_R12_E4_LACTONAS	Lactose intolerance, other/unspecified || id:finngen_R12_E4_LACTONAS	Gut bacterial pathway abundance (PWY.6628..superpathway.of.L.phenylalanine.biosynthesis)	MR Egger	11.8809563421029	11	0.372657606693663
ebi-a-GCST90027589	finngen_R12_E4_LACTONAS	Lactose intolerance, other/unspecified || id:finngen_R12_E4_LACTONAS	Gut bacterial pathway abundance (PWY.6628..superpathway.of.L.phenylalanine.biosynthesis)	Inverse variance weighted	12.113162497642	12	0.436634766735045
ebi-a-GCST90027590	finngen_R12_E4_LACTONAS	Lactose intolerance, other/unspecified || id:finngen_R12_E4_LACTONAS	Gut bacterial pathway abundance (PWY.6629..superpathway.of.L.tryptophan.biosynthesis)	MR Egger	2.58576439352597	5	0.763526995372982
ebi-a-GCST90027590	finngen_R12_E4_LACTONAS	Lactose intolerance, other/unspecified || id:finngen_R12_E4_LACTONAS	Gut bacterial pathway abundance (PWY.6629..superpathway.of.L.tryptophan.biosynthesis)	Inverse variance weighted	2.70480174858626	6	0.844879807701641
ebi-a-GCST90027591	finngen_R12_E4_LACTONAS	Lactose intolerance, other/unspecified || id:finngen_R12_E4_LACTONAS	Gut bacterial pathway abundance (PWY.6630..superpathway.of.L.tyrosine.biosynthesis)	MR Egger	13.1338285476925	13	0.437528356161629
ebi-a-GCST90027591	finngen_R12_E4_LACTONAS	Lactose intolerance, other/unspecified || id:finngen_R12_E4_LACTONAS	Gut bacterial pathway abundance (PWY.6630..superpathway.of.L.tyrosine.biosynthesis)	Inverse variance weighted	13.2331742650622	14	0.508251036893231
ebi-a-GCST90027592	finngen_R12_E4_LACTONAS	Lactose intolerance, other/unspecified || id:finngen_R12_E4_LACTONAS	Gut bacterial pathway abundance (PWY66.422..D.galactose.degradation.V..Leloir.pathway.)	MR Egger	5.73983087545415	8	0.676348284700039
ebi-a-GCST90027592	finngen_R12_E4_LACTONAS	Lactose intolerance, other/unspecified || id:finngen_R12_E4_LACTONAS	Gut bacterial pathway abundance (PWY66.422..D.galactose.degradation.V..Leloir.pathway.)	Inverse variance weighted	9.74371957782307	9	0.371628278062605
ebi-a-GCST90027593	finngen_R12_E4_LACTONAS	Lactose intolerance, other/unspecified || id:finngen_R12_E4_LACTONAS	Gut bacterial pathway abundance (PWY.6690..cinnamate.and.3.hydroxycinnamate.degradation.to.2.oxopent.4.enoate)	MR Egger	12.9095181185499	6	0.0444955207155935
ebi-a-GCST90027593	finngen_R12_E4_LACTONAS	Lactose intolerance, other/unspecified || id:finngen_R12_E4_LACTONAS	Gut bacterial pathway abundance (PWY.6690..cinnamate.and.3.hydroxycinnamate.degradation.to.2.oxopent.4.enoate)	Inverse variance weighted	13.174463954528	7	0.0679699931466423
ebi-a-GCST90027594	finngen_R12_E4_LACTONAS	Lactose intolerance, other/unspecified || id:finngen_R12_E4_LACTONAS	Gut bacterial pathway abundance (PWY.6700..queuosine.biosynthesis)	MR Egger	14.0975311331379	14	0.442470451824811
ebi-a-GCST90027594	finngen_R12_E4_LACTONAS	Lactose intolerance, other/unspecified || id:finngen_R12_E4_LACTONAS	Gut bacterial pathway abundance (PWY.6700..queuosine.biosynthesis)	Inverse variance weighted	15.4361769125132	15	0.420478565524355
ebi-a-GCST90027595	finngen_R12_E4_LACTONAS	Lactose intolerance, other/unspecified || id:finngen_R12_E4_LACTONAS	Gut bacterial pathway abundance (PWY.6703..preQ0.biosynthesis)	MR Egger	15.569146589366	12	0.21177610484863
ebi-a-GCST90027595	finngen_R12_E4_LACTONAS	Lactose intolerance, other/unspecified || id:finngen_R12_E4_LACTONAS	Gut bacterial pathway abundance (PWY.6703..preQ0.biosynthesis)	Inverse variance weighted	15.6589606880481	13	0.268037234164715
ebi-a-GCST90027596	finngen_R12_E4_LACTONAS	Lactose intolerance, other/unspecified || id:finngen_R12_E4_LACTONAS	Gut bacterial pathway abundance (PWY.6708..ubiquinol.8.biosynthesis..prokaryotic.)	MR Egger	17.1458568773815	9	0.0464802669127427
ebi-a-GCST90027596	finngen_R12_E4_LACTONAS	Lactose intolerance, other/unspecified || id:finngen_R12_E4_LACTONAS	Gut bacterial pathway abundance (PWY.6708..ubiquinol.8.biosynthesis..prokaryotic.)	Inverse variance weighted	17.9278285244679	10	0.0561933436133573
ebi-a-GCST90027597	finngen_R12_E4_LACTONAS	Lactose intolerance, other/unspecified || id:finngen_R12_E4_LACTONAS	Gut bacterial pathway abundance (PWY.6731..starch.degradation.III)	MR Egger	22.475817204509	11	0.020935557743343
ebi-a-GCST90027597	finngen_R12_E4_LACTONAS	Lactose intolerance, other/unspecified || id:finngen_R12_E4_LACTONAS	Gut bacterial pathway abundance (PWY.6731..starch.degradation.III)	Inverse variance weighted	22.5933016711802	12	0.0313839406066502
ebi-a-GCST90027598	finngen_R12_E4_LACTONAS	Lactose intolerance, other/unspecified || id:finngen_R12_E4_LACTONAS	Gut bacterial pathway abundance (PWY.6737..starch.degradation.V)	MR Egger	3.63750026092557	4	0.457281291511727
ebi-a-GCST90027598	finngen_R12_E4_LACTONAS	Lactose intolerance, other/unspecified || id:finngen_R12_E4_LACTONAS	Gut bacterial pathway abundance (PWY.6737..starch.degradation.V)	Inverse variance weighted	3.64718729483792	5	0.601242542463727
ebi-a-GCST90027599	finngen_R12_E4_LACTONAS	Lactose intolerance, other/unspecified || id:finngen_R12_E4_LACTONAS	Gut bacterial pathway abundance (PWY.6823..molybdenum.cofactor.biosynthesis)	MR Egger	3.68201551173648	9	0.931068568925416
ebi-a-GCST90027599	finngen_R12_E4_LACTONAS	Lactose intolerance, other/unspecified || id:finngen_R12_E4_LACTONAS	Gut bacterial pathway abundance (PWY.6823..molybdenum.cofactor.biosynthesis)	Inverse variance weighted	3.78583461050734	10	0.956491576642999
ebi-a-GCST90027600	finngen_R12_E4_LACTONAS	Lactose intolerance, other/unspecified || id:finngen_R12_E4_LACTONAS	Gut bacterial pathway abundance (PWY.6891..thiazole.biosynthesis.II..Bacillus.)	MR Egger	26.7088740630144	14	0.0210009398213812
ebi-a-GCST90027600	finngen_R12_E4_LACTONAS	Lactose intolerance, other/unspecified || id:finngen_R12_E4_LACTONAS	Gut bacterial pathway abundance (PWY.6891..thiazole.biosynthesis.II..Bacillus.)	Inverse variance weighted	28.0752701275924	15	0.0211025945370396
ebi-a-GCST90027601	finngen_R12_E4_LACTONAS	Lactose intolerance, other/unspecified || id:finngen_R12_E4_LACTONAS	Gut bacterial pathway abundance (PWY.6892..thiazole.biosynthesis.I..E..coli.)	MR Egger	18.0193357492307	4	0.00122340605579363
ebi-a-GCST90027601	finngen_R12_E4_LACTONAS	Lactose intolerance, other/unspecified || id:finngen_R12_E4_LACTONAS	Gut bacterial pathway abundance (PWY.6892..thiazole.biosynthesis.I..E..coli.)	Inverse variance weighted	18.1946790723548	5	0.00271205779935429
ebi-a-GCST90027602	finngen_R12_E4_LACTONAS	Lactose intolerance, other/unspecified || id:finngen_R12_E4_LACTONAS	Gut bacterial pathway abundance (PWY.6897..thiamin.salvage.II)	MR Egger	4.06487596764838	9	0.907090845990162
ebi-a-GCST90027602	finngen_R12_E4_LACTONAS	Lactose intolerance, other/unspecified || id:finngen_R12_E4_LACTONAS	Gut bacterial pathway abundance (PWY.6897..thiamin.salvage.II)	Inverse variance weighted	4.09023686771362	10	0.943184421348764
ebi-a-GCST90027603	finngen_R12_E4_LACTONAS	Lactose intolerance, other/unspecified || id:finngen_R12_E4_LACTONAS	Gut bacterial pathway abundance (PWY.6901..superpathway.of.glucose.and.xylose.degradation)	MR Egger	4.45922838989608	7	0.725621140876987
ebi-a-GCST90027603	finngen_R12_E4_LACTONAS	Lactose intolerance, other/unspecified || id:finngen_R12_E4_LACTONAS	Gut bacterial pathway abundance (PWY.6901..superpathway.of.glucose.and.xylose.degradation)	Inverse variance weighted	4.78149945389871	8	0.780654100883042
ebi-a-GCST90027604	finngen_R12_E4_LACTONAS	Lactose intolerance, other/unspecified || id:finngen_R12_E4_LACTONAS	Gut bacterial pathway abundance (PWY.6969..TCA.cycle.V..2.oxoglutarate.ferredoxin.oxidoreductase.)	MR Egger	7.25743101249934	13	0.888402082679671
ebi-a-GCST90027604	finngen_R12_E4_LACTONAS	Lactose intolerance, other/unspecified || id:finngen_R12_E4_LACTONAS	Gut bacterial pathway abundance (PWY.6969..TCA.cycle.V..2.oxoglutarate.ferredoxin.oxidoreductase.)	Inverse variance weighted	7.78142399320631	14	0.900399553133375
ebi-a-GCST90027605	finngen_R12_E4_LACTONAS	Lactose intolerance, other/unspecified || id:finngen_R12_E4_LACTONAS	Gut bacterial pathway abundance (PWY.7003..glycerol.degradation.to.butanol)	MR Egger	21.4127489747898	13	0.0651559249040071
ebi-a-GCST90027605	finngen_R12_E4_LACTONAS	Lactose intolerance, other/unspecified || id:finngen_R12_E4_LACTONAS	Gut bacterial pathway abundance (PWY.7003..glycerol.degradation.to.butanol)	Inverse variance weighted	25.6014562649398	14	0.0290736655876823
ebi-a-GCST90027606	finngen_R12_E4_LACTONAS	Lactose intolerance, other/unspecified || id:finngen_R12_E4_LACTONAS	Gut bacterial pathway abundance (PWY.7013..L.1.2.propanediol.degradation)	MR Egger	10.0560470791105	8	0.261114168472743
ebi-a-GCST90027606	finngen_R12_E4_LACTONAS	Lactose intolerance, other/unspecified || id:finngen_R12_E4_LACTONAS	Gut bacterial pathway abundance (PWY.7013..L.1.2.propanediol.degradation)	Inverse variance weighted	14.7997617580392	9	0.0965850744937417
ebi-a-GCST90027607	finngen_R12_E4_LACTONAS	Lactose intolerance, other/unspecified || id:finngen_R12_E4_LACTONAS	Gut bacterial pathway abundance (PWY.7187..pyrimidine.deoxyribonucleotides.de.novo.biosynthesis.II)	MR Egger	8.57523385326392	6	0.198913191363759
ebi-a-GCST90027607	finngen_R12_E4_LACTONAS	Lactose intolerance, other/unspecified || id:finngen_R12_E4_LACTONAS	Gut bacterial pathway abundance (PWY.7187..pyrimidine.deoxyribonucleotides.de.novo.biosynthesis.II)	Inverse variance weighted	8.59577911525216	7	0.282994158198249
ebi-a-GCST90027608	finngen_R12_E4_LACTONAS	Lactose intolerance, other/unspecified || id:finngen_R12_E4_LACTONAS	Gut bacterial pathway abundance (PWY.7196..superpathway.of.pyrimidine.ribonucleosides.salvage)	MR Egger	1.2937884949374	5	0.935569538803867
ebi-a-GCST90027608	finngen_R12_E4_LACTONAS	Lactose intolerance, other/unspecified || id:finngen_R12_E4_LACTONAS	Gut bacterial pathway abundance (PWY.7196..superpathway.of.pyrimidine.ribonucleosides.salvage)	Inverse variance weighted	1.37391095733165	6	0.967426205440423
ebi-a-GCST90027609	finngen_R12_E4_LACTONAS	Lactose intolerance, other/unspecified || id:finngen_R12_E4_LACTONAS	Gut bacterial pathway abundance (PWY.7197..pyrimidine.deoxyribonucleotide.phosphorylation)	MR Egger	3.76876982194632	7	0.805992124047769
ebi-a-GCST90027609	finngen_R12_E4_LACTONAS	Lactose intolerance, other/unspecified || id:finngen_R12_E4_LACTONAS	Gut bacterial pathway abundance (PWY.7197..pyrimidine.deoxyribonucleotide.phosphorylation)	Inverse variance weighted	8.31356739969776	8	0.403454709974665
ebi-a-GCST90027610	finngen_R12_E4_LACTONAS	Lactose intolerance, other/unspecified || id:finngen_R12_E4_LACTONAS	Gut bacterial pathway abundance (PWY.7198..pyrimidine.deoxyribonucleotides.de.novo.biosynthesis.IV)	MR Egger	15.3090591992421	5	0.00912026664677265
ebi-a-GCST90027610	finngen_R12_E4_LACTONAS	Lactose intolerance, other/unspecified || id:finngen_R12_E4_LACTONAS	Gut bacterial pathway abundance (PWY.7198..pyrimidine.deoxyribonucleotides.de.novo.biosynthesis.IV)	Inverse variance weighted	15.7191728619012	6	0.0153433395361918
ebi-a-GCST90027611	finngen_R12_E4_LACTONAS	Lactose intolerance, other/unspecified || id:finngen_R12_E4_LACTONAS	Gut bacterial pathway abundance (PWY.7199..pyrimidine.deoxyribonucleosides.salvage)	MR Egger	7.1303318731704	5	0.211126422662889
ebi-a-GCST90027611	finngen_R12_E4_LACTONAS	Lactose intolerance, other/unspecified || id:finngen_R12_E4_LACTONAS	Gut bacterial pathway abundance (PWY.7199..pyrimidine.deoxyribonucleosides.salvage)	Inverse variance weighted	7.96891633975385	6	0.24038943358378
ebi-a-GCST90027612	finngen_R12_E4_LACTONAS	Lactose intolerance, other/unspecified || id:finngen_R12_E4_LACTONAS	Gut bacterial pathway abundance (PWY.7209..superpathway.of.pyrimidine.ribonucleosides.degradation)	MR Egger	6.64117244289946	12	0.880387473886229
ebi-a-GCST90027612	finngen_R12_E4_LACTONAS	Lactose intolerance, other/unspecified || id:finngen_R12_E4_LACTONAS	Gut bacterial pathway abundance (PWY.7209..superpathway.of.pyrimidine.ribonucleosides.degradation)	Inverse variance weighted	7.40956277212707	13	0.879830691728919
ebi-a-GCST90027613	finngen_R12_E4_LACTONAS	Lactose intolerance, other/unspecified || id:finngen_R12_E4_LACTONAS	Gut bacterial pathway abundance (PWY.7211..superpathway.of.pyrimidine.deoxyribonucleotides.de.novo.biosynthesis)	MR Egger	6.16939215717625	12	0.90730325715996
ebi-a-GCST90027613	finngen_R12_E4_LACTONAS	Lactose intolerance, other/unspecified || id:finngen_R12_E4_LACTONAS	Gut bacterial pathway abundance (PWY.7211..superpathway.of.pyrimidine.deoxyribonucleotides.de.novo.biosynthesis)	Inverse variance weighted	6.1857953624819	13	0.939128633648651
ebi-a-GCST90027614	finngen_R12_E4_LACTONAS	Lactose intolerance, other/unspecified || id:finngen_R12_E4_LACTONAS	Gut bacterial pathway abundance (PWY.7219..adenosine.ribonucleotides.de.novo.biosynthesis)	MR Egger	10.9732991101445	11	0.445502910624095
ebi-a-GCST90027614	finngen_R12_E4_LACTONAS	Lactose intolerance, other/unspecified || id:finngen_R12_E4_LACTONAS	Gut bacterial pathway abundance (PWY.7219..adenosine.ribonucleotides.de.novo.biosynthesis)	Inverse variance weighted	12.3414188661143	12	0.418663995286332
ebi-a-GCST90027615	finngen_R12_E4_LACTONAS	Lactose intolerance, other/unspecified || id:finngen_R12_E4_LACTONAS	Gut bacterial pathway abundance (PWY.7221..guanosine.ribonucleotides.de.novo.biosynthesis)	MR Egger	21.748750135212	13	0.0593790808827984
ebi-a-GCST90027615	finngen_R12_E4_LACTONAS	Lactose intolerance, other/unspecified || id:finngen_R12_E4_LACTONAS	Gut bacterial pathway abundance (PWY.7221..guanosine.ribonucleotides.de.novo.biosynthesis)	Inverse variance weighted	23.6407821820447	14	0.0506096610965702
ebi-a-GCST90027616	finngen_R12_E4_LACTONAS	Lactose intolerance, other/unspecified || id:finngen_R12_E4_LACTONAS	Gut bacterial pathway abundance (PWY.7234..inosine.5..phosphate.biosynthesis.III)	MR Egger	4.61132664478378	8	0.798194661802386
ebi-a-GCST90027616	finngen_R12_E4_LACTONAS	Lactose intolerance, other/unspecified || id:finngen_R12_E4_LACTONAS	Gut bacterial pathway abundance (PWY.7234..inosine.5..phosphate.biosynthesis.III)	Inverse variance weighted	4.7302789729565	9	0.857158261589582
ebi-a-GCST90027617	finngen_R12_E4_LACTONAS	Lactose intolerance, other/unspecified || id:finngen_R12_E4_LACTONAS	Gut bacterial pathway abundance (PWY.7237..myo...chiro..and.scillo.inositol.degradation)	MR Egger	4.02845195624838	7	0.776494526010005
ebi-a-GCST90027617	finngen_R12_E4_LACTONAS	Lactose intolerance, other/unspecified || id:finngen_R12_E4_LACTONAS	Gut bacterial pathway abundance (PWY.7237..myo...chiro..and.scillo.inositol.degradation)	Inverse variance weighted	4.07156438898789	8	0.850609601637783
ebi-a-GCST90027618	finngen_R12_E4_LACTONAS	Lactose intolerance, other/unspecified || id:finngen_R12_E4_LACTONAS	Gut bacterial pathway abundance (PWY.724..superpathway.of.L.lysine..L.threonine.and.L.methionine.biosynthesis.II)	MR Egger	22.3244897376223	10	0.0135342255974721
ebi-a-GCST90027618	finngen_R12_E4_LACTONAS	Lactose intolerance, other/unspecified || id:finngen_R12_E4_LACTONAS	Gut bacterial pathway abundance (PWY.724..superpathway.of.L.lysine..L.threonine.and.L.methionine.biosynthesis.II)	Inverse variance weighted	22.3468850411179	11	0.0218194653655775
ebi-a-GCST90027619	finngen_R12_E4_LACTONAS	Lactose intolerance, other/unspecified || id:finngen_R12_E4_LACTONAS	Gut bacterial pathway abundance (PWY.7254..TCA.cycle.VII..acetate.producers.)	MR Egger	7.52791976304519	8	0.480885933147769
ebi-a-GCST90027619	finngen_R12_E4_LACTONAS	Lactose intolerance, other/unspecified || id:finngen_R12_E4_LACTONAS	Gut bacterial pathway abundance (PWY.7254..TCA.cycle.VII..acetate.producers.)	Inverse variance weighted	7.70935243423943	9	0.563680945941543
ebi-a-GCST90027620	finngen_R12_E4_LACTONAS	Lactose intolerance, other/unspecified || id:finngen_R12_E4_LACTONAS	Gut bacterial pathway abundance (PWY.7315..dTDP.N.acetylthomosamine.biosynthesis)	MR Egger	9.92632932089127	6	0.12778893199134
ebi-a-GCST90027620	finngen_R12_E4_LACTONAS	Lactose intolerance, other/unspecified || id:finngen_R12_E4_LACTONAS	Gut bacterial pathway abundance (PWY.7315..dTDP.N.acetylthomosamine.biosynthesis)	Inverse variance weighted	9.95253014302399	7	0.191279542062048
ebi-a-GCST90027621	finngen_R12_E4_LACTONAS	Lactose intolerance, other/unspecified || id:finngen_R12_E4_LACTONAS	Gut bacterial pathway abundance (PWY.7323..superpathway.of.GDP.mannose.derived.O.antigen.building.blocks.biosynthesis)	MR Egger	10.5414076205117	8	0.229061169792597
ebi-a-GCST90027621	finngen_R12_E4_LACTONAS	Lactose intolerance, other/unspecified || id:finngen_R12_E4_LACTONAS	Gut bacterial pathway abundance (PWY.7323..superpathway.of.GDP.mannose.derived.O.antigen.building.blocks.biosynthesis)	Inverse variance weighted	13.4155434055276	9	0.14468703667271
ebi-a-GCST90027622	finngen_R12_E4_LACTONAS	Lactose intolerance, other/unspecified || id:finngen_R12_E4_LACTONAS	Gut bacterial pathway abundance (PWY.7328..superpathway.of.UDP.glucose.derived.O.antigen.building.blocks.biosynthesis)	MR Egger	5.01993393495008	7	0.657530478025841
ebi-a-GCST90027622	finngen_R12_E4_LACTONAS	Lactose intolerance, other/unspecified || id:finngen_R12_E4_LACTONAS	Gut bacterial pathway abundance (PWY.7328..superpathway.of.UDP.glucose.derived.O.antigen.building.blocks.biosynthesis)	Inverse variance weighted	5.7009463434622	8	0.680689518213421
ebi-a-GCST90027623	finngen_R12_E4_LACTONAS	Lactose intolerance, other/unspecified || id:finngen_R12_E4_LACTONAS	Gut bacterial pathway abundance (PWY.7371..1.4.dihydroxy.6.naphthoate.biosynthesis.II)	MR Egger	5.09072428766408	7	0.648892604681402
ebi-a-GCST90027623	finngen_R12_E4_LACTONAS	Lactose intolerance, other/unspecified || id:finngen_R12_E4_LACTONAS	Gut bacterial pathway abundance (PWY.7371..1.4.dihydroxy.6.naphthoate.biosynthesis.II)	Inverse variance weighted	5.09073044107675	8	0.747836193682948
ebi-a-GCST90027624	finngen_R12_E4_LACTONAS	Lactose intolerance, other/unspecified || id:finngen_R12_E4_LACTONAS	Gut bacterial pathway abundance (PWY.7392..taxadiene.biosynthesis..engineered.)	MR Egger	2.43688975820711	8	0.964608902793361
ebi-a-GCST90027624	finngen_R12_E4_LACTONAS	Lactose intolerance, other/unspecified || id:finngen_R12_E4_LACTONAS	Gut bacterial pathway abundance (PWY.7392..taxadiene.biosynthesis..engineered.)	Inverse variance weighted	4.08945465811464	9	0.905426714902125
ebi-a-GCST90027625	finngen_R12_E4_LACTONAS	Lactose intolerance, other/unspecified || id:finngen_R12_E4_LACTONAS	Gut bacterial pathway abundance (PWY.7400..L.arginine.biosynthesis.IV..archaebacteria.)	MR Egger	8.02316386881553	6	0.236411170335064
ebi-a-GCST90027625	finngen_R12_E4_LACTONAS	Lactose intolerance, other/unspecified || id:finngen_R12_E4_LACTONAS	Gut bacterial pathway abundance (PWY.7400..L.arginine.biosynthesis.IV..archaebacteria.)	Inverse variance weighted	9.50833187109786	7	0.21818907715107
ebi-a-GCST90027626	finngen_R12_E4_LACTONAS	Lactose intolerance, other/unspecified || id:finngen_R12_E4_LACTONAS	Gut bacterial pathway abundance (PWY.7446..sulfoglycolysis)	MR Egger	6.26638567914694	8	0.617419873704896
ebi-a-GCST90027626	finngen_R12_E4_LACTONAS	Lactose intolerance, other/unspecified || id:finngen_R12_E4_LACTONAS	Gut bacterial pathway abundance (PWY.7446..sulfoglycolysis)	Inverse variance weighted	9.70020791099505	9	0.375295754026149
ebi-a-GCST90027627	finngen_R12_E4_LACTONAS	Lactose intolerance, other/unspecified || id:finngen_R12_E4_LACTONAS	Gut bacterial pathway abundance (PWY.7456..mannan.degradation)	MR Egger	3.87867181725008	5	0.567013295941811
ebi-a-GCST90027627	finngen_R12_E4_LACTONAS	Lactose intolerance, other/unspecified || id:finngen_R12_E4_LACTONAS	Gut bacterial pathway abundance (PWY.7456..mannan.degradation)	Inverse variance weighted	3.9164514973118	6	0.687981814969852
ebi-a-GCST90027628	finngen_R12_E4_LACTONAS	Lactose intolerance, other/unspecified || id:finngen_R12_E4_LACTONAS	Gut bacterial pathway abundance (PWY.841..superpathway.of.purine.nucleotides.de.novo.biosynthesis.I)	MR Egger	2.39349472696241	8	0.966512490092675
ebi-a-GCST90027628	finngen_R12_E4_LACTONAS	Lactose intolerance, other/unspecified || id:finngen_R12_E4_LACTONAS	Gut bacterial pathway abundance (PWY.841..superpathway.of.purine.nucleotides.de.novo.biosynthesis.I)	Inverse variance weighted	2.52959488710017	9	0.980076961458883
ebi-a-GCST90027629	finngen_R12_E4_LACTONAS	Lactose intolerance, other/unspecified || id:finngen_R12_E4_LACTONAS	Gut bacterial pathway abundance (PWY_ARG.POLYAMINE.SYN..superpathway.of.arginine.and.polyamine.biosynthesis)	MR Egger	1.92950073748639	5	0.858811455307733
ebi-a-GCST90027629	finngen_R12_E4_LACTONAS	Lactose intolerance, other/unspecified || id:finngen_R12_E4_LACTONAS	Gut bacterial pathway abundance (PWY_ARG.POLYAMINE.SYN..superpathway.of.arginine.and.polyamine.biosynthesis)	Inverse variance weighted	1.9319597879177	6	0.925848612343352
ebi-a-GCST90027630	finngen_R12_E4_LACTONAS	Lactose intolerance, other/unspecified || id:finngen_R12_E4_LACTONAS	Gut bacterial pathway abundance (PWY_GLYCOLYSIS.E.D..superpathway.of.glycolysis.and.Entner.Doudoroff)	MR Egger	6.36875346523354	7	0.497410790826779
ebi-a-GCST90027630	finngen_R12_E4_LACTONAS	Lactose intolerance, other/unspecified || id:finngen_R12_E4_LACTONAS	Gut bacterial pathway abundance (PWY_GLYCOLYSIS.E.D..superpathway.of.glycolysis.and.Entner.Doudoroff)	Inverse variance weighted	6.40890686434437	8	0.601528458143401
ebi-a-GCST90027631	finngen_R12_E4_LACTONAS	Lactose intolerance, other/unspecified || id:finngen_R12_E4_LACTONAS	Gut bacterial pathway abundance (PWY_GLYCOLYSIS..glycolysis.I..from.glucose.6.phosphate.)	MR Egger	12.1055549860106	13	0.51900792853741
ebi-a-GCST90027631	finngen_R12_E4_LACTONAS	Lactose intolerance, other/unspecified || id:finngen_R12_E4_LACTONAS	Gut bacterial pathway abundance (PWY_GLYCOLYSIS..glycolysis.I..from.glucose.6.phosphate.)	Inverse variance weighted	12.5048776061389	14	0.565825462171845
ebi-a-GCST90027632	finngen_R12_E4_LACTONAS	Lactose intolerance, other/unspecified || id:finngen_R12_E4_LACTONAS	Gut bacterial pathway abundance (PWY_GLYOXYLATE.BYPASS..glyoxylate.cycle)	MR Egger	11.6082296153373	8	0.169558177645677
ebi-a-GCST90027632	finngen_R12_E4_LACTONAS	Lactose intolerance, other/unspecified || id:finngen_R12_E4_LACTONAS	Gut bacterial pathway abundance (PWY_GLYOXYLATE.BYPASS..glyoxylate.cycle)	Inverse variance weighted	11.6092827978389	9	0.236242669242686
ebi-a-GCST90027633	finngen_R12_E4_LACTONAS	Lactose intolerance, other/unspecified || id:finngen_R12_E4_LACTONAS	Gut bacterial pathway abundance (PWY_HEME.BIOSYNTHESIS.II..heme.biosynthesis.I..aerobic.)	MR Egger	8.89683341397606	10	0.541921724050252
ebi-a-GCST90027633	finngen_R12_E4_LACTONAS	Lactose intolerance, other/unspecified || id:finngen_R12_E4_LACTONAS	Gut bacterial pathway abundance (PWY_HEME.BIOSYNTHESIS.II..heme.biosynthesis.I..aerobic.)	Inverse variance weighted	9.18797680809545	11	0.604545983768963
ebi-a-GCST90027634	finngen_R12_E4_LACTONAS	Lactose intolerance, other/unspecified || id:finngen_R12_E4_LACTONAS	Gut bacterial pathway abundance (PWY_NAD.BIOSYNTHESIS.II..NAD.salvage.pathway.II)	MR Egger	14.7329805758983	11	0.195050456191341
ebi-a-GCST90027634	finngen_R12_E4_LACTONAS	Lactose intolerance, other/unspecified || id:finngen_R12_E4_LACTONAS	Gut bacterial pathway abundance (PWY_NAD.BIOSYNTHESIS.II..NAD.salvage.pathway.II)	Inverse variance weighted	14.7349174628387	12	0.256254167043028
ebi-a-GCST90027635	finngen_R12_E4_LACTONAS	Lactose intolerance, other/unspecified || id:finngen_R12_E4_LACTONAS	Gut bacterial pathway abundance (PWY_REDCITCYC..TCA.cycle.VIII..helicobacter.)	MR Egger	14.6430801309355	8	0.0664685703763444
ebi-a-GCST90027635	finngen_R12_E4_LACTONAS	Lactose intolerance, other/unspecified || id:finngen_R12_E4_LACTONAS	Gut bacterial pathway abundance (PWY_REDCITCYC..TCA.cycle.VIII..helicobacter.)	Inverse variance weighted	15.4519404822246	9	0.079246748890219
ebi-a-GCST90027636	finngen_R12_E4_LACTONAS	Lactose intolerance, other/unspecified || id:finngen_R12_E4_LACTONAS	Gut bacterial pathway abundance (PWY_TCA.GLYOX.BYPASS..superpathway.of.glyoxylate.bypass.and.TCA)	MR Egger	4.57162767052165	7	0.712075812492686
ebi-a-GCST90027636	finngen_R12_E4_LACTONAS	Lactose intolerance, other/unspecified || id:finngen_R12_E4_LACTONAS	Gut bacterial pathway abundance (PWY_TCA.GLYOX.BYPASS..superpathway.of.glyoxylate.bypass.and.TCA)	Inverse variance weighted	4.84022452878963	8	0.7745087243452
ebi-a-GCST90027637	finngen_R12_E4_LACTONAS	Lactose intolerance, other/unspecified || id:finngen_R12_E4_LACTONAS	Gut bacterial pathway abundance (PYRIDNUCSAL.PWY..NAD.salvage.pathway.I)	MR Egger	20.6605151322659	13	0.0799203335315448
ebi-a-GCST90027637	finngen_R12_E4_LACTONAS	Lactose intolerance, other/unspecified || id:finngen_R12_E4_LACTONAS	Gut bacterial pathway abundance (PYRIDNUCSAL.PWY..NAD.salvage.pathway.I)	Inverse variance weighted	20.6792354231542	14	0.110139471660711
ebi-a-GCST90027638	finngen_R12_E4_LACTONAS	Lactose intolerance, other/unspecified || id:finngen_R12_E4_LACTONAS	Gut bacterial pathway abundance (PYRIDNUCSYN.PWY..NAD.biosynthesis.I..from.aspartate.)	MR Egger	12.3193036348159	11	0.340127007430268
ebi-a-GCST90027638	finngen_R12_E4_LACTONAS	Lactose intolerance, other/unspecified || id:finngen_R12_E4_LACTONAS	Gut bacterial pathway abundance (PYRIDNUCSYN.PWY..NAD.biosynthesis.I..from.aspartate.)	Inverse variance weighted	13.229703165581	12	0.352568372618379
ebi-a-GCST90027639	finngen_R12_E4_LACTONAS	Lactose intolerance, other/unspecified || id:finngen_R12_E4_LACTONAS	Gut bacterial pathway abundance (PYRIDOXSYN.PWY..pyridoxal.5..phosphate.biosynthesis.I)	MR Egger	10.4464760345597	10	0.402233066897452
ebi-a-GCST90027639	finngen_R12_E4_LACTONAS	Lactose intolerance, other/unspecified || id:finngen_R12_E4_LACTONAS	Gut bacterial pathway abundance (PYRIDOXSYN.PWY..pyridoxal.5..phosphate.biosynthesis.I)	Inverse variance weighted	10.5271389040539	11	0.483684163792681
ebi-a-GCST90027640	finngen_R12_E4_LACTONAS	Lactose intolerance, other/unspecified || id:finngen_R12_E4_LACTONAS	Gut bacterial pathway abundance (RHAMCAT.PWY..L.rhamnose.degradation.I)	MR Egger	8.09815039630962	11	0.70448560261402
ebi-a-GCST90027640	finngen_R12_E4_LACTONAS	Lactose intolerance, other/unspecified || id:finngen_R12_E4_LACTONAS	Gut bacterial pathway abundance (RHAMCAT.PWY..L.rhamnose.degradation.I)	Inverse variance weighted	8.14809338541252	12	0.773452911424694
ebi-a-GCST90027641	finngen_R12_E4_LACTONAS	Lactose intolerance, other/unspecified || id:finngen_R12_E4_LACTONAS	Gut bacterial pathway abundance (RIBOSYN2.PWY..flavin.biosynthesis.I..bacteria.and.plants.)	MR Egger	8.74750123260118	8	0.364042262623215
ebi-a-GCST90027641	finngen_R12_E4_LACTONAS	Lactose intolerance, other/unspecified || id:finngen_R12_E4_LACTONAS	Gut bacterial pathway abundance (RIBOSYN2.PWY..flavin.biosynthesis.I..bacteria.and.plants.)	Inverse variance weighted	10.0153442759372	9	0.34924443324425
ebi-a-GCST90027642	finngen_R12_E4_LACTONAS	Lactose intolerance, other/unspecified || id:finngen_R12_E4_LACTONAS	Gut bacterial pathway abundance (SER.GLYSYN.PWY..superpathway.of.L.serine.and.glycine.biosynthesis.I)	MR Egger	2.3890659643448	8	0.966703318374074
ebi-a-GCST90027642	finngen_R12_E4_LACTONAS	Lactose intolerance, other/unspecified || id:finngen_R12_E4_LACTONAS	Gut bacterial pathway abundance (SER.GLYSYN.PWY..superpathway.of.L.serine.and.glycine.biosynthesis.I)	Inverse variance weighted	2.65377315784275	9	0.976458008456601
ebi-a-GCST90027643	finngen_R12_E4_LACTONAS	Lactose intolerance, other/unspecified || id:finngen_R12_E4_LACTONAS	Gut bacterial pathway abundance (SO4ASSIM.PWY..sulfate.reduction.I..assimilatory.)	MR Egger	0.458529162953345	2	0.795118132142638
ebi-a-GCST90027643	finngen_R12_E4_LACTONAS	Lactose intolerance, other/unspecified || id:finngen_R12_E4_LACTONAS	Gut bacterial pathway abundance (SO4ASSIM.PWY..sulfate.reduction.I..assimilatory.)	Inverse variance weighted	2.08028481136454	3	0.555911565863865
ebi-a-GCST90027644	finngen_R12_E4_LACTONAS	Lactose intolerance, other/unspecified || id:finngen_R12_E4_LACTONAS	Gut bacterial pathway abundance (SULFATE.CYS.PWY..superpathway.of.sulfate.assimilation.and.cysteine.biosynthesis)	MR Egger	8.58678813264972	10	0.571715222129825
ebi-a-GCST90027644	finngen_R12_E4_LACTONAS	Lactose intolerance, other/unspecified || id:finngen_R12_E4_LACTONAS	Gut bacterial pathway abundance (SULFATE.CYS.PWY..superpathway.of.sulfate.assimilation.and.cysteine.biosynthesis)	Inverse variance weighted	9.52396938581994	11	0.573644434471134
ebi-a-GCST90027645	finngen_R12_E4_LACTONAS	Lactose intolerance, other/unspecified || id:finngen_R12_E4_LACTONAS	Gut bacterial pathway abundance (THRESYN.PWY..superpathway.of.L.threonine.biosynthesis)	MR Egger	1.97380407541224	6	0.922091991756978
ebi-a-GCST90027645	finngen_R12_E4_LACTONAS	Lactose intolerance, other/unspecified || id:finngen_R12_E4_LACTONAS	Gut bacterial pathway abundance (THRESYN.PWY..superpathway.of.L.threonine.biosynthesis)	Inverse variance weighted	2.0564337224402	7	0.956650904841818
ebi-a-GCST90027646	finngen_R12_E4_LACTONAS	Lactose intolerance, other/unspecified || id:finngen_R12_E4_LACTONAS	Gut bacterial pathway abundance (TRNA.CHARGING.PWY..tRNA.charging)	MR Egger	15.2378960627531	12	0.228683725815624
ebi-a-GCST90027646	finngen_R12_E4_LACTONAS	Lactose intolerance, other/unspecified || id:finngen_R12_E4_LACTONAS	Gut bacterial pathway abundance (TRNA.CHARGING.PWY..tRNA.charging)	Inverse variance weighted	15.7332770597665	13	0.263833272915815
ebi-a-GCST90027647	finngen_R12_E4_LACTONAS	Lactose intolerance, other/unspecified || id:finngen_R12_E4_LACTONAS	Gut bacterial pathway abundance (TRPSYN.PWY..L.tryptophan.biosynthesis)	MR Egger	10.9204220924885	10	0.363751411772863
ebi-a-GCST90027647	finngen_R12_E4_LACTONAS	Lactose intolerance, other/unspecified || id:finngen_R12_E4_LACTONAS	Gut bacterial pathway abundance (TRPSYN.PWY..L.tryptophan.biosynthesis)	Inverse variance weighted	11.3160865800814	11	0.417175100843974
ebi-a-GCST90027648	finngen_R12_E4_LACTONAS	Lactose intolerance, other/unspecified || id:finngen_R12_E4_LACTONAS	Gut bacterial pathway abundance (UBISYN.PWY..superpathway.of.ubiquinol.8.biosynthesis..prokaryotic.)	MR Egger	1.13479182339248	3	0.768682524779658
ebi-a-GCST90027648	finngen_R12_E4_LACTONAS	Lactose intolerance, other/unspecified || id:finngen_R12_E4_LACTONAS	Gut bacterial pathway abundance (UBISYN.PWY..superpathway.of.ubiquinol.8.biosynthesis..prokaryotic.)	Inverse variance weighted	2.10683018115676	4	0.716117667347061
ebi-a-GCST90027649	finngen_R12_E4_LACTONAS	Lactose intolerance, other/unspecified || id:finngen_R12_E4_LACTONAS	Gut bacterial pathway abundance (UDPNAGSYN.PWY..UDP.N.acetyl.D.glucosamine.biosynthesis.I)	MR Egger	2.59329981085284	6	0.857883283109606
ebi-a-GCST90027649	finngen_R12_E4_LACTONAS	Lactose intolerance, other/unspecified || id:finngen_R12_E4_LACTONAS	Gut bacterial pathway abundance (UDPNAGSYN.PWY..UDP.N.acetyl.D.glucosamine.biosynthesis.I)	Inverse variance weighted	2.68850786042907	7	0.912246471248217
ebi-a-GCST90027650	finngen_R12_E4_LACTONAS	Lactose intolerance, other/unspecified || id:finngen_R12_E4_LACTONAS	Gut bacterial pathway abundance (X1CMET2.PWY..N10.formyl.tetrahydrofolate.biosynthesis)	MR Egger	6.26382066075032	8	0.617706393119932
ebi-a-GCST90027650	finngen_R12_E4_LACTONAS	Lactose intolerance, other/unspecified || id:finngen_R12_E4_LACTONAS	Gut bacterial pathway abundance (X1CMET2.PWY..N10.formyl.tetrahydrofolate.biosynthesis)	Inverse variance weighted	7.73699604223354	9	0.560852589442424
ebi-a-GCST90027651	finngen_R12_E4_LACTONAS	Lactose intolerance, other/unspecified || id:finngen_R12_E4_LACTONAS	Gut microbiota abundance (k_Bacteria.p_Actinobacteria.c_Actinobacteria)	MR Egger	9.84005517330266	8	0.276431956645365
ebi-a-GCST90027651	finngen_R12_E4_LACTONAS	Lactose intolerance, other/unspecified || id:finngen_R12_E4_LACTONAS	Gut microbiota abundance (k_Bacteria.p_Actinobacteria.c_Actinobacteria)	Inverse variance weighted	11.9639428270305	9	0.215349679298576
ebi-a-GCST90027652	finngen_R12_E4_LACTONAS	Lactose intolerance, other/unspecified || id:finngen_R12_E4_LACTONAS	Gut microbiota abundance (k_Bacteria.p_Bacteroidetes.c_Bacteroidia)	MR Egger	9.46670379572417	11	0.578895888555087
ebi-a-GCST90027652	finngen_R12_E4_LACTONAS	Lactose intolerance, other/unspecified || id:finngen_R12_E4_LACTONAS	Gut microbiota abundance (k_Bacteria.p_Bacteroidetes.c_Bacteroidia)	Inverse variance weighted	9.8969624677651	12	0.624999713354051
ebi-a-GCST90027653	finngen_R12_E4_LACTONAS	Lactose intolerance, other/unspecified || id:finngen_R12_E4_LACTONAS	Gut microbiota abundance (k_Bacteria.p_Firmicutes.c_Bacilli)	MR Egger	10.5349420852821	12	0.569137006934456
ebi-a-GCST90027653	finngen_R12_E4_LACTONAS	Lactose intolerance, other/unspecified || id:finngen_R12_E4_LACTONAS	Gut microbiota abundance (k_Bacteria.p_Firmicutes.c_Bacilli)	Inverse variance weighted	11.9368988024695	13	0.532824850179568
ebi-a-GCST90027654	finngen_R12_E4_LACTONAS	Lactose intolerance, other/unspecified || id:finngen_R12_E4_LACTONAS	Gut microbiota abundance (k_Bacteria.p_Firmicutes.c_Clostridia)	MR Egger	3.44198933845872	5	0.632182981910512
ebi-a-GCST90027654	finngen_R12_E4_LACTONAS	Lactose intolerance, other/unspecified || id:finngen_R12_E4_LACTONAS	Gut microbiota abundance (k_Bacteria.p_Firmicutes.c_Clostridia)	Inverse variance weighted	3.99914618502551	6	0.676791967472712
ebi-a-GCST90027655	finngen_R12_E4_LACTONAS	Lactose intolerance, other/unspecified || id:finngen_R12_E4_LACTONAS	Gut microbiota abundance (k_Bacteria.p_Firmicutes.c_Erysipelotrichia)	MR Egger	3.73946748925885	6	0.711884175081595
ebi-a-GCST90027655	finngen_R12_E4_LACTONAS	Lactose intolerance, other/unspecified || id:finngen_R12_E4_LACTONAS	Gut microbiota abundance (k_Bacteria.p_Firmicutes.c_Erysipelotrichia)	Inverse variance weighted	4.51063713850271	7	0.719436006790616
ebi-a-GCST90027656	finngen_R12_E4_LACTONAS	Lactose intolerance, other/unspecified || id:finngen_R12_E4_LACTONAS	Gut microbiota abundance (k_Bacteria.p_Firmicutes.c_Negativicutes)	MR Egger	14.5955805624077	5	0.0122376204557218
ebi-a-GCST90027656	finngen_R12_E4_LACTONAS	Lactose intolerance, other/unspecified || id:finngen_R12_E4_LACTONAS	Gut microbiota abundance (k_Bacteria.p_Firmicutes.c_Negativicutes)	Inverse variance weighted	14.6424923070569	6	0.0232272129249178
ebi-a-GCST90027657	finngen_R12_E4_LACTONAS	Lactose intolerance, other/unspecified || id:finngen_R12_E4_LACTONAS	Gut microbiota abundance (k_Bacteria.p_Proteobacteria.c_Betaproteobacteria)	MR Egger	5.25046974570834	10	0.873830595544852
ebi-a-GCST90027657	finngen_R12_E4_LACTONAS	Lactose intolerance, other/unspecified || id:finngen_R12_E4_LACTONAS	Gut microbiota abundance (k_Bacteria.p_Proteobacteria.c_Betaproteobacteria)	Inverse variance weighted	8.14754147035273	11	0.700029478950683
ebi-a-GCST90027658	finngen_R12_E4_LACTONAS	Lactose intolerance, other/unspecified || id:finngen_R12_E4_LACTONAS	Gut microbiota abundance (k_Bacteria.p_Proteobacteria.c_Deltaproteobacteria)	MR Egger	0.984446301560712	4	0.912145196112286
ebi-a-GCST90027658	finngen_R12_E4_LACTONAS	Lactose intolerance, other/unspecified || id:finngen_R12_E4_LACTONAS	Gut microbiota abundance (k_Bacteria.p_Proteobacteria.c_Deltaproteobacteria)	Inverse variance weighted	1.12146222738653	5	0.952186417373472
ebi-a-GCST90027659	finngen_R12_E4_LACTONAS	Lactose intolerance, other/unspecified || id:finngen_R12_E4_LACTONAS	Gut microbiota abundance (k_Bacteria.p_Proteobacteria.c_Gammaproteobacteria)	MR Egger	0.587691054771346	2	0.745391625143591
ebi-a-GCST90027659	finngen_R12_E4_LACTONAS	Lactose intolerance, other/unspecified || id:finngen_R12_E4_LACTONAS	Gut microbiota abundance (k_Bacteria.p_Proteobacteria.c_Gammaproteobacteria)	Inverse variance weighted	1.8052619952768	3	0.613790536604231
ebi-a-GCST90027660	finngen_R12_E4_LACTONAS	Lactose intolerance, other/unspecified || id:finngen_R12_E4_LACTONAS	Gut microbiota abundance (k_Bacteria.p_Verrucomicrobia.c_Verrucomicrobiae)	MR Egger	7.57084289228349	13	0.870392606208699
ebi-a-GCST90027660	finngen_R12_E4_LACTONAS	Lactose intolerance, other/unspecified || id:finngen_R12_E4_LACTONAS	Gut microbiota abundance (k_Bacteria.p_Verrucomicrobia.c_Verrucomicrobiae)	Inverse variance weighted	10.0742120863613	14	0.756737829796032
ebi-a-GCST90027661	finngen_R12_E4_LACTONAS	Lactose intolerance, other/unspecified || id:finngen_R12_E4_LACTONAS	Gut microbiota abundance (k_Bacteria.p_Actinobacteria.c_Actinobacteria.o_Actinomycetales.f_Micrococcaceae)	MR Egger	5.64793053564874	4	0.227029036551253
ebi-a-GCST90027661	finngen_R12_E4_LACTONAS	Lactose intolerance, other/unspecified || id:finngen_R12_E4_LACTONAS	Gut microbiota abundance (k_Bacteria.p_Actinobacteria.c_Actinobacteria.o_Actinomycetales.f_Micrococcaceae)	Inverse variance weighted	5.91551855077033	5	0.31452633720157
ebi-a-GCST90027662	finngen_R12_E4_LACTONAS	Lactose intolerance, other/unspecified || id:finngen_R12_E4_LACTONAS	Gut microbiota abundance (k_Bacteria.p_Actinobacteria.c_Actinobacteria.o_Bifidobacteriales.f_Bifidobacteriaceae)	MR Egger	11.4449108775094	10	0.323921184229193
ebi-a-GCST90027662	finngen_R12_E4_LACTONAS	Lactose intolerance, other/unspecified || id:finngen_R12_E4_LACTONAS	Gut microbiota abundance (k_Bacteria.p_Actinobacteria.c_Actinobacteria.o_Bifidobacteriales.f_Bifidobacteriaceae)	Inverse variance weighted	12.2540336682064	11	0.344854470982307
ebi-a-GCST90027663	finngen_R12_E4_LACTONAS	Lactose intolerance, other/unspecified || id:finngen_R12_E4_LACTONAS	Gut microbiota abundance (k_Bacteria.p_Actinobacteria.c_Actinobacteria.o_Coriobacteriales.f_Coriobacteriaceae)	MR Egger	6.47168504708941	7	0.485873604073874
ebi-a-GCST90027663	finngen_R12_E4_LACTONAS	Lactose intolerance, other/unspecified || id:finngen_R12_E4_LACTONAS	Gut microbiota abundance (k_Bacteria.p_Actinobacteria.c_Actinobacteria.o_Coriobacteriales.f_Coriobacteriaceae)	Inverse variance weighted	6.57371713014829	8	0.583243006349343
ebi-a-GCST90027664	finngen_R12_E4_LACTONAS	Lactose intolerance, other/unspecified || id:finngen_R12_E4_LACTONAS	Gut microbiota abundance (k_Bacteria.p_Bacteroidetes.c_Bacteroidia.o_Bacteroidales.f_Bacteroidaceae)	MR Egger	15.1586766933645	11	0.175347284839356
ebi-a-GCST90027664	finngen_R12_E4_LACTONAS	Lactose intolerance, other/unspecified || id:finngen_R12_E4_LACTONAS	Gut microbiota abundance (k_Bacteria.p_Bacteroidetes.c_Bacteroidia.o_Bacteroidales.f_Bacteroidaceae)	Inverse variance weighted	15.529022029216	12	0.213771977027818
ebi-a-GCST90027665	finngen_R12_E4_LACTONAS	Lactose intolerance, other/unspecified || id:finngen_R12_E4_LACTONAS	Gut microbiota abundance (k_Bacteria.p_Bacteroidetes.c_Bacteroidia.o_Bacteroidales.f_Bacteroidales_noname)	MR Egger	7.0548205219235	6	0.315807189168747
ebi-a-GCST90027665	finngen_R12_E4_LACTONAS	Lactose intolerance, other/unspecified || id:finngen_R12_E4_LACTONAS	Gut microbiota abundance (k_Bacteria.p_Bacteroidetes.c_Bacteroidia.o_Bacteroidales.f_Bacteroidales_noname)	Inverse variance weighted	8.73150942923058	7	0.272511666213639
ebi-a-GCST90027666	finngen_R12_E4_LACTONAS	Lactose intolerance, other/unspecified || id:finngen_R12_E4_LACTONAS	Gut microbiota abundance (k_Bacteria.p_Bacteroidetes.c_Bacteroidia.o_Bacteroidales.f_Porphyromonadaceae)	MR Egger	8.32150919214273	14	0.871912665110351
ebi-a-GCST90027666	finngen_R12_E4_LACTONAS	Lactose intolerance, other/unspecified || id:finngen_R12_E4_LACTONAS	Gut microbiota abundance (k_Bacteria.p_Bacteroidetes.c_Bacteroidia.o_Bacteroidales.f_Porphyromonadaceae)	Inverse variance weighted	10.4094541768942	15	0.793224662873747
ebi-a-GCST90027667	finngen_R12_E4_LACTONAS	Lactose intolerance, other/unspecified || id:finngen_R12_E4_LACTONAS	Gut microbiota abundance (k_Bacteria.p_Bacteroidetes.c_Bacteroidia.o_Bacteroidales.f_Prevotellaceae)	MR Egger	6.74083556388202	6	0.3454809739032
ebi-a-GCST90027667	finngen_R12_E4_LACTONAS	Lactose intolerance, other/unspecified || id:finngen_R12_E4_LACTONAS	Gut microbiota abundance (k_Bacteria.p_Bacteroidetes.c_Bacteroidia.o_Bacteroidales.f_Prevotellaceae)	Inverse variance weighted	8.30432080067152	7	0.30652560515267
ebi-a-GCST90027668	finngen_R12_E4_LACTONAS	Lactose intolerance, other/unspecified || id:finngen_R12_E4_LACTONAS	Gut microbiota abundance (k_Bacteria.p_Bacteroidetes.c_Bacteroidia.o_Bacteroidales.f_Rikenellaceae)	MR Egger	3.94571611650365	9	0.914948859369152
ebi-a-GCST90027668	finngen_R12_E4_LACTONAS	Lactose intolerance, other/unspecified || id:finngen_R12_E4_LACTONAS	Gut microbiota abundance (k_Bacteria.p_Bacteroidetes.c_Bacteroidia.o_Bacteroidales.f_Rikenellaceae)	Inverse variance weighted	4.7949500659462	10	0.904447795391294
ebi-a-GCST90027669	finngen_R12_E4_LACTONAS	Lactose intolerance, other/unspecified || id:finngen_R12_E4_LACTONAS	Gut microbiota abundance (k_Bacteria.p_Firmicutes.c_Bacilli.o_Lactobacillales.f_Lactobacillaceae)	MR Egger	9.26247650504148	10	0.507388059789637
ebi-a-GCST90027669	finngen_R12_E4_LACTONAS	Lactose intolerance, other/unspecified || id:finngen_R12_E4_LACTONAS	Gut microbiota abundance (k_Bacteria.p_Firmicutes.c_Bacilli.o_Lactobacillales.f_Lactobacillaceae)	Inverse variance weighted	10.2665702939278	11	0.506580464678534
ebi-a-GCST90027670	finngen_R12_E4_LACTONAS	Lactose intolerance, other/unspecified || id:finngen_R12_E4_LACTONAS	Gut microbiota abundance (k_Bacteria.p_Firmicutes.c_Bacilli.o_Lactobacillales.f_Streptococcaceae)	MR Egger	16.6330442282678	12	0.163930043543689
ebi-a-GCST90027670	finngen_R12_E4_LACTONAS	Lactose intolerance, other/unspecified || id:finngen_R12_E4_LACTONAS	Gut microbiota abundance (k_Bacteria.p_Firmicutes.c_Bacilli.o_Lactobacillales.f_Streptococcaceae)	Inverse variance weighted	16.6378575084908	13	0.216392292057076
ebi-a-GCST90027671	finngen_R12_E4_LACTONAS	Lactose intolerance, other/unspecified || id:finngen_R12_E4_LACTONAS	Gut microbiota abundance (k_Bacteria.p_Firmicutes.c_Clostridia.o_Clostridiales.f_Clostridiaceae)	MR Egger	3.99043860800207	8	0.857985090287554
ebi-a-GCST90027671	finngen_R12_E4_LACTONAS	Lactose intolerance, other/unspecified || id:finngen_R12_E4_LACTONAS	Gut microbiota abundance (k_Bacteria.p_Firmicutes.c_Clostridia.o_Clostridiales.f_Clostridiaceae)	Inverse variance weighted	3.992724626128	9	0.911890720641381
ebi-a-GCST90027672	finngen_R12_E4_LACTONAS	Lactose intolerance, other/unspecified || id:finngen_R12_E4_LACTONAS	Gut microbiota abundance (k_Bacteria.p_Firmicutes.c_Clostridia.o_Clostridiales.f_Clostridiales_noname)	MR Egger	4.33760186453658	6	0.631090890821103
ebi-a-GCST90027672	finngen_R12_E4_LACTONAS	Lactose intolerance, other/unspecified || id:finngen_R12_E4_LACTONAS	Gut microbiota abundance (k_Bacteria.p_Firmicutes.c_Clostridia.o_Clostridiales.f_Clostridiales_noname)	Inverse variance weighted	4.33808294943723	7	0.740116760321877
ebi-a-GCST90027673	finngen_R12_E4_LACTONAS	Lactose intolerance, other/unspecified || id:finngen_R12_E4_LACTONAS	Gut microbiota abundance (k_Bacteria.p_Firmicutes.c_Clostridia.o_Clostridiales.f_Eubacteriaceae)	MR Egger	3.18097211874739	4	0.528009747877136
ebi-a-GCST90027673	finngen_R12_E4_LACTONAS	Lactose intolerance, other/unspecified || id:finngen_R12_E4_LACTONAS	Gut microbiota abundance (k_Bacteria.p_Firmicutes.c_Clostridia.o_Clostridiales.f_Eubacteriaceae)	Inverse variance weighted	7.69014889604017	5	0.174159195552907
ebi-a-GCST90027674	finngen_R12_E4_LACTONAS	Lactose intolerance, other/unspecified || id:finngen_R12_E4_LACTONAS	Gut microbiota abundance (k_Bacteria.p_Firmicutes.c_Clostridia.o_Clostridiales.f_Lachnospiraceae)	MR Egger	5.16203002776949	10	0.88009460882353
ebi-a-GCST90027674	finngen_R12_E4_LACTONAS	Lactose intolerance, other/unspecified || id:finngen_R12_E4_LACTONAS	Gut microbiota abundance (k_Bacteria.p_Firmicutes.c_Clostridia.o_Clostridiales.f_Lachnospiraceae)	Inverse variance weighted	6.88123610084882	11	0.808618048541025
ebi-a-GCST90027675	finngen_R12_E4_LACTONAS	Lactose intolerance, other/unspecified || id:finngen_R12_E4_LACTONAS	Gut microbiota abundance (k_Bacteria.p_Firmicutes.c_Clostridia.o_Clostridiales.f_Oscillospiraceae)	MR Egger	2.61422768053422	5	0.759202377290477
ebi-a-GCST90027675	finngen_R12_E4_LACTONAS	Lactose intolerance, other/unspecified || id:finngen_R12_E4_LACTONAS	Gut microbiota abundance (k_Bacteria.p_Firmicutes.c_Clostridia.o_Clostridiales.f_Oscillospiraceae)	Inverse variance weighted	2.62615449185348	6	0.854090412045966
ebi-a-GCST90027676	finngen_R12_E4_LACTONAS	Lactose intolerance, other/unspecified || id:finngen_R12_E4_LACTONAS	Gut microbiota abundance (k_Bacteria.p_Firmicutes.c_Clostridia.o_Clostridiales.f_Ruminococcaceae)	MR Egger	2.22115178948686	5	0.817774912416205
ebi-a-GCST90027676	finngen_R12_E4_LACTONAS	Lactose intolerance, other/unspecified || id:finngen_R12_E4_LACTONAS	Gut microbiota abundance (k_Bacteria.p_Firmicutes.c_Clostridia.o_Clostridiales.f_Ruminococcaceae)	Inverse variance weighted	2.22124562804441	6	0.898267727583946
ebi-a-GCST90027677	finngen_R12_E4_LACTONAS	Lactose intolerance, other/unspecified || id:finngen_R12_E4_LACTONAS	Gut microbiota abundance (k_Bacteria.p_Firmicutes.c_Erysipelotrichia.o_Erysipelotrichales.f_Erysipelotrichaceae)	MR Egger	3.74076325932991	6	0.711709583932973
ebi-a-GCST90027677	finngen_R12_E4_LACTONAS	Lactose intolerance, other/unspecified || id:finngen_R12_E4_LACTONAS	Gut microbiota abundance (k_Bacteria.p_Firmicutes.c_Erysipelotrichia.o_Erysipelotrichales.f_Erysipelotrichaceae)	Inverse variance weighted	4.51059481478865	7	0.719441106253071
ebi-a-GCST90027678	finngen_R12_E4_LACTONAS	Lactose intolerance, other/unspecified || id:finngen_R12_E4_LACTONAS	Gut microbiota abundance (k_Bacteria.p_Firmicutes.c_Negativicutes.o_Selenomonadales.f_Acidaminococcaceae)	MR Egger	5.28655302986916	5	0.381918792085731
ebi-a-GCST90027678	finngen_R12_E4_LACTONAS	Lactose intolerance, other/unspecified || id:finngen_R12_E4_LACTONAS	Gut microbiota abundance (k_Bacteria.p_Firmicutes.c_Negativicutes.o_Selenomonadales.f_Acidaminococcaceae)	Inverse variance weighted	5.64910266509527	6	0.463621875705849
ebi-a-GCST90027679	finngen_R12_E4_LACTONAS	Lactose intolerance, other/unspecified || id:finngen_R12_E4_LACTONAS	Gut microbiota abundance (k_Bacteria.p_Firmicutes.c_Negativicutes.o_Selenomonadales.f_Veillonellaceae)	MR Egger	18.4805380644138	10	0.0473788026959993
ebi-a-GCST90027679	finngen_R12_E4_LACTONAS	Lactose intolerance, other/unspecified || id:finngen_R12_E4_LACTONAS	Gut microbiota abundance (k_Bacteria.p_Firmicutes.c_Negativicutes.o_Selenomonadales.f_Veillonellaceae)	Inverse variance weighted	19.0043933139764	11	0.0610146935591367
ebi-a-GCST90027680	finngen_R12_E4_LACTONAS	Lactose intolerance, other/unspecified || id:finngen_R12_E4_LACTONAS	Gut microbiota abundance (k_Bacteria.p_Proteobacteria.c_Betaproteobacteria.o_Burkholderiales.f_Burkholderiales_noname)	MR Egger	10.1693876460177	11	0.515218138601586
ebi-a-GCST90027680	finngen_R12_E4_LACTONAS	Lactose intolerance, other/unspecified || id:finngen_R12_E4_LACTONAS	Gut microbiota abundance (k_Bacteria.p_Proteobacteria.c_Betaproteobacteria.o_Burkholderiales.f_Burkholderiales_noname)	Inverse variance weighted	12.420391101923	12	0.412534945186989
ebi-a-GCST90027681	finngen_R12_E4_LACTONAS	Lactose intolerance, other/unspecified || id:finngen_R12_E4_LACTONAS	Gut microbiota abundance (k_Bacteria.p_Proteobacteria.c_Betaproteobacteria.o_Burkholderiales.f_Oxalobacteraceae)	MR Egger	10.953720011356	8	0.204335302757995
ebi-a-GCST90027681	finngen_R12_E4_LACTONAS	Lactose intolerance, other/unspecified || id:finngen_R12_E4_LACTONAS	Gut microbiota abundance (k_Bacteria.p_Proteobacteria.c_Betaproteobacteria.o_Burkholderiales.f_Oxalobacteraceae)	Inverse variance weighted	10.9624134606138	9	0.278294110295426
ebi-a-GCST90027682	finngen_R12_E4_LACTONAS	Lactose intolerance, other/unspecified || id:finngen_R12_E4_LACTONAS	Gut microbiota abundance (k_Bacteria.p_Proteobacteria.c_Betaproteobacteria.o_Burkholderiales.f_Sutterellaceae)	MR Egger	3.81738795630897	6	0.701372707627564
ebi-a-GCST90027682	finngen_R12_E4_LACTONAS	Lactose intolerance, other/unspecified || id:finngen_R12_E4_LACTONAS	Gut microbiota abundance (k_Bacteria.p_Proteobacteria.c_Betaproteobacteria.o_Burkholderiales.f_Sutterellaceae)	Inverse variance weighted	5.21751145145417	7	0.633438274969151
ebi-a-GCST90027683	finngen_R12_E4_LACTONAS	Lactose intolerance, other/unspecified || id:finngen_R12_E4_LACTONAS	Gut microbiota abundance (k_Bacteria.p_Proteobacteria.c_Deltaproteobacteria.o_Desulfovibrionales.f_Desulfovibrionaceae)	MR Egger	0.985203624472038	4	0.912031242493531
ebi-a-GCST90027683	finngen_R12_E4_LACTONAS	Lactose intolerance, other/unspecified || id:finngen_R12_E4_LACTONAS	Gut microbiota abundance (k_Bacteria.p_Proteobacteria.c_Deltaproteobacteria.o_Desulfovibrionales.f_Desulfovibrionaceae)	Inverse variance weighted	1.12176411535427	5	0.952159200134935
ebi-a-GCST90027684	finngen_R12_E4_LACTONAS	Lactose intolerance, other/unspecified || id:finngen_R12_E4_LACTONAS	Gut microbiota abundance (k_Bacteria.p_Proteobacteria.c_Gammaproteobacteria.o_Enterobacteriales.f_Enterobacteriaceae)	MR Egger	6.92629373247814	3	0.0742845181631195
ebi-a-GCST90027684	finngen_R12_E4_LACTONAS	Lactose intolerance, other/unspecified || id:finngen_R12_E4_LACTONAS	Gut microbiota abundance (k_Bacteria.p_Proteobacteria.c_Gammaproteobacteria.o_Enterobacteriales.f_Enterobacteriaceae)	Inverse variance weighted	6.93260852059821	4	0.13949270387554
ebi-a-GCST90027685	finngen_R12_E4_LACTONAS	Lactose intolerance, other/unspecified || id:finngen_R12_E4_LACTONAS	Gut microbiota abundance (k_Bacteria.p_Proteobacteria.c_Gammaproteobacteria.o_Pasteurellales.f_Pasteurellaceae)	MR Egger	6.17452106231228	1	0.0129602989974151
ebi-a-GCST90027685	finngen_R12_E4_LACTONAS	Lactose intolerance, other/unspecified || id:finngen_R12_E4_LACTONAS	Gut microbiota abundance (k_Bacteria.p_Proteobacteria.c_Gammaproteobacteria.o_Pasteurellales.f_Pasteurellaceae)	Inverse variance weighted	7.94705241015509	2	0.0188069987388901
ebi-a-GCST90027686	finngen_R12_E4_LACTONAS	Lactose intolerance, other/unspecified || id:finngen_R12_E4_LACTONAS	Gut microbiota abundance (k_Bacteria.p_Verrucomicrobia.c_Verrucomicrobiae.o_Verrucomicrobiales.f_Verrucomicrobiaceae)	MR Egger	7.56964496193913	13	0.870464017002234
ebi-a-GCST90027686	finngen_R12_E4_LACTONAS	Lactose intolerance, other/unspecified || id:finngen_R12_E4_LACTONAS	Gut microbiota abundance (k_Bacteria.p_Verrucomicrobia.c_Verrucomicrobiae.o_Verrucomicrobiales.f_Verrucomicrobiaceae)	Inverse variance weighted	10.0739613805037	14	0.756756292529042
ebi-a-GCST90027687	finngen_R12_E4_LACTONAS	Lactose intolerance, other/unspecified || id:finngen_R12_E4_LACTONAS	Gut microbiota abundance (k_Bacteria.p_Actinobacteria.c_Actinobacteria.o_Actinomycetales.f_Micrococcaceae.g_Rothia)	MR Egger	5.64079055846784	4	0.227628267626964
ebi-a-GCST90027687	finngen_R12_E4_LACTONAS	Lactose intolerance, other/unspecified || id:finngen_R12_E4_LACTONAS	Gut microbiota abundance (k_Bacteria.p_Actinobacteria.c_Actinobacteria.o_Actinomycetales.f_Micrococcaceae.g_Rothia)	Inverse variance weighted	5.91867163783222	5	0.314213148038652
ebi-a-GCST90027688	finngen_R12_E4_LACTONAS	Lactose intolerance, other/unspecified || id:finngen_R12_E4_LACTONAS	Gut microbiota abundance (k_Bacteria.p_Actinobacteria.c_Actinobacteria.o_Bifidobacteriales.f_Bifidobacteriaceae.g_Bifidobacterium)	MR Egger	11.386532179702	8	0.1807446279636
ebi-a-GCST90027688	finngen_R12_E4_LACTONAS	Lactose intolerance, other/unspecified || id:finngen_R12_E4_LACTONAS	Gut microbiota abundance (k_Bacteria.p_Actinobacteria.c_Actinobacteria.o_Bifidobacteriales.f_Bifidobacteriaceae.g_Bifidobacterium)	Inverse variance weighted	12.9441144001454	9	0.165151375164216
ebi-a-GCST90027689	finngen_R12_E4_LACTONAS	Lactose intolerance, other/unspecified || id:finngen_R12_E4_LACTONAS	Gut microbiota abundance (k_Bacteria.p_Actinobacteria.c_Actinobacteria.o_Coriobacteriales.f_Coriobacteriaceae.g_Adlercreutzia)	MR Egger	7.86922692947944	5	0.163591580159929
ebi-a-GCST90027689	finngen_R12_E4_LACTONAS	Lactose intolerance, other/unspecified || id:finngen_R12_E4_LACTONAS	Gut microbiota abundance (k_Bacteria.p_Actinobacteria.c_Actinobacteria.o_Coriobacteriales.f_Coriobacteriaceae.g_Adlercreutzia)	Inverse variance weighted	8.86244823761017	6	0.181462949015008
ebi-a-GCST90027690	finngen_R12_E4_LACTONAS	Lactose intolerance, other/unspecified || id:finngen_R12_E4_LACTONAS	Gut microbiota abundance (k_Bacteria.p_Actinobacteria.c_Actinobacteria.o_Coriobacteriales.f_Coriobacteriaceae.g_Collinsella)	MR Egger	7.58505263793664	5	0.180635702610799
ebi-a-GCST90027690	finngen_R12_E4_LACTONAS	Lactose intolerance, other/unspecified || id:finngen_R12_E4_LACTONAS	Gut microbiota abundance (k_Bacteria.p_Actinobacteria.c_Actinobacteria.o_Coriobacteriales.f_Coriobacteriaceae.g_Collinsella)	Inverse variance weighted	8.09186896953469	6	0.231449742022462
ebi-a-GCST90027691	finngen_R12_E4_LACTONAS	Lactose intolerance, other/unspecified || id:finngen_R12_E4_LACTONAS	Gut microbiota abundance (k_Bacteria.p_Actinobacteria.c_Actinobacteria.o_Coriobacteriales.f_Coriobacteriaceae.g_Eggerthella)	MR Egger	1.40040075908833	3	0.705440793727126
ebi-a-GCST90027691	finngen_R12_E4_LACTONAS	Lactose intolerance, other/unspecified || id:finngen_R12_E4_LACTONAS	Gut microbiota abundance (k_Bacteria.p_Actinobacteria.c_Actinobacteria.o_Coriobacteriales.f_Coriobacteriaceae.g_Eggerthella)	Inverse variance weighted	1.40087351553199	4	0.844043181003728
ebi-a-GCST90027692	finngen_R12_E4_LACTONAS	Lactose intolerance, other/unspecified || id:finngen_R12_E4_LACTONAS	Gut microbiota abundance (k_Bacteria.p_Actinobacteria.c_Actinobacteria.o_Coriobacteriales.f_Coriobacteriaceae.g_Gordonibacter)	MR Egger	2.67838599003173	2	0.262057064627304
ebi-a-GCST90027692	finngen_R12_E4_LACTONAS	Lactose intolerance, other/unspecified || id:finngen_R12_E4_LACTONAS	Gut microbiota abundance (k_Bacteria.p_Actinobacteria.c_Actinobacteria.o_Coriobacteriales.f_Coriobacteriaceae.g_Gordonibacter)	Inverse variance weighted	2.90775029551157	3	0.406068039428587
ebi-a-GCST90027693	finngen_R12_E4_LACTONAS	Lactose intolerance, other/unspecified || id:finngen_R12_E4_LACTONAS	Gut microbiota abundance (k_Bacteria.p_Bacteroidetes.c_Bacteroidia.o_Bacteroidales.f_Bacteroidaceae.g_Bacteroides)	MR Egger	15.2489202585532	12	0.228105187557402
ebi-a-GCST90027693	finngen_R12_E4_LACTONAS	Lactose intolerance, other/unspecified || id:finngen_R12_E4_LACTONAS	Gut microbiota abundance (k_Bacteria.p_Bacteroidetes.c_Bacteroidia.o_Bacteroidales.f_Bacteroidaceae.g_Bacteroides)	Inverse variance weighted	15.5699289211818	13	0.27313515232974
ebi-a-GCST90027694	finngen_R12_E4_LACTONAS	Lactose intolerance, other/unspecified || id:finngen_R12_E4_LACTONAS	Gut microbiota abundance (k_Bacteria.p_Bacteroidetes.c_Bacteroidia.o_Bacteroidales.f_Bacteroidales_noname.g_Bacteroidales_noname)	MR Egger	7.05043475898118	6	0.31620821140041
ebi-a-GCST90027694	finngen_R12_E4_LACTONAS	Lactose intolerance, other/unspecified || id:finngen_R12_E4_LACTONAS	Gut microbiota abundance (k_Bacteria.p_Bacteroidetes.c_Bacteroidia.o_Bacteroidales.f_Bacteroidales_noname.g_Bacteroidales_noname)	Inverse variance weighted	8.73153920351807	7	0.272509399696857
ebi-a-GCST90027695	finngen_R12_E4_LACTONAS	Lactose intolerance, other/unspecified || id:finngen_R12_E4_LACTONAS	Gut microbiota abundance (k_Bacteria.p_Bacteroidetes.c_Bacteroidia.o_Bacteroidales.f_Porphyromonadaceae.g_Barnesiella)	MR Egger	14.9856037831431	12	0.242224685812301
ebi-a-GCST90027695	finngen_R12_E4_LACTONAS	Lactose intolerance, other/unspecified || id:finngen_R12_E4_LACTONAS	Gut microbiota abundance (k_Bacteria.p_Bacteroidetes.c_Bacteroidia.o_Bacteroidales.f_Porphyromonadaceae.g_Barnesiella)	Inverse variance weighted	17.6766085200271	13	0.170188890786524
ebi-a-GCST90027696	finngen_R12_E4_LACTONAS	Lactose intolerance, other/unspecified || id:finngen_R12_E4_LACTONAS	Gut microbiota abundance (k_Bacteria.p_Bacteroidetes.c_Bacteroidia.o_Bacteroidales.f_Porphyromonadaceae.g_Coprobacter)	MR Egger	6.44636237141361	5	0.265174856343686
ebi-a-GCST90027696	finngen_R12_E4_LACTONAS	Lactose intolerance, other/unspecified || id:finngen_R12_E4_LACTONAS	Gut microbiota abundance (k_Bacteria.p_Bacteroidetes.c_Bacteroidia.o_Bacteroidales.f_Porphyromonadaceae.g_Coprobacter)	Inverse variance weighted	9.84186056530324	6	0.131471533950386
ebi-a-GCST90027697	finngen_R12_E4_LACTONAS	Lactose intolerance, other/unspecified || id:finngen_R12_E4_LACTONAS	Gut microbiota abundance (k_Bacteria.p_Bacteroidetes.c_Bacteroidia.o_Bacteroidales.f_Porphyromonadaceae.g_Odoribacter)	MR Egger	9.00636453281679	8	0.34175933537293
ebi-a-GCST90027697	finngen_R12_E4_LACTONAS	Lactose intolerance, other/unspecified || id:finngen_R12_E4_LACTONAS	Gut microbiota abundance (k_Bacteria.p_Bacteroidetes.c_Bacteroidia.o_Bacteroidales.f_Porphyromonadaceae.g_Odoribacter)	Inverse variance weighted	9.07952993004686	9	0.429965526757548
ebi-a-GCST90027698	finngen_R12_E4_LACTONAS	Lactose intolerance, other/unspecified || id:finngen_R12_E4_LACTONAS	Gut microbiota abundance (k_Bacteria.p_Bacteroidetes.c_Bacteroidia.o_Bacteroidales.f_Porphyromonadaceae.g_Parabacteroides)	MR Egger	12.6123994406716	10	0.246157325250211
ebi-a-GCST90027698	finngen_R12_E4_LACTONAS	Lactose intolerance, other/unspecified || id:finngen_R12_E4_LACTONAS	Gut microbiota abundance (k_Bacteria.p_Bacteroidetes.c_Bacteroidia.o_Bacteroidales.f_Porphyromonadaceae.g_Parabacteroides)	Inverse variance weighted	12.6946674872879	11	0.313749304949405
ebi-a-GCST90027699	finngen_R12_E4_LACTONAS	Lactose intolerance, other/unspecified || id:finngen_R12_E4_LACTONAS	Gut microbiota abundance (k_Bacteria.p_Bacteroidetes.c_Bacteroidia.o_Bacteroidales.f_Prevotellaceae.g_Paraprevotella)	MR Egger	6.24184386448088	8	0.620161879580112
ebi-a-GCST90027699	finngen_R12_E4_LACTONAS	Lactose intolerance, other/unspecified || id:finngen_R12_E4_LACTONAS	Gut microbiota abundance (k_Bacteria.p_Bacteroidetes.c_Bacteroidia.o_Bacteroidales.f_Prevotellaceae.g_Paraprevotella)	Inverse variance weighted	6.32859820489416	9	0.706633381980554
ebi-a-GCST90027700	finngen_R12_E4_LACTONAS	Lactose intolerance, other/unspecified || id:finngen_R12_E4_LACTONAS	Gut microbiota abundance (k_Bacteria.p_Bacteroidetes.c_Bacteroidia.o_Bacteroidales.f_Prevotellaceae.g_Prevotella)	MR Egger	5.49227785157434	5	0.358793385534962
ebi-a-GCST90027700	finngen_R12_E4_LACTONAS	Lactose intolerance, other/unspecified || id:finngen_R12_E4_LACTONAS	Gut microbiota abundance (k_Bacteria.p_Bacteroidetes.c_Bacteroidia.o_Bacteroidales.f_Prevotellaceae.g_Prevotella)	Inverse variance weighted	5.82559921409043	6	0.443007612959259
ebi-a-GCST90027701	finngen_R12_E4_LACTONAS	Lactose intolerance, other/unspecified || id:finngen_R12_E4_LACTONAS	Gut microbiota abundance (k_Bacteria.p_Bacteroidetes.c_Bacteroidia.o_Bacteroidales.f_Rikenellaceae.g_Alistipes)	MR Egger	3.94589529477981	9	0.914937307287869
ebi-a-GCST90027701	finngen_R12_E4_LACTONAS	Lactose intolerance, other/unspecified || id:finngen_R12_E4_LACTONAS	Gut microbiota abundance (k_Bacteria.p_Bacteroidetes.c_Bacteroidia.o_Bacteroidales.f_Rikenellaceae.g_Alistipes)	Inverse variance weighted	4.79488848663902	10	0.904451650133042
ebi-a-GCST90027702	finngen_R12_E4_LACTONAS	Lactose intolerance, other/unspecified || id:finngen_R12_E4_LACTONAS	Gut microbiota abundance (k_Bacteria.p_Firmicutes.c_Bacilli.o_Lactobacillales.f_Lactobacillaceae.g_Lactobacillus)	MR Egger	7.75723053683808	9	0.558784648596776
ebi-a-GCST90027702	finngen_R12_E4_LACTONAS	Lactose intolerance, other/unspecified || id:finngen_R12_E4_LACTONAS	Gut microbiota abundance (k_Bacteria.p_Firmicutes.c_Bacilli.o_Lactobacillales.f_Lactobacillaceae.g_Lactobacillus)	Inverse variance weighted	8.72252160441941	10	0.558624216809898
ebi-a-GCST90027703	finngen_R12_E4_LACTONAS	Lactose intolerance, other/unspecified || id:finngen_R12_E4_LACTONAS	Gut microbiota abundance (k_Bacteria.p_Firmicutes.c_Bacilli.o_Lactobacillales.f_Streptococcaceae.g_Streptococcus)	MR Egger	3.74449761898273	7	0.808690987354783
ebi-a-GCST90027703	finngen_R12_E4_LACTONAS	Lactose intolerance, other/unspecified || id:finngen_R12_E4_LACTONAS	Gut microbiota abundance (k_Bacteria.p_Firmicutes.c_Bacilli.o_Lactobacillales.f_Streptococcaceae.g_Streptococcus)	Inverse variance weighted	3.754879372578	8	0.878534264936262
ebi-a-GCST90027704	finngen_R12_E4_LACTONAS	Lactose intolerance, other/unspecified || id:finngen_R12_E4_LACTONAS	Gut microbiota abundance (k_Bacteria.p_Firmicutes.c_Clostridia.o_Clostridiales.f_Clostridiaceae.g_Clostridium)	MR Egger	4.06699748383841	9	0.906947784638477
ebi-a-GCST90027704	finngen_R12_E4_LACTONAS	Lactose intolerance, other/unspecified || id:finngen_R12_E4_LACTONAS	Gut microbiota abundance (k_Bacteria.p_Firmicutes.c_Clostridia.o_Clostridiales.f_Clostridiaceae.g_Clostridium)	Inverse variance weighted	4.06762118960791	10	0.944244906807806
ebi-a-GCST90027705	finngen_R12_E4_LACTONAS	Lactose intolerance, other/unspecified || id:finngen_R12_E4_LACTONAS	Gut microbiota abundance (k_Bacteria.p_Firmicutes.c_Clostridia.o_Clostridiales.f_Clostridiales_noname.g_Flavonifractor)	MR Egger	4.82645630445728	3	0.184954953025995
ebi-a-GCST90027705	finngen_R12_E4_LACTONAS	Lactose intolerance, other/unspecified || id:finngen_R12_E4_LACTONAS	Gut microbiota abundance (k_Bacteria.p_Firmicutes.c_Clostridia.o_Clostridiales.f_Clostridiales_noname.g_Flavonifractor)	Inverse variance weighted	5.30152087503718	4	0.257734587914857
ebi-a-GCST90027706	finngen_R12_E4_LACTONAS	Lactose intolerance, other/unspecified || id:finngen_R12_E4_LACTONAS	Gut microbiota abundance (k_Bacteria.p_Firmicutes.c_Clostridia.o_Clostridiales.f_Clostridiales_noname.g_Pseudoflavonifractor)	MR Egger	5.74725416623458	6	0.452090039612152
ebi-a-GCST90027706	finngen_R12_E4_LACTONAS	Lactose intolerance, other/unspecified || id:finngen_R12_E4_LACTONAS	Gut microbiota abundance (k_Bacteria.p_Firmicutes.c_Clostridia.o_Clostridiales.f_Clostridiales_noname.g_Pseudoflavonifractor)	Inverse variance weighted	6.44303998654151	7	0.489071080246748
ebi-a-GCST90027707	finngen_R12_E4_LACTONAS	Lactose intolerance, other/unspecified || id:finngen_R12_E4_LACTONAS	Gut microbiota abundance (k_Bacteria.p_Firmicutes.c_Clostridia.o_Clostridiales.f_Eubacteriaceae.g_Eubacterium)	MR Egger	3.18823822359249	4	0.526832768164097
ebi-a-GCST90027707	finngen_R12_E4_LACTONAS	Lactose intolerance, other/unspecified || id:finngen_R12_E4_LACTONAS	Gut microbiota abundance (k_Bacteria.p_Firmicutes.c_Clostridia.o_Clostridiales.f_Eubacteriaceae.g_Eubacterium)	Inverse variance weighted	7.69481656863579	5	0.173876325079563
ebi-a-GCST90027708	finngen_R12_E4_LACTONAS	Lactose intolerance, other/unspecified || id:finngen_R12_E4_LACTONAS	Gut microbiota abundance (k_Bacteria.p_Firmicutes.c_Clostridia.o_Clostridiales.f_Lachnospiraceae.g_Blautia)	MR Egger	14.5587982246513	10	0.148994241073522
ebi-a-GCST90027708	finngen_R12_E4_LACTONAS	Lactose intolerance, other/unspecified || id:finngen_R12_E4_LACTONAS	Gut microbiota abundance (k_Bacteria.p_Firmicutes.c_Clostridia.o_Clostridiales.f_Lachnospiraceae.g_Blautia)	Inverse variance weighted	14.6703834124174	11	0.198089633437806
ebi-a-GCST90027709	finngen_R12_E4_LACTONAS	Lactose intolerance, other/unspecified || id:finngen_R12_E4_LACTONAS	Gut microbiota abundance (k_Bacteria.p_Firmicutes.c_Clostridia.o_Clostridiales.f_Lachnospiraceae.g_Butyrivibrio)	MR Egger	7.33907550411749	8	0.500529467699153
ebi-a-GCST90027709	finngen_R12_E4_LACTONAS	Lactose intolerance, other/unspecified || id:finngen_R12_E4_LACTONAS	Gut microbiota abundance (k_Bacteria.p_Firmicutes.c_Clostridia.o_Clostridiales.f_Lachnospiraceae.g_Butyrivibrio)	Inverse variance weighted	7.35372147432594	9	0.600343449800815
ebi-a-GCST90027710	finngen_R12_E4_LACTONAS	Lactose intolerance, other/unspecified || id:finngen_R12_E4_LACTONAS	Gut microbiota abundance (k_Bacteria.p_Firmicutes.c_Clostridia.o_Clostridiales.f_Lachnospiraceae.g_Coprococcus)	MR Egger	5.80863450191578	9	0.758907693675363
ebi-a-GCST90027710	finngen_R12_E4_LACTONAS	Lactose intolerance, other/unspecified || id:finngen_R12_E4_LACTONAS	Gut microbiota abundance (k_Bacteria.p_Firmicutes.c_Clostridia.o_Clostridiales.f_Lachnospiraceae.g_Coprococcus)	Inverse variance weighted	6.10729489989157	10	0.80616963789504
ebi-a-GCST90027711	finngen_R12_E4_LACTONAS	Lactose intolerance, other/unspecified || id:finngen_R12_E4_LACTONAS	Gut microbiota abundance (k_Bacteria.p_Firmicutes.c_Clostridia.o_Clostridiales.f_Lachnospiraceae.g_Dorea)	MR Egger	7.25313943525454	4	0.123100521939214
ebi-a-GCST90027711	finngen_R12_E4_LACTONAS	Lactose intolerance, other/unspecified || id:finngen_R12_E4_LACTONAS	Gut microbiota abundance (k_Bacteria.p_Firmicutes.c_Clostridia.o_Clostridiales.f_Lachnospiraceae.g_Dorea)	Inverse variance weighted	8.0206346131698	5	0.155102074152105
ebi-a-GCST90027712	finngen_R12_E4_LACTONAS	Lactose intolerance, other/unspecified || id:finngen_R12_E4_LACTONAS	Gut microbiota abundance (k_Bacteria.p_Firmicutes.c_Clostridia.o_Clostridiales.f_Lachnospiraceae.g_Lachnospiraceae_noname)	MR Egger	6.63238520668079	5	0.249446757651361
ebi-a-GCST90027712	finngen_R12_E4_LACTONAS	Lactose intolerance, other/unspecified || id:finngen_R12_E4_LACTONAS	Gut microbiota abundance (k_Bacteria.p_Firmicutes.c_Clostridia.o_Clostridiales.f_Lachnospiraceae.g_Lachnospiraceae_noname)	Inverse variance weighted	6.6438787306741	6	0.355039458731267
ebi-a-GCST90027713	finngen_R12_E4_LACTONAS	Lactose intolerance, other/unspecified || id:finngen_R12_E4_LACTONAS	Gut microbiota abundance (k_Bacteria.p_Firmicutes.c_Clostridia.o_Clostridiales.f_Lachnospiraceae.g_Roseburia)	MR Egger	7.51668616758596	12	0.821668600725266
ebi-a-GCST90027713	finngen_R12_E4_LACTONAS	Lactose intolerance, other/unspecified || id:finngen_R12_E4_LACTONAS	Gut microbiota abundance (k_Bacteria.p_Firmicutes.c_Clostridia.o_Clostridiales.f_Lachnospiraceae.g_Roseburia)	Inverse variance weighted	7.90548272182472	13	0.849702884061848
ebi-a-GCST90027714	finngen_R12_E4_LACTONAS	Lactose intolerance, other/unspecified || id:finngen_R12_E4_LACTONAS	Gut microbiota abundance (k_Bacteria.p_Firmicutes.c_Clostridia.o_Clostridiales.f_Oscillospiraceae.g_Oscillibacter)	MR Egger	3.44496936022585	6	0.751276306883404
ebi-a-GCST90027714	finngen_R12_E4_LACTONAS	Lactose intolerance, other/unspecified || id:finngen_R12_E4_LACTONAS	Gut microbiota abundance (k_Bacteria.p_Firmicutes.c_Clostridia.o_Clostridiales.f_Oscillospiraceae.g_Oscillibacter)	Inverse variance weighted	3.60583196023915	7	0.823892079026863
ebi-a-GCST90027715	finngen_R12_E4_LACTONAS	Lactose intolerance, other/unspecified || id:finngen_R12_E4_LACTONAS	Gut microbiota abundance (k_Bacteria.p_Firmicutes.c_Clostridia.o_Clostridiales.f_Ruminococcaceae.g_Anaerotruncus)	MR Egger	5.32143634833203	3	0.149717451215214
ebi-a-GCST90027715	finngen_R12_E4_LACTONAS	Lactose intolerance, other/unspecified || id:finngen_R12_E4_LACTONAS	Gut microbiota abundance (k_Bacteria.p_Firmicutes.c_Clostridia.o_Clostridiales.f_Ruminococcaceae.g_Anaerotruncus)	Inverse variance weighted	6.5491543776264	4	0.161719488915839
ebi-a-GCST90027716	finngen_R12_E4_LACTONAS	Lactose intolerance, other/unspecified || id:finngen_R12_E4_LACTONAS	Gut microbiota abundance (k_Bacteria.p_Firmicutes.c_Clostridia.o_Clostridiales.f_Ruminococcaceae.g_Faecalibacterium)	MR Egger	5.19279916323598	6	0.519333816889487
ebi-a-GCST90027716	finngen_R12_E4_LACTONAS	Lactose intolerance, other/unspecified || id:finngen_R12_E4_LACTONAS	Gut microbiota abundance (k_Bacteria.p_Firmicutes.c_Clostridia.o_Clostridiales.f_Ruminococcaceae.g_Faecalibacterium)	Inverse variance weighted	5.49060444315781	7	0.600317393940041
ebi-a-GCST90027717	finngen_R12_E4_LACTONAS	Lactose intolerance, other/unspecified || id:finngen_R12_E4_LACTONAS	Gut microbiota abundance (k_Bacteria.p_Firmicutes.c_Clostridia.o_Clostridiales.f_Ruminococcaceae.g_Ruminococcaceae_noname)	MR Egger	15.8570302973071	8	0.0444727643873506
ebi-a-GCST90027717	finngen_R12_E4_LACTONAS	Lactose intolerance, other/unspecified || id:finngen_R12_E4_LACTONAS	Gut microbiota abundance (k_Bacteria.p_Firmicutes.c_Clostridia.o_Clostridiales.f_Ruminococcaceae.g_Ruminococcaceae_noname)	Inverse variance weighted	17.0766267591902	9	0.0475294439450055
ebi-a-GCST90027718	finngen_R12_E4_LACTONAS	Lactose intolerance, other/unspecified || id:finngen_R12_E4_LACTONAS	Gut microbiota abundance (k_Bacteria.p_Firmicutes.c_Clostridia.o_Clostridiales.f_Ruminococcaceae.g_Ruminococcus)	MR Egger	9.23696031730965	8	0.32270245695114
ebi-a-GCST90027718	finngen_R12_E4_LACTONAS	Lactose intolerance, other/unspecified || id:finngen_R12_E4_LACTONAS	Gut microbiota abundance (k_Bacteria.p_Firmicutes.c_Clostridia.o_Clostridiales.f_Ruminococcaceae.g_Ruminococcus)	Inverse variance weighted	11.3322204714829	9	0.253622419631991
ebi-a-GCST90027719	finngen_R12_E4_LACTONAS	Lactose intolerance, other/unspecified || id:finngen_R12_E4_LACTONAS	Gut microbiota abundance (k_Bacteria.p_Firmicutes.c_Clostridia.o_Clostridiales.f_Ruminococcaceae.g_Subdoligranulum)	MR Egger	13.4984543356744	12	0.333874660241249
ebi-a-GCST90027719	finngen_R12_E4_LACTONAS	Lactose intolerance, other/unspecified || id:finngen_R12_E4_LACTONAS	Gut microbiota abundance (k_Bacteria.p_Firmicutes.c_Clostridia.o_Clostridiales.f_Ruminococcaceae.g_Subdoligranulum)	Inverse variance weighted	13.69824163497	13	0.39543328938613
ebi-a-GCST90027720	finngen_R12_E4_LACTONAS	Lactose intolerance, other/unspecified || id:finngen_R12_E4_LACTONAS	Gut microbiota abundance (k_Bacteria.p_Firmicutes.c_Erysipelotrichia.o_Erysipelotrichales.f_Erysipelotrichaceae.g_Erysipelotrichaceae_noname)	MR Egger	6.62146094632475	11	0.828858018353987
ebi-a-GCST90027720	finngen_R12_E4_LACTONAS	Lactose intolerance, other/unspecified || id:finngen_R12_E4_LACTONAS	Gut microbiota abundance (k_Bacteria.p_Firmicutes.c_Erysipelotrichia.o_Erysipelotrichales.f_Erysipelotrichaceae.g_Erysipelotrichaceae_noname)	Inverse variance weighted	6.85967011972877	12	0.866746043945516
ebi-a-GCST90027722	finngen_R12_E4_LACTONAS	Lactose intolerance, other/unspecified || id:finngen_R12_E4_LACTONAS	Gut microbiota abundance (k_Bacteria.p_Firmicutes.c_Negativicutes.o_Selenomonadales.f_Acidaminococcaceae.g_Phascolarctobacterium)	MR Egger	2.36087213052895	7	0.937204259210422
ebi-a-GCST90027722	finngen_R12_E4_LACTONAS	Lactose intolerance, other/unspecified || id:finngen_R12_E4_LACTONAS	Gut microbiota abundance (k_Bacteria.p_Firmicutes.c_Negativicutes.o_Selenomonadales.f_Acidaminococcaceae.g_Phascolarctobacterium)	Inverse variance weighted	4.97491241288965	8	0.760254137836705
ebi-a-GCST90027723	finngen_R12_E4_LACTONAS	Lactose intolerance, other/unspecified || id:finngen_R12_E4_LACTONAS	Gut microbiota abundance (k_Bacteria.p_Firmicutes.c_Negativicutes.o_Selenomonadales.f_Veillonellaceae.g_Dialister)	MR Egger	6.42917975258489	4	0.169307686271247
ebi-a-GCST90027723	finngen_R12_E4_LACTONAS	Lactose intolerance, other/unspecified || id:finngen_R12_E4_LACTONAS	Gut microbiota abundance (k_Bacteria.p_Firmicutes.c_Negativicutes.o_Selenomonadales.f_Veillonellaceae.g_Dialister)	Inverse variance weighted	6.89857850714999	5	0.228293095400753
ebi-a-GCST90027724	finngen_R12_E4_LACTONAS	Lactose intolerance, other/unspecified || id:finngen_R12_E4_LACTONAS	Gut microbiota abundance (k_Bacteria.p_Firmicutes.c_Negativicutes.o_Selenomonadales.f_Veillonellaceae.g_Veillonella)	MR Egger	1.90170459506576	5	0.862572071917228
ebi-a-GCST90027724	finngen_R12_E4_LACTONAS	Lactose intolerance, other/unspecified || id:finngen_R12_E4_LACTONAS	Gut microbiota abundance (k_Bacteria.p_Firmicutes.c_Negativicutes.o_Selenomonadales.f_Veillonellaceae.g_Veillonella)	Inverse variance weighted	1.90476777411023	6	0.928245306334175
ebi-a-GCST90027725	finngen_R12_E4_LACTONAS	Lactose intolerance, other/unspecified || id:finngen_R12_E4_LACTONAS	Gut microbiota abundance (k_Bacteria.p_Proteobacteria.c_Betaproteobacteria.o_Burkholderiales.f_Burkholderiales_noname.g_Burkholderiales_noname)	MR Egger	10.1525956237113	11	0.516715622555426
ebi-a-GCST90027725	finngen_R12_E4_LACTONAS	Lactose intolerance, other/unspecified || id:finngen_R12_E4_LACTONAS	Gut microbiota abundance (k_Bacteria.p_Proteobacteria.c_Betaproteobacteria.o_Burkholderiales.f_Burkholderiales_noname.g_Burkholderiales_noname)	Inverse variance weighted	12.4181480010064	12	0.412708388571335
ebi-a-GCST90027726	finngen_R12_E4_LACTONAS	Lactose intolerance, other/unspecified || id:finngen_R12_E4_LACTONAS	Gut microbiota abundance (k_Bacteria.p_Proteobacteria.c_Betaproteobacteria.o_Burkholderiales.f_Oxalobacteraceae.g_Oxalobacter)	MR Egger	10.9579347423541	9	0.27860332777092
ebi-a-GCST90027726	finngen_R12_E4_LACTONAS	Lactose intolerance, other/unspecified || id:finngen_R12_E4_LACTONAS	Gut microbiota abundance (k_Bacteria.p_Proteobacteria.c_Betaproteobacteria.o_Burkholderiales.f_Oxalobacteraceae.g_Oxalobacter)	Inverse variance weighted	10.9685025411008	10	0.359977214674446
ebi-a-GCST90027727	finngen_R12_E4_LACTONAS	Lactose intolerance, other/unspecified || id:finngen_R12_E4_LACTONAS	Gut microbiota abundance (k_Bacteria.p_Proteobacteria.c_Betaproteobacteria.o_Burkholderiales.f_Sutterellaceae.g_Parasutterella)	MR Egger	13.9715250942243	11	0.2345731192251
ebi-a-GCST90027727	finngen_R12_E4_LACTONAS	Lactose intolerance, other/unspecified || id:finngen_R12_E4_LACTONAS	Gut microbiota abundance (k_Bacteria.p_Proteobacteria.c_Betaproteobacteria.o_Burkholderiales.f_Sutterellaceae.g_Parasutterella)	Inverse variance weighted	15.3668697751044	12	0.221983835635521
ebi-a-GCST90027728	finngen_R12_E4_LACTONAS	Lactose intolerance, other/unspecified || id:finngen_R12_E4_LACTONAS	Gut microbiota abundance (k_Bacteria.p_Proteobacteria.c_Betaproteobacteria.o_Burkholderiales.f_Sutterellaceae.g_Sutterellaceae_unclassified)	MR Egger	5.4643158507595	4	0.242883997361397
ebi-a-GCST90027728	finngen_R12_E4_LACTONAS	Lactose intolerance, other/unspecified || id:finngen_R12_E4_LACTONAS	Gut microbiota abundance (k_Bacteria.p_Proteobacteria.c_Betaproteobacteria.o_Burkholderiales.f_Sutterellaceae.g_Sutterellaceae_unclassified)	Inverse variance weighted	5.52187744524694	5	0.355552903033386
ebi-a-GCST90027729	finngen_R12_E4_LACTONAS	Lactose intolerance, other/unspecified || id:finngen_R12_E4_LACTONAS	Gut microbiota abundance (k_Bacteria.p_Proteobacteria.c_Betaproteobacteria.o_Burkholderiales.f_Sutterellaceae.g_Sutterella)	MR Egger	2.42995788655212	3	0.488082335814984
ebi-a-GCST90027729	finngen_R12_E4_LACTONAS	Lactose intolerance, other/unspecified || id:finngen_R12_E4_LACTONAS	Gut microbiota abundance (k_Bacteria.p_Proteobacteria.c_Betaproteobacteria.o_Burkholderiales.f_Sutterellaceae.g_Sutterella)	Inverse variance weighted	4.97710307509326	4	0.289654941973963
ebi-a-GCST90027730	finngen_R12_E4_LACTONAS	Lactose intolerance, other/unspecified || id:finngen_R12_E4_LACTONAS	Gut microbiota abundance (k_Bacteria.p_Proteobacteria.c_Deltaproteobacteria.o_Desulfovibrionales.f_Desulfovibrionaceae.g_Bilophila)	MR Egger	6.14931801562918	6	0.406673107003096
ebi-a-GCST90027730	finngen_R12_E4_LACTONAS	Lactose intolerance, other/unspecified || id:finngen_R12_E4_LACTONAS	Gut microbiota abundance (k_Bacteria.p_Proteobacteria.c_Deltaproteobacteria.o_Desulfovibrionales.f_Desulfovibrionaceae.g_Bilophila)	Inverse variance weighted	6.70650306650538	7	0.460064796228134
ebi-a-GCST90027731	finngen_R12_E4_LACTONAS	Lactose intolerance, other/unspecified || id:finngen_R12_E4_LACTONAS	Gut microbiota abundance (k_Bacteria.p_Proteobacteria.c_Deltaproteobacteria.o_Desulfovibrionales.f_Desulfovibrionaceae.g_Desulfovibrio)	Inverse variance weighted	0.0260256225699532	1	0.871837758773852
ebi-a-GCST90027732	finngen_R12_E4_LACTONAS	Lactose intolerance, other/unspecified || id:finngen_R12_E4_LACTONAS	Gut microbiota abundance (k_Bacteria.p_Proteobacteria.c_Gammaproteobacteria.o_Enterobacteriales.f_Enterobacteriaceae.g_Escherichia)	MR Egger	5.23142628650085	7	0.631744237883086
ebi-a-GCST90027732	finngen_R12_E4_LACTONAS	Lactose intolerance, other/unspecified || id:finngen_R12_E4_LACTONAS	Gut microbiota abundance (k_Bacteria.p_Proteobacteria.c_Gammaproteobacteria.o_Enterobacteriales.f_Enterobacteriaceae.g_Escherichia)	Inverse variance weighted	5.23212215091461	8	0.732502948740152
ebi-a-GCST90027733	finngen_R12_E4_LACTONAS	Lactose intolerance, other/unspecified || id:finngen_R12_E4_LACTONAS	Gut microbiota abundance (k_Bacteria.p_Proteobacteria.c_Gammaproteobacteria.o_Pasteurellales.f_Pasteurellaceae.g_Haemophilus)	MR Egger	6.1359869329338	3	0.105178380135734
ebi-a-GCST90027733	finngen_R12_E4_LACTONAS	Lactose intolerance, other/unspecified || id:finngen_R12_E4_LACTONAS	Gut microbiota abundance (k_Bacteria.p_Proteobacteria.c_Gammaproteobacteria.o_Pasteurellales.f_Pasteurellaceae.g_Haemophilus)	Inverse variance weighted	9.23629200413495	4	0.0554571690242407
ebi-a-GCST90027734	finngen_R12_E4_LACTONAS	Lactose intolerance, other/unspecified || id:finngen_R12_E4_LACTONAS	Gut microbiota abundance (k_Bacteria.p_Verrucomicrobia.c_Verrucomicrobiae.o_Verrucomicrobiales.f_Verrucomicrobiaceae.g_Akkermansia)	MR Egger	7.57358679656266	13	0.870228964101426
ebi-a-GCST90027734	finngen_R12_E4_LACTONAS	Lactose intolerance, other/unspecified || id:finngen_R12_E4_LACTONAS	Gut microbiota abundance (k_Bacteria.p_Verrucomicrobia.c_Verrucomicrobiae.o_Verrucomicrobiales.f_Verrucomicrobiaceae.g_Akkermansia)	Inverse variance weighted	10.0764526347029	14	0.756572809442807
ebi-a-GCST90027735	finngen_R12_E4_LACTONAS	Lactose intolerance, other/unspecified || id:finngen_R12_E4_LACTONAS	Gut microbiota abundance (k_Bacteria.p_Actinobacteria.c_Actinobacteria.o_Actinomycetales)	MR Egger	2.19893120551633	1	0.13810646530913
ebi-a-GCST90027735	finngen_R12_E4_LACTONAS	Lactose intolerance, other/unspecified || id:finngen_R12_E4_LACTONAS	Gut microbiota abundance (k_Bacteria.p_Actinobacteria.c_Actinobacteria.o_Actinomycetales)	Inverse variance weighted	4.30520315607995	2	0.11618150899953
ebi-a-GCST90027736	finngen_R12_E4_LACTONAS	Lactose intolerance, other/unspecified || id:finngen_R12_E4_LACTONAS	Gut microbiota abundance (k_Bacteria.p_Actinobacteria.c_Actinobacteria.o_Bifidobacteriales)	MR Egger	11.442134455372	10	0.324124155158556
ebi-a-GCST90027736	finngen_R12_E4_LACTONAS	Lactose intolerance, other/unspecified || id:finngen_R12_E4_LACTONAS	Gut microbiota abundance (k_Bacteria.p_Actinobacteria.c_Actinobacteria.o_Bifidobacteriales)	Inverse variance weighted	12.2537627817815	11	0.344874177029514
ebi-a-GCST90027737	finngen_R12_E4_LACTONAS	Lactose intolerance, other/unspecified || id:finngen_R12_E4_LACTONAS	Gut microbiota abundance (k_Bacteria.p_Actinobacteria.c_Actinobacteria.o_Coriobacteriales)	MR Egger	6.47145148573338	7	0.485899633251254
ebi-a-GCST90027737	finngen_R12_E4_LACTONAS	Lactose intolerance, other/unspecified || id:finngen_R12_E4_LACTONAS	Gut microbiota abundance (k_Bacteria.p_Actinobacteria.c_Actinobacteria.o_Coriobacteriales)	Inverse variance weighted	6.57368017157365	8	0.58324709342644
ebi-a-GCST90027738	finngen_R12_E4_LACTONAS	Lactose intolerance, other/unspecified || id:finngen_R12_E4_LACTONAS	Gut microbiota abundance (k_Bacteria.p_Bacteroidetes.c_Bacteroidia.o_Bacteroidales)	MR Egger	9.4678365610687	11	0.578791935302592
ebi-a-GCST90027738	finngen_R12_E4_LACTONAS	Lactose intolerance, other/unspecified || id:finngen_R12_E4_LACTONAS	Gut microbiota abundance (k_Bacteria.p_Bacteroidetes.c_Bacteroidia.o_Bacteroidales)	Inverse variance weighted	9.89693649969933	12	0.625001991019197
ebi-a-GCST90027739	finngen_R12_E4_LACTONAS	Lactose intolerance, other/unspecified || id:finngen_R12_E4_LACTONAS	Gut microbiota abundance (k_Bacteria.p_Firmicutes.c_Bacilli.o_Lactobacillales)	MR Egger	16.2527639213438	10	0.0926217568993066
ebi-a-GCST90027739	finngen_R12_E4_LACTONAS	Lactose intolerance, other/unspecified || id:finngen_R12_E4_LACTONAS	Gut microbiota abundance (k_Bacteria.p_Firmicutes.c_Bacilli.o_Lactobacillales)	Inverse variance weighted	16.2627562864494	11	0.131653066527438
ebi-a-GCST90027740	finngen_R12_E4_LACTONAS	Lactose intolerance, other/unspecified || id:finngen_R12_E4_LACTONAS	Gut microbiota abundance (k_Bacteria.p_Firmicutes.c_Clostridia.o_Clostridiales)	MR Egger	3.44243184952408	5	0.632115761282155
ebi-a-GCST90027740	finngen_R12_E4_LACTONAS	Lactose intolerance, other/unspecified || id:finngen_R12_E4_LACTONAS	Gut microbiota abundance (k_Bacteria.p_Firmicutes.c_Clostridia.o_Clostridiales)	Inverse variance weighted	3.99916651309769	6	0.676789216367429
ebi-a-GCST90027741	finngen_R12_E4_LACTONAS	Lactose intolerance, other/unspecified || id:finngen_R12_E4_LACTONAS	Gut microbiota abundance (k_Bacteria.p_Firmicutes.c_Erysipelotrichia.o_Erysipelotrichales)	MR Egger	3.73929937973589	6	0.711906825463914
ebi-a-GCST90027741	finngen_R12_E4_LACTONAS	Lactose intolerance, other/unspecified || id:finngen_R12_E4_LACTONAS	Gut microbiota abundance (k_Bacteria.p_Firmicutes.c_Erysipelotrichia.o_Erysipelotrichales)	Inverse variance weighted	4.51059947715739	7	0.719440544498258
ebi-a-GCST90027742	finngen_R12_E4_LACTONAS	Lactose intolerance, other/unspecified || id:finngen_R12_E4_LACTONAS	Gut microbiota abundance (k_Bacteria.p_Firmicutes.c_Negativicutes.o_Selenomonadales)	MR Egger	14.5955585201184	5	0.0122377311154048
ebi-a-GCST90027742	finngen_R12_E4_LACTONAS	Lactose intolerance, other/unspecified || id:finngen_R12_E4_LACTONAS	Gut microbiota abundance (k_Bacteria.p_Firmicutes.c_Negativicutes.o_Selenomonadales)	Inverse variance weighted	14.6424897073013	6	0.0232272359640412
ebi-a-GCST90027743	finngen_R12_E4_LACTONAS	Lactose intolerance, other/unspecified || id:finngen_R12_E4_LACTONAS	Gut microbiota abundance (k_Bacteria.p_Proteobacteria.c_Betaproteobacteria.o_Burkholderiales)	MR Egger	6.84469958056383	11	0.811516947136916
ebi-a-GCST90027743	finngen_R12_E4_LACTONAS	Lactose intolerance, other/unspecified || id:finngen_R12_E4_LACTONAS	Gut microbiota abundance (k_Bacteria.p_Proteobacteria.c_Betaproteobacteria.o_Burkholderiales)	Inverse variance weighted	9.78076476055147	12	0.635187183515982
ebi-a-GCST90027744	finngen_R12_E4_LACTONAS	Lactose intolerance, other/unspecified || id:finngen_R12_E4_LACTONAS	Gut microbiota abundance (k_Bacteria.p_Proteobacteria.c_Deltaproteobacteria.o_Desulfovibrionales)	MR Egger	0.984525427616446	4	0.912133292175231
ebi-a-GCST90027744	finngen_R12_E4_LACTONAS	Lactose intolerance, other/unspecified || id:finngen_R12_E4_LACTONAS	Gut microbiota abundance (k_Bacteria.p_Proteobacteria.c_Deltaproteobacteria.o_Desulfovibrionales)	Inverse variance weighted	1.12152187302966	5	0.952181040461438
ebi-a-GCST90027745	finngen_R12_E4_LACTONAS	Lactose intolerance, other/unspecified || id:finngen_R12_E4_LACTONAS	Gut microbiota abundance (k_Bacteria.p_Proteobacteria.c_Gammaproteobacteria.o_Enterobacteriales)	MR Egger	6.92599184346238	3	0.0742944495591647
ebi-a-GCST90027745	finngen_R12_E4_LACTONAS	Lactose intolerance, other/unspecified || id:finngen_R12_E4_LACTONAS	Gut microbiota abundance (k_Bacteria.p_Proteobacteria.c_Gammaproteobacteria.o_Enterobacteriales)	Inverse variance weighted	6.93236592968788	4	0.139505835943968
ebi-a-GCST90027746	finngen_R12_E4_LACTONAS	Lactose intolerance, other/unspecified || id:finngen_R12_E4_LACTONAS	Gut microbiota abundance (k_Bacteria.p_Proteobacteria.c_Gammaproteobacteria.o_Pasteurellales)	MR Egger	6.16659351819018	1	0.0130185049561916
ebi-a-GCST90027746	finngen_R12_E4_LACTONAS	Lactose intolerance, other/unspecified || id:finngen_R12_E4_LACTONAS	Gut microbiota abundance (k_Bacteria.p_Proteobacteria.c_Gammaproteobacteria.o_Pasteurellales)	Inverse variance weighted	7.94628476885188	2	0.0188142186388855
ebi-a-GCST90027747	finngen_R12_E4_LACTONAS	Lactose intolerance, other/unspecified || id:finngen_R12_E4_LACTONAS	Gut microbiota abundance (k_Bacteria.p_Verrucomicrobia.c_Verrucomicrobiae.o_Verrucomicrobiales)	MR Egger	7.56980846693366	13	0.87045427131592
ebi-a-GCST90027747	finngen_R12_E4_LACTONAS	Lactose intolerance, other/unspecified || id:finngen_R12_E4_LACTONAS	Gut microbiota abundance (k_Bacteria.p_Verrucomicrobia.c_Verrucomicrobiae.o_Verrucomicrobiales)	Inverse variance weighted	10.0740393350989	14	0.756750551765707
ebi-a-GCST90027748	finngen_R12_E4_LACTONAS	Lactose intolerance, other/unspecified || id:finngen_R12_E4_LACTONAS	Gut microbiota abundance (k_Bacteria.p_Actinobacteria)	MR Egger	9.84257555815404	8	0.276249423979559
ebi-a-GCST90027748	finngen_R12_E4_LACTONAS	Lactose intolerance, other/unspecified || id:finngen_R12_E4_LACTONAS	Gut microbiota abundance (k_Bacteria.p_Actinobacteria)	Inverse variance weighted	11.9642025961591	9	0.215334924965692
ebi-a-GCST90027749	finngen_R12_E4_LACTONAS	Lactose intolerance, other/unspecified || id:finngen_R12_E4_LACTONAS	Gut microbiota abundance (k_Bacteria.p_Bacteroidetes)	MR Egger	9.46776330098206	11	0.578798658252518
ebi-a-GCST90027749	finngen_R12_E4_LACTONAS	Lactose intolerance, other/unspecified || id:finngen_R12_E4_LACTONAS	Gut microbiota abundance (k_Bacteria.p_Bacteroidetes)	Inverse variance weighted	9.89693031806908	12	0.625002533211391
ebi-a-GCST90027750	finngen_R12_E4_LACTONAS	Lactose intolerance, other/unspecified || id:finngen_R12_E4_LACTONAS	Gut microbiota abundance (k_Bacteria.p_Firmicutes)	MR Egger	3.07272852112076	5	0.688774156167215
ebi-a-GCST90027750	finngen_R12_E4_LACTONAS	Lactose intolerance, other/unspecified || id:finngen_R12_E4_LACTONAS	Gut microbiota abundance (k_Bacteria.p_Firmicutes)	Inverse variance weighted	4.2263264643541	6	0.646078223097537
ebi-a-GCST90027751	finngen_R12_E4_LACTONAS	Lactose intolerance, other/unspecified || id:finngen_R12_E4_LACTONAS	Gut microbiota abundance (k_Bacteria.p_Proteobacteria)	MR Egger	5.52114920056113	8	0.70069573042279
ebi-a-GCST90027751	finngen_R12_E4_LACTONAS	Lactose intolerance, other/unspecified || id:finngen_R12_E4_LACTONAS	Gut microbiota abundance (k_Bacteria.p_Proteobacteria)	Inverse variance weighted	7.63922652932596	9	0.570871741831492
ebi-a-GCST90027752	finngen_R12_E4_LACTONAS	Lactose intolerance, other/unspecified || id:finngen_R12_E4_LACTONAS	Gut microbiota abundance (k_Bacteria.p_Verrucomicrobia)	MR Egger	7.5725559574096	13	0.870290453634801
ebi-a-GCST90027752	finngen_R12_E4_LACTONAS	Lactose intolerance, other/unspecified || id:finngen_R12_E4_LACTONAS	Gut microbiota abundance (k_Bacteria.p_Verrucomicrobia)	Inverse variance weighted	10.0743301235617	14	0.75672913702857
ebi-a-GCST90027753	finngen_R12_E4_LACTONAS	Lactose intolerance, other/unspecified || id:finngen_R12_E4_LACTONAS	Gut microbiota abundance (k_Bacteria.p_Actinobacteria.c_Actinobacteria.o_Actinomycetales.f_Micrococcaceae.g_Rothia.s_Rothia_mucilaginosa)	MR Egger	5.59369598175662	2	0.0610020388938352
ebi-a-GCST90027753	finngen_R12_E4_LACTONAS	Lactose intolerance, other/unspecified || id:finngen_R12_E4_LACTONAS	Gut microbiota abundance (k_Bacteria.p_Actinobacteria.c_Actinobacteria.o_Actinomycetales.f_Micrococcaceae.g_Rothia.s_Rothia_mucilaginosa)	Inverse variance weighted	5.69327770507759	3	0.127524781511243
ebi-a-GCST90027754	finngen_R12_E4_LACTONAS	Lactose intolerance, other/unspecified || id:finngen_R12_E4_LACTONAS	Gut microbiota abundance (k_Bacteria.p_Actinobacteria.c_Actinobacteria.o_Bifidobacteriales.f_Bifidobacteriaceae.g_Bifidobacterium.s_Bifidobacterium_adolescentis)	MR Egger	7.00431186971414	7	0.428431044964654
ebi-a-GCST90027754	finngen_R12_E4_LACTONAS	Lactose intolerance, other/unspecified || id:finngen_R12_E4_LACTONAS	Gut microbiota abundance (k_Bacteria.p_Actinobacteria.c_Actinobacteria.o_Bifidobacteriales.f_Bifidobacteriaceae.g_Bifidobacterium.s_Bifidobacterium_adolescentis)	Inverse variance weighted	7.3515493590951	8	0.499221051791438
ebi-a-GCST90027755	finngen_R12_E4_LACTONAS	Lactose intolerance, other/unspecified || id:finngen_R12_E4_LACTONAS	Gut microbiota abundance (k_Bacteria.p_Actinobacteria.c_Actinobacteria.o_Bifidobacteriales.f_Bifidobacteriaceae.g_Bifidobacterium.s_Bifidobacterium_bifidum)	MR Egger	11.8967293555891	13	0.536129747252682
ebi-a-GCST90027755	finngen_R12_E4_LACTONAS	Lactose intolerance, other/unspecified || id:finngen_R12_E4_LACTONAS	Gut microbiota abundance (k_Bacteria.p_Actinobacteria.c_Actinobacteria.o_Bifidobacteriales.f_Bifidobacteriaceae.g_Bifidobacterium.s_Bifidobacterium_bifidum)	Inverse variance weighted	12.0136691167386	14	0.605204995603239
ebi-a-GCST90027756	finngen_R12_E4_LACTONAS	Lactose intolerance, other/unspecified || id:finngen_R12_E4_LACTONAS	Gut microbiota abundance (k_Bacteria.p_Actinobacteria.c_Actinobacteria.o_Bifidobacteriales.f_Bifidobacteriaceae.g_Bifidobacterium.s_Bifidobacterium_catenulatum)	MR Egger	4.07740341370672	4	0.39563177842543
ebi-a-GCST90027756	finngen_R12_E4_LACTONAS	Lactose intolerance, other/unspecified || id:finngen_R12_E4_LACTONAS	Gut microbiota abundance (k_Bacteria.p_Actinobacteria.c_Actinobacteria.o_Bifidobacteriales.f_Bifidobacteriaceae.g_Bifidobacterium.s_Bifidobacterium_catenulatum)	Inverse variance weighted	4.11608346547467	5	0.532826833051907
ebi-a-GCST90027757	finngen_R12_E4_LACTONAS	Lactose intolerance, other/unspecified || id:finngen_R12_E4_LACTONAS	Gut microbiota abundance (k_Bacteria.p_Actinobacteria.c_Actinobacteria.o_Bifidobacteriales.f_Bifidobacteriaceae.g_Bifidobacterium.s_Bifidobacterium_longum)	MR Egger	5.98473469288035	8	0.648941916741385
ebi-a-GCST90027757	finngen_R12_E4_LACTONAS	Lactose intolerance, other/unspecified || id:finngen_R12_E4_LACTONAS	Gut microbiota abundance (k_Bacteria.p_Actinobacteria.c_Actinobacteria.o_Bifidobacteriales.f_Bifidobacteriaceae.g_Bifidobacterium.s_Bifidobacterium_longum)	Inverse variance weighted	7.03265110779365	9	0.63371982422456
ebi-a-GCST90027758	finngen_R12_E4_LACTONAS	Lactose intolerance, other/unspecified || id:finngen_R12_E4_LACTONAS	Gut microbiota abundance (k_Bacteria.p_Actinobacteria.c_Actinobacteria.o_Coriobacteriales.f_Coriobacteriaceae.g_Adlercreutzia.s_Adlercreutzia_equolifaciens)	MR Egger	7.82354632709136	5	0.166232204749287
ebi-a-GCST90027758	finngen_R12_E4_LACTONAS	Lactose intolerance, other/unspecified || id:finngen_R12_E4_LACTONAS	Gut microbiota abundance (k_Bacteria.p_Actinobacteria.c_Actinobacteria.o_Coriobacteriales.f_Coriobacteriaceae.g_Adlercreutzia.s_Adlercreutzia_equolifaciens)	Inverse variance weighted	8.8561154093229	6	0.181833208502501
ebi-a-GCST90027759	finngen_R12_E4_LACTONAS	Lactose intolerance, other/unspecified || id:finngen_R12_E4_LACTONAS	Gut microbiota abundance (k_Bacteria.p_Actinobacteria.c_Actinobacteria.o_Coriobacteriales.f_Coriobacteriaceae.g_Collinsella.s_Collinsella_aerofaciens)	MR Egger	13.9554925427343	7	0.0519786477380144
ebi-a-GCST90027759	finngen_R12_E4_LACTONAS	Lactose intolerance, other/unspecified || id:finngen_R12_E4_LACTONAS	Gut microbiota abundance (k_Bacteria.p_Actinobacteria.c_Actinobacteria.o_Coriobacteriales.f_Coriobacteriaceae.g_Collinsella.s_Collinsella_aerofaciens)	Inverse variance weighted	14.8010414534442	8	0.0631315117610046
ebi-a-GCST90027760	finngen_R12_E4_LACTONAS	Lactose intolerance, other/unspecified || id:finngen_R12_E4_LACTONAS	Gut microbiota abundance (k_Bacteria.p_Actinobacteria.c_Actinobacteria.o_Coriobacteriales.f_Coriobacteriaceae.g_Eggerthella.s_Eggerthella_unclassified)	Inverse variance weighted	0.294283178324268	1	0.587488752567265
ebi-a-GCST90027761	finngen_R12_E4_LACTONAS	Lactose intolerance, other/unspecified || id:finngen_R12_E4_LACTONAS	Gut microbiota abundance (k_Bacteria.p_Actinobacteria.c_Actinobacteria.o_Coriobacteriales.f_Coriobacteriaceae.g_Gordonibacter.s_Gordonibacter_pamelaeae)	MR Egger	2.67611920068423	2	0.262354247089268
ebi-a-GCST90027761	finngen_R12_E4_LACTONAS	Lactose intolerance, other/unspecified || id:finngen_R12_E4_LACTONAS	Gut microbiota abundance (k_Bacteria.p_Actinobacteria.c_Actinobacteria.o_Coriobacteriales.f_Coriobacteriaceae.g_Gordonibacter.s_Gordonibacter_pamelaeae)	Inverse variance weighted	2.90730894915747	3	0.406138199439491
ebi-a-GCST90027762	finngen_R12_E4_LACTONAS	Lactose intolerance, other/unspecified || id:finngen_R12_E4_LACTONAS	Gut microbiota abundance (k_Bacteria.p_Bacteroidetes.c_Bacteroidia.o_Bacteroidales.f_Bacteroidales_noname.g_Bacteroidales_noname.s_Bacteroidales_bacterium_ph8)	MR Egger	4.88385672532298	5	0.430218427693937
ebi-a-GCST90027762	finngen_R12_E4_LACTONAS	Lactose intolerance, other/unspecified || id:finngen_R12_E4_LACTONAS	Gut microbiota abundance (k_Bacteria.p_Bacteroidetes.c_Bacteroidia.o_Bacteroidales.f_Bacteroidales_noname.g_Bacteroidales_noname.s_Bacteroidales_bacterium_ph8)	Inverse variance weighted	5.22498238602765	6	0.515298267551295
ebi-a-GCST90027763	finngen_R12_E4_LACTONAS	Lactose intolerance, other/unspecified || id:finngen_R12_E4_LACTONAS	Gut microbiota abundance (k_Bacteria.p_Bacteroidetes.c_Bacteroidia.o_Bacteroidales.f_Porphyromonadaceae.g_Barnesiella.s_Barnesiella_intestinihominis)	MR Egger	15.609577563482	11	0.156255135226123
ebi-a-GCST90027763	finngen_R12_E4_LACTONAS	Lactose intolerance, other/unspecified || id:finngen_R12_E4_LACTONAS	Gut microbiota abundance (k_Bacteria.p_Bacteroidetes.c_Bacteroidia.o_Bacteroidales.f_Porphyromonadaceae.g_Barnesiella.s_Barnesiella_intestinihominis)	Inverse variance weighted	16.8643565461439	12	0.154771401839622
ebi-a-GCST90027764	finngen_R12_E4_LACTONAS	Lactose intolerance, other/unspecified || id:finngen_R12_E4_LACTONAS	Gut microbiota abundance (k_Bacteria.p_Bacteroidetes.c_Bacteroidia.o_Bacteroidales.f_Porphyromonadaceae.g_Coprobacter.s_Coprobacter_fastidiosus)	MR Egger	6.63356571871763	5	0.249349462881123
ebi-a-GCST90027764	finngen_R12_E4_LACTONAS	Lactose intolerance, other/unspecified || id:finngen_R12_E4_LACTONAS	Gut microbiota abundance (k_Bacteria.p_Bacteroidetes.c_Bacteroidia.o_Bacteroidales.f_Porphyromonadaceae.g_Coprobacter.s_Coprobacter_fastidiosus)	Inverse variance weighted	9.84168932172578	6	0.131479094039133
ebi-a-GCST90027765	finngen_R12_E4_LACTONAS	Lactose intolerance, other/unspecified || id:finngen_R12_E4_LACTONAS	Gut microbiota abundance (k_Bacteria.p_Bacteroidetes.c_Bacteroidia.o_Bacteroidales.f_Porphyromonadaceae.g_Odoribacter.s_Odoribacter_splanchnicus)	MR Egger	12.468761898255	11	0.329458079391985
ebi-a-GCST90027765	finngen_R12_E4_LACTONAS	Lactose intolerance, other/unspecified || id:finngen_R12_E4_LACTONAS	Gut microbiota abundance (k_Bacteria.p_Bacteroidetes.c_Bacteroidia.o_Bacteroidales.f_Porphyromonadaceae.g_Odoribacter.s_Odoribacter_splanchnicus)	Inverse variance weighted	12.8677328811805	12	0.37872733628756
ebi-a-GCST90027766	finngen_R12_E4_LACTONAS	Lactose intolerance, other/unspecified || id:finngen_R12_E4_LACTONAS	Gut microbiota abundance (k_Bacteria.p_Bacteroidetes.c_Bacteroidia.o_Bacteroidales.f_Porphyromonadaceae.g_Parabacteroides.s_Parabacteroides_distasonis)	MR Egger	5.08592136262459	7	0.649478534978645
ebi-a-GCST90027766	finngen_R12_E4_LACTONAS	Lactose intolerance, other/unspecified || id:finngen_R12_E4_LACTONAS	Gut microbiota abundance (k_Bacteria.p_Bacteroidetes.c_Bacteroidia.o_Bacteroidales.f_Porphyromonadaceae.g_Parabacteroides.s_Parabacteroides_distasonis)	Inverse variance weighted	5.74344256690083	8	0.675944856784655
ebi-a-GCST90027767	finngen_R12_E4_LACTONAS	Lactose intolerance, other/unspecified || id:finngen_R12_E4_LACTONAS	Gut microbiota abundance (k_Bacteria.p_Bacteroidetes.c_Bacteroidia.o_Bacteroidales.f_Porphyromonadaceae.g_Parabacteroides.s_Parabacteroides_goldsteinii)	MR Egger	1.17037626922377	5	0.947687592785008
ebi-a-GCST90027767	finngen_R12_E4_LACTONAS	Lactose intolerance, other/unspecified || id:finngen_R12_E4_LACTONAS	Gut microbiota abundance (k_Bacteria.p_Bacteroidetes.c_Bacteroidia.o_Bacteroidales.f_Porphyromonadaceae.g_Parabacteroides.s_Parabacteroides_goldsteinii)	Inverse variance weighted	3.15675024821347	6	0.788931533127356
ebi-a-GCST90027768	finngen_R12_E4_LACTONAS	Lactose intolerance, other/unspecified || id:finngen_R12_E4_LACTONAS	Gut microbiota abundance (k_Bacteria.p_Bacteroidetes.c_Bacteroidia.o_Bacteroidales.f_Porphyromonadaceae.g_Parabacteroides.s_Parabacteroides_johnsonii)	MR Egger	8.56930573489744	6	0.199287770720541
ebi-a-GCST90027768	finngen_R12_E4_LACTONAS	Lactose intolerance, other/unspecified || id:finngen_R12_E4_LACTONAS	Gut microbiota abundance (k_Bacteria.p_Bacteroidetes.c_Bacteroidia.o_Bacteroidales.f_Porphyromonadaceae.g_Parabacteroides.s_Parabacteroides_johnsonii)	Inverse variance weighted	10.3044362915604	7	0.171967709477896
ebi-a-GCST90027769	finngen_R12_E4_LACTONAS	Lactose intolerance, other/unspecified || id:finngen_R12_E4_LACTONAS	Gut microbiota abundance (k_Bacteria.p_Bacteroidetes.c_Bacteroidia.o_Bacteroidales.f_Porphyromonadaceae.g_Parabacteroides.s_Parabacteroides_merdae)	MR Egger	1.24319490236145	5	0.940666891672123
ebi-a-GCST90027769	finngen_R12_E4_LACTONAS	Lactose intolerance, other/unspecified || id:finngen_R12_E4_LACTONAS	Gut microbiota abundance (k_Bacteria.p_Bacteroidetes.c_Bacteroidia.o_Bacteroidales.f_Porphyromonadaceae.g_Parabacteroides.s_Parabacteroides_merdae)	Inverse variance weighted	1.39782951190787	6	0.965990317283122
ebi-a-GCST90027770	finngen_R12_E4_LACTONAS	Lactose intolerance, other/unspecified || id:finngen_R12_E4_LACTONAS	Gut microbiota abundance (k_Bacteria.p_Bacteroidetes.c_Bacteroidia.o_Bacteroidales.f_Porphyromonadaceae.g_Parabacteroides.s_Parabacteroides_unclassified)	MR Egger	4.85349400398001	6	0.5627364583965
ebi-a-GCST90027770	finngen_R12_E4_LACTONAS	Lactose intolerance, other/unspecified || id:finngen_R12_E4_LACTONAS	Gut microbiota abundance (k_Bacteria.p_Bacteroidetes.c_Bacteroidia.o_Bacteroidales.f_Porphyromonadaceae.g_Parabacteroides.s_Parabacteroides_unclassified)	Inverse variance weighted	5.86917478851556	7	0.555105673194297
ebi-a-GCST90027771	finngen_R12_E4_LACTONAS	Lactose intolerance, other/unspecified || id:finngen_R12_E4_LACTONAS	Gut microbiota abundance (k_Bacteria.p_Bacteroidetes.c_Bacteroidia.o_Bacteroidales.f_Prevotellaceae.g_Paraprevotella.s_Paraprevotella_clara)	MR Egger	6.39826235578371	11	0.845514427595951
ebi-a-GCST90027771	finngen_R12_E4_LACTONAS	Lactose intolerance, other/unspecified || id:finngen_R12_E4_LACTONAS	Gut microbiota abundance (k_Bacteria.p_Bacteroidetes.c_Bacteroidia.o_Bacteroidales.f_Prevotellaceae.g_Paraprevotella.s_Paraprevotella_clara)	Inverse variance weighted	6.50950152788415	12	0.888255891841565
ebi-a-GCST90027772	finngen_R12_E4_LACTONAS	Lactose intolerance, other/unspecified || id:finngen_R12_E4_LACTONAS	Gut microbiota abundance (k_Bacteria.p_Bacteroidetes.c_Bacteroidia.o_Bacteroidales.f_Prevotellaceae.g_Paraprevotella.s_Paraprevotella_unclassified)	MR Egger	2.59821107916167	7	0.919521922885946
ebi-a-GCST90027772	finngen_R12_E4_LACTONAS	Lactose intolerance, other/unspecified || id:finngen_R12_E4_LACTONAS	Gut microbiota abundance (k_Bacteria.p_Bacteroidetes.c_Bacteroidia.o_Bacteroidales.f_Prevotellaceae.g_Paraprevotella.s_Paraprevotella_unclassified)	Inverse variance weighted	2.67951945597832	8	0.952833783412326
ebi-a-GCST90027773	finngen_R12_E4_LACTONAS	Lactose intolerance, other/unspecified || id:finngen_R12_E4_LACTONAS	Gut microbiota abundance (k_Bacteria.p_Bacteroidetes.c_Bacteroidia.o_Bacteroidales.f_Prevotellaceae.g_Paraprevotella.s_Paraprevotella_xylaniphila)	MR Egger	8.93857071799375	9	0.442963909428406
ebi-a-GCST90027773	finngen_R12_E4_LACTONAS	Lactose intolerance, other/unspecified || id:finngen_R12_E4_LACTONAS	Gut microbiota abundance (k_Bacteria.p_Bacteroidetes.c_Bacteroidia.o_Bacteroidales.f_Prevotellaceae.g_Paraprevotella.s_Paraprevotella_xylaniphila)	Inverse variance weighted	10.0411695586471	10	0.436888793524869
ebi-a-GCST90027774	finngen_R12_E4_LACTONAS	Lactose intolerance, other/unspecified || id:finngen_R12_E4_LACTONAS	Gut microbiota abundance (k_Bacteria.p_Bacteroidetes.c_Bacteroidia.o_Bacteroidales.f_Prevotellaceae.g_Prevotella.s_Prevotella_copri)	MR Egger	10.0644847359547	11	0.524596207366305
ebi-a-GCST90027774	finngen_R12_E4_LACTONAS	Lactose intolerance, other/unspecified || id:finngen_R12_E4_LACTONAS	Gut microbiota abundance (k_Bacteria.p_Bacteroidetes.c_Bacteroidia.o_Bacteroidales.f_Prevotellaceae.g_Prevotella.s_Prevotella_copri)	Inverse variance weighted	10.0788125433	12	0.609046496481794
ebi-a-GCST90027775	finngen_R12_E4_LACTONAS	Lactose intolerance, other/unspecified || id:finngen_R12_E4_LACTONAS	Gut microbiota abundance (k_Bacteria.p_Bacteroidetes.c_Bacteroidia.o_Bacteroidales.f_Rikenellaceae.g_Alistipes.s_Alistipes_finegoldii)	MR Egger	6.43691278935874	7	0.489756360494832
ebi-a-GCST90027775	finngen_R12_E4_LACTONAS	Lactose intolerance, other/unspecified || id:finngen_R12_E4_LACTONAS	Gut microbiota abundance (k_Bacteria.p_Bacteroidetes.c_Bacteroidia.o_Bacteroidales.f_Rikenellaceae.g_Alistipes.s_Alistipes_finegoldii)	Inverse variance weighted	6.590660757229	8	0.581369989573351
ebi-a-GCST90027776	finngen_R12_E4_LACTONAS	Lactose intolerance, other/unspecified || id:finngen_R12_E4_LACTONAS	Gut microbiota abundance (k_Bacteria.p_Bacteroidetes.c_Bacteroidia.o_Bacteroidales.f_Rikenellaceae.g_Alistipes.s_Alistipes_indistinctus)	MR Egger	12.4384541314586	10	0.256783175015054
ebi-a-GCST90027776	finngen_R12_E4_LACTONAS	Lactose intolerance, other/unspecified || id:finngen_R12_E4_LACTONAS	Gut microbiota abundance (k_Bacteria.p_Bacteroidetes.c_Bacteroidia.o_Bacteroidales.f_Rikenellaceae.g_Alistipes.s_Alistipes_indistinctus)	Inverse variance weighted	13.361670701484	11	0.270345359250725
ebi-a-GCST90027777	finngen_R12_E4_LACTONAS	Lactose intolerance, other/unspecified || id:finngen_R12_E4_LACTONAS	Gut microbiota abundance (k_Bacteria.p_Bacteroidetes.c_Bacteroidia.o_Bacteroidales.f_Rikenellaceae.g_Alistipes.s_Alistipes_onderdonkii)	MR Egger	8.79507765743511	6	0.185434979168268
ebi-a-GCST90027777	finngen_R12_E4_LACTONAS	Lactose intolerance, other/unspecified || id:finngen_R12_E4_LACTONAS	Gut microbiota abundance (k_Bacteria.p_Bacteroidetes.c_Bacteroidia.o_Bacteroidales.f_Rikenellaceae.g_Alistipes.s_Alistipes_onderdonkii)	Inverse variance weighted	10.4502991057726	7	0.164458719068706
ebi-a-GCST90027778	finngen_R12_E4_LACTONAS	Lactose intolerance, other/unspecified || id:finngen_R12_E4_LACTONAS	Gut microbiota abundance (k_Bacteria.p_Bacteroidetes.c_Bacteroidia.o_Bacteroidales.f_Rikenellaceae.g_Alistipes.s_Alistipes_putredinis)	MR Egger	4.64589327986505	5	0.460603780613138
ebi-a-GCST90027778	finngen_R12_E4_LACTONAS	Lactose intolerance, other/unspecified || id:finngen_R12_E4_LACTONAS	Gut microbiota abundance (k_Bacteria.p_Bacteroidetes.c_Bacteroidia.o_Bacteroidales.f_Rikenellaceae.g_Alistipes.s_Alistipes_putredinis)	Inverse variance weighted	4.75110202617552	6	0.576109286755434
ebi-a-GCST90027779	finngen_R12_E4_LACTONAS	Lactose intolerance, other/unspecified || id:finngen_R12_E4_LACTONAS	Gut microbiota abundance (k_Bacteria.p_Bacteroidetes.c_Bacteroidia.o_Bacteroidales.f_Rikenellaceae.g_Alistipes.s_Alistipes_senegalensis)	MR Egger	9.50161189773156	10	0.485249665924025
ebi-a-GCST90027779	finngen_R12_E4_LACTONAS	Lactose intolerance, other/unspecified || id:finngen_R12_E4_LACTONAS	Gut microbiota abundance (k_Bacteria.p_Bacteroidetes.c_Bacteroidia.o_Bacteroidales.f_Rikenellaceae.g_Alistipes.s_Alistipes_senegalensis)	Inverse variance weighted	9.55327439561845	11	0.570960207116085
ebi-a-GCST90027780	finngen_R12_E4_LACTONAS	Lactose intolerance, other/unspecified || id:finngen_R12_E4_LACTONAS	Gut microbiota abundance (k_Bacteria.p_Bacteroidetes.c_Bacteroidia.o_Bacteroidales.f_Rikenellaceae.g_Alistipes.s_Alistipes_shahii)	MR Egger	10.4721402356514	9	0.313630778639316
ebi-a-GCST90027780	finngen_R12_E4_LACTONAS	Lactose intolerance, other/unspecified || id:finngen_R12_E4_LACTONAS	Gut microbiota abundance (k_Bacteria.p_Bacteroidetes.c_Bacteroidia.o_Bacteroidales.f_Rikenellaceae.g_Alistipes.s_Alistipes_shahii)	Inverse variance weighted	11.0685148710087	10	0.352205045076472
ebi-a-GCST90027781	finngen_R12_E4_LACTONAS	Lactose intolerance, other/unspecified || id:finngen_R12_E4_LACTONAS	Gut microbiota abundance (k_Bacteria.p_Bacteroidetes.c_Bacteroidia.o_Bacteroidales.f_Rikenellaceae.g_Alistipes.s_Alistipes_sp_AP11)	MR Egger	4.60174534445426	9	0.867552843884969
ebi-a-GCST90027781	finngen_R12_E4_LACTONAS	Lactose intolerance, other/unspecified || id:finngen_R12_E4_LACTONAS	Gut microbiota abundance (k_Bacteria.p_Bacteroidetes.c_Bacteroidia.o_Bacteroidales.f_Rikenellaceae.g_Alistipes.s_Alistipes_sp_AP11)	Inverse variance weighted	6.26028219630593	10	0.792941921266798
ebi-a-GCST90027782	finngen_R12_E4_LACTONAS	Lactose intolerance, other/unspecified || id:finngen_R12_E4_LACTONAS	Gut microbiota abundance (k_Bacteria.p_Firmicutes.c_Bacilli.o_Lactobacillales.f_Lactobacillaceae.g_Lactobacillus.s_Lactobacillus_delbrueckii)	MR Egger	16.6276052037031	11	0.119383677224044
ebi-a-GCST90027782	finngen_R12_E4_LACTONAS	Lactose intolerance, other/unspecified || id:finngen_R12_E4_LACTONAS	Gut microbiota abundance (k_Bacteria.p_Firmicutes.c_Bacilli.o_Lactobacillales.f_Lactobacillaceae.g_Lactobacillus.s_Lactobacillus_delbrueckii)	Inverse variance weighted	17.0253945233734	12	0.148644547346445
ebi-a-GCST90027783	finngen_R12_E4_LACTONAS	Lactose intolerance, other/unspecified || id:finngen_R12_E4_LACTONAS	Gut microbiota abundance (k_Bacteria.p_Firmicutes.c_Bacilli.o_Lactobacillales.f_Streptococcaceae.g_Streptococcus.s_Streptococcus_parasanguinis)	MR Egger	0.125369591086707	1	0.723282163382137
ebi-a-GCST90027783	finngen_R12_E4_LACTONAS	Lactose intolerance, other/unspecified || id:finngen_R12_E4_LACTONAS	Gut microbiota abundance (k_Bacteria.p_Firmicutes.c_Bacilli.o_Lactobacillales.f_Streptococcaceae.g_Streptococcus.s_Streptococcus_parasanguinis)	Inverse variance weighted	2.63080607468772	2	0.268366139863538
ebi-a-GCST90027785	finngen_R12_E4_LACTONAS	Lactose intolerance, other/unspecified || id:finngen_R12_E4_LACTONAS	Gut microbiota abundance (k_Bacteria.p_Firmicutes.c_Bacilli.o_Lactobacillales.f_Streptococcaceae.g_Streptococcus.s_Streptococcus_thermophilus)	MR Egger	0.670988364925815	1	0.412707230168188
ebi-a-GCST90027785	finngen_R12_E4_LACTONAS	Lactose intolerance, other/unspecified || id:finngen_R12_E4_LACTONAS	Gut microbiota abundance (k_Bacteria.p_Firmicutes.c_Bacilli.o_Lactobacillales.f_Streptococcaceae.g_Streptococcus.s_Streptococcus_thermophilus)	Inverse variance weighted	4.84041084665412	2	0.0889033527609419
ebi-a-GCST90027786	finngen_R12_E4_LACTONAS	Lactose intolerance, other/unspecified || id:finngen_R12_E4_LACTONAS	Gut microbiota abundance (k_Bacteria.p_Firmicutes.c_Clostridia.o_Clostridiales.f_Clostridiaceae.g_Clostridium.s_Clostridium_asparagiforme)	MR Egger	12.1727093095865	11	0.350802286573577
ebi-a-GCST90027786	finngen_R12_E4_LACTONAS	Lactose intolerance, other/unspecified || id:finngen_R12_E4_LACTONAS	Gut microbiota abundance (k_Bacteria.p_Firmicutes.c_Clostridia.o_Clostridiales.f_Clostridiaceae.g_Clostridium.s_Clostridium_asparagiforme)	Inverse variance weighted	14.6328064067833	12	0.262133842137907
ebi-a-GCST90027787	finngen_R12_E4_LACTONAS	Lactose intolerance, other/unspecified || id:finngen_R12_E4_LACTONAS	Gut microbiota abundance (k_Bacteria.p_Firmicutes.c_Clostridia.o_Clostridiales.f_Clostridiaceae.g_Clostridium.s_Clostridium_leptum)	MR Egger	6.31998202840041	4	0.176492287582948
ebi-a-GCST90027787	finngen_R12_E4_LACTONAS	Lactose intolerance, other/unspecified || id:finngen_R12_E4_LACTONAS	Gut microbiota abundance (k_Bacteria.p_Firmicutes.c_Clostridia.o_Clostridiales.f_Clostridiaceae.g_Clostridium.s_Clostridium_leptum)	Inverse variance weighted	6.33365286998458	5	0.275093141911999
ebi-a-GCST90027788	finngen_R12_E4_LACTONAS	Lactose intolerance, other/unspecified || id:finngen_R12_E4_LACTONAS	Gut microbiota abundance (k_Bacteria.p_Firmicutes.c_Clostridia.o_Clostridiales.f_Clostridiales_noname.g_Flavonifractor.s_Flavonifractor_plautii)	MR Egger	4.84273618762435	4	0.303817649325127
ebi-a-GCST90027788	finngen_R12_E4_LACTONAS	Lactose intolerance, other/unspecified || id:finngen_R12_E4_LACTONAS	Gut microbiota abundance (k_Bacteria.p_Firmicutes.c_Clostridia.o_Clostridiales.f_Clostridiales_noname.g_Flavonifractor.s_Flavonifractor_plautii)	Inverse variance weighted	5.39174568189058	5	0.369962408497906
ebi-a-GCST90027789	finngen_R12_E4_LACTONAS	Lactose intolerance, other/unspecified || id:finngen_R12_E4_LACTONAS	Gut microbiota abundance (k_Bacteria.p_Firmicutes.c_Clostridia.o_Clostridiales.f_Clostridiales_noname.g_Pseudoflavonifractor.s_Pseudoflavonifractor_capillosus)	MR Egger	7.91628795544848	8	0.441689877709893
ebi-a-GCST90027789	finngen_R12_E4_LACTONAS	Lactose intolerance, other/unspecified || id:finngen_R12_E4_LACTONAS	Gut microbiota abundance (k_Bacteria.p_Firmicutes.c_Clostridia.o_Clostridiales.f_Clostridiales_noname.g_Pseudoflavonifractor.s_Pseudoflavonifractor_capillosus)	Inverse variance weighted	7.96867019461837	9	0.537306579147843
ebi-a-GCST90027790	finngen_R12_E4_LACTONAS	Lactose intolerance, other/unspecified || id:finngen_R12_E4_LACTONAS	Gut microbiota abundance (k_Bacteria.p_Firmicutes.c_Clostridia.o_Clostridiales.f_Eubacteriaceae.g_Eubacterium.s_Eubacterium_eligens)	MR Egger	7.93468836098448	12	0.790213217507424
ebi-a-GCST90027790	finngen_R12_E4_LACTONAS	Lactose intolerance, other/unspecified || id:finngen_R12_E4_LACTONAS	Gut microbiota abundance (k_Bacteria.p_Firmicutes.c_Clostridia.o_Clostridiales.f_Eubacteriaceae.g_Eubacterium.s_Eubacterium_eligens)	Inverse variance weighted	8.1805829890529	13	0.831639746912911
ebi-a-GCST90027791	finngen_R12_E4_LACTONAS	Lactose intolerance, other/unspecified || id:finngen_R12_E4_LACTONAS	Gut microbiota abundance (k_Bacteria.p_Firmicutes.c_Clostridia.o_Clostridiales.f_Eubacteriaceae.g_Eubacterium.s_Eubacterium_hallii)	MR Egger	4.55190575656005	9	0.871492162114317
ebi-a-GCST90027791	finngen_R12_E4_LACTONAS	Lactose intolerance, other/unspecified || id:finngen_R12_E4_LACTONAS	Gut microbiota abundance (k_Bacteria.p_Firmicutes.c_Clostridia.o_Clostridiales.f_Eubacteriaceae.g_Eubacterium.s_Eubacterium_hallii)	Inverse variance weighted	11.2762763345675	10	0.336402580394581
ebi-a-GCST90027792	finngen_R12_E4_LACTONAS	Lactose intolerance, other/unspecified || id:finngen_R12_E4_LACTONAS	Gut microbiota abundance (k_Bacteria.p_Firmicutes.c_Clostridia.o_Clostridiales.f_Eubacteriaceae.g_Eubacterium.s_Eubacterium_ramulus)	MR Egger	10.9629774510452	8	0.20380578581887
ebi-a-GCST90027792	finngen_R12_E4_LACTONAS	Lactose intolerance, other/unspecified || id:finngen_R12_E4_LACTONAS	Gut microbiota abundance (k_Bacteria.p_Firmicutes.c_Clostridia.o_Clostridiales.f_Eubacteriaceae.g_Eubacterium.s_Eubacterium_ramulus)	Inverse variance weighted	12.1012860173273	9	0.207659339117844
ebi-a-GCST90027793	finngen_R12_E4_LACTONAS	Lactose intolerance, other/unspecified || id:finngen_R12_E4_LACTONAS	Gut microbiota abundance (k_Bacteria.p_Firmicutes.c_Clostridia.o_Clostridiales.f_Eubacteriaceae.g_Eubacterium.s_Eubacterium_rectale)	MR Egger	6.16402513931225	6	0.405069140097154
ebi-a-GCST90027793	finngen_R12_E4_LACTONAS	Lactose intolerance, other/unspecified || id:finngen_R12_E4_LACTONAS	Gut microbiota abundance (k_Bacteria.p_Firmicutes.c_Clostridia.o_Clostridiales.f_Eubacteriaceae.g_Eubacterium.s_Eubacterium_rectale)	Inverse variance weighted	8.1802018744911	7	0.316972542352191
ebi-a-GCST90027794	finngen_R12_E4_LACTONAS	Lactose intolerance, other/unspecified || id:finngen_R12_E4_LACTONAS	Gut microbiota abundance (k_Bacteria.p_Firmicutes.c_Clostridia.o_Clostridiales.f_Eubacteriaceae.g_Eubacterium.s_Eubacterium_siraeum)	MR Egger	13.0991765022565	12	0.361873529635394
ebi-a-GCST90027794	finngen_R12_E4_LACTONAS	Lactose intolerance, other/unspecified || id:finngen_R12_E4_LACTONAS	Gut microbiota abundance (k_Bacteria.p_Firmicutes.c_Clostridia.o_Clostridiales.f_Eubacteriaceae.g_Eubacterium.s_Eubacterium_siraeum)	Inverse variance weighted	18.9658781158843	13	0.124165418692752
ebi-a-GCST90027795	finngen_R12_E4_LACTONAS	Lactose intolerance, other/unspecified || id:finngen_R12_E4_LACTONAS	Gut microbiota abundance (k_Bacteria.p_Firmicutes.c_Clostridia.o_Clostridiales.f_Eubacteriaceae.g_Eubacterium.s_Eubacterium_ventriosum)	MR Egger	1.72062526254866	4	0.786967697635431
ebi-a-GCST90027795	finngen_R12_E4_LACTONAS	Lactose intolerance, other/unspecified || id:finngen_R12_E4_LACTONAS	Gut microbiota abundance (k_Bacteria.p_Firmicutes.c_Clostridia.o_Clostridiales.f_Eubacteriaceae.g_Eubacterium.s_Eubacterium_ventriosum)	Inverse variance weighted	3.33620825631019	5	0.648302940800294
ebi-a-GCST90027796	finngen_R12_E4_LACTONAS	Lactose intolerance, other/unspecified || id:finngen_R12_E4_LACTONAS	Gut microbiota abundance (k_Bacteria.p_Firmicutes.c_Clostridia.o_Clostridiales.f_Oscillospiraceae.g_Oscillibacter.s_Oscillibacter_unclassified)	MR Egger	2.90200622191567	6	0.821041815010291
ebi-a-GCST90027796	finngen_R12_E4_LACTONAS	Lactose intolerance, other/unspecified || id:finngen_R12_E4_LACTONAS	Gut microbiota abundance (k_Bacteria.p_Firmicutes.c_Clostridia.o_Clostridiales.f_Oscillospiraceae.g_Oscillibacter.s_Oscillibacter_unclassified)	Inverse variance weighted	2.90808639762818	7	0.893372760673824
ebi-a-GCST90027797	finngen_R12_E4_LACTONAS	Lactose intolerance, other/unspecified || id:finngen_R12_E4_LACTONAS	Gut microbiota abundance (k_Bacteria.p_Firmicutes.c_Clostridia.o_Clostridiales.f_Ruminococcaceae.g_Faecalibacterium.s_Faecalibacterium_prausnitzii)	MR Egger	5.63300930556269	7	0.583192667335222
ebi-a-GCST90027797	finngen_R12_E4_LACTONAS	Lactose intolerance, other/unspecified || id:finngen_R12_E4_LACTONAS	Gut microbiota abundance (k_Bacteria.p_Firmicutes.c_Clostridia.o_Clostridiales.f_Ruminococcaceae.g_Faecalibacterium.s_Faecalibacterium_prausnitzii)	Inverse variance weighted	5.74817634101846	8	0.675416042412656
ebi-a-GCST90027798	finngen_R12_E4_LACTONAS	Lactose intolerance, other/unspecified || id:finngen_R12_E4_LACTONAS	Gut microbiota abundance (k_Bacteria.p_Firmicutes.c_Clostridia.o_Clostridiales.f_Ruminococcaceae.g_Ruminococcaceae_noname.s_Ruminococcaceae_bacterium_D16)	MR Egger	15.9377824798423	8	0.0432793425976244
ebi-a-GCST90027798	finngen_R12_E4_LACTONAS	Lactose intolerance, other/unspecified || id:finngen_R12_E4_LACTONAS	Gut microbiota abundance (k_Bacteria.p_Firmicutes.c_Clostridia.o_Clostridiales.f_Ruminococcaceae.g_Ruminococcaceae_noname.s_Ruminococcaceae_bacterium_D16)	Inverse variance weighted	17.0885224555421	9	0.0473476357202671
ebi-a-GCST90027799	finngen_R12_E4_LACTONAS	Lactose intolerance, other/unspecified || id:finngen_R12_E4_LACTONAS	Gut microbiota abundance (k_Bacteria.p_Firmicutes.c_Clostridia.o_Clostridiales.f_Ruminococcaceae.g_Ruminococcus.s_Ruminococcus_bromii)	MR Egger	7.12189164041964	5	0.211731772933498
ebi-a-GCST90027799	finngen_R12_E4_LACTONAS	Lactose intolerance, other/unspecified || id:finngen_R12_E4_LACTONAS	Gut microbiota abundance (k_Bacteria.p_Firmicutes.c_Clostridia.o_Clostridiales.f_Ruminococcaceae.g_Ruminococcus.s_Ruminococcus_bromii)	Inverse variance weighted	14.5918216818697	6	0.0236804156204066
ebi-a-GCST90027800	finngen_R12_E4_LACTONAS	Lactose intolerance, other/unspecified || id:finngen_R12_E4_LACTONAS	Gut microbiota abundance (k_Bacteria.p_Firmicutes.c_Clostridia.o_Clostridiales.f_Ruminococcaceae.g_Ruminococcus.s_Ruminococcus_callidus)	MR Egger	1.85111461584429	3	0.603875486708503
ebi-a-GCST90027800	finngen_R12_E4_LACTONAS	Lactose intolerance, other/unspecified || id:finngen_R12_E4_LACTONAS	Gut microbiota abundance (k_Bacteria.p_Firmicutes.c_Clostridia.o_Clostridiales.f_Ruminococcaceae.g_Ruminococcus.s_Ruminococcus_callidus)	Inverse variance weighted	2.47194398491877	4	0.649666605054868
ebi-a-GCST90027801	finngen_R12_E4_LACTONAS	Lactose intolerance, other/unspecified || id:finngen_R12_E4_LACTONAS	Gut microbiota abundance (k_Bacteria.p_Firmicutes.c_Clostridia.o_Clostridiales.f_Ruminococcaceae.g_Ruminococcus.s_Ruminococcus_lactaris)	MR Egger	1.55431994076318	4	0.816977762858265
ebi-a-GCST90027801	finngen_R12_E4_LACTONAS	Lactose intolerance, other/unspecified || id:finngen_R12_E4_LACTONAS	Gut microbiota abundance (k_Bacteria.p_Firmicutes.c_Clostridia.o_Clostridiales.f_Ruminococcaceae.g_Ruminococcus.s_Ruminococcus_lactaris)	Inverse variance weighted	6.90145969293733	5	0.228072642706239
ebi-a-GCST90027802	finngen_R12_E4_LACTONAS	Lactose intolerance, other/unspecified || id:finngen_R12_E4_LACTONAS	Gut microbiota abundance (k_Bacteria.p_Firmicutes.c_Clostridia.o_Clostridiales.f_Ruminococcaceae.g_Subdoligranulum.s_Subdoligranulum_unclassified)	MR Egger	14.4734781832001	11	0.207891722957459
ebi-a-GCST90027802	finngen_R12_E4_LACTONAS	Lactose intolerance, other/unspecified || id:finngen_R12_E4_LACTONAS	Gut microbiota abundance (k_Bacteria.p_Firmicutes.c_Clostridia.o_Clostridiales.f_Ruminococcaceae.g_Subdoligranulum.s_Subdoligranulum_unclassified)	Inverse variance weighted	15.6960551570169	12	0.205557209213271
ebi-a-GCST90027803	finngen_R12_E4_LACTONAS	Lactose intolerance, other/unspecified || id:finngen_R12_E4_LACTONAS	Gut microbiota abundance (k_Bacteria.p_Firmicutes.c_Erysipelotrichia.o_Erysipelotrichales.f_Erysipelotrichaceae.g_Erysipelotrichaceae_noname.s_Eubacterium_biforme)	MR Egger	16.443231593858	6	0.0115626914534277
ebi-a-GCST90027803	finngen_R12_E4_LACTONAS	Lactose intolerance, other/unspecified || id:finngen_R12_E4_LACTONAS	Gut microbiota abundance (k_Bacteria.p_Firmicutes.c_Erysipelotrichia.o_Erysipelotrichales.f_Erysipelotrichaceae.g_Erysipelotrichaceae_noname.s_Eubacterium_biforme)	Inverse variance weighted	16.4684612282953	7	0.0211645971957526
ebi-a-GCST90027804	finngen_R12_E4_LACTONAS	Lactose intolerance, other/unspecified || id:finngen_R12_E4_LACTONAS	Gut microbiota abundance (k_Bacteria.p_Firmicutes.c_Erysipelotrichia.o_Erysipelotrichales.f_Erysipelotrichaceae.g_Holdemania.s_Holdemania_filiformis)	Inverse variance weighted	0.7473966136364	1	0.387301732089381
ebi-a-GCST90027805	finngen_R12_E4_LACTONAS	Lactose intolerance, other/unspecified || id:finngen_R12_E4_LACTONAS	Gut microbiota abundance (k_Bacteria.p_Firmicutes.c_Erysipelotrichia.o_Erysipelotrichales.f_Erysipelotrichaceae.g_Holdemania.s_Holdemania_unclassified)	MR Egger	8.95652972798769	8	0.345976335212849
ebi-a-GCST90027805	finngen_R12_E4_LACTONAS	Lactose intolerance, other/unspecified || id:finngen_R12_E4_LACTONAS	Gut microbiota abundance (k_Bacteria.p_Firmicutes.c_Erysipelotrichia.o_Erysipelotrichales.f_Erysipelotrichaceae.g_Holdemania.s_Holdemania_unclassified)	Inverse variance weighted	9.26924624674038	9	0.412800901451393
ebi-a-GCST90027806	finngen_R12_E4_LACTONAS	Lactose intolerance, other/unspecified || id:finngen_R12_E4_LACTONAS	Gut microbiota abundance (k_Bacteria.p_Firmicutes.c_Negativicutes.o_Selenomonadales.f_Acidaminococcaceae.g_Phascolarctobacterium.s_Phascolarctobacterium_succinatutens)	MR Egger	2.38587493700914	7	0.935442892708353
ebi-a-GCST90027806	finngen_R12_E4_LACTONAS	Lactose intolerance, other/unspecified || id:finngen_R12_E4_LACTONAS	Gut microbiota abundance (k_Bacteria.p_Firmicutes.c_Negativicutes.o_Selenomonadales.f_Acidaminococcaceae.g_Phascolarctobacterium.s_Phascolarctobacterium_succinatutens)	Inverse variance weighted	4.95593175345853	8	0.762275667646195
ebi-a-GCST90027807	finngen_R12_E4_LACTONAS	Lactose intolerance, other/unspecified || id:finngen_R12_E4_LACTONAS	Gut microbiota abundance (k_Bacteria.p_Firmicutes.c_Negativicutes.o_Selenomonadales.f_Veillonellaceae.g_Dialister.s_Dialister_invisus)	MR Egger	2.50671432338918	4	0.643433894258949
ebi-a-GCST90027807	finngen_R12_E4_LACTONAS	Lactose intolerance, other/unspecified || id:finngen_R12_E4_LACTONAS	Gut microbiota abundance (k_Bacteria.p_Firmicutes.c_Negativicutes.o_Selenomonadales.f_Veillonellaceae.g_Dialister.s_Dialister_invisus)	Inverse variance weighted	4.97049518034013	5	0.419491613558017
ebi-a-GCST90027808	finngen_R12_E4_LACTONAS	Lactose intolerance, other/unspecified || id:finngen_R12_E4_LACTONAS	Gut microbiota abundance (k_Bacteria.p_Firmicutes.c_Negativicutes.o_Selenomonadales.f_Veillonellaceae.g_Veillonella.s_Veillonella_unclassified)	MR Egger	10.1362728209712	8	0.255591369145663
ebi-a-GCST90027808	finngen_R12_E4_LACTONAS	Lactose intolerance, other/unspecified || id:finngen_R12_E4_LACTONAS	Gut microbiota abundance (k_Bacteria.p_Firmicutes.c_Negativicutes.o_Selenomonadales.f_Veillonellaceae.g_Veillonella.s_Veillonella_unclassified)	Inverse variance weighted	10.1894308814365	9	0.335368610385498
ebi-a-GCST90027809	finngen_R12_E4_LACTONAS	Lactose intolerance, other/unspecified || id:finngen_R12_E4_LACTONAS	Gut microbiota abundance (k_Bacteria.p_Proteobacteria.c_Betaproteobacteria.o_Burkholderiales.f_Burkholderiales_noname.g_Burkholderiales_noname.s_Burkholderiales_bacterium_1_1_47)	MR Egger	10.1625418049062	11	0.515828465540525
ebi-a-GCST90027809	finngen_R12_E4_LACTONAS	Lactose intolerance, other/unspecified || id:finngen_R12_E4_LACTONAS	Gut microbiota abundance (k_Bacteria.p_Proteobacteria.c_Betaproteobacteria.o_Burkholderiales.f_Burkholderiales_noname.g_Burkholderiales_noname.s_Burkholderiales_bacterium_1_1_47)	Inverse variance weighted	12.4193562950998	12	0.412614954889113
ebi-a-GCST90027810	finngen_R12_E4_LACTONAS	Lactose intolerance, other/unspecified || id:finngen_R12_E4_LACTONAS	Gut microbiota abundance (k_Bacteria.p_Proteobacteria.c_Betaproteobacteria.o_Burkholderiales.f_Oxalobacteraceae.g_Oxalobacter.s_Oxalobacter_formigenes)	MR Egger	10.9570921982064	8	0.204142288391033
ebi-a-GCST90027810	finngen_R12_E4_LACTONAS	Lactose intolerance, other/unspecified || id:finngen_R12_E4_LACTONAS	Gut microbiota abundance (k_Bacteria.p_Proteobacteria.c_Betaproteobacteria.o_Burkholderiales.f_Oxalobacteraceae.g_Oxalobacter.s_Oxalobacter_formigenes)	Inverse variance weighted	10.9676071667434	9	0.277935842261543
ebi-a-GCST90027811	finngen_R12_E4_LACTONAS	Lactose intolerance, other/unspecified || id:finngen_R12_E4_LACTONAS	Gut microbiota abundance (k_Bacteria.p_Proteobacteria.c_Betaproteobacteria.o_Burkholderiales.f_Sutterellaceae.g_Parasutterella.s_Parasutterella_excrementihominis)	MR Egger	13.6865571925764	11	0.250825260665399
ebi-a-GCST90027811	finngen_R12_E4_LACTONAS	Lactose intolerance, other/unspecified || id:finngen_R12_E4_LACTONAS	Gut microbiota abundance (k_Bacteria.p_Proteobacteria.c_Betaproteobacteria.o_Burkholderiales.f_Sutterellaceae.g_Parasutterella.s_Parasutterella_excrementihominis)	Inverse variance weighted	13.6877348469218	12	0.321091825650455
ebi-a-GCST90027812	finngen_R12_E4_LACTONAS	Lactose intolerance, other/unspecified || id:finngen_R12_E4_LACTONAS	Gut microbiota abundance (k_Bacteria.p_Proteobacteria.c_Betaproteobacteria.o_Burkholderiales.f_Sutterellaceae.g_Sutterella.s_Sutterella_wadsworthensis)	MR Egger	2.3791525418665	3	0.497527168290951
ebi-a-GCST90027812	finngen_R12_E4_LACTONAS	Lactose intolerance, other/unspecified || id:finngen_R12_E4_LACTONAS	Gut microbiota abundance (k_Bacteria.p_Proteobacteria.c_Betaproteobacteria.o_Burkholderiales.f_Sutterellaceae.g_Sutterella.s_Sutterella_wadsworthensis)	Inverse variance weighted	4.98662658069133	4	0.288672446250913
ebi-a-GCST90027813	finngen_R12_E4_LACTONAS	Lactose intolerance, other/unspecified || id:finngen_R12_E4_LACTONAS	Gut microbiota abundance (k_Bacteria.p_Proteobacteria.c_Deltaproteobacteria.o_Desulfovibrionales.f_Desulfovibrionaceae.g_Bilophila.s_Bilophila_unclassified)	MR Egger	7.57776736326483	9	0.5771912798964
ebi-a-GCST90027813	finngen_R12_E4_LACTONAS	Lactose intolerance, other/unspecified || id:finngen_R12_E4_LACTONAS	Gut microbiota abundance (k_Bacteria.p_Proteobacteria.c_Deltaproteobacteria.o_Desulfovibrionales.f_Desulfovibrionaceae.g_Bilophila.s_Bilophila_unclassified)	Inverse variance weighted	8.00469528247999	10	0.628378284093787
ebi-a-GCST90027814	finngen_R12_E4_LACTONAS	Lactose intolerance, other/unspecified || id:finngen_R12_E4_LACTONAS	Gut microbiota abundance (k_Bacteria.p_Proteobacteria.c_Deltaproteobacteria.o_Desulfovibrionales.f_Desulfovibrionaceae.g_Bilophila.s_Bilophila_wadsworthia)	MR Egger	3.48417361617409	5	0.625783703265193
ebi-a-GCST90027814	finngen_R12_E4_LACTONAS	Lactose intolerance, other/unspecified || id:finngen_R12_E4_LACTONAS	Gut microbiota abundance (k_Bacteria.p_Proteobacteria.c_Deltaproteobacteria.o_Desulfovibrionales.f_Desulfovibrionaceae.g_Bilophila.s_Bilophila_wadsworthia)	Inverse variance weighted	3.77534862186714	6	0.707046810544286
ebi-a-GCST90027815	finngen_R12_E4_LACTONAS	Lactose intolerance, other/unspecified || id:finngen_R12_E4_LACTONAS	Gut microbiota abundance (k_Bacteria.p_Proteobacteria.c_Deltaproteobacteria.o_Desulfovibrionales.f_Desulfovibrionaceae.g_Desulfovibrio.s_Desulfovibrio_piger)	MR Egger	2.0851001384759	4	0.720110210833837
ebi-a-GCST90027815	finngen_R12_E4_LACTONAS	Lactose intolerance, other/unspecified || id:finngen_R12_E4_LACTONAS	Gut microbiota abundance (k_Bacteria.p_Proteobacteria.c_Deltaproteobacteria.o_Desulfovibrionales.f_Desulfovibrionaceae.g_Desulfovibrio.s_Desulfovibrio_piger)	Inverse variance weighted	2.10088554424809	5	0.835016882604129
ebi-a-GCST90027816	finngen_R12_E4_LACTONAS	Lactose intolerance, other/unspecified || id:finngen_R12_E4_LACTONAS	Gut microbiota abundance (k_Bacteria.p_Proteobacteria.c_Gammaproteobacteria.o_Enterobacteriales.f_Enterobacteriaceae.g_Escherichia.s_Escherichia_coli)	MR Egger	16.800767655648	10	0.0788903797059042
ebi-a-GCST90027816	finngen_R12_E4_LACTONAS	Lactose intolerance, other/unspecified || id:finngen_R12_E4_LACTONAS	Gut microbiota abundance (k_Bacteria.p_Proteobacteria.c_Gammaproteobacteria.o_Enterobacteriales.f_Enterobacteriaceae.g_Escherichia.s_Escherichia_coli)	Inverse variance weighted	16.9080820639051	11	0.110624055236004
ebi-a-GCST90027817	finngen_R12_E4_LACTONAS	Lactose intolerance, other/unspecified || id:finngen_R12_E4_LACTONAS	Gut microbiota abundance (k_Bacteria.p_Proteobacteria.c_Gammaproteobacteria.o_Enterobacteriales.f_Enterobacteriaceae.g_Escherichia.s_Escherichia_unclassified)	MR Egger	8.86894494803091	6	0.181083775722668
ebi-a-GCST90027817	finngen_R12_E4_LACTONAS	Lactose intolerance, other/unspecified || id:finngen_R12_E4_LACTONAS	Gut microbiota abundance (k_Bacteria.p_Proteobacteria.c_Gammaproteobacteria.o_Enterobacteriales.f_Enterobacteriaceae.g_Escherichia.s_Escherichia_unclassified)	Inverse variance weighted	13.3679706613522	7	0.0636344882102936
ebi-a-GCST90027818	finngen_R12_E4_LACTONAS	Lactose intolerance, other/unspecified || id:finngen_R12_E4_LACTONAS	Gut microbiota abundance (k_Bacteria.p_Proteobacteria.c_Gammaproteobacteria.o_Pasteurellales.f_Pasteurellaceae.g_Haemophilus.s_Haemophilus_parainfluenzae)	MR Egger	14.8541069926431	4	0.00501357366717341
ebi-a-GCST90027818	finngen_R12_E4_LACTONAS	Lactose intolerance, other/unspecified || id:finngen_R12_E4_LACTONAS	Gut microbiota abundance (k_Bacteria.p_Proteobacteria.c_Gammaproteobacteria.o_Pasteurellales.f_Pasteurellaceae.g_Haemophilus.s_Haemophilus_parainfluenzae)	Inverse variance weighted	14.8698851256042	5	0.0109330096608907
ebi-a-GCST90027819	finngen_R12_E4_LACTONAS	Lactose intolerance, other/unspecified || id:finngen_R12_E4_LACTONAS	Gut microbiota abundance (k_Bacteria.p_Verrucomicrobia.c_Verrucomicrobiae.o_Verrucomicrobiales.f_Verrucomicrobiaceae.g_Akkermansia.s_Akkermansia_muciniphila)	MR Egger	6.08295135922904	12	0.911842857285365
ebi-a-GCST90027819	finngen_R12_E4_LACTONAS	Lactose intolerance, other/unspecified || id:finngen_R12_E4_LACTONAS	Gut microbiota abundance (k_Bacteria.p_Verrucomicrobia.c_Verrucomicrobiae.o_Verrucomicrobiales.f_Verrucomicrobiaceae.g_Akkermansia.s_Akkermansia_muciniphila)	Inverse variance weighted	9.30989854510727	13	0.749156278110451
ebi-a-GCST90027820	finngen_R12_E4_LACTONAS	Lactose intolerance, other/unspecified || id:finngen_R12_E4_LACTONAS	Gut microbiota abundance (k_Bacteria.p_Bacteroidetes.c_Bacteroidia.o_Bacteroidales.f_Bacteroidaceae.g_Bacteroides.s_Bacteroides_caccae)	MR Egger	6.36749035219901	7	0.497553177499477
ebi-a-GCST90027820	finngen_R12_E4_LACTONAS	Lactose intolerance, other/unspecified || id:finngen_R12_E4_LACTONAS	Gut microbiota abundance (k_Bacteria.p_Bacteroidetes.c_Bacteroidia.o_Bacteroidales.f_Bacteroidaceae.g_Bacteroides.s_Bacteroides_caccae)	Inverse variance weighted	7.45307778311708	8	0.488628067232947
ebi-a-GCST90027821	finngen_R12_E4_LACTONAS	Lactose intolerance, other/unspecified || id:finngen_R12_E4_LACTONAS	Gut microbiota abundance (k_Bacteria.p_Bacteroidetes.c_Bacteroidia.o_Bacteroidales.f_Bacteroidaceae.g_Bacteroides.s_Bacteroides_cellulosilyticus)	MR Egger	5.89152654429349	8	0.659381179675242
ebi-a-GCST90027821	finngen_R12_E4_LACTONAS	Lactose intolerance, other/unspecified || id:finngen_R12_E4_LACTONAS	Gut microbiota abundance (k_Bacteria.p_Bacteroidetes.c_Bacteroidia.o_Bacteroidales.f_Bacteroidaceae.g_Bacteroides.s_Bacteroides_cellulosilyticus)	Inverse variance weighted	5.94426858259408	9	0.745482927940845
ebi-a-GCST90027822	finngen_R12_E4_LACTONAS	Lactose intolerance, other/unspecified || id:finngen_R12_E4_LACTONAS	Gut microbiota abundance (k_Bacteria.p_Bacteroidetes.c_Bacteroidia.o_Bacteroidales.f_Bacteroidaceae.g_Bacteroides.s_Bacteroides_clarus)	MR Egger	2.17408780206813	6	0.903011570423233
ebi-a-GCST90027822	finngen_R12_E4_LACTONAS	Lactose intolerance, other/unspecified || id:finngen_R12_E4_LACTONAS	Gut microbiota abundance (k_Bacteria.p_Bacteroidetes.c_Bacteroidia.o_Bacteroidales.f_Bacteroidaceae.g_Bacteroides.s_Bacteroides_clarus)	Inverse variance weighted	2.2974153405564	7	0.941564503992386
ebi-a-GCST90027823	finngen_R12_E4_LACTONAS	Lactose intolerance, other/unspecified || id:finngen_R12_E4_LACTONAS	Gut microbiota abundance (k_Bacteria.p_Bacteroidetes.c_Bacteroidia.o_Bacteroidales.f_Bacteroidaceae.g_Bacteroides.s_Bacteroides_coprocola)	MR Egger	1.06048213075846	2	0.588463094499408
ebi-a-GCST90027823	finngen_R12_E4_LACTONAS	Lactose intolerance, other/unspecified || id:finngen_R12_E4_LACTONAS	Gut microbiota abundance (k_Bacteria.p_Bacteroidetes.c_Bacteroidia.o_Bacteroidales.f_Bacteroidaceae.g_Bacteroides.s_Bacteroides_coprocola)	Inverse variance weighted	1.27562058878396	3	0.734930187913476
ebi-a-GCST90027824	finngen_R12_E4_LACTONAS	Lactose intolerance, other/unspecified || id:finngen_R12_E4_LACTONAS	Gut microbiota abundance (k_Bacteria.p_Bacteroidetes.c_Bacteroidia.o_Bacteroidales.f_Bacteroidaceae.g_Bacteroides.s_Bacteroides_dorei)	MR Egger	9.93854458616229	13	0.698951911723588
ebi-a-GCST90027824	finngen_R12_E4_LACTONAS	Lactose intolerance, other/unspecified || id:finngen_R12_E4_LACTONAS	Gut microbiota abundance (k_Bacteria.p_Bacteroidetes.c_Bacteroidia.o_Bacteroidales.f_Bacteroidaceae.g_Bacteroides.s_Bacteroides_dorei)	Inverse variance weighted	10.2056048312593	14	0.747002192680008
ebi-a-GCST90027825	finngen_R12_E4_LACTONAS	Lactose intolerance, other/unspecified || id:finngen_R12_E4_LACTONAS	Gut microbiota abundance (k_Bacteria.p_Bacteroidetes.c_Bacteroidia.o_Bacteroidales.f_Bacteroidaceae.g_Bacteroides.s_Bacteroides_eggerthii)	MR Egger	6.83658607090964	6	0.336224497607787
ebi-a-GCST90027825	finngen_R12_E4_LACTONAS	Lactose intolerance, other/unspecified || id:finngen_R12_E4_LACTONAS	Gut microbiota abundance (k_Bacteria.p_Bacteroidetes.c_Bacteroidia.o_Bacteroidales.f_Bacteroidaceae.g_Bacteroides.s_Bacteroides_eggerthii)	Inverse variance weighted	7.79865859437383	7	0.35068251269669
ebi-a-GCST90027826	finngen_R12_E4_LACTONAS	Lactose intolerance, other/unspecified || id:finngen_R12_E4_LACTONAS	Gut microbiota abundance (k_Bacteria.p_Bacteroidetes.c_Bacteroidia.o_Bacteroidales.f_Bacteroidaceae.g_Bacteroides.s_Bacteroides_faecis)	MR Egger	12.1562466446373	12	0.433214312227435
ebi-a-GCST90027826	finngen_R12_E4_LACTONAS	Lactose intolerance, other/unspecified || id:finngen_R12_E4_LACTONAS	Gut microbiota abundance (k_Bacteria.p_Bacteroidetes.c_Bacteroidia.o_Bacteroidales.f_Bacteroidaceae.g_Bacteroides.s_Bacteroides_faecis)	Inverse variance weighted	13.3258885740471	13	0.422965966647401
ebi-a-GCST90027827	finngen_R12_E4_LACTONAS	Lactose intolerance, other/unspecified || id:finngen_R12_E4_LACTONAS	Gut microbiota abundance (k_Bacteria.p_Bacteroidetes.c_Bacteroidia.o_Bacteroidales.f_Bacteroidaceae.g_Bacteroides.s_Bacteroides_finegoldii)	MR Egger	8.61685542043226	13	0.801225953576585
ebi-a-GCST90027827	finngen_R12_E4_LACTONAS	Lactose intolerance, other/unspecified || id:finngen_R12_E4_LACTONAS	Gut microbiota abundance (k_Bacteria.p_Bacteroidetes.c_Bacteroidia.o_Bacteroidales.f_Bacteroidaceae.g_Bacteroides.s_Bacteroides_finegoldii)	Inverse variance weighted	8.64051342253507	14	0.853367218778094
ebi-a-GCST90027828	finngen_R12_E4_LACTONAS	Lactose intolerance, other/unspecified || id:finngen_R12_E4_LACTONAS	Gut microbiota abundance (k_Bacteria.p_Bacteroidetes.c_Bacteroidia.o_Bacteroidales.f_Bacteroidaceae.g_Bacteroides.s_Bacteroides_fragilis)	MR Egger	13.2244948690346	16	0.656277999283293
ebi-a-GCST90027828	finngen_R12_E4_LACTONAS	Lactose intolerance, other/unspecified || id:finngen_R12_E4_LACTONAS	Gut microbiota abundance (k_Bacteria.p_Bacteroidetes.c_Bacteroidia.o_Bacteroidales.f_Bacteroidaceae.g_Bacteroides.s_Bacteroides_fragilis)	Inverse variance weighted	13.6089295579205	17	0.694564914783015
ebi-a-GCST90027829	finngen_R12_E4_LACTONAS	Lactose intolerance, other/unspecified || id:finngen_R12_E4_LACTONAS	Gut microbiota abundance (k_Bacteria.p_Bacteroidetes.c_Bacteroidia.o_Bacteroidales.f_Bacteroidaceae.g_Bacteroides.s_Bacteroides_intestinalis)	MR Egger	2.042357068341	1	0.152972451222223
ebi-a-GCST90027829	finngen_R12_E4_LACTONAS	Lactose intolerance, other/unspecified || id:finngen_R12_E4_LACTONAS	Gut microbiota abundance (k_Bacteria.p_Bacteroidetes.c_Bacteroidia.o_Bacteroidales.f_Bacteroidaceae.g_Bacteroides.s_Bacteroides_intestinalis)	Inverse variance weighted	2.22367062642171	2	0.328954671859785
ebi-a-GCST90027830	finngen_R12_E4_LACTONAS	Lactose intolerance, other/unspecified || id:finngen_R12_E4_LACTONAS	Gut microbiota abundance (k_Bacteria.p_Bacteroidetes.c_Bacteroidia.o_Bacteroidales.f_Bacteroidaceae.g_Bacteroides.s_Bacteroides_massiliensis)	MR Egger	1.09604991618902	4	0.894898423667657
ebi-a-GCST90027830	finngen_R12_E4_LACTONAS	Lactose intolerance, other/unspecified || id:finngen_R12_E4_LACTONAS	Gut microbiota abundance (k_Bacteria.p_Bacteroidetes.c_Bacteroidia.o_Bacteroidales.f_Bacteroidaceae.g_Bacteroides.s_Bacteroides_massiliensis)	Inverse variance weighted	1.59124806705786	5	0.90230568210824
ebi-a-GCST90027832	finngen_R12_E4_LACTONAS	Lactose intolerance, other/unspecified || id:finngen_R12_E4_LACTONAS	Gut microbiota abundance (k_Bacteria.p_Bacteroidetes.c_Bacteroidia.o_Bacteroidales.f_Bacteroidaceae.g_Bacteroides.s_Bacteroides_ovatus)	MR Egger	8.9187188029065	13	0.779054255037272
ebi-a-GCST90027832	finngen_R12_E4_LACTONAS	Lactose intolerance, other/unspecified || id:finngen_R12_E4_LACTONAS	Gut microbiota abundance (k_Bacteria.p_Bacteroidetes.c_Bacteroidia.o_Bacteroidales.f_Bacteroidaceae.g_Bacteroides.s_Bacteroides_ovatus)	Inverse variance weighted	9.34009056476285	14	0.808666899123796
ebi-a-GCST90027833	finngen_R12_E4_LACTONAS	Lactose intolerance, other/unspecified || id:finngen_R12_E4_LACTONAS	Gut microbiota abundance (k_Bacteria.p_Bacteroidetes.c_Bacteroidia.o_Bacteroidales.f_Bacteroidaceae.g_Bacteroides.s_Bacteroides_plebeius)	MR Egger	2.34225164580994	5	0.80004177328961
ebi-a-GCST90027833	finngen_R12_E4_LACTONAS	Lactose intolerance, other/unspecified || id:finngen_R12_E4_LACTONAS	Gut microbiota abundance (k_Bacteria.p_Bacteroidetes.c_Bacteroidia.o_Bacteroidales.f_Bacteroidaceae.g_Bacteroides.s_Bacteroides_plebeius)	Inverse variance weighted	2.34759381760454	6	0.88511925126094
ebi-a-GCST90027834	finngen_R12_E4_LACTONAS	Lactose intolerance, other/unspecified || id:finngen_R12_E4_LACTONAS	Gut microbiota abundance (k_Bacteria.p_Bacteroidetes.c_Bacteroidia.o_Bacteroidales.f_Bacteroidaceae.g_Bacteroides.s_Bacteroides_salyersiae)	MR Egger	3.16127867367049	9	0.957555820507331
ebi-a-GCST90027834	finngen_R12_E4_LACTONAS	Lactose intolerance, other/unspecified || id:finngen_R12_E4_LACTONAS	Gut microbiota abundance (k_Bacteria.p_Bacteroidetes.c_Bacteroidia.o_Bacteroidales.f_Bacteroidaceae.g_Bacteroides.s_Bacteroides_salyersiae)	Inverse variance weighted	3.17672260751473	10	0.976953786354729
ebi-a-GCST90027835	finngen_R12_E4_LACTONAS	Lactose intolerance, other/unspecified || id:finngen_R12_E4_LACTONAS	Gut microbiota abundance (k_Bacteria.p_Bacteroidetes.c_Bacteroidia.o_Bacteroidales.f_Bacteroidaceae.g_Bacteroides.s_Bacteroides_stercoris)	MR Egger	1.42128112811076	5	0.921971268295954
ebi-a-GCST90027835	finngen_R12_E4_LACTONAS	Lactose intolerance, other/unspecified || id:finngen_R12_E4_LACTONAS	Gut microbiota abundance (k_Bacteria.p_Bacteroidetes.c_Bacteroidia.o_Bacteroidales.f_Bacteroidaceae.g_Bacteroides.s_Bacteroides_stercoris)	Inverse variance weighted	1.44118828930065	6	0.96330506444631
ebi-a-GCST90027836	finngen_R12_E4_LACTONAS	Lactose intolerance, other/unspecified || id:finngen_R12_E4_LACTONAS	Gut microbiota abundance (k_Bacteria.p_Bacteroidetes.c_Bacteroidia.o_Bacteroidales.f_Bacteroidaceae.g_Bacteroides.s_Bacteroides_thetaiotaomicron)	MR Egger	0.60730803221271	6	0.996277429732719
ebi-a-GCST90027836	finngen_R12_E4_LACTONAS	Lactose intolerance, other/unspecified || id:finngen_R12_E4_LACTONAS	Gut microbiota abundance (k_Bacteria.p_Bacteroidetes.c_Bacteroidia.o_Bacteroidales.f_Bacteroidaceae.g_Bacteroides.s_Bacteroides_thetaiotaomicron)	Inverse variance weighted	1.6829619388121	7	0.975291967533005
ebi-a-GCST90027837	finngen_R12_E4_LACTONAS	Lactose intolerance, other/unspecified || id:finngen_R12_E4_LACTONAS	Gut microbiota abundance (k_Bacteria.p_Bacteroidetes.c_Bacteroidia.o_Bacteroidales.f_Bacteroidaceae.g_Bacteroides.s_Bacteroides_uniformis)	MR Egger	3.5265353880628	5	0.619376345231962
ebi-a-GCST90027837	finngen_R12_E4_LACTONAS	Lactose intolerance, other/unspecified || id:finngen_R12_E4_LACTONAS	Gut microbiota abundance (k_Bacteria.p_Bacteroidetes.c_Bacteroidia.o_Bacteroidales.f_Bacteroidaceae.g_Bacteroides.s_Bacteroides_uniformis)	Inverse variance weighted	3.5800782192665	6	0.733286952174535
ebi-a-GCST90027838	finngen_R12_E4_LACTONAS	Lactose intolerance, other/unspecified || id:finngen_R12_E4_LACTONAS	Gut microbiota abundance (k_Bacteria.p_Bacteroidetes.c_Bacteroidia.o_Bacteroidales.f_Bacteroidaceae.g_Bacteroides.s_Bacteroides_vulgatus)	MR Egger	5.97295659920685	6	0.426226324130329
ebi-a-GCST90027838	finngen_R12_E4_LACTONAS	Lactose intolerance, other/unspecified || id:finngen_R12_E4_LACTONAS	Gut microbiota abundance (k_Bacteria.p_Bacteroidetes.c_Bacteroidia.o_Bacteroidales.f_Bacteroidaceae.g_Bacteroides.s_Bacteroides_vulgatus)	Inverse variance weighted	6.26019280535982	7	0.509717802142909
ebi-a-GCST90027839	finngen_R12_E4_LACTONAS	Lactose intolerance, other/unspecified || id:finngen_R12_E4_LACTONAS	Gut microbiota abundance (k_Bacteria.p_Bacteroidetes.c_Bacteroidia.o_Bacteroidales.f_Bacteroidaceae.g_Bacteroides.s_Bacteroides_xylanisolvens)	MR Egger	12.0533977692937	11	0.35964289739714
ebi-a-GCST90027839	finngen_R12_E4_LACTONAS	Lactose intolerance, other/unspecified || id:finngen_R12_E4_LACTONAS	Gut microbiota abundance (k_Bacteria.p_Bacteroidetes.c_Bacteroidia.o_Bacteroidales.f_Bacteroidaceae.g_Bacteroides.s_Bacteroides_xylanisolvens)	Inverse variance weighted	12.2204686982182	12	0.428139981505097
ebi-a-GCST90027840	finngen_R12_E4_LACTONAS	Lactose intolerance, other/unspecified || id:finngen_R12_E4_LACTONAS	Gut microbiota abundance (k_Bacteria.p_Firmicutes.c_Clostridia.o_Clostridiales.f_Lachnospiraceae.g_Blautia.s_Ruminococcus_obeum)	MR Egger	9.13647595688846	11	0.609296518498779
ebi-a-GCST90027840	finngen_R12_E4_LACTONAS	Lactose intolerance, other/unspecified || id:finngen_R12_E4_LACTONAS	Gut microbiota abundance (k_Bacteria.p_Firmicutes.c_Clostridia.o_Clostridiales.f_Lachnospiraceae.g_Blautia.s_Ruminococcus_obeum)	Inverse variance weighted	10.1703103403785	12	0.601022281553344
ebi-a-GCST90027841	finngen_R12_E4_LACTONAS	Lactose intolerance, other/unspecified || id:finngen_R12_E4_LACTONAS	Gut microbiota abundance (k_Bacteria.p_Firmicutes.c_Clostridia.o_Clostridiales.f_Lachnospiraceae.g_Blautia.s_Ruminococcus_torques)	MR Egger	3.71049137359483	5	0.591803465990915
ebi-a-GCST90027841	finngen_R12_E4_LACTONAS	Lactose intolerance, other/unspecified || id:finngen_R12_E4_LACTONAS	Gut microbiota abundance (k_Bacteria.p_Firmicutes.c_Clostridia.o_Clostridiales.f_Lachnospiraceae.g_Blautia.s_Ruminococcus_torques)	Inverse variance weighted	5.07217452605664	6	0.534590129633858
ebi-a-GCST90027842	finngen_R12_E4_LACTONAS	Lactose intolerance, other/unspecified || id:finngen_R12_E4_LACTONAS	Gut microbiota abundance (k_Bacteria.p_Firmicutes.c_Clostridia.o_Clostridiales.f_Lachnospiraceae.g_Butyrivibrio.s_Butyrivibrio_crossotus)	MR Egger	3.65624844994185	9	0.932547727719017
ebi-a-GCST90027842	finngen_R12_E4_LACTONAS	Lactose intolerance, other/unspecified || id:finngen_R12_E4_LACTONAS	Gut microbiota abundance (k_Bacteria.p_Firmicutes.c_Clostridia.o_Clostridiales.f_Lachnospiraceae.g_Butyrivibrio.s_Butyrivibrio_crossotus)	Inverse variance weighted	3.67367689395261	10	0.960869745233243
ebi-a-GCST90027843	finngen_R12_E4_LACTONAS	Lactose intolerance, other/unspecified || id:finngen_R12_E4_LACTONAS	Gut microbiota abundance (k_Bacteria.p_Firmicutes.c_Clostridia.o_Clostridiales.f_Lachnospiraceae.g_Coprococcus.s_Coprococcus_catus)	MR Egger	1.40722341553658	4	0.842938585155741
ebi-a-GCST90027843	finngen_R12_E4_LACTONAS	Lactose intolerance, other/unspecified || id:finngen_R12_E4_LACTONAS	Gut microbiota abundance (k_Bacteria.p_Firmicutes.c_Clostridia.o_Clostridiales.f_Lachnospiraceae.g_Coprococcus.s_Coprococcus_catus)	Inverse variance weighted	1.52712828137695	5	0.909918145897218
ebi-a-GCST90027844	finngen_R12_E4_LACTONAS	Lactose intolerance, other/unspecified || id:finngen_R12_E4_LACTONAS	Gut microbiota abundance (k_Bacteria.p_Firmicutes.c_Clostridia.o_Clostridiales.f_Lachnospiraceae.g_Coprococcus.s_Coprococcus_comes)	MR Egger	6.8942337938668	7	0.439974759600285
ebi-a-GCST90027844	finngen_R12_E4_LACTONAS	Lactose intolerance, other/unspecified || id:finngen_R12_E4_LACTONAS	Gut microbiota abundance (k_Bacteria.p_Firmicutes.c_Clostridia.o_Clostridiales.f_Lachnospiraceae.g_Coprococcus.s_Coprococcus_comes)	Inverse variance weighted	6.89965164671165	8	0.547497294591368
ebi-a-GCST90027845	finngen_R12_E4_LACTONAS	Lactose intolerance, other/unspecified || id:finngen_R12_E4_LACTONAS	Gut microbiota abundance (k_Bacteria.p_Firmicutes.c_Clostridia.o_Clostridiales.f_Lachnospiraceae.g_Coprococcus.s_Coprococcus_sp_ART55_1)	MR Egger	0.111698339412194	2	0.945681762592103
ebi-a-GCST90027845	finngen_R12_E4_LACTONAS	Lactose intolerance, other/unspecified || id:finngen_R12_E4_LACTONAS	Gut microbiota abundance (k_Bacteria.p_Firmicutes.c_Clostridia.o_Clostridiales.f_Lachnospiraceae.g_Coprococcus.s_Coprococcus_sp_ART55_1)	Inverse variance weighted	2.08164936924149	3	0.555634132703713
ebi-a-GCST90027847	finngen_R12_E4_LACTONAS	Lactose intolerance, other/unspecified || id:finngen_R12_E4_LACTONAS	Gut microbiota abundance (k_Bacteria.p_Firmicutes.c_Clostridia.o_Clostridiales.f_Lachnospiraceae.g_Dorea.s_Dorea_longicatena)	MR Egger	4.48466117045725	8	0.810965741205819
ebi-a-GCST90027847	finngen_R12_E4_LACTONAS	Lactose intolerance, other/unspecified || id:finngen_R12_E4_LACTONAS	Gut microbiota abundance (k_Bacteria.p_Firmicutes.c_Clostridia.o_Clostridiales.f_Lachnospiraceae.g_Dorea.s_Dorea_longicatena)	Inverse variance weighted	5.39568253593554	9	0.798542330161253
ebi-a-GCST90027848	finngen_R12_E4_LACTONAS	Lactose intolerance, other/unspecified || id:finngen_R12_E4_LACTONAS	Gut microbiota abundance (k_Bacteria.p_Firmicutes.c_Clostridia.o_Clostridiales.f_Lachnospiraceae.g_Dorea.s_Dorea_unclassified)	MR Egger	9.0219579172849	7	0.251083401002736
ebi-a-GCST90027848	finngen_R12_E4_LACTONAS	Lactose intolerance, other/unspecified || id:finngen_R12_E4_LACTONAS	Gut microbiota abundance (k_Bacteria.p_Firmicutes.c_Clostridia.o_Clostridiales.f_Lachnospiraceae.g_Dorea.s_Dorea_unclassified)	Inverse variance weighted	10.0313820564016	8	0.26283021312443
ebi-a-GCST90027850	finngen_R12_E4_LACTONAS	Lactose intolerance, other/unspecified || id:finngen_R12_E4_LACTONAS	Gut microbiota abundance (k_Bacteria.p_Firmicutes.c_Clostridia.o_Clostridiales.f_Lachnospiraceae.g_Lachnospiraceae_noname.s_Lachnospiraceae_bacterium_3_1_46FAA)	MR Egger	4.94894153995862	2	0.084207543626836
ebi-a-GCST90027850	finngen_R12_E4_LACTONAS	Lactose intolerance, other/unspecified || id:finngen_R12_E4_LACTONAS	Gut microbiota abundance (k_Bacteria.p_Firmicutes.c_Clostridia.o_Clostridiales.f_Lachnospiraceae.g_Lachnospiraceae_noname.s_Lachnospiraceae_bacterium_3_1_46FAA)	Inverse variance weighted	5.30032306396186	3	0.151081429341541
ebi-a-GCST90027851	finngen_R12_E4_LACTONAS	Lactose intolerance, other/unspecified || id:finngen_R12_E4_LACTONAS	Gut microbiota abundance (k_Bacteria.p_Firmicutes.c_Clostridia.o_Clostridiales.f_Lachnospiraceae.g_Lachnospiraceae_noname.s_Lachnospiraceae_bacterium_5_1_63FAA)	MR Egger	12.447938685036	4	0.0143133190908556
ebi-a-GCST90027851	finngen_R12_E4_LACTONAS	Lactose intolerance, other/unspecified || id:finngen_R12_E4_LACTONAS	Gut microbiota abundance (k_Bacteria.p_Firmicutes.c_Clostridia.o_Clostridiales.f_Lachnospiraceae.g_Lachnospiraceae_noname.s_Lachnospiraceae_bacterium_5_1_63FAA)	Inverse variance weighted	12.7011894871275	5	0.0263457914712109
ebi-a-GCST90027852	finngen_R12_E4_LACTONAS	Lactose intolerance, other/unspecified || id:finngen_R12_E4_LACTONAS	Gut microbiota abundance (k_Bacteria.p_Firmicutes.c_Clostridia.o_Clostridiales.f_Lachnospiraceae.g_Lachnospiraceae_noname.s_Lachnospiraceae_bacterium_7_1_58FAA)	MR Egger	18.1290613433302	9	0.0337053828754763
ebi-a-GCST90027852	finngen_R12_E4_LACTONAS	Lactose intolerance, other/unspecified || id:finngen_R12_E4_LACTONAS	Gut microbiota abundance (k_Bacteria.p_Firmicutes.c_Clostridia.o_Clostridiales.f_Lachnospiraceae.g_Lachnospiraceae_noname.s_Lachnospiraceae_bacterium_7_1_58FAA)	Inverse variance weighted	20.2495810593286	10	0.0269785109508469
ebi-a-GCST90027853	finngen_R12_E4_LACTONAS	Lactose intolerance, other/unspecified || id:finngen_R12_E4_LACTONAS	Gut microbiota abundance (k_Bacteria.p_Firmicutes.c_Clostridia.o_Clostridiales.f_Lachnospiraceae.g_Lachnospiraceae_noname.s_Lachnospiraceae_bacterium_8_1_57FAA)	MR Egger	11.1142202300095	15	0.744456248786479
ebi-a-GCST90027853	finngen_R12_E4_LACTONAS	Lactose intolerance, other/unspecified || id:finngen_R12_E4_LACTONAS	Gut microbiota abundance (k_Bacteria.p_Firmicutes.c_Clostridia.o_Clostridiales.f_Lachnospiraceae.g_Lachnospiraceae_noname.s_Lachnospiraceae_bacterium_8_1_57FAA)	Inverse variance weighted	12.5536277573147	16	0.705071611199348
ebi-a-GCST90027854	finngen_R12_E4_LACTONAS	Lactose intolerance, other/unspecified || id:finngen_R12_E4_LACTONAS	Gut microbiota abundance (k_Bacteria.p_Firmicutes.c_Clostridia.o_Clostridiales.f_Lachnospiraceae.g_Roseburia.s_Roseburia_hominis)	MR Egger	3.13907673629458	5	0.67855419466396
ebi-a-GCST90027854	finngen_R12_E4_LACTONAS	Lactose intolerance, other/unspecified || id:finngen_R12_E4_LACTONAS	Gut microbiota abundance (k_Bacteria.p_Firmicutes.c_Clostridia.o_Clostridiales.f_Lachnospiraceae.g_Roseburia.s_Roseburia_hominis)	Inverse variance weighted	3.3211446207739	6	0.767593234924504
ebi-a-GCST90027855	finngen_R12_E4_LACTONAS	Lactose intolerance, other/unspecified || id:finngen_R12_E4_LACTONAS	Gut microbiota abundance (k_Bacteria.p_Firmicutes.c_Clostridia.o_Clostridiales.f_Lachnospiraceae.g_Roseburia.s_Roseburia_intestinalis)	MR Egger	1.67136148572155	7	0.975777860143561
ebi-a-GCST90027855	finngen_R12_E4_LACTONAS	Lactose intolerance, other/unspecified || id:finngen_R12_E4_LACTONAS	Gut microbiota abundance (k_Bacteria.p_Firmicutes.c_Clostridia.o_Clostridiales.f_Lachnospiraceae.g_Roseburia.s_Roseburia_intestinalis)	Inverse variance weighted	1.71427943068706	8	0.988553795027085
ebi-a-GCST90027856	finngen_R12_E4_LACTONAS	Lactose intolerance, other/unspecified || id:finngen_R12_E4_LACTONAS	Gut microbiota abundance (k_Bacteria.p_Firmicutes.c_Clostridia.o_Clostridiales.f_Lachnospiraceae.g_Roseburia.s_Roseburia_inulinivorans)	MR Egger	4.78534667734872	2	0.0913850538350449
ebi-a-GCST90027856	finngen_R12_E4_LACTONAS	Lactose intolerance, other/unspecified || id:finngen_R12_E4_LACTONAS	Gut microbiota abundance (k_Bacteria.p_Firmicutes.c_Clostridia.o_Clostridiales.f_Lachnospiraceae.g_Roseburia.s_Roseburia_inulinivorans)	Inverse variance weighted	4.79429700324724	3	0.187494455987791
ebi-a-GCST90027857	finngen_R12_E4_LACTONAS	Lactose intolerance, other/unspecified || id:finngen_R12_E4_LACTONAS	Gut microbiota abundance (k_Bacteria.p_Firmicutes.c_Clostridia.o_Clostridiales.f_Lachnospiraceae.g_Roseburia.s_Roseburia_unclassified)	MR Egger	7.32024208196464	12	0.835745481260694
ebi-a-GCST90027857	finngen_R12_E4_LACTONAS	Lactose intolerance, other/unspecified || id:finngen_R12_E4_LACTONAS	Gut microbiota abundance (k_Bacteria.p_Firmicutes.c_Clostridia.o_Clostridiales.f_Lachnospiraceae.g_Roseburia.s_Roseburia_unclassified)	Inverse variance weighted	7.32945586556471	13	0.884384705623367
