# Supplementary material for: Causal interplay between lactose intolerance and gut microbiota: a combined bidirectional Mendelian randomization and in vivo validation study
Source: Front Nutr. 2026 Jun 1;13:1803337. doi: 10.3389/fnut.2026.1803337 (PMC13265576; doi:10.3389/fnut.2026.1803337)
Supplement: Supplementary file 1 [file Data_Sheet_1.zip › supplementary materials/Forward/08.pleiotropy analysis results.csv]

id.exposure	id.outcome	outcome	exposure	egger_intercept	se	pval
ebi-a-GCST90027446	finngen_R12_E4_LACTONAS	Lactose intolerance, other/unspecified || id:finngen_R12_E4_LACTONAS	Gut bacterial pathway abundance (ANAEROFRUCAT.PWY..homolactic.fermentation)	0.0426308135282851	0.154019553111001	0.799917760542132
ebi-a-GCST90027447	finngen_R12_E4_LACTONAS	Lactose intolerance, other/unspecified || id:finngen_R12_E4_LACTONAS	Gut bacterial pathway abundance (ANAGLYCOLYSIS.PWY..glycolysis.III..from.glucose.)	0.0501167946154037	0.0673239309476627	0.473756962046997
ebi-a-GCST90027449	finngen_R12_E4_LACTONAS	Lactose intolerance, other/unspecified || id:finngen_R12_E4_LACTONAS	Gut bacterial pathway abundance (ARGORNPROST.PWY..arginine..ornithine.and.proline.interconversion)	-0.00560286583950652	0.0793697376874515	0.946016581990048
ebi-a-GCST90027450	finngen_R12_E4_LACTONAS	Lactose intolerance, other/unspecified || id:finngen_R12_E4_LACTONAS	Gut bacterial pathway abundance (ARO.PWY..chorismate.biosynthesis.I)	0.0963341816424607	0.0571910624846099	0.120227233140007
ebi-a-GCST90027451	finngen_R12_E4_LACTONAS	Lactose intolerance, other/unspecified || id:finngen_R12_E4_LACTONAS	Gut bacterial pathway abundance (ASPASN.PWY..superpathway.of.L.aspartate.and.L.asparagine.biosynthesis)	-0.0819132623648438	0.128063405614751	0.54604419567816
ebi-a-GCST90027452	finngen_R12_E4_LACTONAS	Lactose intolerance, other/unspecified || id:finngen_R12_E4_LACTONAS	Gut bacterial pathway abundance (AST.PWY..L.arginine.degradation.II..AST.pathway.)	-0.175627516612421	0.106331490221828	0.173940346340462
ebi-a-GCST90027453	finngen_R12_E4_LACTONAS	Lactose intolerance, other/unspecified || id:finngen_R12_E4_LACTONAS	Gut bacterial pathway abundance (BRANCHED.CHAIN.AA.SYN.PWY..superpathway.of.branched.amino.acid.biosynthesis)	-0.0305674961566171	0.0607004296337144	0.623673406930366
ebi-a-GCST90027454	finngen_R12_E4_LACTONAS	Lactose intolerance, other/unspecified || id:finngen_R12_E4_LACTONAS	Gut bacterial pathway abundance (COA.PWY..coenzyme.A.biosynthesis.I)	0.073641250392664	0.126749411822431	0.579458640386726
ebi-a-GCST90027455	finngen_R12_E4_LACTONAS	Lactose intolerance, other/unspecified || id:finngen_R12_E4_LACTONAS	Gut bacterial pathway abundance (COBALSYN.PWY..adenosylcobalamin.salvage.from.cobinamide.I)	0.0479674771771596	0.0586970415913077	0.434910345145878
ebi-a-GCST90027456	finngen_R12_E4_LACTONAS	Lactose intolerance, other/unspecified || id:finngen_R12_E4_LACTONAS	Gut bacterial pathway abundance (COLANSYN.PWY..colanic.acid.building.blocks.biosynthesis)
ebi-a-GCST90027457	finngen_R12_E4_LACTONAS	Lactose intolerance, other/unspecified || id:finngen_R12_E4_LACTONAS	Gut bacterial pathway abundance (COMPLETE.ARO.PWY..superpathway.of.aromatic.amino.acid.biosynthesis)	-0.0151857902060746	0.132008759222292	0.912169637436642
ebi-a-GCST90027458	finngen_R12_E4_LACTONAS	Lactose intolerance, other/unspecified || id:finngen_R12_E4_LACTONAS	Gut bacterial pathway abundance (CRNFORCAT.PWY..creatinine.degradation.I)	0.00810434839866086	0.0676995309434804	0.908620214142831
ebi-a-GCST90027459	finngen_R12_E4_LACTONAS	Lactose intolerance, other/unspecified || id:finngen_R12_E4_LACTONAS	Gut bacterial pathway abundance (DAPLYSINESYN.PWY..L.lysine.biosynthesis.I)	0.100766371385885	0.0557132341805581	0.113436970004831
ebi-a-GCST90027460	finngen_R12_E4_LACTONAS	Lactose intolerance, other/unspecified || id:finngen_R12_E4_LACTONAS	Gut bacterial pathway abundance (DENOVOPURINE2.PWY..superpathway.of.purine.nucleotides.de.novo.biosynthesis.II)	0.103582185979404	0.0832283520863927	0.248519079015185
ebi-a-GCST90027461	finngen_R12_E4_LACTONAS	Lactose intolerance, other/unspecified || id:finngen_R12_E4_LACTONAS	Gut bacterial pathway abundance (DTDPRHAMSYN.PWY..dTDP.L.rhamnose.biosynthesis.I)	0.0478791809984984	0.0832586421255357	0.58324974856188
ebi-a-GCST90027462	finngen_R12_E4_LACTONAS	Lactose intolerance, other/unspecified || id:finngen_R12_E4_LACTONAS	Gut bacterial pathway abundance (ECASYN.PWY..enterobacterial.common.antigen.biosynthesis)	0.00696573085711741	0.0960635047056192	0.943389261347402
ebi-a-GCST90027463	finngen_R12_E4_LACTONAS	Lactose intolerance, other/unspecified || id:finngen_R12_E4_LACTONAS	Gut bacterial pathway abundance (ENTBACSYN.PWY..enterobactin.biosynthesis)
ebi-a-GCST90027464	finngen_R12_E4_LACTONAS	Lactose intolerance, other/unspecified || id:finngen_R12_E4_LACTONAS	Gut bacterial pathway abundance (FAO.PWY..fatty.acid..beta..oxidation.I)	0.0356338514009253	0.0773339192155024	0.6611860133792
ebi-a-GCST90027465	finngen_R12_E4_LACTONAS	Lactose intolerance, other/unspecified || id:finngen_R12_E4_LACTONAS	Gut bacterial pathway abundance (FERMENTATION.PWY..mixed.acid.fermentation)	-0.166264176386435	0.0984585454600693	0.129757306376374
ebi-a-GCST90027466	finngen_R12_E4_LACTONAS	Lactose intolerance, other/unspecified || id:finngen_R12_E4_LACTONAS	Gut bacterial pathway abundance (FUCCAT.PWY..fucose.degradation)	0.0348867508459445	0.0680081418844836	0.621827267239135
ebi-a-GCST90027467	finngen_R12_E4_LACTONAS	Lactose intolerance, other/unspecified || id:finngen_R12_E4_LACTONAS	Gut bacterial pathway abundance (FUC.RHAMCAT.PWY..superpathway.of.fucose.and.rhamnose.degradation)	-0.101354928954818	0.0975226398438658	0.338723512786277
ebi-a-GCST90027468	finngen_R12_E4_LACTONAS	Lactose intolerance, other/unspecified || id:finngen_R12_E4_LACTONAS	Gut bacterial pathway abundance (GALACTARDEG.PWY..D.galactarate.degradation.I)	0.15168901811493	0.134482303221204	0.310539434172499
ebi-a-GCST90027469	finngen_R12_E4_LACTONAS	Lactose intolerance, other/unspecified || id:finngen_R12_E4_LACTONAS	Gut bacterial pathway abundance (GALACT.GLUCUROCAT.PWY..superpathway.of.hexuronide.and.hexuronate.degradation)	-0.0259135088903397	0.104448896890071	0.809627009872776
ebi-a-GCST90027470	finngen_R12_E4_LACTONAS	Lactose intolerance, other/unspecified || id:finngen_R12_E4_LACTONAS	Gut bacterial pathway abundance (GALACTUROCAT.PWY..D.galacturonate.degradation.I)	-0.0262893667085837	0.19045981150152	0.894731748004605
ebi-a-GCST90027471	finngen_R12_E4_LACTONAS	Lactose intolerance, other/unspecified || id:finngen_R12_E4_LACTONAS	Gut bacterial pathway abundance (GLCMANNANAUT.PWY..superpathway.of.N.acetylglucosamine..N.acetylmannosamine.and.N.acetylneuraminate.degradation)	0.0672784518106315	0.0724253433591809	0.395557788733638
ebi-a-GCST90027472	finngen_R12_E4_LACTONAS	Lactose intolerance, other/unspecified || id:finngen_R12_E4_LACTONAS	Gut bacterial pathway abundance (GLUCARDEG.PWY..D.glucarate.degradation.I)	-0.0748793572477978	0.149314617843549	0.704075832779342
ebi-a-GCST90027473	finngen_R12_E4_LACTONAS	Lactose intolerance, other/unspecified || id:finngen_R12_E4_LACTONAS	Gut bacterial pathway abundance (GLUCONEO.PWY..gluconeogenesis.I)	0.032458900989612	0.107829253518958	0.791809789495202
ebi-a-GCST90027474	finngen_R12_E4_LACTONAS	Lactose intolerance, other/unspecified || id:finngen_R12_E4_LACTONAS	Gut bacterial pathway abundance (GLUCOSE1PMETAB.PWY..glucose.and.glucose.1.phosphate.degradation)	-0.0867120569101674	0.10532336554448	0.441827758357694
ebi-a-GCST90027475	finngen_R12_E4_LACTONAS	Lactose intolerance, other/unspecified || id:finngen_R12_E4_LACTONAS	Gut bacterial pathway abundance (GLYCOCAT.PWY..glycogen.degradation.I..bacterial.)	-0.0234900979122248	0.0744832586355269	0.75966757019956
ebi-a-GCST90027476	finngen_R12_E4_LACTONAS	Lactose intolerance, other/unspecified || id:finngen_R12_E4_LACTONAS	Gut bacterial pathway abundance (GLYCOGENSYNTH.PWY..glycogen.biosynthesis.I..from.ADP.D.Glucose.)	0.113853229696024	0.0564584200503604	0.0713860054765632
ebi-a-GCST90027477	finngen_R12_E4_LACTONAS	Lactose intolerance, other/unspecified || id:finngen_R12_E4_LACTONAS	Gut bacterial pathway abundance (GLYCOL.GLYOXDEG.PWY..superpathway.of.glycol.metabolism.and.degradation)	-0.0806651710544664	0.0798907320837622	0.339015651247167
ebi-a-GCST90027478	finngen_R12_E4_LACTONAS	Lactose intolerance, other/unspecified || id:finngen_R12_E4_LACTONAS	Gut bacterial pathway abundance (GOLPDLCAT.PWY..superpathway.of.glycerol.degradation.to.1.3.propanediol)	-0.0362433290231719	0.0747503870522407	0.636507249155533
ebi-a-GCST90027479	finngen_R12_E4_LACTONAS	Lactose intolerance, other/unspecified || id:finngen_R12_E4_LACTONAS	Gut bacterial pathway abundance (HEMESYN2.PWY..heme.biosynthesis.II..anaerobic.)	0.0106765343540859	0.0754692307434759	0.890057294166669
ebi-a-GCST90027480	finngen_R12_E4_LACTONAS	Lactose intolerance, other/unspecified || id:finngen_R12_E4_LACTONAS	Gut bacterial pathway abundance (HEXITOLDEGSUPER.PWY..superpathway.of.hexitol.degradation..bacteria.)	0.0279957264016614	0.0809061980232041	0.739489440967991
ebi-a-GCST90027481	finngen_R12_E4_LACTONAS	Lactose intolerance, other/unspecified || id:finngen_R12_E4_LACTONAS	Gut bacterial pathway abundance (HISDEG.PWY..L.histidine.degradation.I)	-0.169937472416328	0.0885636002232742	0.0912817154500528
ebi-a-GCST90027482	finngen_R12_E4_LACTONAS	Lactose intolerance, other/unspecified || id:finngen_R12_E4_LACTONAS	Gut bacterial pathway abundance (HISTSYN.PWY..L.histidine.biosynthesis)	-0.0541045445713835	0.0541237717567968	0.346755248604739
ebi-a-GCST90027483	finngen_R12_E4_LACTONAS	Lactose intolerance, other/unspecified || id:finngen_R12_E4_LACTONAS	Gut bacterial pathway abundance (HOMOSER.METSYN.PWY..L.methionine.biosynthesis.I)	-0.0199001507028983	0.089685378816982	0.830735176990573
ebi-a-GCST90027484	finngen_R12_E4_LACTONAS	Lactose intolerance, other/unspecified || id:finngen_R12_E4_LACTONAS	Gut bacterial pathway abundance (HSERMETANA.PWY..L.methionine.biosynthesis.III)	-0.0774516632347584	0.053228724285779	0.166256512821341
ebi-a-GCST90027485	finngen_R12_E4_LACTONAS	Lactose intolerance, other/unspecified || id:finngen_R12_E4_LACTONAS	Gut bacterial pathway abundance (ILEUSYN.PWY..L.isoleucine.biosynthesis.I..from.threonine.)	0.0920676789325682	0.19013893228769	0.648699186786034
ebi-a-GCST90027486	finngen_R12_E4_LACTONAS	Lactose intolerance, other/unspecified || id:finngen_R12_E4_LACTONAS	Gut bacterial pathway abundance (KDO.NAGLIPASYN.PWY..superpathway.of..Kdo.2.lipid.A.biosynthesis)	0.16181953876996	0.113529106747887	0.203936145528556
ebi-a-GCST90027487	finngen_R12_E4_LACTONAS	Lactose intolerance, other/unspecified || id:finngen_R12_E4_LACTONAS	Gut bacterial pathway abundance (KETOGLUCONMET.PWY..ketogluconate.metabolism)	-0.0702636251716288	0.0718695223724491	0.356878936478187
ebi-a-GCST90027488	finngen_R12_E4_LACTONAS	Lactose intolerance, other/unspecified || id:finngen_R12_E4_LACTONAS	Gut bacterial pathway abundance (LACTOSECAT.PWY..lactose.and.galactose.degradation.I)	-0.0833396111214129	0.0831685952864227	0.349689526511512
ebi-a-GCST90027489	finngen_R12_E4_LACTONAS	Lactose intolerance, other/unspecified || id:finngen_R12_E4_LACTONAS	Gut bacterial pathway abundance (METHGLYUT.PWY..superpathway.of.methylglyoxal.degradation)	0.0807540760533222	0.0767058813558904	0.327421960461182
ebi-a-GCST90027490	finngen_R12_E4_LACTONAS	Lactose intolerance, other/unspecified || id:finngen_R12_E4_LACTONAS	Gut bacterial pathway abundance (NAGLIPASYN.PWY..lipid.IVA.biosynthesis)	0.0563094612825344	0.0732272948059186	0.464006983218422
ebi-a-GCST90027491	finngen_R12_E4_LACTONAS	Lactose intolerance, other/unspecified || id:finngen_R12_E4_LACTONAS	Gut bacterial pathway abundance (NONMEVIPP.PWY..methylerythritol.phosphate.pathway.I)	0.117461932482468	0.0741255135737925	0.147509912179257
ebi-a-GCST90027492	finngen_R12_E4_LACTONAS	Lactose intolerance, other/unspecified || id:finngen_R12_E4_LACTONAS	Gut bacterial pathway abundance (NONOXIPENT.PWY..pentose.phosphate.pathway..non.oxidative.branch.)	0.255897985609755	0.0954960606264388	0.0552474947881672
ebi-a-GCST90027493	finngen_R12_E4_LACTONAS	Lactose intolerance, other/unspecified || id:finngen_R12_E4_LACTONAS	Gut bacterial pathway abundance (ORNDEG.PWY..superpathway.of.ornithine.degradation)	0.0272412367103323	0.0805941319455075	0.749088999643758
ebi-a-GCST90027494	finngen_R12_E4_LACTONAS	Lactose intolerance, other/unspecified || id:finngen_R12_E4_LACTONAS	Gut bacterial pathway abundance (P105.PWY..TCA.cycle.IV..2.oxoglutarate.decarboxylase.)	-0.0953346149799096	0.141536270207165	0.525666747096563
ebi-a-GCST90027495	finngen_R12_E4_LACTONAS	Lactose intolerance, other/unspecified || id:finngen_R12_E4_LACTONAS	Gut bacterial pathway abundance (P108.PWY..pyruvate.fermentation.to.propanoate.I)	-0.0159565251099172	0.0787185870941237	0.84306744829779
ebi-a-GCST90027496	finngen_R12_E4_LACTONAS	Lactose intolerance, other/unspecified || id:finngen_R12_E4_LACTONAS	Gut bacterial pathway abundance (P122.PWY..heterolactic.fermentation)	-0.00437897336703679	0.240973479924414	0.987151506588895
ebi-a-GCST90027497	finngen_R12_E4_LACTONAS	Lactose intolerance, other/unspecified || id:finngen_R12_E4_LACTONAS	Gut bacterial pathway abundance (P161.PWY..acetylene.degradation)	-0.0245610866626002	0.210423878763412	0.914455800302396
ebi-a-GCST90027498	finngen_R12_E4_LACTONAS	Lactose intolerance, other/unspecified || id:finngen_R12_E4_LACTONAS	Gut bacterial pathway abundance (P162.PWY..L.glutamate.degradation.V..via.hydroxyglutarate.)	0.0421012947688185	0.0819767902602826	0.61991829571555
ebi-a-GCST90027499	finngen_R12_E4_LACTONAS	Lactose intolerance, other/unspecified || id:finngen_R12_E4_LACTONAS	Gut bacterial pathway abundance (P164.PWY..purine.nucleobases.degradation.I..anaerobic.)	-0.0906104894561383	0.0822841682115131	0.296613106507601
ebi-a-GCST90027500	finngen_R12_E4_LACTONAS	Lactose intolerance, other/unspecified || id:finngen_R12_E4_LACTONAS	Gut bacterial pathway abundance (P23.PWY..reductive.TCA.cycle.I)	0.131599900350893	0.113131746888331	0.278250356310253
ebi-a-GCST90027501	finngen_R12_E4_LACTONAS	Lactose intolerance, other/unspecified || id:finngen_R12_E4_LACTONAS	Gut bacterial pathway abundance (P42.PWY..incomplete.reductive.TCA.cycle)	-0.0972628387911229	0.0910806055273221	0.306588518704504
ebi-a-GCST90027502	finngen_R12_E4_LACTONAS	Lactose intolerance, other/unspecified || id:finngen_R12_E4_LACTONAS	Gut bacterial pathway abundance (P441.PWY..superpathway.of.N.acetylneuraminate.degradation)	0.0277803580526697	0.0526284557205168	0.609110288336811
ebi-a-GCST90027503	finngen_R12_E4_LACTONAS	Lactose intolerance, other/unspecified || id:finngen_R12_E4_LACTONAS	Gut bacterial pathway abundance (P461.PWY..hexitol.fermentation.to.lactate..formate..ethanol.and.acetate)	-0.0528823495917294	0.055761937804645	0.357976315036691
ebi-a-GCST90027504	finngen_R12_E4_LACTONAS	Lactose intolerance, other/unspecified || id:finngen_R12_E4_LACTONAS	Gut bacterial pathway abundance (PANTO.PWY..phosphopantothenate.biosynthesis.I)	0.109045245697049	0.116303084839494	0.372929439064676
ebi-a-GCST90027505	finngen_R12_E4_LACTONAS	Lactose intolerance, other/unspecified || id:finngen_R12_E4_LACTONAS	Gut bacterial pathway abundance (PANTOSYN.PWY..pantothenate.and.coenzyme.A.biosynthesis.I)	-0.0334378779405583	0.122346386368907	0.792506713965927
ebi-a-GCST90027506	finngen_R12_E4_LACTONAS	Lactose intolerance, other/unspecified || id:finngen_R12_E4_LACTONAS	Gut bacterial pathway abundance (PENTOSE.P.PWY..pentose.phosphate.pathway)	-0.0626940799378517	0.0580230331126978	0.303038596531027
ebi-a-GCST90027507	finngen_R12_E4_LACTONAS	Lactose intolerance, other/unspecified || id:finngen_R12_E4_LACTONAS	Gut bacterial pathway abundance (PEPTIDOGLYCANSYN.PWY..peptidoglycan.biosynthesis.I..meso.diaminopimelate.containing.)	0.0310751511769492	0.0737929482010151	0.684758578955535
ebi-a-GCST90027508	finngen_R12_E4_LACTONAS	Lactose intolerance, other/unspecified || id:finngen_R12_E4_LACTONAS	Gut bacterial pathway abundance (PHOSLIPSYN.PWY..superpathway.of.phospholipid.biosynthesis.I..bacteria.)	-0.15627795737058	0.0708636347725675	0.0496215933766292
ebi-a-GCST90027509	finngen_R12_E4_LACTONAS	Lactose intolerance, other/unspecified || id:finngen_R12_E4_LACTONAS	Gut bacterial pathway abundance (POLYAMINSYN3.PWY..superpathway.of.polyamine.biosynthesis.II)	0.0847882566061278	0.0657040716051346	0.229057338226531
ebi-a-GCST90027510	finngen_R12_E4_LACTONAS	Lactose intolerance, other/unspecified || id:finngen_R12_E4_LACTONAS	Gut bacterial pathway abundance (POLYAMSYN.PWY..superpathway.of.polyamine.biosynthesis.I)	-0.00168983005055411	0.0814863522458501	0.9842571030043
ebi-a-GCST90027511	finngen_R12_E4_LACTONAS	Lactose intolerance, other/unspecified || id:finngen_R12_E4_LACTONAS	Gut bacterial pathway abundance (POLYISOPRENSYN.PWY..polyisoprenoid.biosynthesis..E..coli.)	-0.143187496710759	0.146980543651469	0.367583663877874
ebi-a-GCST90027512	finngen_R12_E4_LACTONAS	Lactose intolerance, other/unspecified || id:finngen_R12_E4_LACTONAS	Gut bacterial pathway abundance (PPGPPMET.PWY..ppGpp.biosynthesis)	0.0407876982840471	0.0648055528422568	0.544739690857176
ebi-a-GCST90027513	finngen_R12_E4_LACTONAS	Lactose intolerance, other/unspecified || id:finngen_R12_E4_LACTONAS	Gut bacterial pathway abundance (PRPP.PWY..superpathway.of.histidine..purine..and.pyrimidine.biosynthesis)	0.0732457093679628	0.0677182178640866	0.300676666733284
ebi-a-GCST90027514	finngen_R12_E4_LACTONAS	Lactose intolerance, other/unspecified || id:finngen_R12_E4_LACTONAS	Gut bacterial pathway abundance (PWY0.1061..superpathway.of.L.alanine.biosynthesis)	0.213102727648708	0.105542106486733	0.078164562158321
ebi-a-GCST90027515	finngen_R12_E4_LACTONAS	Lactose intolerance, other/unspecified || id:finngen_R12_E4_LACTONAS	Gut bacterial pathway abundance (PWY0.1241..ADP.L.glycero..beta..D.manno.heptose.biosynthesis)	0.130374407621985	0.101863961385307	0.247841638564997
ebi-a-GCST90027516	finngen_R12_E4_LACTONAS	Lactose intolerance, other/unspecified || id:finngen_R12_E4_LACTONAS	Gut bacterial pathway abundance (PWY0.1261..anhydromuropeptides.recycling)	-0.022972679282533	0.13372492870156	0.869249876948311
ebi-a-GCST90027517	finngen_R12_E4_LACTONAS	Lactose intolerance, other/unspecified || id:finngen_R12_E4_LACTONAS	Gut bacterial pathway abundance (PWY0.1296..purine.ribonucleosides.degradation)	-0.0401571329725567	0.121853490797071	0.75293884738877
ebi-a-GCST90027518	finngen_R12_E4_LACTONAS	Lactose intolerance, other/unspecified || id:finngen_R12_E4_LACTONAS	Gut bacterial pathway abundance (PWY0.1297..superpathway.of.purine.deoxyribonucleosides.degradation)	0.0480578291505508	0.0821757167300096	0.574788972873903
ebi-a-GCST90027519	finngen_R12_E4_LACTONAS	Lactose intolerance, other/unspecified || id:finngen_R12_E4_LACTONAS	Gut bacterial pathway abundance (PWY0.1298..superpathway.of.pyrimidine.deoxyribonucleosides.degradation)	0.0694187830920528	0.0660288901488523	0.313814090946906
ebi-a-GCST90027520	finngen_R12_E4_LACTONAS	Lactose intolerance, other/unspecified || id:finngen_R12_E4_LACTONAS	Gut bacterial pathway abundance (PWY0.1338..polymyxin.resistance)	0.0666640618885083	0.0901710473154039	0.480848209386289
ebi-a-GCST90027521	finngen_R12_E4_LACTONAS	Lactose intolerance, other/unspecified || id:finngen_R12_E4_LACTONAS	Gut bacterial pathway abundance (PWY0.1415..superpathway.of.heme.biosynthesis.from.uroporphyrinogen.III)	0.0459582019518204	0.115382266618484	0.702269135592052
ebi-a-GCST90027522	finngen_R12_E4_LACTONAS	Lactose intolerance, other/unspecified || id:finngen_R12_E4_LACTONAS	Gut bacterial pathway abundance (PWY0.1479..tRNA.processing)	-0.0582010812030499	0.0745608426724297	0.457519289343516
ebi-a-GCST90027523	finngen_R12_E4_LACTONAS	Lactose intolerance, other/unspecified || id:finngen_R12_E4_LACTONAS	Gut bacterial pathway abundance (PWY0.1533..methylphosphonate.degradation.I)	-0.0622834071395833	0.141004375712264	0.681526160239041
ebi-a-GCST90027524	finngen_R12_E4_LACTONAS	Lactose intolerance, other/unspecified || id:finngen_R12_E4_LACTONAS	Gut bacterial pathway abundance (PWY0.1586..peptidoglycan.maturation..meso.diaminopimelate.containing.)	-0.112964746563026	0.0722380320243293	0.161844008139793
ebi-a-GCST90027525	finngen_R12_E4_LACTONAS	Lactose intolerance, other/unspecified || id:finngen_R12_E4_LACTONAS	Gut bacterial pathway abundance (PWY0.162..superpathway.of.pyrimidine.ribonucleotides.de.novo.biosynthesis)	0.0205925151952631	0.0667380525282063	0.763423196619512
ebi-a-GCST90027526	finngen_R12_E4_LACTONAS	Lactose intolerance, other/unspecified || id:finngen_R12_E4_LACTONAS	Gut bacterial pathway abundance (PWY0.781..aspartate.superpathway)	0.0292381936511914	0.0650514203658775	0.663726638592938
ebi-a-GCST90027527	finngen_R12_E4_LACTONAS	Lactose intolerance, other/unspecified || id:finngen_R12_E4_LACTONAS	Gut bacterial pathway abundance (PWY0.845..superpathway.of.pyridoxal.5..phosphate.biosynthesis.and.salvage)	-0.018788978469269	0.0398066592502343	0.643295642410181
ebi-a-GCST90027528	finngen_R12_E4_LACTONAS	Lactose intolerance, other/unspecified || id:finngen_R12_E4_LACTONAS	Gut bacterial pathway abundance (PWY.1269..CMP.3.deoxy.D.manno.octulosonate.biosynthesis.I)	-0.169408618294314	0.160392338906674	0.35043989006849
ebi-a-GCST90027529	finngen_R12_E4_LACTONAS	Lactose intolerance, other/unspecified || id:finngen_R12_E4_LACTONAS	Gut bacterial pathway abundance (PWY.2941..L.lysine.biosynthesis.II)	0.057150140870367	0.0847013138077094	0.524981805314751
ebi-a-GCST90027530	finngen_R12_E4_LACTONAS	Lactose intolerance, other/unspecified || id:finngen_R12_E4_LACTONAS	Gut bacterial pathway abundance (PWY.2942..L.lysine.biosynthesis.III)	-0.100722265290702	0.273637895686862	0.731460441972816
ebi-a-GCST90027531	finngen_R12_E4_LACTONAS	Lactose intolerance, other/unspecified || id:finngen_R12_E4_LACTONAS	Gut bacterial pathway abundance (PWY.3001..superpathway.of.L.isoleucine.biosynthesis.I)	0.041778164841548	0.0774324815942751	0.608936346540472
ebi-a-GCST90027532	finngen_R12_E4_LACTONAS	Lactose intolerance, other/unspecified || id:finngen_R12_E4_LACTONAS	Gut bacterial pathway abundance (PWY.3781..aerobic.respiration.I..cytochrome.c.)
ebi-a-GCST90027533	finngen_R12_E4_LACTONAS	Lactose intolerance, other/unspecified || id:finngen_R12_E4_LACTONAS	Gut bacterial pathway abundance (PWY.4242..pantothenate.and.coenzyme.A.biosynthesis.III)	-0.0436218884566218	0.0754674005023339	0.573125539584222
ebi-a-GCST90027534	finngen_R12_E4_LACTONAS	Lactose intolerance, other/unspecified || id:finngen_R12_E4_LACTONAS	Gut bacterial pathway abundance (PWY.4984..urea.cycle)	0.152453445505314	0.166189142647294	0.39433821318083
ebi-a-GCST90027535	finngen_R12_E4_LACTONAS	Lactose intolerance, other/unspecified || id:finngen_R12_E4_LACTONAS	Gut bacterial pathway abundance (PWY4FS.7..phosphatidylglycerol.biosynthesis.I..plastidic.)	0.087380583564588	0.0651370369392843	0.199719984649093
ebi-a-GCST90027536	finngen_R12_E4_LACTONAS	Lactose intolerance, other/unspecified || id:finngen_R12_E4_LACTONAS	Gut bacterial pathway abundance (PWY.5005..biotin.biosynthesis.II)	0.0477447292693039	0.0848893494945629	0.587553008133552
ebi-a-GCST90027537	finngen_R12_E4_LACTONAS	Lactose intolerance, other/unspecified || id:finngen_R12_E4_LACTONAS	Gut bacterial pathway abundance (PWY.5022..4.aminobutanoate.degradation.V)	-0.112202888180684	0.0916398394506621	0.30818402583768
ebi-a-GCST90027538	finngen_R12_E4_LACTONAS	Lactose intolerance, other/unspecified || id:finngen_R12_E4_LACTONAS	Gut bacterial pathway abundance (PWY.5088..L.glutamate.degradation.VIII..to.propanoate.)	0.19997315206355	0.0704634111885381	0.0296457839293154
ebi-a-GCST90027539	finngen_R12_E4_LACTONAS	Lactose intolerance, other/unspecified || id:finngen_R12_E4_LACTONAS	Gut bacterial pathway abundance (PWY.5097..L.lysine.biosynthesis.VI)	-0.113824262657183	0.0924465265085363	0.237187638765725
ebi-a-GCST90027540	finngen_R12_E4_LACTONAS	Lactose intolerance, other/unspecified || id:finngen_R12_E4_LACTONAS	Gut bacterial pathway abundance (PWY.5100..pyruvate.fermentation.to.acetate.and.lactate.II)	-0.079537708156727	0.0697283098675448	0.274582040954675
ebi-a-GCST90027541	finngen_R12_E4_LACTONAS	Lactose intolerance, other/unspecified || id:finngen_R12_E4_LACTONAS	Gut bacterial pathway abundance (PWY.5101..L.isoleucine.biosynthesis.II)	-0.108554086332358	0.0654473801383181	0.128177612962217
ebi-a-GCST90027542	finngen_R12_E4_LACTONAS	Lactose intolerance, other/unspecified || id:finngen_R12_E4_LACTONAS	Gut bacterial pathway abundance (PWY.5104..L.isoleucine.biosynthesis.IV)	0.0594889114532296	0.0829997390015586	0.496748152401455
ebi-a-GCST90027543	finngen_R12_E4_LACTONAS	Lactose intolerance, other/unspecified || id:finngen_R12_E4_LACTONAS	Gut bacterial pathway abundance (PWY.5121..superpathway.of.geranylgeranyl.diphosphate.biosynthesis.II..via.MEP.)	-0.032520092791656	0.0620814150924973	0.61078838273511
ebi-a-GCST90027544	finngen_R12_E4_LACTONAS	Lactose intolerance, other/unspecified || id:finngen_R12_E4_LACTONAS	Gut bacterial pathway abundance (PWY.5173..superpathway.of.acetyl.CoA.biosynthesis)	-0.0254227151994431	0.067738102550578	0.71526860333167
ebi-a-GCST90027545	finngen_R12_E4_LACTONAS	Lactose intolerance, other/unspecified || id:finngen_R12_E4_LACTONAS	Gut bacterial pathway abundance (PWY.5177..glutaryl.CoA.degradation)	-0.0252158353989185	0.0976088585942535	0.803578956261464
ebi-a-GCST90027546	finngen_R12_E4_LACTONAS	Lactose intolerance, other/unspecified || id:finngen_R12_E4_LACTONAS	Gut bacterial pathway abundance (PWY.5188..tetrapyrrole.biosynthesis.I..from.glutamate.)	-0.159570281848323	0.0752430430611506	0.059949736903268
ebi-a-GCST90027547	finngen_R12_E4_LACTONAS	Lactose intolerance, other/unspecified || id:finngen_R12_E4_LACTONAS	Gut bacterial pathway abundance (PWY.5189..tetrapyrrole.biosynthesis.II..from.glycine.)	0.0337790774252658	0.0761359645452956	0.667757172106138
ebi-a-GCST90027548	finngen_R12_E4_LACTONAS	Lactose intolerance, other/unspecified || id:finngen_R12_E4_LACTONAS	Gut bacterial pathway abundance (PWY.5345..superpathway.of.L.methionine.biosynthesis..by.sulfhydrylation.)	-0.0423849030278745	0.119161862971403	0.731268099058588
ebi-a-GCST90027549	finngen_R12_E4_LACTONAS	Lactose intolerance, other/unspecified || id:finngen_R12_E4_LACTONAS	Gut bacterial pathway abundance (PWY.5384..sucrose.degradation.IV..sucrose.phosphorylase.)	-0.0694497604942746	0.0841539870862327	0.44078848491221
ebi-a-GCST90027550	finngen_R12_E4_LACTONAS	Lactose intolerance, other/unspecified || id:finngen_R12_E4_LACTONAS	Gut bacterial pathway abundance (PWY.5505..L.glutamate.and.L.glutamine.biosynthesis)	0.0339048717679584	0.0527265390315081	0.529911021695606
ebi-a-GCST90027551	finngen_R12_E4_LACTONAS	Lactose intolerance, other/unspecified || id:finngen_R12_E4_LACTONAS	Gut bacterial pathway abundance (PWY.5656..mannosylglycerate.biosynthesis.I)	0.0101271560750945	0.0695906662666157	0.887896494401538
ebi-a-GCST90027552	finngen_R12_E4_LACTONAS	Lactose intolerance, other/unspecified || id:finngen_R12_E4_LACTONAS	Gut bacterial pathway abundance (PWY.5659..GDP.mannose.biosynthesis)	-0.0124880595643924	0.123164155962613	0.922081191613869
ebi-a-GCST90027553	finngen_R12_E4_LACTONAS	Lactose intolerance, other/unspecified || id:finngen_R12_E4_LACTONAS	Gut bacterial pathway abundance (PWY.5667..CDP.diacylglycerol.biosynthesis.I)	0.00932963996806176	0.059258316181303	0.877146078600426
ebi-a-GCST90027554	finngen_R12_E4_LACTONAS	Lactose intolerance, other/unspecified || id:finngen_R12_E4_LACTONAS	Gut bacterial pathway abundance (PWY.5676..acetyl.CoA.fermentation.to.butanoate.II)	-0.143021083855393	0.094420066577281	0.180615913495436
ebi-a-GCST90027555	finngen_R12_E4_LACTONAS	Lactose intolerance, other/unspecified || id:finngen_R12_E4_LACTONAS	Gut bacterial pathway abundance (PWY.5686..UMP.biosynthesis)	0.00858131266692401	0.120467888713855	0.946631504699561
ebi-a-GCST90027556	finngen_R12_E4_LACTONAS	Lactose intolerance, other/unspecified || id:finngen_R12_E4_LACTONAS	Gut bacterial pathway abundance (PWY.5695..urate.biosynthesis.inosine.5..phosphate.degradation)	0.0481508248508515	0.106109610295237	0.660728682725471
ebi-a-GCST90027557	finngen_R12_E4_LACTONAS	Lactose intolerance, other/unspecified || id:finngen_R12_E4_LACTONAS	Gut bacterial pathway abundance (PWY.5705..allantoin.degradation.to.glyoxylate.III)	0.218128231794916	0.108136749741298	0.0834803809578818
ebi-a-GCST90027558	finngen_R12_E4_LACTONAS	Lactose intolerance, other/unspecified || id:finngen_R12_E4_LACTONAS	Gut bacterial pathway abundance (PWY.5791..1.4.dihydroxy.2.naphthoate.biosynthesis.II..plants.)	-0.0271854381041003	0.0613193222120102	0.665405662390509
ebi-a-GCST90027559	finngen_R12_E4_LACTONAS	Lactose intolerance, other/unspecified || id:finngen_R12_E4_LACTONAS	Gut bacterial pathway abundance (PWY.5838..superpathway.of.menaquinol.8.biosynthesis.I)	-0.183854542934935	0.180707633677574	0.416005072387457
ebi-a-GCST90027560	finngen_R12_E4_LACTONAS	Lactose intolerance, other/unspecified || id:finngen_R12_E4_LACTONAS	Gut bacterial pathway abundance (PWY.5850..superpathway.of.menaquinol.6.biosynthesis.I)	-0.108685979948917	0.0917532122421382	0.266533934865124
ebi-a-GCST90027561	finngen_R12_E4_LACTONAS	Lactose intolerance, other/unspecified || id:finngen_R12_E4_LACTONAS	Gut bacterial pathway abundance (PWY.5913..TCA.cycle.VI..obligate.autotrophs.)	-0.0114267567572533	0.0807873759094518	0.891505044232307
ebi-a-GCST90027562	finngen_R12_E4_LACTONAS	Lactose intolerance, other/unspecified || id:finngen_R12_E4_LACTONAS	Gut bacterial pathway abundance (PWY.5918..superpathay.of.heme.biosynthesis.from.glutamate)	0.0940689552479184	0.116523277311492	0.446054980478912
ebi-a-GCST90027563	finngen_R12_E4_LACTONAS	Lactose intolerance, other/unspecified || id:finngen_R12_E4_LACTONAS	Gut bacterial pathway abundance (PWY.5920..superpathway.of.heme.biosynthesis.from.glycine)	-0.0448148124782123	0.0658748525607471	0.51551436605903
ebi-a-GCST90027564	finngen_R12_E4_LACTONAS	Lactose intolerance, other/unspecified || id:finngen_R12_E4_LACTONAS	Gut bacterial pathway abundance (PWY.5941..glycogen.degradation.II..eukaryotic.)	0.0236598734882975	0.0654958970611813	0.72727259505153
ebi-a-GCST90027565	finngen_R12_E4_LACTONAS	Lactose intolerance, other/unspecified || id:finngen_R12_E4_LACTONAS	Gut bacterial pathway abundance (PWY.5971..palmitate.biosynthesis.II..bacteria.and.plants.)	0.00660420816866843	0.0664159011823581	0.922756347221278
ebi-a-GCST90027566	finngen_R12_E4_LACTONAS	Lactose intolerance, other/unspecified || id:finngen_R12_E4_LACTONAS	Gut bacterial pathway abundance (PWY.5973..cis.vaccenate.biosynthesis)	0.0412303458361382	0.0535672527135652	0.455240973125455
ebi-a-GCST90027567	finngen_R12_E4_LACTONAS	Lactose intolerance, other/unspecified || id:finngen_R12_E4_LACTONAS	Gut bacterial pathway abundance (PWY.5989..stearate.biosynthesis.II..bacteria.and.plants.)	-0.124147147505864	0.103433964574478	0.283800414427918
ebi-a-GCST90027568	finngen_R12_E4_LACTONAS	Lactose intolerance, other/unspecified || id:finngen_R12_E4_LACTONAS	Gut bacterial pathway abundance (PWY.6121..5.aminoimidazole.ribonucleotide.biosynthesis.I)	-0.0420799537782578	0.128460805153113	0.751644250491127
ebi-a-GCST90027569	finngen_R12_E4_LACTONAS	Lactose intolerance, other/unspecified || id:finngen_R12_E4_LACTONAS	Gut bacterial pathway abundance (PWY.6123..inosine.5..phosphate.biosynthesis.I)	-0.0295365657118336	0.0948145864087003	0.770966921801346
ebi-a-GCST90027570	finngen_R12_E4_LACTONAS	Lactose intolerance, other/unspecified || id:finngen_R12_E4_LACTONAS	Gut bacterial pathway abundance (PWY.6125..superpathway.of.guanosine.nucleotides.de.novo.biosynthesis.II)	0.0763205419222881	0.0860566111363597	0.401026095712808
ebi-a-GCST90027571	finngen_R12_E4_LACTONAS	Lactose intolerance, other/unspecified || id:finngen_R12_E4_LACTONAS	Gut bacterial pathway abundance (PWY.6147..6.hydroxymethyl.dihydropterin.diphosphate.biosynthesis.I)	-0.0668674532406364	0.0619365855926808	0.301537013729774
ebi-a-GCST90027572	finngen_R12_E4_LACTONAS	Lactose intolerance, other/unspecified || id:finngen_R12_E4_LACTONAS	Gut bacterial pathway abundance (PWY.6151..S.adenosyl.L.methionine.cycle.I)	0.0229586283422703	0.0577119155039551	0.699126855691087
ebi-a-GCST90027573	finngen_R12_E4_LACTONAS	Lactose intolerance, other/unspecified || id:finngen_R12_E4_LACTONAS	Gut bacterial pathway abundance (PWY.6163..chorismate.biosynthesis.from.3.dehydroquinate)	-0.0606185687627408	0.149764700163501	0.696261440523877
ebi-a-GCST90027574	finngen_R12_E4_LACTONAS	Lactose intolerance, other/unspecified || id:finngen_R12_E4_LACTONAS	Gut bacterial pathway abundance (PWY.621..sucrose.degradation.III..sucrose.invertase.)	0.0747134293280799	0.0742472707256478	0.360467618999409
ebi-a-GCST90027575	finngen_R12_E4_LACTONAS	Lactose intolerance, other/unspecified || id:finngen_R12_E4_LACTONAS	Gut bacterial pathway abundance (PWY.6263..superpathway.of.menaquinol.8.biosynthesis.II)	-0.14796135539318	0.107873854520555	0.242088528932597
ebi-a-GCST90027576	finngen_R12_E4_LACTONAS	Lactose intolerance, other/unspecified || id:finngen_R12_E4_LACTONAS	Gut bacterial pathway abundance (PWY.6284..superpathway.of.unsaturated.fatty.acids.biosynthesis..E..coli.)	0.0226697078890143	0.0675363668662486	0.74695833821519
ebi-a-GCST90027577	finngen_R12_E4_LACTONAS	Lactose intolerance, other/unspecified || id:finngen_R12_E4_LACTONAS	Gut bacterial pathway abundance (PWY.6285..superpathway.of.fatty.acids.biosynthesis..E..coli.)	0.0816082553867964	0.0861298745568948	0.368127474886505
ebi-a-GCST90027578	finngen_R12_E4_LACTONAS	Lactose intolerance, other/unspecified || id:finngen_R12_E4_LACTONAS	Gut bacterial pathway abundance (PWY.6317..galactose.degradation.I..Leloir.pathway.)	-0.0902028318052098	0.0620651830476777	0.180086420058288
ebi-a-GCST90027579	finngen_R12_E4_LACTONAS	Lactose intolerance, other/unspecified || id:finngen_R12_E4_LACTONAS	Gut bacterial pathway abundance (PWY.6353..purine.nucleotides.degradation.II..aerobic.)	0.00497711556142418	0.0724013535951515	0.946326082243093
ebi-a-GCST90027580	finngen_R12_E4_LACTONAS	Lactose intolerance, other/unspecified || id:finngen_R12_E4_LACTONAS	Gut bacterial pathway abundance (PWY.6471..peptidoglycan.biosynthesis.IV..Enterococcus.faecium.)	-0.147916892929094	0.176521598507158	0.555983969870557
ebi-a-GCST90027581	finngen_R12_E4_LACTONAS	Lactose intolerance, other/unspecified || id:finngen_R12_E4_LACTONAS	Gut bacterial pathway abundance (PWY.6507..4.deoxy.L.threo.hex.4.enopyranuronate.degradation)	0.0558592737858582	0.111052739675903	0.632892535027592
ebi-a-GCST90027582	finngen_R12_E4_LACTONAS	Lactose intolerance, other/unspecified || id:finngen_R12_E4_LACTONAS	Gut bacterial pathway abundance (PWY.6519..8.amino.7.oxononanoate.biosynthesis.I)	0.0240635594359813	0.0753825359838342	0.757736271190697
ebi-a-GCST90027583	finngen_R12_E4_LACTONAS	Lactose intolerance, other/unspecified || id:finngen_R12_E4_LACTONAS	Gut bacterial pathway abundance (PWY.6545..pyrimidine.deoxyribonucleotides.de.novo.biosynthesis.III)	-0.0728733013137355	0.118471111385371	0.561068382231762
ebi-a-GCST90027584	finngen_R12_E4_LACTONAS	Lactose intolerance, other/unspecified || id:finngen_R12_E4_LACTONAS	Gut bacterial pathway abundance (PWY.6588..pyruvate.fermentation.to.acetone)	0.0235335536744576	0.0667659249458518	0.730592673288518
ebi-a-GCST90027585	finngen_R12_E4_LACTONAS	Lactose intolerance, other/unspecified || id:finngen_R12_E4_LACTONAS	Gut bacterial pathway abundance (PWY.6590..superpathway.of.Clostridium.acetobutylicum.acidogenic.fermentation)	0.00165257231994183	0.121982375770163	0.989839664605888
ebi-a-GCST90027586	finngen_R12_E4_LACTONAS	Lactose intolerance, other/unspecified || id:finngen_R12_E4_LACTONAS	Gut bacterial pathway abundance (PWY.6608..guanosine.nucleotides.degradation.III)	-0.107362557801464	0.0979447106539786	0.304908869129134
ebi-a-GCST90027587	finngen_R12_E4_LACTONAS	Lactose intolerance, other/unspecified || id:finngen_R12_E4_LACTONAS	Gut bacterial pathway abundance (PWY.6609..adenine.and.adenosine.salvage.III)	-0.0481523843975513	0.0655818188252235	0.476908712114438
ebi-a-GCST90027588	finngen_R12_E4_LACTONAS	Lactose intolerance, other/unspecified || id:finngen_R12_E4_LACTONAS	Gut bacterial pathway abundance (PWY.6612..superpathway.of.tetrahydrofolate.biosynthesis)	0.0691246690448567	0.0957146734411664	0.484011163965712
ebi-a-GCST90027589	finngen_R12_E4_LACTONAS	Lactose intolerance, other/unspecified || id:finngen_R12_E4_LACTONAS	Gut bacterial pathway abundance (PWY.6628..superpathway.of.L.phenylalanine.biosynthesis)	0.037170104644286	0.0801652732190885	0.65192535145674
ebi-a-GCST90027590	finngen_R12_E4_LACTONAS	Lactose intolerance, other/unspecified || id:finngen_R12_E4_LACTONAS	Gut bacterial pathway abundance (PWY.6629..superpathway.of.L.tryptophan.biosynthesis)	0.0332144576439668	0.0962687939443297	0.744120723265457
ebi-a-GCST90027591	finngen_R12_E4_LACTONAS	Lactose intolerance, other/unspecified || id:finngen_R12_E4_LACTONAS	Gut bacterial pathway abundance (PWY.6630..superpathway.of.L.tyrosine.biosynthesis)	0.0206319646654493	0.0657945628029296	0.758813607718223
ebi-a-GCST90027592	finngen_R12_E4_LACTONAS	Lactose intolerance, other/unspecified || id:finngen_R12_E4_LACTONAS	Gut bacterial pathway abundance (PWY66.422..D.galactose.degradation.V..Leloir.pathway.)	-0.19100250241198	0.095454863033613	0.0803950902939121
ebi-a-GCST90027593	finngen_R12_E4_LACTONAS	Lactose intolerance, other/unspecified || id:finngen_R12_E4_LACTONAS	Gut bacterial pathway abundance (PWY.6690..cinnamate.and.3.hydroxycinnamate.degradation.to.2.oxopent.4.enoate)	0.0414242737985436	0.118047214842096	0.737646440129663
ebi-a-GCST90027594	finngen_R12_E4_LACTONAS	Lactose intolerance, other/unspecified || id:finngen_R12_E4_LACTONAS	Gut bacterial pathway abundance (PWY.6700..queuosine.biosynthesis)	0.0828422096692724	0.0718499303101678	0.268221245932011
ebi-a-GCST90027595	finngen_R12_E4_LACTONAS	Lactose intolerance, other/unspecified || id:finngen_R12_E4_LACTONAS	Gut bacterial pathway abundance (PWY.6703..preQ0.biosynthesis)	0.0166750909095552	0.0633778836872943	0.79693212265113
ebi-a-GCST90027596	finngen_R12_E4_LACTONAS	Lactose intolerance, other/unspecified || id:finngen_R12_E4_LACTONAS	Gut bacterial pathway abundance (PWY.6708..ubiquinol.8.biosynthesis..prokaryotic.)	0.0673150241557944	0.105069059563008	0.537703375846404
ebi-a-GCST90027597	finngen_R12_E4_LACTONAS	Lactose intolerance, other/unspecified || id:finngen_R12_E4_LACTONAS	Gut bacterial pathway abundance (PWY.6731..starch.degradation.III)	0.0192110332868222	0.0801164879072267	0.814903699301766
ebi-a-GCST90027598	finngen_R12_E4_LACTONAS	Lactose intolerance, other/unspecified || id:finngen_R12_E4_LACTONAS	Gut bacterial pathway abundance (PWY.6737..starch.degradation.V)	-0.00877700800262829	0.0891766357524206	0.926331546715838
ebi-a-GCST90027599	finngen_R12_E4_LACTONAS	Lactose intolerance, other/unspecified || id:finngen_R12_E4_LACTONAS	Gut bacterial pathway abundance (PWY.6823..molybdenum.cofactor.biosynthesis)	0.0292812856086903	0.0908764834856914	0.75465236972985
ebi-a-GCST90027600	finngen_R12_E4_LACTONAS	Lactose intolerance, other/unspecified || id:finngen_R12_E4_LACTONAS	Gut bacterial pathway abundance (PWY.6891..thiazole.biosynthesis.II..Bacillus.)	-0.0873557826432707	0.103220778466857	0.41161786085222
ebi-a-GCST90027601	finngen_R12_E4_LACTONAS	Lactose intolerance, other/unspecified || id:finngen_R12_E4_LACTONAS	Gut bacterial pathway abundance (PWY.6892..thiazole.biosynthesis.I..E..coli.)	-0.042324589006385	0.214529749719133	0.853220189736511
ebi-a-GCST90027602	finngen_R12_E4_LACTONAS	Lactose intolerance, other/unspecified || id:finngen_R12_E4_LACTONAS	Gut bacterial pathway abundance (PWY.6897..thiamin.salvage.II)	0.0117070768461341	0.0735133370963065	0.876987564276767
ebi-a-GCST90027603	finngen_R12_E4_LACTONAS	Lactose intolerance, other/unspecified || id:finngen_R12_E4_LACTONAS	Gut bacterial pathway abundance (PWY.6901..superpathway.of.glucose.and.xylose.degradation)	0.039894901749411	0.0702759529481755	0.587982738933367
ebi-a-GCST90027604	finngen_R12_E4_LACTONAS	Lactose intolerance, other/unspecified || id:finngen_R12_E4_LACTONAS	Gut bacterial pathway abundance (PWY.6969..TCA.cycle.V..2.oxoglutarate.ferredoxin.oxidoreductase.)	0.0469502520145341	0.0648597384627279	0.481967233743522
ebi-a-GCST90027605	finngen_R12_E4_LACTONAS	Lactose intolerance, other/unspecified || id:finngen_R12_E4_LACTONAS	Gut bacterial pathway abundance (PWY.7003..glycerol.degradation.to.butanol)	-0.112075860086756	0.0702807861484576	0.134795401262429
ebi-a-GCST90027606	finngen_R12_E4_LACTONAS	Lactose intolerance, other/unspecified || id:finngen_R12_E4_LACTONAS	Gut bacterial pathway abundance (PWY.7013..L.1.2.propanediol.degradation)	0.185841274737447	0.0956646642081809	0.0879878912460803
ebi-a-GCST90027607	finngen_R12_E4_LACTONAS	Lactose intolerance, other/unspecified || id:finngen_R12_E4_LACTONAS	Gut bacterial pathway abundance (PWY.7187..pyrimidine.deoxyribonucleotides.de.novo.biosynthesis.II)	-0.0135598696461341	0.113095944998282	0.908478650733624
ebi-a-GCST90027608	finngen_R12_E4_LACTONAS	Lactose intolerance, other/unspecified || id:finngen_R12_E4_LACTONAS	Gut bacterial pathway abundance (PWY.7196..superpathway.of.pyrimidine.ribonucleosides.salvage)	0.0260854007356693	0.0921553109733049	0.788476452507813
ebi-a-GCST90027609	finngen_R12_E4_LACTONAS	Lactose intolerance, other/unspecified || id:finngen_R12_E4_LACTONAS	Gut bacterial pathway abundance (PWY.7197..pyrimidine.deoxyribonucleotide.phosphorylation)	0.168942911071576	0.0792469763644477	0.0704770825901152
ebi-a-GCST90027610	finngen_R12_E4_LACTONAS	Lactose intolerance, other/unspecified || id:finngen_R12_E4_LACTONAS	Gut bacterial pathway abundance (PWY.7198..pyrimidine.deoxyribonucleotides.de.novo.biosynthesis.IV)	0.0651680125809116	0.178062147469914	0.729351260483561
ebi-a-GCST90027611	finngen_R12_E4_LACTONAS	Lactose intolerance, other/unspecified || id:finngen_R12_E4_LACTONAS	Gut bacterial pathway abundance (PWY.7199..pyrimidine.deoxyribonucleosides.salvage)	0.0871676278760416	0.113671526090181	0.477803244799917
ebi-a-GCST90027612	finngen_R12_E4_LACTONAS	Lactose intolerance, other/unspecified || id:finngen_R12_E4_LACTONAS	Gut bacterial pathway abundance (PWY.7209..superpathway.of.pyrimidine.ribonucleosides.degradation)	-0.0433145626749	0.0494132010280572	0.397924144955522
ebi-a-GCST90027613	finngen_R12_E4_LACTONAS	Lactose intolerance, other/unspecified || id:finngen_R12_E4_LACTONAS	Gut bacterial pathway abundance (PWY.7211..superpathway.of.pyrimidine.deoxyribonucleotides.de.novo.biosynthesis)	-0.00834770863946199	0.0651782839798906	0.900210968111578
ebi-a-GCST90027614	finngen_R12_E4_LACTONAS	Lactose intolerance, other/unspecified || id:finngen_R12_E4_LACTONAS	Gut bacterial pathway abundance (PWY.7219..adenosine.ribonucleotides.de.novo.biosynthesis)	-0.0678528916085989	0.0580104591752711	0.266855246560005
ebi-a-GCST90027615	finngen_R12_E4_LACTONAS	Lactose intolerance, other/unspecified || id:finngen_R12_E4_LACTONAS	Gut bacterial pathway abundance (PWY.7221..guanosine.ribonucleotides.de.novo.biosynthesis)	-0.08174751974872	0.0768698115840793	0.306931790344759
ebi-a-GCST90027616	finngen_R12_E4_LACTONAS	Lactose intolerance, other/unspecified || id:finngen_R12_E4_LACTONAS	Gut bacterial pathway abundance (PWY.7234..inosine.5..phosphate.biosynthesis.III)	0.0198745408157385	0.0576249590982614	0.739065742983271
ebi-a-GCST90027617	finngen_R12_E4_LACTONAS	Lactose intolerance, other/unspecified || id:finngen_R12_E4_LACTONAS	Gut bacterial pathway abundance (PWY.7237..myo...chiro..and.scillo.inositol.degradation)	-0.0162349155624346	0.0781895600154941	0.84142520009252
ebi-a-GCST90027618	finngen_R12_E4_LACTONAS	Lactose intolerance, other/unspecified || id:finngen_R12_E4_LACTONAS	Gut bacterial pathway abundance (PWY.724..superpathway.of.L.lysine..L.threonine.and.L.methionine.biosynthesis.II)	0.00996287302947576	0.0994710929878325	0.922198067452079
ebi-a-GCST90027619	finngen_R12_E4_LACTONAS	Lactose intolerance, other/unspecified || id:finngen_R12_E4_LACTONAS	Gut bacterial pathway abundance (PWY.7254..TCA.cycle.VII..acetate.producers.)	0.0408439824626052	0.0958893409508511	0.68137335073661
ebi-a-GCST90027620	finngen_R12_E4_LACTONAS	Lactose intolerance, other/unspecified || id:finngen_R12_E4_LACTONAS	Gut bacterial pathway abundance (PWY.7315..dTDP.N.acetylthomosamine.biosynthesis)	-0.0146414364855475	0.116344254995486	0.903964963804684
ebi-a-GCST90027621	finngen_R12_E4_LACTONAS	Lactose intolerance, other/unspecified || id:finngen_R12_E4_LACTONAS	Gut bacterial pathway abundance (PWY.7323..superpathway.of.GDP.mannose.derived.O.antigen.building.blocks.biosynthesis)	-0.114159508568592	0.0772970215305515	0.177951426995751
ebi-a-GCST90027622	finngen_R12_E4_LACTONAS	Lactose intolerance, other/unspecified || id:finngen_R12_E4_LACTONAS	Gut bacterial pathway abundance (PWY.7328..superpathway.of.UDP.glucose.derived.O.antigen.building.blocks.biosynthesis)	0.0729770465923	0.088431862255118	0.436454643552464
ebi-a-GCST90027623	finngen_R12_E4_LACTONAS	Lactose intolerance, other/unspecified || id:finngen_R12_E4_LACTONAS	Gut bacterial pathway abundance (PWY.7371..1.4.dihydroxy.6.naphthoate.biosynthesis.II)	0.000199910075834055	0.0805891663691433	0.998089977018215
ebi-a-GCST90027624	finngen_R12_E4_LACTONAS	Lactose intolerance, other/unspecified || id:finngen_R12_E4_LACTONAS	Gut bacterial pathway abundance (PWY.7392..taxadiene.biosynthesis..engineered.)	-0.0999063038290747	0.0777165708885173	0.234572043422621
ebi-a-GCST90027625	finngen_R12_E4_LACTONAS	Lactose intolerance, other/unspecified || id:finngen_R12_E4_LACTONAS	Gut bacterial pathway abundance (PWY.7400..L.arginine.biosynthesis.IV..archaebacteria.)	0.121972366537935	0.115736638484577	0.332516651777235
ebi-a-GCST90027626	finngen_R12_E4_LACTONAS	Lactose intolerance, other/unspecified || id:finngen_R12_E4_LACTONAS	Gut bacterial pathway abundance (PWY.7446..sulfoglycolysis)	-0.162464154574056	0.0876735618915918	0.101001543255428
ebi-a-GCST90027627	finngen_R12_E4_LACTONAS	Lactose intolerance, other/unspecified || id:finngen_R12_E4_LACTONAS	Gut bacterial pathway abundance (PWY.7456..mannan.degradation)	0.0255110132660254	0.131249775948516	0.853536724857259
ebi-a-GCST90027628	finngen_R12_E4_LACTONAS	Lactose intolerance, other/unspecified || id:finngen_R12_E4_LACTONAS	Gut bacterial pathway abundance (PWY.841..superpathway.of.purine.nucleotides.de.novo.biosynthesis.I)	0.0333039925835799	0.0902748931500398	0.721761776580209
ebi-a-GCST90027629	finngen_R12_E4_LACTONAS	Lactose intolerance, other/unspecified || id:finngen_R12_E4_LACTONAS	Gut bacterial pathway abundance (PWY_ARG.POLYAMINE.SYN..superpathway.of.arginine.and.polyamine.biosynthesis)	-0.00418467681697973	0.0843875163708406	0.96237001424296
ebi-a-GCST90027630	finngen_R12_E4_LACTONAS	Lactose intolerance, other/unspecified || id:finngen_R12_E4_LACTONAS	Gut bacterial pathway abundance (PWY_GLYCOLYSIS.E.D..superpathway.of.glycolysis.and.Entner.Doudoroff)	-0.0439309288847674	0.219234666653278	0.846878407597986
ebi-a-GCST90027631	finngen_R12_E4_LACTONAS	Lactose intolerance, other/unspecified || id:finngen_R12_E4_LACTONAS	Gut bacterial pathway abundance (PWY_GLYCOLYSIS..glycolysis.I..from.glucose.6.phosphate.)	-0.0458355035597971	0.0725337366146727	0.538393974391296
ebi-a-GCST90027632	finngen_R12_E4_LACTONAS	Lactose intolerance, other/unspecified || id:finngen_R12_E4_LACTONAS	Gut bacterial pathway abundance (PWY_GLYOXYLATE.BYPASS..glyoxylate.cycle)	-0.0028446256349016	0.105587207376523	0.979166713545555
ebi-a-GCST90027633	finngen_R12_E4_LACTONAS	Lactose intolerance, other/unspecified || id:finngen_R12_E4_LACTONAS	Gut bacterial pathway abundance (PWY_HEME.BIOSYNTHESIS.II..heme.biosynthesis.I..aerobic.)	0.032442773207253	0.0601263028858855	0.601295867328041
ebi-a-GCST90027634	finngen_R12_E4_LACTONAS	Lactose intolerance, other/unspecified || id:finngen_R12_E4_LACTONAS	Gut bacterial pathway abundance (PWY_NAD.BIOSYNTHESIS.II..NAD.salvage.pathway.II)	-0.00335618230445311	0.0882556206328686	0.970346757262167
ebi-a-GCST90027635	finngen_R12_E4_LACTONAS	Lactose intolerance, other/unspecified || id:finngen_R12_E4_LACTONAS	Gut bacterial pathway abundance (PWY_REDCITCYC..TCA.cycle.VIII..helicobacter.)	-0.0675529115303259	0.1016198440269	0.524898743478681
ebi-a-GCST90027636	finngen_R12_E4_LACTONAS	Lactose intolerance, other/unspecified || id:finngen_R12_E4_LACTONAS	Gut bacterial pathway abundance (PWY_TCA.GLYOX.BYPASS..superpathway.of.glyoxylate.bypass.and.TCA)	-0.0463105595305887	0.08935720251915	0.620248361210488
ebi-a-GCST90027637	finngen_R12_E4_LACTONAS	Lactose intolerance, other/unspecified || id:finngen_R12_E4_LACTONAS	Gut bacterial pathway abundance (PYRIDNUCSAL.PWY..NAD.salvage.pathway.I)	-0.00883324672690079	0.081388484440132	0.915231078373333
ebi-a-GCST90027638	finngen_R12_E4_LACTONAS	Lactose intolerance, other/unspecified || id:finngen_R12_E4_LACTONAS	Gut bacterial pathway abundance (PYRIDNUCSYN.PWY..NAD.biosynthesis.I..from.aspartate.)	-0.0600283389900791	0.0665789667439528	0.38657913156973
ebi-a-GCST90027639	finngen_R12_E4_LACTONAS	Lactose intolerance, other/unspecified || id:finngen_R12_E4_LACTONAS	Gut bacterial pathway abundance (PYRIDOXSYN.PWY..pyridoxal.5..phosphate.biosynthesis.I)	0.0116607288068028	0.0419636994108784	0.786767572116168
ebi-a-GCST90027640	finngen_R12_E4_LACTONAS	Lactose intolerance, other/unspecified || id:finngen_R12_E4_LACTONAS	Gut bacterial pathway abundance (RHAMCAT.PWY..L.rhamnose.degradation.I)	0.0215020112703183	0.0962147862645791	0.82725859964668
ebi-a-GCST90027641	finngen_R12_E4_LACTONAS	Lactose intolerance, other/unspecified || id:finngen_R12_E4_LACTONAS	Gut bacterial pathway abundance (RIBOSYN2.PWY..flavin.biosynthesis.I..bacteria.and.plants.)	0.0753433723118549	0.0699695888044189	0.312965899907826
ebi-a-GCST90027642	finngen_R12_E4_LACTONAS	Lactose intolerance, other/unspecified || id:finngen_R12_E4_LACTONAS	Gut bacterial pathway abundance (SER.GLYSYN.PWY..superpathway.of.L.serine.and.glycine.biosynthesis.I)	0.0276193884353664	0.0536823088273923	0.620812795909526
ebi-a-GCST90027643	finngen_R12_E4_LACTONAS	Lactose intolerance, other/unspecified || id:finngen_R12_E4_LACTONAS	Gut bacterial pathway abundance (SO4ASSIM.PWY..sulfate.reduction.I..assimilatory.)	0.839985267316855	0.659597436853159	0.330835124805284
ebi-a-GCST90027644	finngen_R12_E4_LACTONAS	Lactose intolerance, other/unspecified || id:finngen_R12_E4_LACTONAS	Gut bacterial pathway abundance (SULFATE.CYS.PWY..superpathway.of.sulfate.assimilation.and.cysteine.biosynthesis)	0.0633125805013264	0.0654000708165153	0.355833988241534
ebi-a-GCST90027645	finngen_R12_E4_LACTONAS	Lactose intolerance, other/unspecified || id:finngen_R12_E4_LACTONAS	Gut bacterial pathway abundance (THRESYN.PWY..superpathway.of.L.threonine.biosynthesis)	0.0261991929066114	0.091142295787515	0.783434801831997
ebi-a-GCST90027646	finngen_R12_E4_LACTONAS	Lactose intolerance, other/unspecified || id:finngen_R12_E4_LACTONAS	Gut bacterial pathway abundance (TRNA.CHARGING.PWY..tRNA.charging)	-0.0589461321562558	0.0943751212163364	0.543930734001922
ebi-a-GCST90027647	finngen_R12_E4_LACTONAS	Lactose intolerance, other/unspecified || id:finngen_R12_E4_LACTONAS	Gut bacterial pathway abundance (TRPSYN.PWY..L.tryptophan.biosynthesis)	0.0450745231970875	0.0748837039516072	0.560621405183151
ebi-a-GCST90027648	finngen_R12_E4_LACTONAS	Lactose intolerance, other/unspecified || id:finngen_R12_E4_LACTONAS	Gut bacterial pathway abundance (UBISYN.PWY..superpathway.of.ubiquinol.8.biosynthesis..prokaryotic.)	-0.103770986180946	0.105252941655043	0.396865310677478
ebi-a-GCST90027649	finngen_R12_E4_LACTONAS	Lactose intolerance, other/unspecified || id:finngen_R12_E4_LACTONAS	Gut bacterial pathway abundance (UDPNAGSYN.PWY..UDP.N.acetyl.D.glucosamine.biosynthesis.I)	0.0240841959129937	0.0780540275129204	0.768090229448579
ebi-a-GCST90027650	finngen_R12_E4_LACTONAS	Lactose intolerance, other/unspecified || id:finngen_R12_E4_LACTONAS	Gut bacterial pathway abundance (X1CMET2.PWY..N10.formyl.tetrahydrofolate.biosynthesis)	-0.0910951187370498	0.0750529694953893	0.259459389816952
ebi-a-GCST90027651	finngen_R12_E4_LACTONAS	Lactose intolerance, other/unspecified || id:finngen_R12_E4_LACTONAS	Gut microbiota abundance (k_Bacteria.p_Actinobacteria.c_Actinobacteria)	-0.14098047033563	0.107286964589578	0.225255314926727
ebi-a-GCST90027652	finngen_R12_E4_LACTONAS	Lactose intolerance, other/unspecified || id:finngen_R12_E4_LACTONAS	Gut microbiota abundance (k_Bacteria.p_Bacteroidetes.c_Bacteroidia)	-0.0423522423587403	0.0645671464212107	0.525344540479912
ebi-a-GCST90027653	finngen_R12_E4_LACTONAS	Lactose intolerance, other/unspecified || id:finngen_R12_E4_LACTONAS	Gut microbiota abundance (k_Bacteria.p_Firmicutes.c_Bacilli)	0.0719360207150605	0.0607545918166908	0.259319821145018
ebi-a-GCST90027654	finngen_R12_E4_LACTONAS	Lactose intolerance, other/unspecified || id:finngen_R12_E4_LACTONAS	Gut microbiota abundance (k_Bacteria.p_Firmicutes.c_Clostridia)	-0.0542305133891823	0.072653238895161	0.488995907080548
ebi-a-GCST90027655	finngen_R12_E4_LACTONAS	Lactose intolerance, other/unspecified || id:finngen_R12_E4_LACTONAS	Gut microbiota abundance (k_Bacteria.p_Firmicutes.c_Erysipelotrichia)	0.0822475572968836	0.0936586824732411	0.413634673833969
ebi-a-GCST90027656	finngen_R12_E4_LACTONAS	Lactose intolerance, other/unspecified || id:finngen_R12_E4_LACTONAS	Gut microbiota abundance (k_Bacteria.p_Firmicutes.c_Negativicutes)	-0.0217252258823841	0.171375680899699	0.904062979999195
ebi-a-GCST90027657	finngen_R12_E4_LACTONAS	Lactose intolerance, other/unspecified || id:finngen_R12_E4_LACTONAS	Gut microbiota abundance (k_Bacteria.p_Proteobacteria.c_Betaproteobacteria)	0.124459653964314	0.0731221521968055	0.119569552411871
ebi-a-GCST90027658	finngen_R12_E4_LACTONAS	Lactose intolerance, other/unspecified || id:finngen_R12_E4_LACTONAS	Gut microbiota abundance (k_Bacteria.p_Proteobacteria.c_Deltaproteobacteria)	-0.0450479722969812	0.121699760189798	0.730032188475852
ebi-a-GCST90027659	finngen_R12_E4_LACTONAS	Lactose intolerance, other/unspecified || id:finngen_R12_E4_LACTONAS	Gut microbiota abundance (k_Bacteria.p_Proteobacteria.c_Gammaproteobacteria)	-0.183523825529765	0.166320321679717	0.384847105709848
ebi-a-GCST90027660	finngen_R12_E4_LACTONAS	Lactose intolerance, other/unspecified || id:finngen_R12_E4_LACTONAS	Gut microbiota abundance (k_Bacteria.p_Verrucomicrobia.c_Verrucomicrobiae)	-0.105935182885975	0.0669541913105984	0.137618119509495
ebi-a-GCST90027661	finngen_R12_E4_LACTONAS	Lactose intolerance, other/unspecified || id:finngen_R12_E4_LACTONAS	Gut microbiota abundance (k_Bacteria.p_Actinobacteria.c_Actinobacteria.o_Actinomycetales.f_Micrococcaceae)	-0.0546219267479597	0.125472445926457	0.685782853232569
ebi-a-GCST90027662	finngen_R12_E4_LACTONAS	Lactose intolerance, other/unspecified || id:finngen_R12_E4_LACTONAS	Gut microbiota abundance (k_Bacteria.p_Actinobacteria.c_Actinobacteria.o_Bifidobacteriales.f_Bifidobacteriaceae)	-0.0634403026194134	0.0754508673215097	0.420101339389474
ebi-a-GCST90027663	finngen_R12_E4_LACTONAS	Lactose intolerance, other/unspecified || id:finngen_R12_E4_LACTONAS	Gut microbiota abundance (k_Bacteria.p_Actinobacteria.c_Actinobacteria.o_Coriobacteriales.f_Coriobacteriaceae)	0.031784138340637	0.099504349692181	0.758726123194352
ebi-a-GCST90027664	finngen_R12_E4_LACTONAS	Lactose intolerance, other/unspecified || id:finngen_R12_E4_LACTONAS	Gut microbiota abundance (k_Bacteria.p_Bacteroidetes.c_Bacteroidia.o_Bacteroidales.f_Bacteroidaceae)	0.0437025718958987	0.0843019962634701	0.614443647306905
ebi-a-GCST90027665	finngen_R12_E4_LACTONAS	Lactose intolerance, other/unspecified || id:finngen_R12_E4_LACTONAS	Gut microbiota abundance (k_Bacteria.p_Bacteroidetes.c_Bacteroidia.o_Bacteroidales.f_Bacteroidales_noname)	-0.104409011385926	0.0874337484115329	0.277483274438817
ebi-a-GCST90027666	finngen_R12_E4_LACTONAS	Lactose intolerance, other/unspecified || id:finngen_R12_E4_LACTONAS	Gut microbiota abundance (k_Bacteria.p_Bacteroidetes.c_Bacteroidia.o_Bacteroidales.f_Porphyromonadaceae)	0.0788996872200729	0.0546029058974273	0.170475137220528
ebi-a-GCST90027667	finngen_R12_E4_LACTONAS	Lactose intolerance, other/unspecified || id:finngen_R12_E4_LACTONAS	Gut microbiota abundance (k_Bacteria.p_Bacteroidetes.c_Bacteroidia.o_Bacteroidales.f_Prevotellaceae)	-0.0840998832347257	0.0712901850096291	0.282776222219182
ebi-a-GCST90027668	finngen_R12_E4_LACTONAS	Lactose intolerance, other/unspecified || id:finngen_R12_E4_LACTONAS	Gut microbiota abundance (k_Bacteria.p_Bacteroidetes.c_Bacteroidia.o_Bacteroidales.f_Rikenellaceae)	-0.0606355001324687	0.0657980905046771	0.3808086017037
ebi-a-GCST90027669	finngen_R12_E4_LACTONAS	Lactose intolerance, other/unspecified || id:finngen_R12_E4_LACTONAS	Gut microbiota abundance (k_Bacteria.p_Firmicutes.c_Bacilli.o_Lactobacillales.f_Lactobacillaceae)	-0.0681549880224744	0.0680159088314728	0.339952005220275
ebi-a-GCST90027670	finngen_R12_E4_LACTONAS	Lactose intolerance, other/unspecified || id:finngen_R12_E4_LACTONAS	Gut microbiota abundance (k_Bacteria.p_Firmicutes.c_Bacilli.o_Lactobacillales.f_Streptococcaceae)	-0.00540437341104864	0.0917107032185266	0.953979030401475
ebi-a-GCST90027671	finngen_R12_E4_LACTONAS	Lactose intolerance, other/unspecified || id:finngen_R12_E4_LACTONAS	Gut microbiota abundance (k_Bacteria.p_Firmicutes.c_Clostridia.o_Clostridiales.f_Clostridiaceae)	0.00344560404717607	0.0720651896813321	0.963037886191412
ebi-a-GCST90027672	finngen_R12_E4_LACTONAS	Lactose intolerance, other/unspecified || id:finngen_R12_E4_LACTONAS	Gut microbiota abundance (k_Bacteria.p_Firmicutes.c_Clostridia.o_Clostridiales.f_Clostridiales_noname)	0.00182432612738975	0.0831747711924436	0.98321211881866
ebi-a-GCST90027673	finngen_R12_E4_LACTONAS	Lactose intolerance, other/unspecified || id:finngen_R12_E4_LACTONAS	Gut microbiota abundance (k_Bacteria.p_Firmicutes.c_Clostridia.o_Clostridiales.f_Eubacteriaceae)	0.197854917910774	0.093174746272714	0.100945520887824
ebi-a-GCST90027674	finngen_R12_E4_LACTONAS	Lactose intolerance, other/unspecified || id:finngen_R12_E4_LACTONAS	Gut microbiota abundance (k_Bacteria.p_Firmicutes.c_Clostridia.o_Clostridiales.f_Lachnospiraceae)	-0.0836378637782165	0.0637879967630969	0.219103275285512
ebi-a-GCST90027675	finngen_R12_E4_LACTONAS	Lactose intolerance, other/unspecified || id:finngen_R12_E4_LACTONAS	Gut microbiota abundance (k_Bacteria.p_Firmicutes.c_Clostridia.o_Clostridiales.f_Oscillospiraceae)	0.0144871205921401	0.132653862781056	0.917283565796369
ebi-a-GCST90027676	finngen_R12_E4_LACTONAS	Lactose intolerance, other/unspecified || id:finngen_R12_E4_LACTONAS	Gut microbiota abundance (k_Bacteria.p_Firmicutes.c_Clostridia.o_Clostridiales.f_Ruminococcaceae)	-0.000807172264470487	0.0833250473003237	0.992645614952235
ebi-a-GCST90027677	finngen_R12_E4_LACTONAS	Lactose intolerance, other/unspecified || id:finngen_R12_E4_LACTONAS	Gut microbiota abundance (k_Bacteria.p_Firmicutes.c_Erysipelotrichia.o_Erysipelotrichales.f_Erysipelotrichaceae)	0.082100424518737	0.0935723525210612	0.414016928178346
ebi-a-GCST90027678	finngen_R12_E4_LACTONAS	Lactose intolerance, other/unspecified || id:finngen_R12_E4_LACTONAS	Gut microbiota abundance (k_Bacteria.p_Firmicutes.c_Negativicutes.o_Selenomonadales.f_Acidaminococcaceae)	-0.0785730129462858	0.134180981691311	0.583593129127018
ebi-a-GCST90027679	finngen_R12_E4_LACTONAS	Lactose intolerance, other/unspecified || id:finngen_R12_E4_LACTONAS	Gut microbiota abundance (k_Bacteria.p_Firmicutes.c_Negativicutes.o_Selenomonadales.f_Veillonellaceae)	0.0406545524877764	0.0763591069490781	0.606067048585452
ebi-a-GCST90027680	finngen_R12_E4_LACTONAS	Lactose intolerance, other/unspecified || id:finngen_R12_E4_LACTONAS	Gut microbiota abundance (k_Bacteria.p_Proteobacteria.c_Betaproteobacteria.o_Burkholderiales.f_Burkholderiales_noname)	0.128631032699209	0.0857349058866527	0.16167263354594
ebi-a-GCST90027681	finngen_R12_E4_LACTONAS	Lactose intolerance, other/unspecified || id:finngen_R12_E4_LACTONAS	Gut microbiota abundance (k_Bacteria.p_Proteobacteria.c_Betaproteobacteria.o_Burkholderiales.f_Oxalobacteraceae)	0.0107750652912281	0.135225835369564	0.938447364029122
ebi-a-GCST90027682	finngen_R12_E4_LACTONAS	Lactose intolerance, other/unspecified || id:finngen_R12_E4_LACTONAS	Gut microbiota abundance (k_Bacteria.p_Proteobacteria.c_Betaproteobacteria.o_Burkholderiales.f_Sutterellaceae)	0.0851590380462102	0.0719693491657591	0.281456789516185
ebi-a-GCST90027683	finngen_R12_E4_LACTONAS	Lactose intolerance, other/unspecified || id:finngen_R12_E4_LACTONAS	Gut microbiota abundance (k_Bacteria.p_Proteobacteria.c_Deltaproteobacteria.o_Desulfovibrionales.f_Desulfovibrionaceae)	-0.0449573469429911	0.121657290493408	0.73045673492849
ebi-a-GCST90027684	finngen_R12_E4_LACTONAS	Lactose intolerance, other/unspecified || id:finngen_R12_E4_LACTONAS	Gut microbiota abundance (k_Bacteria.p_Proteobacteria.c_Gammaproteobacteria.o_Enterobacteriales.f_Enterobacteriaceae)	0.00733331301478774	0.140220223967721	0.961578419482459
ebi-a-GCST90027685	finngen_R12_E4_LACTONAS	Lactose intolerance, other/unspecified || id:finngen_R12_E4_LACTONAS	Gut microbiota abundance (k_Bacteria.p_Proteobacteria.c_Gammaproteobacteria.o_Pasteurellales.f_Pasteurellaceae)	-0.332805689165453	0.621148466939086	0.686866663224452
ebi-a-GCST90027686	finngen_R12_E4_LACTONAS	Lactose intolerance, other/unspecified || id:finngen_R12_E4_LACTONAS	Gut microbiota abundance (k_Bacteria.p_Verrucomicrobia.c_Verrucomicrobiae.o_Verrucomicrobiales.f_Verrucomicrobiaceae)	-0.105946729051457	0.0669488239857066	0.137549847325751
ebi-a-GCST90027687	finngen_R12_E4_LACTONAS	Lactose intolerance, other/unspecified || id:finngen_R12_E4_LACTONAS	Gut microbiota abundance (k_Bacteria.p_Actinobacteria.c_Actinobacteria.o_Actinomycetales.f_Micrococcaceae.g_Rothia)	-0.0557934781311366	0.125688035725086	0.680067629547052
ebi-a-GCST90027688	finngen_R12_E4_LACTONAS	Lactose intolerance, other/unspecified || id:finngen_R12_E4_LACTONAS	Gut microbiota abundance (k_Bacteria.p_Actinobacteria.c_Actinobacteria.o_Bifidobacteriales.f_Bifidobacteriaceae.g_Bifidobacterium)	-0.0928814238271131	0.0887879684744346	0.326088376212066
ebi-a-GCST90027689	finngen_R12_E4_LACTONAS	Lactose intolerance, other/unspecified || id:finngen_R12_E4_LACTONAS	Gut microbiota abundance (k_Bacteria.p_Actinobacteria.c_Actinobacteria.o_Coriobacteriales.f_Coriobacteriaceae.g_Adlercreutzia)	0.0895481013277032	0.112723483288862	0.462980724287552
ebi-a-GCST90027690	finngen_R12_E4_LACTONAS	Lactose intolerance, other/unspecified || id:finngen_R12_E4_LACTONAS	Gut microbiota abundance (k_Bacteria.p_Actinobacteria.c_Actinobacteria.o_Coriobacteriales.f_Coriobacteriaceae.g_Collinsella)	-0.108318862558824	0.187401510760337	0.588315446301886
ebi-a-GCST90027691	finngen_R12_E4_LACTONAS	Lactose intolerance, other/unspecified || id:finngen_R12_E4_LACTONAS	Gut microbiota abundance (k_Bacteria.p_Actinobacteria.c_Actinobacteria.o_Coriobacteriales.f_Coriobacteriaceae.g_Eggerthella)	-0.00204997719483464	0.0942823288137819	0.984018313832628
ebi-a-GCST90027692	finngen_R12_E4_LACTONAS	Lactose intolerance, other/unspecified || id:finngen_R12_E4_LACTONAS	Gut microbiota abundance (k_Bacteria.p_Actinobacteria.c_Actinobacteria.o_Coriobacteriales.f_Coriobacteriaceae.g_Gordonibacter)	-0.0661495683057741	0.159840077936966	0.719143576006549
ebi-a-GCST90027693	finngen_R12_E4_LACTONAS	Lactose intolerance, other/unspecified || id:finngen_R12_E4_LACTONAS	Gut microbiota abundance (k_Bacteria.p_Bacteroidetes.c_Bacteroidia.o_Bacteroidales.f_Bacteroidaceae.g_Bacteroides)	0.039974161113542	0.0795334654513912	0.624336272950293
ebi-a-GCST90027694	finngen_R12_E4_LACTONAS	Lactose intolerance, other/unspecified || id:finngen_R12_E4_LACTONAS	Gut microbiota abundance (k_Bacteria.p_Bacteroidetes.c_Bacteroidia.o_Bacteroidales.f_Bacteroidales_noname.g_Bacteroidales_noname)	-0.104685626629263	0.0875229672127309	0.276778814504342
ebi-a-GCST90027695	finngen_R12_E4_LACTONAS	Lactose intolerance, other/unspecified || id:finngen_R12_E4_LACTONAS	Gut microbiota abundance (k_Bacteria.p_Bacteroidetes.c_Bacteroidia.o_Bacteroidales.f_Porphyromonadaceae.g_Barnesiella)	0.0931274573841789	0.0634405609625816	0.167835656687089
ebi-a-GCST90027696	finngen_R12_E4_LACTONAS	Lactose intolerance, other/unspecified || id:finngen_R12_E4_LACTONAS	Gut microbiota abundance (k_Bacteria.p_Bacteroidetes.c_Bacteroidia.o_Bacteroidales.f_Porphyromonadaceae.g_Coprobacter)	0.227120307717291	0.13995118218613	0.165547901968867
ebi-a-GCST90027697	finngen_R12_E4_LACTONAS	Lactose intolerance, other/unspecified || id:finngen_R12_E4_LACTONAS	Gut microbiota abundance (k_Bacteria.p_Bacteroidetes.c_Bacteroidia.o_Bacteroidales.f_Porphyromonadaceae.g_Odoribacter)	0.0205610691514187	0.0806533838886103	0.805207411634876
ebi-a-GCST90027698	finngen_R12_E4_LACTONAS	Lactose intolerance, other/unspecified || id:finngen_R12_E4_LACTONAS	Gut microbiota abundance (k_Bacteria.p_Bacteroidetes.c_Bacteroidia.o_Bacteroidales.f_Porphyromonadaceae.g_Parabacteroides)	0.0246012494860703	0.0963253134336781	0.803592255162167
ebi-a-GCST90027699	finngen_R12_E4_LACTONAS	Lactose intolerance, other/unspecified || id:finngen_R12_E4_LACTONAS	Gut microbiota abundance (k_Bacteria.p_Bacteroidetes.c_Bacteroidia.o_Bacteroidales.f_Prevotellaceae.g_Paraprevotella)	0.0224390469363822	0.0761831280891819	0.775842891619979
ebi-a-GCST90027700	finngen_R12_E4_LACTONAS	Lactose intolerance, other/unspecified || id:finngen_R12_E4_LACTONAS	Gut microbiota abundance (k_Bacteria.p_Bacteroidetes.c_Bacteroidia.o_Bacteroidales.f_Prevotellaceae.g_Prevotella)	-0.0513816208495759	0.093275475927272	0.605438213565309
ebi-a-GCST90027701	finngen_R12_E4_LACTONAS	Lactose intolerance, other/unspecified || id:finngen_R12_E4_LACTONAS	Gut microbiota abundance (k_Bacteria.p_Bacteroidetes.c_Bacteroidia.o_Bacteroidales.f_Rikenellaceae.g_Alistipes)	-0.060605581714682	0.0657749490419907	0.380873196079342
ebi-a-GCST90027702	finngen_R12_E4_LACTONAS	Lactose intolerance, other/unspecified || id:finngen_R12_E4_LACTONAS	Gut microbiota abundance (k_Bacteria.p_Firmicutes.c_Bacilli.o_Lactobacillales.f_Lactobacillaceae.g_Lactobacillus)	-0.0670353830361894	0.0682299340575129	0.351529824310456
ebi-a-GCST90027703	finngen_R12_E4_LACTONAS	Lactose intolerance, other/unspecified || id:finngen_R12_E4_LACTONAS	Gut microbiota abundance (k_Bacteria.p_Firmicutes.c_Bacilli.o_Lactobacillales.f_Streptococcaceae.g_Streptococcus)	-0.0114377912873113	0.112255288137595	0.92170055341747
ebi-a-GCST90027704	finngen_R12_E4_LACTONAS	Lactose intolerance, other/unspecified || id:finngen_R12_E4_LACTONAS	Gut microbiota abundance (k_Bacteria.p_Firmicutes.c_Clostridia.o_Clostridiales.f_Clostridiaceae.g_Clostridium)	-0.00170209279810674	0.0681543144074898	0.980620591552995
ebi-a-GCST90027705	finngen_R12_E4_LACTONAS	Lactose intolerance, other/unspecified || id:finngen_R12_E4_LACTONAS	Gut microbiota abundance (k_Bacteria.p_Firmicutes.c_Clostridia.o_Clostridiales.f_Clostridiales_noname.g_Flavonifractor)	0.197894581612361	0.364175851153953	0.624629896827061
ebi-a-GCST90027706	finngen_R12_E4_LACTONAS	Lactose intolerance, other/unspecified || id:finngen_R12_E4_LACTONAS	Gut microbiota abundance (k_Bacteria.p_Firmicutes.c_Clostridia.o_Clostridiales.f_Clostridiales_noname.g_Pseudoflavonifractor)	0.0709130581269082	0.0850136040209086	0.436147182798211
ebi-a-GCST90027707	finngen_R12_E4_LACTONAS	Lactose intolerance, other/unspecified || id:finngen_R12_E4_LACTONAS	Gut microbiota abundance (k_Bacteria.p_Firmicutes.c_Clostridia.o_Clostridiales.f_Eubacteriaceae.g_Eubacterium)	0.198226419941127	0.0933766039235184	0.101015079921013
ebi-a-GCST90027708	finngen_R12_E4_LACTONAS	Lactose intolerance, other/unspecified || id:finngen_R12_E4_LACTONAS	Gut microbiota abundance (k_Bacteria.p_Firmicutes.c_Clostridia.o_Clostridiales.f_Lachnospiraceae.g_Blautia)	-0.0301255810728064	0.10881654226617	0.78753540263467
ebi-a-GCST90027709	finngen_R12_E4_LACTONAS	Lactose intolerance, other/unspecified || id:finngen_R12_E4_LACTONAS	Gut microbiota abundance (k_Bacteria.p_Firmicutes.c_Clostridia.o_Clostridiales.f_Lachnospiraceae.g_Butyrivibrio)	0.00809185009309584	0.0668634459894769	0.906659208630407
ebi-a-GCST90027710	finngen_R12_E4_LACTONAS	Lactose intolerance, other/unspecified || id:finngen_R12_E4_LACTONAS	Gut microbiota abundance (k_Bacteria.p_Firmicutes.c_Clostridia.o_Clostridiales.f_Lachnospiraceae.g_Coprococcus)	-0.0529657319921945	0.0969183828269874	0.598008756239523
ebi-a-GCST90027711	finngen_R12_E4_LACTONAS	Lactose intolerance, other/unspecified || id:finngen_R12_E4_LACTONAS	Gut microbiota abundance (k_Bacteria.p_Firmicutes.c_Clostridia.o_Clostridiales.f_Lachnospiraceae.g_Dorea)	-0.159722111336282	0.245504938242117	0.550793094316835
ebi-a-GCST90027712	finngen_R12_E4_LACTONAS	Lactose intolerance, other/unspecified || id:finngen_R12_E4_LACTONAS	Gut microbiota abundance (k_Bacteria.p_Firmicutes.c_Clostridia.o_Clostridiales.f_Lachnospiraceae.g_Lachnospiraceae_noname)	0.0108030942472013	0.11605702410893	0.929451319860116
ebi-a-GCST90027713	finngen_R12_E4_LACTONAS	Lactose intolerance, other/unspecified || id:finngen_R12_E4_LACTONAS	Gut microbiota abundance (k_Bacteria.p_Firmicutes.c_Clostridia.o_Clostridiales.f_Lachnospiraceae.g_Roseburia)	0.0378798087786829	0.0607500408542741	0.544602797800791
ebi-a-GCST90027714	finngen_R12_E4_LACTONAS	Lactose intolerance, other/unspecified || id:finngen_R12_E4_LACTONAS	Gut microbiota abundance (k_Bacteria.p_Firmicutes.c_Clostridia.o_Clostridiales.f_Oscillospiraceae.g_Oscillibacter)	0.0508423111472335	0.126764527556415	0.702256692600529
ebi-a-GCST90027715	finngen_R12_E4_LACTONAS	Lactose intolerance, other/unspecified || id:finngen_R12_E4_LACTONAS	Gut microbiota abundance (k_Bacteria.p_Firmicutes.c_Clostridia.o_Clostridiales.f_Ruminococcaceae.g_Anaerotruncus)	0.247779487405494	0.297830960359196	0.466470736673984
ebi-a-GCST90027716	finngen_R12_E4_LACTONAS	Lactose intolerance, other/unspecified || id:finngen_R12_E4_LACTONAS	Gut microbiota abundance (k_Bacteria.p_Firmicutes.c_Clostridia.o_Clostridiales.f_Ruminococcaceae.g_Faecalibacterium)	-0.0537601880764238	0.0985132354517798	0.604941080624998
ebi-a-GCST90027717	finngen_R12_E4_LACTONAS	Lactose intolerance, other/unspecified || id:finngen_R12_E4_LACTONAS	Gut microbiota abundance (k_Bacteria.p_Firmicutes.c_Clostridia.o_Clostridiales.f_Ruminococcaceae.g_Ruminococcaceae_noname)	0.0965814064056857	0.123126456759431	0.455397543021128
ebi-a-GCST90027718	finngen_R12_E4_LACTONAS	Lactose intolerance, other/unspecified || id:finngen_R12_E4_LACTONAS	Gut microbiota abundance (k_Bacteria.p_Firmicutes.c_Clostridia.o_Clostridiales.f_Ruminococcaceae.g_Ruminococcus)	0.148096959716257	0.109937716332585	0.214859331711377
ebi-a-GCST90027719	finngen_R12_E4_LACTONAS	Lactose intolerance, other/unspecified || id:finngen_R12_E4_LACTONAS	Gut microbiota abundance (k_Bacteria.p_Firmicutes.c_Clostridia.o_Clostridiales.f_Ruminococcaceae.g_Subdoligranulum)	0.0317673270791541	0.0753786116699392	0.680886746107583
ebi-a-GCST90027720	finngen_R12_E4_LACTONAS	Lactose intolerance, other/unspecified || id:finngen_R12_E4_LACTONAS	Gut microbiota abundance (k_Bacteria.p_Firmicutes.c_Erysipelotrichia.o_Erysipelotrichales.f_Erysipelotrichaceae.g_Erysipelotrichaceae_noname)	0.0360767743206452	0.0739177023108491	0.635085546247274
ebi-a-GCST90027722	finngen_R12_E4_LACTONAS	Lactose intolerance, other/unspecified || id:finngen_R12_E4_LACTONAS	Gut microbiota abundance (k_Bacteria.p_Firmicutes.c_Negativicutes.o_Selenomonadales.f_Acidaminococcaceae.g_Phascolarctobacterium)	-0.112383032843377	0.0695095713290845	0.149955057499429
ebi-a-GCST90027723	finngen_R12_E4_LACTONAS	Lactose intolerance, other/unspecified || id:finngen_R12_E4_LACTONAS	Gut microbiota abundance (k_Bacteria.p_Firmicutes.c_Negativicutes.o_Selenomonadales.f_Veillonellaceae.g_Dialister)	0.095449662575183	0.176624611447243	0.617599203463738
ebi-a-GCST90027724	finngen_R12_E4_LACTONAS	Lactose intolerance, other/unspecified || id:finngen_R12_E4_LACTONAS	Gut microbiota abundance (k_Bacteria.p_Firmicutes.c_Negativicutes.o_Selenomonadales.f_Veillonellaceae.g_Veillonella)	0.00489399301828799	0.0884254246871719	0.958006304585666
ebi-a-GCST90027725	finngen_R12_E4_LACTONAS	Lactose intolerance, other/unspecified || id:finngen_R12_E4_LACTONAS	Gut microbiota abundance (k_Bacteria.p_Proteobacteria.c_Betaproteobacteria.o_Burkholderiales.f_Burkholderiales_noname.g_Burkholderiales_noname)	0.128953165963331	0.0856731934707739	0.160441143371794
ebi-a-GCST90027726	finngen_R12_E4_LACTONAS	Lactose intolerance, other/unspecified || id:finngen_R12_E4_LACTONAS	Gut microbiota abundance (k_Bacteria.p_Proteobacteria.c_Betaproteobacteria.o_Burkholderiales.f_Oxalobacteraceae.g_Oxalobacter)	0.0118837944979421	0.127557490412953	0.927814069880441
ebi-a-GCST90027727	finngen_R12_E4_LACTONAS	Lactose intolerance, other/unspecified || id:finngen_R12_E4_LACTONAS	Gut microbiota abundance (k_Bacteria.p_Proteobacteria.c_Betaproteobacteria.o_Burkholderiales.f_Sutterellaceae.g_Parasutterella)	-0.0815671321081295	0.0778215734150193	0.317062580850935
ebi-a-GCST90027728	finngen_R12_E4_LACTONAS	Lactose intolerance, other/unspecified || id:finngen_R12_E4_LACTONAS	Gut microbiota abundance (k_Bacteria.p_Proteobacteria.c_Betaproteobacteria.o_Burkholderiales.f_Sutterellaceae.g_Sutterellaceae_unclassified)	-0.0212463728618093	0.103503799542822	0.847383113925607
ebi-a-GCST90027729	finngen_R12_E4_LACTONAS	Lactose intolerance, other/unspecified || id:finngen_R12_E4_LACTONAS	Gut microbiota abundance (k_Bacteria.p_Proteobacteria.c_Betaproteobacteria.o_Burkholderiales.f_Sutterellaceae.g_Sutterella)	0.272500053353013	0.170741755088616	0.20876756325344
ebi-a-GCST90027730	finngen_R12_E4_LACTONAS	Lactose intolerance, other/unspecified || id:finngen_R12_E4_LACTONAS	Gut microbiota abundance (k_Bacteria.p_Proteobacteria.c_Deltaproteobacteria.o_Desulfovibrionales.f_Desulfovibrionaceae.g_Bilophila)	-0.0760487303794612	0.103140704031151	0.488741146860346
ebi-a-GCST90027731	finngen_R12_E4_LACTONAS	Lactose intolerance, other/unspecified || id:finngen_R12_E4_LACTONAS	Gut microbiota abundance (k_Bacteria.p_Proteobacteria.c_Deltaproteobacteria.o_Desulfovibrionales.f_Desulfovibrionaceae.g_Desulfovibrio)
ebi-a-GCST90027732	finngen_R12_E4_LACTONAS	Lactose intolerance, other/unspecified || id:finngen_R12_E4_LACTONAS	Gut microbiota abundance (k_Bacteria.p_Proteobacteria.c_Gammaproteobacteria.o_Enterobacteriales.f_Enterobacteriaceae.g_Escherichia)	0.00166917342147638	0.0632760188922562	0.979691126431496
ebi-a-GCST90027733	finngen_R12_E4_LACTONAS	Lactose intolerance, other/unspecified || id:finngen_R12_E4_LACTONAS	Gut microbiota abundance (k_Bacteria.p_Proteobacteria.c_Gammaproteobacteria.o_Pasteurellales.f_Pasteurellaceae.g_Haemophilus)	-0.39756210193688	0.3229121218833	0.305973766244686
ebi-a-GCST90027734	finngen_R12_E4_LACTONAS	Lactose intolerance, other/unspecified || id:finngen_R12_E4_LACTONAS	Gut microbiota abundance (k_Bacteria.p_Verrucomicrobia.c_Verrucomicrobiae.o_Verrucomicrobiales.f_Verrucomicrobiaceae.g_Akkermansia)	-0.106144194290398	0.0670930383290097	0.137654416548592
ebi-a-GCST90027735	finngen_R12_E4_LACTONAS	Lactose intolerance, other/unspecified || id:finngen_R12_E4_LACTONAS	Gut microbiota abundance (k_Bacteria.p_Actinobacteria.c_Actinobacteria.o_Actinomycetales)	0.305081704591527	0.3117200687771	0.506851391997479
ebi-a-GCST90027736	finngen_R12_E4_LACTONAS	Lactose intolerance, other/unspecified || id:finngen_R12_E4_LACTONAS	Gut microbiota abundance (k_Bacteria.p_Actinobacteria.c_Actinobacteria.o_Bifidobacteriales)	-0.0635597422546219	0.0754669942388957	0.419351916357378
ebi-a-GCST90027737	finngen_R12_E4_LACTONAS	Lactose intolerance, other/unspecified || id:finngen_R12_E4_LACTONAS	Gut microbiota abundance (k_Bacteria.p_Actinobacteria.c_Actinobacteria.o_Coriobacteriales)	0.0318215781671688	0.0995257193805417	0.758502611160617
ebi-a-GCST90027738	finngen_R12_E4_LACTONAS	Lactose intolerance, other/unspecified || id:finngen_R12_E4_LACTONAS	Gut microbiota abundance (k_Bacteria.p_Bacteroidetes.c_Bacteroidia.o_Bacteroidales)	-0.0423062428249221	0.0645840434382609	0.525892333491952
ebi-a-GCST90027739	finngen_R12_E4_LACTONAS	Lactose intolerance, other/unspecified || id:finngen_R12_E4_LACTONAS	Gut microbiota abundance (k_Bacteria.p_Firmicutes.c_Bacilli.o_Lactobacillales)	0.00759376965603561	0.0968471591448487	0.939048848816776
ebi-a-GCST90027740	finngen_R12_E4_LACTONAS	Lactose intolerance, other/unspecified || id:finngen_R12_E4_LACTONAS	Gut microbiota abundance (k_Bacteria.p_Firmicutes.c_Clostridia.o_Clostridiales)	-0.0542063730733785	0.0726484275571659	0.489152340556702
ebi-a-GCST90027741	finngen_R12_E4_LACTONAS	Lactose intolerance, other/unspecified || id:finngen_R12_E4_LACTONAS	Gut microbiota abundance (k_Bacteria.p_Firmicutes.c_Erysipelotrichia.o_Erysipelotrichales)	0.0822485538474734	0.0936518967188639	0.413597440481574
ebi-a-GCST90027742	finngen_R12_E4_LACTONAS	Lactose intolerance, other/unspecified || id:finngen_R12_E4_LACTONAS	Gut microbiota abundance (k_Bacteria.p_Firmicutes.c_Negativicutes.o_Selenomonadales)	-0.021731378387894	0.171388572184274	0.904043156805632
ebi-a-GCST90027743	finngen_R12_E4_LACTONAS	Lactose intolerance, other/unspecified || id:finngen_R12_E4_LACTONAS	Gut microbiota abundance (k_Bacteria.p_Proteobacteria.c_Betaproteobacteria.o_Burkholderiales)	0.113555628613176	0.0662713502851916	0.114625454573713
ebi-a-GCST90027744	finngen_R12_E4_LACTONAS	Lactose intolerance, other/unspecified || id:finngen_R12_E4_LACTONAS	Gut microbiota abundance (k_Bacteria.p_Proteobacteria.c_Deltaproteobacteria.o_Desulfovibrionales)	-0.0450468022744751	0.121705251411421	0.730050330840186
ebi-a-GCST90027745	finngen_R12_E4_LACTONAS	Lactose intolerance, other/unspecified || id:finngen_R12_E4_LACTONAS	Gut microbiota abundance (k_Bacteria.p_Proteobacteria.c_Gammaproteobacteria.o_Enterobacteriales)	0.00736949690016814	0.140252055207283	0.961397824708114
ebi-a-GCST90027746	finngen_R12_E4_LACTONAS	Lactose intolerance, other/unspecified || id:finngen_R12_E4_LACTONAS	Gut microbiota abundance (k_Bacteria.p_Proteobacteria.c_Gammaproteobacteria.o_Pasteurellales)	-0.33328244977828	0.62038712070554	0.686161735952225
ebi-a-GCST90027747	finngen_R12_E4_LACTONAS	Lactose intolerance, other/unspecified || id:finngen_R12_E4_LACTONAS	Gut microbiota abundance (k_Bacteria.p_Verrucomicrobia.c_Verrucomicrobiae.o_Verrucomicrobiales)	-0.105951317527486	0.0669528670949161	0.137556011729412
ebi-a-GCST90027748	finngen_R12_E4_LACTONAS	Lactose intolerance, other/unspecified || id:finngen_R12_E4_LACTONAS	Gut microbiota abundance (k_Bacteria.p_Actinobacteria)	-0.140925418469348	0.107315931010918	0.225533954600104
ebi-a-GCST90027749	finngen_R12_E4_LACTONAS	Lactose intolerance, other/unspecified || id:finngen_R12_E4_LACTONAS	Gut microbiota abundance (k_Bacteria.p_Bacteroidetes)	-0.0423293586899295	0.0646142815815232	0.52586059280328
ebi-a-GCST90027750	finngen_R12_E4_LACTONAS	Lactose intolerance, other/unspecified || id:finngen_R12_E4_LACTONAS	Gut microbiota abundance (k_Bacteria.p_Firmicutes)	-0.0943953475070407	0.0878867395312831	0.33187387558755
ebi-a-GCST90027751	finngen_R12_E4_LACTONAS	Lactose intolerance, other/unspecified || id:finngen_R12_E4_LACTONAS	Gut microbiota abundance (k_Bacteria.p_Proteobacteria)	-0.0906264232486019	0.0622707267315618	0.183658379236889
ebi-a-GCST90027752	finngen_R12_E4_LACTONAS	Lactose intolerance, other/unspecified || id:finngen_R12_E4_LACTONAS	Gut microbiota abundance (k_Bacteria.p_Verrucomicrobia)	-0.105884764185556	0.0669436552466191	0.1377331780101
ebi-a-GCST90027753	finngen_R12_E4_LACTONAS	Lactose intolerance, other/unspecified || id:finngen_R12_E4_LACTONAS	Gut microbiota abundance (k_Bacteria.p_Actinobacteria.c_Actinobacteria.o_Actinomycetales.f_Micrococcaceae.g_Rothia.s_Rothia_mucilaginosa)	-0.0430947061346231	0.22838550461172	0.867746055215256
ebi-a-GCST90027754	finngen_R12_E4_LACTONAS	Lactose intolerance, other/unspecified || id:finngen_R12_E4_LACTONAS	Gut microbiota abundance (k_Bacteria.p_Actinobacteria.c_Actinobacteria.o_Bifidobacteriales.f_Bifidobacteriaceae.g_Bifidobacterium.s_Bifidobacterium_adolescentis)	-0.041945148727255	0.0712036328851099	0.574313289851675
ebi-a-GCST90027755	finngen_R12_E4_LACTONAS	Lactose intolerance, other/unspecified || id:finngen_R12_E4_LACTONAS	Gut microbiota abundance (k_Bacteria.p_Actinobacteria.c_Actinobacteria.o_Bifidobacteriales.f_Bifidobacteriaceae.g_Bifidobacterium.s_Bifidobacterium_bifidum)	-0.0194866892228053	0.0569845283139484	0.737842569057678
ebi-a-GCST90027756	finngen_R12_E4_LACTONAS	Lactose intolerance, other/unspecified || id:finngen_R12_E4_LACTONAS	Gut microbiota abundance (k_Bacteria.p_Actinobacteria.c_Actinobacteria.o_Bifidobacteriales.f_Bifidobacteriaceae.g_Bifidobacterium.s_Bifidobacterium_catenulatum)	-0.0237378138804046	0.121859401969522	0.85504601373663
ebi-a-GCST90027757	finngen_R12_E4_LACTONAS	Lactose intolerance, other/unspecified || id:finngen_R12_E4_LACTONAS	Gut microbiota abundance (k_Bacteria.p_Actinobacteria.c_Actinobacteria.o_Bifidobacteriales.f_Bifidobacteriaceae.g_Bifidobacterium.s_Bifidobacterium_longum)	0.0775626768966302	0.0757686357536438	0.335942345680924
ebi-a-GCST90027758	finngen_R12_E4_LACTONAS	Lactose intolerance, other/unspecified || id:finngen_R12_E4_LACTONAS	Gut microbiota abundance (k_Bacteria.p_Actinobacteria.c_Actinobacteria.o_Coriobacteriales.f_Coriobacteriaceae.g_Adlercreutzia.s_Adlercreutzia_equolifaciens)	0.091131068061205	0.11218214218719	0.453515995826286
ebi-a-GCST90027759	finngen_R12_E4_LACTONAS	Lactose intolerance, other/unspecified || id:finngen_R12_E4_LACTONAS	Gut microbiota abundance (k_Bacteria.p_Actinobacteria.c_Actinobacteria.o_Coriobacteriales.f_Coriobacteriaceae.g_Collinsella.s_Collinsella_aerofaciens)	-0.0731126764935524	0.112265646086676	0.535673243981218
ebi-a-GCST90027760	finngen_R12_E4_LACTONAS	Lactose intolerance, other/unspecified || id:finngen_R12_E4_LACTONAS	Gut microbiota abundance (k_Bacteria.p_Actinobacteria.c_Actinobacteria.o_Coriobacteriales.f_Coriobacteriaceae.g_Eggerthella.s_Eggerthella_unclassified)
ebi-a-GCST90027761	finngen_R12_E4_LACTONAS	Lactose intolerance, other/unspecified || id:finngen_R12_E4_LACTONAS	Gut microbiota abundance (k_Bacteria.p_Actinobacteria.c_Actinobacteria.o_Coriobacteriales.f_Coriobacteriaceae.g_Gordonibacter.s_Gordonibacter_pamelaeae)	-0.0651722929629763	0.156789308253278	0.71800676244561
ebi-a-GCST90027762	finngen_R12_E4_LACTONAS	Lactose intolerance, other/unspecified || id:finngen_R12_E4_LACTONAS	Gut microbiota abundance (k_Bacteria.p_Bacteroidetes.c_Bacteroidia.o_Bacteroidales.f_Bacteroidales_noname.g_Bacteroidales_noname.s_Bacteroidales_bacterium_ph8)	-0.0517782081500624	0.0886522621732608	0.584536414162467
ebi-a-GCST90027763	finngen_R12_E4_LACTONAS	Lactose intolerance, other/unspecified || id:finngen_R12_E4_LACTONAS	Gut microbiota abundance (k_Bacteria.p_Bacteroidetes.c_Bacteroidia.o_Bacteroidales.f_Porphyromonadaceae.g_Barnesiella.s_Barnesiella_intestinihominis)	0.0665927268684793	0.0708177971514128	0.367235053691504
ebi-a-GCST90027764	finngen_R12_E4_LACTONAS	Lactose intolerance, other/unspecified || id:finngen_R12_E4_LACTONAS	Gut microbiota abundance (k_Bacteria.p_Bacteroidetes.c_Bacteroidia.o_Bacteroidales.f_Porphyromonadaceae.g_Coprobacter.s_Coprobacter_fastidiosus)	0.215086504738992	0.138317181829292	0.180660374896811
ebi-a-GCST90027765	finngen_R12_E4_LACTONAS	Lactose intolerance, other/unspecified || id:finngen_R12_E4_LACTONAS	Gut microbiota abundance (k_Bacteria.p_Bacteroidetes.c_Bacteroidia.o_Bacteroidales.f_Porphyromonadaceae.g_Odoribacter.s_Odoribacter_splanchnicus)	-0.0303621434978356	0.0511772677971506	0.564996655967934
ebi-a-GCST90027766	finngen_R12_E4_LACTONAS	Lactose intolerance, other/unspecified || id:finngen_R12_E4_LACTONAS	Gut microbiota abundance (k_Bacteria.p_Bacteroidetes.c_Bacteroidia.o_Bacteroidales.f_Porphyromonadaceae.g_Parabacteroides.s_Parabacteroides_distasonis)	-0.0467119855661874	0.0576067595886251	0.444127576394754
ebi-a-GCST90027767	finngen_R12_E4_LACTONAS	Lactose intolerance, other/unspecified || id:finngen_R12_E4_LACTONAS	Gut microbiota abundance (k_Bacteria.p_Bacteroidetes.c_Bacteroidia.o_Bacteroidales.f_Porphyromonadaceae.g_Parabacteroides.s_Parabacteroides_goldsteinii)	-0.186345973748931	0.132217671647407	0.217776337446459
ebi-a-GCST90027768	finngen_R12_E4_LACTONAS	Lactose intolerance, other/unspecified || id:finngen_R12_E4_LACTONAS	Gut microbiota abundance (k_Bacteria.p_Bacteroidetes.c_Bacteroidia.o_Bacteroidales.f_Porphyromonadaceae.g_Parabacteroides.s_Parabacteroides_johnsonii)	-0.140565349620787	0.127529128497965	0.312603222014273
ebi-a-GCST90027769	finngen_R12_E4_LACTONAS	Lactose intolerance, other/unspecified || id:finngen_R12_E4_LACTONAS	Gut microbiota abundance (k_Bacteria.p_Bacteroidetes.c_Bacteroidia.o_Bacteroidales.f_Porphyromonadaceae.g_Parabacteroides.s_Parabacteroides_merdae)	0.031830341803335	0.0809446130295893	0.710352656802454
ebi-a-GCST90027770	finngen_R12_E4_LACTONAS	Lactose intolerance, other/unspecified || id:finngen_R12_E4_LACTONAS	Gut microbiota abundance (k_Bacteria.p_Bacteroidetes.c_Bacteroidia.o_Bacteroidales.f_Porphyromonadaceae.g_Parabacteroides.s_Parabacteroides_unclassified)	-0.118302333147815	0.117385564212396	0.352445848202228
ebi-a-GCST90027771	finngen_R12_E4_LACTONAS	Lactose intolerance, other/unspecified || id:finngen_R12_E4_LACTONAS	Gut microbiota abundance (k_Bacteria.p_Bacteroidetes.c_Bacteroidia.o_Bacteroidales.f_Prevotellaceae.g_Paraprevotella.s_Paraprevotella_clara)	-0.0232430739227252	0.069689073300589	0.745008893943014
ebi-a-GCST90027772	finngen_R12_E4_LACTONAS	Lactose intolerance, other/unspecified || id:finngen_R12_E4_LACTONAS	Gut microbiota abundance (k_Bacteria.p_Bacteroidetes.c_Bacteroidia.o_Bacteroidales.f_Prevotellaceae.g_Paraprevotella.s_Paraprevotella_unclassified)	0.0437962024083205	0.15359207534054	0.783784353704932
ebi-a-GCST90027773	finngen_R12_E4_LACTONAS	Lactose intolerance, other/unspecified || id:finngen_R12_E4_LACTONAS	Gut microbiota abundance (k_Bacteria.p_Bacteroidetes.c_Bacteroidia.o_Bacteroidales.f_Prevotellaceae.g_Paraprevotella.s_Paraprevotella_xylaniphila)	-0.0906401337379843	0.0863200676231773	0.321073519832208
ebi-a-GCST90027774	finngen_R12_E4_LACTONAS	Lactose intolerance, other/unspecified || id:finngen_R12_E4_LACTONAS	Gut microbiota abundance (k_Bacteria.p_Bacteroidetes.c_Bacteroidia.o_Bacteroidales.f_Prevotellaceae.g_Prevotella.s_Prevotella_copri)	0.00737215940021329	0.0615892407496183	0.906879924310442
ebi-a-GCST90027775	finngen_R12_E4_LACTONAS	Lactose intolerance, other/unspecified || id:finngen_R12_E4_LACTONAS	Gut microbiota abundance (k_Bacteria.p_Bacteroidetes.c_Bacteroidia.o_Bacteroidales.f_Rikenellaceae.g_Alistipes.s_Alistipes_finegoldii)	-0.0391634353966496	0.0998794377104978	0.706643524681463
ebi-a-GCST90027776	finngen_R12_E4_LACTONAS	Lactose intolerance, other/unspecified || id:finngen_R12_E4_LACTONAS	Gut microbiota abundance (k_Bacteria.p_Bacteroidetes.c_Bacteroidia.o_Bacteroidales.f_Rikenellaceae.g_Alistipes.s_Alistipes_indistinctus)	0.0902645462701376	0.10477281501362	0.409131145700405
ebi-a-GCST90027777	finngen_R12_E4_LACTONAS	Lactose intolerance, other/unspecified || id:finngen_R12_E4_LACTONAS	Gut microbiota abundance (k_Bacteria.p_Bacteroidetes.c_Bacteroidia.o_Bacteroidales.f_Rikenellaceae.g_Alistipes.s_Alistipes_onderdonkii)	-0.13084238111909	0.123130204392632	0.328834620883824
ebi-a-GCST90027778	finngen_R12_E4_LACTONAS	Lactose intolerance, other/unspecified || id:finngen_R12_E4_LACTONAS	Gut microbiota abundance (k_Bacteria.p_Bacteroidetes.c_Bacteroidia.o_Bacteroidales.f_Rikenellaceae.g_Alistipes.s_Alistipes_putredinis)	0.0394752505946641	0.121702352418643	0.758796377359521
ebi-a-GCST90027779	finngen_R12_E4_LACTONAS	Lactose intolerance, other/unspecified || id:finngen_R12_E4_LACTONAS	Gut microbiota abundance (k_Bacteria.p_Bacteroidetes.c_Bacteroidia.o_Bacteroidales.f_Rikenellaceae.g_Alistipes.s_Alistipes_senegalensis)	-0.0198622941031183	0.0873859693237423	0.824774733405931
ebi-a-GCST90027780	finngen_R12_E4_LACTONAS	Lactose intolerance, other/unspecified || id:finngen_R12_E4_LACTONAS	Gut microbiota abundance (k_Bacteria.p_Bacteroidetes.c_Bacteroidia.o_Bacteroidales.f_Rikenellaceae.g_Alistipes.s_Alistipes_shahii)	0.077070693080198	0.107653003845993	0.492197999800214
ebi-a-GCST90027781	finngen_R12_E4_LACTONAS	Lactose intolerance, other/unspecified || id:finngen_R12_E4_LACTONAS	Gut microbiota abundance (k_Bacteria.p_Bacteroidetes.c_Bacteroidia.o_Bacteroidales.f_Rikenellaceae.g_Alistipes.s_Alistipes_sp_AP11)	-0.105906681974296	0.0822357767846985	0.229927028503396
ebi-a-GCST90027782	finngen_R12_E4_LACTONAS	Lactose intolerance, other/unspecified || id:finngen_R12_E4_LACTONAS	Gut microbiota abundance (k_Bacteria.p_Firmicutes.c_Bacilli.o_Lactobacillales.f_Lactobacillaceae.g_Lactobacillus.s_Lactobacillus_delbrueckii)	-0.0375700835248319	0.0732376011646975	0.618103876049377
ebi-a-GCST90027783	finngen_R12_E4_LACTONAS	Lactose intolerance, other/unspecified || id:finngen_R12_E4_LACTONAS	Gut microbiota abundance (k_Bacteria.p_Firmicutes.c_Bacilli.o_Lactobacillales.f_Streptococcaceae.g_Streptococcus.s_Streptococcus_parasanguinis)	0.257315091980469	0.162563694415251	0.358704746575038
ebi-a-GCST90027785	finngen_R12_E4_LACTONAS	Lactose intolerance, other/unspecified || id:finngen_R12_E4_LACTONAS	Gut microbiota abundance (k_Bacteria.p_Firmicutes.c_Bacilli.o_Lactobacillales.f_Streptococcaceae.g_Streptococcus.s_Streptococcus_thermophilus)	-0.676674762107381	0.33139200530161	0.289918402452121
ebi-a-GCST90027786	finngen_R12_E4_LACTONAS	Lactose intolerance, other/unspecified || id:finngen_R12_E4_LACTONAS	Gut microbiota abundance (k_Bacteria.p_Firmicutes.c_Clostridia.o_Clostridiales.f_Clostridiaceae.g_Clostridium.s_Clostridium_asparagiforme)	-0.128667174846444	0.0862956538864417	0.164069235253905
ebi-a-GCST90027787	finngen_R12_E4_LACTONAS	Lactose intolerance, other/unspecified || id:finngen_R12_E4_LACTONAS	Gut microbiota abundance (k_Bacteria.p_Firmicutes.c_Clostridia.o_Clostridiales.f_Clostridiaceae.g_Clostridium.s_Clostridium_leptum)	0.015948512673344	0.171455131794983	0.930361537114947
ebi-a-GCST90027788	finngen_R12_E4_LACTONAS	Lactose intolerance, other/unspecified || id:finngen_R12_E4_LACTONAS	Gut microbiota abundance (k_Bacteria.p_Firmicutes.c_Clostridia.o_Clostridiales.f_Clostridiales_noname.g_Flavonifractor.s_Flavonifractor_plautii)	0.208868775298635	0.31016943766406	0.537597708831053
ebi-a-GCST90027789	finngen_R12_E4_LACTONAS	Lactose intolerance, other/unspecified || id:finngen_R12_E4_LACTONAS	Gut microbiota abundance (k_Bacteria.p_Firmicutes.c_Clostridia.o_Clostridiales.f_Clostridiales_noname.g_Pseudoflavonifractor.s_Pseudoflavonifractor_capillosus)	0.0161495132709886	0.0705614356016795	0.824711030985967
ebi-a-GCST90027790	finngen_R12_E4_LACTONAS	Lactose intolerance, other/unspecified || id:finngen_R12_E4_LACTONAS	Gut microbiota abundance (k_Bacteria.p_Firmicutes.c_Clostridia.o_Clostridiales.f_Eubacteriaceae.g_Eubacterium.s_Eubacterium_eligens)	0.0383458775124678	0.0773293144724656	0.628937913952855
ebi-a-GCST90027791	finngen_R12_E4_LACTONAS	Lactose intolerance, other/unspecified || id:finngen_R12_E4_LACTONAS	Gut microbiota abundance (k_Bacteria.p_Firmicutes.c_Clostridia.o_Clostridiales.f_Eubacteriaceae.g_Eubacterium.s_Eubacterium_hallii)	0.208397286806212	0.0803648689432465	0.0290634423097038
ebi-a-GCST90027792	finngen_R12_E4_LACTONAS	Lactose intolerance, other/unspecified || id:finngen_R12_E4_LACTONAS	Gut microbiota abundance (k_Bacteria.p_Firmicutes.c_Clostridia.o_Clostridiales.f_Eubacteriaceae.g_Eubacterium.s_Eubacterium_ramulus)	0.0989847597967696	0.108606945194083	0.388719922791349
ebi-a-GCST90027793	finngen_R12_E4_LACTONAS	Lactose intolerance, other/unspecified || id:finngen_R12_E4_LACTONAS	Gut microbiota abundance (k_Bacteria.p_Firmicutes.c_Clostridia.o_Clostridiales.f_Eubacteriaceae.g_Eubacterium.s_Eubacterium_rectale)	0.148181629010704	0.105775878442047	0.210784854904157
ebi-a-GCST90027794	finngen_R12_E4_LACTONAS	Lactose intolerance, other/unspecified || id:finngen_R12_E4_LACTONAS	Gut microbiota abundance (k_Bacteria.p_Firmicutes.c_Clostridia.o_Clostridiales.f_Eubacteriaceae.g_Eubacterium.s_Eubacterium_siraeum)	-0.144663152451044	0.0624011076625896	0.0388883816162627
ebi-a-GCST90027795	finngen_R12_E4_LACTONAS	Lactose intolerance, other/unspecified || id:finngen_R12_E4_LACTONAS	Gut microbiota abundance (k_Bacteria.p_Firmicutes.c_Clostridia.o_Clostridiales.f_Eubacteriaceae.g_Eubacterium.s_Eubacterium_ventriosum)	-0.510356472918531	0.401521671741396	0.272596281840116
ebi-a-GCST90027796	finngen_R12_E4_LACTONAS	Lactose intolerance, other/unspecified || id:finngen_R12_E4_LACTONAS	Gut microbiota abundance (k_Bacteria.p_Firmicutes.c_Clostridia.o_Clostridiales.f_Oscillospiraceae.g_Oscillibacter.s_Oscillibacter_unclassified)	0.0104452059769504	0.133955004551331	0.940382925171187
ebi-a-GCST90027797	finngen_R12_E4_LACTONAS	Lactose intolerance, other/unspecified || id:finngen_R12_E4_LACTONAS	Gut microbiota abundance (k_Bacteria.p_Firmicutes.c_Clostridia.o_Clostridiales.f_Ruminococcaceae.g_Faecalibacterium.s_Faecalibacterium_prausnitzii)	-0.0313913361304291	0.092500846566033	0.744290426448622
ebi-a-GCST90027798	finngen_R12_E4_LACTONAS	Lactose intolerance, other/unspecified || id:finngen_R12_E4_LACTONAS	Gut microbiota abundance (k_Bacteria.p_Firmicutes.c_Clostridia.o_Clostridiales.f_Ruminococcaceae.g_Ruminococcaceae_noname.s_Ruminococcaceae_bacterium_D16)	0.0933221383767993	0.12279057570687	0.469051213882943
ebi-a-GCST90027799	finngen_R12_E4_LACTONAS	Lactose intolerance, other/unspecified || id:finngen_R12_E4_LACTONAS	Gut microbiota abundance (k_Bacteria.p_Firmicutes.c_Clostridia.o_Clostridiales.f_Ruminococcaceae.g_Ruminococcus.s_Ruminococcus_bromii)	0.380273898050526	0.166054606532166	0.0706446514540198
ebi-a-GCST90027800	finngen_R12_E4_LACTONAS	Lactose intolerance, other/unspecified || id:finngen_R12_E4_LACTONAS	Gut microbiota abundance (k_Bacteria.p_Firmicutes.c_Clostridia.o_Clostridiales.f_Ruminococcaceae.g_Ruminococcus.s_Ruminococcus_callidus)	0.122625218589709	0.155630125539612	0.488259252419786
ebi-a-GCST90027801	finngen_R12_E4_LACTONAS	Lactose intolerance, other/unspecified || id:finngen_R12_E4_LACTONAS	Gut microbiota abundance (k_Bacteria.p_Firmicutes.c_Clostridia.o_Clostridiales.f_Ruminococcaceae.g_Ruminococcus.s_Ruminococcus_lactaris)	0.274548726063769	0.118729507254518	0.0818173815911723
ebi-a-GCST90027802	finngen_R12_E4_LACTONAS	Lactose intolerance, other/unspecified || id:finngen_R12_E4_LACTONAS	Gut microbiota abundance (k_Bacteria.p_Firmicutes.c_Clostridia.o_Clostridiales.f_Ruminococcaceae.g_Subdoligranulum.s_Subdoligranulum_unclassified)	0.0838444324061808	0.0869813684333999	0.355791211661217
ebi-a-GCST90027803	finngen_R12_E4_LACTONAS	Lactose intolerance, other/unspecified || id:finngen_R12_E4_LACTONAS	Gut microbiota abundance (k_Bacteria.p_Firmicutes.c_Erysipelotrichia.o_Erysipelotrichales.f_Erysipelotrichaceae.g_Erysipelotrichaceae_noname.s_Eubacterium_biforme)	0.011192060937228	0.116646724682013	0.926686043249745
ebi-a-GCST90027804	finngen_R12_E4_LACTONAS	Lactose intolerance, other/unspecified || id:finngen_R12_E4_LACTONAS	Gut microbiota abundance (k_Bacteria.p_Firmicutes.c_Erysipelotrichia.o_Erysipelotrichales.f_Erysipelotrichaceae.g_Holdemania.s_Holdemania_filiformis)
ebi-a-GCST90027805	finngen_R12_E4_LACTONAS	Lactose intolerance, other/unspecified || id:finngen_R12_E4_LACTONAS	Gut microbiota abundance (k_Bacteria.p_Firmicutes.c_Erysipelotrichia.o_Erysipelotrichales.f_Erysipelotrichaceae.g_Holdemania.s_Holdemania_unclassified)	-0.0473947473916768	0.0896767155931017	0.61149109062388
ebi-a-GCST90027806	finngen_R12_E4_LACTONAS	Lactose intolerance, other/unspecified || id:finngen_R12_E4_LACTONAS	Gut microbiota abundance (k_Bacteria.p_Firmicutes.c_Negativicutes.o_Selenomonadales.f_Acidaminococcaceae.g_Phascolarctobacterium.s_Phascolarctobacterium_succinatutens)	-0.111798428451719	0.069737172761229	0.152938260486811
ebi-a-GCST90027807	finngen_R12_E4_LACTONAS	Lactose intolerance, other/unspecified || id:finngen_R12_E4_LACTONAS	Gut microbiota abundance (k_Bacteria.p_Firmicutes.c_Negativicutes.o_Selenomonadales.f_Veillonellaceae.g_Dialister.s_Dialister_invisus)	0.187409258752722	0.119396062503043	0.191582860856073
ebi-a-GCST90027808	finngen_R12_E4_LACTONAS	Lactose intolerance, other/unspecified || id:finngen_R12_E4_LACTONAS	Gut microbiota abundance (k_Bacteria.p_Firmicutes.c_Negativicutes.o_Selenomonadales.f_Veillonellaceae.g_Veillonella.s_Veillonella_unclassified)	0.0151529915612121	0.0739789171388963	0.842821498085506
ebi-a-GCST90027809	finngen_R12_E4_LACTONAS	Lactose intolerance, other/unspecified || id:finngen_R12_E4_LACTONAS	Gut microbiota abundance (k_Bacteria.p_Proteobacteria.c_Betaproteobacteria.o_Burkholderiales.f_Burkholderiales_noname.g_Burkholderiales_noname.s_Burkholderiales_bacterium_1_1_47)	0.128731319192815	0.0856912126938468	0.161179310935456
ebi-a-GCST90027810	finngen_R12_E4_LACTONAS	Lactose intolerance, other/unspecified || id:finngen_R12_E4_LACTONAS	Gut microbiota abundance (k_Bacteria.p_Proteobacteria.c_Betaproteobacteria.o_Burkholderiales.f_Oxalobacteraceae.g_Oxalobacter.s_Oxalobacter_formigenes)	0.0118483709139988	0.135225101812026	0.932332555384898
ebi-a-GCST90027811	finngen_R12_E4_LACTONAS	Lactose intolerance, other/unspecified || id:finngen_R12_E4_LACTONAS	Gut microbiota abundance (k_Bacteria.p_Proteobacteria.c_Betaproteobacteria.o_Burkholderiales.f_Sutterellaceae.g_Parasutterella.s_Parasutterella_excrementihominis)	0.00298926180254308	0.0971640925273723	0.976007990777772
ebi-a-GCST90027812	finngen_R12_E4_LACTONAS	Lactose intolerance, other/unspecified || id:finngen_R12_E4_LACTONAS	Gut microbiota abundance (k_Bacteria.p_Proteobacteria.c_Betaproteobacteria.o_Burkholderiales.f_Sutterellaceae.g_Sutterella.s_Sutterella_wadsworthensis)	0.274845140203561	0.170207254186062	0.204771028877219
ebi-a-GCST90027813	finngen_R12_E4_LACTONAS	Lactose intolerance, other/unspecified || id:finngen_R12_E4_LACTONAS	Gut microbiota abundance (k_Bacteria.p_Proteobacteria.c_Deltaproteobacteria.o_Desulfovibrionales.f_Desulfovibrionaceae.g_Bilophila.s_Bilophila_unclassified)	-0.0665275206133657	0.101817882279936	0.529837245111302
ebi-a-GCST90027814	finngen_R12_E4_LACTONAS	Lactose intolerance, other/unspecified || id:finngen_R12_E4_LACTONAS	Gut microbiota abundance (k_Bacteria.p_Proteobacteria.c_Deltaproteobacteria.o_Desulfovibrionales.f_Desulfovibrionaceae.g_Bilophila.s_Bilophila_wadsworthia)	0.036405822878246	0.0674673738227186	0.612622159415641
ebi-a-GCST90027815	finngen_R12_E4_LACTONAS	Lactose intolerance, other/unspecified || id:finngen_R12_E4_LACTONAS	Gut microbiota abundance (k_Bacteria.p_Proteobacteria.c_Deltaproteobacteria.o_Desulfovibrionales.f_Desulfovibrionaceae.g_Desulfovibrio.s_Desulfovibrio_piger)	-0.0101046603048359	0.0804255136101318	0.906078619970924
ebi-a-GCST90027816	finngen_R12_E4_LACTONAS	Lactose intolerance, other/unspecified || id:finngen_R12_E4_LACTONAS	Gut microbiota abundance (k_Bacteria.p_Proteobacteria.c_Gammaproteobacteria.o_Enterobacteriales.f_Enterobacteriaceae.g_Escherichia.s_Escherichia_coli)	0.0206584505496931	0.081739747206959	0.805592664128589
ebi-a-GCST90027817	finngen_R12_E4_LACTONAS	Lactose intolerance, other/unspecified || id:finngen_R12_E4_LACTONAS	Gut microbiota abundance (k_Bacteria.p_Proteobacteria.c_Gammaproteobacteria.o_Enterobacteriales.f_Enterobacteriaceae.g_Escherichia.s_Escherichia_unclassified)	0.176849386298752	0.101368885993962	0.131668015386682
ebi-a-GCST90027818	finngen_R12_E4_LACTONAS	Lactose intolerance, other/unspecified || id:finngen_R12_E4_LACTONAS	Gut microbiota abundance (k_Bacteria.p_Proteobacteria.c_Gammaproteobacteria.o_Pasteurellales.f_Pasteurellaceae.g_Haemophilus.s_Haemophilus_parainfluenzae)	0.0234909885459763	0.360385049097018	0.951155954865453
ebi-a-GCST90027819	finngen_R12_E4_LACTONAS	Lactose intolerance, other/unspecified || id:finngen_R12_E4_LACTONAS	Gut microbiota abundance (k_Bacteria.p_Verrucomicrobia.c_Verrucomicrobiae.o_Verrucomicrobiales.f_Verrucomicrobiaceae.g_Akkermansia.s_Akkermansia_muciniphila)	-0.121667690494599	0.0677297286314548	0.0976341679063802
ebi-a-GCST90027820	finngen_R12_E4_LACTONAS	Lactose intolerance, other/unspecified || id:finngen_R12_E4_LACTONAS	Gut microbiota abundance (k_Bacteria.p_Bacteroidetes.c_Bacteroidia.o_Bacteroidales.f_Bacteroidaceae.g_Bacteroides.s_Bacteroides_caccae)	0.067819103677381	0.0650908049790894	0.33209320646439
ebi-a-GCST90027821	finngen_R12_E4_LACTONAS	Lactose intolerance, other/unspecified || id:finngen_R12_E4_LACTONAS	Gut microbiota abundance (k_Bacteria.p_Bacteroidetes.c_Bacteroidia.o_Bacteroidales.f_Bacteroidaceae.g_Bacteroides.s_Bacteroides_cellulosilyticus)	-0.0161237957371329	0.0702083607033393	0.82412178193768
ebi-a-GCST90027822	finngen_R12_E4_LACTONAS	Lactose intolerance, other/unspecified || id:finngen_R12_E4_LACTONAS	Gut microbiota abundance (k_Bacteria.p_Bacteroidetes.c_Bacteroidia.o_Bacteroidales.f_Bacteroidaceae.g_Bacteroides.s_Bacteroides_clarus)	-0.0307104902853212	0.0874493766620569	0.73745577826754
ebi-a-GCST90027823	finngen_R12_E4_LACTONAS	Lactose intolerance, other/unspecified || id:finngen_R12_E4_LACTONAS	Gut microbiota abundance (k_Bacteria.p_Bacteroidetes.c_Bacteroidia.o_Bacteroidales.f_Bacteroidaceae.g_Bacteroides.s_Bacteroides_coprocola)	0.0575973152027573	0.12417758637047	0.688356131134042
ebi-a-GCST90027824	finngen_R12_E4_LACTONAS	Lactose intolerance, other/unspecified || id:finngen_R12_E4_LACTONAS	Gut microbiota abundance (k_Bacteria.p_Bacteroidetes.c_Bacteroidia.o_Bacteroidales.f_Bacteroidaceae.g_Bacteroides.s_Bacteroides_dorei)	0.0397229741866562	0.0768665052859068	0.613989300425779
ebi-a-GCST90027825	finngen_R12_E4_LACTONAS	Lactose intolerance, other/unspecified || id:finngen_R12_E4_LACTONAS	Gut microbiota abundance (k_Bacteria.p_Bacteroidetes.c_Bacteroidia.o_Bacteroidales.f_Bacteroidaceae.g_Bacteroides.s_Bacteroides_eggerthii)	0.0659410682936092	0.0717622572399629	0.393597360682843
ebi-a-GCST90027826	finngen_R12_E4_LACTONAS	Lactose intolerance, other/unspecified || id:finngen_R12_E4_LACTONAS	Gut microbiota abundance (k_Bacteria.p_Bacteroidetes.c_Bacteroidia.o_Bacteroidales.f_Bacteroidaceae.g_Bacteroides.s_Bacteroides_faecis)	0.0614009711097926	0.0571423246445733	0.303717999316776
ebi-a-GCST90027827	finngen_R12_E4_LACTONAS	Lactose intolerance, other/unspecified || id:finngen_R12_E4_LACTONAS	Gut microbiota abundance (k_Bacteria.p_Bacteroidetes.c_Bacteroidia.o_Bacteroidales.f_Bacteroidaceae.g_Bacteroides.s_Bacteroides_finegoldii)	0.00875694127575537	0.0569329128731867	0.880120357456214
ebi-a-GCST90027828	finngen_R12_E4_LACTONAS	Lactose intolerance, other/unspecified || id:finngen_R12_E4_LACTONAS	Gut microbiota abundance (k_Bacteria.p_Bacteroidetes.c_Bacteroidia.o_Bacteroidales.f_Bacteroidaceae.g_Bacteroides.s_Bacteroides_fragilis)	0.0385787446584192	0.0622209743091249	0.543969632188527
ebi-a-GCST90027829	finngen_R12_E4_LACTONAS	Lactose intolerance, other/unspecified || id:finngen_R12_E4_LACTONAS	Gut microbiota abundance (k_Bacteria.p_Bacteroidetes.c_Bacteroidia.o_Bacteroidales.f_Bacteroidaceae.g_Bacteroides.s_Bacteroides_intestinalis)	-0.0710878465768818	0.238586603534026	0.815648456335154
ebi-a-GCST90027830	finngen_R12_E4_LACTONAS	Lactose intolerance, other/unspecified || id:finngen_R12_E4_LACTONAS	Gut microbiota abundance (k_Bacteria.p_Bacteroidetes.c_Bacteroidia.o_Bacteroidales.f_Bacteroidaceae.g_Bacteroides.s_Bacteroides_massiliensis)	0.0872277193571703	0.123955274224422	0.520422663609856
ebi-a-GCST90027832	finngen_R12_E4_LACTONAS	Lactose intolerance, other/unspecified || id:finngen_R12_E4_LACTONAS	Gut microbiota abundance (k_Bacteria.p_Bacteroidetes.c_Bacteroidia.o_Bacteroidales.f_Bacteroidaceae.g_Bacteroides.s_Bacteroides_ovatus)	-0.0373219760055511	0.0574952431922518	0.527555732845153
ebi-a-GCST90027833	finngen_R12_E4_LACTONAS	Lactose intolerance, other/unspecified || id:finngen_R12_E4_LACTONAS	Gut microbiota abundance (k_Bacteria.p_Bacteroidetes.c_Bacteroidia.o_Bacteroidales.f_Bacteroidaceae.g_Bacteroides.s_Bacteroides_plebeius)	0.00714855042533366	0.0978045501712845	0.944568183622962
ebi-a-GCST90027834	finngen_R12_E4_LACTONAS	Lactose intolerance, other/unspecified || id:finngen_R12_E4_LACTONAS	Gut microbiota abundance (k_Bacteria.p_Bacteroidetes.c_Bacteroidia.o_Bacteroidales.f_Bacteroidaceae.g_Bacteroides.s_Bacteroides_salyersiae)	-0.00824465390353881	0.066342748999138	0.903829972569149
ebi-a-GCST90027835	finngen_R12_E4_LACTONAS	Lactose intolerance, other/unspecified || id:finngen_R12_E4_LACTONAS	Gut microbiota abundance (k_Bacteria.p_Bacteroidetes.c_Bacteroidia.o_Bacteroidales.f_Bacteroidaceae.g_Bacteroides.s_Bacteroides_stercoris)	-0.0253930077892562	0.179973879925908	0.89330496524804
ebi-a-GCST90027836	finngen_R12_E4_LACTONAS	Lactose intolerance, other/unspecified || id:finngen_R12_E4_LACTONAS	Gut microbiota abundance (k_Bacteria.p_Bacteroidetes.c_Bacteroidia.o_Bacteroidales.f_Bacteroidaceae.g_Bacteroides.s_Bacteroides_thetaiotaomicron)	-0.0868995714209389	0.0837879095359717	0.339650453825365
ebi-a-GCST90027837	finngen_R12_E4_LACTONAS	Lactose intolerance, other/unspecified || id:finngen_R12_E4_LACTONAS	Gut microbiota abundance (k_Bacteria.p_Bacteroidetes.c_Bacteroidia.o_Bacteroidales.f_Bacteroidaceae.g_Bacteroides.s_Bacteroides_uniformis)	-0.0238065818382778	0.102883653420836	0.826180533690147
ebi-a-GCST90027838	finngen_R12_E4_LACTONAS	Lactose intolerance, other/unspecified || id:finngen_R12_E4_LACTONAS	Gut microbiota abundance (k_Bacteria.p_Bacteroidetes.c_Bacteroidia.o_Bacteroidales.f_Bacteroidaceae.g_Bacteroides.s_Bacteroides_vulgatus)	0.0422709458278248	0.078871912988586	0.611272771367215
ebi-a-GCST90027839	finngen_R12_E4_LACTONAS	Lactose intolerance, other/unspecified || id:finngen_R12_E4_LACTONAS	Gut microbiota abundance (k_Bacteria.p_Bacteroidetes.c_Bacteroidia.o_Bacteroidales.f_Bacteroidaceae.g_Bacteroides.s_Bacteroides_xylanisolvens)	-0.0227155228271424	0.0581742369161445	0.70364190863573
ebi-a-GCST90027840	finngen_R12_E4_LACTONAS	Lactose intolerance, other/unspecified || id:finngen_R12_E4_LACTONAS	Gut microbiota abundance (k_Bacteria.p_Firmicutes.c_Clostridia.o_Clostridiales.f_Lachnospiraceae.g_Blautia.s_Ruminococcus_obeum)	-0.0600544710450647	0.0590635926425047	0.331102347201261
ebi-a-GCST90027841	finngen_R12_E4_LACTONAS	Lactose intolerance, other/unspecified || id:finngen_R12_E4_LACTONAS	Gut microbiota abundance (k_Bacteria.p_Firmicutes.c_Clostridia.o_Clostridiales.f_Lachnospiraceae.g_Blautia.s_Ruminococcus_torques)	0.124896677814127	0.10703180622084	0.29586688071134
ebi-a-GCST90027842	finngen_R12_E4_LACTONAS	Lactose intolerance, other/unspecified || id:finngen_R12_E4_LACTONAS	Gut microbiota abundance (k_Bacteria.p_Firmicutes.c_Clostridia.o_Clostridiales.f_Lachnospiraceae.g_Butyrivibrio.s_Butyrivibrio_crossotus)	0.00817686129468354	0.0619380207218348	0.897875242236055
ebi-a-GCST90027843	finngen_R12_E4_LACTONAS	Lactose intolerance, other/unspecified || id:finngen_R12_E4_LACTONAS	Gut microbiota abundance (k_Bacteria.p_Firmicutes.c_Clostridia.o_Clostridiales.f_Lachnospiraceae.g_Coprococcus.s_Coprococcus_catus)	0.0344047008044331	0.0993572085986746	0.746585014332251
ebi-a-GCST90027844	finngen_R12_E4_LACTONAS	Lactose intolerance, other/unspecified || id:finngen_R12_E4_LACTONAS	Gut microbiota abundance (k_Bacteria.p_Firmicutes.c_Clostridia.o_Clostridiales.f_Lachnospiraceae.g_Coprococcus.s_Coprococcus_comes)	-0.00801040388871319	0.108828040992169	0.943383007890854
ebi-a-GCST90027845	finngen_R12_E4_LACTONAS	Lactose intolerance, other/unspecified || id:finngen_R12_E4_LACTONAS	Gut microbiota abundance (k_Bacteria.p_Firmicutes.c_Clostridia.o_Clostridiales.f_Lachnospiraceae.g_Coprococcus.s_Coprococcus_sp_ART55_1)	-0.153282679414693	0.109210744611699	0.295574384155388
ebi-a-GCST90027847	finngen_R12_E4_LACTONAS	Lactose intolerance, other/unspecified || id:finngen_R12_E4_LACTONAS	Gut microbiota abundance (k_Bacteria.p_Firmicutes.c_Clostridia.o_Clostridiales.f_Lachnospiraceae.g_Dorea.s_Dorea_longicatena)	0.0694816009186019	0.0727956679425969	0.367790622022667
ebi-a-GCST90027848	finngen_R12_E4_LACTONAS	Lactose intolerance, other/unspecified || id:finngen_R12_E4_LACTONAS	Gut microbiota abundance (k_Bacteria.p_Firmicutes.c_Clostridia.o_Clostridiales.f_Lachnospiraceae.g_Dorea.s_Dorea_unclassified)	0.0772891608738413	0.0873339549188668	0.405536578016109
ebi-a-GCST90027850	finngen_R12_E4_LACTONAS	Lactose intolerance, other/unspecified || id:finngen_R12_E4_LACTONAS	Gut microbiota abundance (k_Bacteria.p_Firmicutes.c_Clostridia.o_Clostridiales.f_Lachnospiraceae.g_Lachnospiraceae_noname.s_Lachnospiraceae_bacterium_3_1_46FAA)	-0.0664633020271564	0.176373615250172	0.742523088895655
ebi-a-GCST90027851	finngen_R12_E4_LACTONAS	Lactose intolerance, other/unspecified || id:finngen_R12_E4_LACTONAS	Gut microbiota abundance (k_Bacteria.p_Firmicutes.c_Clostridia.o_Clostridiales.f_Lachnospiraceae.g_Lachnospiraceae_noname.s_Lachnospiraceae_bacterium_5_1_63FAA)	-0.0565182262311444	0.198121603037942	0.789598730982453
ebi-a-GCST90027852	finngen_R12_E4_LACTONAS	Lactose intolerance, other/unspecified || id:finngen_R12_E4_LACTONAS	Gut microbiota abundance (k_Bacteria.p_Firmicutes.c_Clostridia.o_Clostridiales.f_Lachnospiraceae.g_Lachnospiraceae_noname.s_Lachnospiraceae_bacterium_7_1_58FAA)	0.130401149483058	0.127094473643589	0.331668409991856
ebi-a-GCST90027853	finngen_R12_E4_LACTONAS	Lactose intolerance, other/unspecified || id:finngen_R12_E4_LACTONAS	Gut microbiota abundance (k_Bacteria.p_Firmicutes.c_Clostridia.o_Clostridiales.f_Lachnospiraceae.g_Lachnospiraceae_noname.s_Lachnospiraceae_bacterium_8_1_57FAA)	-0.059318516988957	0.0494422697854258	0.248842852543355
ebi-a-GCST90027854	finngen_R12_E4_LACTONAS	Lactose intolerance, other/unspecified || id:finngen_R12_E4_LACTONAS	Gut microbiota abundance (k_Bacteria.p_Firmicutes.c_Clostridia.o_Clostridiales.f_Lachnospiraceae.g_Roseburia.s_Roseburia_hominis)	0.0782935858006693	0.183488779096883	0.68735033239429
ebi-a-GCST90027855	finngen_R12_E4_LACTONAS	Lactose intolerance, other/unspecified || id:finngen_R12_E4_LACTONAS	Gut microbiota abundance (k_Bacteria.p_Firmicutes.c_Clostridia.o_Clostridiales.f_Lachnospiraceae.g_Roseburia.s_Roseburia_intestinalis)	0.0149026773378378	0.0719357604934169	0.841777482066464
ebi-a-GCST90027856	finngen_R12_E4_LACTONAS	Lactose intolerance, other/unspecified || id:finngen_R12_E4_LACTONAS	Gut microbiota abundance (k_Bacteria.p_Firmicutes.c_Clostridia.o_Clostridiales.f_Lachnospiraceae.g_Roseburia.s_Roseburia_inulinivorans)	0.0105392227344953	0.172318086565365	0.95679271702959
ebi-a-GCST90027857	finngen_R12_E4_LACTONAS	Lactose intolerance, other/unspecified || id:finngen_R12_E4_LACTONAS	Gut microbiota abundance (k_Bacteria.p_Firmicutes.c_Clostridia.o_Clostridiales.f_Lachnospiraceae.g_Roseburia.s_Roseburia_unclassified)	-0.00631027071138215	0.0657398921027925	0.925114142922943
