# Supplementary material for: Causal interplay between lactose intolerance and gut microbiota: a combined bidirectional Mendelian randomization and in vivo validation study
Source: Front Nutr. 2026 Jun 1;13:1803337. doi: 10.3389/fnut.2026.1803337 (PMC13265576; doi:10.3389/fnut.2026.1803337)
Supplement: Supplementary file 1 [file Data_Sheet_1.zip › supplementary materials/Forward/11.leaveoneout analysis results.csv]

exposure	outcome	id.exposure	id.outcome	samplesize	SNP	b	se	p
Gut bacterial pathway abundance (ANAEROFRUCAT.PWY..homolactic.fermentation)	Lactose intolerance, other/unspecified || id:finngen_R12_E4_LACTONAS	ebi-a-GCST90027446	finngen_R12_E4_LACTONAS	421086	rs11826488	-0.150903260614007	0.437341395485056	0.730059167510532
Gut bacterial pathway abundance (ANAEROFRUCAT.PWY..homolactic.fermentation)	Lactose intolerance, other/unspecified || id:finngen_R12_E4_LACTONAS	ebi-a-GCST90027446	finngen_R12_E4_LACTONAS	421086	rs17194003	0.0401654493841469	0.437592148580659	0.926866948233185
Gut bacterial pathway abundance (ANAEROFRUCAT.PWY..homolactic.fermentation)	Lactose intolerance, other/unspecified || id:finngen_R12_E4_LACTONAS	ebi-a-GCST90027446	finngen_R12_E4_LACTONAS	421086	rs62335789	0.181382779965076	0.311060790655962	0.559818987589113
Gut bacterial pathway abundance (ANAEROFRUCAT.PWY..homolactic.fermentation)	Lactose intolerance, other/unspecified || id:finngen_R12_E4_LACTONAS	ebi-a-GCST90027446	finngen_R12_E4_LACTONAS	421086	rs9947104	0.018165010128512	0.425660344373279	0.96596069292009
Gut bacterial pathway abundance (ANAEROFRUCAT.PWY..homolactic.fermentation)	Lactose intolerance, other/unspecified || id:finngen_R12_E4_LACTONAS	ebi-a-GCST90027446	finngen_R12_E4_LACTONAS	421086	rs9990334	-0.293776025950504	0.307822646014578	0.339897492139753
Gut bacterial pathway abundance (ANAEROFRUCAT.PWY..homolactic.fermentation)	Lactose intolerance, other/unspecified || id:finngen_R12_E4_LACTONAS	ebi-a-GCST90027446	finngen_R12_E4_LACTONAS	421086	All	-0.0385861442705685	0.342736730253218	0.910361591414109
Gut bacterial pathway abundance (ANAGLYCOLYSIS.PWY..glycolysis.III..from.glucose.)	Lactose intolerance, other/unspecified || id:finngen_R12_E4_LACTONAS	ebi-a-GCST90027447	finngen_R12_E4_LACTONAS	421086	rs12647170	0.0526568923607042	0.249950005043321	0.833145020533201
Gut bacterial pathway abundance (ANAGLYCOLYSIS.PWY..glycolysis.III..from.glucose.)	Lactose intolerance, other/unspecified || id:finngen_R12_E4_LACTONAS	ebi-a-GCST90027447	finngen_R12_E4_LACTONAS	421086	rs12704084	-0.0578835802115676	0.24138270591915	0.810485283421265
Gut bacterial pathway abundance (ANAGLYCOLYSIS.PWY..glycolysis.III..from.glucose.)	Lactose intolerance, other/unspecified || id:finngen_R12_E4_LACTONAS	ebi-a-GCST90027447	finngen_R12_E4_LACTONAS	421086	rs2650470	-0.0206590650603623	0.243165248119739	0.932294022867239
Gut bacterial pathway abundance (ANAGLYCOLYSIS.PWY..glycolysis.III..from.glucose.)	Lactose intolerance, other/unspecified || id:finngen_R12_E4_LACTONAS	ebi-a-GCST90027447	finngen_R12_E4_LACTONAS	421086	rs35731059	-0.0409617796723332	0.243066728248348	0.866173645795676
Gut bacterial pathway abundance (ANAGLYCOLYSIS.PWY..glycolysis.III..from.glucose.)	Lactose intolerance, other/unspecified || id:finngen_R12_E4_LACTONAS	ebi-a-GCST90027447	finngen_R12_E4_LACTONAS	421086	rs4878062	0.0712093391378142	0.213291587634177	0.738485878262533
Gut bacterial pathway abundance (ANAGLYCOLYSIS.PWY..glycolysis.III..from.glucose.)	Lactose intolerance, other/unspecified || id:finngen_R12_E4_LACTONAS	ebi-a-GCST90027447	finngen_R12_E4_LACTONAS	421086	rs58235446	0.0173537110268975	0.228344470045729	0.939420731203067
Gut bacterial pathway abundance (ANAGLYCOLYSIS.PWY..glycolysis.III..from.glucose.)	Lactose intolerance, other/unspecified || id:finngen_R12_E4_LACTONAS	ebi-a-GCST90027447	finngen_R12_E4_LACTONAS	421086	rs605262	-0.111699198184889	0.229543686079787	0.62653181724156
Gut bacterial pathway abundance (ANAGLYCOLYSIS.PWY..glycolysis.III..from.glucose.)	Lactose intolerance, other/unspecified || id:finngen_R12_E4_LACTONAS	ebi-a-GCST90027447	finngen_R12_E4_LACTONAS	421086	rs62271914	-0.0528696083062984	0.243341722378576	0.828001930852305
Gut bacterial pathway abundance (ANAGLYCOLYSIS.PWY..glycolysis.III..from.glucose.)	Lactose intolerance, other/unspecified || id:finngen_R12_E4_LACTONAS	ebi-a-GCST90027447	finngen_R12_E4_LACTONAS	421086	rs7041639	-0.0480300126416482	0.246030669341536	0.845221023626065
Gut bacterial pathway abundance (ANAGLYCOLYSIS.PWY..glycolysis.III..from.glucose.)	Lactose intolerance, other/unspecified || id:finngen_R12_E4_LACTONAS	ebi-a-GCST90027447	finngen_R12_E4_LACTONAS	421086	rs72666075	0.0128852100375824	0.234568207191713	0.956192946164086
Gut bacterial pathway abundance (ANAGLYCOLYSIS.PWY..glycolysis.III..from.glucose.)	Lactose intolerance, other/unspecified || id:finngen_R12_E4_LACTONAS	ebi-a-GCST90027447	finngen_R12_E4_LACTONAS	421086	rs78351682	-0.100318187530766	0.221841177552112	0.651119689984802
Gut bacterial pathway abundance (ANAGLYCOLYSIS.PWY..glycolysis.III..from.glucose.)	Lactose intolerance, other/unspecified || id:finngen_R12_E4_LACTONAS	ebi-a-GCST90027447	finngen_R12_E4_LACTONAS	421086	rs8101993	-0.167747681483818	0.198559286186422	0.398209025115043
Gut bacterial pathway abundance (ANAGLYCOLYSIS.PWY..glycolysis.III..from.glucose.)	Lactose intolerance, other/unspecified || id:finngen_R12_E4_LACTONAS	ebi-a-GCST90027447	finngen_R12_E4_LACTONAS	421086	All	-0.0380259437097546	0.223067651309109	0.864641931467756
Gut bacterial pathway abundance (ARGORNPROST.PWY..arginine..ornithine.and.proline.interconversion)	Lactose intolerance, other/unspecified || id:finngen_R12_E4_LACTONAS	ebi-a-GCST90027449	finngen_R12_E4_LACTONAS	421086	rs2504016	0.13849997182429	0.135351670576745	0.306184856149824
Gut bacterial pathway abundance (ARGORNPROST.PWY..arginine..ornithine.and.proline.interconversion)	Lactose intolerance, other/unspecified || id:finngen_R12_E4_LACTONAS	ebi-a-GCST90027449	finngen_R12_E4_LACTONAS	421086	rs2942201	0.0870099070327188	0.133331183214849	0.514023970437732
Gut bacterial pathway abundance (ARGORNPROST.PWY..arginine..ornithine.and.proline.interconversion)	Lactose intolerance, other/unspecified || id:finngen_R12_E4_LACTONAS	ebi-a-GCST90027449	finngen_R12_E4_LACTONAS	421086	rs4878453	0.0843505174058412	0.132948080837362	0.525779298998356
Gut bacterial pathway abundance (ARGORNPROST.PWY..arginine..ornithine.and.proline.interconversion)	Lactose intolerance, other/unspecified || id:finngen_R12_E4_LACTONAS	ebi-a-GCST90027449	finngen_R12_E4_LACTONAS	421086	rs61074222	0.160074298766006	0.136291406334765	0.240194688504918
Gut bacterial pathway abundance (ARGORNPROST.PWY..arginine..ornithine.and.proline.interconversion)	Lactose intolerance, other/unspecified || id:finngen_R12_E4_LACTONAS	ebi-a-GCST90027449	finngen_R12_E4_LACTONAS	421086	rs6993022	0.173421999271308	0.133285483902498	0.193213299127449
Gut bacterial pathway abundance (ARGORNPROST.PWY..arginine..ornithine.and.proline.interconversion)	Lactose intolerance, other/unspecified || id:finngen_R12_E4_LACTONAS	ebi-a-GCST90027449	finngen_R12_E4_LACTONAS	421086	rs7576386	0.11688097285224	0.132707176672224	0.378456709046916
Gut bacterial pathway abundance (ARGORNPROST.PWY..arginine..ornithine.and.proline.interconversion)	Lactose intolerance, other/unspecified || id:finngen_R12_E4_LACTONAS	ebi-a-GCST90027449	finngen_R12_E4_LACTONAS	421086	rs7923287	0.0796690097233928	0.134317880725033	0.553088947763902
Gut bacterial pathway abundance (ARGORNPROST.PWY..arginine..ornithine.and.proline.interconversion)	Lactose intolerance, other/unspecified || id:finngen_R12_E4_LACTONAS	ebi-a-GCST90027449	finngen_R12_E4_LACTONAS	421086	rs9344056	0.0477192850382116	0.13815671823312	0.729793924399883
Gut bacterial pathway abundance (ARGORNPROST.PWY..arginine..ornithine.and.proline.interconversion)	Lactose intolerance, other/unspecified || id:finngen_R12_E4_LACTONAS	ebi-a-GCST90027449	finngen_R12_E4_LACTONAS	421086	All	0.111184331802263	0.125825661720738	0.376891677298845
Gut bacterial pathway abundance (ARO.PWY..chorismate.biosynthesis.I)	Lactose intolerance, other/unspecified || id:finngen_R12_E4_LACTONAS	ebi-a-GCST90027450	finngen_R12_E4_LACTONAS	421086	rs10873850	-0.0323735338876791	0.197292728415068	0.869661211347119
Gut bacterial pathway abundance (ARO.PWY..chorismate.biosynthesis.I)	Lactose intolerance, other/unspecified || id:finngen_R12_E4_LACTONAS	ebi-a-GCST90027450	finngen_R12_E4_LACTONAS	421086	rs1093520	-0.0243459622643397	0.198085628215813	0.90218133428554
Gut bacterial pathway abundance (ARO.PWY..chorismate.biosynthesis.I)	Lactose intolerance, other/unspecified || id:finngen_R12_E4_LACTONAS	ebi-a-GCST90027450	finngen_R12_E4_LACTONAS	421086	rs12656915	-0.0212199266320339	0.189776416096617	0.910969773507876
Gut bacterial pathway abundance (ARO.PWY..chorismate.biosynthesis.I)	Lactose intolerance, other/unspecified || id:finngen_R12_E4_LACTONAS	ebi-a-GCST90027450	finngen_R12_E4_LACTONAS	421086	rs12707570	-0.104694997407893	0.186744531656419	0.575048296531466
Gut bacterial pathway abundance (ARO.PWY..chorismate.biosynthesis.I)	Lactose intolerance, other/unspecified || id:finngen_R12_E4_LACTONAS	ebi-a-GCST90027450	finngen_R12_E4_LACTONAS	421086	rs136110	0.0484679912015193	0.171905237420127	0.77798492961263
Gut bacterial pathway abundance (ARO.PWY..chorismate.biosynthesis.I)	Lactose intolerance, other/unspecified || id:finngen_R12_E4_LACTONAS	ebi-a-GCST90027450	finngen_R12_E4_LACTONAS	421086	rs3797252	-0.140082877451434	0.169576176888739	0.408760755088626
Gut bacterial pathway abundance (ARO.PWY..chorismate.biosynthesis.I)	Lactose intolerance, other/unspecified || id:finngen_R12_E4_LACTONAS	ebi-a-GCST90027450	finngen_R12_E4_LACTONAS	421086	rs38127	-0.0467072479131779	0.194854564054122	0.810560412209648
Gut bacterial pathway abundance (ARO.PWY..chorismate.biosynthesis.I)	Lactose intolerance, other/unspecified || id:finngen_R12_E4_LACTONAS	ebi-a-GCST90027450	finngen_R12_E4_LACTONAS	421086	rs61915762	-0.104538539292575	0.186358612479028	0.574829151602596
Gut bacterial pathway abundance (ARO.PWY..chorismate.biosynthesis.I)	Lactose intolerance, other/unspecified || id:finngen_R12_E4_LACTONAS	ebi-a-GCST90027450	finngen_R12_E4_LACTONAS	421086	rs62018962	-0.0748845156128528	0.196794732877522	0.703558759894411
Gut bacterial pathway abundance (ARO.PWY..chorismate.biosynthesis.I)	Lactose intolerance, other/unspecified || id:finngen_R12_E4_LACTONAS	ebi-a-GCST90027450	finngen_R12_E4_LACTONAS	421086	rs6782393	0.0467895024934173	0.174670716426259	0.788797369595433
Gut bacterial pathway abundance (ARO.PWY..chorismate.biosynthesis.I)	Lactose intolerance, other/unspecified || id:finngen_R12_E4_LACTONAS	ebi-a-GCST90027450	finngen_R12_E4_LACTONAS	421086	rs73200771	-0.0837079213216888	0.189976875112459	0.659486937492556
Gut bacterial pathway abundance (ARO.PWY..chorismate.biosynthesis.I)	Lactose intolerance, other/unspecified || id:finngen_R12_E4_LACTONAS	ebi-a-GCST90027450	finngen_R12_E4_LACTONAS	421086	rs8052034	-0.063361507866235	0.195175490449417	0.745454571241143
Gut bacterial pathway abundance (ARO.PWY..chorismate.biosynthesis.I)	Lactose intolerance, other/unspecified || id:finngen_R12_E4_LACTONAS	ebi-a-GCST90027450	finngen_R12_E4_LACTONAS	421086	rs9974959	-0.0887700409959619	0.192301780497768	0.64435499435689
Gut bacterial pathway abundance (ARO.PWY..chorismate.biosynthesis.I)	Lactose intolerance, other/unspecified || id:finngen_R12_E4_LACTONAS	ebi-a-GCST90027450	finngen_R12_E4_LACTONAS	421086	All	-0.053601383766005	0.180875278526869	0.766967048303812
Gut bacterial pathway abundance (ASPASN.PWY..superpathway.of.L.aspartate.and.L.asparagine.biosynthesis)	Lactose intolerance, other/unspecified || id:finngen_R12_E4_LACTONAS	ebi-a-GCST90027451	finngen_R12_E4_LACTONAS	421086	rs10267604	-0.294997818131508	0.298762215928375	0.323446574329516
Gut bacterial pathway abundance (ASPASN.PWY..superpathway.of.L.aspartate.and.L.asparagine.biosynthesis)	Lactose intolerance, other/unspecified || id:finngen_R12_E4_LACTONAS	ebi-a-GCST90027451	finngen_R12_E4_LACTONAS	421086	rs113902391	-0.195426231865443	0.239689495975183	0.41488297513269
Gut bacterial pathway abundance (ASPASN.PWY..superpathway.of.L.aspartate.and.L.asparagine.biosynthesis)	Lactose intolerance, other/unspecified || id:finngen_R12_E4_LACTONAS	ebi-a-GCST90027451	finngen_R12_E4_LACTONAS	421086	rs12490065	-0.443077903498678	0.289577151013891	0.125995478330402
Gut bacterial pathway abundance (ASPASN.PWY..superpathway.of.L.aspartate.and.L.asparagine.biosynthesis)	Lactose intolerance, other/unspecified || id:finngen_R12_E4_LACTONAS	ebi-a-GCST90027451	finngen_R12_E4_LACTONAS	421086	rs149811032	-0.384488030798678	0.302787503731893	0.204145927495933
Gut bacterial pathway abundance (ASPASN.PWY..superpathway.of.L.aspartate.and.L.asparagine.biosynthesis)	Lactose intolerance, other/unspecified || id:finngen_R12_E4_LACTONAS	ebi-a-GCST90027451	finngen_R12_E4_LACTONAS	421086	rs2846765	-0.403017477815729	0.304032173728916	0.184980479872348
Gut bacterial pathway abundance (ASPASN.PWY..superpathway.of.L.aspartate.and.L.asparagine.biosynthesis)	Lactose intolerance, other/unspecified || id:finngen_R12_E4_LACTONAS	ebi-a-GCST90027451	finngen_R12_E4_LACTONAS	421086	rs7707269	-0.392786328809975	0.299568977031725	0.189799801884441
Gut bacterial pathway abundance (ASPASN.PWY..superpathway.of.L.aspartate.and.L.asparagine.biosynthesis)	Lactose intolerance, other/unspecified || id:finngen_R12_E4_LACTONAS	ebi-a-GCST90027451	finngen_R12_E4_LACTONAS	421086	rs77906768	-0.494327736793046	0.25253169196075	0.0502901304972147
Gut bacterial pathway abundance (ASPASN.PWY..superpathway.of.L.aspartate.and.L.asparagine.biosynthesis)	Lactose intolerance, other/unspecified || id:finngen_R12_E4_LACTONAS	ebi-a-GCST90027451	finngen_R12_E4_LACTONAS	421086	rs9545502	-0.207333924801771	0.281305618250121	0.461097091041429
Gut bacterial pathway abundance (ASPASN.PWY..superpathway.of.L.aspartate.and.L.asparagine.biosynthesis)	Lactose intolerance, other/unspecified || id:finngen_R12_E4_LACTONAS	ebi-a-GCST90027451	finngen_R12_E4_LACTONAS	421086	All	-0.352956055114652	0.266093787521149	0.184695724097609
Gut bacterial pathway abundance (AST.PWY..L.arginine.degradation.II..AST.pathway.)	Lactose intolerance, other/unspecified || id:finngen_R12_E4_LACTONAS	ebi-a-GCST90027452	finngen_R12_E4_LACTONAS	421086	rs1325380	0.0729436299409712	0.172343033204672	0.672115235817671
Gut bacterial pathway abundance (AST.PWY..L.arginine.degradation.II..AST.pathway.)	Lactose intolerance, other/unspecified || id:finngen_R12_E4_LACTONAS	ebi-a-GCST90027452	finngen_R12_E4_LACTONAS	421086	rs538952	0.0605395939740566	0.17285570161965	0.726164611065161
Gut bacterial pathway abundance (AST.PWY..L.arginine.degradation.II..AST.pathway.)	Lactose intolerance, other/unspecified || id:finngen_R12_E4_LACTONAS	ebi-a-GCST90027452	finngen_R12_E4_LACTONAS	421086	rs7068964	0.136877674148326	0.146167613709312	0.349045022386136
Gut bacterial pathway abundance (AST.PWY..L.arginine.degradation.II..AST.pathway.)	Lactose intolerance, other/unspecified || id:finngen_R12_E4_LACTONAS	ebi-a-GCST90027452	finngen_R12_E4_LACTONAS	421086	rs7209568	0.0246489768842632	0.176777437713296	0.889106350080468
Gut bacterial pathway abundance (AST.PWY..L.arginine.degradation.II..AST.pathway.)	Lactose intolerance, other/unspecified || id:finngen_R12_E4_LACTONAS	ebi-a-GCST90027452	finngen_R12_E4_LACTONAS	421086	rs72830406	-0.0857924010862781	0.149451255377836	0.565934383671738
Gut bacterial pathway abundance (AST.PWY..L.arginine.degradation.II..AST.pathway.)	Lactose intolerance, other/unspecified || id:finngen_R12_E4_LACTONAS	ebi-a-GCST90027452	finngen_R12_E4_LACTONAS	421086	rs72924202	0.0438484388446034	0.176818933916925	0.804146032261557
Gut bacterial pathway abundance (AST.PWY..L.arginine.degradation.II..AST.pathway.)	Lactose intolerance, other/unspecified || id:finngen_R12_E4_LACTONAS	ebi-a-GCST90027452	finngen_R12_E4_LACTONAS	421086	All	0.0431929994073261	0.144280051501735	0.764658382126637
Gut bacterial pathway abundance (BRANCHED.CHAIN.AA.SYN.PWY..superpathway.of.branched.amino.acid.biosynthesis)	Lactose intolerance, other/unspecified || id:finngen_R12_E4_LACTONAS	ebi-a-GCST90027453	finngen_R12_E4_LACTONAS	421086	rs10238229	-0.182010613390366	0.15368089780818	0.236278040257233
Gut bacterial pathway abundance (BRANCHED.CHAIN.AA.SYN.PWY..superpathway.of.branched.amino.acid.biosynthesis)	Lactose intolerance, other/unspecified || id:finngen_R12_E4_LACTONAS	ebi-a-GCST90027453	finngen_R12_E4_LACTONAS	421086	rs1034938	-0.14811034048042	0.151863409060716	0.329418139677027
Gut bacterial pathway abundance (BRANCHED.CHAIN.AA.SYN.PWY..superpathway.of.branched.amino.acid.biosynthesis)	Lactose intolerance, other/unspecified || id:finngen_R12_E4_LACTONAS	ebi-a-GCST90027453	finngen_R12_E4_LACTONAS	421086	rs11025798	-0.197447990248262	0.152999169322724	0.19687130110375
Gut bacterial pathway abundance (BRANCHED.CHAIN.AA.SYN.PWY..superpathway.of.branched.amino.acid.biosynthesis)	Lactose intolerance, other/unspecified || id:finngen_R12_E4_LACTONAS	ebi-a-GCST90027453	finngen_R12_E4_LACTONAS	421086	rs146068392	-0.231413331059767	0.156015410756758	0.138002089135447
Gut bacterial pathway abundance (BRANCHED.CHAIN.AA.SYN.PWY..superpathway.of.branched.amino.acid.biosynthesis)	Lactose intolerance, other/unspecified || id:finngen_R12_E4_LACTONAS	ebi-a-GCST90027453	finngen_R12_E4_LACTONAS	421086	rs1484839	-0.219142050594234	0.153918607348444	0.154518038851142
Gut bacterial pathway abundance (BRANCHED.CHAIN.AA.SYN.PWY..superpathway.of.branched.amino.acid.biosynthesis)	Lactose intolerance, other/unspecified || id:finngen_R12_E4_LACTONAS	ebi-a-GCST90027453	finngen_R12_E4_LACTONAS	421086	rs2007634	-0.175499579645827	0.1511818436046	0.245702538107284
Gut bacterial pathway abundance (BRANCHED.CHAIN.AA.SYN.PWY..superpathway.of.branched.amino.acid.biosynthesis)	Lactose intolerance, other/unspecified || id:finngen_R12_E4_LACTONAS	ebi-a-GCST90027453	finngen_R12_E4_LACTONAS	421086	rs2107539	-0.21348927287396	0.153769816410244	0.165024658327906
Gut bacterial pathway abundance (BRANCHED.CHAIN.AA.SYN.PWY..superpathway.of.branched.amino.acid.biosynthesis)	Lactose intolerance, other/unspecified || id:finngen_R12_E4_LACTONAS	ebi-a-GCST90027453	finngen_R12_E4_LACTONAS	421086	rs28733370	-0.158804763348575	0.152964253647607	0.299185244156542
Gut bacterial pathway abundance (BRANCHED.CHAIN.AA.SYN.PWY..superpathway.of.branched.amino.acid.biosynthesis)	Lactose intolerance, other/unspecified || id:finngen_R12_E4_LACTONAS	ebi-a-GCST90027453	finngen_R12_E4_LACTONAS	421086	rs552787	-0.154248244761819	0.152761896280224	0.31262474297729
Gut bacterial pathway abundance (BRANCHED.CHAIN.AA.SYN.PWY..superpathway.of.branched.amino.acid.biosynthesis)	Lactose intolerance, other/unspecified || id:finngen_R12_E4_LACTONAS	ebi-a-GCST90027453	finngen_R12_E4_LACTONAS	421086	rs62228654	-0.129378666008028	0.154993984892144	0.403867795261039
Gut bacterial pathway abundance (BRANCHED.CHAIN.AA.SYN.PWY..superpathway.of.branched.amino.acid.biosynthesis)	Lactose intolerance, other/unspecified || id:finngen_R12_E4_LACTONAS	ebi-a-GCST90027453	finngen_R12_E4_LACTONAS	421086	rs62350672	-0.247884859906793	0.151794783526189	0.102463484542595
Gut bacterial pathway abundance (BRANCHED.CHAIN.AA.SYN.PWY..superpathway.of.branched.amino.acid.biosynthesis)	Lactose intolerance, other/unspecified || id:finngen_R12_E4_LACTONAS	ebi-a-GCST90027453	finngen_R12_E4_LACTONAS	421086	rs7023657	-0.155369605892016	0.152334301581849	0.30776389692295
Gut bacterial pathway abundance (BRANCHED.CHAIN.AA.SYN.PWY..superpathway.of.branched.amino.acid.biosynthesis)	Lactose intolerance, other/unspecified || id:finngen_R12_E4_LACTONAS	ebi-a-GCST90027453	finngen_R12_E4_LACTONAS	421086	rs943781	-0.221598146773722	0.153381396534795	0.148527434610692
Gut bacterial pathway abundance (BRANCHED.CHAIN.AA.SYN.PWY..superpathway.of.branched.amino.acid.biosynthesis)	Lactose intolerance, other/unspecified || id:finngen_R12_E4_LACTONAS	ebi-a-GCST90027453	finngen_R12_E4_LACTONAS	421086	rs981881	-0.195161454000067	0.151729489390596	0.198357209840975
Gut bacterial pathway abundance (BRANCHED.CHAIN.AA.SYN.PWY..superpathway.of.branched.amino.acid.biosynthesis)	Lactose intolerance, other/unspecified || id:finngen_R12_E4_LACTONAS	ebi-a-GCST90027453	finngen_R12_E4_LACTONAS	421086	All	-0.187744378466588	0.147514611881309	0.203118424746255
Gut bacterial pathway abundance (COA.PWY..coenzyme.A.biosynthesis.I)	Lactose intolerance, other/unspecified || id:finngen_R12_E4_LACTONAS	ebi-a-GCST90027454	finngen_R12_E4_LACTONAS	421086	rs10831658	-0.389520108251501	0.29846141464604	0.191860947946837
Gut bacterial pathway abundance (COA.PWY..coenzyme.A.biosynthesis.I)	Lactose intolerance, other/unspecified || id:finngen_R12_E4_LACTONAS	ebi-a-GCST90027454	finngen_R12_E4_LACTONAS	421086	rs117300263	-0.249288709335829	0.300854331039577	0.407329262833299
Gut bacterial pathway abundance (COA.PWY..coenzyme.A.biosynthesis.I)	Lactose intolerance, other/unspecified || id:finngen_R12_E4_LACTONAS	ebi-a-GCST90027454	finngen_R12_E4_LACTONAS	421086	rs12495388	-0.275780741564119	0.301695550367901	0.360662841446778
Gut bacterial pathway abundance (COA.PWY..coenzyme.A.biosynthesis.I)	Lactose intolerance, other/unspecified || id:finngen_R12_E4_LACTONAS	ebi-a-GCST90027454	finngen_R12_E4_LACTONAS	421086	rs1941024	-0.451436165712809	0.249033316892132	0.0698697565603504
Gut bacterial pathway abundance (COA.PWY..coenzyme.A.biosynthesis.I)	Lactose intolerance, other/unspecified || id:finngen_R12_E4_LACTONAS	ebi-a-GCST90027454	finngen_R12_E4_LACTONAS	421086	rs2509667	-0.384923748993469	0.295749641826714	0.193080898924191
Gut bacterial pathway abundance (COA.PWY..coenzyme.A.biosynthesis.I)	Lactose intolerance, other/unspecified || id:finngen_R12_E4_LACTONAS	ebi-a-GCST90027454	finngen_R12_E4_LACTONAS	421086	rs286908	-0.204446099084173	0.289694107866088	0.480355467523831
Gut bacterial pathway abundance (COA.PWY..coenzyme.A.biosynthesis.I)	Lactose intolerance, other/unspecified || id:finngen_R12_E4_LACTONAS	ebi-a-GCST90027454	finngen_R12_E4_LACTONAS	421086	rs7251031	-0.322698251069083	0.305267014843475	0.290465219212778
Gut bacterial pathway abundance (COA.PWY..coenzyme.A.biosynthesis.I)	Lactose intolerance, other/unspecified || id:finngen_R12_E4_LACTONAS	ebi-a-GCST90027454	finngen_R12_E4_LACTONAS	421086	rs8067677	-0.266369310385461	0.30860761591607	0.388064536470646
Gut bacterial pathway abundance (COA.PWY..coenzyme.A.biosynthesis.I)	Lactose intolerance, other/unspecified || id:finngen_R12_E4_LACTONAS	ebi-a-GCST90027454	finngen_R12_E4_LACTONAS	421086	rs9599845	-0.114355551896323	0.234946032469196	0.626448869375455
Gut bacterial pathway abundance (COA.PWY..coenzyme.A.biosynthesis.I)	Lactose intolerance, other/unspecified || id:finngen_R12_E4_LACTONAS	ebi-a-GCST90027454	finngen_R12_E4_LACTONAS	421086	All	-0.294969378637745	0.27183300877889	0.277871859548659
Gut bacterial pathway abundance (COBALSYN.PWY..adenosylcobalamin.salvage.from.cobinamide.I)	Lactose intolerance, other/unspecified || id:finngen_R12_E4_LACTONAS	ebi-a-GCST90027455	finngen_R12_E4_LACTONAS	421086	rs10006164	-0.142532689966005	0.183029714312618	0.436132468955033
Gut bacterial pathway abundance (COBALSYN.PWY..adenosylcobalamin.salvage.from.cobinamide.I)	Lactose intolerance, other/unspecified || id:finngen_R12_E4_LACTONAS	ebi-a-GCST90027455	finngen_R12_E4_LACTONAS	421086	rs11171846	-0.114586947647195	0.179678674306942	0.52364776229883
Gut bacterial pathway abundance (COBALSYN.PWY..adenosylcobalamin.salvage.from.cobinamide.I)	Lactose intolerance, other/unspecified || id:finngen_R12_E4_LACTONAS	ebi-a-GCST90027455	finngen_R12_E4_LACTONAS	421086	rs12772838	-0.0618304482437182	0.17926601971662	0.730162848690249
Gut bacterial pathway abundance (COBALSYN.PWY..adenosylcobalamin.salvage.from.cobinamide.I)	Lactose intolerance, other/unspecified || id:finngen_R12_E4_LACTONAS	ebi-a-GCST90027455	finngen_R12_E4_LACTONAS	421086	rs1451459	-0.0726360028177964	0.180744752723464	0.687779258238503
Gut bacterial pathway abundance (COBALSYN.PWY..adenosylcobalamin.salvage.from.cobinamide.I)	Lactose intolerance, other/unspecified || id:finngen_R12_E4_LACTONAS	ebi-a-GCST90027455	finngen_R12_E4_LACTONAS	421086	rs1514681	-0.139015113006018	0.180941728874648	0.442316909782517
Gut bacterial pathway abundance (COBALSYN.PWY..adenosylcobalamin.salvage.from.cobinamide.I)	Lactose intolerance, other/unspecified || id:finngen_R12_E4_LACTONAS	ebi-a-GCST90027455	finngen_R12_E4_LACTONAS	421086	rs1968451	-0.130749445690141	0.18270433418554	0.474217332532278
Gut bacterial pathway abundance (COBALSYN.PWY..adenosylcobalamin.salvage.from.cobinamide.I)	Lactose intolerance, other/unspecified || id:finngen_R12_E4_LACTONAS	ebi-a-GCST90027455	finngen_R12_E4_LACTONAS	421086	rs2430691	-0.180325310841727	0.179839822930765	0.316005843566323
Gut bacterial pathway abundance (COBALSYN.PWY..adenosylcobalamin.salvage.from.cobinamide.I)	Lactose intolerance, other/unspecified || id:finngen_R12_E4_LACTONAS	ebi-a-GCST90027455	finngen_R12_E4_LACTONAS	421086	rs437545	-0.111863478565266	0.177939124290811	0.529570681736816
Gut bacterial pathway abundance (COBALSYN.PWY..adenosylcobalamin.salvage.from.cobinamide.I)	Lactose intolerance, other/unspecified || id:finngen_R12_E4_LACTONAS	ebi-a-GCST90027455	finngen_R12_E4_LACTONAS	421086	rs61798216	-0.107693089073589	0.177727167581418	0.544550526949096
Gut bacterial pathway abundance (COBALSYN.PWY..adenosylcobalamin.salvage.from.cobinamide.I)	Lactose intolerance, other/unspecified || id:finngen_R12_E4_LACTONAS	ebi-a-GCST90027455	finngen_R12_E4_LACTONAS	421086	rs74949229	-0.163884133283265	0.17919861035539	0.360433649793699
Gut bacterial pathway abundance (COBALSYN.PWY..adenosylcobalamin.salvage.from.cobinamide.I)	Lactose intolerance, other/unspecified || id:finngen_R12_E4_LACTONAS	ebi-a-GCST90027455	finngen_R12_E4_LACTONAS	421086	rs75967282	-0.111833318322329	0.19727603134151	0.570790610018777
Gut bacterial pathway abundance (COBALSYN.PWY..adenosylcobalamin.salvage.from.cobinamide.I)	Lactose intolerance, other/unspecified || id:finngen_R12_E4_LACTONAS	ebi-a-GCST90027455	finngen_R12_E4_LACTONAS	421086	All	-0.121566255066965	0.173018782054129	0.48229332145626
Gut bacterial pathway abundance (COLANSYN.PWY..colanic.acid.building.blocks.biosynthesis)	Lactose intolerance, other/unspecified || id:finngen_R12_E4_LACTONAS	ebi-a-GCST90027456	finngen_R12_E4_LACTONAS	421086	All	-0.306301405911504	0.33969423186236	0.367217634156457
Gut bacterial pathway abundance (COMPLETE.ARO.PWY..superpathway.of.aromatic.amino.acid.biosynthesis)	Lactose intolerance, other/unspecified || id:finngen_R12_E4_LACTONAS	ebi-a-GCST90027457	finngen_R12_E4_LACTONAS	421086	rs1093520	-0.0467188158592027	0.297367075121189	0.875159548810899
Gut bacterial pathway abundance (COMPLETE.ARO.PWY..superpathway.of.aromatic.amino.acid.biosynthesis)	Lactose intolerance, other/unspecified || id:finngen_R12_E4_LACTONAS	ebi-a-GCST90027457	finngen_R12_E4_LACTONAS	421086	rs11215785	0.000716517201897065	0.254570814383504	0.997754270223416
Gut bacterial pathway abundance (COMPLETE.ARO.PWY..superpathway.of.aromatic.amino.acid.biosynthesis)	Lactose intolerance, other/unspecified || id:finngen_R12_E4_LACTONAS	ebi-a-GCST90027457	finngen_R12_E4_LACTONAS	421086	rs136110	0.0498589755637936	0.235896372751625	0.832606637519069
Gut bacterial pathway abundance (COMPLETE.ARO.PWY..superpathway.of.aromatic.amino.acid.biosynthesis)	Lactose intolerance, other/unspecified || id:finngen_R12_E4_LACTONAS	ebi-a-GCST90027457	finngen_R12_E4_LACTONAS	421086	rs1483968	-0.0356048889719312	0.278006761520451	0.898091974348814
Gut bacterial pathway abundance (COMPLETE.ARO.PWY..superpathway.of.aromatic.amino.acid.biosynthesis)	Lactose intolerance, other/unspecified || id:finngen_R12_E4_LACTONAS	ebi-a-GCST90027457	finngen_R12_E4_LACTONAS	421086	rs61915762	-0.174649209197894	0.261587569953583	0.50435637891446
Gut bacterial pathway abundance (COMPLETE.ARO.PWY..superpathway.of.aromatic.amino.acid.biosynthesis)	Lactose intolerance, other/unspecified || id:finngen_R12_E4_LACTONAS	ebi-a-GCST90027457	finngen_R12_E4_LACTONAS	421086	rs62018962	-0.12481476660355	0.281086325137773	0.657010591457772
Gut bacterial pathway abundance (COMPLETE.ARO.PWY..superpathway.of.aromatic.amino.acid.biosynthesis)	Lactose intolerance, other/unspecified || id:finngen_R12_E4_LACTONAS	ebi-a-GCST90027457	finngen_R12_E4_LACTONAS	421086	rs73200771	-0.136981773604157	0.268397927778256	0.609793514585347
Gut bacterial pathway abundance (COMPLETE.ARO.PWY..superpathway.of.aromatic.amino.acid.biosynthesis)	Lactose intolerance, other/unspecified || id:finngen_R12_E4_LACTONAS	ebi-a-GCST90027457	finngen_R12_E4_LACTONAS	421086	rs7848585	-0.249156216499335	0.231764709223933	0.282357045261768
Gut bacterial pathway abundance (COMPLETE.ARO.PWY..superpathway.of.aromatic.amino.acid.biosynthesis)	Lactose intolerance, other/unspecified || id:finngen_R12_E4_LACTONAS	ebi-a-GCST90027457	finngen_R12_E4_LACTONAS	421086	All	-0.0900214680743659	0.246985938817285	0.715499505874117
Gut bacterial pathway abundance (CRNFORCAT.PWY..creatinine.degradation.I)	Lactose intolerance, other/unspecified || id:finngen_R12_E4_LACTONAS	ebi-a-GCST90027458	finngen_R12_E4_LACTONAS	421086	rs112209173	-0.0440991719064318	0.15868805421024	0.781090276973621
Gut bacterial pathway abundance (CRNFORCAT.PWY..creatinine.degradation.I)	Lactose intolerance, other/unspecified || id:finngen_R12_E4_LACTONAS	ebi-a-GCST90027458	finngen_R12_E4_LACTONAS	421086	rs1621183	-0.0628022216490807	0.153066446501574	0.681590402910276
Gut bacterial pathway abundance (CRNFORCAT.PWY..creatinine.degradation.I)	Lactose intolerance, other/unspecified || id:finngen_R12_E4_LACTONAS	ebi-a-GCST90027458	finngen_R12_E4_LACTONAS	421086	rs17193211	-0.0846358144115373	0.150781044309253	0.574582128235968
Gut bacterial pathway abundance (CRNFORCAT.PWY..creatinine.degradation.I)	Lactose intolerance, other/unspecified || id:finngen_R12_E4_LACTONAS	ebi-a-GCST90027458	finngen_R12_E4_LACTONAS	421086	rs2189903	-0.128717762221129	0.157119240597468	0.412651691894755
Gut bacterial pathway abundance (CRNFORCAT.PWY..creatinine.degradation.I)	Lactose intolerance, other/unspecified || id:finngen_R12_E4_LACTONAS	ebi-a-GCST90027458	finngen_R12_E4_LACTONAS	421086	rs35899940	-0.0604566130940839	0.149921802807585	0.686761150250085
Gut bacterial pathway abundance (CRNFORCAT.PWY..creatinine.degradation.I)	Lactose intolerance, other/unspecified || id:finngen_R12_E4_LACTONAS	ebi-a-GCST90027458	finngen_R12_E4_LACTONAS	421086	rs56301029	-0.116767813496187	0.150125484169981	0.436686095679072
Gut bacterial pathway abundance (CRNFORCAT.PWY..creatinine.degradation.I)	Lactose intolerance, other/unspecified || id:finngen_R12_E4_LACTONAS	ebi-a-GCST90027458	finngen_R12_E4_LACTONAS	421086	rs7134245	-0.098635193143995	0.153737384775247	0.521144393719757
Gut bacterial pathway abundance (CRNFORCAT.PWY..creatinine.degradation.I)	Lactose intolerance, other/unspecified || id:finngen_R12_E4_LACTONAS	ebi-a-GCST90027458	finngen_R12_E4_LACTONAS	421086	rs7229834	-0.0899859734736422	0.152368987838074	0.554802323388427
Gut bacterial pathway abundance (CRNFORCAT.PWY..creatinine.degradation.I)	Lactose intolerance, other/unspecified || id:finngen_R12_E4_LACTONAS	ebi-a-GCST90027458	finngen_R12_E4_LACTONAS	421086	All	-0.0858574557735936	0.143248204698123	0.548931859081832
Gut bacterial pathway abundance (DAPLYSINESYN.PWY..L.lysine.biosynthesis.I)	Lactose intolerance, other/unspecified || id:finngen_R12_E4_LACTONAS	ebi-a-GCST90027459	finngen_R12_E4_LACTONAS	421086	rs142998520	-0.278176954572208	0.20560330728491	0.176062343225729
Gut bacterial pathway abundance (DAPLYSINESYN.PWY..L.lysine.biosynthesis.I)	Lactose intolerance, other/unspecified || id:finngen_R12_E4_LACTONAS	ebi-a-GCST90027459	finngen_R12_E4_LACTONAS	421086	rs28635178	-0.221613419571032	0.206390157836219	0.282930427697446
Gut bacterial pathway abundance (DAPLYSINESYN.PWY..L.lysine.biosynthesis.I)	Lactose intolerance, other/unspecified || id:finngen_R12_E4_LACTONAS	ebi-a-GCST90027459	finngen_R12_E4_LACTONAS	421086	rs2995916	-0.251485511647281	0.206387240236526	0.223029131119915
Gut bacterial pathway abundance (DAPLYSINESYN.PWY..L.lysine.biosynthesis.I)	Lactose intolerance, other/unspecified || id:finngen_R12_E4_LACTONAS	ebi-a-GCST90027459	finngen_R12_E4_LACTONAS	421086	rs7033951	-0.340620128665989	0.205536197373569	0.0974735967144123
Gut bacterial pathway abundance (DAPLYSINESYN.PWY..L.lysine.biosynthesis.I)	Lactose intolerance, other/unspecified || id:finngen_R12_E4_LACTONAS	ebi-a-GCST90027459	finngen_R12_E4_LACTONAS	421086	rs73133343	-0.211272409184153	0.21246656120922	0.320038107302115
Gut bacterial pathway abundance (DAPLYSINESYN.PWY..L.lysine.biosynthesis.I)	Lactose intolerance, other/unspecified || id:finngen_R12_E4_LACTONAS	ebi-a-GCST90027459	finngen_R12_E4_LACTONAS	421086	rs7539819	-0.3474783771935	0.205967896102087	0.0915935158658265
Gut bacterial pathway abundance (DAPLYSINESYN.PWY..L.lysine.biosynthesis.I)	Lactose intolerance, other/unspecified || id:finngen_R12_E4_LACTONAS	ebi-a-GCST90027459	finngen_R12_E4_LACTONAS	421086	rs770027	-0.418905698527232	0.206559044434375	0.0425582931723597
Gut bacterial pathway abundance (DAPLYSINESYN.PWY..L.lysine.biosynthesis.I)	Lactose intolerance, other/unspecified || id:finngen_R12_E4_LACTONAS	ebi-a-GCST90027459	finngen_R12_E4_LACTONAS	421086	rs7777432	-0.2938849104008	0.203727319132739	0.149149952670699
Gut bacterial pathway abundance (DAPLYSINESYN.PWY..L.lysine.biosynthesis.I)	Lactose intolerance, other/unspecified || id:finngen_R12_E4_LACTONAS	ebi-a-GCST90027459	finngen_R12_E4_LACTONAS	421086	rs919100	-0.351212924017667	0.204663328654441	0.0861525168779157
Gut bacterial pathway abundance (DAPLYSINESYN.PWY..L.lysine.biosynthesis.I)	Lactose intolerance, other/unspecified || id:finngen_R12_E4_LACTONAS	ebi-a-GCST90027459	finngen_R12_E4_LACTONAS	421086	All	-0.302279733107496	0.194528469995641	0.120205888151741
Gut bacterial pathway abundance (DENOVOPURINE2.PWY..superpathway.of.purine.nucleotides.de.novo.biosynthesis.II)	Lactose intolerance, other/unspecified || id:finngen_R12_E4_LACTONAS	ebi-a-GCST90027460	finngen_R12_E4_LACTONAS	421086	rs113403124	-0.0336066272553792	0.22360352585301	0.880531400106485
Gut bacterial pathway abundance (DENOVOPURINE2.PWY..superpathway.of.purine.nucleotides.de.novo.biosynthesis.II)	Lactose intolerance, other/unspecified || id:finngen_R12_E4_LACTONAS	ebi-a-GCST90027460	finngen_R12_E4_LACTONAS	421086	rs142048748	0.0134315387699016	0.205940597958123	0.947998477895588
Gut bacterial pathway abundance (DENOVOPURINE2.PWY..superpathway.of.purine.nucleotides.de.novo.biosynthesis.II)	Lactose intolerance, other/unspecified || id:finngen_R12_E4_LACTONAS	ebi-a-GCST90027460	finngen_R12_E4_LACTONAS	421086	rs1447470	-0.157920157185139	0.192945429260777	0.413088535020266
Gut bacterial pathway abundance (DENOVOPURINE2.PWY..superpathway.of.purine.nucleotides.de.novo.biosynthesis.II)	Lactose intolerance, other/unspecified || id:finngen_R12_E4_LACTONAS	ebi-a-GCST90027460	finngen_R12_E4_LACTONAS	421086	rs1752223	-0.00226399872984386	0.212892685313085	0.991515088544227
Gut bacterial pathway abundance (DENOVOPURINE2.PWY..superpathway.of.purine.nucleotides.de.novo.biosynthesis.II)	Lactose intolerance, other/unspecified || id:finngen_R12_E4_LACTONAS	ebi-a-GCST90027460	finngen_R12_E4_LACTONAS	421086	rs17561784	-0.0370232932231851	0.217785918082347	0.865011266373138
Gut bacterial pathway abundance (DENOVOPURINE2.PWY..superpathway.of.purine.nucleotides.de.novo.biosynthesis.II)	Lactose intolerance, other/unspecified || id:finngen_R12_E4_LACTONAS	ebi-a-GCST90027460	finngen_R12_E4_LACTONAS	421086	rs393435	-0.0848666337692481	0.21890388832807	0.698246182867361
Gut bacterial pathway abundance (DENOVOPURINE2.PWY..superpathway.of.purine.nucleotides.de.novo.biosynthesis.II)	Lactose intolerance, other/unspecified || id:finngen_R12_E4_LACTONAS	ebi-a-GCST90027460	finngen_R12_E4_LACTONAS	421086	rs4683140	-0.0879596591382099	0.217960867358712	0.686538425739897
Gut bacterial pathway abundance (DENOVOPURINE2.PWY..superpathway.of.purine.nucleotides.de.novo.biosynthesis.II)	Lactose intolerance, other/unspecified || id:finngen_R12_E4_LACTONAS	ebi-a-GCST90027460	finngen_R12_E4_LACTONAS	421086	rs511179	-0.140276227353714	0.198128491912258	0.478941323651359
Gut bacterial pathway abundance (DENOVOPURINE2.PWY..superpathway.of.purine.nucleotides.de.novo.biosynthesis.II)	Lactose intolerance, other/unspecified || id:finngen_R12_E4_LACTONAS	ebi-a-GCST90027460	finngen_R12_E4_LACTONAS	421086	rs72770359	0.0717058587538947	0.194045130222061	0.711731326838364
Gut bacterial pathway abundance (DENOVOPURINE2.PWY..superpathway.of.purine.nucleotides.de.novo.biosynthesis.II)	Lactose intolerance, other/unspecified || id:finngen_R12_E4_LACTONAS	ebi-a-GCST90027460	finngen_R12_E4_LACTONAS	421086	rs75789763	-0.0838562600497347	0.214554467479898	0.695916222923746
Gut bacterial pathway abundance (DENOVOPURINE2.PWY..superpathway.of.purine.nucleotides.de.novo.biosynthesis.II)	Lactose intolerance, other/unspecified || id:finngen_R12_E4_LACTONAS	ebi-a-GCST90027460	finngen_R12_E4_LACTONAS	421086	All	-0.0544836213743785	0.197550253378949	0.782704555154642
Gut bacterial pathway abundance (DTDPRHAMSYN.PWY..dTDP.L.rhamnose.biosynthesis.I)	Lactose intolerance, other/unspecified || id:finngen_R12_E4_LACTONAS	ebi-a-GCST90027461	finngen_R12_E4_LACTONAS	421086	rs10405432	-0.0695109886213361	0.233932420679972	0.766358618233269
Gut bacterial pathway abundance (DTDPRHAMSYN.PWY..dTDP.L.rhamnose.biosynthesis.I)	Lactose intolerance, other/unspecified || id:finngen_R12_E4_LACTONAS	ebi-a-GCST90027461	finngen_R12_E4_LACTONAS	421086	rs11745906	-0.187192931925808	0.250059462604313	0.454102145881411
Gut bacterial pathway abundance (DTDPRHAMSYN.PWY..dTDP.L.rhamnose.biosynthesis.I)	Lactose intolerance, other/unspecified || id:finngen_R12_E4_LACTONAS	ebi-a-GCST90027461	finngen_R12_E4_LACTONAS	421086	rs145140903	-0.142759950719344	0.242313931355344	0.555758722454125
Gut bacterial pathway abundance (DTDPRHAMSYN.PWY..dTDP.L.rhamnose.biosynthesis.I)	Lactose intolerance, other/unspecified || id:finngen_R12_E4_LACTONAS	ebi-a-GCST90027461	finngen_R12_E4_LACTONAS	421086	rs16856918	-0.0994380914917132	0.238415386963035	0.676620500989751
Gut bacterial pathway abundance (DTDPRHAMSYN.PWY..dTDP.L.rhamnose.biosynthesis.I)	Lactose intolerance, other/unspecified || id:finngen_R12_E4_LACTONAS	ebi-a-GCST90027461	finngen_R12_E4_LACTONAS	421086	rs2620868	-0.318150012713916	0.218773652046959	0.145878997129704
Gut bacterial pathway abundance (DTDPRHAMSYN.PWY..dTDP.L.rhamnose.biosynthesis.I)	Lactose intolerance, other/unspecified || id:finngen_R12_E4_LACTONAS	ebi-a-GCST90027461	finngen_R12_E4_LACTONAS	421086	rs3819331	-0.0722729879153792	0.236025853953091	0.759446335764756
Gut bacterial pathway abundance (DTDPRHAMSYN.PWY..dTDP.L.rhamnose.biosynthesis.I)	Lactose intolerance, other/unspecified || id:finngen_R12_E4_LACTONAS	ebi-a-GCST90027461	finngen_R12_E4_LACTONAS	421086	rs72987936	-0.0882386455906833	0.239259533928038	0.712277647500943
Gut bacterial pathway abundance (DTDPRHAMSYN.PWY..dTDP.L.rhamnose.biosynthesis.I)	Lactose intolerance, other/unspecified || id:finngen_R12_E4_LACTONAS	ebi-a-GCST90027461	finngen_R12_E4_LACTONAS	421086	rs73171592	-0.225932885730291	0.23168618172612	0.329477071060334
Gut bacterial pathway abundance (DTDPRHAMSYN.PWY..dTDP.L.rhamnose.biosynthesis.I)	Lactose intolerance, other/unspecified || id:finngen_R12_E4_LACTONAS	ebi-a-GCST90027461	finngen_R12_E4_LACTONAS	421086	rs80343422	-0.0972805166625194	0.250657344469807	0.69794084729146
Gut bacterial pathway abundance (DTDPRHAMSYN.PWY..dTDP.L.rhamnose.biosynthesis.I)	Lactose intolerance, other/unspecified || id:finngen_R12_E4_LACTONAS	ebi-a-GCST90027461	finngen_R12_E4_LACTONAS	421086	All	-0.144238092653584	0.219610801897991	0.511316206675634
Gut bacterial pathway abundance (ECASYN.PWY..enterobacterial.common.antigen.biosynthesis)	Lactose intolerance, other/unspecified || id:finngen_R12_E4_LACTONAS	ebi-a-GCST90027462	finngen_R12_E4_LACTONAS	421086	rs10220585	0.105699562030581	0.0808165617277964	0.190908988504649
Gut bacterial pathway abundance (ECASYN.PWY..enterobacterial.common.antigen.biosynthesis)	Lactose intolerance, other/unspecified || id:finngen_R12_E4_LACTONAS	ebi-a-GCST90027462	finngen_R12_E4_LACTONAS	421086	rs10808847	0.0863977578286793	0.0878935921012581	0.325616640017678
Gut bacterial pathway abundance (ECASYN.PWY..enterobacterial.common.antigen.biosynthesis)	Lactose intolerance, other/unspecified || id:finngen_R12_E4_LACTONAS	ebi-a-GCST90027462	finngen_R12_E4_LACTONAS	421086	rs10894222	0.0825262404948344	0.0891673033655467	0.354694797892822
Gut bacterial pathway abundance (ECASYN.PWY..enterobacterial.common.antigen.biosynthesis)	Lactose intolerance, other/unspecified || id:finngen_R12_E4_LACTONAS	ebi-a-GCST90027462	finngen_R12_E4_LACTONAS	421086	rs1094973	0.0253780964250267	0.0890684496548685	0.775699293489257
Gut bacterial pathway abundance (ECASYN.PWY..enterobacterial.common.antigen.biosynthesis)	Lactose intolerance, other/unspecified || id:finngen_R12_E4_LACTONAS	ebi-a-GCST90027462	finngen_R12_E4_LACTONAS	421086	rs111457769	0.0386065515547453	0.0933532400719382	0.679201193474319
Gut bacterial pathway abundance (ECASYN.PWY..enterobacterial.common.antigen.biosynthesis)	Lactose intolerance, other/unspecified || id:finngen_R12_E4_LACTONAS	ebi-a-GCST90027462	finngen_R12_E4_LACTONAS	421086	rs12638646	0.0480916016028275	0.0943070225418799	0.610088456701711
Gut bacterial pathway abundance (ECASYN.PWY..enterobacterial.common.antigen.biosynthesis)	Lactose intolerance, other/unspecified || id:finngen_R12_E4_LACTONAS	ebi-a-GCST90027462	finngen_R12_E4_LACTONAS	421086	rs12781290	0.0482156503890587	0.0938362709566063	0.607372645108721
Gut bacterial pathway abundance (ECASYN.PWY..enterobacterial.common.antigen.biosynthesis)	Lactose intolerance, other/unspecified || id:finngen_R12_E4_LACTONAS	ebi-a-GCST90027462	finngen_R12_E4_LACTONAS	421086	rs2010151	0.0348253795508576	0.0914330008704666	0.703289224360705
Gut bacterial pathway abundance (ECASYN.PWY..enterobacterial.common.antigen.biosynthesis)	Lactose intolerance, other/unspecified || id:finngen_R12_E4_LACTONAS	ebi-a-GCST90027462	finngen_R12_E4_LACTONAS	421086	rs2592994	0.0535820118145116	0.0941268949497585	0.569184497414169
Gut bacterial pathway abundance (ECASYN.PWY..enterobacterial.common.antigen.biosynthesis)	Lactose intolerance, other/unspecified || id:finngen_R12_E4_LACTONAS	ebi-a-GCST90027462	finngen_R12_E4_LACTONAS	421086	rs35006616	0.0637805921065896	0.093918217594151	0.497069574273032
Gut bacterial pathway abundance (ECASYN.PWY..enterobacterial.common.antigen.biosynthesis)	Lactose intolerance, other/unspecified || id:finngen_R12_E4_LACTONAS	ebi-a-GCST90027462	finngen_R12_E4_LACTONAS	421086	rs35145811	0.0633587775824563	0.0940349658266166	0.500451879555384
Gut bacterial pathway abundance (ECASYN.PWY..enterobacterial.common.antigen.biosynthesis)	Lactose intolerance, other/unspecified || id:finngen_R12_E4_LACTONAS	ebi-a-GCST90027462	finngen_R12_E4_LACTONAS	421086	rs4383249	0.0589879133916891	0.093733793951251	0.529144034268662
Gut bacterial pathway abundance (ECASYN.PWY..enterobacterial.common.antigen.biosynthesis)	Lactose intolerance, other/unspecified || id:finngen_R12_E4_LACTONAS	ebi-a-GCST90027462	finngen_R12_E4_LACTONAS	421086	rs62043566	0.00836938364164819	0.0804101198630353	0.917102917732555
Gut bacterial pathway abundance (ECASYN.PWY..enterobacterial.common.antigen.biosynthesis)	Lactose intolerance, other/unspecified || id:finngen_R12_E4_LACTONAS	ebi-a-GCST90027462	finngen_R12_E4_LACTONAS	421086	rs72727948	0.067108446971579	0.0921081948432142	0.466256899779028
Gut bacterial pathway abundance (ECASYN.PWY..enterobacterial.common.antigen.biosynthesis)	Lactose intolerance, other/unspecified || id:finngen_R12_E4_LACTONAS	ebi-a-GCST90027462	finngen_R12_E4_LACTONAS	421086	All	0.0561068753954175	0.0872409831589204	0.520142859200382
Gut bacterial pathway abundance (ENTBACSYN.PWY..enterobactin.biosynthesis)	Lactose intolerance, other/unspecified || id:finngen_R12_E4_LACTONAS	ebi-a-GCST90027463	finngen_R12_E4_LACTONAS	421086	All	0.0831113842139728	0.395925973719546	0.83373286459699
Gut bacterial pathway abundance (FAO.PWY..fatty.acid..beta..oxidation.I)	Lactose intolerance, other/unspecified || id:finngen_R12_E4_LACTONAS	ebi-a-GCST90027464	finngen_R12_E4_LACTONAS	421086	rs11209445	-0.0154523093452811	0.173805883306047	0.929156965001103
Gut bacterial pathway abundance (FAO.PWY..fatty.acid..beta..oxidation.I)	Lactose intolerance, other/unspecified || id:finngen_R12_E4_LACTONAS	ebi-a-GCST90027464	finngen_R12_E4_LACTONAS	421086	rs11761901	-0.0879389167034537	0.177568146879299	0.620430449459012
Gut bacterial pathway abundance (FAO.PWY..fatty.acid..beta..oxidation.I)	Lactose intolerance, other/unspecified || id:finngen_R12_E4_LACTONAS	ebi-a-GCST90027464	finngen_R12_E4_LACTONAS	421086	rs12111746	-0.0361439871282128	0.173263979458119	0.834755459389383
Gut bacterial pathway abundance (FAO.PWY..fatty.acid..beta..oxidation.I)	Lactose intolerance, other/unspecified || id:finngen_R12_E4_LACTONAS	ebi-a-GCST90027464	finngen_R12_E4_LACTONAS	421086	rs13087509	-0.0754151888076325	0.177506719267745	0.670940033080239
Gut bacterial pathway abundance (FAO.PWY..fatty.acid..beta..oxidation.I)	Lactose intolerance, other/unspecified || id:finngen_R12_E4_LACTONAS	ebi-a-GCST90027464	finngen_R12_E4_LACTONAS	421086	rs4645624	0.0559825180213098	0.177446973900984	0.752390616988947
Gut bacterial pathway abundance (FAO.PWY..fatty.acid..beta..oxidation.I)	Lactose intolerance, other/unspecified || id:finngen_R12_E4_LACTONAS	ebi-a-GCST90027464	finngen_R12_E4_LACTONAS	421086	rs4883632	-0.0619437823167922	0.175536894870869	0.724177026289477
Gut bacterial pathway abundance (FAO.PWY..fatty.acid..beta..oxidation.I)	Lactose intolerance, other/unspecified || id:finngen_R12_E4_LACTONAS	ebi-a-GCST90027464	finngen_R12_E4_LACTONAS	421086	rs62305209	0.0592446000170351	0.181099814767802	0.743563642011963
Gut bacterial pathway abundance (FAO.PWY..fatty.acid..beta..oxidation.I)	Lactose intolerance, other/unspecified || id:finngen_R12_E4_LACTONAS	ebi-a-GCST90027464	finngen_R12_E4_LACTONAS	421086	rs77917213	0.0311587654144669	0.178082340481648	0.861104537655838
Gut bacterial pathway abundance (FAO.PWY..fatty.acid..beta..oxidation.I)	Lactose intolerance, other/unspecified || id:finngen_R12_E4_LACTONAS	ebi-a-GCST90027464	finngen_R12_E4_LACTONAS	421086	All	-0.0169520560812734	0.165326541494234	0.918330597096263
Gut bacterial pathway abundance (FERMENTATION.PWY..mixed.acid.fermentation)	Lactose intolerance, other/unspecified || id:finngen_R12_E4_LACTONAS	ebi-a-GCST90027465	finngen_R12_E4_LACTONAS	421086	rs11253111	0.0215140756367626	0.165095016286658	0.896318561507722
Gut bacterial pathway abundance (FERMENTATION.PWY..mixed.acid.fermentation)	Lactose intolerance, other/unspecified || id:finngen_R12_E4_LACTONAS	ebi-a-GCST90027465	finngen_R12_E4_LACTONAS	421086	rs13235115	-0.0472503433368168	0.168505305786852	0.779164010409774
Gut bacterial pathway abundance (FERMENTATION.PWY..mixed.acid.fermentation)	Lactose intolerance, other/unspecified || id:finngen_R12_E4_LACTONAS	ebi-a-GCST90027465	finngen_R12_E4_LACTONAS	421086	rs17175056	0.0155721078136914	0.164617778416257	0.924636091691305
Gut bacterial pathway abundance (FERMENTATION.PWY..mixed.acid.fermentation)	Lactose intolerance, other/unspecified || id:finngen_R12_E4_LACTONAS	ebi-a-GCST90027465	finngen_R12_E4_LACTONAS	421086	rs6085392	0.00546430582662896	0.163268954691259	0.973301283943156
Gut bacterial pathway abundance (FERMENTATION.PWY..mixed.acid.fermentation)	Lactose intolerance, other/unspecified || id:finngen_R12_E4_LACTONAS	ebi-a-GCST90027465	finngen_R12_E4_LACTONAS	421086	rs6123777	-0.0825558360783649	0.166551999992301	0.62012299318467
Gut bacterial pathway abundance (FERMENTATION.PWY..mixed.acid.fermentation)	Lactose intolerance, other/unspecified || id:finngen_R12_E4_LACTONAS	ebi-a-GCST90027465	finngen_R12_E4_LACTONAS	421086	rs61861701	-0.0119066556149591	0.165592811634579	0.942678931102041
Gut bacterial pathway abundance (FERMENTATION.PWY..mixed.acid.fermentation)	Lactose intolerance, other/unspecified || id:finngen_R12_E4_LACTONAS	ebi-a-GCST90027465	finngen_R12_E4_LACTONAS	421086	rs72770371	-0.151001537972582	0.167816992926526	0.368227304173647
Gut bacterial pathway abundance (FERMENTATION.PWY..mixed.acid.fermentation)	Lactose intolerance, other/unspecified || id:finngen_R12_E4_LACTONAS	ebi-a-GCST90027465	finngen_R12_E4_LACTONAS	421086	rs743920	-0.00682213618390008	0.16698605472721	0.967411869819119
Gut bacterial pathway abundance (FERMENTATION.PWY..mixed.acid.fermentation)	Lactose intolerance, other/unspecified || id:finngen_R12_E4_LACTONAS	ebi-a-GCST90027465	finngen_R12_E4_LACTONAS	421086	rs7659451	-0.0423914336983182	0.162358418414324	0.794017050968909
Gut bacterial pathway abundance (FERMENTATION.PWY..mixed.acid.fermentation)	Lactose intolerance, other/unspecified || id:finngen_R12_E4_LACTONAS	ebi-a-GCST90027465	finngen_R12_E4_LACTONAS	421086	rs776910	-0.0201655165617137	0.165466262520197	0.903001289864042
Gut bacterial pathway abundance (FERMENTATION.PWY..mixed.acid.fermentation)	Lactose intolerance, other/unspecified || id:finngen_R12_E4_LACTONAS	ebi-a-GCST90027465	finngen_R12_E4_LACTONAS	421086	All	-0.0314161957495573	0.157097838739473	0.841497368089135
Gut bacterial pathway abundance (FUCCAT.PWY..fucose.degradation)	Lactose intolerance, other/unspecified || id:finngen_R12_E4_LACTONAS	ebi-a-GCST90027466	finngen_R12_E4_LACTONAS	421086	rs116470157	0.0707785277870617	0.206640481266914	0.731959485642695
Gut bacterial pathway abundance (FUCCAT.PWY..fucose.degradation)	Lactose intolerance, other/unspecified || id:finngen_R12_E4_LACTONAS	ebi-a-GCST90027466	finngen_R12_E4_LACTONAS	421086	rs11731492	0.0249087128608041	0.18670942910923	0.893869950795889
Gut bacterial pathway abundance (FUCCAT.PWY..fucose.degradation)	Lactose intolerance, other/unspecified || id:finngen_R12_E4_LACTONAS	ebi-a-GCST90027466	finngen_R12_E4_LACTONAS	421086	rs12621639	0.0221032665103511	0.186897207698067	0.905858247258519
Gut bacterial pathway abundance (FUCCAT.PWY..fucose.degradation)	Lactose intolerance, other/unspecified || id:finngen_R12_E4_LACTONAS	ebi-a-GCST90027466	finngen_R12_E4_LACTONAS	421086	rs13336538	0.0799203193523021	0.20479707800762	0.696357975297324
Gut bacterial pathway abundance (FUCCAT.PWY..fucose.degradation)	Lactose intolerance, other/unspecified || id:finngen_R12_E4_LACTONAS	ebi-a-GCST90027466	finngen_R12_E4_LACTONAS	421086	rs1480889	0.0663494437819951	0.200386199608513	0.740563022102889
Gut bacterial pathway abundance (FUCCAT.PWY..fucose.degradation)	Lactose intolerance, other/unspecified || id:finngen_R12_E4_LACTONAS	ebi-a-GCST90027466	finngen_R12_E4_LACTONAS	421086	rs17503513	0.0318023553184986	0.197286167898943	0.871936579521831
Gut bacterial pathway abundance (FUCCAT.PWY..fucose.degradation)	Lactose intolerance, other/unspecified || id:finngen_R12_E4_LACTONAS	ebi-a-GCST90027466	finngen_R12_E4_LACTONAS	421086	rs1940965	0.198924209972683	0.18888237751892	0.29226561700354
Gut bacterial pathway abundance (FUCCAT.PWY..fucose.degradation)	Lactose intolerance, other/unspecified || id:finngen_R12_E4_LACTONAS	ebi-a-GCST90027466	finngen_R12_E4_LACTONAS	421086	rs342221	0.159533423230872	0.187133070533573	0.393929284886889
Gut bacterial pathway abundance (FUCCAT.PWY..fucose.degradation)	Lactose intolerance, other/unspecified || id:finngen_R12_E4_LACTONAS	ebi-a-GCST90027466	finngen_R12_E4_LACTONAS	421086	rs395474	0.0825541943498134	0.198121041698738	0.67690835446322
Gut bacterial pathway abundance (FUCCAT.PWY..fucose.degradation)	Lactose intolerance, other/unspecified || id:finngen_R12_E4_LACTONAS	ebi-a-GCST90027466	finngen_R12_E4_LACTONAS	421086	rs76523770	0.172165268557427	0.186828947369418	0.356782755580428
Gut bacterial pathway abundance (FUCCAT.PWY..fucose.degradation)	Lactose intolerance, other/unspecified || id:finngen_R12_E4_LACTONAS	ebi-a-GCST90027466	finngen_R12_E4_LACTONAS	421086	All	0.0909502675571611	0.181901463615246	0.61707687454136
Gut bacterial pathway abundance (FUC.RHAMCAT.PWY..superpathway.of.fucose.and.rhamnose.degradation)	Lactose intolerance, other/unspecified || id:finngen_R12_E4_LACTONAS	ebi-a-GCST90027467	finngen_R12_E4_LACTONAS	421086	rs17729512	0.131188520092091	0.146836821300954	0.371626582680236
Gut bacterial pathway abundance (FUC.RHAMCAT.PWY..superpathway.of.fucose.and.rhamnose.degradation)	Lactose intolerance, other/unspecified || id:finngen_R12_E4_LACTONAS	ebi-a-GCST90027467	finngen_R12_E4_LACTONAS	421086	rs2420129	0.214365168096971	0.157902629926815	0.174597564242424
Gut bacterial pathway abundance (FUC.RHAMCAT.PWY..superpathway.of.fucose.and.rhamnose.degradation)	Lactose intolerance, other/unspecified || id:finngen_R12_E4_LACTONAS	ebi-a-GCST90027467	finngen_R12_E4_LACTONAS	421086	rs2514587	0.211256492406744	0.150746579715837	0.161094025201225
Gut bacterial pathway abundance (FUC.RHAMCAT.PWY..superpathway.of.fucose.and.rhamnose.degradation)	Lactose intolerance, other/unspecified || id:finngen_R12_E4_LACTONAS	ebi-a-GCST90027467	finngen_R12_E4_LACTONAS	421086	rs4711791	0.251646139719163	0.141809132895693	0.0759736841519647
Gut bacterial pathway abundance (FUC.RHAMCAT.PWY..superpathway.of.fucose.and.rhamnose.degradation)	Lactose intolerance, other/unspecified || id:finngen_R12_E4_LACTONAS	ebi-a-GCST90027467	finngen_R12_E4_LACTONAS	421086	rs7222065	0.116056169025702	0.14004199994264	0.407260591170997
Gut bacterial pathway abundance (FUC.RHAMCAT.PWY..superpathway.of.fucose.and.rhamnose.degradation)	Lactose intolerance, other/unspecified || id:finngen_R12_E4_LACTONAS	ebi-a-GCST90027467	finngen_R12_E4_LACTONAS	421086	rs77474207	0.217218782756421	0.150641811909734	0.149314939811987
Gut bacterial pathway abundance (FUC.RHAMCAT.PWY..superpathway.of.fucose.and.rhamnose.degradation)	Lactose intolerance, other/unspecified || id:finngen_R12_E4_LACTONAS	ebi-a-GCST90027467	finngen_R12_E4_LACTONAS	421086	rs7937701	0.151052659890722	0.159152938964258	0.342567819554844
Gut bacterial pathway abundance (FUC.RHAMCAT.PWY..superpathway.of.fucose.and.rhamnose.degradation)	Lactose intolerance, other/unspecified || id:finngen_R12_E4_LACTONAS	ebi-a-GCST90027467	finngen_R12_E4_LACTONAS	421086	rs9542995	0.0924622681806298	0.155600606429727	0.552359494287213
Gut bacterial pathway abundance (FUC.RHAMCAT.PWY..superpathway.of.fucose.and.rhamnose.degradation)	Lactose intolerance, other/unspecified || id:finngen_R12_E4_LACTONAS	ebi-a-GCST90027467	finngen_R12_E4_LACTONAS	421086	All	0.173878371036952	0.14003394664691	0.214351963008907
Gut bacterial pathway abundance (GALACTARDEG.PWY..D.galactarate.degradation.I)	Lactose intolerance, other/unspecified || id:finngen_R12_E4_LACTONAS	ebi-a-GCST90027468	finngen_R12_E4_LACTONAS	421086	rs117047298	0.0115685818371152	0.140350436177057	0.934307639658613
Gut bacterial pathway abundance (GALACTARDEG.PWY..D.galactarate.degradation.I)	Lactose intolerance, other/unspecified || id:finngen_R12_E4_LACTONAS	ebi-a-GCST90027468	finngen_R12_E4_LACTONAS	421086	rs1366424	-0.0375755256589385	0.139671099934123	0.787907645559271
Gut bacterial pathway abundance (GALACTARDEG.PWY..D.galactarate.degradation.I)	Lactose intolerance, other/unspecified || id:finngen_R12_E4_LACTONAS	ebi-a-GCST90027468	finngen_R12_E4_LACTONAS	421086	rs146624623	0.0295649475789164	0.133683345838449	0.82497053953005
Gut bacterial pathway abundance (GALACTARDEG.PWY..D.galactarate.degradation.I)	Lactose intolerance, other/unspecified || id:finngen_R12_E4_LACTONAS	ebi-a-GCST90027468	finngen_R12_E4_LACTONAS	421086	rs1866720	0.00158588622762614	0.140700241551603	0.99100692841641
Gut bacterial pathway abundance (GALACTARDEG.PWY..D.galactarate.degradation.I)	Lactose intolerance, other/unspecified || id:finngen_R12_E4_LACTONAS	ebi-a-GCST90027468	finngen_R12_E4_LACTONAS	421086	rs6916769	-0.0888942314800335	0.137625338194032	0.518334587499359
Gut bacterial pathway abundance (GALACTARDEG.PWY..D.galactarate.degradation.I)	Lactose intolerance, other/unspecified || id:finngen_R12_E4_LACTONAS	ebi-a-GCST90027468	finngen_R12_E4_LACTONAS	421086	rs7461966	0.0234264431663329	0.136096561691104	0.863334507890162
Gut bacterial pathway abundance (GALACTARDEG.PWY..D.galactarate.degradation.I)	Lactose intolerance, other/unspecified || id:finngen_R12_E4_LACTONAS	ebi-a-GCST90027468	finngen_R12_E4_LACTONAS	421086	rs9288803	8.5355172903906e-05	0.138671597366855	0.999508885946095
Gut bacterial pathway abundance (GALACTARDEG.PWY..D.galactarate.degradation.I)	Lactose intolerance, other/unspecified || id:finngen_R12_E4_LACTONAS	ebi-a-GCST90027468	finngen_R12_E4_LACTONAS	421086	All	-0.00824565435151055	0.12781279370804	0.948561335105164
Gut bacterial pathway abundance (GALACT.GLUCUROCAT.PWY..superpathway.of.hexuronide.and.hexuronate.degradation)	Lactose intolerance, other/unspecified || id:finngen_R12_E4_LACTONAS	ebi-a-GCST90027469	finngen_R12_E4_LACTONAS	421086	rs1273560	-0.0508031649697565	0.238890460546939	0.831589818641877
Gut bacterial pathway abundance (GALACT.GLUCUROCAT.PWY..superpathway.of.hexuronide.and.hexuronate.degradation)	Lactose intolerance, other/unspecified || id:finngen_R12_E4_LACTONAS	ebi-a-GCST90027469	finngen_R12_E4_LACTONAS	421086	rs12859492	0.167752534199068	0.183855727346787	0.361550837937392
Gut bacterial pathway abundance (GALACT.GLUCUROCAT.PWY..superpathway.of.hexuronide.and.hexuronate.degradation)	Lactose intolerance, other/unspecified || id:finngen_R12_E4_LACTONAS	ebi-a-GCST90027469	finngen_R12_E4_LACTONAS	421086	rs2972891	-0.0682582847451885	0.231801581671647	0.768399862067408
Gut bacterial pathway abundance (GALACT.GLUCUROCAT.PWY..superpathway.of.hexuronide.and.hexuronate.degradation)	Lactose intolerance, other/unspecified || id:finngen_R12_E4_LACTONAS	ebi-a-GCST90027469	finngen_R12_E4_LACTONAS	421086	rs4472353	-0.0117572086733593	0.236593374087317	0.960366448234793
Gut bacterial pathway abundance (GALACT.GLUCUROCAT.PWY..superpathway.of.hexuronide.and.hexuronate.degradation)	Lactose intolerance, other/unspecified || id:finngen_R12_E4_LACTONAS	ebi-a-GCST90027469	finngen_R12_E4_LACTONAS	421086	rs56210724	-0.0663565487779846	0.231771494142249	0.774647135514169
Gut bacterial pathway abundance (GALACT.GLUCUROCAT.PWY..superpathway.of.hexuronide.and.hexuronate.degradation)	Lactose intolerance, other/unspecified || id:finngen_R12_E4_LACTONAS	ebi-a-GCST90027469	finngen_R12_E4_LACTONAS	421086	rs5756419	-0.0597398007758084	0.237170211196759	0.801129360540587
Gut bacterial pathway abundance (GALACT.GLUCUROCAT.PWY..superpathway.of.hexuronide.and.hexuronate.degradation)	Lactose intolerance, other/unspecified || id:finngen_R12_E4_LACTONAS	ebi-a-GCST90027469	finngen_R12_E4_LACTONAS	421086	rs6065218	-0.0263106403546079	0.241521437002908	0.913252395235891
Gut bacterial pathway abundance (GALACT.GLUCUROCAT.PWY..superpathway.of.hexuronide.and.hexuronate.degradation)	Lactose intolerance, other/unspecified || id:finngen_R12_E4_LACTONAS	ebi-a-GCST90027469	finngen_R12_E4_LACTONAS	421086	rs7182175	-0.0917441579909273	0.229264849748952	0.689033740762175
Gut bacterial pathway abundance (GALACT.GLUCUROCAT.PWY..superpathway.of.hexuronide.and.hexuronate.degradation)	Lactose intolerance, other/unspecified || id:finngen_R12_E4_LACTONAS	ebi-a-GCST90027469	finngen_R12_E4_LACTONAS	421086	rs79676117	-0.0411640697942318	0.240130072125633	0.863890344508328
Gut bacterial pathway abundance (GALACT.GLUCUROCAT.PWY..superpathway.of.hexuronide.and.hexuronate.degradation)	Lactose intolerance, other/unspecified || id:finngen_R12_E4_LACTONAS	ebi-a-GCST90027469	finngen_R12_E4_LACTONAS	421086	rs8079753	0.0422542167071375	0.235251897223856	0.857456672834431
Gut bacterial pathway abundance (GALACT.GLUCUROCAT.PWY..superpathway.of.hexuronide.and.hexuronate.degradation)	Lactose intolerance, other/unspecified || id:finngen_R12_E4_LACTONAS	ebi-a-GCST90027469	finngen_R12_E4_LACTONAS	421086	rs920917	0.0325970359112203	0.237738139566769	0.890941322800867
Gut bacterial pathway abundance (GALACT.GLUCUROCAT.PWY..superpathway.of.hexuronide.and.hexuronate.degradation)	Lactose intolerance, other/unspecified || id:finngen_R12_E4_LACTONAS	ebi-a-GCST90027469	finngen_R12_E4_LACTONAS	421086	All	-0.0159343947825011	0.21813396268304	0.941767391787853
Gut bacterial pathway abundance (GALACTUROCAT.PWY..D.galacturonate.degradation.I)	Lactose intolerance, other/unspecified || id:finngen_R12_E4_LACTONAS	ebi-a-GCST90027470	finngen_R12_E4_LACTONAS	421086	rs12191883	0.194552462950744	0.22844703292036	0.394419200761275
Gut bacterial pathway abundance (GALACTUROCAT.PWY..D.galacturonate.degradation.I)	Lactose intolerance, other/unspecified || id:finngen_R12_E4_LACTONAS	ebi-a-GCST90027470	finngen_R12_E4_LACTONAS	421086	rs12415307	0.174073061569309	0.228409625961763	0.44599487354701
Gut bacterial pathway abundance (GALACTUROCAT.PWY..D.galacturonate.degradation.I)	Lactose intolerance, other/unspecified || id:finngen_R12_E4_LACTONAS	ebi-a-GCST90027470	finngen_R12_E4_LACTONAS	421086	rs1716276	0.226569252589944	0.222889774571432	0.309387510779152
Gut bacterial pathway abundance (GALACTUROCAT.PWY..D.galacturonate.degradation.I)	Lactose intolerance, other/unspecified || id:finngen_R12_E4_LACTONAS	ebi-a-GCST90027470	finngen_R12_E4_LACTONAS	421086	rs1827616	0.173451479565669	0.224144984125067	0.439027723470609
Gut bacterial pathway abundance (GALACTUROCAT.PWY..D.galacturonate.degradation.I)	Lactose intolerance, other/unspecified || id:finngen_R12_E4_LACTONAS	ebi-a-GCST90027470	finngen_R12_E4_LACTONAS	421086	rs4472353	0.254513787064955	0.219108857406297	0.245403660752489
Gut bacterial pathway abundance (GALACTUROCAT.PWY..D.galacturonate.degradation.I)	Lactose intolerance, other/unspecified || id:finngen_R12_E4_LACTONAS	ebi-a-GCST90027470	finngen_R12_E4_LACTONAS	421086	rs7182175	0.153055956683605	0.228473773672596	0.502917701105067
Gut bacterial pathway abundance (GALACTUROCAT.PWY..D.galacturonate.degradation.I)	Lactose intolerance, other/unspecified || id:finngen_R12_E4_LACTONAS	ebi-a-GCST90027470	finngen_R12_E4_LACTONAS	421086	rs7872938	0.31587316579325	0.222713102248864	0.156104280528884
Gut bacterial pathway abundance (GALACTUROCAT.PWY..D.galacturonate.degradation.I)	Lactose intolerance, other/unspecified || id:finngen_R12_E4_LACTONAS	ebi-a-GCST90027470	finngen_R12_E4_LACTONAS	421086	rs8080416	0.321226549998039	0.225063304632605	0.153501511848825
Gut bacterial pathway abundance (GALACTUROCAT.PWY..D.galacturonate.degradation.I)	Lactose intolerance, other/unspecified || id:finngen_R12_E4_LACTONAS	ebi-a-GCST90027470	finngen_R12_E4_LACTONAS	421086	All	0.227617957959418	0.210317319539461	0.279137150202581
Gut bacterial pathway abundance (GLCMANNANAUT.PWY..superpathway.of.N.acetylglucosamine..N.acetylmannosamine.and.N.acetylneuraminate.degradation)	Lactose intolerance, other/unspecified || id:finngen_R12_E4_LACTONAS	ebi-a-GCST90027471	finngen_R12_E4_LACTONAS	421086	rs11211643	0.148174091145097	0.21334515655905	0.487351423055363
Gut bacterial pathway abundance (GLCMANNANAUT.PWY..superpathway.of.N.acetylglucosamine..N.acetylmannosamine.and.N.acetylneuraminate.degradation)	Lactose intolerance, other/unspecified || id:finngen_R12_E4_LACTONAS	ebi-a-GCST90027471	finngen_R12_E4_LACTONAS	421086	rs13193692	0.115599240463668	0.211264931102092	0.584257365978662
Gut bacterial pathway abundance (GLCMANNANAUT.PWY..superpathway.of.N.acetylglucosamine..N.acetylmannosamine.and.N.acetylneuraminate.degradation)	Lactose intolerance, other/unspecified || id:finngen_R12_E4_LACTONAS	ebi-a-GCST90027471	finngen_R12_E4_LACTONAS	421086	rs2467707	0.182057442639482	0.209163218567474	0.384077204977744
Gut bacterial pathway abundance (GLCMANNANAUT.PWY..superpathway.of.N.acetylglucosamine..N.acetylmannosamine.and.N.acetylneuraminate.degradation)	Lactose intolerance, other/unspecified || id:finngen_R12_E4_LACTONAS	ebi-a-GCST90027471	finngen_R12_E4_LACTONAS	421086	rs5756419	0.123994024491479	0.211119789441281	0.556991515632397
Gut bacterial pathway abundance (GLCMANNANAUT.PWY..superpathway.of.N.acetylglucosamine..N.acetylmannosamine.and.N.acetylneuraminate.degradation)	Lactose intolerance, other/unspecified || id:finngen_R12_E4_LACTONAS	ebi-a-GCST90027471	finngen_R12_E4_LACTONAS	421086	rs74949229	0.126419457503099	0.208995485869863	0.545251521914978
Gut bacterial pathway abundance (GLCMANNANAUT.PWY..superpathway.of.N.acetylglucosamine..N.acetylmannosamine.and.N.acetylneuraminate.degradation)	Lactose intolerance, other/unspecified || id:finngen_R12_E4_LACTONAS	ebi-a-GCST90027471	finngen_R12_E4_LACTONAS	421086	rs75967282	0.299555930645309	0.239683704308568	0.211373779269258
Gut bacterial pathway abundance (GLCMANNANAUT.PWY..superpathway.of.N.acetylglucosamine..N.acetylmannosamine.and.N.acetylneuraminate.degradation)	Lactose intolerance, other/unspecified || id:finngen_R12_E4_LACTONAS	ebi-a-GCST90027471	finngen_R12_E4_LACTONAS	421086	rs9445542	0.1369811374593	0.209775077928023	0.513762389397378
Gut bacterial pathway abundance (GLCMANNANAUT.PWY..superpathway.of.N.acetylglucosamine..N.acetylmannosamine.and.N.acetylneuraminate.degradation)	Lactose intolerance, other/unspecified || id:finngen_R12_E4_LACTONAS	ebi-a-GCST90027471	finngen_R12_E4_LACTONAS	421086	All	0.157243455977029	0.198227716329309	0.427634179837354
Gut bacterial pathway abundance (GLUCARDEG.PWY..D.glucarate.degradation.I)	Lactose intolerance, other/unspecified || id:finngen_R12_E4_LACTONAS	ebi-a-GCST90027472	finngen_R12_E4_LACTONAS	421086	rs2236141	-0.191623435428009	0.217458713522194	0.378212523071011
Gut bacterial pathway abundance (GLUCARDEG.PWY..D.glucarate.degradation.I)	Lactose intolerance, other/unspecified || id:finngen_R12_E4_LACTONAS	ebi-a-GCST90027472	finngen_R12_E4_LACTONAS	421086	rs4557268	-0.215624200333552	0.219972571872132	0.326971508281541
Gut bacterial pathway abundance (GLUCARDEG.PWY..D.glucarate.degradation.I)	Lactose intolerance, other/unspecified || id:finngen_R12_E4_LACTONAS	ebi-a-GCST90027472	finngen_R12_E4_LACTONAS	421086	rs79950843	-0.348533401304216	0.250221245953682	0.163649757090995
Gut bacterial pathway abundance (GLUCARDEG.PWY..D.glucarate.degradation.I)	Lactose intolerance, other/unspecified || id:finngen_R12_E4_LACTONAS	ebi-a-GCST90027472	finngen_R12_E4_LACTONAS	421086	All	-0.243576945669449	0.186040617556246	0.190443733710825
Gut bacterial pathway abundance (GLUCONEO.PWY..gluconeogenesis.I)	Lactose intolerance, other/unspecified || id:finngen_R12_E4_LACTONAS	ebi-a-GCST90027473	finngen_R12_E4_LACTONAS	421086	rs10866460	-0.418438964156283	0.350677375452912	0.232779085853623
Gut bacterial pathway abundance (GLUCONEO.PWY..gluconeogenesis.I)	Lactose intolerance, other/unspecified || id:finngen_R12_E4_LACTONAS	ebi-a-GCST90027473	finngen_R12_E4_LACTONAS	421086	rs117665320	-0.289152831304691	0.340404161758989	0.395636633907296
Gut bacterial pathway abundance (GLUCONEO.PWY..gluconeogenesis.I)	Lactose intolerance, other/unspecified || id:finngen_R12_E4_LACTONAS	ebi-a-GCST90027473	finngen_R12_E4_LACTONAS	421086	rs75506401	-0.213668165199293	0.321964743100354	0.506921777433949
Gut bacterial pathway abundance (GLUCONEO.PWY..gluconeogenesis.I)	Lactose intolerance, other/unspecified || id:finngen_R12_E4_LACTONAS	ebi-a-GCST90027473	finngen_R12_E4_LACTONAS	421086	rs77004407	-0.489883684014098	0.375101535521424	0.19155157969081
Gut bacterial pathway abundance (GLUCONEO.PWY..gluconeogenesis.I)	Lactose intolerance, other/unspecified || id:finngen_R12_E4_LACTONAS	ebi-a-GCST90027473	finngen_R12_E4_LACTONAS	421086	All	-0.34136056989099	0.299182199007947	0.253878712617634
Gut bacterial pathway abundance (GLUCOSE1PMETAB.PWY..glucose.and.glucose.1.phosphate.degradation)	Lactose intolerance, other/unspecified || id:finngen_R12_E4_LACTONAS	ebi-a-GCST90027474	finngen_R12_E4_LACTONAS	421086	rs1250593	-0.0665946841654312	0.181513244799238	0.713703989682105
Gut bacterial pathway abundance (GLUCOSE1PMETAB.PWY..glucose.and.glucose.1.phosphate.degradation)	Lactose intolerance, other/unspecified || id:finngen_R12_E4_LACTONAS	ebi-a-GCST90027474	finngen_R12_E4_LACTONAS	421086	rs13403023	-0.155263600530333	0.167749897163771	0.354671571993952
Gut bacterial pathway abundance (GLUCOSE1PMETAB.PWY..glucose.and.glucose.1.phosphate.degradation)	Lactose intolerance, other/unspecified || id:finngen_R12_E4_LACTONAS	ebi-a-GCST90027474	finngen_R12_E4_LACTONAS	421086	rs17097518	-0.1813198185265	0.159996809630044	0.257100271803535
Gut bacterial pathway abundance (GLUCOSE1PMETAB.PWY..glucose.and.glucose.1.phosphate.degradation)	Lactose intolerance, other/unspecified || id:finngen_R12_E4_LACTONAS	ebi-a-GCST90027474	finngen_R12_E4_LACTONAS	421086	rs2449502	-0.103236103950047	0.174271206680092	0.553591059899986
Gut bacterial pathway abundance (GLUCOSE1PMETAB.PWY..glucose.and.glucose.1.phosphate.degradation)	Lactose intolerance, other/unspecified || id:finngen_R12_E4_LACTONAS	ebi-a-GCST90027474	finngen_R12_E4_LACTONAS	421086	rs2723521	-0.0335195150729325	0.178730646107797	0.851235642890897
Gut bacterial pathway abundance (GLUCOSE1PMETAB.PWY..glucose.and.glucose.1.phosphate.degradation)	Lactose intolerance, other/unspecified || id:finngen_R12_E4_LACTONAS	ebi-a-GCST90027474	finngen_R12_E4_LACTONAS	421086	rs4747915	-0.0147857261939207	0.165665723781593	0.928882940149361
Gut bacterial pathway abundance (GLUCOSE1PMETAB.PWY..glucose.and.glucose.1.phosphate.degradation)	Lactose intolerance, other/unspecified || id:finngen_R12_E4_LACTONAS	ebi-a-GCST90027474	finngen_R12_E4_LACTONAS	421086	rs72700025	-0.0326494953792642	0.186788990082652	0.861241921026665
Gut bacterial pathway abundance (GLUCOSE1PMETAB.PWY..glucose.and.glucose.1.phosphate.degradation)	Lactose intolerance, other/unspecified || id:finngen_R12_E4_LACTONAS	ebi-a-GCST90027474	finngen_R12_E4_LACTONAS	421086	rs76562182	-0.0362907242991726	0.168346853337074	0.829322048202352
Gut bacterial pathway abundance (GLUCOSE1PMETAB.PWY..glucose.and.glucose.1.phosphate.degradation)	Lactose intolerance, other/unspecified || id:finngen_R12_E4_LACTONAS	ebi-a-GCST90027474	finngen_R12_E4_LACTONAS	421086	All	-0.0783638130481092	0.15841639998933	0.620833204080663
Gut bacterial pathway abundance (GLYCOCAT.PWY..glycogen.degradation.I..bacterial.)	Lactose intolerance, other/unspecified || id:finngen_R12_E4_LACTONAS	ebi-a-GCST90027475	finngen_R12_E4_LACTONAS	421086	rs10170790	0.1111639742125	0.151211981890014	0.462246190039776
Gut bacterial pathway abundance (GLYCOCAT.PWY..glycogen.degradation.I..bacterial.)	Lactose intolerance, other/unspecified || id:finngen_R12_E4_LACTONAS	ebi-a-GCST90027475	finngen_R12_E4_LACTONAS	421086	rs115001375	0.0375303384225126	0.15205405534707	0.805045717031218
Gut bacterial pathway abundance (GLYCOCAT.PWY..glycogen.degradation.I..bacterial.)	Lactose intolerance, other/unspecified || id:finngen_R12_E4_LACTONAS	ebi-a-GCST90027475	finngen_R12_E4_LACTONAS	421086	rs1576166	0.112736002269826	0.152315217537642	0.459209404784572
Gut bacterial pathway abundance (GLYCOCAT.PWY..glycogen.degradation.I..bacterial.)	Lactose intolerance, other/unspecified || id:finngen_R12_E4_LACTONAS	ebi-a-GCST90027475	finngen_R12_E4_LACTONAS	421086	rs2056101	0.066425701385961	0.15216456779287	0.662446028373682
Gut bacterial pathway abundance (GLYCOCAT.PWY..glycogen.degradation.I..bacterial.)	Lactose intolerance, other/unspecified || id:finngen_R12_E4_LACTONAS	ebi-a-GCST90027475	finngen_R12_E4_LACTONAS	421086	rs35098678	0.0998992849689198	0.150995592277797	0.508225055515421
Gut bacterial pathway abundance (GLYCOCAT.PWY..glycogen.degradation.I..bacterial.)	Lactose intolerance, other/unspecified || id:finngen_R12_E4_LACTONAS	ebi-a-GCST90027475	finngen_R12_E4_LACTONAS	421086	rs35296932	0.114208630540501	0.152893221586878	0.455073849437046
Gut bacterial pathway abundance (GLYCOCAT.PWY..glycogen.degradation.I..bacterial.)	Lactose intolerance, other/unspecified || id:finngen_R12_E4_LACTONAS	ebi-a-GCST90027475	finngen_R12_E4_LACTONAS	421086	rs35902953	0.0843541347781613	0.150224449264619	0.57444263717013
Gut bacterial pathway abundance (GLYCOCAT.PWY..glycogen.degradation.I..bacterial.)	Lactose intolerance, other/unspecified || id:finngen_R12_E4_LACTONAS	ebi-a-GCST90027475	finngen_R12_E4_LACTONAS	421086	rs41474647	0.0779106139957576	0.156990082255884	0.619698780322483
Gut bacterial pathway abundance (GLYCOCAT.PWY..glycogen.degradation.I..bacterial.)	Lactose intolerance, other/unspecified || id:finngen_R12_E4_LACTONAS	ebi-a-GCST90027475	finngen_R12_E4_LACTONAS	421086	rs59657730	0.0592339587119864	0.155614040430758	0.703465482166227
Gut bacterial pathway abundance (GLYCOCAT.PWY..glycogen.degradation.I..bacterial.)	Lactose intolerance, other/unspecified || id:finngen_R12_E4_LACTONAS	ebi-a-GCST90027475	finngen_R12_E4_LACTONAS	421086	rs738153	0.0870036053212509	0.152628663459041	0.568654292254175
Gut bacterial pathway abundance (GLYCOCAT.PWY..glycogen.degradation.I..bacterial.)	Lactose intolerance, other/unspecified || id:finngen_R12_E4_LACTONAS	ebi-a-GCST90027475	finngen_R12_E4_LACTONAS	421086	rs978052	0.182861156268845	0.154076664300679	0.235298911007411
Gut bacterial pathway abundance (GLYCOCAT.PWY..glycogen.degradation.I..bacterial.)	Lactose intolerance, other/unspecified || id:finngen_R12_E4_LACTONAS	ebi-a-GCST90027475	finngen_R12_E4_LACTONAS	421086	All	0.0939470814406566	0.145686848926153	0.519020317357428
Gut bacterial pathway abundance (GLYCOGENSYNTH.PWY..glycogen.biosynthesis.I..from.ADP.D.Glucose.)	Lactose intolerance, other/unspecified || id:finngen_R12_E4_LACTONAS	ebi-a-GCST90027476	finngen_R12_E4_LACTONAS	421086	rs10460443	0.153484493939186	0.177017122571088	0.385909050117493
Gut bacterial pathway abundance (GLYCOGENSYNTH.PWY..glycogen.biosynthesis.I..from.ADP.D.Glucose.)	Lactose intolerance, other/unspecified || id:finngen_R12_E4_LACTONAS	ebi-a-GCST90027476	finngen_R12_E4_LACTONAS	421086	rs10514997	0.272125877560617	0.183052201850681	0.137119803095373
Gut bacterial pathway abundance (GLYCOGENSYNTH.PWY..glycogen.biosynthesis.I..from.ADP.D.Glucose.)	Lactose intolerance, other/unspecified || id:finngen_R12_E4_LACTONAS	ebi-a-GCST90027476	finngen_R12_E4_LACTONAS	421086	rs115668747	0.269233728928136	0.172297056753692	0.118143500914281
Gut bacterial pathway abundance (GLYCOGENSYNTH.PWY..glycogen.biosynthesis.I..from.ADP.D.Glucose.)	Lactose intolerance, other/unspecified || id:finngen_R12_E4_LACTONAS	ebi-a-GCST90027476	finngen_R12_E4_LACTONAS	421086	rs17746902	0.282973267471619	0.176959176682297	0.109801086376757
Gut bacterial pathway abundance (GLYCOGENSYNTH.PWY..glycogen.biosynthesis.I..from.ADP.D.Glucose.)	Lactose intolerance, other/unspecified || id:finngen_R12_E4_LACTONAS	ebi-a-GCST90027476	finngen_R12_E4_LACTONAS	421086	rs2064592	0.19454067848909	0.174474018547603	0.26484514652531
Gut bacterial pathway abundance (GLYCOGENSYNTH.PWY..glycogen.biosynthesis.I..from.ADP.D.Glucose.)	Lactose intolerance, other/unspecified || id:finngen_R12_E4_LACTONAS	ebi-a-GCST90027476	finngen_R12_E4_LACTONAS	421086	rs2452966	0.19823331640152	0.17553382511883	0.258764171360339
Gut bacterial pathway abundance (GLYCOGENSYNTH.PWY..glycogen.biosynthesis.I..from.ADP.D.Glucose.)	Lactose intolerance, other/unspecified || id:finngen_R12_E4_LACTONAS	ebi-a-GCST90027476	finngen_R12_E4_LACTONAS	421086	rs2698174	0.285906597047737	0.173611507887465	0.0995954120430697
Gut bacterial pathway abundance (GLYCOGENSYNTH.PWY..glycogen.biosynthesis.I..from.ADP.D.Glucose.)	Lactose intolerance, other/unspecified || id:finngen_R12_E4_LACTONAS	ebi-a-GCST90027476	finngen_R12_E4_LACTONAS	421086	rs297276	0.19346445214439	0.174201127037879	0.26674876886352
Gut bacterial pathway abundance (GLYCOGENSYNTH.PWY..glycogen.biosynthesis.I..from.ADP.D.Glucose.)	Lactose intolerance, other/unspecified || id:finngen_R12_E4_LACTONAS	ebi-a-GCST90027476	finngen_R12_E4_LACTONAS	421086	rs4530151	0.210809759176033	0.175192783440396	0.228859624502439
Gut bacterial pathway abundance (GLYCOGENSYNTH.PWY..glycogen.biosynthesis.I..from.ADP.D.Glucose.)	Lactose intolerance, other/unspecified || id:finngen_R12_E4_LACTONAS	ebi-a-GCST90027476	finngen_R12_E4_LACTONAS	421086	rs56963659	0.274181097678954	0.174375635473276	0.115867319980726
Gut bacterial pathway abundance (GLYCOGENSYNTH.PWY..glycogen.biosynthesis.I..from.ADP.D.Glucose.)	Lactose intolerance, other/unspecified || id:finngen_R12_E4_LACTONAS	ebi-a-GCST90027476	finngen_R12_E4_LACTONAS	421086	rs61295363	0.281715771136993	0.173202207427245	0.103840411675789
Gut bacterial pathway abundance (GLYCOGENSYNTH.PWY..glycogen.biosynthesis.I..from.ADP.D.Glucose.)	Lactose intolerance, other/unspecified || id:finngen_R12_E4_LACTONAS	ebi-a-GCST90027476	finngen_R12_E4_LACTONAS	421086	rs7206354	0.22892139663628	0.174588766549096	0.189789030121112
Gut bacterial pathway abundance (GLYCOGENSYNTH.PWY..glycogen.biosynthesis.I..from.ADP.D.Glucose.)	Lactose intolerance, other/unspecified || id:finngen_R12_E4_LACTONAS	ebi-a-GCST90027476	finngen_R12_E4_LACTONAS	421086	All	0.237171546893907	0.167853030671483	0.157664106966059
Gut bacterial pathway abundance (GLYCOL.GLYOXDEG.PWY..superpathway.of.glycol.metabolism.and.degradation)	Lactose intolerance, other/unspecified || id:finngen_R12_E4_LACTONAS	ebi-a-GCST90027477	finngen_R12_E4_LACTONAS	421086	rs10166293	-0.116538159156501	0.109687141024334	0.288027076095666
Gut bacterial pathway abundance (GLYCOL.GLYOXDEG.PWY..superpathway.of.glycol.metabolism.and.degradation)	Lactose intolerance, other/unspecified || id:finngen_R12_E4_LACTONAS	ebi-a-GCST90027477	finngen_R12_E4_LACTONAS	421086	rs2514587	-0.0884513141175964	0.109030888746118	0.417222087659183
Gut bacterial pathway abundance (GLYCOL.GLYOXDEG.PWY..superpathway.of.glycol.metabolism.and.degradation)	Lactose intolerance, other/unspecified || id:finngen_R12_E4_LACTONAS	ebi-a-GCST90027477	finngen_R12_E4_LACTONAS	421086	rs34317346	-0.0639638876011842	0.109330725202832	0.558514424368913
Gut bacterial pathway abundance (GLYCOL.GLYOXDEG.PWY..superpathway.of.glycol.metabolism.and.degradation)	Lactose intolerance, other/unspecified || id:finngen_R12_E4_LACTONAS	ebi-a-GCST90027477	finngen_R12_E4_LACTONAS	421086	rs3781339	-0.0810140439665204	0.110712037505335	0.464318357142251
Gut bacterial pathway abundance (GLYCOL.GLYOXDEG.PWY..superpathway.of.glycol.metabolism.and.degradation)	Lactose intolerance, other/unspecified || id:finngen_R12_E4_LACTONAS	ebi-a-GCST90027477	finngen_R12_E4_LACTONAS	421086	rs4332610	-0.0223535597369412	0.109122887320777	0.837691209223386
Gut bacterial pathway abundance (GLYCOL.GLYOXDEG.PWY..superpathway.of.glycol.metabolism.and.degradation)	Lactose intolerance, other/unspecified || id:finngen_R12_E4_LACTONAS	ebi-a-GCST90027477	finngen_R12_E4_LACTONAS	421086	rs61802172	-0.116640105699227	0.109739165456215	0.287834135859748
Gut bacterial pathway abundance (GLYCOL.GLYOXDEG.PWY..superpathway.of.glycol.metabolism.and.degradation)	Lactose intolerance, other/unspecified || id:finngen_R12_E4_LACTONAS	ebi-a-GCST90027477	finngen_R12_E4_LACTONAS	421086	rs61861701	-0.0892092038204245	0.109364130393275	0.41466712187846
Gut bacterial pathway abundance (GLYCOL.GLYOXDEG.PWY..superpathway.of.glycol.metabolism.and.degradation)	Lactose intolerance, other/unspecified || id:finngen_R12_E4_LACTONAS	ebi-a-GCST90027477	finngen_R12_E4_LACTONAS	421086	rs72822615	-0.114478819483786	0.1128442423705	0.310351263894816
Gut bacterial pathway abundance (GLYCOL.GLYOXDEG.PWY..superpathway.of.glycol.metabolism.and.degradation)	Lactose intolerance, other/unspecified || id:finngen_R12_E4_LACTONAS	ebi-a-GCST90027477	finngen_R12_E4_LACTONAS	421086	rs72943027	-0.122774906760739	0.109856782741126	0.263741889081573
Gut bacterial pathway abundance (GLYCOL.GLYOXDEG.PWY..superpathway.of.glycol.metabolism.and.degradation)	Lactose intolerance, other/unspecified || id:finngen_R12_E4_LACTONAS	ebi-a-GCST90027477	finngen_R12_E4_LACTONAS	421086	rs73024197	-0.101992865070316	0.109783468970687	0.352870098575639
Gut bacterial pathway abundance (GLYCOL.GLYOXDEG.PWY..superpathway.of.glycol.metabolism.and.degradation)	Lactose intolerance, other/unspecified || id:finngen_R12_E4_LACTONAS	ebi-a-GCST90027477	finngen_R12_E4_LACTONAS	421086	rs7776094	-0.120704096843252	0.106215742237196	0.255787118803146
Gut bacterial pathway abundance (GLYCOL.GLYOXDEG.PWY..superpathway.of.glycol.metabolism.and.degradation)	Lactose intolerance, other/unspecified || id:finngen_R12_E4_LACTONAS	ebi-a-GCST90027477	finngen_R12_E4_LACTONAS	421086	All	-0.094345439389596	0.104401770081417	0.366166896498254
Gut bacterial pathway abundance (GOLPDLCAT.PWY..superpathway.of.glycerol.degradation.to.1.3.propanediol)	Lactose intolerance, other/unspecified || id:finngen_R12_E4_LACTONAS	ebi-a-GCST90027478	finngen_R12_E4_LACTONAS	421086	rs10814610	-0.0844863504389086	0.121816488609719	0.48796175686239
Gut bacterial pathway abundance (GOLPDLCAT.PWY..superpathway.of.glycerol.degradation.to.1.3.propanediol)	Lactose intolerance, other/unspecified || id:finngen_R12_E4_LACTONAS	ebi-a-GCST90027478	finngen_R12_E4_LACTONAS	421086	rs12698863	-0.0171887970385018	0.11997646379225	0.886078467986684
Gut bacterial pathway abundance (GOLPDLCAT.PWY..superpathway.of.glycerol.degradation.to.1.3.propanediol)	Lactose intolerance, other/unspecified || id:finngen_R12_E4_LACTONAS	ebi-a-GCST90027478	finngen_R12_E4_LACTONAS	421086	rs13214578	-0.047352408652828	0.121223521490023	0.696077672371899
Gut bacterial pathway abundance (GOLPDLCAT.PWY..superpathway.of.glycerol.degradation.to.1.3.propanediol)	Lactose intolerance, other/unspecified || id:finngen_R12_E4_LACTONAS	ebi-a-GCST90027478	finngen_R12_E4_LACTONAS	421086	rs16851440	-0.0944229996916854	0.120002013251992	0.431372531262742
Gut bacterial pathway abundance (GOLPDLCAT.PWY..superpathway.of.glycerol.degradation.to.1.3.propanediol)	Lactose intolerance, other/unspecified || id:finngen_R12_E4_LACTONAS	ebi-a-GCST90027478	finngen_R12_E4_LACTONAS	421086	rs34039849	-0.0725133947952768	0.119246475153094	0.543123303151738
Gut bacterial pathway abundance (GOLPDLCAT.PWY..superpathway.of.glycerol.degradation.to.1.3.propanediol)	Lactose intolerance, other/unspecified || id:finngen_R12_E4_LACTONAS	ebi-a-GCST90027478	finngen_R12_E4_LACTONAS	421086	rs4024642	-0.0169769727700435	0.120267180930114	0.887743167218442
Gut bacterial pathway abundance (GOLPDLCAT.PWY..superpathway.of.glycerol.degradation.to.1.3.propanediol)	Lactose intolerance, other/unspecified || id:finngen_R12_E4_LACTONAS	ebi-a-GCST90027478	finngen_R12_E4_LACTONAS	421086	rs4302037	-0.0314638319898385	0.120322316569689	0.793709857575655
Gut bacterial pathway abundance (GOLPDLCAT.PWY..superpathway.of.glycerol.degradation.to.1.3.propanediol)	Lactose intolerance, other/unspecified || id:finngen_R12_E4_LACTONAS	ebi-a-GCST90027478	finngen_R12_E4_LACTONAS	421086	rs57224868	-0.0900617536689603	0.120032594068158	0.453067529573201
Gut bacterial pathway abundance (GOLPDLCAT.PWY..superpathway.of.glycerol.degradation.to.1.3.propanediol)	Lactose intolerance, other/unspecified || id:finngen_R12_E4_LACTONAS	ebi-a-GCST90027478	finngen_R12_E4_LACTONAS	421086	rs5998901	-0.0884541881269222	0.119069232249426	0.45755414779772
Gut bacterial pathway abundance (GOLPDLCAT.PWY..superpathway.of.glycerol.degradation.to.1.3.propanediol)	Lactose intolerance, other/unspecified || id:finngen_R12_E4_LACTONAS	ebi-a-GCST90027478	finngen_R12_E4_LACTONAS	421086	rs61861334	-0.0398726525501296	0.120593059201699	0.740917910154431
Gut bacterial pathway abundance (GOLPDLCAT.PWY..superpathway.of.glycerol.degradation.to.1.3.propanediol)	Lactose intolerance, other/unspecified || id:finngen_R12_E4_LACTONAS	ebi-a-GCST90027478	finngen_R12_E4_LACTONAS	421086	rs72829113	-0.0732101587905275	0.121256737066011	0.546002168252749
Gut bacterial pathway abundance (GOLPDLCAT.PWY..superpathway.of.glycerol.degradation.to.1.3.propanediol)	Lactose intolerance, other/unspecified || id:finngen_R12_E4_LACTONAS	ebi-a-GCST90027478	finngen_R12_E4_LACTONAS	421086	rs7302060	-0.0865111069970166	0.119732959844657	0.469966370140688
Gut bacterial pathway abundance (GOLPDLCAT.PWY..superpathway.of.glycerol.degradation.to.1.3.propanediol)	Lactose intolerance, other/unspecified || id:finngen_R12_E4_LACTONAS	ebi-a-GCST90027478	finngen_R12_E4_LACTONAS	421086	rs9939420	-0.0689039729692448	0.120405551690219	0.56714195158559
Gut bacterial pathway abundance (GOLPDLCAT.PWY..superpathway.of.glycerol.degradation.to.1.3.propanediol)	Lactose intolerance, other/unspecified || id:finngen_R12_E4_LACTONAS	ebi-a-GCST90027478	finngen_R12_E4_LACTONAS	421086	rs9957998	-0.0215320581110515	0.120137513942189	0.857758340561898
Gut bacterial pathway abundance (GOLPDLCAT.PWY..superpathway.of.glycerol.degradation.to.1.3.propanediol)	Lactose intolerance, other/unspecified || id:finngen_R12_E4_LACTONAS	ebi-a-GCST90027478	finngen_R12_E4_LACTONAS	421086	All	-0.0595310676869176	0.11590953108529	0.607532086687042
Gut bacterial pathway abundance (HEMESYN2.PWY..heme.biosynthesis.II..anaerobic.)	Lactose intolerance, other/unspecified || id:finngen_R12_E4_LACTONAS	ebi-a-GCST90027479	finngen_R12_E4_LACTONAS	421086	rs10423929	0.0764681314312774	0.168141869212399	0.64926507183045
Gut bacterial pathway abundance (HEMESYN2.PWY..heme.biosynthesis.II..anaerobic.)	Lactose intolerance, other/unspecified || id:finngen_R12_E4_LACTONAS	ebi-a-GCST90027479	finngen_R12_E4_LACTONAS	421086	rs10520466	0.0643350109426702	0.169872998529025	0.704892700524683
Gut bacterial pathway abundance (HEMESYN2.PWY..heme.biosynthesis.II..anaerobic.)	Lactose intolerance, other/unspecified || id:finngen_R12_E4_LACTONAS	ebi-a-GCST90027479	finngen_R12_E4_LACTONAS	421086	rs1596848	0.127836707075715	0.168297578435672	0.447501299075256
Gut bacterial pathway abundance (HEMESYN2.PWY..heme.biosynthesis.II..anaerobic.)	Lactose intolerance, other/unspecified || id:finngen_R12_E4_LACTONAS	ebi-a-GCST90027479	finngen_R12_E4_LACTONAS	421086	rs1679174	0.063770328946467	0.16712124158677	0.702772008808898
Gut bacterial pathway abundance (HEMESYN2.PWY..heme.biosynthesis.II..anaerobic.)	Lactose intolerance, other/unspecified || id:finngen_R12_E4_LACTONAS	ebi-a-GCST90027479	finngen_R12_E4_LACTONAS	421086	rs169651	0.148312249879829	0.167825505197902	0.376842573091971
Gut bacterial pathway abundance (HEMESYN2.PWY..heme.biosynthesis.II..anaerobic.)	Lactose intolerance, other/unspecified || id:finngen_R12_E4_LACTONAS	ebi-a-GCST90027479	finngen_R12_E4_LACTONAS	421086	rs2096694	0.00883567184128212	0.167714869213903	0.957984724702538
Gut bacterial pathway abundance (HEMESYN2.PWY..heme.biosynthesis.II..anaerobic.)	Lactose intolerance, other/unspecified || id:finngen_R12_E4_LACTONAS	ebi-a-GCST90027479	finngen_R12_E4_LACTONAS	421086	rs211508	0.0902931708273655	0.167092809385269	0.588936819490321
Gut bacterial pathway abundance (HEMESYN2.PWY..heme.biosynthesis.II..anaerobic.)	Lactose intolerance, other/unspecified || id:finngen_R12_E4_LACTONAS	ebi-a-GCST90027479	finngen_R12_E4_LACTONAS	421086	rs4619111	0.0763914837703019	0.167639160989256	0.648612937564317
Gut bacterial pathway abundance (HEMESYN2.PWY..heme.biosynthesis.II..anaerobic.)	Lactose intolerance, other/unspecified || id:finngen_R12_E4_LACTONAS	ebi-a-GCST90027479	finngen_R12_E4_LACTONAS	421086	rs4810354	0.124011598841624	0.1678574497229	0.460033824699077
Gut bacterial pathway abundance (HEMESYN2.PWY..heme.biosynthesis.II..anaerobic.)	Lactose intolerance, other/unspecified || id:finngen_R12_E4_LACTONAS	ebi-a-GCST90027479	finngen_R12_E4_LACTONAS	421086	rs61775945	0.120206927573127	0.166841084611365	0.471224850380136
Gut bacterial pathway abundance (HEMESYN2.PWY..heme.biosynthesis.II..anaerobic.)	Lactose intolerance, other/unspecified || id:finngen_R12_E4_LACTONAS	ebi-a-GCST90027479	finngen_R12_E4_LACTONAS	421086	rs62104460	0.10516613827725	0.170814914020598	0.53811033086022
Gut bacterial pathway abundance (HEMESYN2.PWY..heme.biosynthesis.II..anaerobic.)	Lactose intolerance, other/unspecified || id:finngen_R12_E4_LACTONAS	ebi-a-GCST90027479	finngen_R12_E4_LACTONAS	421086	rs713716	0.0358259179943861	0.166335618279346	0.829468472169993
Gut bacterial pathway abundance (HEMESYN2.PWY..heme.biosynthesis.II..anaerobic.)	Lactose intolerance, other/unspecified || id:finngen_R12_E4_LACTONAS	ebi-a-GCST90027479	finngen_R12_E4_LACTONAS	421086	rs9865200	0.0309953194731237	0.168091291592256	0.853703005103391
Gut bacterial pathway abundance (HEMESYN2.PWY..heme.biosynthesis.II..anaerobic.)	Lactose intolerance, other/unspecified || id:finngen_R12_E4_LACTONAS	ebi-a-GCST90027479	finngen_R12_E4_LACTONAS	421086	All	0.0824167154399691	0.161371605827124	0.609542755627903
Gut bacterial pathway abundance (HEXITOLDEGSUPER.PWY..superpathway.of.hexitol.degradation..bacteria.)	Lactose intolerance, other/unspecified || id:finngen_R12_E4_LACTONAS	ebi-a-GCST90027480	finngen_R12_E4_LACTONAS	421086	rs13129779	-0.211079729850616	0.286109611863562	0.460661360921832
Gut bacterial pathway abundance (HEXITOLDEGSUPER.PWY..superpathway.of.hexitol.degradation..bacteria.)	Lactose intolerance, other/unspecified || id:finngen_R12_E4_LACTONAS	ebi-a-GCST90027480	finngen_R12_E4_LACTONAS	421086	rs1479994	-0.111194043705393	0.263726806509242	0.673298121888112
Gut bacterial pathway abundance (HEXITOLDEGSUPER.PWY..superpathway.of.hexitol.degradation..bacteria.)	Lactose intolerance, other/unspecified || id:finngen_R12_E4_LACTONAS	ebi-a-GCST90027480	finngen_R12_E4_LACTONAS	421086	rs2208125	-0.282311064988239	0.266382597758729	0.289237667372289
Gut bacterial pathway abundance (HEXITOLDEGSUPER.PWY..superpathway.of.hexitol.degradation..bacteria.)	Lactose intolerance, other/unspecified || id:finngen_R12_E4_LACTONAS	ebi-a-GCST90027480	finngen_R12_E4_LACTONAS	421086	rs4400672	-0.246563435940468	0.284880198561089	0.38676513987521
Gut bacterial pathway abundance (HEXITOLDEGSUPER.PWY..superpathway.of.hexitol.degradation..bacteria.)	Lactose intolerance, other/unspecified || id:finngen_R12_E4_LACTONAS	ebi-a-GCST90027480	finngen_R12_E4_LACTONAS	421086	rs55920379	-0.340017760731655	0.248007494765122	0.170375602850455
Gut bacterial pathway abundance (HEXITOLDEGSUPER.PWY..superpathway.of.hexitol.degradation..bacteria.)	Lactose intolerance, other/unspecified || id:finngen_R12_E4_LACTONAS	ebi-a-GCST90027480	finngen_R12_E4_LACTONAS	421086	rs73099859	-0.0199148267413219	0.206809430708651	0.923285849604493
Gut bacterial pathway abundance (HEXITOLDEGSUPER.PWY..superpathway.of.hexitol.degradation..bacteria.)	Lactose intolerance, other/unspecified || id:finngen_R12_E4_LACTONAS	ebi-a-GCST90027480	finngen_R12_E4_LACTONAS	421086	rs76367474	-0.144477940061105	0.307040907814039	0.637962490649031
Gut bacterial pathway abundance (HEXITOLDEGSUPER.PWY..superpathway.of.hexitol.degradation..bacteria.)	Lactose intolerance, other/unspecified || id:finngen_R12_E4_LACTONAS	ebi-a-GCST90027480	finngen_R12_E4_LACTONAS	421086	rs79035992	-0.237898294943456	0.279445684151594	0.394590435240376
Gut bacterial pathway abundance (HEXITOLDEGSUPER.PWY..superpathway.of.hexitol.degradation..bacteria.)	Lactose intolerance, other/unspecified || id:finngen_R12_E4_LACTONAS	ebi-a-GCST90027480	finngen_R12_E4_LACTONAS	421086	rs9516950	-0.203670311552657	0.276254339400781	0.460966371016332
Gut bacterial pathway abundance (HEXITOLDEGSUPER.PWY..superpathway.of.hexitol.degradation..bacteria.)	Lactose intolerance, other/unspecified || id:finngen_R12_E4_LACTONAS	ebi-a-GCST90027480	finngen_R12_E4_LACTONAS	421086	All	-0.200463829237284	0.253866785987841	0.429736981631666
Gut bacterial pathway abundance (HISDEG.PWY..L.histidine.degradation.I)	Lactose intolerance, other/unspecified || id:finngen_R12_E4_LACTONAS	ebi-a-GCST90027481	finngen_R12_E4_LACTONAS	421086	rs11948304	0.187657969309826	0.253365190976641	0.458898404768277
Gut bacterial pathway abundance (HISDEG.PWY..L.histidine.degradation.I)	Lactose intolerance, other/unspecified || id:finngen_R12_E4_LACTONAS	ebi-a-GCST90027481	finngen_R12_E4_LACTONAS	421086	rs12137024	-0.00302619706266699	0.253777017997987	0.990485747248396
Gut bacterial pathway abundance (HISDEG.PWY..L.histidine.degradation.I)	Lactose intolerance, other/unspecified || id:finngen_R12_E4_LACTONAS	ebi-a-GCST90027481	finngen_R12_E4_LACTONAS	421086	rs13010502	0.192812291765934	0.263141812929012	0.463722215850876
Gut bacterial pathway abundance (HISDEG.PWY..L.histidine.degradation.I)	Lactose intolerance, other/unspecified || id:finngen_R12_E4_LACTONAS	ebi-a-GCST90027481	finngen_R12_E4_LACTONAS	421086	rs144371117	0.0313128701499479	0.26470620450976	0.905835566207197
Gut bacterial pathway abundance (HISDEG.PWY..L.histidine.degradation.I)	Lactose intolerance, other/unspecified || id:finngen_R12_E4_LACTONAS	ebi-a-GCST90027481	finngen_R12_E4_LACTONAS	421086	rs1501270	0.20164722053338	0.251267502146682	0.422252167157285
Gut bacterial pathway abundance (HISDEG.PWY..L.histidine.degradation.I)	Lactose intolerance, other/unspecified || id:finngen_R12_E4_LACTONAS	ebi-a-GCST90027481	finngen_R12_E4_LACTONAS	421086	rs2175835	0.0307041115182853	0.263618135519262	0.907278535817967
Gut bacterial pathway abundance (HISDEG.PWY..L.histidine.degradation.I)	Lactose intolerance, other/unspecified || id:finngen_R12_E4_LACTONAS	ebi-a-GCST90027481	finngen_R12_E4_LACTONAS	421086	rs3095927	0.0361512551731776	0.246651635171771	0.883472954557087
Gut bacterial pathway abundance (HISDEG.PWY..L.histidine.degradation.I)	Lactose intolerance, other/unspecified || id:finngen_R12_E4_LACTONAS	ebi-a-GCST90027481	finngen_R12_E4_LACTONAS	421086	rs6783574	0.210875809769052	0.247475629907842	0.394154498165877
Gut bacterial pathway abundance (HISDEG.PWY..L.histidine.degradation.I)	Lactose intolerance, other/unspecified || id:finngen_R12_E4_LACTONAS	ebi-a-GCST90027481	finngen_R12_E4_LACTONAS	421086	rs76864278	0.0473948372841034	0.26347013606867	0.857241326158836
Gut bacterial pathway abundance (HISDEG.PWY..L.histidine.degradation.I)	Lactose intolerance, other/unspecified || id:finngen_R12_E4_LACTONAS	ebi-a-GCST90027481	finngen_R12_E4_LACTONAS	421086	rs77982223	0.13930828638772	0.266581887923601	0.601271983474166
Gut bacterial pathway abundance (HISDEG.PWY..L.histidine.degradation.I)	Lactose intolerance, other/unspecified || id:finngen_R12_E4_LACTONAS	ebi-a-GCST90027481	finngen_R12_E4_LACTONAS	421086	All	0.107748269508115	0.244243250331409	0.659103342089691
Gut bacterial pathway abundance (HISTSYN.PWY..L.histidine.biosynthesis)	Lactose intolerance, other/unspecified || id:finngen_R12_E4_LACTONAS	ebi-a-GCST90027482	finngen_R12_E4_LACTONAS	421086	rs10005886	0.153332735278875	0.181922003729514	0.399313033720926
Gut bacterial pathway abundance (HISTSYN.PWY..L.histidine.biosynthesis)	Lactose intolerance, other/unspecified || id:finngen_R12_E4_LACTONAS	ebi-a-GCST90027482	finngen_R12_E4_LACTONAS	421086	rs10143187	0.244661296422153	0.175427742733302	0.163119698241294
Gut bacterial pathway abundance (HISTSYN.PWY..L.histidine.biosynthesis)	Lactose intolerance, other/unspecified || id:finngen_R12_E4_LACTONAS	ebi-a-GCST90027482	finngen_R12_E4_LACTONAS	421086	rs10772275	0.287463378925283	0.175464371124872	0.101359009208044
Gut bacterial pathway abundance (HISTSYN.PWY..L.histidine.biosynthesis)	Lactose intolerance, other/unspecified || id:finngen_R12_E4_LACTONAS	ebi-a-GCST90027482	finngen_R12_E4_LACTONAS	421086	rs11085939	0.177311022898555	0.173370670117325	0.30643651190157
Gut bacterial pathway abundance (HISTSYN.PWY..L.histidine.biosynthesis)	Lactose intolerance, other/unspecified || id:finngen_R12_E4_LACTONAS	ebi-a-GCST90027482	finngen_R12_E4_LACTONAS	421086	rs12098656	0.160610856049154	0.177017596626649	0.364239839901741
Gut bacterial pathway abundance (HISTSYN.PWY..L.histidine.biosynthesis)	Lactose intolerance, other/unspecified || id:finngen_R12_E4_LACTONAS	ebi-a-GCST90027482	finngen_R12_E4_LACTONAS	421086	rs12153246	0.184291008484006	0.175052735890916	0.292444480407924
Gut bacterial pathway abundance (HISTSYN.PWY..L.histidine.biosynthesis)	Lactose intolerance, other/unspecified || id:finngen_R12_E4_LACTONAS	ebi-a-GCST90027482	finngen_R12_E4_LACTONAS	421086	rs6883971	0.207945747695523	0.17493593828609	0.234559095603868
Gut bacterial pathway abundance (HISTSYN.PWY..L.histidine.biosynthesis)	Lactose intolerance, other/unspecified || id:finngen_R12_E4_LACTONAS	ebi-a-GCST90027482	finngen_R12_E4_LACTONAS	421086	rs7145596	0.121931505834262	0.17818031249374	0.49377611659085
Gut bacterial pathway abundance (HISTSYN.PWY..L.histidine.biosynthesis)	Lactose intolerance, other/unspecified || id:finngen_R12_E4_LACTONAS	ebi-a-GCST90027482	finngen_R12_E4_LACTONAS	421086	rs72690382	0.22536904077015	0.174325607259333	0.196078462882582
Gut bacterial pathway abundance (HISTSYN.PWY..L.histidine.biosynthesis)	Lactose intolerance, other/unspecified || id:finngen_R12_E4_LACTONAS	ebi-a-GCST90027482	finngen_R12_E4_LACTONAS	421086	rs78778914	0.227108078431253	0.188395405948459	0.228015628648086
Gut bacterial pathway abundance (HISTSYN.PWY..L.histidine.biosynthesis)	Lactose intolerance, other/unspecified || id:finngen_R12_E4_LACTONAS	ebi-a-GCST90027482	finngen_R12_E4_LACTONAS	421086	All	0.199235535777578	0.168162464277844	0.23610441550862
Gut bacterial pathway abundance (HOMOSER.METSYN.PWY..L.methionine.biosynthesis.I)	Lactose intolerance, other/unspecified || id:finngen_R12_E4_LACTONAS	ebi-a-GCST90027483	finngen_R12_E4_LACTONAS	421086	rs10840754	0.00452016180089567	0.196744042245393	0.981670346844228
Gut bacterial pathway abundance (HOMOSER.METSYN.PWY..L.methionine.biosynthesis.I)	Lactose intolerance, other/unspecified || id:finngen_R12_E4_LACTONAS	ebi-a-GCST90027483	finngen_R12_E4_LACTONAS	421086	rs112102053	-0.0707067241852598	0.203167781020264	0.72782415419399
Gut bacterial pathway abundance (HOMOSER.METSYN.PWY..L.methionine.biosynthesis.I)	Lactose intolerance, other/unspecified || id:finngen_R12_E4_LACTONAS	ebi-a-GCST90027483	finngen_R12_E4_LACTONAS	421086	rs1348931	-0.0482464337282226	0.195790262241194	0.805357927039342
Gut bacterial pathway abundance (HOMOSER.METSYN.PWY..L.methionine.biosynthesis.I)	Lactose intolerance, other/unspecified || id:finngen_R12_E4_LACTONAS	ebi-a-GCST90027483	finngen_R12_E4_LACTONAS	421086	rs17048278	0.0753805946203456	0.197126572292835	0.702166972616369
Gut bacterial pathway abundance (HOMOSER.METSYN.PWY..L.methionine.biosynthesis.I)	Lactose intolerance, other/unspecified || id:finngen_R12_E4_LACTONAS	ebi-a-GCST90027483	finngen_R12_E4_LACTONAS	421086	rs4802635	0.0180424968665169	0.195451836908556	0.926450370314617
Gut bacterial pathway abundance (HOMOSER.METSYN.PWY..L.methionine.biosynthesis.I)	Lactose intolerance, other/unspecified || id:finngen_R12_E4_LACTONAS	ebi-a-GCST90027483	finngen_R12_E4_LACTONAS	421086	rs4959131	0.0342422322979431	0.195502650797897	0.860962000173397
Gut bacterial pathway abundance (HOMOSER.METSYN.PWY..L.methionine.biosynthesis.I)	Lactose intolerance, other/unspecified || id:finngen_R12_E4_LACTONAS	ebi-a-GCST90027483	finngen_R12_E4_LACTONAS	421086	rs61945524	0.0337411878417058	0.198888378994205	0.865286290473017
Gut bacterial pathway abundance (HOMOSER.METSYN.PWY..L.methionine.biosynthesis.I)	Lactose intolerance, other/unspecified || id:finngen_R12_E4_LACTONAS	ebi-a-GCST90027483	finngen_R12_E4_LACTONAS	421086	rs61994705	0.0290838964319527	0.198572301418414	0.883554300761993
Gut bacterial pathway abundance (HOMOSER.METSYN.PWY..L.methionine.biosynthesis.I)	Lactose intolerance, other/unspecified || id:finngen_R12_E4_LACTONAS	ebi-a-GCST90027483	finngen_R12_E4_LACTONAS	421086	rs6913228	-0.00467572156469199	0.197138702183387	0.981077605470059
Gut bacterial pathway abundance (HOMOSER.METSYN.PWY..L.methionine.biosynthesis.I)	Lactose intolerance, other/unspecified || id:finngen_R12_E4_LACTONAS	ebi-a-GCST90027483	finngen_R12_E4_LACTONAS	421086	All	0.00834161628128665	0.186260592537169	0.964278956765703
Gut bacterial pathway abundance (HSERMETANA.PWY..L.methionine.biosynthesis.III)	Lactose intolerance, other/unspecified || id:finngen_R12_E4_LACTONAS	ebi-a-GCST90027484	finngen_R12_E4_LACTONAS	421086	rs10402683	-0.0171442865454784	0.156552806545625	0.912797034640347
Gut bacterial pathway abundance (HSERMETANA.PWY..L.methionine.biosynthesis.III)	Lactose intolerance, other/unspecified || id:finngen_R12_E4_LACTONAS	ebi-a-GCST90027484	finngen_R12_E4_LACTONAS	421086	rs10447306	-0.0494416258677485	0.144126449294903	0.731565817372947
Gut bacterial pathway abundance (HSERMETANA.PWY..L.methionine.biosynthesis.III)	Lactose intolerance, other/unspecified || id:finngen_R12_E4_LACTONAS	ebi-a-GCST90027484	finngen_R12_E4_LACTONAS	421086	rs1073201	0.0376917477643059	0.151605391674673	0.803656699505548
Gut bacterial pathway abundance (HSERMETANA.PWY..L.methionine.biosynthesis.III)	Lactose intolerance, other/unspecified || id:finngen_R12_E4_LACTONAS	ebi-a-GCST90027484	finngen_R12_E4_LACTONAS	421086	rs10882802	0.0664175243183432	0.144802155171174	0.646465606247797
Gut bacterial pathway abundance (HSERMETANA.PWY..L.methionine.biosynthesis.III)	Lactose intolerance, other/unspecified || id:finngen_R12_E4_LACTONAS	ebi-a-GCST90027484	finngen_R12_E4_LACTONAS	421086	rs112704675	-0.0480048015682837	0.149432244819112	0.748022501149148
Gut bacterial pathway abundance (HSERMETANA.PWY..L.methionine.biosynthesis.III)	Lactose intolerance, other/unspecified || id:finngen_R12_E4_LACTONAS	ebi-a-GCST90027484	finngen_R12_E4_LACTONAS	421086	rs113884393	-0.0210689049913709	0.153821792432167	0.891054846844686
Gut bacterial pathway abundance (HSERMETANA.PWY..L.methionine.biosynthesis.III)	Lactose intolerance, other/unspecified || id:finngen_R12_E4_LACTONAS	ebi-a-GCST90027484	finngen_R12_E4_LACTONAS	421086	rs117005086	-0.0466350554275386	0.158145623660589	0.768080362977773
Gut bacterial pathway abundance (HSERMETANA.PWY..L.methionine.biosynthesis.III)	Lactose intolerance, other/unspecified || id:finngen_R12_E4_LACTONAS	ebi-a-GCST90027484	finngen_R12_E4_LACTONAS	421086	rs12455185	0.0408322770387973	0.1506667881538	0.786382979777066
Gut bacterial pathway abundance (HSERMETANA.PWY..L.methionine.biosynthesis.III)	Lactose intolerance, other/unspecified || id:finngen_R12_E4_LACTONAS	ebi-a-GCST90027484	finngen_R12_E4_LACTONAS	421086	rs157871	-0.023199333105805	0.156385811644032	0.882069091018964
Gut bacterial pathway abundance (HSERMETANA.PWY..L.methionine.biosynthesis.III)	Lactose intolerance, other/unspecified || id:finngen_R12_E4_LACTONAS	ebi-a-GCST90027484	finngen_R12_E4_LACTONAS	421086	rs2007950	-0.0331484678957235	0.154237002223878	0.829830442776215
Gut bacterial pathway abundance (HSERMETANA.PWY..L.methionine.biosynthesis.III)	Lactose intolerance, other/unspecified || id:finngen_R12_E4_LACTONAS	ebi-a-GCST90027484	finngen_R12_E4_LACTONAS	421086	rs2304958	0.000890046656539354	0.156785548917247	0.995470560416647
Gut bacterial pathway abundance (HSERMETANA.PWY..L.methionine.biosynthesis.III)	Lactose intolerance, other/unspecified || id:finngen_R12_E4_LACTONAS	ebi-a-GCST90027484	finngen_R12_E4_LACTONAS	421086	rs2869014	0.0212100973307599	0.155359365734986	0.891407992777274
Gut bacterial pathway abundance (HSERMETANA.PWY..L.methionine.biosynthesis.III)	Lactose intolerance, other/unspecified || id:finngen_R12_E4_LACTONAS	ebi-a-GCST90027484	finngen_R12_E4_LACTONAS	421086	rs36107535	-0.0447420308925553	0.152508138346945	0.769235753767346
Gut bacterial pathway abundance (HSERMETANA.PWY..L.methionine.biosynthesis.III)	Lactose intolerance, other/unspecified || id:finngen_R12_E4_LACTONAS	ebi-a-GCST90027484	finngen_R12_E4_LACTONAS	421086	rs409480	0.0515683684560915	0.145221866432865	0.722514244952584
Gut bacterial pathway abundance (HSERMETANA.PWY..L.methionine.biosynthesis.III)	Lactose intolerance, other/unspecified || id:finngen_R12_E4_LACTONAS	ebi-a-GCST90027484	finngen_R12_E4_LACTONAS	421086	rs537576	0.0160791341304963	0.157050321375308	0.918453429432558
Gut bacterial pathway abundance (HSERMETANA.PWY..L.methionine.biosynthesis.III)	Lactose intolerance, other/unspecified || id:finngen_R12_E4_LACTONAS	ebi-a-GCST90027484	finngen_R12_E4_LACTONAS	421086	rs735254	-0.0148401571506621	0.15830275563721	0.925311395017309
Gut bacterial pathway abundance (HSERMETANA.PWY..L.methionine.biosynthesis.III)	Lactose intolerance, other/unspecified || id:finngen_R12_E4_LACTONAS	ebi-a-GCST90027484	finngen_R12_E4_LACTONAS	421086	rs76383640	0.0181923093813616	0.161907005345172	0.910535823634845
Gut bacterial pathway abundance (HSERMETANA.PWY..L.methionine.biosynthesis.III)	Lactose intolerance, other/unspecified || id:finngen_R12_E4_LACTONAS	ebi-a-GCST90027484	finngen_R12_E4_LACTONAS	421086	All	-0.00271019795876895	0.14871320766376	0.98545989661353
Gut bacterial pathway abundance (ILEUSYN.PWY..L.isoleucine.biosynthesis.I..from.threonine.)	Lactose intolerance, other/unspecified || id:finngen_R12_E4_LACTONAS	ebi-a-GCST90027485	finngen_R12_E4_LACTONAS	421086	rs11007911	0.209437316568793	0.396732273409149	0.597564634247744
Gut bacterial pathway abundance (ILEUSYN.PWY..L.isoleucine.biosynthesis.I..from.threonine.)	Lactose intolerance, other/unspecified || id:finngen_R12_E4_LACTONAS	ebi-a-GCST90027485	finngen_R12_E4_LACTONAS	421086	rs163056	0.127723329015456	0.377173286212212	0.734886204326669
Gut bacterial pathway abundance (ILEUSYN.PWY..L.isoleucine.biosynthesis.I..from.threonine.)	Lactose intolerance, other/unspecified || id:finngen_R12_E4_LACTONAS	ebi-a-GCST90027485	finngen_R12_E4_LACTONAS	421086	rs2704240	0.346571424755276	0.383271539832225	0.365865432726933
Gut bacterial pathway abundance (ILEUSYN.PWY..L.isoleucine.biosynthesis.I..from.threonine.)	Lactose intolerance, other/unspecified || id:finngen_R12_E4_LACTONAS	ebi-a-GCST90027485	finngen_R12_E4_LACTONAS	421086	rs28542462	0.607602598212787	0.25072267374614	0.0153757713609847
Gut bacterial pathway abundance (ILEUSYN.PWY..L.isoleucine.biosynthesis.I..from.threonine.)	Lactose intolerance, other/unspecified || id:finngen_R12_E4_LACTONAS	ebi-a-GCST90027485	finngen_R12_E4_LACTONAS	421086	rs330943	0.129693130161064	0.396533573027959	0.743617050284374
Gut bacterial pathway abundance (ILEUSYN.PWY..L.isoleucine.biosynthesis.I..from.threonine.)	Lactose intolerance, other/unspecified || id:finngen_R12_E4_LACTONAS	ebi-a-GCST90027485	finngen_R12_E4_LACTONAS	421086	rs5752622	0.196499407056434	0.400808849228108	0.623951939410044
Gut bacterial pathway abundance (ILEUSYN.PWY..L.isoleucine.biosynthesis.I..from.threonine.)	Lactose intolerance, other/unspecified || id:finngen_R12_E4_LACTONAS	ebi-a-GCST90027485	finngen_R12_E4_LACTONAS	421086	rs9324123	0.108233300728906	0.362873523763769	0.765499171314941
Gut bacterial pathway abundance (ILEUSYN.PWY..L.isoleucine.biosynthesis.I..from.threonine.)	Lactose intolerance, other/unspecified || id:finngen_R12_E4_LACTONAS	ebi-a-GCST90027485	finngen_R12_E4_LACTONAS	421086	All	0.241755351886067	0.344425991935671	0.482736552677842
Gut bacterial pathway abundance (KDO.NAGLIPASYN.PWY..superpathway.of..Kdo.2.lipid.A.biosynthesis)	Lactose intolerance, other/unspecified || id:finngen_R12_E4_LACTONAS	ebi-a-GCST90027486	finngen_R12_E4_LACTONAS	421086	rs113552917	-0.0483561425460256	0.104518653456989	0.643611233172647
Gut bacterial pathway abundance (KDO.NAGLIPASYN.PWY..superpathway.of..Kdo.2.lipid.A.biosynthesis)	Lactose intolerance, other/unspecified || id:finngen_R12_E4_LACTONAS	ebi-a-GCST90027486	finngen_R12_E4_LACTONAS	421086	rs12056629	-0.0801287218786324	0.109872548547332	0.465825562920779
Gut bacterial pathway abundance (KDO.NAGLIPASYN.PWY..superpathway.of..Kdo.2.lipid.A.biosynthesis)	Lactose intolerance, other/unspecified || id:finngen_R12_E4_LACTONAS	ebi-a-GCST90027486	finngen_R12_E4_LACTONAS	421086	rs17153829	-0.0424642050492441	0.107626983731942	0.693175166648504
Gut bacterial pathway abundance (KDO.NAGLIPASYN.PWY..superpathway.of..Kdo.2.lipid.A.biosynthesis)	Lactose intolerance, other/unspecified || id:finngen_R12_E4_LACTONAS	ebi-a-GCST90027486	finngen_R12_E4_LACTONAS	421086	rs2206783	-0.0519030812144806	0.106879650804496	0.627235384891081
Gut bacterial pathway abundance (KDO.NAGLIPASYN.PWY..superpathway.of..Kdo.2.lipid.A.biosynthesis)	Lactose intolerance, other/unspecified || id:finngen_R12_E4_LACTONAS	ebi-a-GCST90027486	finngen_R12_E4_LACTONAS	421086	rs4924305	-0.0932952972738236	0.111219407754888	0.401559054200917
Gut bacterial pathway abundance (KDO.NAGLIPASYN.PWY..superpathway.of..Kdo.2.lipid.A.biosynthesis)	Lactose intolerance, other/unspecified || id:finngen_R12_E4_LACTONAS	ebi-a-GCST90027486	finngen_R12_E4_LACTONAS	421086	rs68108910	-0.0627334552243507	0.107030458858191	0.557790088834255
Gut bacterial pathway abundance (KDO.NAGLIPASYN.PWY..superpathway.of..Kdo.2.lipid.A.biosynthesis)	Lactose intolerance, other/unspecified || id:finngen_R12_E4_LACTONAS	ebi-a-GCST90027486	finngen_R12_E4_LACTONAS	421086	rs736348	-0.0606101512860876	0.107316427364955	0.572223542508198
Gut bacterial pathway abundance (KDO.NAGLIPASYN.PWY..superpathway.of..Kdo.2.lipid.A.biosynthesis)	Lactose intolerance, other/unspecified || id:finngen_R12_E4_LACTONAS	ebi-a-GCST90027486	finngen_R12_E4_LACTONAS	421086	rs737805	-0.124223249436276	0.107747085318244	0.248945203912182
Gut bacterial pathway abundance (KDO.NAGLIPASYN.PWY..superpathway.of..Kdo.2.lipid.A.biosynthesis)	Lactose intolerance, other/unspecified || id:finngen_R12_E4_LACTONAS	ebi-a-GCST90027486	finngen_R12_E4_LACTONAS	421086	All	-0.0700008773719576	0.100769538252251	0.487266473292199
Gut bacterial pathway abundance (KETOGLUCONMET.PWY..ketogluconate.metabolism)	Lactose intolerance, other/unspecified || id:finngen_R12_E4_LACTONAS	ebi-a-GCST90027487	finngen_R12_E4_LACTONAS	421086	rs145696452	-0.140226948866987	0.109765933050839	0.201422664513163
Gut bacterial pathway abundance (KETOGLUCONMET.PWY..ketogluconate.metabolism)	Lactose intolerance, other/unspecified || id:finngen_R12_E4_LACTONAS	ebi-a-GCST90027487	finngen_R12_E4_LACTONAS	421086	rs17814434	-0.137232336579002	0.109130913636307	0.208571933779762
Gut bacterial pathway abundance (KETOGLUCONMET.PWY..ketogluconate.metabolism)	Lactose intolerance, other/unspecified || id:finngen_R12_E4_LACTONAS	ebi-a-GCST90027487	finngen_R12_E4_LACTONAS	421086	rs2624489	-0.102290984589835	0.111293351692074	0.358037324404841
Gut bacterial pathway abundance (KETOGLUCONMET.PWY..ketogluconate.metabolism)	Lactose intolerance, other/unspecified || id:finngen_R12_E4_LACTONAS	ebi-a-GCST90027487	finngen_R12_E4_LACTONAS	421086	rs28620806	-0.0702224768542397	0.113325950544915	0.535487940878891
Gut bacterial pathway abundance (KETOGLUCONMET.PWY..ketogluconate.metabolism)	Lactose intolerance, other/unspecified || id:finngen_R12_E4_LACTONAS	ebi-a-GCST90027487	finngen_R12_E4_LACTONAS	421086	rs2895499	-0.138793855318125	0.116020736250136	0.231585397772832
Gut bacterial pathway abundance (KETOGLUCONMET.PWY..ketogluconate.metabolism)	Lactose intolerance, other/unspecified || id:finngen_R12_E4_LACTONAS	ebi-a-GCST90027487	finngen_R12_E4_LACTONAS	421086	rs2913384	-0.211738639906973	0.115459157009537	0.0666712932770429
Gut bacterial pathway abundance (KETOGLUCONMET.PWY..ketogluconate.metabolism)	Lactose intolerance, other/unspecified || id:finngen_R12_E4_LACTONAS	ebi-a-GCST90027487	finngen_R12_E4_LACTONAS	421086	rs4482264	-0.143182821664404	0.111515216923846	0.199150480134267
Gut bacterial pathway abundance (KETOGLUCONMET.PWY..ketogluconate.metabolism)	Lactose intolerance, other/unspecified || id:finngen_R12_E4_LACTONAS	ebi-a-GCST90027487	finngen_R12_E4_LACTONAS	421086	rs4842206	-0.100651235251772	0.113326855909582	0.374460126248692
Gut bacterial pathway abundance (KETOGLUCONMET.PWY..ketogluconate.metabolism)	Lactose intolerance, other/unspecified || id:finngen_R12_E4_LACTONAS	ebi-a-GCST90027487	finngen_R12_E4_LACTONAS	421086	rs557948	-0.113850081663824	0.115731235326176	0.325240663374887
Gut bacterial pathway abundance (KETOGLUCONMET.PWY..ketogluconate.metabolism)	Lactose intolerance, other/unspecified || id:finngen_R12_E4_LACTONAS	ebi-a-GCST90027487	finngen_R12_E4_LACTONAS	421086	rs7552841	-0.107470938157835	0.111534067110678	0.335261296695373
Gut bacterial pathway abundance (KETOGLUCONMET.PWY..ketogluconate.metabolism)	Lactose intolerance, other/unspecified || id:finngen_R12_E4_LACTONAS	ebi-a-GCST90027487	finngen_R12_E4_LACTONAS	421086	All	-0.126330013566696	0.106857450459345	0.237114712232031
Gut bacterial pathway abundance (LACTOSECAT.PWY..lactose.and.galactose.degradation.I)	Lactose intolerance, other/unspecified || id:finngen_R12_E4_LACTONAS	ebi-a-GCST90027488	finngen_R12_E4_LACTONAS	421086	rs118184992	0.0493810580201316	0.236694047814364	0.834738478471226
Gut bacterial pathway abundance (LACTOSECAT.PWY..lactose.and.galactose.degradation.I)	Lactose intolerance, other/unspecified || id:finngen_R12_E4_LACTONAS	ebi-a-GCST90027488	finngen_R12_E4_LACTONAS	421086	rs17034687	0.0240837318465531	0.241519372775619	0.920568528591344
Gut bacterial pathway abundance (LACTOSECAT.PWY..lactose.and.galactose.degradation.I)	Lactose intolerance, other/unspecified || id:finngen_R12_E4_LACTONAS	ebi-a-GCST90027488	finngen_R12_E4_LACTONAS	421086	rs4960590	0.0525513643817853	0.237362345257383	0.824783153535297
Gut bacterial pathway abundance (LACTOSECAT.PWY..lactose.and.galactose.degradation.I)	Lactose intolerance, other/unspecified || id:finngen_R12_E4_LACTONAS	ebi-a-GCST90027488	finngen_R12_E4_LACTONAS	421086	rs55919213	0.0608841862740933	0.234983860978915	0.795558518554441
Gut bacterial pathway abundance (LACTOSECAT.PWY..lactose.and.galactose.degradation.I)	Lactose intolerance, other/unspecified || id:finngen_R12_E4_LACTONAS	ebi-a-GCST90027488	finngen_R12_E4_LACTONAS	421086	rs6056182	0.100080062998221	0.226898767033957	0.659156502260373
Gut bacterial pathway abundance (LACTOSECAT.PWY..lactose.and.galactose.degradation.I)	Lactose intolerance, other/unspecified || id:finngen_R12_E4_LACTONAS	ebi-a-GCST90027488	finngen_R12_E4_LACTONAS	421086	rs7147611	0.145234229874033	0.215180233751058	0.499712459907678
Gut bacterial pathway abundance (LACTOSECAT.PWY..lactose.and.galactose.degradation.I)	Lactose intolerance, other/unspecified || id:finngen_R12_E4_LACTONAS	ebi-a-GCST90027488	finngen_R12_E4_LACTONAS	421086	rs76039193	-0.0543935321746734	0.216765293816546	0.801866028942883
Gut bacterial pathway abundance (LACTOSECAT.PWY..lactose.and.galactose.degradation.I)	Lactose intolerance, other/unspecified || id:finngen_R12_E4_LACTONAS	ebi-a-GCST90027488	finngen_R12_E4_LACTONAS	421086	rs80205307	-0.133144949478184	0.213822371845906	0.533488572756045
Gut bacterial pathway abundance (LACTOSECAT.PWY..lactose.and.galactose.degradation.I)	Lactose intolerance, other/unspecified || id:finngen_R12_E4_LACTONAS	ebi-a-GCST90027488	finngen_R12_E4_LACTONAS	421086	rs9982657	0.0263319619673607	0.234647335887702	0.91064951924915
Gut bacterial pathway abundance (LACTOSECAT.PWY..lactose.and.galactose.degradation.I)	Lactose intolerance, other/unspecified || id:finngen_R12_E4_LACTONAS	ebi-a-GCST90027488	finngen_R12_E4_LACTONAS	421086	All	0.029919310301182	0.210577524184233	0.887015106399504
Gut bacterial pathway abundance (METHGLYUT.PWY..superpathway.of.methylglyoxal.degradation)	Lactose intolerance, other/unspecified || id:finngen_R12_E4_LACTONAS	ebi-a-GCST90027489	finngen_R12_E4_LACTONAS	421086	rs111549352	-0.0655704945546099	0.10127121014869	0.51732509486717
Gut bacterial pathway abundance (METHGLYUT.PWY..superpathway.of.methylglyoxal.degradation)	Lactose intolerance, other/unspecified || id:finngen_R12_E4_LACTONAS	ebi-a-GCST90027489	finngen_R12_E4_LACTONAS	421086	rs12601384	-0.0831405440245504	0.103660296076452	0.422525132213312
Gut bacterial pathway abundance (METHGLYUT.PWY..superpathway.of.methylglyoxal.degradation)	Lactose intolerance, other/unspecified || id:finngen_R12_E4_LACTONAS	ebi-a-GCST90027489	finngen_R12_E4_LACTONAS	421086	rs174453	-0.0818563714157228	0.101649545827305	0.420657977606016
Gut bacterial pathway abundance (METHGLYUT.PWY..superpathway.of.methylglyoxal.degradation)	Lactose intolerance, other/unspecified || id:finngen_R12_E4_LACTONAS	ebi-a-GCST90027489	finngen_R12_E4_LACTONAS	421086	rs56061025	-0.0534722040118368	0.102516328465245	0.60195098898459
Gut bacterial pathway abundance (METHGLYUT.PWY..superpathway.of.methylglyoxal.degradation)	Lactose intolerance, other/unspecified || id:finngen_R12_E4_LACTONAS	ebi-a-GCST90027489	finngen_R12_E4_LACTONAS	421086	rs7193741	-0.120891172151993	0.103339085611956	0.242061560801261
Gut bacterial pathway abundance (METHGLYUT.PWY..superpathway.of.methylglyoxal.degradation)	Lactose intolerance, other/unspecified || id:finngen_R12_E4_LACTONAS	ebi-a-GCST90027489	finngen_R12_E4_LACTONAS	421086	rs72727948	-0.0709647922913949	0.101629543559017	0.485008782027085
Gut bacterial pathway abundance (METHGLYUT.PWY..superpathway.of.methylglyoxal.degradation)	Lactose intolerance, other/unspecified || id:finngen_R12_E4_LACTONAS	ebi-a-GCST90027489	finngen_R12_E4_LACTONAS	421086	rs75084758	-0.0551225695379002	0.102140025200481	0.589420161129798
Gut bacterial pathway abundance (METHGLYUT.PWY..superpathway.of.methylglyoxal.degradation)	Lactose intolerance, other/unspecified || id:finngen_R12_E4_LACTONAS	ebi-a-GCST90027489	finngen_R12_E4_LACTONAS	421086	rs78219112	-0.0728590474703196	0.10385640604594	0.482968337186438
Gut bacterial pathway abundance (METHGLYUT.PWY..superpathway.of.methylglyoxal.degradation)	Lactose intolerance, other/unspecified || id:finngen_R12_E4_LACTONAS	ebi-a-GCST90027489	finngen_R12_E4_LACTONAS	421086	rs902061	-0.0921473014821623	0.101892850838423	0.365807231199393
Gut bacterial pathway abundance (METHGLYUT.PWY..superpathway.of.methylglyoxal.degradation)	Lactose intolerance, other/unspecified || id:finngen_R12_E4_LACTONAS	ebi-a-GCST90027489	finngen_R12_E4_LACTONAS	421086	All	-0.0772239259908865	0.0965696470550137	0.423901560752614
Gut bacterial pathway abundance (NAGLIPASYN.PWY..lipid.IVA.biosynthesis)	Lactose intolerance, other/unspecified || id:finngen_R12_E4_LACTONAS	ebi-a-GCST90027490	finngen_R12_E4_LACTONAS	421086	rs10918287	0.293421635600745	0.190994092091312	0.124468141420462
Gut bacterial pathway abundance (NAGLIPASYN.PWY..lipid.IVA.biosynthesis)	Lactose intolerance, other/unspecified || id:finngen_R12_E4_LACTONAS	ebi-a-GCST90027490	finngen_R12_E4_LACTONAS	421086	rs11790347	0.283375100087677	0.193489335794848	0.143043318128707
Gut bacterial pathway abundance (NAGLIPASYN.PWY..lipid.IVA.biosynthesis)	Lactose intolerance, other/unspecified || id:finngen_R12_E4_LACTONAS	ebi-a-GCST90027490	finngen_R12_E4_LACTONAS	421086	rs12677665	0.242120598288999	0.191394366871954	0.205858734058007
Gut bacterial pathway abundance (NAGLIPASYN.PWY..lipid.IVA.biosynthesis)	Lactose intolerance, other/unspecified || id:finngen_R12_E4_LACTONAS	ebi-a-GCST90027490	finngen_R12_E4_LACTONAS	421086	rs1321819	0.150509467494164	0.192639837669381	0.434626185136065
Gut bacterial pathway abundance (NAGLIPASYN.PWY..lipid.IVA.biosynthesis)	Lactose intolerance, other/unspecified || id:finngen_R12_E4_LACTONAS	ebi-a-GCST90027490	finngen_R12_E4_LACTONAS	421086	rs17118750	0.246323469048299	0.188118856572804	0.190397742815908
Gut bacterial pathway abundance (NAGLIPASYN.PWY..lipid.IVA.biosynthesis)	Lactose intolerance, other/unspecified || id:finngen_R12_E4_LACTONAS	ebi-a-GCST90027490	finngen_R12_E4_LACTONAS	421086	rs2096694	0.173849368211427	0.191867161196743	0.364886970686012
Gut bacterial pathway abundance (NAGLIPASYN.PWY..lipid.IVA.biosynthesis)	Lactose intolerance, other/unspecified || id:finngen_R12_E4_LACTONAS	ebi-a-GCST90027490	finngen_R12_E4_LACTONAS	421086	rs2244670	0.311767491142894	0.18989639584478	0.100636275236284
Gut bacterial pathway abundance (NAGLIPASYN.PWY..lipid.IVA.biosynthesis)	Lactose intolerance, other/unspecified || id:finngen_R12_E4_LACTONAS	ebi-a-GCST90027490	finngen_R12_E4_LACTONAS	421086	rs62104460	0.306812987583263	0.194155371220882	0.114050848992977
Gut bacterial pathway abundance (NAGLIPASYN.PWY..lipid.IVA.biosynthesis)	Lactose intolerance, other/unspecified || id:finngen_R12_E4_LACTONAS	ebi-a-GCST90027490	finngen_R12_E4_LACTONAS	421086	rs657516	0.231977648107943	0.191805145019602	0.226492180434315
Gut bacterial pathway abundance (NAGLIPASYN.PWY..lipid.IVA.biosynthesis)	Lactose intolerance, other/unspecified || id:finngen_R12_E4_LACTONAS	ebi-a-GCST90027490	finngen_R12_E4_LACTONAS	421086	rs67156511	0.305156815924465	0.190439616013939	0.109071391184802
Gut bacterial pathway abundance (NAGLIPASYN.PWY..lipid.IVA.biosynthesis)	Lactose intolerance, other/unspecified || id:finngen_R12_E4_LACTONAS	ebi-a-GCST90027490	finngen_R12_E4_LACTONAS	421086	All	0.254634232602657	0.18163306318111	0.160940438551125
Gut bacterial pathway abundance (NONMEVIPP.PWY..methylerythritol.phosphate.pathway.I)	Lactose intolerance, other/unspecified || id:finngen_R12_E4_LACTONAS	ebi-a-GCST90027491	finngen_R12_E4_LACTONAS	421086	rs10213988	-0.0633500507279994	0.192578689023404	0.742188413853772
Gut bacterial pathway abundance (NONMEVIPP.PWY..methylerythritol.phosphate.pathway.I)	Lactose intolerance, other/unspecified || id:finngen_R12_E4_LACTONAS	ebi-a-GCST90027491	finngen_R12_E4_LACTONAS	421086	rs10756052	-0.112688637876365	0.188257228411721	0.549447234898713
Gut bacterial pathway abundance (NONMEVIPP.PWY..methylerythritol.phosphate.pathway.I)	Lactose intolerance, other/unspecified || id:finngen_R12_E4_LACTONAS	ebi-a-GCST90027491	finngen_R12_E4_LACTONAS	421086	rs11058744	0.0274177492302342	0.180802478862791	0.879467125134423
Gut bacterial pathway abundance (NONMEVIPP.PWY..methylerythritol.phosphate.pathway.I)	Lactose intolerance, other/unspecified || id:finngen_R12_E4_LACTONAS	ebi-a-GCST90027491	finngen_R12_E4_LACTONAS	421086	rs11070764	-0.01607598604444	0.183024574466269	0.930007721370402
Gut bacterial pathway abundance (NONMEVIPP.PWY..methylerythritol.phosphate.pathway.I)	Lactose intolerance, other/unspecified || id:finngen_R12_E4_LACTONAS	ebi-a-GCST90027491	finngen_R12_E4_LACTONAS	421086	rs11139000	-0.0855073773677918	0.192690911976535	0.657220395168267
Gut bacterial pathway abundance (NONMEVIPP.PWY..methylerythritol.phosphate.pathway.I)	Lactose intolerance, other/unspecified || id:finngen_R12_E4_LACTONAS	ebi-a-GCST90027491	finngen_R12_E4_LACTONAS	421086	rs1428949	-0.0966700409202373	0.190607891960159	0.612037617324512
Gut bacterial pathway abundance (NONMEVIPP.PWY..methylerythritol.phosphate.pathway.I)	Lactose intolerance, other/unspecified || id:finngen_R12_E4_LACTONAS	ebi-a-GCST90027491	finngen_R12_E4_LACTONAS	421086	rs7108080	-0.15265297344626	0.184975109480964	0.409222723697726
Gut bacterial pathway abundance (NONMEVIPP.PWY..methylerythritol.phosphate.pathway.I)	Lactose intolerance, other/unspecified || id:finngen_R12_E4_LACTONAS	ebi-a-GCST90027491	finngen_R12_E4_LACTONAS	421086	rs7221118	-0.157001511348159	0.184183602200438	0.39398185146522
Gut bacterial pathway abundance (NONMEVIPP.PWY..methylerythritol.phosphate.pathway.I)	Lactose intolerance, other/unspecified || id:finngen_R12_E4_LACTONAS	ebi-a-GCST90027491	finngen_R12_E4_LACTONAS	421086	rs741054	-0.0749229306942531	0.191252501197127	0.695243856539825
Gut bacterial pathway abundance (NONMEVIPP.PWY..methylerythritol.phosphate.pathway.I)	Lactose intolerance, other/unspecified || id:finngen_R12_E4_LACTONAS	ebi-a-GCST90027491	finngen_R12_E4_LACTONAS	421086	rs76346802	-0.0813156448149466	0.192818200616525	0.673228067077936
Gut bacterial pathway abundance (NONMEVIPP.PWY..methylerythritol.phosphate.pathway.I)	Lactose intolerance, other/unspecified || id:finngen_R12_E4_LACTONAS	ebi-a-GCST90027491	finngen_R12_E4_LACTONAS	421086	rs79747739	-0.0180879957818906	0.184252026813631	0.921797414617119
Gut bacterial pathway abundance (NONMEVIPP.PWY..methylerythritol.phosphate.pathway.I)	Lactose intolerance, other/unspecified || id:finngen_R12_E4_LACTONAS	ebi-a-GCST90027491	finngen_R12_E4_LACTONAS	421086	All	-0.0751278017201899	0.174481878806755	0.666776310441599
Gut bacterial pathway abundance (NONOXIPENT.PWY..pentose.phosphate.pathway..non.oxidative.branch.)	Lactose intolerance, other/unspecified || id:finngen_R12_E4_LACTONAS	ebi-a-GCST90027492	finngen_R12_E4_LACTONAS	421086	rs11107787	0.272249808981091	0.379442247479617	0.473065642246076
Gut bacterial pathway abundance (NONOXIPENT.PWY..pentose.phosphate.pathway..non.oxidative.branch.)	Lactose intolerance, other/unspecified || id:finngen_R12_E4_LACTONAS	ebi-a-GCST90027492	finngen_R12_E4_LACTONAS	421086	rs12735521	0.194240662285624	0.354891382474428	0.58415598161299
Gut bacterial pathway abundance (NONOXIPENT.PWY..pentose.phosphate.pathway..non.oxidative.branch.)	Lactose intolerance, other/unspecified || id:finngen_R12_E4_LACTONAS	ebi-a-GCST90027492	finngen_R12_E4_LACTONAS	421086	rs2306372	0.517425455770435	0.357946683682872	0.148306888061097
Gut bacterial pathway abundance (NONOXIPENT.PWY..pentose.phosphate.pathway..non.oxidative.branch.)	Lactose intolerance, other/unspecified || id:finngen_R12_E4_LACTONAS	ebi-a-GCST90027492	finngen_R12_E4_LACTONAS	421086	rs4786434	0.534251891930409	0.342933916070045	0.119260312430755
Gut bacterial pathway abundance (NONOXIPENT.PWY..pentose.phosphate.pathway..non.oxidative.branch.)	Lactose intolerance, other/unspecified || id:finngen_R12_E4_LACTONAS	ebi-a-GCST90027492	finngen_R12_E4_LACTONAS	421086	rs55804433	0.116157022497759	0.279617455681945	0.677838815796341
Gut bacterial pathway abundance (NONOXIPENT.PWY..pentose.phosphate.pathway..non.oxidative.branch.)	Lactose intolerance, other/unspecified || id:finngen_R12_E4_LACTONAS	ebi-a-GCST90027492	finngen_R12_E4_LACTONAS	421086	rs9461124	0.283254407937914	0.379869617842885	0.455871509985558
Gut bacterial pathway abundance (NONOXIPENT.PWY..pentose.phosphate.pathway..non.oxidative.branch.)	Lactose intolerance, other/unspecified || id:finngen_R12_E4_LACTONAS	ebi-a-GCST90027492	finngen_R12_E4_LACTONAS	421086	All	0.310444158888026	0.321206838916448	0.333797551825439
Gut bacterial pathway abundance (ORNDEG.PWY..superpathway.of.ornithine.degradation)	Lactose intolerance, other/unspecified || id:finngen_R12_E4_LACTONAS	ebi-a-GCST90027493	finngen_R12_E4_LACTONAS	421086	rs10856807	0.0167833144441155	0.0839369576450998	0.841518569680179
Gut bacterial pathway abundance (ORNDEG.PWY..superpathway.of.ornithine.degradation)	Lactose intolerance, other/unspecified || id:finngen_R12_E4_LACTONAS	ebi-a-GCST90027493	finngen_R12_E4_LACTONAS	421086	rs111457769	-0.03796254871783	0.0848908995377964	0.65473628765004
Gut bacterial pathway abundance (ORNDEG.PWY..superpathway.of.ornithine.degradation)	Lactose intolerance, other/unspecified || id:finngen_R12_E4_LACTONAS	ebi-a-GCST90027493	finngen_R12_E4_LACTONAS	421086	rs12041866	-0.00173807829537759	0.0854142247518557	0.983765114746079
Gut bacterial pathway abundance (ORNDEG.PWY..superpathway.of.ornithine.degradation)	Lactose intolerance, other/unspecified || id:finngen_R12_E4_LACTONAS	ebi-a-GCST90027493	finngen_R12_E4_LACTONAS	421086	rs12522600	-0.0283632476646001	0.0840006057409859	0.735622982228498
Gut bacterial pathway abundance (ORNDEG.PWY..superpathway.of.ornithine.degradation)	Lactose intolerance, other/unspecified || id:finngen_R12_E4_LACTONAS	ebi-a-GCST90027493	finngen_R12_E4_LACTONAS	421086	rs2010151	-0.0408472743397272	0.0836120476802217	0.625172104339475
Gut bacterial pathway abundance (ORNDEG.PWY..superpathway.of.ornithine.degradation)	Lactose intolerance, other/unspecified || id:finngen_R12_E4_LACTONAS	ebi-a-GCST90027493	finngen_R12_E4_LACTONAS	421086	rs6124449	0.0241804273013147	0.0871455401896232	0.781417879260107
Gut bacterial pathway abundance (ORNDEG.PWY..superpathway.of.ornithine.degradation)	Lactose intolerance, other/unspecified || id:finngen_R12_E4_LACTONAS	ebi-a-GCST90027493	finngen_R12_E4_LACTONAS	421086	rs6868622	0.0367645067364004	0.0849009203499981	0.66499416308458
Gut bacterial pathway abundance (ORNDEG.PWY..superpathway.of.ornithine.degradation)	Lactose intolerance, other/unspecified || id:finngen_R12_E4_LACTONAS	ebi-a-GCST90027493	finngen_R12_E4_LACTONAS	421086	All	-0.00482435181260405	0.0784218174722869	0.950946695415862
Gut bacterial pathway abundance (P105.PWY..TCA.cycle.IV..2.oxoglutarate.decarboxylase.)	Lactose intolerance, other/unspecified || id:finngen_R12_E4_LACTONAS	ebi-a-GCST90027494	finngen_R12_E4_LACTONAS	421086	rs10223540	-0.0385825122846041	0.17972333928191	0.830018960712377
Gut bacterial pathway abundance (P105.PWY..TCA.cycle.IV..2.oxoglutarate.decarboxylase.)	Lactose intolerance, other/unspecified || id:finngen_R12_E4_LACTONAS	ebi-a-GCST90027494	finngen_R12_E4_LACTONAS	421086	rs11582075	0.0203427694650491	0.199556989769701	0.91880457863087
Gut bacterial pathway abundance (P105.PWY..TCA.cycle.IV..2.oxoglutarate.decarboxylase.)	Lactose intolerance, other/unspecified || id:finngen_R12_E4_LACTONAS	ebi-a-GCST90027494	finngen_R12_E4_LACTONAS	421086	rs12034038	-0.0615768587120864	0.155933911845793	0.692923520077242
Gut bacterial pathway abundance (P105.PWY..TCA.cycle.IV..2.oxoglutarate.decarboxylase.)	Lactose intolerance, other/unspecified || id:finngen_R12_E4_LACTONAS	ebi-a-GCST90027494	finngen_R12_E4_LACTONAS	421086	rs27099	0.0265493943380081	0.198780569757763	0.893749476015658
Gut bacterial pathway abundance (P105.PWY..TCA.cycle.IV..2.oxoglutarate.decarboxylase.)	Lactose intolerance, other/unspecified || id:finngen_R12_E4_LACTONAS	ebi-a-GCST90027494	finngen_R12_E4_LACTONAS	421086	rs36182340	0.00891459091136927	0.212899874613932	0.966600560236769
Gut bacterial pathway abundance (P105.PWY..TCA.cycle.IV..2.oxoglutarate.decarboxylase.)	Lactose intolerance, other/unspecified || id:finngen_R12_E4_LACTONAS	ebi-a-GCST90027494	finngen_R12_E4_LACTONAS	421086	rs6562993	0.154493116520562	0.146096140610694	0.290294545454435
Gut bacterial pathway abundance (P105.PWY..TCA.cycle.IV..2.oxoglutarate.decarboxylase.)	Lactose intolerance, other/unspecified || id:finngen_R12_E4_LACTONAS	ebi-a-GCST90027494	finngen_R12_E4_LACTONAS	421086	rs72814612	0.0487776817705435	0.205778040700577	0.812625551520179
Gut bacterial pathway abundance (P105.PWY..TCA.cycle.IV..2.oxoglutarate.decarboxylase.)	Lactose intolerance, other/unspecified || id:finngen_R12_E4_LACTONAS	ebi-a-GCST90027494	finngen_R12_E4_LACTONAS	421086	rs857120	0.00163636040661686	0.203018335533946	0.993568991864107
Gut bacterial pathway abundance (P105.PWY..TCA.cycle.IV..2.oxoglutarate.decarboxylase.)	Lactose intolerance, other/unspecified || id:finngen_R12_E4_LACTONAS	ebi-a-GCST90027494	finngen_R12_E4_LACTONAS	421086	All	0.0189107397951998	0.175417436189394	0.914150995722477
Gut bacterial pathway abundance (P108.PWY..pyruvate.fermentation.to.propanoate.I)	Lactose intolerance, other/unspecified || id:finngen_R12_E4_LACTONAS	ebi-a-GCST90027495	finngen_R12_E4_LACTONAS	421086	rs10490196	-0.00983969182414131	0.159499954926751	0.950809006613559
Gut bacterial pathway abundance (P108.PWY..pyruvate.fermentation.to.propanoate.I)	Lactose intolerance, other/unspecified || id:finngen_R12_E4_LACTONAS	ebi-a-GCST90027495	finngen_R12_E4_LACTONAS	421086	rs10951264	0.00091483039008777	0.159961369734156	0.995436866624871
Gut bacterial pathway abundance (P108.PWY..pyruvate.fermentation.to.propanoate.I)	Lactose intolerance, other/unspecified || id:finngen_R12_E4_LACTONAS	ebi-a-GCST90027495	finngen_R12_E4_LACTONAS	421086	rs12514068	0.0520018148595611	0.158757616876731	0.743248324172626
Gut bacterial pathway abundance (P108.PWY..pyruvate.fermentation.to.propanoate.I)	Lactose intolerance, other/unspecified || id:finngen_R12_E4_LACTONAS	ebi-a-GCST90027495	finngen_R12_E4_LACTONAS	421086	rs200243	-0.0426846916349313	0.159789848304381	0.789368928008354
Gut bacterial pathway abundance (P108.PWY..pyruvate.fermentation.to.propanoate.I)	Lactose intolerance, other/unspecified || id:finngen_R12_E4_LACTONAS	ebi-a-GCST90027495	finngen_R12_E4_LACTONAS	421086	rs2586438	-0.0273252601664253	0.160033760342619	0.864422824249404
Gut bacterial pathway abundance (P108.PWY..pyruvate.fermentation.to.propanoate.I)	Lactose intolerance, other/unspecified || id:finngen_R12_E4_LACTONAS	ebi-a-GCST90027495	finngen_R12_E4_LACTONAS	421086	rs2645383	0.0146501817155917	0.159770976568279	0.926940459497021
Gut bacterial pathway abundance (P108.PWY..pyruvate.fermentation.to.propanoate.I)	Lactose intolerance, other/unspecified || id:finngen_R12_E4_LACTONAS	ebi-a-GCST90027495	finngen_R12_E4_LACTONAS	421086	rs3799603	0.0341926124461197	0.160933402622597	0.831744779373453
Gut bacterial pathway abundance (P108.PWY..pyruvate.fermentation.to.propanoate.I)	Lactose intolerance, other/unspecified || id:finngen_R12_E4_LACTONAS	ebi-a-GCST90027495	finngen_R12_E4_LACTONAS	421086	rs62381166	-0.00567344438700175	0.161864921095079	0.972039482411378
Gut bacterial pathway abundance (P108.PWY..pyruvate.fermentation.to.propanoate.I)	Lactose intolerance, other/unspecified || id:finngen_R12_E4_LACTONAS	ebi-a-GCST90027495	finngen_R12_E4_LACTONAS	421086	rs66470361	-0.0542052609290856	0.159479058838699	0.733939728337265
Gut bacterial pathway abundance (P108.PWY..pyruvate.fermentation.to.propanoate.I)	Lactose intolerance, other/unspecified || id:finngen_R12_E4_LACTONAS	ebi-a-GCST90027495	finngen_R12_E4_LACTONAS	421086	rs6672992	0.052692098265603	0.159662956327615	0.741384237676129
Gut bacterial pathway abundance (P108.PWY..pyruvate.fermentation.to.propanoate.I)	Lactose intolerance, other/unspecified || id:finngen_R12_E4_LACTONAS	ebi-a-GCST90027495	finngen_R12_E4_LACTONAS	421086	rs74768264	0.0305411140979837	0.157579042434423	0.846321079379365
Gut bacterial pathway abundance (P108.PWY..pyruvate.fermentation.to.propanoate.I)	Lactose intolerance, other/unspecified || id:finngen_R12_E4_LACTONAS	ebi-a-GCST90027495	finngen_R12_E4_LACTONAS	421086	rs7690663	-0.0172113507654084	0.159005560401041	0.913802378060298
Gut bacterial pathway abundance (P108.PWY..pyruvate.fermentation.to.propanoate.I)	Lactose intolerance, other/unspecified || id:finngen_R12_E4_LACTONAS	ebi-a-GCST90027495	finngen_R12_E4_LACTONAS	421086	rs953621	-0.00269501709816216	0.161878752921979	0.986717137573584
Gut bacterial pathway abundance (P108.PWY..pyruvate.fermentation.to.propanoate.I)	Lactose intolerance, other/unspecified || id:finngen_R12_E4_LACTONAS	ebi-a-GCST90027495	finngen_R12_E4_LACTONAS	421086	All	0.00203076444004272	0.153579665430072	0.989449981070992
Gut bacterial pathway abundance (P122.PWY..heterolactic.fermentation)	Lactose intolerance, other/unspecified || id:finngen_R12_E4_LACTONAS	ebi-a-GCST90027496	finngen_R12_E4_LACTONAS	421086	rs10478090	0.0812652801828156	0.219376930220043	0.711057085125168
Gut bacterial pathway abundance (P122.PWY..heterolactic.fermentation)	Lactose intolerance, other/unspecified || id:finngen_R12_E4_LACTONAS	ebi-a-GCST90027496	finngen_R12_E4_LACTONAS	421086	rs113865897	0.336824874949618	0.156702306847028	0.0315981888916095
Gut bacterial pathway abundance (P122.PWY..heterolactic.fermentation)	Lactose intolerance, other/unspecified || id:finngen_R12_E4_LACTONAS	ebi-a-GCST90027496	finngen_R12_E4_LACTONAS	421086	rs1963381	0.199080411609455	0.247495880662646	0.421178305981747
Gut bacterial pathway abundance (P122.PWY..heterolactic.fermentation)	Lactose intolerance, other/unspecified || id:finngen_R12_E4_LACTONAS	ebi-a-GCST90027496	finngen_R12_E4_LACTONAS	421086	rs36039198	0.0509265730190669	0.243317999222222	0.834213680332517
Gut bacterial pathway abundance (P122.PWY..heterolactic.fermentation)	Lactose intolerance, other/unspecified || id:finngen_R12_E4_LACTONAS	ebi-a-GCST90027496	finngen_R12_E4_LACTONAS	421086	All	0.170453515228419	0.186149508407292	0.359834382015537
Gut bacterial pathway abundance (P161.PWY..acetylene.degradation)	Lactose intolerance, other/unspecified || id:finngen_R12_E4_LACTONAS	ebi-a-GCST90027497	finngen_R12_E4_LACTONAS	421086	rs10917476	-0.237436259373687	0.298861360131324	0.426922111239766
Gut bacterial pathway abundance (P161.PWY..acetylene.degradation)	Lactose intolerance, other/unspecified || id:finngen_R12_E4_LACTONAS	ebi-a-GCST90027497	finngen_R12_E4_LACTONAS	421086	rs12700304	-0.219644075882871	0.285531292435303	0.441746723439502
Gut bacterial pathway abundance (P161.PWY..acetylene.degradation)	Lactose intolerance, other/unspecified || id:finngen_R12_E4_LACTONAS	ebi-a-GCST90027497	finngen_R12_E4_LACTONAS	421086	rs17639960	-0.236439352687195	0.300521384724291	0.431420136478468
Gut bacterial pathway abundance (P161.PWY..acetylene.degradation)	Lactose intolerance, other/unspecified || id:finngen_R12_E4_LACTONAS	ebi-a-GCST90027497	finngen_R12_E4_LACTONAS	421086	rs181541	-0.200959752254945	0.290699067809264	0.489378141281773
Gut bacterial pathway abundance (P161.PWY..acetylene.degradation)	Lactose intolerance, other/unspecified || id:finngen_R12_E4_LACTONAS	ebi-a-GCST90027497	finngen_R12_E4_LACTONAS	421086	rs7096251	-0.23054916681606	0.292498888812353	0.430576644675138
Gut bacterial pathway abundance (P161.PWY..acetylene.degradation)	Lactose intolerance, other/unspecified || id:finngen_R12_E4_LACTONAS	ebi-a-GCST90027497	finngen_R12_E4_LACTONAS	421086	All	-0.224665582762557	0.262486118141948	0.392045267397319
Gut bacterial pathway abundance (P162.PWY..L.glutamate.degradation.V..via.hydroxyglutarate.)	Lactose intolerance, other/unspecified || id:finngen_R12_E4_LACTONAS	ebi-a-GCST90027498	finngen_R12_E4_LACTONAS	421086	rs10933259	0.0549764397854628	0.225413399578211	0.807314757477399
Gut bacterial pathway abundance (P162.PWY..L.glutamate.degradation.V..via.hydroxyglutarate.)	Lactose intolerance, other/unspecified || id:finngen_R12_E4_LACTONAS	ebi-a-GCST90027498	finngen_R12_E4_LACTONAS	421086	rs1690328	-0.017576173483656	0.236983282219302	0.94087805973918
Gut bacterial pathway abundance (P162.PWY..L.glutamate.degradation.V..via.hydroxyglutarate.)	Lactose intolerance, other/unspecified || id:finngen_R12_E4_LACTONAS	ebi-a-GCST90027498	finngen_R12_E4_LACTONAS	421086	rs2282015	-0.117320816466951	0.190038889996625	0.537002826085854
Gut bacterial pathway abundance (P162.PWY..L.glutamate.degradation.V..via.hydroxyglutarate.)	Lactose intolerance, other/unspecified || id:finngen_R12_E4_LACTONAS	ebi-a-GCST90027498	finngen_R12_E4_LACTONAS	421086	rs288625	0.0339584147846482	0.231624531407703	0.883440056981061
Gut bacterial pathway abundance (P162.PWY..L.glutamate.degradation.V..via.hydroxyglutarate.)	Lactose intolerance, other/unspecified || id:finngen_R12_E4_LACTONAS	ebi-a-GCST90027498	finngen_R12_E4_LACTONAS	421086	rs3908395	-0.0225103519247429	0.236549941024558	0.924186869668364
Gut bacterial pathway abundance (P162.PWY..L.glutamate.degradation.V..via.hydroxyglutarate.)	Lactose intolerance, other/unspecified || id:finngen_R12_E4_LACTONAS	ebi-a-GCST90027498	finngen_R12_E4_LACTONAS	421086	rs4451355	-0.0970376717883305	0.206802215886201	0.638905700164581
Gut bacterial pathway abundance (P162.PWY..L.glutamate.degradation.V..via.hydroxyglutarate.)	Lactose intolerance, other/unspecified || id:finngen_R12_E4_LACTONAS	ebi-a-GCST90027498	finngen_R12_E4_LACTONAS	421086	rs6072106	0.00444944711943184	0.240334714766388	0.985229173522518
Gut bacterial pathway abundance (P162.PWY..L.glutamate.degradation.V..via.hydroxyglutarate.)	Lactose intolerance, other/unspecified || id:finngen_R12_E4_LACTONAS	ebi-a-GCST90027498	finngen_R12_E4_LACTONAS	421086	rs7043302	-0.0694013562343561	0.237547586118583	0.770166052382552
Gut bacterial pathway abundance (P162.PWY..L.glutamate.degradation.V..via.hydroxyglutarate.)	Lactose intolerance, other/unspecified || id:finngen_R12_E4_LACTONAS	ebi-a-GCST90027498	finngen_R12_E4_LACTONAS	421086	rs77890687	-0.00341437190589369	0.23843588529669	0.988574783858794
Gut bacterial pathway abundance (P162.PWY..L.glutamate.degradation.V..via.hydroxyglutarate.)	Lactose intolerance, other/unspecified || id:finngen_R12_E4_LACTONAS	ebi-a-GCST90027498	finngen_R12_E4_LACTONAS	421086	rs79195604	0.0476642104183531	0.243595801281524	0.844869045470252
Gut bacterial pathway abundance (P162.PWY..L.glutamate.degradation.V..via.hydroxyglutarate.)	Lactose intolerance, other/unspecified || id:finngen_R12_E4_LACTONAS	ebi-a-GCST90027498	finngen_R12_E4_LACTONAS	421086	rs9570722	0.0897801812414094	0.204735611653126	0.66101107152039
Gut bacterial pathway abundance (P162.PWY..L.glutamate.degradation.V..via.hydroxyglutarate.)	Lactose intolerance, other/unspecified || id:finngen_R12_E4_LACTONAS	ebi-a-GCST90027498	finngen_R12_E4_LACTONAS	421086	All	-0.00917434911734751	0.216150433943934	0.966144531359353
Gut bacterial pathway abundance (P164.PWY..purine.nucleobases.degradation.I..anaerobic.)	Lactose intolerance, other/unspecified || id:finngen_R12_E4_LACTONAS	ebi-a-GCST90027499	finngen_R12_E4_LACTONAS	421086	rs11703988	-0.0788696620544318	0.121058164608566	0.514722349487949
Gut bacterial pathway abundance (P164.PWY..purine.nucleobases.degradation.I..anaerobic.)	Lactose intolerance, other/unspecified || id:finngen_R12_E4_LACTONAS	ebi-a-GCST90027499	finngen_R12_E4_LACTONAS	421086	rs117143105	-0.0502461126378441	0.137412066542747	0.714618708399092
Gut bacterial pathway abundance (P164.PWY..purine.nucleobases.degradation.I..anaerobic.)	Lactose intolerance, other/unspecified || id:finngen_R12_E4_LACTONAS	ebi-a-GCST90027499	finngen_R12_E4_LACTONAS	421086	rs12983272	-0.00116575895310233	0.138538681273994	0.99328613434796
Gut bacterial pathway abundance (P164.PWY..purine.nucleobases.degradation.I..anaerobic.)	Lactose intolerance, other/unspecified || id:finngen_R12_E4_LACTONAS	ebi-a-GCST90027499	finngen_R12_E4_LACTONAS	421086	rs188448548	-0.0244862092606668	0.142645343515406	0.863706434938564
Gut bacterial pathway abundance (P164.PWY..purine.nucleobases.degradation.I..anaerobic.)	Lactose intolerance, other/unspecified || id:finngen_R12_E4_LACTONAS	ebi-a-GCST90027499	finngen_R12_E4_LACTONAS	421086	rs245920	0.00685957646722788	0.136207777399876	0.959834617363623
Gut bacterial pathway abundance (P164.PWY..purine.nucleobases.degradation.I..anaerobic.)	Lactose intolerance, other/unspecified || id:finngen_R12_E4_LACTONAS	ebi-a-GCST90027499	finngen_R12_E4_LACTONAS	421086	rs3886187	-0.0238415455622987	0.144392470618775	0.868852470455595
Gut bacterial pathway abundance (P164.PWY..purine.nucleobases.degradation.I..anaerobic.)	Lactose intolerance, other/unspecified || id:finngen_R12_E4_LACTONAS	ebi-a-GCST90027499	finngen_R12_E4_LACTONAS	421086	rs56260931	-0.0356837368952238	0.141342529252779	0.800683330377934
Gut bacterial pathway abundance (P164.PWY..purine.nucleobases.degradation.I..anaerobic.)	Lactose intolerance, other/unspecified || id:finngen_R12_E4_LACTONAS	ebi-a-GCST90027499	finngen_R12_E4_LACTONAS	421086	rs640081	-0.0545164605377374	0.141181585713116	0.699389823885731
Gut bacterial pathway abundance (P164.PWY..purine.nucleobases.degradation.I..anaerobic.)	Lactose intolerance, other/unspecified || id:finngen_R12_E4_LACTONAS	ebi-a-GCST90027499	finngen_R12_E4_LACTONAS	421086	rs72748182	-0.012025366565867	0.141695073902269	0.932366393804265
Gut bacterial pathway abundance (P164.PWY..purine.nucleobases.degradation.I..anaerobic.)	Lactose intolerance, other/unspecified || id:finngen_R12_E4_LACTONAS	ebi-a-GCST90027499	finngen_R12_E4_LACTONAS	421086	rs72830334	-0.0918231175213357	0.130800593306116	0.482673914002287
Gut bacterial pathway abundance (P164.PWY..purine.nucleobases.degradation.I..anaerobic.)	Lactose intolerance, other/unspecified || id:finngen_R12_E4_LACTONAS	ebi-a-GCST90027499	finngen_R12_E4_LACTONAS	421086	rs73967534	0.0376323097358588	0.124618773185171	0.762667721571845
Gut bacterial pathway abundance (P164.PWY..purine.nucleobases.degradation.I..anaerobic.)	Lactose intolerance, other/unspecified || id:finngen_R12_E4_LACTONAS	ebi-a-GCST90027499	finngen_R12_E4_LACTONAS	421086	rs9736306	-0.0113447040208568	0.135565525860751	0.9333074525441
Gut bacterial pathway abundance (P164.PWY..purine.nucleobases.degradation.I..anaerobic.)	Lactose intolerance, other/unspecified || id:finngen_R12_E4_LACTONAS	ebi-a-GCST90027499	finngen_R12_E4_LACTONAS	421086	All	-0.0283377069474981	0.129317980426364	0.826547228546244
Gut bacterial pathway abundance (P23.PWY..reductive.TCA.cycle.I)	Lactose intolerance, other/unspecified || id:finngen_R12_E4_LACTONAS	ebi-a-GCST90027500	finngen_R12_E4_LACTONAS	421086	rs10894665	0.0895037587716984	0.0891511415658973	0.315400172185755
Gut bacterial pathway abundance (P23.PWY..reductive.TCA.cycle.I)	Lactose intolerance, other/unspecified || id:finngen_R12_E4_LACTONAS	ebi-a-GCST90027500	finngen_R12_E4_LACTONAS	421086	rs1153514	0.161962472769199	0.0897261799210808	0.0710629665244133
Gut bacterial pathway abundance (P23.PWY..reductive.TCA.cycle.I)	Lactose intolerance, other/unspecified || id:finngen_R12_E4_LACTONAS	ebi-a-GCST90027500	finngen_R12_E4_LACTONAS	421086	rs34718894	0.173915586903412	0.0916146836075309	0.057651640703827
Gut bacterial pathway abundance (P23.PWY..reductive.TCA.cycle.I)	Lactose intolerance, other/unspecified || id:finngen_R12_E4_LACTONAS	ebi-a-GCST90027500	finngen_R12_E4_LACTONAS	421086	rs34942635	0.117551840525069	0.0900620683583651	0.191814061515483
Gut bacterial pathway abundance (P23.PWY..reductive.TCA.cycle.I)	Lactose intolerance, other/unspecified || id:finngen_R12_E4_LACTONAS	ebi-a-GCST90027500	finngen_R12_E4_LACTONAS	421086	rs3858055	0.127302488879853	0.0936558588562264	0.174064802372965
Gut bacterial pathway abundance (P23.PWY..reductive.TCA.cycle.I)	Lactose intolerance, other/unspecified || id:finngen_R12_E4_LACTONAS	ebi-a-GCST90027500	finngen_R12_E4_LACTONAS	421086	rs57006859	0.0783311960448868	0.0902310957625536	0.385329994984903
Gut bacterial pathway abundance (P23.PWY..reductive.TCA.cycle.I)	Lactose intolerance, other/unspecified || id:finngen_R12_E4_LACTONAS	ebi-a-GCST90027500	finngen_R12_E4_LACTONAS	421086	rs74338794	0.134064012138509	0.0923076080644418	0.146401127397126
Gut bacterial pathway abundance (P23.PWY..reductive.TCA.cycle.I)	Lactose intolerance, other/unspecified || id:finngen_R12_E4_LACTONAS	ebi-a-GCST90027500	finngen_R12_E4_LACTONAS	421086	rs9382699	0.14017045027943	0.0901231417233161	0.119869544953396
Gut bacterial pathway abundance (P23.PWY..reductive.TCA.cycle.I)	Lactose intolerance, other/unspecified || id:finngen_R12_E4_LACTONAS	ebi-a-GCST90027500	finngen_R12_E4_LACTONAS	421086	rs9613514	0.092616366939871	0.0888987946512571	0.297496054186884
Gut bacterial pathway abundance (P23.PWY..reductive.TCA.cycle.I)	Lactose intolerance, other/unspecified || id:finngen_R12_E4_LACTONAS	ebi-a-GCST90027500	finngen_R12_E4_LACTONAS	421086	rs9954617	0.130781214117983	0.0913238885636566	0.15212688178395
Gut bacterial pathway abundance (P23.PWY..reductive.TCA.cycle.I)	Lactose intolerance, other/unspecified || id:finngen_R12_E4_LACTONAS	ebi-a-GCST90027500	finngen_R12_E4_LACTONAS	421086	All	0.124374941983785	0.0848397320895774	0.142648624860982
Gut bacterial pathway abundance (P42.PWY..incomplete.reductive.TCA.cycle)	Lactose intolerance, other/unspecified || id:finngen_R12_E4_LACTONAS	ebi-a-GCST90027501	finngen_R12_E4_LACTONAS	421086	rs10810562	0.0666788953611704	0.206522248848002	0.74679715570885
Gut bacterial pathway abundance (P42.PWY..incomplete.reductive.TCA.cycle)	Lactose intolerance, other/unspecified || id:finngen_R12_E4_LACTONAS	ebi-a-GCST90027501	finngen_R12_E4_LACTONAS	421086	rs11148356	-0.115987970061409	0.190528037614614	0.542676147567357
Gut bacterial pathway abundance (P42.PWY..incomplete.reductive.TCA.cycle)	Lactose intolerance, other/unspecified || id:finngen_R12_E4_LACTONAS	ebi-a-GCST90027501	finngen_R12_E4_LACTONAS	421086	rs111926862	0.0302624399855434	0.204998244536419	0.882640363690841
Gut bacterial pathway abundance (P42.PWY..incomplete.reductive.TCA.cycle)	Lactose intolerance, other/unspecified || id:finngen_R12_E4_LACTONAS	ebi-a-GCST90027501	finngen_R12_E4_LACTONAS	421086	rs116605191	0.00528647474906172	0.201668971200657	0.979086948581782
Gut bacterial pathway abundance (P42.PWY..incomplete.reductive.TCA.cycle)	Lactose intolerance, other/unspecified || id:finngen_R12_E4_LACTONAS	ebi-a-GCST90027501	finngen_R12_E4_LACTONAS	421086	rs12652368	-0.0163576353905503	0.201564093728874	0.935319864469155
Gut bacterial pathway abundance (P42.PWY..incomplete.reductive.TCA.cycle)	Lactose intolerance, other/unspecified || id:finngen_R12_E4_LACTONAS	ebi-a-GCST90027501	finngen_R12_E4_LACTONAS	421086	rs1364745	0.0608398647455897	0.208135519071252	0.77005045419814
Gut bacterial pathway abundance (P42.PWY..incomplete.reductive.TCA.cycle)	Lactose intolerance, other/unspecified || id:finngen_R12_E4_LACTONAS	ebi-a-GCST90027501	finngen_R12_E4_LACTONAS	421086	rs1371744	-0.0175353757585635	0.198553527774944	0.929625833106696
Gut bacterial pathway abundance (P42.PWY..incomplete.reductive.TCA.cycle)	Lactose intolerance, other/unspecified || id:finngen_R12_E4_LACTONAS	ebi-a-GCST90027501	finngen_R12_E4_LACTONAS	421086	rs55721043	0.0434960167684939	0.211399952268564	0.836984438567494
Gut bacterial pathway abundance (P42.PWY..incomplete.reductive.TCA.cycle)	Lactose intolerance, other/unspecified || id:finngen_R12_E4_LACTONAS	ebi-a-GCST90027501	finngen_R12_E4_LACTONAS	421086	rs664864	0.0432956168013717	0.210885158610957	0.837334433112468
Gut bacterial pathway abundance (P42.PWY..incomplete.reductive.TCA.cycle)	Lactose intolerance, other/unspecified || id:finngen_R12_E4_LACTONAS	ebi-a-GCST90027501	finngen_R12_E4_LACTONAS	421086	rs66662729	0.159722057082768	0.172015935567199	0.353132410811497
Gut bacterial pathway abundance (P42.PWY..incomplete.reductive.TCA.cycle)	Lactose intolerance, other/unspecified || id:finngen_R12_E4_LACTONAS	ebi-a-GCST90027501	finngen_R12_E4_LACTONAS	421086	rs7160842	0.105210454871966	0.197893717014622	0.594967516992094
Gut bacterial pathway abundance (P42.PWY..incomplete.reductive.TCA.cycle)	Lactose intolerance, other/unspecified || id:finngen_R12_E4_LACTONAS	ebi-a-GCST90027501	finngen_R12_E4_LACTONAS	421086	rs7177833	0.107305479729699	0.202836968906338	0.596789296707774
Gut bacterial pathway abundance (P42.PWY..incomplete.reductive.TCA.cycle)	Lactose intolerance, other/unspecified || id:finngen_R12_E4_LACTONAS	ebi-a-GCST90027501	finngen_R12_E4_LACTONAS	421086	rs73216471	0.0253945919129577	0.208793670963147	0.903195779361713
Gut bacterial pathway abundance (P42.PWY..incomplete.reductive.TCA.cycle)	Lactose intolerance, other/unspecified || id:finngen_R12_E4_LACTONAS	ebi-a-GCST90027501	finngen_R12_E4_LACTONAS	421086	rs7622789	0.0550844779249062	0.209082044124055	0.792197072687499
Gut bacterial pathway abundance (P42.PWY..incomplete.reductive.TCA.cycle)	Lactose intolerance, other/unspecified || id:finngen_R12_E4_LACTONAS	ebi-a-GCST90027501	finngen_R12_E4_LACTONAS	421086	All	0.0402772310151519	0.194969575085691	0.836336213775117
Gut bacterial pathway abundance (P441.PWY..superpathway.of.N.acetylneuraminate.degradation)	Lactose intolerance, other/unspecified || id:finngen_R12_E4_LACTONAS	ebi-a-GCST90027502	finngen_R12_E4_LACTONAS	421086	rs10113343	-0.0969146566545575	0.177369644951354	0.584791464785783
Gut bacterial pathway abundance (P441.PWY..superpathway.of.N.acetylneuraminate.degradation)	Lactose intolerance, other/unspecified || id:finngen_R12_E4_LACTONAS	ebi-a-GCST90027502	finngen_R12_E4_LACTONAS	421086	rs10520129	-0.250161761503921	0.178664817876279	0.161461338964858
Gut bacterial pathway abundance (P441.PWY..superpathway.of.N.acetylneuraminate.degradation)	Lactose intolerance, other/unspecified || id:finngen_R12_E4_LACTONAS	ebi-a-GCST90027502	finngen_R12_E4_LACTONAS	421086	rs10962279	-0.200852108129926	0.179515405397592	0.263201054416255
Gut bacterial pathway abundance (P441.PWY..superpathway.of.N.acetylneuraminate.degradation)	Lactose intolerance, other/unspecified || id:finngen_R12_E4_LACTONAS	ebi-a-GCST90027502	finngen_R12_E4_LACTONAS	421086	rs11661548	-0.149353740202385	0.1765994261237	0.397708730878836
Gut bacterial pathway abundance (P441.PWY..superpathway.of.N.acetylneuraminate.degradation)	Lactose intolerance, other/unspecified || id:finngen_R12_E4_LACTONAS	ebi-a-GCST90027502	finngen_R12_E4_LACTONAS	421086	rs17075041	-0.197466294854007	0.17530589552616	0.259992061640623
Gut bacterial pathway abundance (P441.PWY..superpathway.of.N.acetylneuraminate.degradation)	Lactose intolerance, other/unspecified || id:finngen_R12_E4_LACTONAS	ebi-a-GCST90027502	finngen_R12_E4_LACTONAS	421086	rs28712495	-0.200390956561269	0.177456179139568	0.258795794042084
Gut bacterial pathway abundance (P441.PWY..superpathway.of.N.acetylneuraminate.degradation)	Lactose intolerance, other/unspecified || id:finngen_R12_E4_LACTONAS	ebi-a-GCST90027502	finngen_R12_E4_LACTONAS	421086	rs6665381	-0.187002201577689	0.176347413068542	0.288953882449356
Gut bacterial pathway abundance (P441.PWY..superpathway.of.N.acetylneuraminate.degradation)	Lactose intolerance, other/unspecified || id:finngen_R12_E4_LACTONAS	ebi-a-GCST90027502	finngen_R12_E4_LACTONAS	421086	rs6930880	-0.260667130073849	0.180114691831049	0.147832913896598
Gut bacterial pathway abundance (P441.PWY..superpathway.of.N.acetylneuraminate.degradation)	Lactose intolerance, other/unspecified || id:finngen_R12_E4_LACTONAS	ebi-a-GCST90027502	finngen_R12_E4_LACTONAS	421086	rs73217710	-0.146562252451999	0.17450891150352	0.400989464375946
Gut bacterial pathway abundance (P441.PWY..superpathway.of.N.acetylneuraminate.degradation)	Lactose intolerance, other/unspecified || id:finngen_R12_E4_LACTONAS	ebi-a-GCST90027502	finngen_R12_E4_LACTONAS	421086	rs78776904	-0.125374609217323	0.178805056495749	0.483190411449424
Gut bacterial pathway abundance (P441.PWY..superpathway.of.N.acetylneuraminate.degradation)	Lactose intolerance, other/unspecified || id:finngen_R12_E4_LACTONAS	ebi-a-GCST90027502	finngen_R12_E4_LACTONAS	421086	rs9368736	-0.202819210351033	0.185299077073292	0.273713581237381
Gut bacterial pathway abundance (P441.PWY..superpathway.of.N.acetylneuraminate.degradation)	Lactose intolerance, other/unspecified || id:finngen_R12_E4_LACTONAS	ebi-a-GCST90027502	finngen_R12_E4_LACTONAS	421086	rs9416289	-0.170818938896239	0.177747646390951	0.336542406682965
Gut bacterial pathway abundance (P441.PWY..superpathway.of.N.acetylneuraminate.degradation)	Lactose intolerance, other/unspecified || id:finngen_R12_E4_LACTONAS	ebi-a-GCST90027502	finngen_R12_E4_LACTONAS	421086	All	-0.181893368638241	0.170504175407422	0.286063445160097
Gut bacterial pathway abundance (P461.PWY..hexitol.fermentation.to.lactate..formate..ethanol.and.acetate)	Lactose intolerance, other/unspecified || id:finngen_R12_E4_LACTONAS	ebi-a-GCST90027503	finngen_R12_E4_LACTONAS	421086	rs11023076	-0.022936751151046	0.142800783403384	0.872392209029474
Gut bacterial pathway abundance (P461.PWY..hexitol.fermentation.to.lactate..formate..ethanol.and.acetate)	Lactose intolerance, other/unspecified || id:finngen_R12_E4_LACTONAS	ebi-a-GCST90027503	finngen_R12_E4_LACTONAS	421086	rs11630596	-0.0390582663207421	0.14727809831914	0.790854795262156
Gut bacterial pathway abundance (P461.PWY..hexitol.fermentation.to.lactate..formate..ethanol.and.acetate)	Lactose intolerance, other/unspecified || id:finngen_R12_E4_LACTONAS	ebi-a-GCST90027503	finngen_R12_E4_LACTONAS	421086	rs2035940	-0.0287475472730754	0.142055056324965	0.83962821970978
Gut bacterial pathway abundance (P461.PWY..hexitol.fermentation.to.lactate..formate..ethanol.and.acetate)	Lactose intolerance, other/unspecified || id:finngen_R12_E4_LACTONAS	ebi-a-GCST90027503	finngen_R12_E4_LACTONAS	421086	rs2146481	-0.0565970086324093	0.139469005534293	0.684886997102198
Gut bacterial pathway abundance (P461.PWY..hexitol.fermentation.to.lactate..formate..ethanol.and.acetate)	Lactose intolerance, other/unspecified || id:finngen_R12_E4_LACTONAS	ebi-a-GCST90027503	finngen_R12_E4_LACTONAS	421086	rs2398413	-0.0728191542602945	0.141286239052385	0.606272411700894
Gut bacterial pathway abundance (P461.PWY..hexitol.fermentation.to.lactate..formate..ethanol.and.acetate)	Lactose intolerance, other/unspecified || id:finngen_R12_E4_LACTONAS	ebi-a-GCST90027503	finngen_R12_E4_LACTONAS	421086	rs2727894	-0.0670134150176488	0.142000820223732	0.636981941833161
Gut bacterial pathway abundance (P461.PWY..hexitol.fermentation.to.lactate..formate..ethanol.and.acetate)	Lactose intolerance, other/unspecified || id:finngen_R12_E4_LACTONAS	ebi-a-GCST90027503	finngen_R12_E4_LACTONAS	421086	rs36017242	-0.0659168239156237	0.140427115878715	0.638782039844708
Gut bacterial pathway abundance (P461.PWY..hexitol.fermentation.to.lactate..formate..ethanol.and.acetate)	Lactose intolerance, other/unspecified || id:finngen_R12_E4_LACTONAS	ebi-a-GCST90027503	finngen_R12_E4_LACTONAS	421086	rs4517983	-0.0748267747597981	0.141334888784021	0.596507954280593
Gut bacterial pathway abundance (P461.PWY..hexitol.fermentation.to.lactate..formate..ethanol.and.acetate)	Lactose intolerance, other/unspecified || id:finngen_R12_E4_LACTONAS	ebi-a-GCST90027503	finngen_R12_E4_LACTONAS	421086	rs4867910	-0.0793045383191923	0.141722576984668	0.575768748271462
Gut bacterial pathway abundance (P461.PWY..hexitol.fermentation.to.lactate..formate..ethanol.and.acetate)	Lactose intolerance, other/unspecified || id:finngen_R12_E4_LACTONAS	ebi-a-GCST90027503	finngen_R12_E4_LACTONAS	421086	rs4903555	-0.0503134331513807	0.142248868530924	0.72356367859299
Gut bacterial pathway abundance (P461.PWY..hexitol.fermentation.to.lactate..formate..ethanol.and.acetate)	Lactose intolerance, other/unspecified || id:finngen_R12_E4_LACTONAS	ebi-a-GCST90027503	finngen_R12_E4_LACTONAS	421086	rs4936953	-0.0639703434814554	0.141890239932131	0.652102087525576
Gut bacterial pathway abundance (P461.PWY..hexitol.fermentation.to.lactate..formate..ethanol.and.acetate)	Lactose intolerance, other/unspecified || id:finngen_R12_E4_LACTONAS	ebi-a-GCST90027503	finngen_R12_E4_LACTONAS	421086	rs58118877	-0.0447645576465106	0.141745568728905	0.752147318671115
Gut bacterial pathway abundance (P461.PWY..hexitol.fermentation.to.lactate..formate..ethanol.and.acetate)	Lactose intolerance, other/unspecified || id:finngen_R12_E4_LACTONAS	ebi-a-GCST90027503	finngen_R12_E4_LACTONAS	421086	rs72774370	-0.117528920455353	0.142500668899748	0.409507586075872
Gut bacterial pathway abundance (P461.PWY..hexitol.fermentation.to.lactate..formate..ethanol.and.acetate)	Lactose intolerance, other/unspecified || id:finngen_R12_E4_LACTONAS	ebi-a-GCST90027503	finngen_R12_E4_LACTONAS	421086	rs7529292	-0.058380848840156	0.140905445528573	0.678635067350996
Gut bacterial pathway abundance (P461.PWY..hexitol.fermentation.to.lactate..formate..ethanol.and.acetate)	Lactose intolerance, other/unspecified || id:finngen_R12_E4_LACTONAS	ebi-a-GCST90027503	finngen_R12_E4_LACTONAS	421086	rs76349941	-0.0583475137425583	0.14156155146212	0.680214363117903
Gut bacterial pathway abundance (P461.PWY..hexitol.fermentation.to.lactate..formate..ethanol.and.acetate)	Lactose intolerance, other/unspecified || id:finngen_R12_E4_LACTONAS	ebi-a-GCST90027503	finngen_R12_E4_LACTONAS	421086	rs9368736	-0.0587823084006004	0.14552072389238	0.686253469539829
Gut bacterial pathway abundance (P461.PWY..hexitol.fermentation.to.lactate..formate..ethanol.and.acetate)	Lactose intolerance, other/unspecified || id:finngen_R12_E4_LACTONAS	ebi-a-GCST90027503	finngen_R12_E4_LACTONAS	421086	rs9964901	-0.0499184931550172	0.141008436186086	0.723330875275328
Gut bacterial pathway abundance (P461.PWY..hexitol.fermentation.to.lactate..formate..ethanol.and.acetate)	Lactose intolerance, other/unspecified || id:finngen_R12_E4_LACTONAS	ebi-a-GCST90027503	finngen_R12_E4_LACTONAS	421086	All	-0.0594674465184187	0.137829113487225	0.666135528188888
Gut bacterial pathway abundance (PANTO.PWY..phosphopantothenate.biosynthesis.I)	Lactose intolerance, other/unspecified || id:finngen_R12_E4_LACTONAS	ebi-a-GCST90027504	finngen_R12_E4_LACTONAS	421086	rs1023692	-0.154481633724232	0.251950816133324	0.53978243439968
Gut bacterial pathway abundance (PANTO.PWY..phosphopantothenate.biosynthesis.I)	Lactose intolerance, other/unspecified || id:finngen_R12_E4_LACTONAS	ebi-a-GCST90027504	finngen_R12_E4_LACTONAS	421086	rs11657406	-0.148981967061548	0.249457232851829	0.550357514896911
Gut bacterial pathway abundance (PANTO.PWY..phosphopantothenate.biosynthesis.I)	Lactose intolerance, other/unspecified || id:finngen_R12_E4_LACTONAS	ebi-a-GCST90027504	finngen_R12_E4_LACTONAS	421086	rs11762494	-0.0824829692899962	0.232301231121584	0.722537888737334
Gut bacterial pathway abundance (PANTO.PWY..phosphopantothenate.biosynthesis.I)	Lactose intolerance, other/unspecified || id:finngen_R12_E4_LACTONAS	ebi-a-GCST90027504	finngen_R12_E4_LACTONAS	421086	rs12907443	-0.192682464347559	0.253935761616309	0.447981610118984
Gut bacterial pathway abundance (PANTO.PWY..phosphopantothenate.biosynthesis.I)	Lactose intolerance, other/unspecified || id:finngen_R12_E4_LACTONAS	ebi-a-GCST90027504	finngen_R12_E4_LACTONAS	421086	rs2367796	-0.190234879952973	0.249428895088739	0.445653184224667
Gut bacterial pathway abundance (PANTO.PWY..phosphopantothenate.biosynthesis.I)	Lactose intolerance, other/unspecified || id:finngen_R12_E4_LACTONAS	ebi-a-GCST90027504	finngen_R12_E4_LACTONAS	421086	rs2627353	-0.145742055510516	0.251575380883767	0.56237486618423
Gut bacterial pathway abundance (PANTO.PWY..phosphopantothenate.biosynthesis.I)	Lactose intolerance, other/unspecified || id:finngen_R12_E4_LACTONAS	ebi-a-GCST90027504	finngen_R12_E4_LACTONAS	421086	rs4399424	-0.188584021481153	0.250392042414634	0.451356770416378
Gut bacterial pathway abundance (PANTO.PWY..phosphopantothenate.biosynthesis.I)	Lactose intolerance, other/unspecified || id:finngen_R12_E4_LACTONAS	ebi-a-GCST90027504	finngen_R12_E4_LACTONAS	421086	rs56107021	-0.331864020353199	0.202722583420986	0.101623098921027
Gut bacterial pathway abundance (PANTO.PWY..phosphopantothenate.biosynthesis.I)	Lactose intolerance, other/unspecified || id:finngen_R12_E4_LACTONAS	ebi-a-GCST90027504	finngen_R12_E4_LACTONAS	421086	rs61857174	-0.353958350180874	0.202558170238631	0.0805609575137106
Gut bacterial pathway abundance (PANTO.PWY..phosphopantothenate.biosynthesis.I)	Lactose intolerance, other/unspecified || id:finngen_R12_E4_LACTONAS	ebi-a-GCST90027504	finngen_R12_E4_LACTONAS	421086	rs74949229	-0.169957068660545	0.247263425285339	0.491860787943636
Gut bacterial pathway abundance (PANTO.PWY..phosphopantothenate.biosynthesis.I)	Lactose intolerance, other/unspecified || id:finngen_R12_E4_LACTONAS	ebi-a-GCST90027504	finngen_R12_E4_LACTONAS	421086	rs76292876	-0.106538989320204	0.240171428682448	0.657334986530418
Gut bacterial pathway abundance (PANTO.PWY..phosphopantothenate.biosynthesis.I)	Lactose intolerance, other/unspecified || id:finngen_R12_E4_LACTONAS	ebi-a-GCST90027504	finngen_R12_E4_LACTONAS	421086	All	-0.187429740242641	0.229192418320066	0.413480915446285
Gut bacterial pathway abundance (PANTOSYN.PWY..pantothenate.and.coenzyme.A.biosynthesis.I)	Lactose intolerance, other/unspecified || id:finngen_R12_E4_LACTONAS	ebi-a-GCST90027505	finngen_R12_E4_LACTONAS	421086	rs111776615	-0.0536047282779695	0.305348290491228	0.860645335605695
Gut bacterial pathway abundance (PANTOSYN.PWY..pantothenate.and.coenzyme.A.biosynthesis.I)	Lactose intolerance, other/unspecified || id:finngen_R12_E4_LACTONAS	ebi-a-GCST90027505	finngen_R12_E4_LACTONAS	421086	rs11653407	-0.0144795936478408	0.303483086113163	0.961946272900841
Gut bacterial pathway abundance (PANTOSYN.PWY..pantothenate.and.coenzyme.A.biosynthesis.I)	Lactose intolerance, other/unspecified || id:finngen_R12_E4_LACTONAS	ebi-a-GCST90027505	finngen_R12_E4_LACTONAS	421086	rs147398141	-0.0340178958379837	0.304943851400453	0.9111765543674
Gut bacterial pathway abundance (PANTOSYN.PWY..pantothenate.and.coenzyme.A.biosynthesis.I)	Lactose intolerance, other/unspecified || id:finngen_R12_E4_LACTONAS	ebi-a-GCST90027505	finngen_R12_E4_LACTONAS	421086	rs151701	-0.221358296526804	0.239490524048858	0.35533621709086
Gut bacterial pathway abundance (PANTOSYN.PWY..pantothenate.and.coenzyme.A.biosynthesis.I)	Lactose intolerance, other/unspecified || id:finngen_R12_E4_LACTONAS	ebi-a-GCST90027505	finngen_R12_E4_LACTONAS	421086	rs2113567	-0.0629067958516706	0.303659764514944	0.835883261575779
Gut bacterial pathway abundance (PANTOSYN.PWY..pantothenate.and.coenzyme.A.biosynthesis.I)	Lactose intolerance, other/unspecified || id:finngen_R12_E4_LACTONAS	ebi-a-GCST90027505	finngen_R12_E4_LACTONAS	421086	rs2509667	-0.117503608131096	0.305778935359441	0.700773647082047
Gut bacterial pathway abundance (PANTOSYN.PWY..pantothenate.and.coenzyme.A.biosynthesis.I)	Lactose intolerance, other/unspecified || id:finngen_R12_E4_LACTONAS	ebi-a-GCST90027505	finngen_R12_E4_LACTONAS	421086	rs61844177	-0.0549166301558198	0.310925538818245	0.85980445418142
Gut bacterial pathway abundance (PANTOSYN.PWY..pantothenate.and.coenzyme.A.biosynthesis.I)	Lactose intolerance, other/unspecified || id:finngen_R12_E4_LACTONAS	ebi-a-GCST90027505	finngen_R12_E4_LACTONAS	421086	rs73185681	-0.11456840565771	0.300042445432876	0.702579556798069
Gut bacterial pathway abundance (PANTOSYN.PWY..pantothenate.and.coenzyme.A.biosynthesis.I)	Lactose intolerance, other/unspecified || id:finngen_R12_E4_LACTONAS	ebi-a-GCST90027505	finngen_R12_E4_LACTONAS	421086	rs9599845	0.1600977486276	0.220547941044904	0.467894521850006
Gut bacterial pathway abundance (PANTOSYN.PWY..pantothenate.and.coenzyme.A.biosynthesis.I)	Lactose intolerance, other/unspecified || id:finngen_R12_E4_LACTONAS	ebi-a-GCST90027505	finngen_R12_E4_LACTONAS	421086	All	-0.0570537360442628	0.271131957656471	0.833333697257
Gut bacterial pathway abundance (PENTOSE.P.PWY..pentose.phosphate.pathway)	Lactose intolerance, other/unspecified || id:finngen_R12_E4_LACTONAS	ebi-a-GCST90027506	finngen_R12_E4_LACTONAS	421086	rs12417998	-0.152286324739319	0.161600628566886	0.346007230272002
Gut bacterial pathway abundance (PENTOSE.P.PWY..pentose.phosphate.pathway)	Lactose intolerance, other/unspecified || id:finngen_R12_E4_LACTONAS	ebi-a-GCST90027506	finngen_R12_E4_LACTONAS	421086	rs12599680	-0.0586343035717505	0.160977258032123	0.715679045156676
Gut bacterial pathway abundance (PENTOSE.P.PWY..pentose.phosphate.pathway)	Lactose intolerance, other/unspecified || id:finngen_R12_E4_LACTONAS	ebi-a-GCST90027506	finngen_R12_E4_LACTONAS	421086	rs12669414	-0.036748535016846	0.159810194966036	0.818129744232498
Gut bacterial pathway abundance (PENTOSE.P.PWY..pentose.phosphate.pathway)	Lactose intolerance, other/unspecified || id:finngen_R12_E4_LACTONAS	ebi-a-GCST90027506	finngen_R12_E4_LACTONAS	421086	rs138494236	-0.108282933416379	0.159526255865912	0.497278453864877
Gut bacterial pathway abundance (PENTOSE.P.PWY..pentose.phosphate.pathway)	Lactose intolerance, other/unspecified || id:finngen_R12_E4_LACTONAS	ebi-a-GCST90027506	finngen_R12_E4_LACTONAS	421086	rs140787604	-0.091535292378254	0.159087724279199	0.565036887733496
Gut bacterial pathway abundance (PENTOSE.P.PWY..pentose.phosphate.pathway)	Lactose intolerance, other/unspecified || id:finngen_R12_E4_LACTONAS	ebi-a-GCST90027506	finngen_R12_E4_LACTONAS	421086	rs1486114	-0.0666968558019197	0.160633665372824	0.677987488088484
Gut bacterial pathway abundance (PENTOSE.P.PWY..pentose.phosphate.pathway)	Lactose intolerance, other/unspecified || id:finngen_R12_E4_LACTONAS	ebi-a-GCST90027506	finngen_R12_E4_LACTONAS	421086	rs17621104	-0.0901971826924633	0.157855689373205	0.567735218852548
Gut bacterial pathway abundance (PENTOSE.P.PWY..pentose.phosphate.pathway)	Lactose intolerance, other/unspecified || id:finngen_R12_E4_LACTONAS	ebi-a-GCST90027506	finngen_R12_E4_LACTONAS	421086	rs2038820	-0.115507007449504	0.158802716448465	0.467004434782298
Gut bacterial pathway abundance (PENTOSE.P.PWY..pentose.phosphate.pathway)	Lactose intolerance, other/unspecified || id:finngen_R12_E4_LACTONAS	ebi-a-GCST90027506	finngen_R12_E4_LACTONAS	421086	rs4399424	-0.108980194284479	0.158289385087581	0.491146112590136
Gut bacterial pathway abundance (PENTOSE.P.PWY..pentose.phosphate.pathway)	Lactose intolerance, other/unspecified || id:finngen_R12_E4_LACTONAS	ebi-a-GCST90027506	finngen_R12_E4_LACTONAS	421086	rs62074577	-0.052116292062043	0.159564715186591	0.743958800068606
Gut bacterial pathway abundance (PENTOSE.P.PWY..pentose.phosphate.pathway)	Lactose intolerance, other/unspecified || id:finngen_R12_E4_LACTONAS	ebi-a-GCST90027506	finngen_R12_E4_LACTONAS	421086	rs7181967	-0.0839209457073382	0.159973020272486	0.599865201701011
Gut bacterial pathway abundance (PENTOSE.P.PWY..pentose.phosphate.pathway)	Lactose intolerance, other/unspecified || id:finngen_R12_E4_LACTONAS	ebi-a-GCST90027506	finngen_R12_E4_LACTONAS	421086	rs7228238	-0.102208599570627	0.159287786448659	0.521093972278209
Gut bacterial pathway abundance (PENTOSE.P.PWY..pentose.phosphate.pathway)	Lactose intolerance, other/unspecified || id:finngen_R12_E4_LACTONAS	ebi-a-GCST90027506	finngen_R12_E4_LACTONAS	421086	rs7856581	-0.140890558544156	0.164670283837993	0.392223560200541
Gut bacterial pathway abundance (PENTOSE.P.PWY..pentose.phosphate.pathway)	Lactose intolerance, other/unspecified || id:finngen_R12_E4_LACTONAS	ebi-a-GCST90027506	finngen_R12_E4_LACTONAS	421086	All	-0.0927069376854587	0.153704112114128	0.54640759759591
Gut bacterial pathway abundance (PEPTIDOGLYCANSYN.PWY..peptidoglycan.biosynthesis.I..meso.diaminopimelate.containing.)	Lactose intolerance, other/unspecified || id:finngen_R12_E4_LACTONAS	ebi-a-GCST90027507	finngen_R12_E4_LACTONAS	421086	rs11254890	-0.0377462706340932	0.230656938818347	0.870009197850493
Gut bacterial pathway abundance (PEPTIDOGLYCANSYN.PWY..peptidoglycan.biosynthesis.I..meso.diaminopimelate.containing.)	Lactose intolerance, other/unspecified || id:finngen_R12_E4_LACTONAS	ebi-a-GCST90027507	finngen_R12_E4_LACTONAS	421086	rs17601633	-0.0151172209931226	0.234519044850895	0.94860353738448
Gut bacterial pathway abundance (PEPTIDOGLYCANSYN.PWY..peptidoglycan.biosynthesis.I..meso.diaminopimelate.containing.)	Lactose intolerance, other/unspecified || id:finngen_R12_E4_LACTONAS	ebi-a-GCST90027507	finngen_R12_E4_LACTONAS	421086	rs17674109	-0.0327221469769225	0.232357200529467	0.888006682414787
Gut bacterial pathway abundance (PEPTIDOGLYCANSYN.PWY..peptidoglycan.biosynthesis.I..meso.diaminopimelate.containing.)	Lactose intolerance, other/unspecified || id:finngen_R12_E4_LACTONAS	ebi-a-GCST90027507	finngen_R12_E4_LACTONAS	421086	rs17773637	0.0670599059376369	0.234795621417349	0.775177076727787
Gut bacterial pathway abundance (PEPTIDOGLYCANSYN.PWY..peptidoglycan.biosynthesis.I..meso.diaminopimelate.containing.)	Lactose intolerance, other/unspecified || id:finngen_R12_E4_LACTONAS	ebi-a-GCST90027507	finngen_R12_E4_LACTONAS	421086	rs28815855	0.148870469292504	0.18981544762043	0.432869620072681
Gut bacterial pathway abundance (PEPTIDOGLYCANSYN.PWY..peptidoglycan.biosynthesis.I..meso.diaminopimelate.containing.)	Lactose intolerance, other/unspecified || id:finngen_R12_E4_LACTONAS	ebi-a-GCST90027507	finngen_R12_E4_LACTONAS	421086	rs55935294	0.0107931869009189	0.236589593745644	0.963613230372324
Gut bacterial pathway abundance (PEPTIDOGLYCANSYN.PWY..peptidoglycan.biosynthesis.I..meso.diaminopimelate.containing.)	Lactose intolerance, other/unspecified || id:finngen_R12_E4_LACTONAS	ebi-a-GCST90027507	finngen_R12_E4_LACTONAS	421086	rs6427759	-0.152513672793775	0.191603472565625	0.426040199804866
Gut bacterial pathway abundance (PEPTIDOGLYCANSYN.PWY..peptidoglycan.biosynthesis.I..meso.diaminopimelate.containing.)	Lactose intolerance, other/unspecified || id:finngen_R12_E4_LACTONAS	ebi-a-GCST90027507	finngen_R12_E4_LACTONAS	421086	rs72809331	-0.000286891134739946	0.237138015358936	0.999034714232323
Gut bacterial pathway abundance (PEPTIDOGLYCANSYN.PWY..peptidoglycan.biosynthesis.I..meso.diaminopimelate.containing.)	Lactose intolerance, other/unspecified || id:finngen_R12_E4_LACTONAS	ebi-a-GCST90027507	finngen_R12_E4_LACTONAS	421086	rs7576999	-0.0469683564309596	0.224925294189981	0.834590644170948
Gut bacterial pathway abundance (PEPTIDOGLYCANSYN.PWY..peptidoglycan.biosynthesis.I..meso.diaminopimelate.containing.)	Lactose intolerance, other/unspecified || id:finngen_R12_E4_LACTONAS	ebi-a-GCST90027507	finngen_R12_E4_LACTONAS	421086	rs77069323	0.067616298011292	0.224824543428834	0.763604064485949
Gut bacterial pathway abundance (PEPTIDOGLYCANSYN.PWY..peptidoglycan.biosynthesis.I..meso.diaminopimelate.containing.)	Lactose intolerance, other/unspecified || id:finngen_R12_E4_LACTONAS	ebi-a-GCST90027507	finngen_R12_E4_LACTONAS	421086	All	0.000603429305229683	0.212390775899618	0.997733111165463
Gut bacterial pathway abundance (PHOSLIPSYN.PWY..superpathway.of.phospholipid.biosynthesis.I..bacteria.)	Lactose intolerance, other/unspecified || id:finngen_R12_E4_LACTONAS	ebi-a-GCST90027508	finngen_R12_E4_LACTONAS	421086	rs1029249	0.058077705505449	0.182978851597888	0.750939203281014
Gut bacterial pathway abundance (PHOSLIPSYN.PWY..superpathway.of.phospholipid.biosynthesis.I..bacteria.)	Lactose intolerance, other/unspecified || id:finngen_R12_E4_LACTONAS	ebi-a-GCST90027508	finngen_R12_E4_LACTONAS	421086	rs10859752	0.161946190087855	0.173109101425702	0.349522870218717
Gut bacterial pathway abundance (PHOSLIPSYN.PWY..superpathway.of.phospholipid.biosynthesis.I..bacteria.)	Lactose intolerance, other/unspecified || id:finngen_R12_E4_LACTONAS	ebi-a-GCST90027508	finngen_R12_E4_LACTONAS	421086	rs10979829	0.076016125742913	0.181150777478812	0.674756474944392
Gut bacterial pathway abundance (PHOSLIPSYN.PWY..superpathway.of.phospholipid.biosynthesis.I..bacteria.)	Lactose intolerance, other/unspecified || id:finngen_R12_E4_LACTONAS	ebi-a-GCST90027508	finngen_R12_E4_LACTONAS	421086	rs12000184	0.114294373163888	0.177705951222249	0.520116584715886
Gut bacterial pathway abundance (PHOSLIPSYN.PWY..superpathway.of.phospholipid.biosynthesis.I..bacteria.)	Lactose intolerance, other/unspecified || id:finngen_R12_E4_LACTONAS	ebi-a-GCST90027508	finngen_R12_E4_LACTONAS	421086	rs163172	0.040270221661072	0.177386882396007	0.82040884083842
Gut bacterial pathway abundance (PHOSLIPSYN.PWY..superpathway.of.phospholipid.biosynthesis.I..bacteria.)	Lactose intolerance, other/unspecified || id:finngen_R12_E4_LACTONAS	ebi-a-GCST90027508	finngen_R12_E4_LACTONAS	421086	rs248756	0.0960037003007975	0.182801107134984	0.599457249887233
Gut bacterial pathway abundance (PHOSLIPSYN.PWY..superpathway.of.phospholipid.biosynthesis.I..bacteria.)	Lactose intolerance, other/unspecified || id:finngen_R12_E4_LACTONAS	ebi-a-GCST90027508	finngen_R12_E4_LACTONAS	421086	rs631694	0.082064999353752	0.186910640270378	0.660618008748332
Gut bacterial pathway abundance (PHOSLIPSYN.PWY..superpathway.of.phospholipid.biosynthesis.I..bacteria.)	Lactose intolerance, other/unspecified || id:finngen_R12_E4_LACTONAS	ebi-a-GCST90027508	finngen_R12_E4_LACTONAS	421086	rs73104513	0.0146879597045909	0.172299216981269	0.932065171957902
Gut bacterial pathway abundance (PHOSLIPSYN.PWY..superpathway.of.phospholipid.biosynthesis.I..bacteria.)	Lactose intolerance, other/unspecified || id:finngen_R12_E4_LACTONAS	ebi-a-GCST90027508	finngen_R12_E4_LACTONAS	421086	rs77054814	-0.0438978512575706	0.174803469530291	0.801716008493477
Gut bacterial pathway abundance (PHOSLIPSYN.PWY..superpathway.of.phospholipid.biosynthesis.I..bacteria.)	Lactose intolerance, other/unspecified || id:finngen_R12_E4_LACTONAS	ebi-a-GCST90027508	finngen_R12_E4_LACTONAS	421086	rs780162	0.132239057693372	0.175049583856092	0.449986390719687
Gut bacterial pathway abundance (PHOSLIPSYN.PWY..superpathway.of.phospholipid.biosynthesis.I..bacteria.)	Lactose intolerance, other/unspecified || id:finngen_R12_E4_LACTONAS	ebi-a-GCST90027508	finngen_R12_E4_LACTONAS	421086	rs78496981	0.0739326105883023	0.178663547067153	0.679013882217929
Gut bacterial pathway abundance (PHOSLIPSYN.PWY..superpathway.of.phospholipid.biosynthesis.I..bacteria.)	Lactose intolerance, other/unspecified || id:finngen_R12_E4_LACTONAS	ebi-a-GCST90027508	finngen_R12_E4_LACTONAS	421086	rs9471554	0.0640421510642033	0.181842498509601	0.724699728695538
Gut bacterial pathway abundance (PHOSLIPSYN.PWY..superpathway.of.phospholipid.biosynthesis.I..bacteria.)	Lactose intolerance, other/unspecified || id:finngen_R12_E4_LACTONAS	ebi-a-GCST90027508	finngen_R12_E4_LACTONAS	421086	rs9898722	0.124002726754554	0.174159055554483	0.476459516599068
Gut bacterial pathway abundance (PHOSLIPSYN.PWY..superpathway.of.phospholipid.biosynthesis.I..bacteria.)	Lactose intolerance, other/unspecified || id:finngen_R12_E4_LACTONAS	ebi-a-GCST90027508	finngen_R12_E4_LACTONAS	421086	All	0.0765370563846753	0.168352974380432	0.649380817978597
Gut bacterial pathway abundance (POLYAMINSYN3.PWY..superpathway.of.polyamine.biosynthesis.II)	Lactose intolerance, other/unspecified || id:finngen_R12_E4_LACTONAS	ebi-a-GCST90027509	finngen_R12_E4_LACTONAS	421086	rs10969036	-0.122047721009152	0.135013724999879	0.366013807043206
Gut bacterial pathway abundance (POLYAMINSYN3.PWY..superpathway.of.polyamine.biosynthesis.II)	Lactose intolerance, other/unspecified || id:finngen_R12_E4_LACTONAS	ebi-a-GCST90027509	finngen_R12_E4_LACTONAS	421086	rs11627731	-0.116973341586011	0.133341505355258	0.380352875355969
Gut bacterial pathway abundance (POLYAMINSYN3.PWY..superpathway.of.polyamine.biosynthesis.II)	Lactose intolerance, other/unspecified || id:finngen_R12_E4_LACTONAS	ebi-a-GCST90027509	finngen_R12_E4_LACTONAS	421086	rs11890644	-0.0757408836048246	0.135397975988616	0.575892511502862
Gut bacterial pathway abundance (POLYAMINSYN3.PWY..superpathway.of.polyamine.biosynthesis.II)	Lactose intolerance, other/unspecified || id:finngen_R12_E4_LACTONAS	ebi-a-GCST90027509	finngen_R12_E4_LACTONAS	421086	rs12570677	-0.130040893357734	0.134801313747821	0.334702283482622
Gut bacterial pathway abundance (POLYAMINSYN3.PWY..superpathway.of.polyamine.biosynthesis.II)	Lactose intolerance, other/unspecified || id:finngen_R12_E4_LACTONAS	ebi-a-GCST90027509	finngen_R12_E4_LACTONAS	421086	rs4566305	-0.0532338994051518	0.13834466573973	0.700391640325173
Gut bacterial pathway abundance (POLYAMINSYN3.PWY..superpathway.of.polyamine.biosynthesis.II)	Lactose intolerance, other/unspecified || id:finngen_R12_E4_LACTONAS	ebi-a-GCST90027509	finngen_R12_E4_LACTONAS	421086	rs475221	-0.189426678072105	0.135131427606984	0.16097621002334
Gut bacterial pathway abundance (POLYAMINSYN3.PWY..superpathway.of.polyamine.biosynthesis.II)	Lactose intolerance, other/unspecified || id:finngen_R12_E4_LACTONAS	ebi-a-GCST90027509	finngen_R12_E4_LACTONAS	421086	rs58529279	-0.0870335843552091	0.145882840715746	0.550775013316613
Gut bacterial pathway abundance (POLYAMINSYN3.PWY..superpathway.of.polyamine.biosynthesis.II)	Lactose intolerance, other/unspecified || id:finngen_R12_E4_LACTONAS	ebi-a-GCST90027509	finngen_R12_E4_LACTONAS	421086	rs7433679	-0.115401505131975	0.134068403981181	0.389367011231862
Gut bacterial pathway abundance (POLYAMINSYN3.PWY..superpathway.of.polyamine.biosynthesis.II)	Lactose intolerance, other/unspecified || id:finngen_R12_E4_LACTONAS	ebi-a-GCST90027509	finngen_R12_E4_LACTONAS	421086	rs76729673	-0.088930127059723	0.134373037577387	0.508089623831842
Gut bacterial pathway abundance (POLYAMINSYN3.PWY..superpathway.of.polyamine.biosynthesis.II)	Lactose intolerance, other/unspecified || id:finngen_R12_E4_LACTONAS	ebi-a-GCST90027509	finngen_R12_E4_LACTONAS	421086	rs7673044	-0.058153817725843	0.138253664225916	0.674024338370149
Gut bacterial pathway abundance (POLYAMINSYN3.PWY..superpathway.of.polyamine.biosynthesis.II)	Lactose intolerance, other/unspecified || id:finngen_R12_E4_LACTONAS	ebi-a-GCST90027509	finngen_R12_E4_LACTONAS	421086	rs7745701	-0.0960492733565972	0.136554800163276	0.481821896055736
Gut bacterial pathway abundance (POLYAMINSYN3.PWY..superpathway.of.polyamine.biosynthesis.II)	Lactose intolerance, other/unspecified || id:finngen_R12_E4_LACTONAS	ebi-a-GCST90027509	finngen_R12_E4_LACTONAS	421086	All	-0.103686714009354	0.130007960773808	0.42513674491028
Gut bacterial pathway abundance (POLYAMSYN.PWY..superpathway.of.polyamine.biosynthesis.I)	Lactose intolerance, other/unspecified || id:finngen_R12_E4_LACTONAS	ebi-a-GCST90027510	finngen_R12_E4_LACTONAS	421086	rs10140803	0.0486483160779417	0.245407087577619	0.842861070654567
Gut bacterial pathway abundance (POLYAMSYN.PWY..superpathway.of.polyamine.biosynthesis.I)	Lactose intolerance, other/unspecified || id:finngen_R12_E4_LACTONAS	ebi-a-GCST90027510	finngen_R12_E4_LACTONAS	421086	rs10241729	0.0176268946390711	0.227597508137593	0.938267426670406
Gut bacterial pathway abundance (POLYAMSYN.PWY..superpathway.of.polyamine.biosynthesis.I)	Lactose intolerance, other/unspecified || id:finngen_R12_E4_LACTONAS	ebi-a-GCST90027510	finngen_R12_E4_LACTONAS	421086	rs12510598	0.0120116270906881	0.227208337082342	0.957838565356193
Gut bacterial pathway abundance (POLYAMSYN.PWY..superpathway.of.polyamine.biosynthesis.I)	Lactose intolerance, other/unspecified || id:finngen_R12_E4_LACTONAS	ebi-a-GCST90027510	finngen_R12_E4_LACTONAS	421086	rs17543785	-0.074530129162108	0.232812878329651	0.748870623329099
Gut bacterial pathway abundance (POLYAMSYN.PWY..superpathway.of.polyamine.biosynthesis.I)	Lactose intolerance, other/unspecified || id:finngen_R12_E4_LACTONAS	ebi-a-GCST90027510	finngen_R12_E4_LACTONAS	421086	rs17786325	-0.00568015662054621	0.229097820182579	0.980219606722945
Gut bacterial pathway abundance (POLYAMSYN.PWY..superpathway.of.polyamine.biosynthesis.I)	Lactose intolerance, other/unspecified || id:finngen_R12_E4_LACTONAS	ebi-a-GCST90027510	finngen_R12_E4_LACTONAS	421086	rs4678043	-0.159557368127226	0.228268038228327	0.484557480639103
Gut bacterial pathway abundance (POLYAMSYN.PWY..superpathway.of.polyamine.biosynthesis.I)	Lactose intolerance, other/unspecified || id:finngen_R12_E4_LACTONAS	ebi-a-GCST90027510	finngen_R12_E4_LACTONAS	421086	rs80217121	-0.15832365034581	0.234562525920369	0.499692164669022
Gut bacterial pathway abundance (POLYAMSYN.PWY..superpathway.of.polyamine.biosynthesis.I)	Lactose intolerance, other/unspecified || id:finngen_R12_E4_LACTONAS	ebi-a-GCST90027510	finngen_R12_E4_LACTONAS	421086	All	-0.0464256061866354	0.214711059573813	0.828813429724477
Gut bacterial pathway abundance (POLYISOPRENSYN.PWY..polyisoprenoid.biosynthesis..E..coli.)	Lactose intolerance, other/unspecified || id:finngen_R12_E4_LACTONAS	ebi-a-GCST90027511	finngen_R12_E4_LACTONAS	421086	rs12156527	0.114404915637382	0.228572455526786	0.61670950007538
Gut bacterial pathway abundance (POLYISOPRENSYN.PWY..polyisoprenoid.biosynthesis..E..coli.)	Lactose intolerance, other/unspecified || id:finngen_R12_E4_LACTONAS	ebi-a-GCST90027511	finngen_R12_E4_LACTONAS	421086	rs12670364	-0.0514355478807026	0.152994317489383	0.736725679656439
Gut bacterial pathway abundance (POLYISOPRENSYN.PWY..polyisoprenoid.biosynthesis..E..coli.)	Lactose intolerance, other/unspecified || id:finngen_R12_E4_LACTONAS	ebi-a-GCST90027511	finngen_R12_E4_LACTONAS	421086	rs12761356	0.118767019622504	0.22047620599688	0.590104868524542
Gut bacterial pathway abundance (POLYISOPRENSYN.PWY..polyisoprenoid.biosynthesis..E..coli.)	Lactose intolerance, other/unspecified || id:finngen_R12_E4_LACTONAS	ebi-a-GCST90027511	finngen_R12_E4_LACTONAS	421086	rs2042558	0.0687243630398445	0.234440651821853	0.769413740343854
Gut bacterial pathway abundance (POLYISOPRENSYN.PWY..polyisoprenoid.biosynthesis..E..coli.)	Lactose intolerance, other/unspecified || id:finngen_R12_E4_LACTONAS	ebi-a-GCST90027511	finngen_R12_E4_LACTONAS	421086	rs4868691	0.069202740712464	0.237619164275976	0.770872486220869
Gut bacterial pathway abundance (POLYISOPRENSYN.PWY..polyisoprenoid.biosynthesis..E..coli.)	Lactose intolerance, other/unspecified || id:finngen_R12_E4_LACTONAS	ebi-a-GCST90027511	finngen_R12_E4_LACTONAS	421086	rs4936253	0.0831689571294524	0.236366201598264	0.724939624160208
Gut bacterial pathway abundance (POLYISOPRENSYN.PWY..polyisoprenoid.biosynthesis..E..coli.)	Lactose intolerance, other/unspecified || id:finngen_R12_E4_LACTONAS	ebi-a-GCST90027511	finngen_R12_E4_LACTONAS	421086	rs6919931	-0.0684506114598981	0.209124082570921	0.743425444823775
Gut bacterial pathway abundance (POLYISOPRENSYN.PWY..polyisoprenoid.biosynthesis..E..coli.)	Lactose intolerance, other/unspecified || id:finngen_R12_E4_LACTONAS	ebi-a-GCST90027511	finngen_R12_E4_LACTONAS	421086	rs824634	0.0184880105016058	0.23619862216886	0.937610774042626
Gut bacterial pathway abundance (POLYISOPRENSYN.PWY..polyisoprenoid.biosynthesis..E..coli.)	Lactose intolerance, other/unspecified || id:finngen_R12_E4_LACTONAS	ebi-a-GCST90027511	finngen_R12_E4_LACTONAS	421086	All	0.0431211071627755	0.205655907637282	0.833920561888632
Gut bacterial pathway abundance (PPGPPMET.PWY..ppGpp.biosynthesis)	Lactose intolerance, other/unspecified || id:finngen_R12_E4_LACTONAS	ebi-a-GCST90027512	finngen_R12_E4_LACTONAS	421086	rs10404465	-0.221274730549136	0.162169362987692	0.172420659940681
Gut bacterial pathway abundance (PPGPPMET.PWY..ppGpp.biosynthesis)	Lactose intolerance, other/unspecified || id:finngen_R12_E4_LACTONAS	ebi-a-GCST90027512	finngen_R12_E4_LACTONAS	421086	rs10767786	-0.195994040519422	0.161216238031691	0.224091045799575
Gut bacterial pathway abundance (PPGPPMET.PWY..ppGpp.biosynthesis)	Lactose intolerance, other/unspecified || id:finngen_R12_E4_LACTONAS	ebi-a-GCST90027512	finngen_R12_E4_LACTONAS	421086	rs10783794	-0.167132847181506	0.161980232908291	0.30216106701956
Gut bacterial pathway abundance (PPGPPMET.PWY..ppGpp.biosynthesis)	Lactose intolerance, other/unspecified || id:finngen_R12_E4_LACTONAS	ebi-a-GCST90027512	finngen_R12_E4_LACTONAS	421086	rs2098065	-0.115225472315958	0.163630065712241	0.481318962019368
Gut bacterial pathway abundance (PPGPPMET.PWY..ppGpp.biosynthesis)	Lactose intolerance, other/unspecified || id:finngen_R12_E4_LACTONAS	ebi-a-GCST90027512	finngen_R12_E4_LACTONAS	421086	rs4767337	-0.274105019594963	0.162105456898894	0.0908548397943667
Gut bacterial pathway abundance (PPGPPMET.PWY..ppGpp.biosynthesis)	Lactose intolerance, other/unspecified || id:finngen_R12_E4_LACTONAS	ebi-a-GCST90027512	finngen_R12_E4_LACTONAS	421086	rs60898162	-0.165451985670014	0.162514127505289	0.308641100704626
Gut bacterial pathway abundance (PPGPPMET.PWY..ppGpp.biosynthesis)	Lactose intolerance, other/unspecified || id:finngen_R12_E4_LACTONAS	ebi-a-GCST90027512	finngen_R12_E4_LACTONAS	421086	rs7096411	-0.134102773206315	0.162250273786996	0.40851030664283
Gut bacterial pathway abundance (PPGPPMET.PWY..ppGpp.biosynthesis)	Lactose intolerance, other/unspecified || id:finngen_R12_E4_LACTONAS	ebi-a-GCST90027512	finngen_R12_E4_LACTONAS	421086	rs71505230	-0.129371795043417	0.160628054903584	0.42058185402712
Gut bacterial pathway abundance (PPGPPMET.PWY..ppGpp.biosynthesis)	Lactose intolerance, other/unspecified || id:finngen_R12_E4_LACTONAS	ebi-a-GCST90027512	finngen_R12_E4_LACTONAS	421086	rs73648437	-0.144607757041307	0.166321251351792	0.384601883078795
Gut bacterial pathway abundance (PPGPPMET.PWY..ppGpp.biosynthesis)	Lactose intolerance, other/unspecified || id:finngen_R12_E4_LACTONAS	ebi-a-GCST90027512	finngen_R12_E4_LACTONAS	421086	rs743920	-0.167490977852909	0.162797079208257	0.303558242034679
Gut bacterial pathway abundance (PPGPPMET.PWY..ppGpp.biosynthesis)	Lactose intolerance, other/unspecified || id:finngen_R12_E4_LACTONAS	ebi-a-GCST90027512	finngen_R12_E4_LACTONAS	421086	rs8098406	-0.200731932457865	0.161606661620961	0.214198988172681
Gut bacterial pathway abundance (PPGPPMET.PWY..ppGpp.biosynthesis)	Lactose intolerance, other/unspecified || id:finngen_R12_E4_LACTONAS	ebi-a-GCST90027512	finngen_R12_E4_LACTONAS	421086	All	-0.174342923620043	0.154895601007873	0.260355550195142
Gut bacterial pathway abundance (PRPP.PWY..superpathway.of.histidine..purine..and.pyrimidine.biosynthesis)	Lactose intolerance, other/unspecified || id:finngen_R12_E4_LACTONAS	ebi-a-GCST90027513	finngen_R12_E4_LACTONAS	421086	rs111364229	-0.136009654411606	0.173912025748587	0.434179260375186
Gut bacterial pathway abundance (PRPP.PWY..superpathway.of.histidine..purine..and.pyrimidine.biosynthesis)	Lactose intolerance, other/unspecified || id:finngen_R12_E4_LACTONAS	ebi-a-GCST90027513	finngen_R12_E4_LACTONAS	421086	rs12359494	-0.130007797377388	0.169815888618622	0.443925724971301
Gut bacterial pathway abundance (PRPP.PWY..superpathway.of.histidine..purine..and.pyrimidine.biosynthesis)	Lactose intolerance, other/unspecified || id:finngen_R12_E4_LACTONAS	ebi-a-GCST90027513	finngen_R12_E4_LACTONAS	421086	rs12549221	-0.0730071340230239	0.170054126301645	0.66769251830528
Gut bacterial pathway abundance (PRPP.PWY..superpathway.of.histidine..purine..and.pyrimidine.biosynthesis)	Lactose intolerance, other/unspecified || id:finngen_R12_E4_LACTONAS	ebi-a-GCST90027513	finngen_R12_E4_LACTONAS	421086	rs13080908	-0.144068625521921	0.168877047490589	0.393605111279225
Gut bacterial pathway abundance (PRPP.PWY..superpathway.of.histidine..purine..and.pyrimidine.biosynthesis)	Lactose intolerance, other/unspecified || id:finngen_R12_E4_LACTONAS	ebi-a-GCST90027513	finngen_R12_E4_LACTONAS	421086	rs1526953	0.00864302621513669	0.16966763390143	0.959372594384103
Gut bacterial pathway abundance (PRPP.PWY..superpathway.of.histidine..purine..and.pyrimidine.biosynthesis)	Lactose intolerance, other/unspecified || id:finngen_R12_E4_LACTONAS	ebi-a-GCST90027513	finngen_R12_E4_LACTONAS	421086	rs237483	-0.123753391703833	0.169855648610447	0.466258748611864
Gut bacterial pathway abundance (PRPP.PWY..superpathway.of.histidine..purine..and.pyrimidine.biosynthesis)	Lactose intolerance, other/unspecified || id:finngen_R12_E4_LACTONAS	ebi-a-GCST90027513	finngen_R12_E4_LACTONAS	421086	rs2406211	-0.104898943813658	0.17036232205663	0.5380659483103
Gut bacterial pathway abundance (PRPP.PWY..superpathway.of.histidine..purine..and.pyrimidine.biosynthesis)	Lactose intolerance, other/unspecified || id:finngen_R12_E4_LACTONAS	ebi-a-GCST90027513	finngen_R12_E4_LACTONAS	421086	rs2923143	-0.0388642529210224	0.17271533545911	0.82196439948629
Gut bacterial pathway abundance (PRPP.PWY..superpathway.of.histidine..purine..and.pyrimidine.biosynthesis)	Lactose intolerance, other/unspecified || id:finngen_R12_E4_LACTONAS	ebi-a-GCST90027513	finngen_R12_E4_LACTONAS	421086	rs4889160	-0.0566853617076774	0.1707021425386	0.739835070047412
Gut bacterial pathway abundance (PRPP.PWY..superpathway.of.histidine..purine..and.pyrimidine.biosynthesis)	Lactose intolerance, other/unspecified || id:finngen_R12_E4_LACTONAS	ebi-a-GCST90027513	finngen_R12_E4_LACTONAS	421086	rs60152513	-0.127529660244979	0.167855227755736	0.44739815499758
Gut bacterial pathway abundance (PRPP.PWY..superpathway.of.histidine..purine..and.pyrimidine.biosynthesis)	Lactose intolerance, other/unspecified || id:finngen_R12_E4_LACTONAS	ebi-a-GCST90027513	finngen_R12_E4_LACTONAS	421086	rs61733531	-0.113154643637983	0.167885354316035	0.500311636213837
Gut bacterial pathway abundance (PRPP.PWY..superpathway.of.histidine..purine..and.pyrimidine.biosynthesis)	Lactose intolerance, other/unspecified || id:finngen_R12_E4_LACTONAS	ebi-a-GCST90027513	finngen_R12_E4_LACTONAS	421086	rs72686468	-0.0710180884650922	0.166635388120859	0.669970486250176
Gut bacterial pathway abundance (PRPP.PWY..superpathway.of.histidine..purine..and.pyrimidine.biosynthesis)	Lactose intolerance, other/unspecified || id:finngen_R12_E4_LACTONAS	ebi-a-GCST90027513	finngen_R12_E4_LACTONAS	421086	rs73404911	-0.0954228991144528	0.170556990855206	0.575835481586229
Gut bacterial pathway abundance (PRPP.PWY..superpathway.of.histidine..purine..and.pyrimidine.biosynthesis)	Lactose intolerance, other/unspecified || id:finngen_R12_E4_LACTONAS	ebi-a-GCST90027513	finngen_R12_E4_LACTONAS	421086	rs857044	-0.0971794790766387	0.171177976953066	0.570231782066699
Gut bacterial pathway abundance (PRPP.PWY..superpathway.of.histidine..purine..and.pyrimidine.biosynthesis)	Lactose intolerance, other/unspecified || id:finngen_R12_E4_LACTONAS	ebi-a-GCST90027513	finngen_R12_E4_LACTONAS	421086	All	-0.0931312060410116	0.163792795171219	0.569633332616713
Gut bacterial pathway abundance (PWY0.1061..superpathway.of.L.alanine.biosynthesis)	Lactose intolerance, other/unspecified || id:finngen_R12_E4_LACTONAS	ebi-a-GCST90027514	finngen_R12_E4_LACTONAS	421086	rs17777155	0.171214368905353	0.176945380690978	0.333238477815543
Gut bacterial pathway abundance (PWY0.1061..superpathway.of.L.alanine.biosynthesis)	Lactose intolerance, other/unspecified || id:finngen_R12_E4_LACTONAS	ebi-a-GCST90027514	finngen_R12_E4_LACTONAS	421086	rs2197911	0.0468726164301538	0.171446844724059	0.784550015855
Gut bacterial pathway abundance (PWY0.1061..superpathway.of.L.alanine.biosynthesis)	Lactose intolerance, other/unspecified || id:finngen_R12_E4_LACTONAS	ebi-a-GCST90027514	finngen_R12_E4_LACTONAS	421086	rs2636908	0.183671818098567	0.162200074661861	0.257475493140398
Gut bacterial pathway abundance (PWY0.1061..superpathway.of.L.alanine.biosynthesis)	Lactose intolerance, other/unspecified || id:finngen_R12_E4_LACTONAS	ebi-a-GCST90027514	finngen_R12_E4_LACTONAS	421086	rs2640045	0.0145067815042352	0.16059235697078	0.928022636113624
Gut bacterial pathway abundance (PWY0.1061..superpathway.of.L.alanine.biosynthesis)	Lactose intolerance, other/unspecified || id:finngen_R12_E4_LACTONAS	ebi-a-GCST90027514	finngen_R12_E4_LACTONAS	421086	rs4580784	0.143346910244438	0.180938090207827	0.428219081412899
Gut bacterial pathway abundance (PWY0.1061..superpathway.of.L.alanine.biosynthesis)	Lactose intolerance, other/unspecified || id:finngen_R12_E4_LACTONAS	ebi-a-GCST90027514	finngen_R12_E4_LACTONAS	421086	rs57070266	0.138265341783675	0.189061350803017	0.464580504184307
Gut bacterial pathway abundance (PWY0.1061..superpathway.of.L.alanine.biosynthesis)	Lactose intolerance, other/unspecified || id:finngen_R12_E4_LACTONAS	ebi-a-GCST90027514	finngen_R12_E4_LACTONAS	421086	rs62385620	0.166014804290116	0.186487284728813	0.373347497905112
Gut bacterial pathway abundance (PWY0.1061..superpathway.of.L.alanine.biosynthesis)	Lactose intolerance, other/unspecified || id:finngen_R12_E4_LACTONAS	ebi-a-GCST90027514	finngen_R12_E4_LACTONAS	421086	rs76618342	0.0577948282142879	0.164250340000907	0.724935479840103
Gut bacterial pathway abundance (PWY0.1061..superpathway.of.L.alanine.biosynthesis)	Lactose intolerance, other/unspecified || id:finngen_R12_E4_LACTONAS	ebi-a-GCST90027514	finngen_R12_E4_LACTONAS	421086	rs7840028	0.124750324137127	0.185557579863785	0.501392856012631
Gut bacterial pathway abundance (PWY0.1061..superpathway.of.L.alanine.biosynthesis)	Lactose intolerance, other/unspecified || id:finngen_R12_E4_LACTONAS	ebi-a-GCST90027514	finngen_R12_E4_LACTONAS	421086	rs7947704	0.129929290798921	0.186812266879704	0.486737453200343
Gut bacterial pathway abundance (PWY0.1061..superpathway.of.L.alanine.biosynthesis)	Lactose intolerance, other/unspecified || id:finngen_R12_E4_LACTONAS	ebi-a-GCST90027514	finngen_R12_E4_LACTONAS	421086	All	0.117717995551625	0.167291201499209	0.481637578167742
Gut bacterial pathway abundance (PWY0.1241..ADP.L.glycero..beta..D.manno.heptose.biosynthesis)	Lactose intolerance, other/unspecified || id:finngen_R12_E4_LACTONAS	ebi-a-GCST90027515	finngen_R12_E4_LACTONAS	421086	rs12633789	-0.224805711131785	0.166007636120695	0.175676094461117
Gut bacterial pathway abundance (PWY0.1241..ADP.L.glycero..beta..D.manno.heptose.biosynthesis)	Lactose intolerance, other/unspecified || id:finngen_R12_E4_LACTONAS	ebi-a-GCST90027515	finngen_R12_E4_LACTONAS	421086	rs13007128	-0.276634256836809	0.167232755400481	0.0980895150477864
Gut bacterial pathway abundance (PWY0.1241..ADP.L.glycero..beta..D.manno.heptose.biosynthesis)	Lactose intolerance, other/unspecified || id:finngen_R12_E4_LACTONAS	ebi-a-GCST90027515	finngen_R12_E4_LACTONAS	421086	rs1444625	-0.123641062555674	0.166959823545659	0.4589700931632
Gut bacterial pathway abundance (PWY0.1241..ADP.L.glycero..beta..D.manno.heptose.biosynthesis)	Lactose intolerance, other/unspecified || id:finngen_R12_E4_LACTONAS	ebi-a-GCST90027515	finngen_R12_E4_LACTONAS	421086	rs17175056	-0.159190373570304	0.165945938026918	0.337412384328412
Gut bacterial pathway abundance (PWY0.1241..ADP.L.glycero..beta..D.manno.heptose.biosynthesis)	Lactose intolerance, other/unspecified || id:finngen_R12_E4_LACTONAS	ebi-a-GCST90027515	finngen_R12_E4_LACTONAS	421086	rs35006616	-0.213709141749629	0.167358293321662	0.201617855696558
Gut bacterial pathway abundance (PWY0.1241..ADP.L.glycero..beta..D.manno.heptose.biosynthesis)	Lactose intolerance, other/unspecified || id:finngen_R12_E4_LACTONAS	ebi-a-GCST90027515	finngen_R12_E4_LACTONAS	421086	rs4629160	-0.208015157692965	0.164765638219266	0.206772114033923
Gut bacterial pathway abundance (PWY0.1241..ADP.L.glycero..beta..D.manno.heptose.biosynthesis)	Lactose intolerance, other/unspecified || id:finngen_R12_E4_LACTONAS	ebi-a-GCST90027515	finngen_R12_E4_LACTONAS	421086	rs71420343	-0.169478282979698	0.166784670631439	0.309557848181546
Gut bacterial pathway abundance (PWY0.1241..ADP.L.glycero..beta..D.manno.heptose.biosynthesis)	Lactose intolerance, other/unspecified || id:finngen_R12_E4_LACTONAS	ebi-a-GCST90027515	finngen_R12_E4_LACTONAS	421086	rs9923601	-0.166304601961056	0.163514455767097	0.309123172206155
Gut bacterial pathway abundance (PWY0.1241..ADP.L.glycero..beta..D.manno.heptose.biosynthesis)	Lactose intolerance, other/unspecified || id:finngen_R12_E4_LACTONAS	ebi-a-GCST90027515	finngen_R12_E4_LACTONAS	421086	All	-0.192576511705517	0.155331945007898	0.215058985805892
Gut bacterial pathway abundance (PWY0.1261..anhydromuropeptides.recycling)	Lactose intolerance, other/unspecified || id:finngen_R12_E4_LACTONAS	ebi-a-GCST90027516	finngen_R12_E4_LACTONAS	421086	rs10504039	0.0289126583643625	0.210971931415583	0.890995188234377
Gut bacterial pathway abundance (PWY0.1261..anhydromuropeptides.recycling)	Lactose intolerance, other/unspecified || id:finngen_R12_E4_LACTONAS	ebi-a-GCST90027516	finngen_R12_E4_LACTONAS	421086	rs11588833	-0.21473945187735	0.209169822564921	0.304595990148448
Gut bacterial pathway abundance (PWY0.1261..anhydromuropeptides.recycling)	Lactose intolerance, other/unspecified || id:finngen_R12_E4_LACTONAS	ebi-a-GCST90027516	finngen_R12_E4_LACTONAS	421086	rs11707688	-0.10964687625186	0.214400514693326	0.609062985031303
Gut bacterial pathway abundance (PWY0.1261..anhydromuropeptides.recycling)	Lactose intolerance, other/unspecified || id:finngen_R12_E4_LACTONAS	ebi-a-GCST90027516	finngen_R12_E4_LACTONAS	421086	rs4501561	-0.0826101085156683	0.210131845870596	0.694220037318966
Gut bacterial pathway abundance (PWY0.1261..anhydromuropeptides.recycling)	Lactose intolerance, other/unspecified || id:finngen_R12_E4_LACTONAS	ebi-a-GCST90027516	finngen_R12_E4_LACTONAS	421086	rs59853081	-0.122278352493519	0.210473906633353	0.561262828004152
Gut bacterial pathway abundance (PWY0.1261..anhydromuropeptides.recycling)	Lactose intolerance, other/unspecified || id:finngen_R12_E4_LACTONAS	ebi-a-GCST90027516	finngen_R12_E4_LACTONAS	421086	rs7228238	-0.137194918044415	0.210846105401156	0.515248255800159
Gut bacterial pathway abundance (PWY0.1261..anhydromuropeptides.recycling)	Lactose intolerance, other/unspecified || id:finngen_R12_E4_LACTONAS	ebi-a-GCST90027516	finngen_R12_E4_LACTONAS	421086	rs7544236	-0.142899933169566	0.212276072984661	0.50083300408954
Gut bacterial pathway abundance (PWY0.1261..anhydromuropeptides.recycling)	Lactose intolerance, other/unspecified || id:finngen_R12_E4_LACTONAS	ebi-a-GCST90027516	finngen_R12_E4_LACTONAS	421086	rs7964114	-0.149617209117684	0.212347775806412	0.48106809183686
Gut bacterial pathway abundance (PWY0.1261..anhydromuropeptides.recycling)	Lactose intolerance, other/unspecified || id:finngen_R12_E4_LACTONAS	ebi-a-GCST90027516	finngen_R12_E4_LACTONAS	421086	All	-0.116377245192291	0.197663232715557	0.556018751184301
Gut bacterial pathway abundance (PWY0.1296..purine.ribonucleosides.degradation)	Lactose intolerance, other/unspecified || id:finngen_R12_E4_LACTONAS	ebi-a-GCST90027517	finngen_R12_E4_LACTONAS	421086	rs12915465	-0.146853176508064	0.278697792866363	0.598244819969958
Gut bacterial pathway abundance (PWY0.1296..purine.ribonucleosides.degradation)	Lactose intolerance, other/unspecified || id:finngen_R12_E4_LACTONAS	ebi-a-GCST90027517	finngen_R12_E4_LACTONAS	421086	rs1468579	-0.0393527580242833	0.272108507682564	0.885009670427838
Gut bacterial pathway abundance (PWY0.1296..purine.ribonucleosides.degradation)	Lactose intolerance, other/unspecified || id:finngen_R12_E4_LACTONAS	ebi-a-GCST90027517	finngen_R12_E4_LACTONAS	421086	rs2425056	0.0161132260006604	0.249673976006171	0.948542593790803
Gut bacterial pathway abundance (PWY0.1296..purine.ribonucleosides.degradation)	Lactose intolerance, other/unspecified || id:finngen_R12_E4_LACTONAS	ebi-a-GCST90027517	finngen_R12_E4_LACTONAS	421086	rs416270	0.0357777217674572	0.231158769845947	0.876998280729728
Gut bacterial pathway abundance (PWY0.1296..purine.ribonucleosides.degradation)	Lactose intolerance, other/unspecified || id:finngen_R12_E4_LACTONAS	ebi-a-GCST90027517	finngen_R12_E4_LACTONAS	421086	rs6669249	-0.224720629662731	0.232714534542206	0.334219692296533
Gut bacterial pathway abundance (PWY0.1296..purine.ribonucleosides.degradation)	Lactose intolerance, other/unspecified || id:finngen_R12_E4_LACTONAS	ebi-a-GCST90027517	finngen_R12_E4_LACTONAS	421086	rs6806908	-0.155597655068151	0.266747618466875	0.559681851962188
Gut bacterial pathway abundance (PWY0.1296..purine.ribonucleosides.degradation)	Lactose intolerance, other/unspecified || id:finngen_R12_E4_LACTONAS	ebi-a-GCST90027517	finngen_R12_E4_LACTONAS	421086	rs76985731	-0.0476217191963122	0.257731543408281	0.853407424712591
Gut bacterial pathway abundance (PWY0.1296..purine.ribonucleosides.degradation)	Lactose intolerance, other/unspecified || id:finngen_R12_E4_LACTONAS	ebi-a-GCST90027517	finngen_R12_E4_LACTONAS	421086	rs7699343	-0.145986456944008	0.273293287676588	0.593220425979244
Gut bacterial pathway abundance (PWY0.1296..purine.ribonucleosides.degradation)	Lactose intolerance, other/unspecified || id:finngen_R12_E4_LACTONAS	ebi-a-GCST90027517	finngen_R12_E4_LACTONAS	421086	All	-0.087310052088568	0.239114637120223	0.715007735480582
Gut bacterial pathway abundance (PWY0.1297..superpathway.of.purine.deoxyribonucleosides.degradation)	Lactose intolerance, other/unspecified || id:finngen_R12_E4_LACTONAS	ebi-a-GCST90027518	finngen_R12_E4_LACTONAS	421086	rs1009644	0.177289083300555	0.189499250298273	0.349496611729439
Gut bacterial pathway abundance (PWY0.1297..superpathway.of.purine.deoxyribonucleosides.degradation)	Lactose intolerance, other/unspecified || id:finngen_R12_E4_LACTONAS	ebi-a-GCST90027518	finngen_R12_E4_LACTONAS	421086	rs111171	0.129733883862119	0.193312628942502	0.502150966204916
Gut bacterial pathway abundance (PWY0.1297..superpathway.of.purine.deoxyribonucleosides.degradation)	Lactose intolerance, other/unspecified || id:finngen_R12_E4_LACTONAS	ebi-a-GCST90027518	finngen_R12_E4_LACTONAS	421086	rs11543947	0.150811339943605	0.19218652923258	0.432621639190915
Gut bacterial pathway abundance (PWY0.1297..superpathway.of.purine.deoxyribonucleosides.degradation)	Lactose intolerance, other/unspecified || id:finngen_R12_E4_LACTONAS	ebi-a-GCST90027518	finngen_R12_E4_LACTONAS	421086	rs12700304	0.172859349192233	0.188893706282659	0.360131580241541
Gut bacterial pathway abundance (PWY0.1297..superpathway.of.purine.deoxyribonucleosides.degradation)	Lactose intolerance, other/unspecified || id:finngen_R12_E4_LACTONAS	ebi-a-GCST90027518	finngen_R12_E4_LACTONAS	421086	rs17639960	0.182886575865149	0.192937611189464	0.343177688602059
Gut bacterial pathway abundance (PWY0.1297..superpathway.of.purine.deoxyribonucleosides.degradation)	Lactose intolerance, other/unspecified || id:finngen_R12_E4_LACTONAS	ebi-a-GCST90027518	finngen_R12_E4_LACTONAS	421086	rs2914928	0.124274148048032	0.188270677295369	0.509200994930317
Gut bacterial pathway abundance (PWY0.1297..superpathway.of.purine.deoxyribonucleosides.degradation)	Lactose intolerance, other/unspecified || id:finngen_R12_E4_LACTONAS	ebi-a-GCST90027518	finngen_R12_E4_LACTONAS	421086	rs35108480	0.0716686728339977	0.190749619390261	0.707124187375371
Gut bacterial pathway abundance (PWY0.1297..superpathway.of.purine.deoxyribonucleosides.degradation)	Lactose intolerance, other/unspecified || id:finngen_R12_E4_LACTONAS	ebi-a-GCST90027518	finngen_R12_E4_LACTONAS	421086	rs7349706	0.0927479912862544	0.191011926597178	0.627278270728515
Gut bacterial pathway abundance (PWY0.1297..superpathway.of.purine.deoxyribonucleosides.degradation)	Lactose intolerance, other/unspecified || id:finngen_R12_E4_LACTONAS	ebi-a-GCST90027518	finngen_R12_E4_LACTONAS	421086	rs7608101	0.133678633355826	0.191307068380658	0.484699069222799
Gut bacterial pathway abundance (PWY0.1297..superpathway.of.purine.deoxyribonucleosides.degradation)	Lactose intolerance, other/unspecified || id:finngen_R12_E4_LACTONAS	ebi-a-GCST90027518	finngen_R12_E4_LACTONAS	421086	rs9527167	0.164124175985898	0.192938941673729	0.394961889816782
Gut bacterial pathway abundance (PWY0.1297..superpathway.of.purine.deoxyribonucleosides.degradation)	Lactose intolerance, other/unspecified || id:finngen_R12_E4_LACTONAS	ebi-a-GCST90027518	finngen_R12_E4_LACTONAS	421086	All	0.13995623026061	0.181282368475881	0.440094034922038
Gut bacterial pathway abundance (PWY0.1298..superpathway.of.pyrimidine.deoxyribonucleosides.degradation)	Lactose intolerance, other/unspecified || id:finngen_R12_E4_LACTONAS	ebi-a-GCST90027519	finngen_R12_E4_LACTONAS	421086	rs11957688	0.0757180813719673	0.174473652921247	0.664302941744806
Gut bacterial pathway abundance (PWY0.1298..superpathway.of.pyrimidine.deoxyribonucleosides.degradation)	Lactose intolerance, other/unspecified || id:finngen_R12_E4_LACTONAS	ebi-a-GCST90027519	finngen_R12_E4_LACTONAS	421086	rs1467160	0.00595761834511886	0.177287903961385	0.973192772313354
Gut bacterial pathway abundance (PWY0.1298..superpathway.of.pyrimidine.deoxyribonucleosides.degradation)	Lactose intolerance, other/unspecified || id:finngen_R12_E4_LACTONAS	ebi-a-GCST90027519	finngen_R12_E4_LACTONAS	421086	rs17185203	0.000375838316823933	0.177040933610606	0.998306180615992
Gut bacterial pathway abundance (PWY0.1298..superpathway.of.pyrimidine.deoxyribonucleosides.degradation)	Lactose intolerance, other/unspecified || id:finngen_R12_E4_LACTONAS	ebi-a-GCST90027519	finngen_R12_E4_LACTONAS	421086	rs2309464	0.0463997292270022	0.176899706840917	0.793094798253585
Gut bacterial pathway abundance (PWY0.1298..superpathway.of.pyrimidine.deoxyribonucleosides.degradation)	Lactose intolerance, other/unspecified || id:finngen_R12_E4_LACTONAS	ebi-a-GCST90027519	finngen_R12_E4_LACTONAS	421086	rs257077	0.00303817729431221	0.176378927665938	0.986256890679447
Gut bacterial pathway abundance (PWY0.1298..superpathway.of.pyrimidine.deoxyribonucleosides.degradation)	Lactose intolerance, other/unspecified || id:finngen_R12_E4_LACTONAS	ebi-a-GCST90027519	finngen_R12_E4_LACTONAS	421086	rs56332785	0.0400510868881188	0.17606162642612	0.820047922159854
Gut bacterial pathway abundance (PWY0.1298..superpathway.of.pyrimidine.deoxyribonucleosides.degradation)	Lactose intolerance, other/unspecified || id:finngen_R12_E4_LACTONAS	ebi-a-GCST90027519	finngen_R12_E4_LACTONAS	421086	rs62248586	0.0112740578448789	0.177704707838191	0.949414024671312
Gut bacterial pathway abundance (PWY0.1298..superpathway.of.pyrimidine.deoxyribonucleosides.degradation)	Lactose intolerance, other/unspecified || id:finngen_R12_E4_LACTONAS	ebi-a-GCST90027519	finngen_R12_E4_LACTONAS	421086	rs6944623	0.0264488490406291	0.175743200674875	0.880372407149243
Gut bacterial pathway abundance (PWY0.1298..superpathway.of.pyrimidine.deoxyribonucleosides.degradation)	Lactose intolerance, other/unspecified || id:finngen_R12_E4_LACTONAS	ebi-a-GCST90027519	finngen_R12_E4_LACTONAS	421086	rs7138789	0.0676777421821881	0.176398421087306	0.70122742102262
Gut bacterial pathway abundance (PWY0.1298..superpathway.of.pyrimidine.deoxyribonucleosides.degradation)	Lactose intolerance, other/unspecified || id:finngen_R12_E4_LACTONAS	ebi-a-GCST90027519	finngen_R12_E4_LACTONAS	421086	rs73169038	0.0689336572404576	0.174785913320352	0.693293797602193
Gut bacterial pathway abundance (PWY0.1298..superpathway.of.pyrimidine.deoxyribonucleosides.degradation)	Lactose intolerance, other/unspecified || id:finngen_R12_E4_LACTONAS	ebi-a-GCST90027519	finngen_R12_E4_LACTONAS	421086	rs77470149	0.0347729365032371	0.175441164413524	0.842886367959931
Gut bacterial pathway abundance (PWY0.1298..superpathway.of.pyrimidine.deoxyribonucleosides.degradation)	Lactose intolerance, other/unspecified || id:finngen_R12_E4_LACTONAS	ebi-a-GCST90027519	finngen_R12_E4_LACTONAS	421086	rs7859597	-0.0241807456206032	0.175703169952819	0.890538609854657
Gut bacterial pathway abundance (PWY0.1298..superpathway.of.pyrimidine.deoxyribonucleosides.degradation)	Lactose intolerance, other/unspecified || id:finngen_R12_E4_LACTONAS	ebi-a-GCST90027519	finngen_R12_E4_LACTONAS	421086	rs79103551	-0.0580504187391372	0.17635959729904	0.742035210754022
Gut bacterial pathway abundance (PWY0.1298..superpathway.of.pyrimidine.deoxyribonucleosides.degradation)	Lactose intolerance, other/unspecified || id:finngen_R12_E4_LACTONAS	ebi-a-GCST90027519	finngen_R12_E4_LACTONAS	421086	rs997227	-0.0429264024640917	0.177765218865001	0.809184609076957
Gut bacterial pathway abundance (PWY0.1298..superpathway.of.pyrimidine.deoxyribonucleosides.degradation)	Lactose intolerance, other/unspecified || id:finngen_R12_E4_LACTONAS	ebi-a-GCST90027519	finngen_R12_E4_LACTONAS	421086	All	0.0184846373341891	0.169868512639646	0.913347381184103
Gut bacterial pathway abundance (PWY0.1338..polymyxin.resistance)	Lactose intolerance, other/unspecified || id:finngen_R12_E4_LACTONAS	ebi-a-GCST90027520	finngen_R12_E4_LACTONAS	421086	rs12472695	-0.07264305948173	0.100387634870056	0.469295639025753
Gut bacterial pathway abundance (PWY0.1338..polymyxin.resistance)	Lactose intolerance, other/unspecified || id:finngen_R12_E4_LACTONAS	ebi-a-GCST90027520	finngen_R12_E4_LACTONAS	421086	rs12718724	-0.0412479217284061	0.099834028252895	0.679485762661189
Gut bacterial pathway abundance (PWY0.1338..polymyxin.resistance)	Lactose intolerance, other/unspecified || id:finngen_R12_E4_LACTONAS	ebi-a-GCST90027520	finngen_R12_E4_LACTONAS	421086	rs13140831	-0.0397711425785103	0.100654702733394	0.692750982958224
Gut bacterial pathway abundance (PWY0.1338..polymyxin.resistance)	Lactose intolerance, other/unspecified || id:finngen_R12_E4_LACTONAS	ebi-a-GCST90027520	finngen_R12_E4_LACTONAS	421086	rs135184	-0.0171957844387598	0.102131900920194	0.86629346871408
Gut bacterial pathway abundance (PWY0.1338..polymyxin.resistance)	Lactose intolerance, other/unspecified || id:finngen_R12_E4_LACTONAS	ebi-a-GCST90027520	finngen_R12_E4_LACTONAS	421086	rs3106302	-0.0398792651782002	0.102537672936605	0.69733306559089
Gut bacterial pathway abundance (PWY0.1338..polymyxin.resistance)	Lactose intolerance, other/unspecified || id:finngen_R12_E4_LACTONAS	ebi-a-GCST90027520	finngen_R12_E4_LACTONAS	421086	rs4942275	-0.058085997170817	0.101680394945821	0.567823046891548
Gut bacterial pathway abundance (PWY0.1338..polymyxin.resistance)	Lactose intolerance, other/unspecified || id:finngen_R12_E4_LACTONAS	ebi-a-GCST90027520	finngen_R12_E4_LACTONAS	421086	rs7225041	-0.0266083241693297	0.10122608113571	0.792658209964872
Gut bacterial pathway abundance (PWY0.1338..polymyxin.resistance)	Lactose intolerance, other/unspecified || id:finngen_R12_E4_LACTONAS	ebi-a-GCST90027520	finngen_R12_E4_LACTONAS	421086	rs7478946	-0.070949881482495	0.100866334100943	0.481803405378497
Gut bacterial pathway abundance (PWY0.1338..polymyxin.resistance)	Lactose intolerance, other/unspecified || id:finngen_R12_E4_LACTONAS	ebi-a-GCST90027520	finngen_R12_E4_LACTONAS	421086	rs76296650	-0.0192774858770741	0.102746530954079	0.851173160244931
Gut bacterial pathway abundance (PWY0.1338..polymyxin.resistance)	Lactose intolerance, other/unspecified || id:finngen_R12_E4_LACTONAS	ebi-a-GCST90027520	finngen_R12_E4_LACTONAS	421086	rs884587	-0.0594315301924771	0.10023289508417	0.553225063884843
Gut bacterial pathway abundance (PWY0.1338..polymyxin.resistance)	Lactose intolerance, other/unspecified || id:finngen_R12_E4_LACTONAS	ebi-a-GCST90027520	finngen_R12_E4_LACTONAS	421086	All	-0.0447122733746728	0.0960222225189245	0.641469585262287
Gut bacterial pathway abundance (PWY0.1415..superpathway.of.heme.biosynthesis.from.uroporphyrinogen.III)	Lactose intolerance, other/unspecified || id:finngen_R12_E4_LACTONAS	ebi-a-GCST90027521	finngen_R12_E4_LACTONAS	421086	rs1051765	-0.13028037744079	0.172316593652362	0.449617768079218
Gut bacterial pathway abundance (PWY0.1415..superpathway.of.heme.biosynthesis.from.uroporphyrinogen.III)	Lactose intolerance, other/unspecified || id:finngen_R12_E4_LACTONAS	ebi-a-GCST90027521	finngen_R12_E4_LACTONAS	421086	rs17698956	-0.0773627798180178	0.192375026511249	0.687576839325693
Gut bacterial pathway abundance (PWY0.1415..superpathway.of.heme.biosynthesis.from.uroporphyrinogen.III)	Lactose intolerance, other/unspecified || id:finngen_R12_E4_LACTONAS	ebi-a-GCST90027521	finngen_R12_E4_LACTONAS	421086	rs2636908	-0.0142822083366793	0.176973187020807	0.935678415074262
Gut bacterial pathway abundance (PWY0.1415..superpathway.of.heme.biosynthesis.from.uroporphyrinogen.III)	Lactose intolerance, other/unspecified || id:finngen_R12_E4_LACTONAS	ebi-a-GCST90027521	finngen_R12_E4_LACTONAS	421086	rs4238492	-0.0399817617840218	0.190302916763956	0.833593238739667
Gut bacterial pathway abundance (PWY0.1415..superpathway.of.heme.biosynthesis.from.uroporphyrinogen.III)	Lactose intolerance, other/unspecified || id:finngen_R12_E4_LACTONAS	ebi-a-GCST90027521	finngen_R12_E4_LACTONAS	421086	rs62174134	0.0737483498705363	0.136685631440368	0.589509337042365
Gut bacterial pathway abundance (PWY0.1415..superpathway.of.heme.biosynthesis.from.uroporphyrinogen.III)	Lactose intolerance, other/unspecified || id:finngen_R12_E4_LACTONAS	ebi-a-GCST90027521	finngen_R12_E4_LACTONAS	421086	rs6451170	-0.0671231001990499	0.190199140210801	0.72415622260676
Gut bacterial pathway abundance (PWY0.1415..superpathway.of.heme.biosynthesis.from.uroporphyrinogen.III)	Lactose intolerance, other/unspecified || id:finngen_R12_E4_LACTONAS	ebi-a-GCST90027521	finngen_R12_E4_LACTONAS	421086	rs77953737	-0.0233648576996729	0.177528889409506	0.895291525384987
Gut bacterial pathway abundance (PWY0.1415..superpathway.of.heme.biosynthesis.from.uroporphyrinogen.III)	Lactose intolerance, other/unspecified || id:finngen_R12_E4_LACTONAS	ebi-a-GCST90027521	finngen_R12_E4_LACTONAS	421086	rs942033	-0.137187695184474	0.169008253318389	0.416951243097558
Gut bacterial pathway abundance (PWY0.1415..superpathway.of.heme.biosynthesis.from.uroporphyrinogen.III)	Lactose intolerance, other/unspecified || id:finngen_R12_E4_LACTONAS	ebi-a-GCST90027521	finngen_R12_E4_LACTONAS	421086	rs9619066	-0.0854835265905903	0.191630913666304	0.655536411213306
Gut bacterial pathway abundance (PWY0.1415..superpathway.of.heme.biosynthesis.from.uroporphyrinogen.III)	Lactose intolerance, other/unspecified || id:finngen_R12_E4_LACTONAS	ebi-a-GCST90027521	finngen_R12_E4_LACTONAS	421086	All	-0.0552372037396883	0.168065819237225	0.742409580864301
Gut bacterial pathway abundance (PWY0.1479..tRNA.processing)	Lactose intolerance, other/unspecified || id:finngen_R12_E4_LACTONAS	ebi-a-GCST90027522	finngen_R12_E4_LACTONAS	421086	rs10253848	-0.00779064021871523	0.221478557921719	0.971939721963041
Gut bacterial pathway abundance (PWY0.1479..tRNA.processing)	Lactose intolerance, other/unspecified || id:finngen_R12_E4_LACTONAS	ebi-a-GCST90027522	finngen_R12_E4_LACTONAS	421086	rs11076031	-0.0480488419971105	0.213000128213579	0.821527100391846
Gut bacterial pathway abundance (PWY0.1479..tRNA.processing)	Lactose intolerance, other/unspecified || id:finngen_R12_E4_LACTONAS	ebi-a-GCST90027522	finngen_R12_E4_LACTONAS	421086	rs1635513	0.118318315247821	0.180215851499347	0.511478880616193
Gut bacterial pathway abundance (PWY0.1479..tRNA.processing)	Lactose intolerance, other/unspecified || id:finngen_R12_E4_LACTONAS	ebi-a-GCST90027522	finngen_R12_E4_LACTONAS	421086	rs1851324	-0.101804083369803	0.181225993501644	0.574284928207177
Gut bacterial pathway abundance (PWY0.1479..tRNA.processing)	Lactose intolerance, other/unspecified || id:finngen_R12_E4_LACTONAS	ebi-a-GCST90027522	finngen_R12_E4_LACTONAS	421086	rs2122704	-0.0161187074770607	0.21835425313385	0.941154354288177
Gut bacterial pathway abundance (PWY0.1479..tRNA.processing)	Lactose intolerance, other/unspecified || id:finngen_R12_E4_LACTONAS	ebi-a-GCST90027522	finngen_R12_E4_LACTONAS	421086	rs2806453	0.0559924780462298	0.217234079820388	0.796598455293457
Gut bacterial pathway abundance (PWY0.1479..tRNA.processing)	Lactose intolerance, other/unspecified || id:finngen_R12_E4_LACTONAS	ebi-a-GCST90027522	finngen_R12_E4_LACTONAS	421086	rs651761	0.0320170949604024	0.217648944349136	0.883049698230407
Gut bacterial pathway abundance (PWY0.1479..tRNA.processing)	Lactose intolerance, other/unspecified || id:finngen_R12_E4_LACTONAS	ebi-a-GCST90027522	finngen_R12_E4_LACTONAS	421086	rs882051	-0.0539286607972671	0.209861244051245	0.797199662811511
Gut bacterial pathway abundance (PWY0.1479..tRNA.processing)	Lactose intolerance, other/unspecified || id:finngen_R12_E4_LACTONAS	ebi-a-GCST90027522	finngen_R12_E4_LACTONAS	421086	rs9559715	0.0318743801665606	0.218267970889358	0.883895143673563
Gut bacterial pathway abundance (PWY0.1479..tRNA.processing)	Lactose intolerance, other/unspecified || id:finngen_R12_E4_LACTONAS	ebi-a-GCST90027522	finngen_R12_E4_LACTONAS	421086	rs9972917	0.0216619729001047	0.217616942565346	0.920708134914112
Gut bacterial pathway abundance (PWY0.1479..tRNA.processing)	Lactose intolerance, other/unspecified || id:finngen_R12_E4_LACTONAS	ebi-a-GCST90027522	finngen_R12_E4_LACTONAS	421086	All	0.00321897170216649	0.196585886430063	0.986935720045003
Gut bacterial pathway abundance (PWY0.1533..methylphosphonate.degradation.I)	Lactose intolerance, other/unspecified || id:finngen_R12_E4_LACTONAS	ebi-a-GCST90027523	finngen_R12_E4_LACTONAS	421086	rs10433369	0.161707149347435	0.191488763788696	0.398404974111353
Gut bacterial pathway abundance (PWY0.1533..methylphosphonate.degradation.I)	Lactose intolerance, other/unspecified || id:finngen_R12_E4_LACTONAS	ebi-a-GCST90027523	finngen_R12_E4_LACTONAS	421086	rs12719662	0.143387411771826	0.185318436461323	0.439087354026882
Gut bacterial pathway abundance (PWY0.1533..methylphosphonate.degradation.I)	Lactose intolerance, other/unspecified || id:finngen_R12_E4_LACTONAS	ebi-a-GCST90027523	finngen_R12_E4_LACTONAS	421086	rs12921798	0.114662533356633	0.162166790074159	0.479525809470904
Gut bacterial pathway abundance (PWY0.1533..methylphosphonate.degradation.I)	Lactose intolerance, other/unspecified || id:finngen_R12_E4_LACTONAS	ebi-a-GCST90027523	finngen_R12_E4_LACTONAS	421086	rs2884357	0.209502516391138	0.194348799700012	0.281046361891107
Gut bacterial pathway abundance (PWY0.1533..methylphosphonate.degradation.I)	Lactose intolerance, other/unspecified || id:finngen_R12_E4_LACTONAS	ebi-a-GCST90027523	finngen_R12_E4_LACTONAS	421086	rs6009311	0.264188216466586	0.184388710417004	0.151921090810798
Gut bacterial pathway abundance (PWY0.1533..methylphosphonate.degradation.I)	Lactose intolerance, other/unspecified || id:finngen_R12_E4_LACTONAS	ebi-a-GCST90027523	finngen_R12_E4_LACTONAS	421086	rs61861701	0.279006741959058	0.175135019270213	0.111138857245928
Gut bacterial pathway abundance (PWY0.1533..methylphosphonate.degradation.I)	Lactose intolerance, other/unspecified || id:finngen_R12_E4_LACTONAS	ebi-a-GCST90027523	finngen_R12_E4_LACTONAS	421086	All	0.192656482906072	0.158903272869892	0.225354112459346
Gut bacterial pathway abundance (PWY0.1586..peptidoglycan.maturation..meso.diaminopimelate.containing.)	Lactose intolerance, other/unspecified || id:finngen_R12_E4_LACTONAS	ebi-a-GCST90027524	finngen_R12_E4_LACTONAS	421086	rs11752725	0.0823525296574471	0.212096875876931	0.697810389776095
Gut bacterial pathway abundance (PWY0.1586..peptidoglycan.maturation..meso.diaminopimelate.containing.)	Lactose intolerance, other/unspecified || id:finngen_R12_E4_LACTONAS	ebi-a-GCST90027524	finngen_R12_E4_LACTONAS	421086	rs1407463	0.115430123490186	0.210824191147095	0.58402263394662
Gut bacterial pathway abundance (PWY0.1586..peptidoglycan.maturation..meso.diaminopimelate.containing.)	Lactose intolerance, other/unspecified || id:finngen_R12_E4_LACTONAS	ebi-a-GCST90027524	finngen_R12_E4_LACTONAS	421086	rs2582975	0.0850626024814862	0.219358251133132	0.698179320175104
Gut bacterial pathway abundance (PWY0.1586..peptidoglycan.maturation..meso.diaminopimelate.containing.)	Lactose intolerance, other/unspecified || id:finngen_R12_E4_LACTONAS	ebi-a-GCST90027524	finngen_R12_E4_LACTONAS	421086	rs295654	0.236568889153464	0.213571935725781	0.268000995838228
Gut bacterial pathway abundance (PWY0.1586..peptidoglycan.maturation..meso.diaminopimelate.containing.)	Lactose intolerance, other/unspecified || id:finngen_R12_E4_LACTONAS	ebi-a-GCST90027524	finngen_R12_E4_LACTONAS	421086	rs6870833	0.0935391256590716	0.211608648714066	0.658461496843058
Gut bacterial pathway abundance (PWY0.1586..peptidoglycan.maturation..meso.diaminopimelate.containing.)	Lactose intolerance, other/unspecified || id:finngen_R12_E4_LACTONAS	ebi-a-GCST90027524	finngen_R12_E4_LACTONAS	421086	rs72744985	0.171741694574688	0.213395207149393	0.420931769950522
Gut bacterial pathway abundance (PWY0.1586..peptidoglycan.maturation..meso.diaminopimelate.containing.)	Lactose intolerance, other/unspecified || id:finngen_R12_E4_LACTONAS	ebi-a-GCST90027524	finngen_R12_E4_LACTONAS	421086	rs73647057	0.0892942985312896	0.207900945497249	0.667556445622719
Gut bacterial pathway abundance (PWY0.1586..peptidoglycan.maturation..meso.diaminopimelate.containing.)	Lactose intolerance, other/unspecified || id:finngen_R12_E4_LACTONAS	ebi-a-GCST90027524	finngen_R12_E4_LACTONAS	421086	rs74574052	0.0651816805822416	0.228164409194754	0.775124324868833
Gut bacterial pathway abundance (PWY0.1586..peptidoglycan.maturation..meso.diaminopimelate.containing.)	Lactose intolerance, other/unspecified || id:finngen_R12_E4_LACTONAS	ebi-a-GCST90027524	finngen_R12_E4_LACTONAS	421086	rs80161029	0.161905631091114	0.210894988087422	0.442661072320051
Gut bacterial pathway abundance (PWY0.1586..peptidoglycan.maturation..meso.diaminopimelate.containing.)	Lactose intolerance, other/unspecified || id:finngen_R12_E4_LACTONAS	ebi-a-GCST90027524	finngen_R12_E4_LACTONAS	421086	All	0.1231234134326	0.201745082766102	0.541668384321439
Gut bacterial pathway abundance (PWY0.162..superpathway.of.pyrimidine.ribonucleotides.de.novo.biosynthesis)	Lactose intolerance, other/unspecified || id:finngen_R12_E4_LACTONAS	ebi-a-GCST90027525	finngen_R12_E4_LACTONAS	421086	rs12199072	-0.1289529049831	0.168706153637961	0.444650375020033
Gut bacterial pathway abundance (PWY0.162..superpathway.of.pyrimidine.ribonucleotides.de.novo.biosynthesis)	Lactose intolerance, other/unspecified || id:finngen_R12_E4_LACTONAS	ebi-a-GCST90027525	finngen_R12_E4_LACTONAS	421086	rs12408719	-0.141152773038579	0.172144321738974	0.412234555622326
Gut bacterial pathway abundance (PWY0.162..superpathway.of.pyrimidine.ribonucleotides.de.novo.biosynthesis)	Lactose intolerance, other/unspecified || id:finngen_R12_E4_LACTONAS	ebi-a-GCST90027525	finngen_R12_E4_LACTONAS	421086	rs1447466	-0.116473802937142	0.172480984476065	0.499494780804856
Gut bacterial pathway abundance (PWY0.162..superpathway.of.pyrimidine.ribonucleotides.de.novo.biosynthesis)	Lactose intolerance, other/unspecified || id:finngen_R12_E4_LACTONAS	ebi-a-GCST90027525	finngen_R12_E4_LACTONAS	421086	rs17365730	-0.0659125377647967	0.175364459548655	0.707020758642076
Gut bacterial pathway abundance (PWY0.162..superpathway.of.pyrimidine.ribonucleotides.de.novo.biosynthesis)	Lactose intolerance, other/unspecified || id:finngen_R12_E4_LACTONAS	ebi-a-GCST90027525	finngen_R12_E4_LACTONAS	421086	rs2325098	-0.0740115500823378	0.171773016503488	0.666564123651956
Gut bacterial pathway abundance (PWY0.162..superpathway.of.pyrimidine.ribonucleotides.de.novo.biosynthesis)	Lactose intolerance, other/unspecified || id:finngen_R12_E4_LACTONAS	ebi-a-GCST90027525	finngen_R12_E4_LACTONAS	421086	rs34070159	-0.0743523662707562	0.171825216179742	0.665217527097062
Gut bacterial pathway abundance (PWY0.162..superpathway.of.pyrimidine.ribonucleotides.de.novo.biosynthesis)	Lactose intolerance, other/unspecified || id:finngen_R12_E4_LACTONAS	ebi-a-GCST90027525	finngen_R12_E4_LACTONAS	421086	rs706948	-0.100751416731373	0.169613676653995	0.552508592389624
Gut bacterial pathway abundance (PWY0.162..superpathway.of.pyrimidine.ribonucleotides.de.novo.biosynthesis)	Lactose intolerance, other/unspecified || id:finngen_R12_E4_LACTONAS	ebi-a-GCST90027525	finngen_R12_E4_LACTONAS	421086	rs73120083	-0.0180201732942673	0.169109162890937	0.915138518152704
Gut bacterial pathway abundance (PWY0.162..superpathway.of.pyrimidine.ribonucleotides.de.novo.biosynthesis)	Lactose intolerance, other/unspecified || id:finngen_R12_E4_LACTONAS	ebi-a-GCST90027525	finngen_R12_E4_LACTONAS	421086	rs7812884	-0.097021003542763	0.169291524794271	0.566576864530283
Gut bacterial pathway abundance (PWY0.162..superpathway.of.pyrimidine.ribonucleotides.de.novo.biosynthesis)	Lactose intolerance, other/unspecified || id:finngen_R12_E4_LACTONAS	ebi-a-GCST90027525	finngen_R12_E4_LACTONAS	421086	rs79249788	-0.0532212290032786	0.171459920096595	0.75625648457928
Gut bacterial pathway abundance (PWY0.162..superpathway.of.pyrimidine.ribonucleotides.de.novo.biosynthesis)	Lactose intolerance, other/unspecified || id:finngen_R12_E4_LACTONAS	ebi-a-GCST90027525	finngen_R12_E4_LACTONAS	421086	rs883271	-0.0881663877974874	0.170279364048955	0.604615303637555
Gut bacterial pathway abundance (PWY0.162..superpathway.of.pyrimidine.ribonucleotides.de.novo.biosynthesis)	Lactose intolerance, other/unspecified || id:finngen_R12_E4_LACTONAS	ebi-a-GCST90027525	finngen_R12_E4_LACTONAS	421086	rs9460615	-0.0587957477961443	0.166875168418549	0.724588007317257
Gut bacterial pathway abundance (PWY0.162..superpathway.of.pyrimidine.ribonucleotides.de.novo.biosynthesis)	Lactose intolerance, other/unspecified || id:finngen_R12_E4_LACTONAS	ebi-a-GCST90027525	finngen_R12_E4_LACTONAS	421086	rs9876083	-0.0782444741127661	0.170913505737315	0.647094995766381
Gut bacterial pathway abundance (PWY0.162..superpathway.of.pyrimidine.ribonucleotides.de.novo.biosynthesis)	Lactose intolerance, other/unspecified || id:finngen_R12_E4_LACTONAS	ebi-a-GCST90027525	finngen_R12_E4_LACTONAS	421086	All	-0.0841574957279061	0.164022455161043	0.607891717312825
Gut bacterial pathway abundance (PWY0.781..aspartate.superpathway)	Lactose intolerance, other/unspecified || id:finngen_R12_E4_LACTONAS	ebi-a-GCST90027526	finngen_R12_E4_LACTONAS	421086	rs10930969	0.114382687108769	0.181114516063083	0.527681636880411
Gut bacterial pathway abundance (PWY0.781..aspartate.superpathway)	Lactose intolerance, other/unspecified || id:finngen_R12_E4_LACTONAS	ebi-a-GCST90027526	finngen_R12_E4_LACTONAS	421086	rs10953974	0.0190640546762861	0.182930965565787	0.916999146531422
Gut bacterial pathway abundance (PWY0.781..aspartate.superpathway)	Lactose intolerance, other/unspecified || id:finngen_R12_E4_LACTONAS	ebi-a-GCST90027526	finngen_R12_E4_LACTONAS	421086	rs1266788	0.0633967736268438	0.181754655777916	0.727236366575755
Gut bacterial pathway abundance (PWY0.781..aspartate.superpathway)	Lactose intolerance, other/unspecified || id:finngen_R12_E4_LACTONAS	ebi-a-GCST90027526	finngen_R12_E4_LACTONAS	421086	rs2256820	0.0168600186161006	0.180387620014373	0.925533758820239
Gut bacterial pathway abundance (PWY0.781..aspartate.superpathway)	Lactose intolerance, other/unspecified || id:finngen_R12_E4_LACTONAS	ebi-a-GCST90027526	finngen_R12_E4_LACTONAS	421086	rs35751200	0.182329710768608	0.182914423145041	0.318859969194675
Gut bacterial pathway abundance (PWY0.781..aspartate.superpathway)	Lactose intolerance, other/unspecified || id:finngen_R12_E4_LACTONAS	ebi-a-GCST90027526	finngen_R12_E4_LACTONAS	421086	rs36057901	0.0162205370931612	0.182004800229242	0.928985367054368
Gut bacterial pathway abundance (PWY0.781..aspartate.superpathway)	Lactose intolerance, other/unspecified || id:finngen_R12_E4_LACTONAS	ebi-a-GCST90027526	finngen_R12_E4_LACTONAS	421086	rs4802635	0.101105176297086	0.180608539712068	0.57561391557751
Gut bacterial pathway abundance (PWY0.781..aspartate.superpathway)	Lactose intolerance, other/unspecified || id:finngen_R12_E4_LACTONAS	ebi-a-GCST90027526	finngen_R12_E4_LACTONAS	421086	rs4845710	0.123145682478587	0.180320066630952	0.494652129604737
Gut bacterial pathway abundance (PWY0.781..aspartate.superpathway)	Lactose intolerance, other/unspecified || id:finngen_R12_E4_LACTONAS	ebi-a-GCST90027526	finngen_R12_E4_LACTONAS	421086	rs59244529	0.0779215376347163	0.180753106088277	0.666400191612788
Gut bacterial pathway abundance (PWY0.781..aspartate.superpathway)	Lactose intolerance, other/unspecified || id:finngen_R12_E4_LACTONAS	ebi-a-GCST90027526	finngen_R12_E4_LACTONAS	421086	rs61945524	0.114651100630685	0.182236143659442	0.529260806362324
Gut bacterial pathway abundance (PWY0.781..aspartate.superpathway)	Lactose intolerance, other/unspecified || id:finngen_R12_E4_LACTONAS	ebi-a-GCST90027526	finngen_R12_E4_LACTONAS	421086	rs77354939	0.115718872882855	0.182109631005163	0.525144605697952
Gut bacterial pathway abundance (PWY0.781..aspartate.superpathway)	Lactose intolerance, other/unspecified || id:finngen_R12_E4_LACTONAS	ebi-a-GCST90027526	finngen_R12_E4_LACTONAS	421086	All	0.0858373028475087	0.173101744119446	0.61998066740648
Gut bacterial pathway abundance (PWY0.845..superpathway.of.pyridoxal.5..phosphate.biosynthesis.and.salvage)	Lactose intolerance, other/unspecified || id:finngen_R12_E4_LACTONAS	ebi-a-GCST90027527	finngen_R12_E4_LACTONAS	421086	rs10096075	-0.212736442453245	0.119156480988002	0.074203993227648
Gut bacterial pathway abundance (PWY0.845..superpathway.of.pyridoxal.5..phosphate.biosynthesis.and.salvage)	Lactose intolerance, other/unspecified || id:finngen_R12_E4_LACTONAS	ebi-a-GCST90027527	finngen_R12_E4_LACTONAS	421086	rs11859534	-0.216252816907971	0.120844835912985	0.0735330185796639
Gut bacterial pathway abundance (PWY0.845..superpathway.of.pyridoxal.5..phosphate.biosynthesis.and.salvage)	Lactose intolerance, other/unspecified || id:finngen_R12_E4_LACTONAS	ebi-a-GCST90027527	finngen_R12_E4_LACTONAS	421086	rs12508123	-0.215244092357712	0.119822920281265	0.072438619135439
Gut bacterial pathway abundance (PWY0.845..superpathway.of.pyridoxal.5..phosphate.biosynthesis.and.salvage)	Lactose intolerance, other/unspecified || id:finngen_R12_E4_LACTONAS	ebi-a-GCST90027527	finngen_R12_E4_LACTONAS	421086	rs143107308	-0.167495405370545	0.119470658476545	0.160921390091343
Gut bacterial pathway abundance (PWY0.845..superpathway.of.pyridoxal.5..phosphate.biosynthesis.and.salvage)	Lactose intolerance, other/unspecified || id:finngen_R12_E4_LACTONAS	ebi-a-GCST90027527	finngen_R12_E4_LACTONAS	421086	rs17699454	-0.208491659079162	0.119696994244693	0.0815384242845583
Gut bacterial pathway abundance (PWY0.845..superpathway.of.pyridoxal.5..phosphate.biosynthesis.and.salvage)	Lactose intolerance, other/unspecified || id:finngen_R12_E4_LACTONAS	ebi-a-GCST90027527	finngen_R12_E4_LACTONAS	421086	rs1980434	-0.207081400474508	0.138411106579434	0.134619044398709
Gut bacterial pathway abundance (PWY0.845..superpathway.of.pyridoxal.5..phosphate.biosynthesis.and.salvage)	Lactose intolerance, other/unspecified || id:finngen_R12_E4_LACTONAS	ebi-a-GCST90027527	finngen_R12_E4_LACTONAS	421086	rs2039970	-0.19333110757157	0.119413548630789	0.105446231874799
Gut bacterial pathway abundance (PWY0.845..superpathway.of.pyridoxal.5..phosphate.biosynthesis.and.salvage)	Lactose intolerance, other/unspecified || id:finngen_R12_E4_LACTONAS	ebi-a-GCST90027527	finngen_R12_E4_LACTONAS	421086	rs2703175	-0.217087920493999	0.119329194254005	0.0688754909326506
Gut bacterial pathway abundance (PWY0.845..superpathway.of.pyridoxal.5..phosphate.biosynthesis.and.salvage)	Lactose intolerance, other/unspecified || id:finngen_R12_E4_LACTONAS	ebi-a-GCST90027527	finngen_R12_E4_LACTONAS	421086	rs28493178	-0.182825724390006	0.119763465143512	0.12687127223729
Gut bacterial pathway abundance (PWY0.845..superpathway.of.pyridoxal.5..phosphate.biosynthesis.and.salvage)	Lactose intolerance, other/unspecified || id:finngen_R12_E4_LACTONAS	ebi-a-GCST90027527	finngen_R12_E4_LACTONAS	421086	rs4720493	-0.161089954595084	0.118840356948649	0.175253350239157
Gut bacterial pathway abundance (PWY0.845..superpathway.of.pyridoxal.5..phosphate.biosynthesis.and.salvage)	Lactose intolerance, other/unspecified || id:finngen_R12_E4_LACTONAS	ebi-a-GCST90027527	finngen_R12_E4_LACTONAS	421086	rs4797215	-0.20397650859926	0.11941776961129	0.0876193171037722
Gut bacterial pathway abundance (PWY0.845..superpathway.of.pyridoxal.5..phosphate.biosynthesis.and.salvage)	Lactose intolerance, other/unspecified || id:finngen_R12_E4_LACTONAS	ebi-a-GCST90027527	finngen_R12_E4_LACTONAS	421086	rs4857976	-0.178057587410541	0.12001381633845	0.137903812640792
Gut bacterial pathway abundance (PWY0.845..superpathway.of.pyridoxal.5..phosphate.biosynthesis.and.salvage)	Lactose intolerance, other/unspecified || id:finngen_R12_E4_LACTONAS	ebi-a-GCST90027527	finngen_R12_E4_LACTONAS	421086	rs7102851	-0.136365813970942	0.119776195885135	0.254909616232737
Gut bacterial pathway abundance (PWY0.845..superpathway.of.pyridoxal.5..phosphate.biosynthesis.and.salvage)	Lactose intolerance, other/unspecified || id:finngen_R12_E4_LACTONAS	ebi-a-GCST90027527	finngen_R12_E4_LACTONAS	421086	rs7186220	-0.17206587621731	0.119894850316281	0.151247252881448
Gut bacterial pathway abundance (PWY0.845..superpathway.of.pyridoxal.5..phosphate.biosynthesis.and.salvage)	Lactose intolerance, other/unspecified || id:finngen_R12_E4_LACTONAS	ebi-a-GCST90027527	finngen_R12_E4_LACTONAS	421086	rs73196427	-0.186627817486779	0.119601126781402	0.118661002708963
Gut bacterial pathway abundance (PWY0.845..superpathway.of.pyridoxal.5..phosphate.biosynthesis.and.salvage)	Lactose intolerance, other/unspecified || id:finngen_R12_E4_LACTONAS	ebi-a-GCST90027527	finngen_R12_E4_LACTONAS	421086	rs79328165	-0.19417761430548	0.121549299586536	0.110149518400527
Gut bacterial pathway abundance (PWY0.845..superpathway.of.pyridoxal.5..phosphate.biosynthesis.and.salvage)	Lactose intolerance, other/unspecified || id:finngen_R12_E4_LACTONAS	ebi-a-GCST90027527	finngen_R12_E4_LACTONAS	421086	rs80049853	-0.185478018809881	0.118999634431808	0.119080757167385
Gut bacterial pathway abundance (PWY0.845..superpathway.of.pyridoxal.5..phosphate.biosynthesis.and.salvage)	Lactose intolerance, other/unspecified || id:finngen_R12_E4_LACTONAS	ebi-a-GCST90027527	finngen_R12_E4_LACTONAS	421086	rs9842222	-0.187535831848651	0.11978128481106	0.117430062827697
Gut bacterial pathway abundance (PWY0.845..superpathway.of.pyridoxal.5..phosphate.biosynthesis.and.salvage)	Lactose intolerance, other/unspecified || id:finngen_R12_E4_LACTONAS	ebi-a-GCST90027527	finngen_R12_E4_LACTONAS	421086	All	-0.190058429450163	0.117172166541034	0.104793891249209
Gut bacterial pathway abundance (PWY.1269..CMP.3.deoxy.D.manno.octulosonate.biosynthesis.I)	Lactose intolerance, other/unspecified || id:finngen_R12_E4_LACTONAS	ebi-a-GCST90027528	finngen_R12_E4_LACTONAS	421086	rs11638057	-0.537011921090064	0.41649587091914	0.19727395776157
Gut bacterial pathway abundance (PWY.1269..CMP.3.deoxy.D.manno.octulosonate.biosynthesis.I)	Lactose intolerance, other/unspecified || id:finngen_R12_E4_LACTONAS	ebi-a-GCST90027528	finngen_R12_E4_LACTONAS	421086	rs1346730	-0.0549732573266771	0.294818046618961	0.852080096141971
Gut bacterial pathway abundance (PWY.1269..CMP.3.deoxy.D.manno.octulosonate.biosynthesis.I)	Lactose intolerance, other/unspecified || id:finngen_R12_E4_LACTONAS	ebi-a-GCST90027528	finngen_R12_E4_LACTONAS	421086	rs505710	-0.270662122929807	0.419854875240553	0.519149891315641
Gut bacterial pathway abundance (PWY.1269..CMP.3.deoxy.D.manno.octulosonate.biosynthesis.I)	Lactose intolerance, other/unspecified || id:finngen_R12_E4_LACTONAS	ebi-a-GCST90027528	finngen_R12_E4_LACTONAS	421086	rs72626602	-0.598109146691469	0.39168797670353	0.126759991636761
Gut bacterial pathway abundance (PWY.1269..CMP.3.deoxy.D.manno.octulosonate.biosynthesis.I)	Lactose intolerance, other/unspecified || id:finngen_R12_E4_LACTONAS	ebi-a-GCST90027528	finngen_R12_E4_LACTONAS	421086	rs880610	-0.389446996750013	0.427096456301041	0.361848803357445
Gut bacterial pathway abundance (PWY.1269..CMP.3.deoxy.D.manno.octulosonate.biosynthesis.I)	Lactose intolerance, other/unspecified || id:finngen_R12_E4_LACTONAS	ebi-a-GCST90027528	finngen_R12_E4_LACTONAS	421086	rs963497	-0.481143943153413	0.439841675480609	0.273997707554169
Gut bacterial pathway abundance (PWY.1269..CMP.3.deoxy.D.manno.octulosonate.biosynthesis.I)	Lactose intolerance, other/unspecified || id:finngen_R12_E4_LACTONAS	ebi-a-GCST90027528	finngen_R12_E4_LACTONAS	421086	All	-0.388732123700614	0.36612906368489	0.288355903435986
Gut bacterial pathway abundance (PWY.2941..L.lysine.biosynthesis.II)	Lactose intolerance, other/unspecified || id:finngen_R12_E4_LACTONAS	ebi-a-GCST90027529	finngen_R12_E4_LACTONAS	421086	rs11021021	-0.472033198595227	0.214472002072283	0.027742519827788
Gut bacterial pathway abundance (PWY.2941..L.lysine.biosynthesis.II)	Lactose intolerance, other/unspecified || id:finngen_R12_E4_LACTONAS	ebi-a-GCST90027529	finngen_R12_E4_LACTONAS	421086	rs11617625	-0.458086408927246	0.202268096566276	0.0235281050576404
Gut bacterial pathway abundance (PWY.2941..L.lysine.biosynthesis.II)	Lactose intolerance, other/unspecified || id:finngen_R12_E4_LACTONAS	ebi-a-GCST90027529	finngen_R12_E4_LACTONAS	421086	rs1559831	-0.389759935838598	0.216353507560965	0.0716247682203138
Gut bacterial pathway abundance (PWY.2941..L.lysine.biosynthesis.II)	Lactose intolerance, other/unspecified || id:finngen_R12_E4_LACTONAS	ebi-a-GCST90027529	finngen_R12_E4_LACTONAS	421086	rs1783596	-0.509402881802499	0.209087409667977	0.0148377395957309
Gut bacterial pathway abundance (PWY.2941..L.lysine.biosynthesis.II)	Lactose intolerance, other/unspecified || id:finngen_R12_E4_LACTONAS	ebi-a-GCST90027529	finngen_R12_E4_LACTONAS	421086	rs4784500	-0.407285271525274	0.21708405959531	0.0606327802159568
Gut bacterial pathway abundance (PWY.2941..L.lysine.biosynthesis.II)	Lactose intolerance, other/unspecified || id:finngen_R12_E4_LACTONAS	ebi-a-GCST90027529	finngen_R12_E4_LACTONAS	421086	rs6416172	-0.405195090662975	0.211340824358021	0.0552050400318179
Gut bacterial pathway abundance (PWY.2941..L.lysine.biosynthesis.II)	Lactose intolerance, other/unspecified || id:finngen_R12_E4_LACTONAS	ebi-a-GCST90027529	finngen_R12_E4_LACTONAS	421086	rs7716011	-0.3750723939909	0.209987135409112	0.0740719894918412
Gut bacterial pathway abundance (PWY.2941..L.lysine.biosynthesis.II)	Lactose intolerance, other/unspecified || id:finngen_R12_E4_LACTONAS	ebi-a-GCST90027529	finngen_R12_E4_LACTONAS	421086	rs9396681	-0.40944074869202	0.21410405333269	0.055831997727081
Gut bacterial pathway abundance (PWY.2941..L.lysine.biosynthesis.II)	Lactose intolerance, other/unspecified || id:finngen_R12_E4_LACTONAS	ebi-a-GCST90027529	finngen_R12_E4_LACTONAS	421086	All	-0.429021813778185	0.198017215215429	0.030266247946666
Gut bacterial pathway abundance (PWY.2942..L.lysine.biosynthesis.III)	Lactose intolerance, other/unspecified || id:finngen_R12_E4_LACTONAS	ebi-a-GCST90027530	finngen_R12_E4_LACTONAS	421086	rs11162626	-0.0866843690602432	0.357948717670178	0.808648595430664
Gut bacterial pathway abundance (PWY.2942..L.lysine.biosynthesis.III)	Lactose intolerance, other/unspecified || id:finngen_R12_E4_LACTONAS	ebi-a-GCST90027530	finngen_R12_E4_LACTONAS	421086	rs2030972	-0.277118332580913	0.362276743079855	0.444309968238638
Gut bacterial pathway abundance (PWY.2942..L.lysine.biosynthesis.III)	Lactose intolerance, other/unspecified || id:finngen_R12_E4_LACTONAS	ebi-a-GCST90027530	finngen_R12_E4_LACTONAS	421086	rs2822624	-0.306095073718181	0.364349862753469	0.400845004943919
Gut bacterial pathway abundance (PWY.2942..L.lysine.biosynthesis.III)	Lactose intolerance, other/unspecified || id:finngen_R12_E4_LACTONAS	ebi-a-GCST90027530	finngen_R12_E4_LACTONAS	421086	rs4939301	-0.281826845139546	0.373799391460363	0.450877970173996
Gut bacterial pathway abundance (PWY.2942..L.lysine.biosynthesis.III)	Lactose intolerance, other/unspecified || id:finngen_R12_E4_LACTONAS	ebi-a-GCST90027530	finngen_R12_E4_LACTONAS	421086	rs7242421	-0.312578123805438	0.372025500887086	0.400792795702149
Gut bacterial pathway abundance (PWY.2942..L.lysine.biosynthesis.III)	Lactose intolerance, other/unspecified || id:finngen_R12_E4_LACTONAS	ebi-a-GCST90027530	finngen_R12_E4_LACTONAS	421086	rs8054687	0.022305394021576	0.237093392022792	0.925046787944949
Gut bacterial pathway abundance (PWY.2942..L.lysine.biosynthesis.III)	Lactose intolerance, other/unspecified || id:finngen_R12_E4_LACTONAS	ebi-a-GCST90027530	finngen_R12_E4_LACTONAS	421086	All	-0.2047727204075	0.311847317888025	0.511409746485182
Gut bacterial pathway abundance (PWY.3001..superpathway.of.L.isoleucine.biosynthesis.I)	Lactose intolerance, other/unspecified || id:finngen_R12_E4_LACTONAS	ebi-a-GCST90027531	finngen_R12_E4_LACTONAS	421086	rs11630219	-0.0896173405917935	0.212496047305818	0.673217354963947
Gut bacterial pathway abundance (PWY.3001..superpathway.of.L.isoleucine.biosynthesis.I)	Lactose intolerance, other/unspecified || id:finngen_R12_E4_LACTONAS	ebi-a-GCST90027531	finngen_R12_E4_LACTONAS	421086	rs138449099	-0.136875000779653	0.218658638383306	0.531330860430856
Gut bacterial pathway abundance (PWY.3001..superpathway.of.L.isoleucine.biosynthesis.I)	Lactose intolerance, other/unspecified || id:finngen_R12_E4_LACTONAS	ebi-a-GCST90027531	finngen_R12_E4_LACTONAS	421086	rs2107539	-0.110162403801318	0.219936557436827	0.616453719875737
Gut bacterial pathway abundance (PWY.3001..superpathway.of.L.isoleucine.biosynthesis.I)	Lactose intolerance, other/unspecified || id:finngen_R12_E4_LACTONAS	ebi-a-GCST90027531	finngen_R12_E4_LACTONAS	421086	rs28733370	-0.0037796247682999	0.213841494523575	0.985898212861819
Gut bacterial pathway abundance (PWY.3001..superpathway.of.L.isoleucine.biosynthesis.I)	Lactose intolerance, other/unspecified || id:finngen_R12_E4_LACTONAS	ebi-a-GCST90027531	finngen_R12_E4_LACTONAS	421086	rs62228654	0.0841201554680803	0.224987541264808	0.708487599561966
Gut bacterial pathway abundance (PWY.3001..superpathway.of.L.isoleucine.biosynthesis.I)	Lactose intolerance, other/unspecified || id:finngen_R12_E4_LACTONAS	ebi-a-GCST90027531	finngen_R12_E4_LACTONAS	421086	rs72729533	-0.123139084512652	0.206139908295888	0.550269161915575
Gut bacterial pathway abundance (PWY.3001..superpathway.of.L.isoleucine.biosynthesis.I)	Lactose intolerance, other/unspecified || id:finngen_R12_E4_LACTONAS	ebi-a-GCST90027531	finngen_R12_E4_LACTONAS	421086	rs7899564	-0.0678799930782473	0.206675264598528	0.742580579114681
Gut bacterial pathway abundance (PWY.3001..superpathway.of.L.isoleucine.biosynthesis.I)	Lactose intolerance, other/unspecified || id:finngen_R12_E4_LACTONAS	ebi-a-GCST90027531	finngen_R12_E4_LACTONAS	421086	rs875896	-0.135470827514102	0.215520348157111	0.529626952714302
Gut bacterial pathway abundance (PWY.3001..superpathway.of.L.isoleucine.biosynthesis.I)	Lactose intolerance, other/unspecified || id:finngen_R12_E4_LACTONAS	ebi-a-GCST90027531	finngen_R12_E4_LACTONAS	421086	All	-0.0744930798212135	0.200671165330052	0.710473938294331
Gut bacterial pathway abundance (PWY.3781..aerobic.respiration.I..cytochrome.c.)	Lactose intolerance, other/unspecified || id:finngen_R12_E4_LACTONAS	ebi-a-GCST90027532	finngen_R12_E4_LACTONAS	421086	All	0.203465644911736	0.277612447368381	0.463611772118105
Gut bacterial pathway abundance (PWY.4242..pantothenate.and.coenzyme.A.biosynthesis.III)	Lactose intolerance, other/unspecified || id:finngen_R12_E4_LACTONAS	ebi-a-GCST90027533	finngen_R12_E4_LACTONAS	421086	rs10493855	-0.235537660449342	0.192658285555296	0.221493286996737
Gut bacterial pathway abundance (PWY.4242..pantothenate.and.coenzyme.A.biosynthesis.III)	Lactose intolerance, other/unspecified || id:finngen_R12_E4_LACTONAS	ebi-a-GCST90027533	finngen_R12_E4_LACTONAS	421086	rs10764331	-0.235043502331153	0.189949369150693	0.215938320032229
Gut bacterial pathway abundance (PWY.4242..pantothenate.and.coenzyme.A.biosynthesis.III)	Lactose intolerance, other/unspecified || id:finngen_R12_E4_LACTONAS	ebi-a-GCST90027533	finngen_R12_E4_LACTONAS	421086	rs10831658	-0.23856891395095	0.19229547552867	0.214739815445162
Gut bacterial pathway abundance (PWY.4242..pantothenate.and.coenzyme.A.biosynthesis.III)	Lactose intolerance, other/unspecified || id:finngen_R12_E4_LACTONAS	ebi-a-GCST90027533	finngen_R12_E4_LACTONAS	421086	rs12123571	-0.192945953853727	0.194803354336347	0.321946764164741
Gut bacterial pathway abundance (PWY.4242..pantothenate.and.coenzyme.A.biosynthesis.III)	Lactose intolerance, other/unspecified || id:finngen_R12_E4_LACTONAS	ebi-a-GCST90027533	finngen_R12_E4_LACTONAS	421086	rs13142904	-0.232081278584394	0.198849089225982	0.243160836764376
Gut bacterial pathway abundance (PWY.4242..pantothenate.and.coenzyme.A.biosynthesis.III)	Lactose intolerance, other/unspecified || id:finngen_R12_E4_LACTONAS	ebi-a-GCST90027533	finngen_R12_E4_LACTONAS	421086	rs2187564	-0.153418824970088	0.187491131330168	0.413201641041515
Gut bacterial pathway abundance (PWY.4242..pantothenate.and.coenzyme.A.biosynthesis.III)	Lactose intolerance, other/unspecified || id:finngen_R12_E4_LACTONAS	ebi-a-GCST90027533	finngen_R12_E4_LACTONAS	421086	rs235996	-0.169897214741401	0.194039174867485	0.38125729769649
Gut bacterial pathway abundance (PWY.4242..pantothenate.and.coenzyme.A.biosynthesis.III)	Lactose intolerance, other/unspecified || id:finngen_R12_E4_LACTONAS	ebi-a-GCST90027533	finngen_R12_E4_LACTONAS	421086	rs286908	-0.142562156499272	0.1857666659007	0.442828316010127
Gut bacterial pathway abundance (PWY.4242..pantothenate.and.coenzyme.A.biosynthesis.III)	Lactose intolerance, other/unspecified || id:finngen_R12_E4_LACTONAS	ebi-a-GCST90027533	finngen_R12_E4_LACTONAS	421086	rs371346	-0.181903656969314	0.194591505139796	0.349892656447756
Gut bacterial pathway abundance (PWY.4242..pantothenate.and.coenzyme.A.biosynthesis.III)	Lactose intolerance, other/unspecified || id:finngen_R12_E4_LACTONAS	ebi-a-GCST90027533	finngen_R12_E4_LACTONAS	421086	rs3778431	-0.146682399020191	0.186130343472309	0.430659975151406
Gut bacterial pathway abundance (PWY.4242..pantothenate.and.coenzyme.A.biosynthesis.III)	Lactose intolerance, other/unspecified || id:finngen_R12_E4_LACTONAS	ebi-a-GCST90027533	finngen_R12_E4_LACTONAS	421086	rs62483577	-0.234004904436648	0.190036986769468	0.218186361066887
Gut bacterial pathway abundance (PWY.4242..pantothenate.and.coenzyme.A.biosynthesis.III)	Lactose intolerance, other/unspecified || id:finngen_R12_E4_LACTONAS	ebi-a-GCST90027533	finngen_R12_E4_LACTONAS	421086	rs7251031	-0.209029303553546	0.195263503392567	0.284394946780005
Gut bacterial pathway abundance (PWY.4242..pantothenate.and.coenzyme.A.biosynthesis.III)	Lactose intolerance, other/unspecified || id:finngen_R12_E4_LACTONAS	ebi-a-GCST90027533	finngen_R12_E4_LACTONAS	421086	rs734224	-0.2815188846358	0.168373084837989	0.0945253915914972
Gut bacterial pathway abundance (PWY.4242..pantothenate.and.coenzyme.A.biosynthesis.III)	Lactose intolerance, other/unspecified || id:finngen_R12_E4_LACTONAS	ebi-a-GCST90027533	finngen_R12_E4_LACTONAS	421086	rs78983051	-0.217725978118012	0.190784982194458	0.253782001827673
Gut bacterial pathway abundance (PWY.4242..pantothenate.and.coenzyme.A.biosynthesis.III)	Lactose intolerance, other/unspecified || id:finngen_R12_E4_LACTONAS	ebi-a-GCST90027533	finngen_R12_E4_LACTONAS	421086	rs9599845	-0.10248917297201	0.160260439961831	0.522487075259071
Gut bacterial pathway abundance (PWY.4242..pantothenate.and.coenzyme.A.biosynthesis.III)	Lactose intolerance, other/unspecified || id:finngen_R12_E4_LACTONAS	ebi-a-GCST90027533	finngen_R12_E4_LACTONAS	421086	All	-0.198089106592779	0.18185919527116	0.276046132445027
Gut bacterial pathway abundance (PWY.4984..urea.cycle)	Lactose intolerance, other/unspecified || id:finngen_R12_E4_LACTONAS	ebi-a-GCST90027534	finngen_R12_E4_LACTONAS	421086	rs1035394	0.0237916133675293	0.228165263129747	0.91695222788219
Gut bacterial pathway abundance (PWY.4984..urea.cycle)	Lactose intolerance, other/unspecified || id:finngen_R12_E4_LACTONAS	ebi-a-GCST90027534	finngen_R12_E4_LACTONAS	421086	rs11862432	-0.0617227090659615	0.225813283140087	0.784595592982319
Gut bacterial pathway abundance (PWY.4984..urea.cycle)	Lactose intolerance, other/unspecified || id:finngen_R12_E4_LACTONAS	ebi-a-GCST90027534	finngen_R12_E4_LACTONAS	421086	rs17530744	0.019264517780929	0.228700289245859	0.932869768677
Gut bacterial pathway abundance (PWY.4984..urea.cycle)	Lactose intolerance, other/unspecified || id:finngen_R12_E4_LACTONAS	ebi-a-GCST90027534	finngen_R12_E4_LACTONAS	421086	rs17772715	-0.167888146687429	0.224584086603474	0.454730792962925
Gut bacterial pathway abundance (PWY.4984..urea.cycle)	Lactose intolerance, other/unspecified || id:finngen_R12_E4_LACTONAS	ebi-a-GCST90027534	finngen_R12_E4_LACTONAS	421086	rs2213429	-0.0747933888420789	0.224206685562814	0.738688020717692
Gut bacterial pathway abundance (PWY.4984..urea.cycle)	Lactose intolerance, other/unspecified || id:finngen_R12_E4_LACTONAS	ebi-a-GCST90027534	finngen_R12_E4_LACTONAS	421086	rs3131899	-0.140432702481836	0.225208986234088	0.532912540975955
Gut bacterial pathway abundance (PWY.4984..urea.cycle)	Lactose intolerance, other/unspecified || id:finngen_R12_E4_LACTONAS	ebi-a-GCST90027534	finngen_R12_E4_LACTONAS	421086	rs7906344	-0.176017540675823	0.225244317793839	0.434536911377305
Gut bacterial pathway abundance (PWY.4984..urea.cycle)	Lactose intolerance, other/unspecified || id:finngen_R12_E4_LACTONAS	ebi-a-GCST90027534	finngen_R12_E4_LACTONAS	421086	rs79525129	-0.0973174031959661	0.22176025166988	0.660777035481857
Gut bacterial pathway abundance (PWY.4984..urea.cycle)	Lactose intolerance, other/unspecified || id:finngen_R12_E4_LACTONAS	ebi-a-GCST90027534	finngen_R12_E4_LACTONAS	421086	All	-0.0852414957648662	0.21087237650207	0.686041659691903
Gut bacterial pathway abundance (PWY4FS.7..phosphatidylglycerol.biosynthesis.I..plastidic.)	Lactose intolerance, other/unspecified || id:finngen_R12_E4_LACTONAS	ebi-a-GCST90027535	finngen_R12_E4_LACTONAS	421086	rs10093578	-0.0236640722688345	0.154137680058151	0.87798384232716
Gut bacterial pathway abundance (PWY4FS.7..phosphatidylglycerol.biosynthesis.I..plastidic.)	Lactose intolerance, other/unspecified || id:finngen_R12_E4_LACTONAS	ebi-a-GCST90027535	finngen_R12_E4_LACTONAS	421086	rs10913647	-0.0756702937032643	0.159600588497786	0.635412270115917
Gut bacterial pathway abundance (PWY4FS.7..phosphatidylglycerol.biosynthesis.I..plastidic.)	Lactose intolerance, other/unspecified || id:finngen_R12_E4_LACTONAS	ebi-a-GCST90027535	finngen_R12_E4_LACTONAS	421086	rs11080532	-0.0720232449234193	0.159640237438121	0.651874437816455
Gut bacterial pathway abundance (PWY4FS.7..phosphatidylglycerol.biosynthesis.I..plastidic.)	Lactose intolerance, other/unspecified || id:finngen_R12_E4_LACTONAS	ebi-a-GCST90027535	finngen_R12_E4_LACTONAS	421086	rs11769306	-0.054245294388346	0.158844146867048	0.732727118468856
Gut bacterial pathway abundance (PWY4FS.7..phosphatidylglycerol.biosynthesis.I..plastidic.)	Lactose intolerance, other/unspecified || id:finngen_R12_E4_LACTONAS	ebi-a-GCST90027535	finngen_R12_E4_LACTONAS	421086	rs1362957	-0.0757487767554023	0.158105564401003	0.631865686181617
Gut bacterial pathway abundance (PWY4FS.7..phosphatidylglycerol.biosynthesis.I..plastidic.)	Lactose intolerance, other/unspecified || id:finngen_R12_E4_LACTONAS	ebi-a-GCST90027535	finngen_R12_E4_LACTONAS	421086	rs138195517	-0.0259262480857295	0.155710275601196	0.867761021055301
Gut bacterial pathway abundance (PWY4FS.7..phosphatidylglycerol.biosynthesis.I..plastidic.)	Lactose intolerance, other/unspecified || id:finngen_R12_E4_LACTONAS	ebi-a-GCST90027535	finngen_R12_E4_LACTONAS	421086	rs1845684	-0.0801466893952819	0.158751625082335	0.613660073116216
Gut bacterial pathway abundance (PWY4FS.7..phosphatidylglycerol.biosynthesis.I..plastidic.)	Lactose intolerance, other/unspecified || id:finngen_R12_E4_LACTONAS	ebi-a-GCST90027535	finngen_R12_E4_LACTONAS	421086	rs2112412	-0.0593535383952661	0.158524310825246	0.708097187029281
Gut bacterial pathway abundance (PWY4FS.7..phosphatidylglycerol.biosynthesis.I..plastidic.)	Lactose intolerance, other/unspecified || id:finngen_R12_E4_LACTONAS	ebi-a-GCST90027535	finngen_R12_E4_LACTONAS	421086	rs2943246	-0.0133893975842366	0.155231603397572	0.931264244346534
Gut bacterial pathway abundance (PWY4FS.7..phosphatidylglycerol.biosynthesis.I..plastidic.)	Lactose intolerance, other/unspecified || id:finngen_R12_E4_LACTONAS	ebi-a-GCST90027535	finngen_R12_E4_LACTONAS	421086	rs36054004	-0.0618738808536873	0.15880691475737	0.696819746197729
Gut bacterial pathway abundance (PWY4FS.7..phosphatidylglycerol.biosynthesis.I..plastidic.)	Lactose intolerance, other/unspecified || id:finngen_R12_E4_LACTONAS	ebi-a-GCST90027535	finngen_R12_E4_LACTONAS	421086	rs3907130	-0.115202925729194	0.155085639912434	0.457582033873077
Gut bacterial pathway abundance (PWY4FS.7..phosphatidylglycerol.biosynthesis.I..plastidic.)	Lactose intolerance, other/unspecified || id:finngen_R12_E4_LACTONAS	ebi-a-GCST90027535	finngen_R12_E4_LACTONAS	421086	rs477441	-0.0900046840445697	0.158236560484911	0.569493039444909
Gut bacterial pathway abundance (PWY4FS.7..phosphatidylglycerol.biosynthesis.I..plastidic.)	Lactose intolerance, other/unspecified || id:finngen_R12_E4_LACTONAS	ebi-a-GCST90027535	finngen_R12_E4_LACTONAS	421086	rs4807749	-0.099870021969355	0.157135957935849	0.525060374480128
Gut bacterial pathway abundance (PWY4FS.7..phosphatidylglycerol.biosynthesis.I..plastidic.)	Lactose intolerance, other/unspecified || id:finngen_R12_E4_LACTONAS	ebi-a-GCST90027535	finngen_R12_E4_LACTONAS	421086	rs61775945	-0.046810967664392	0.156969792654483	0.765537999778455
Gut bacterial pathway abundance (PWY4FS.7..phosphatidylglycerol.biosynthesis.I..plastidic.)	Lactose intolerance, other/unspecified || id:finngen_R12_E4_LACTONAS	ebi-a-GCST90027535	finngen_R12_E4_LACTONAS	421086	rs6468082	-0.116607265788721	0.155596251838453	0.453602850369521
Gut bacterial pathway abundance (PWY4FS.7..phosphatidylglycerol.biosynthesis.I..plastidic.)	Lactose intolerance, other/unspecified || id:finngen_R12_E4_LACTONAS	ebi-a-GCST90027535	finngen_R12_E4_LACTONAS	421086	rs7956970	-0.0397584107164568	0.155681355037341	0.798427105034552
Gut bacterial pathway abundance (PWY4FS.7..phosphatidylglycerol.biosynthesis.I..plastidic.)	Lactose intolerance, other/unspecified || id:finngen_R12_E4_LACTONAS	ebi-a-GCST90027535	finngen_R12_E4_LACTONAS	421086	rs9640172	-0.155319091111482	0.155298507649829	0.317246369898712
Gut bacterial pathway abundance (PWY4FS.7..phosphatidylglycerol.biosynthesis.I..plastidic.)	Lactose intolerance, other/unspecified || id:finngen_R12_E4_LACTONAS	ebi-a-GCST90027535	finngen_R12_E4_LACTONAS	421086	All	-0.070877795765379	0.150887981499165	0.638542323546695
Gut bacterial pathway abundance (PWY.5005..biotin.biosynthesis.II)	Lactose intolerance, other/unspecified || id:finngen_R12_E4_LACTONAS	ebi-a-GCST90027536	finngen_R12_E4_LACTONAS	421086	rs11143787	0.0753297963311761	0.144258766689281	0.601541373236438
Gut bacterial pathway abundance (PWY.5005..biotin.biosynthesis.II)	Lactose intolerance, other/unspecified || id:finngen_R12_E4_LACTONAS	ebi-a-GCST90027536	finngen_R12_E4_LACTONAS	421086	rs113053719	0.0867789481422507	0.143955999034313	0.546631246565417
Gut bacterial pathway abundance (PWY.5005..biotin.biosynthesis.II)	Lactose intolerance, other/unspecified || id:finngen_R12_E4_LACTONAS	ebi-a-GCST90027536	finngen_R12_E4_LACTONAS	421086	rs16908224	0.138044811190215	0.144313658262538	0.338788902763219
Gut bacterial pathway abundance (PWY.5005..biotin.biosynthesis.II)	Lactose intolerance, other/unspecified || id:finngen_R12_E4_LACTONAS	ebi-a-GCST90027536	finngen_R12_E4_LACTONAS	421086	rs17569415	0.0771503826990608	0.143382814779498	0.590526837692781
Gut bacterial pathway abundance (PWY.5005..biotin.biosynthesis.II)	Lactose intolerance, other/unspecified || id:finngen_R12_E4_LACTONAS	ebi-a-GCST90027536	finngen_R12_E4_LACTONAS	421086	rs17645023	0.0825240249760839	0.144041350432614	0.566699546200476
Gut bacterial pathway abundance (PWY.5005..biotin.biosynthesis.II)	Lactose intolerance, other/unspecified || id:finngen_R12_E4_LACTONAS	ebi-a-GCST90027536	finngen_R12_E4_LACTONAS	421086	rs6062355	0.11041828426066	0.14734522069426	0.453625246252558
Gut bacterial pathway abundance (PWY.5005..biotin.biosynthesis.II)	Lactose intolerance, other/unspecified || id:finngen_R12_E4_LACTONAS	ebi-a-GCST90027536	finngen_R12_E4_LACTONAS	421086	rs608108	0.0335594827075841	0.144508870217214	0.816358368771758
Gut bacterial pathway abundance (PWY.5005..biotin.biosynthesis.II)	Lactose intolerance, other/unspecified || id:finngen_R12_E4_LACTONAS	ebi-a-GCST90027536	finngen_R12_E4_LACTONAS	421086	rs73852710	0.0850218201796702	0.143681020643584	0.554024646033344
Gut bacterial pathway abundance (PWY.5005..biotin.biosynthesis.II)	Lactose intolerance, other/unspecified || id:finngen_R12_E4_LACTONAS	ebi-a-GCST90027536	finngen_R12_E4_LACTONAS	421086	rs778115	0.0573798514940896	0.145030300069302	0.692370300684882
Gut bacterial pathway abundance (PWY.5005..biotin.biosynthesis.II)	Lactose intolerance, other/unspecified || id:finngen_R12_E4_LACTONAS	ebi-a-GCST90027536	finngen_R12_E4_LACTONAS	421086	rs9569181	0.0752901059547816	0.143792773302149	0.600555766226941
Gut bacterial pathway abundance (PWY.5005..biotin.biosynthesis.II)	Lactose intolerance, other/unspecified || id:finngen_R12_E4_LACTONAS	ebi-a-GCST90027536	finngen_R12_E4_LACTONAS	421086	rs9765093	0.045798181365737	0.145625350030873	0.753146485325384
Gut bacterial pathway abundance (PWY.5005..biotin.biosynthesis.II)	Lactose intolerance, other/unspecified || id:finngen_R12_E4_LACTONAS	ebi-a-GCST90027536	finngen_R12_E4_LACTONAS	421086	All	0.0788175295033313	0.137801940176536	0.567347442681917
Gut bacterial pathway abundance (PWY.5022..4.aminobutanoate.degradation.V)	Lactose intolerance, other/unspecified || id:finngen_R12_E4_LACTONAS	ebi-a-GCST90027537	finngen_R12_E4_LACTONAS	421086	rs11730684	0.0551025255857077	0.262166168361231	0.833525877808326
Gut bacterial pathway abundance (PWY.5022..4.aminobutanoate.degradation.V)	Lactose intolerance, other/unspecified || id:finngen_R12_E4_LACTONAS	ebi-a-GCST90027537	finngen_R12_E4_LACTONAS	421086	rs117829634	-0.233846887226066	0.271042426892607	0.388264722692759
Gut bacterial pathway abundance (PWY.5022..4.aminobutanoate.degradation.V)	Lactose intolerance, other/unspecified || id:finngen_R12_E4_LACTONAS	ebi-a-GCST90027537	finngen_R12_E4_LACTONAS	421086	rs2239926	-0.0148478203678752	0.268363648162629	0.955877759832688
Gut bacterial pathway abundance (PWY.5022..4.aminobutanoate.degradation.V)	Lactose intolerance, other/unspecified || id:finngen_R12_E4_LACTONAS	ebi-a-GCST90027537	finngen_R12_E4_LACTONAS	421086	rs2948520	-0.0956053429241465	0.26262892125772	0.715834081280682
Gut bacterial pathway abundance (PWY.5022..4.aminobutanoate.degradation.V)	Lactose intolerance, other/unspecified || id:finngen_R12_E4_LACTONAS	ebi-a-GCST90027537	finngen_R12_E4_LACTONAS	421086	rs6105464	-0.0294854143681011	0.2634939834502	0.91090137972048
Gut bacterial pathway abundance (PWY.5022..4.aminobutanoate.degradation.V)	Lactose intolerance, other/unspecified || id:finngen_R12_E4_LACTONAS	ebi-a-GCST90027537	finngen_R12_E4_LACTONAS	421086	All	-0.0619944596637885	0.237442974424364	0.794021565446015
Gut bacterial pathway abundance (PWY.5088..L.glutamate.degradation.VIII..to.propanoate.)	Lactose intolerance, other/unspecified || id:finngen_R12_E4_LACTONAS	ebi-a-GCST90027538	finngen_R12_E4_LACTONAS	421086	rs11732315	0.0956315184215915	0.127855511887415	0.454480936565746
Gut bacterial pathway abundance (PWY.5088..L.glutamate.degradation.VIII..to.propanoate.)	Lactose intolerance, other/unspecified || id:finngen_R12_E4_LACTONAS	ebi-a-GCST90027538	finngen_R12_E4_LACTONAS	421086	rs12028490	0.0713092285401025	0.135840452516432	0.599619060294922
Gut bacterial pathway abundance (PWY.5088..L.glutamate.degradation.VIII..to.propanoate.)	Lactose intolerance, other/unspecified || id:finngen_R12_E4_LACTONAS	ebi-a-GCST90027538	finngen_R12_E4_LACTONAS	421086	rs2127754	-0.00566163203287223	0.145564720510661	0.968974693257443
Gut bacterial pathway abundance (PWY.5088..L.glutamate.degradation.VIII..to.propanoate.)	Lactose intolerance, other/unspecified || id:finngen_R12_E4_LACTONAS	ebi-a-GCST90027538	finngen_R12_E4_LACTONAS	421086	rs4507010	-0.00521417458897968	0.142813787109093	0.970875463866211
Gut bacterial pathway abundance (PWY.5088..L.glutamate.degradation.VIII..to.propanoate.)	Lactose intolerance, other/unspecified || id:finngen_R12_E4_LACTONAS	ebi-a-GCST90027538	finngen_R12_E4_LACTONAS	421086	rs6438382	-0.0193570638612223	0.138956714083928	0.889210851726792
Gut bacterial pathway abundance (PWY.5088..L.glutamate.degradation.VIII..to.propanoate.)	Lactose intolerance, other/unspecified || id:finngen_R12_E4_LACTONAS	ebi-a-GCST90027538	finngen_R12_E4_LACTONAS	421086	rs675403	-0.0687201576451702	0.109427531542803	0.530005928492558
Gut bacterial pathway abundance (PWY.5088..L.glutamate.degradation.VIII..to.propanoate.)	Lactose intolerance, other/unspecified || id:finngen_R12_E4_LACTONAS	ebi-a-GCST90027538	finngen_R12_E4_LACTONAS	421086	rs77267984	0.0100261198557115	0.145010570574985	0.944877693230672
Gut bacterial pathway abundance (PWY.5088..L.glutamate.degradation.VIII..to.propanoate.)	Lactose intolerance, other/unspecified || id:finngen_R12_E4_LACTONAS	ebi-a-GCST90027538	finngen_R12_E4_LACTONAS	421086	rs9927590	0.0588238194608656	0.139958921831	0.674271087221181
Gut bacterial pathway abundance (PWY.5088..L.glutamate.degradation.VIII..to.propanoate.)	Lactose intolerance, other/unspecified || id:finngen_R12_E4_LACTONAS	ebi-a-GCST90027538	finngen_R12_E4_LACTONAS	421086	All	0.0163268239554479	0.127563068452557	0.89815672038429
Gut bacterial pathway abundance (PWY.5097..L.lysine.biosynthesis.VI)	Lactose intolerance, other/unspecified || id:finngen_R12_E4_LACTONAS	ebi-a-GCST90027539	finngen_R12_E4_LACTONAS	421086	rs10748397	-0.180268231732134	0.183527803318576	0.325981941936468
Gut bacterial pathway abundance (PWY.5097..L.lysine.biosynthesis.VI)	Lactose intolerance, other/unspecified || id:finngen_R12_E4_LACTONAS	ebi-a-GCST90027539	finngen_R12_E4_LACTONAS	421086	rs111440229	-0.115340340476934	0.179210115220246	0.519832279360082
Gut bacterial pathway abundance (PWY.5097..L.lysine.biosynthesis.VI)	Lactose intolerance, other/unspecified || id:finngen_R12_E4_LACTONAS	ebi-a-GCST90027539	finngen_R12_E4_LACTONAS	421086	rs11162626	-0.104794216119357	0.183106062214444	0.567109069856197
Gut bacterial pathway abundance (PWY.5097..L.lysine.biosynthesis.VI)	Lactose intolerance, other/unspecified || id:finngen_R12_E4_LACTONAS	ebi-a-GCST90027539	finngen_R12_E4_LACTONAS	421086	rs1750832	-0.127644891782311	0.185118027389599	0.490488243443389
Gut bacterial pathway abundance (PWY.5097..L.lysine.biosynthesis.VI)	Lactose intolerance, other/unspecified || id:finngen_R12_E4_LACTONAS	ebi-a-GCST90027539	finngen_R12_E4_LACTONAS	421086	rs1882884	-0.178039546162713	0.187585652230453	0.342564322511829
Gut bacterial pathway abundance (PWY.5097..L.lysine.biosynthesis.VI)	Lactose intolerance, other/unspecified || id:finngen_R12_E4_LACTONAS	ebi-a-GCST90027539	finngen_R12_E4_LACTONAS	421086	rs1962815	-0.120129522119614	0.184358972035634	0.514654991850214
Gut bacterial pathway abundance (PWY.5097..L.lysine.biosynthesis.VI)	Lactose intolerance, other/unspecified || id:finngen_R12_E4_LACTONAS	ebi-a-GCST90027539	finngen_R12_E4_LACTONAS	421086	rs289852	-0.0997163034800678	0.175848770769913	0.570675351480852
Gut bacterial pathway abundance (PWY.5097..L.lysine.biosynthesis.VI)	Lactose intolerance, other/unspecified || id:finngen_R12_E4_LACTONAS	ebi-a-GCST90027539	finngen_R12_E4_LACTONAS	421086	rs3734447	-0.19165098272355	0.182516400856569	0.293696042010537
Gut bacterial pathway abundance (PWY.5097..L.lysine.biosynthesis.VI)	Lactose intolerance, other/unspecified || id:finngen_R12_E4_LACTONAS	ebi-a-GCST90027539	finngen_R12_E4_LACTONAS	421086	rs4939301	-0.175983010191851	0.187145421851567	0.347035833383676
Gut bacterial pathway abundance (PWY.5097..L.lysine.biosynthesis.VI)	Lactose intolerance, other/unspecified || id:finngen_R12_E4_LACTONAS	ebi-a-GCST90027539	finngen_R12_E4_LACTONAS	421086	rs56166050	-0.172909107590294	0.187492802790584	0.356415237542672
Gut bacterial pathway abundance (PWY.5097..L.lysine.biosynthesis.VI)	Lactose intolerance, other/unspecified || id:finngen_R12_E4_LACTONAS	ebi-a-GCST90027539	finngen_R12_E4_LACTONAS	421086	rs6873153	-0.168499589546461	0.187313548715827	0.368354981678761
Gut bacterial pathway abundance (PWY.5097..L.lysine.biosynthesis.VI)	Lactose intolerance, other/unspecified || id:finngen_R12_E4_LACTONAS	ebi-a-GCST90027539	finngen_R12_E4_LACTONAS	421086	rs6882828	-0.135007564011451	0.18458773610265	0.464534554892634
Gut bacterial pathway abundance (PWY.5097..L.lysine.biosynthesis.VI)	Lactose intolerance, other/unspecified || id:finngen_R12_E4_LACTONAS	ebi-a-GCST90027539	finngen_R12_E4_LACTONAS	421086	rs7242421	-0.182342743872492	0.186263224242893	0.327603728898668
Gut bacterial pathway abundance (PWY.5097..L.lysine.biosynthesis.VI)	Lactose intolerance, other/unspecified || id:finngen_R12_E4_LACTONAS	ebi-a-GCST90027539	finngen_R12_E4_LACTONAS	421086	rs7557745	-0.226438965318097	0.161018479381336	0.15963749755518
Gut bacterial pathway abundance (PWY.5097..L.lysine.biosynthesis.VI)	Lactose intolerance, other/unspecified || id:finngen_R12_E4_LACTONAS	ebi-a-GCST90027539	finngen_R12_E4_LACTONAS	421086	rs76301358	-0.186316184924377	0.182081421163904	0.30618609930873
Gut bacterial pathway abundance (PWY.5097..L.lysine.biosynthesis.VI)	Lactose intolerance, other/unspecified || id:finngen_R12_E4_LACTONAS	ebi-a-GCST90027539	finngen_R12_E4_LACTONAS	421086	rs8054687	-0.0594741111618441	0.157133075119526	0.705062775572484
Gut bacterial pathway abundance (PWY.5097..L.lysine.biosynthesis.VI)	Lactose intolerance, other/unspecified || id:finngen_R12_E4_LACTONAS	ebi-a-GCST90027539	finngen_R12_E4_LACTONAS	421086	rs805719	-0.17344981689377	0.18784649871624	0.355819979502127
Gut bacterial pathway abundance (PWY.5097..L.lysine.biosynthesis.VI)	Lactose intolerance, other/unspecified || id:finngen_R12_E4_LACTONAS	ebi-a-GCST90027539	finngen_R12_E4_LACTONAS	421086	All	-0.152773970400517	0.176003941544487	0.385386403894719
Gut bacterial pathway abundance (PWY.5100..pyruvate.fermentation.to.acetate.and.lactate.II)	Lactose intolerance, other/unspecified || id:finngen_R12_E4_LACTONAS	ebi-a-GCST90027540	finngen_R12_E4_LACTONAS	421086	rs1034938	-0.192706488692572	0.159769178577799	0.227757501802613
Gut bacterial pathway abundance (PWY.5100..pyruvate.fermentation.to.acetate.and.lactate.II)	Lactose intolerance, other/unspecified || id:finngen_R12_E4_LACTONAS	ebi-a-GCST90027540	finngen_R12_E4_LACTONAS	421086	rs11249616	-0.241315329016598	0.159378144796018	0.129999078533831
Gut bacterial pathway abundance (PWY.5100..pyruvate.fermentation.to.acetate.and.lactate.II)	Lactose intolerance, other/unspecified || id:finngen_R12_E4_LACTONAS	ebi-a-GCST90027540	finngen_R12_E4_LACTONAS	421086	rs117996720	-0.220750078301587	0.164462813772923	0.179515212500139
Gut bacterial pathway abundance (PWY.5100..pyruvate.fermentation.to.acetate.and.lactate.II)	Lactose intolerance, other/unspecified || id:finngen_R12_E4_LACTONAS	ebi-a-GCST90027540	finngen_R12_E4_LACTONAS	421086	rs1187244	-0.1398426605857	0.161641267970934	0.386960818395381
Gut bacterial pathway abundance (PWY.5100..pyruvate.fermentation.to.acetate.and.lactate.II)	Lactose intolerance, other/unspecified || id:finngen_R12_E4_LACTONAS	ebi-a-GCST90027540	finngen_R12_E4_LACTONAS	421086	rs12280724	-0.250863385528177	0.159277521062246	0.115254575321767
Gut bacterial pathway abundance (PWY.5100..pyruvate.fermentation.to.acetate.and.lactate.II)	Lactose intolerance, other/unspecified || id:finngen_R12_E4_LACTONAS	ebi-a-GCST90027540	finngen_R12_E4_LACTONAS	421086	rs2624881	-0.232658015554028	0.15945905664505	0.144552590939792
Gut bacterial pathway abundance (PWY.5100..pyruvate.fermentation.to.acetate.and.lactate.II)	Lactose intolerance, other/unspecified || id:finngen_R12_E4_LACTONAS	ebi-a-GCST90027540	finngen_R12_E4_LACTONAS	421086	rs3812328	-0.21362501656223	0.15973110915309	0.181090815306077
Gut bacterial pathway abundance (PWY.5100..pyruvate.fermentation.to.acetate.and.lactate.II)	Lactose intolerance, other/unspecified || id:finngen_R12_E4_LACTONAS	ebi-a-GCST90027540	finngen_R12_E4_LACTONAS	421086	rs4533457	-0.267028533159811	0.159939311805441	0.0950061334144966
Gut bacterial pathway abundance (PWY.5100..pyruvate.fermentation.to.acetate.and.lactate.II)	Lactose intolerance, other/unspecified || id:finngen_R12_E4_LACTONAS	ebi-a-GCST90027540	finngen_R12_E4_LACTONAS	421086	rs4816116	-0.23564685751793	0.158600837905037	0.137335812854565
Gut bacterial pathway abundance (PWY.5100..pyruvate.fermentation.to.acetate.and.lactate.II)	Lactose intolerance, other/unspecified || id:finngen_R12_E4_LACTONAS	ebi-a-GCST90027540	finngen_R12_E4_LACTONAS	421086	rs602386	-0.220421736816498	0.159837194549492	0.167882706760004
Gut bacterial pathway abundance (PWY.5100..pyruvate.fermentation.to.acetate.and.lactate.II)	Lactose intolerance, other/unspecified || id:finngen_R12_E4_LACTONAS	ebi-a-GCST90027540	finngen_R12_E4_LACTONAS	421086	rs72729533	-0.269206951483802	0.157247789302272	0.0868981495832017
Gut bacterial pathway abundance (PWY.5100..pyruvate.fermentation.to.acetate.and.lactate.II)	Lactose intolerance, other/unspecified || id:finngen_R12_E4_LACTONAS	ebi-a-GCST90027540	finngen_R12_E4_LACTONAS	421086	rs75331157	-0.289413678076786	0.160614909140002	0.0715595008562336
Gut bacterial pathway abundance (PWY.5100..pyruvate.fermentation.to.acetate.and.lactate.II)	Lactose intolerance, other/unspecified || id:finngen_R12_E4_LACTONAS	ebi-a-GCST90027540	finngen_R12_E4_LACTONAS	421086	rs7595525	-0.265936987564353	0.160972058353264	0.0985204348448454
Gut bacterial pathway abundance (PWY.5100..pyruvate.fermentation.to.acetate.and.lactate.II)	Lactose intolerance, other/unspecified || id:finngen_R12_E4_LACTONAS	ebi-a-GCST90027540	finngen_R12_E4_LACTONAS	421086	rs80315336	-0.21513858504678	0.158330385982977	0.174211461628607
Gut bacterial pathway abundance (PWY.5100..pyruvate.fermentation.to.acetate.and.lactate.II)	Lactose intolerance, other/unspecified || id:finngen_R12_E4_LACTONAS	ebi-a-GCST90027540	finngen_R12_E4_LACTONAS	421086	rs9954361	-0.252143905913828	0.160893252402462	0.117079568426034
Gut bacterial pathway abundance (PWY.5100..pyruvate.fermentation.to.acetate.and.lactate.II)	Lactose intolerance, other/unspecified || id:finngen_R12_E4_LACTONAS	ebi-a-GCST90027540	finngen_R12_E4_LACTONAS	421086	All	-0.233945624827757	0.154561782201318	0.130125824867253
Gut bacterial pathway abundance (PWY.5101..L.isoleucine.biosynthesis.II)	Lactose intolerance, other/unspecified || id:finngen_R12_E4_LACTONAS	ebi-a-GCST90027541	finngen_R12_E4_LACTONAS	421086	rs10015335	0.0333636260797418	0.175121914674711	0.84890436194183
Gut bacterial pathway abundance (PWY.5101..L.isoleucine.biosynthesis.II)	Lactose intolerance, other/unspecified || id:finngen_R12_E4_LACTONAS	ebi-a-GCST90027541	finngen_R12_E4_LACTONAS	421086	rs11072921	0.207718807737411	0.170286710703886	0.222533847630204
Gut bacterial pathway abundance (PWY.5101..L.isoleucine.biosynthesis.II)	Lactose intolerance, other/unspecified || id:finngen_R12_E4_LACTONAS	ebi-a-GCST90027541	finngen_R12_E4_LACTONAS	421086	rs116856824	-0.0713732629805603	0.176832477180997	0.686491600023515
Gut bacterial pathway abundance (PWY.5101..L.isoleucine.biosynthesis.II)	Lactose intolerance, other/unspecified || id:finngen_R12_E4_LACTONAS	ebi-a-GCST90027541	finngen_R12_E4_LACTONAS	421086	rs12189770	0.150515224686729	0.192215517217853	0.433595111782692
Gut bacterial pathway abundance (PWY.5101..L.isoleucine.biosynthesis.II)	Lactose intolerance, other/unspecified || id:finngen_R12_E4_LACTONAS	ebi-a-GCST90027541	finngen_R12_E4_LACTONAS	421086	rs17793651	0.103402193011585	0.195932082004453	0.597676277468094
Gut bacterial pathway abundance (PWY.5101..L.isoleucine.biosynthesis.II)	Lactose intolerance, other/unspecified || id:finngen_R12_E4_LACTONAS	ebi-a-GCST90027541	finngen_R12_E4_LACTONAS	421086	rs2596115	0.146277834030641	0.183295925701093	0.424846159010277
Gut bacterial pathway abundance (PWY.5101..L.isoleucine.biosynthesis.II)	Lactose intolerance, other/unspecified || id:finngen_R12_E4_LACTONAS	ebi-a-GCST90027541	finngen_R12_E4_LACTONAS	421086	rs34025630	0.102503932370791	0.198310152201419	0.605235068634216
Gut bacterial pathway abundance (PWY.5101..L.isoleucine.biosynthesis.II)	Lactose intolerance, other/unspecified || id:finngen_R12_E4_LACTONAS	ebi-a-GCST90027541	finngen_R12_E4_LACTONAS	421086	rs4744061	0.0911183525371606	0.199072993480014	0.647158446819549
Gut bacterial pathway abundance (PWY.5101..L.isoleucine.biosynthesis.II)	Lactose intolerance, other/unspecified || id:finngen_R12_E4_LACTONAS	ebi-a-GCST90027541	finngen_R12_E4_LACTONAS	421086	rs4798876	0.117613479384628	0.196823272330156	0.550134358516475
Gut bacterial pathway abundance (PWY.5101..L.isoleucine.biosynthesis.II)	Lactose intolerance, other/unspecified || id:finngen_R12_E4_LACTONAS	ebi-a-GCST90027541	finngen_R12_E4_LACTONAS	421086	rs57592260	0.117724314433205	0.198737766043195	0.55360950749268
Gut bacterial pathway abundance (PWY.5101..L.isoleucine.biosynthesis.II)	Lactose intolerance, other/unspecified || id:finngen_R12_E4_LACTONAS	ebi-a-GCST90027541	finngen_R12_E4_LACTONAS	421086	rs67560429	0.105229741849926	0.195806732331517	0.590980043368394
Gut bacterial pathway abundance (PWY.5101..L.isoleucine.biosynthesis.II)	Lactose intolerance, other/unspecified || id:finngen_R12_E4_LACTONAS	ebi-a-GCST90027541	finngen_R12_E4_LACTONAS	421086	rs680138	0.0905912697112554	0.196483455844336	0.644753340277923
Gut bacterial pathway abundance (PWY.5101..L.isoleucine.biosynthesis.II)	Lactose intolerance, other/unspecified || id:finngen_R12_E4_LACTONAS	ebi-a-GCST90027541	finngen_R12_E4_LACTONAS	421086	All	0.100626524128648	0.181023972680252	0.578296976981558
Gut bacterial pathway abundance (PWY.5104..L.isoleucine.biosynthesis.IV)	Lactose intolerance, other/unspecified || id:finngen_R12_E4_LACTONAS	ebi-a-GCST90027542	finngen_R12_E4_LACTONAS	421086	rs10810562	0.0330210245172495	0.198297649030714	0.867745761034433
Gut bacterial pathway abundance (PWY.5104..L.isoleucine.biosynthesis.IV)	Lactose intolerance, other/unspecified || id:finngen_R12_E4_LACTONAS	ebi-a-GCST90027542	finngen_R12_E4_LACTONAS	421086	rs111831915	-0.0588276648753298	0.195642161954716	0.763650804525302
Gut bacterial pathway abundance (PWY.5104..L.isoleucine.biosynthesis.IV)	Lactose intolerance, other/unspecified || id:finngen_R12_E4_LACTONAS	ebi-a-GCST90027542	finngen_R12_E4_LACTONAS	421086	rs153114	0.0149962741821058	0.200130486749894	0.940268431956862
Gut bacterial pathway abundance (PWY.5104..L.isoleucine.biosynthesis.IV)	Lactose intolerance, other/unspecified || id:finngen_R12_E4_LACTONAS	ebi-a-GCST90027542	finngen_R12_E4_LACTONAS	421086	rs17042641	-0.09494227473262	0.196801816047068	0.629503492666328
Gut bacterial pathway abundance (PWY.5104..L.isoleucine.biosynthesis.IV)	Lactose intolerance, other/unspecified || id:finngen_R12_E4_LACTONAS	ebi-a-GCST90027542	finngen_R12_E4_LACTONAS	421086	rs1887496	-0.0235951049529329	0.197096564636593	0.904710164651543
Gut bacterial pathway abundance (PWY.5104..L.isoleucine.biosynthesis.IV)	Lactose intolerance, other/unspecified || id:finngen_R12_E4_LACTONAS	ebi-a-GCST90027542	finngen_R12_E4_LACTONAS	421086	rs1904729	-0.0184589746848358	0.197872374282838	0.925675340714365
Gut bacterial pathway abundance (PWY.5104..L.isoleucine.biosynthesis.IV)	Lactose intolerance, other/unspecified || id:finngen_R12_E4_LACTONAS	ebi-a-GCST90027542	finngen_R12_E4_LACTONAS	421086	rs1997943	0.0200072120514698	0.196813859190737	0.919030121767385
Gut bacterial pathway abundance (PWY.5104..L.isoleucine.biosynthesis.IV)	Lactose intolerance, other/unspecified || id:finngen_R12_E4_LACTONAS	ebi-a-GCST90027542	finngen_R12_E4_LACTONAS	421086	rs76878083	0.139998133076281	0.205761162602058	0.496256641618736
Gut bacterial pathway abundance (PWY.5104..L.isoleucine.biosynthesis.IV)	Lactose intolerance, other/unspecified || id:finngen_R12_E4_LACTONAS	ebi-a-GCST90027542	finngen_R12_E4_LACTONAS	421086	rs77090789	-0.0712464888656284	0.198626838159221	0.719823136835136
Gut bacterial pathway abundance (PWY.5104..L.isoleucine.biosynthesis.IV)	Lactose intolerance, other/unspecified || id:finngen_R12_E4_LACTONAS	ebi-a-GCST90027542	finngen_R12_E4_LACTONAS	421086	All	-0.00803642242084094	0.187149486425362	0.965748410882412
Gut bacterial pathway abundance (PWY.5121..superpathway.of.geranylgeranyl.diphosphate.biosynthesis.II..via.MEP.)	Lactose intolerance, other/unspecified || id:finngen_R12_E4_LACTONAS	ebi-a-GCST90027543	finngen_R12_E4_LACTONAS	421086	rs10786832	-0.208786539876918	0.144952347983692	0.149759768917734
Gut bacterial pathway abundance (PWY.5121..superpathway.of.geranylgeranyl.diphosphate.biosynthesis.II..via.MEP.)	Lactose intolerance, other/unspecified || id:finngen_R12_E4_LACTONAS	ebi-a-GCST90027543	finngen_R12_E4_LACTONAS	421086	rs11708774	-0.139242849621851	0.144590630109456	0.335540329039756
Gut bacterial pathway abundance (PWY.5121..superpathway.of.geranylgeranyl.diphosphate.biosynthesis.II..via.MEP.)	Lactose intolerance, other/unspecified || id:finngen_R12_E4_LACTONAS	ebi-a-GCST90027543	finngen_R12_E4_LACTONAS	421086	rs118145836	-0.181217984493223	0.143074947915508	0.205300214118106
Gut bacterial pathway abundance (PWY.5121..superpathway.of.geranylgeranyl.diphosphate.biosynthesis.II..via.MEP.)	Lactose intolerance, other/unspecified || id:finngen_R12_E4_LACTONAS	ebi-a-GCST90027543	finngen_R12_E4_LACTONAS	421086	rs12468621	-0.241278445732588	0.144744752442135	0.0955295948787581
Gut bacterial pathway abundance (PWY.5121..superpathway.of.geranylgeranyl.diphosphate.biosynthesis.II..via.MEP.)	Lactose intolerance, other/unspecified || id:finngen_R12_E4_LACTONAS	ebi-a-GCST90027543	finngen_R12_E4_LACTONAS	421086	rs12477233	-0.106966190963446	0.148047804091233	0.469980265302657
Gut bacterial pathway abundance (PWY.5121..superpathway.of.geranylgeranyl.diphosphate.biosynthesis.II..via.MEP.)	Lactose intolerance, other/unspecified || id:finngen_R12_E4_LACTONAS	ebi-a-GCST90027543	finngen_R12_E4_LACTONAS	421086	rs1348	-0.200761141689681	0.14424666041288	0.163985826427689
Gut bacterial pathway abundance (PWY.5121..superpathway.of.geranylgeranyl.diphosphate.biosynthesis.II..via.MEP.)	Lactose intolerance, other/unspecified || id:finngen_R12_E4_LACTONAS	ebi-a-GCST90027543	finngen_R12_E4_LACTONAS	421086	rs3010318	-0.145449717409582	0.146786213895364	0.321736880742771
Gut bacterial pathway abundance (PWY.5121..superpathway.of.geranylgeranyl.diphosphate.biosynthesis.II..via.MEP.)	Lactose intolerance, other/unspecified || id:finngen_R12_E4_LACTONAS	ebi-a-GCST90027543	finngen_R12_E4_LACTONAS	421086	rs324546	-0.173489341424135	0.144808115583197	0.230892233535863
Gut bacterial pathway abundance (PWY.5121..superpathway.of.geranylgeranyl.diphosphate.biosynthesis.II..via.MEP.)	Lactose intolerance, other/unspecified || id:finngen_R12_E4_LACTONAS	ebi-a-GCST90027543	finngen_R12_E4_LACTONAS	421086	rs34280534	-0.170926606850541	0.145389856201619	0.239737454539545
Gut bacterial pathway abundance (PWY.5121..superpathway.of.geranylgeranyl.diphosphate.biosynthesis.II..via.MEP.)	Lactose intolerance, other/unspecified || id:finngen_R12_E4_LACTONAS	ebi-a-GCST90027543	finngen_R12_E4_LACTONAS	421086	rs34880012	-0.205865375316503	0.146315881799759	0.159429558036112
Gut bacterial pathway abundance (PWY.5121..superpathway.of.geranylgeranyl.diphosphate.biosynthesis.II..via.MEP.)	Lactose intolerance, other/unspecified || id:finngen_R12_E4_LACTONAS	ebi-a-GCST90027543	finngen_R12_E4_LACTONAS	421086	rs6872950	-0.175952791387325	0.144316102738065	0.22276145856182
Gut bacterial pathway abundance (PWY.5121..superpathway.of.geranylgeranyl.diphosphate.biosynthesis.II..via.MEP.)	Lactose intolerance, other/unspecified || id:finngen_R12_E4_LACTONAS	ebi-a-GCST90027543	finngen_R12_E4_LACTONAS	421086	rs73223276	-0.189202901936335	0.146196267138278	0.195606520395424
Gut bacterial pathway abundance (PWY.5121..superpathway.of.geranylgeranyl.diphosphate.biosynthesis.II..via.MEP.)	Lactose intolerance, other/unspecified || id:finngen_R12_E4_LACTONAS	ebi-a-GCST90027543	finngen_R12_E4_LACTONAS	421086	rs7768092	-0.230939956425187	0.146566063899136	0.115101549784099
Gut bacterial pathway abundance (PWY.5121..superpathway.of.geranylgeranyl.diphosphate.biosynthesis.II..via.MEP.)	Lactose intolerance, other/unspecified || id:finngen_R12_E4_LACTONAS	ebi-a-GCST90027543	finngen_R12_E4_LACTONAS	421086	All	-0.182508400537869	0.139667462686936	0.191302633360319
Gut bacterial pathway abundance (PWY.5173..superpathway.of.acetyl.CoA.biosynthesis)	Lactose intolerance, other/unspecified || id:finngen_R12_E4_LACTONAS	ebi-a-GCST90027544	finngen_R12_E4_LACTONAS	421086	rs10433369	0.183048918541573	0.127037567131249	0.1496118505621
Gut bacterial pathway abundance (PWY.5173..superpathway.of.acetyl.CoA.biosynthesis)	Lactose intolerance, other/unspecified || id:finngen_R12_E4_LACTONAS	ebi-a-GCST90027544	finngen_R12_E4_LACTONAS	421086	rs11684212	0.245633344762136	0.129042429484858	0.0569742424227611
Gut bacterial pathway abundance (PWY.5173..superpathway.of.acetyl.CoA.biosynthesis)	Lactose intolerance, other/unspecified || id:finngen_R12_E4_LACTONAS	ebi-a-GCST90027544	finngen_R12_E4_LACTONAS	421086	rs16880922	0.124689820041156	0.126876725412932	0.325723829250859
Gut bacterial pathway abundance (PWY.5173..superpathway.of.acetyl.CoA.biosynthesis)	Lactose intolerance, other/unspecified || id:finngen_R12_E4_LACTONAS	ebi-a-GCST90027544	finngen_R12_E4_LACTONAS	421086	rs4442602	0.217063757355806	0.128065658682518	0.0900865814861403
Gut bacterial pathway abundance (PWY.5173..superpathway.of.acetyl.CoA.biosynthesis)	Lactose intolerance, other/unspecified || id:finngen_R12_E4_LACTONAS	ebi-a-GCST90027544	finngen_R12_E4_LACTONAS	421086	rs56349005	0.235697699465235	0.128145075082354	0.0658705420800015
Gut bacterial pathway abundance (PWY.5173..superpathway.of.acetyl.CoA.biosynthesis)	Lactose intolerance, other/unspecified || id:finngen_R12_E4_LACTONAS	ebi-a-GCST90027544	finngen_R12_E4_LACTONAS	421086	rs72497321	0.187507844845125	0.126860578280494	0.13939108951549
Gut bacterial pathway abundance (PWY.5173..superpathway.of.acetyl.CoA.biosynthesis)	Lactose intolerance, other/unspecified || id:finngen_R12_E4_LACTONAS	ebi-a-GCST90027544	finngen_R12_E4_LACTONAS	421086	rs72802218	0.223899619075304	0.126784095026749	0.0773972948631212
Gut bacterial pathway abundance (PWY.5173..superpathway.of.acetyl.CoA.biosynthesis)	Lactose intolerance, other/unspecified || id:finngen_R12_E4_LACTONAS	ebi-a-GCST90027544	finngen_R12_E4_LACTONAS	421086	rs78721974	0.215957426440451	0.128148439915501	0.0919474694031964
Gut bacterial pathway abundance (PWY.5173..superpathway.of.acetyl.CoA.biosynthesis)	Lactose intolerance, other/unspecified || id:finngen_R12_E4_LACTONAS	ebi-a-GCST90027544	finngen_R12_E4_LACTONAS	421086	rs8100936	0.175368798303911	0.128010926291998	0.170701949660928
Gut bacterial pathway abundance (PWY.5173..superpathway.of.acetyl.CoA.biosynthesis)	Lactose intolerance, other/unspecified || id:finngen_R12_E4_LACTONAS	ebi-a-GCST90027544	finngen_R12_E4_LACTONAS	421086	rs9649791	0.176889790832488	0.125673082904853	0.159267561264388
Gut bacterial pathway abundance (PWY.5173..superpathway.of.acetyl.CoA.biosynthesis)	Lactose intolerance, other/unspecified || id:finngen_R12_E4_LACTONAS	ebi-a-GCST90027544	finngen_R12_E4_LACTONAS	421086	rs9965721	0.225888255140882	0.128686192121045	0.0792008566408783
Gut bacterial pathway abundance (PWY.5173..superpathway.of.acetyl.CoA.biosynthesis)	Lactose intolerance, other/unspecified || id:finngen_R12_E4_LACTONAS	ebi-a-GCST90027544	finngen_R12_E4_LACTONAS	421086	rs9969725	0.187395010088109	0.129365653273769	0.147458123863929
Gut bacterial pathway abundance (PWY.5173..superpathway.of.acetyl.CoA.biosynthesis)	Lactose intolerance, other/unspecified || id:finngen_R12_E4_LACTONAS	ebi-a-GCST90027544	finngen_R12_E4_LACTONAS	421086	All	0.199663073509271	0.122274934476801	0.102489457290657
Gut bacterial pathway abundance (PWY.5177..glutaryl.CoA.degradation)	Lactose intolerance, other/unspecified || id:finngen_R12_E4_LACTONAS	ebi-a-GCST90027545	finngen_R12_E4_LACTONAS	421086	rs2467707	-0.386455266552084	0.205730269225746	0.0603188055948434
Gut bacterial pathway abundance (PWY.5177..glutaryl.CoA.degradation)	Lactose intolerance, other/unspecified || id:finngen_R12_E4_LACTONAS	ebi-a-GCST90027545	finngen_R12_E4_LACTONAS	421086	rs2746259	-0.346880165663902	0.20874436233952	0.0965636593268834
Gut bacterial pathway abundance (PWY.5177..glutaryl.CoA.degradation)	Lactose intolerance, other/unspecified || id:finngen_R12_E4_LACTONAS	ebi-a-GCST90027545	finngen_R12_E4_LACTONAS	421086	rs2769148	-0.341933456542402	0.213632549858084	0.109472599841393
Gut bacterial pathway abundance (PWY.5177..glutaryl.CoA.degradation)	Lactose intolerance, other/unspecified || id:finngen_R12_E4_LACTONAS	ebi-a-GCST90027545	finngen_R12_E4_LACTONAS	421086	rs34436485	-0.253798766787462	0.205787761080527	0.21746255113994
Gut bacterial pathway abundance (PWY.5177..glutaryl.CoA.degradation)	Lactose intolerance, other/unspecified || id:finngen_R12_E4_LACTONAS	ebi-a-GCST90027545	finngen_R12_E4_LACTONAS	421086	rs36720	-0.265027315045195	0.207526847542937	0.201575827513591
Gut bacterial pathway abundance (PWY.5177..glutaryl.CoA.degradation)	Lactose intolerance, other/unspecified || id:finngen_R12_E4_LACTONAS	ebi-a-GCST90027545	finngen_R12_E4_LACTONAS	421086	rs6504045	-0.370618690894457	0.206453339195352	0.0726267344217686
Gut bacterial pathway abundance (PWY.5177..glutaryl.CoA.degradation)	Lactose intolerance, other/unspecified || id:finngen_R12_E4_LACTONAS	ebi-a-GCST90027545	finngen_R12_E4_LACTONAS	421086	rs6705904	-0.406455969981744	0.207887625122974	0.0505628255092186
Gut bacterial pathway abundance (PWY.5177..glutaryl.CoA.degradation)	Lactose intolerance, other/unspecified || id:finngen_R12_E4_LACTONAS	ebi-a-GCST90027545	finngen_R12_E4_LACTONAS	421086	rs6771585	-0.410069848545508	0.205368240115847	0.0458519162276616
Gut bacterial pathway abundance (PWY.5177..glutaryl.CoA.degradation)	Lactose intolerance, other/unspecified || id:finngen_R12_E4_LACTONAS	ebi-a-GCST90027545	finngen_R12_E4_LACTONAS	421086	rs73035953	-0.41807617027848	0.207133386182772	0.0435505520469832
Gut bacterial pathway abundance (PWY.5177..glutaryl.CoA.degradation)	Lactose intolerance, other/unspecified || id:finngen_R12_E4_LACTONAS	ebi-a-GCST90027545	finngen_R12_E4_LACTONAS	421086	All	-0.355596593294005	0.195675218684178	0.0691743040331246
Gut bacterial pathway abundance (PWY.5188..tetrapyrrole.biosynthesis.I..from.glutamate.)	Lactose intolerance, other/unspecified || id:finngen_R12_E4_LACTONAS	ebi-a-GCST90027546	finngen_R12_E4_LACTONAS	421086	rs10097925	0.378542715768496	0.201262464394513	0.0599935368391714
Gut bacterial pathway abundance (PWY.5188..tetrapyrrole.biosynthesis.I..from.glutamate.)	Lactose intolerance, other/unspecified || id:finngen_R12_E4_LACTONAS	ebi-a-GCST90027546	finngen_R12_E4_LACTONAS	421086	rs10259110	0.240007431134365	0.175560765034596	0.171596981530233
Gut bacterial pathway abundance (PWY.5188..tetrapyrrole.biosynthesis.I..from.glutamate.)	Lactose intolerance, other/unspecified || id:finngen_R12_E4_LACTONAS	ebi-a-GCST90027546	finngen_R12_E4_LACTONAS	421086	rs11784752	0.279418124475999	0.210127074068172	0.183598070359173
Gut bacterial pathway abundance (PWY.5188..tetrapyrrole.biosynthesis.I..from.glutamate.)	Lactose intolerance, other/unspecified || id:finngen_R12_E4_LACTONAS	ebi-a-GCST90027546	finngen_R12_E4_LACTONAS	421086	rs4268811	0.359857185681609	0.214221578280187	0.0929891682843595
Gut bacterial pathway abundance (PWY.5188..tetrapyrrole.biosynthesis.I..from.glutamate.)	Lactose intolerance, other/unspecified || id:finngen_R12_E4_LACTONAS	ebi-a-GCST90027546	finngen_R12_E4_LACTONAS	421086	rs4810354	0.403620899953219	0.202359785095226	0.0460897209288201
Gut bacterial pathway abundance (PWY.5188..tetrapyrrole.biosynthesis.I..from.glutamate.)	Lactose intolerance, other/unspecified || id:finngen_R12_E4_LACTONAS	ebi-a-GCST90027546	finngen_R12_E4_LACTONAS	421086	rs56328422	0.388473886221071	0.209004950047541	0.0630721261394114
Gut bacterial pathway abundance (PWY.5188..tetrapyrrole.biosynthesis.I..from.glutamate.)	Lactose intolerance, other/unspecified || id:finngen_R12_E4_LACTONAS	ebi-a-GCST90027546	finngen_R12_E4_LACTONAS	421086	rs602124	0.289165100828036	0.210622684926386	0.169781640529568
Gut bacterial pathway abundance (PWY.5188..tetrapyrrole.biosynthesis.I..from.glutamate.)	Lactose intolerance, other/unspecified || id:finngen_R12_E4_LACTONAS	ebi-a-GCST90027546	finngen_R12_E4_LACTONAS	421086	rs61086481	0.293654371977696	0.210075176843569	0.162156992180444
Gut bacterial pathway abundance (PWY.5188..tetrapyrrole.biosynthesis.I..from.glutamate.)	Lactose intolerance, other/unspecified || id:finngen_R12_E4_LACTONAS	ebi-a-GCST90027546	finngen_R12_E4_LACTONAS	421086	rs6883971	0.346013045134823	0.214319254963283	0.10642446964096
Gut bacterial pathway abundance (PWY.5188..tetrapyrrole.biosynthesis.I..from.glutamate.)	Lactose intolerance, other/unspecified || id:finngen_R12_E4_LACTONAS	ebi-a-GCST90027546	finngen_R12_E4_LACTONAS	421086	rs6955039	0.267341178115897	0.209072109685228	0.201001588312852
Gut bacterial pathway abundance (PWY.5188..tetrapyrrole.biosynthesis.I..from.glutamate.)	Lactose intolerance, other/unspecified || id:finngen_R12_E4_LACTONAS	ebi-a-GCST90027546	finngen_R12_E4_LACTONAS	421086	rs72836424	0.281038829146155	0.21427118658718	0.189653965882099
Gut bacterial pathway abundance (PWY.5188..tetrapyrrole.biosynthesis.I..from.glutamate.)	Lactose intolerance, other/unspecified || id:finngen_R12_E4_LACTONAS	ebi-a-GCST90027546	finngen_R12_E4_LACTONAS	421086	rs7514177	0.377182455971477	0.209579295602865	0.0719060629482002
Gut bacterial pathway abundance (PWY.5188..tetrapyrrole.biosynthesis.I..from.glutamate.)	Lactose intolerance, other/unspecified || id:finngen_R12_E4_LACTONAS	ebi-a-GCST90027546	finngen_R12_E4_LACTONAS	421086	All	0.324918760003238	0.196839344946653	0.0988039440645357
Gut bacterial pathway abundance (PWY.5189..tetrapyrrole.biosynthesis.II..from.glycine.)	Lactose intolerance, other/unspecified || id:finngen_R12_E4_LACTONAS	ebi-a-GCST90027547	finngen_R12_E4_LACTONAS	421086	rs11164337	-0.0424961547985152	0.164184446079907	0.795765025164854
Gut bacterial pathway abundance (PWY.5189..tetrapyrrole.biosynthesis.II..from.glycine.)	Lactose intolerance, other/unspecified || id:finngen_R12_E4_LACTONAS	ebi-a-GCST90027547	finngen_R12_E4_LACTONAS	421086	rs11601607	0.0151756417610739	0.163224658125439	0.925924253736623
Gut bacterial pathway abundance (PWY.5189..tetrapyrrole.biosynthesis.II..from.glycine.)	Lactose intolerance, other/unspecified || id:finngen_R12_E4_LACTONAS	ebi-a-GCST90027547	finngen_R12_E4_LACTONAS	421086	rs1696430	0.0965353771152178	0.147056015503029	0.511532635059112
Gut bacterial pathway abundance (PWY.5189..tetrapyrrole.biosynthesis.II..from.glycine.)	Lactose intolerance, other/unspecified || id:finngen_R12_E4_LACTONAS	ebi-a-GCST90027547	finngen_R12_E4_LACTONAS	421086	rs17181375	-0.00131805446634987	0.167676744546727	0.993728143508672
Gut bacterial pathway abundance (PWY.5189..tetrapyrrole.biosynthesis.II..from.glycine.)	Lactose intolerance, other/unspecified || id:finngen_R12_E4_LACTONAS	ebi-a-GCST90027547	finngen_R12_E4_LACTONAS	421086	rs2695011	-0.0703408508695016	0.149736129618164	0.638522646256264
Gut bacterial pathway abundance (PWY.5189..tetrapyrrole.biosynthesis.II..from.glycine.)	Lactose intolerance, other/unspecified || id:finngen_R12_E4_LACTONAS	ebi-a-GCST90027547	finngen_R12_E4_LACTONAS	421086	rs28645782	-0.0629819737325789	0.158608087447099	0.691299753573127
Gut bacterial pathway abundance (PWY.5189..tetrapyrrole.biosynthesis.II..from.glycine.)	Lactose intolerance, other/unspecified || id:finngen_R12_E4_LACTONAS	ebi-a-GCST90027547	finngen_R12_E4_LACTONAS	421086	rs4291387	0.0198626735781118	0.159556162229933	0.900929664970507
Gut bacterial pathway abundance (PWY.5189..tetrapyrrole.biosynthesis.II..from.glycine.)	Lactose intolerance, other/unspecified || id:finngen_R12_E4_LACTONAS	ebi-a-GCST90027547	finngen_R12_E4_LACTONAS	421086	rs4930770	-0.0413874328555546	0.16419967351591	0.800998155841932
Gut bacterial pathway abundance (PWY.5189..tetrapyrrole.biosynthesis.II..from.glycine.)	Lactose intolerance, other/unspecified || id:finngen_R12_E4_LACTONAS	ebi-a-GCST90027547	finngen_R12_E4_LACTONAS	421086	rs497333	-0.00980147504865967	0.165382669729436	0.952740695498489
Gut bacterial pathway abundance (PWY.5189..tetrapyrrole.biosynthesis.II..from.glycine.)	Lactose intolerance, other/unspecified || id:finngen_R12_E4_LACTONAS	ebi-a-GCST90027547	finngen_R12_E4_LACTONAS	421086	rs78900653	-0.0445611972492743	0.157459573986644	0.77717616609359
Gut bacterial pathway abundance (PWY.5189..tetrapyrrole.biosynthesis.II..from.glycine.)	Lactose intolerance, other/unspecified || id:finngen_R12_E4_LACTONAS	ebi-a-GCST90027547	finngen_R12_E4_LACTONAS	421086	rs9394084	-0.0190580918065244	0.165707195745823	0.908436682907235
Gut bacterial pathway abundance (PWY.5189..tetrapyrrole.biosynthesis.II..from.glycine.)	Lactose intolerance, other/unspecified || id:finngen_R12_E4_LACTONAS	ebi-a-GCST90027547	finngen_R12_E4_LACTONAS	421086	All	-0.0145909960424498	0.149828562806688	0.922420966675062
Gut bacterial pathway abundance (PWY.5345..superpathway.of.L.methionine.biosynthesis..by.sulfhydrylation.)	Lactose intolerance, other/unspecified || id:finngen_R12_E4_LACTONAS	ebi-a-GCST90027548	finngen_R12_E4_LACTONAS	421086	rs11631625	-0.219483199889115	0.288055835061742	0.446091801754234
Gut bacterial pathway abundance (PWY.5345..superpathway.of.L.methionine.biosynthesis..by.sulfhydrylation.)	Lactose intolerance, other/unspecified || id:finngen_R12_E4_LACTONAS	ebi-a-GCST90027548	finngen_R12_E4_LACTONAS	421086	rs12442423	-0.208487542110682	0.286869864738383	0.467368720767953
Gut bacterial pathway abundance (PWY.5345..superpathway.of.L.methionine.biosynthesis..by.sulfhydrylation.)	Lactose intolerance, other/unspecified || id:finngen_R12_E4_LACTONAS	ebi-a-GCST90027548	finngen_R12_E4_LACTONAS	421086	rs12541554	-0.291920056125725	0.253683093811541	0.249844450518629
Gut bacterial pathway abundance (PWY.5345..superpathway.of.L.methionine.biosynthesis..by.sulfhydrylation.)	Lactose intolerance, other/unspecified || id:finngen_R12_E4_LACTONAS	ebi-a-GCST90027548	finngen_R12_E4_LACTONAS	421086	rs2305588	-0.119451264466347	0.29148216869325	0.681947955309663
Gut bacterial pathway abundance (PWY.5345..superpathway.of.L.methionine.biosynthesis..by.sulfhydrylation.)	Lactose intolerance, other/unspecified || id:finngen_R12_E4_LACTONAS	ebi-a-GCST90027548	finngen_R12_E4_LACTONAS	421086	rs34153461	-0.0058199092581747	0.244804146232142	0.981033089391534
Gut bacterial pathway abundance (PWY.5345..superpathway.of.L.methionine.biosynthesis..by.sulfhydrylation.)	Lactose intolerance, other/unspecified || id:finngen_R12_E4_LACTONAS	ebi-a-GCST90027548	finngen_R12_E4_LACTONAS	421086	rs36095827	-0.218184752094172	0.294290453855324	0.458455456060792
Gut bacterial pathway abundance (PWY.5345..superpathway.of.L.methionine.biosynthesis..by.sulfhydrylation.)	Lactose intolerance, other/unspecified || id:finngen_R12_E4_LACTONAS	ebi-a-GCST90027548	finngen_R12_E4_LACTONAS	421086	rs55974538	-0.108518431449367	0.285532838084797	0.703903942188094
Gut bacterial pathway abundance (PWY.5345..superpathway.of.L.methionine.biosynthesis..by.sulfhydrylation.)	Lactose intolerance, other/unspecified || id:finngen_R12_E4_LACTONAS	ebi-a-GCST90027548	finngen_R12_E4_LACTONAS	421086	rs73009442	0.00295617960870828	0.257507182116003	0.990840495237041
Gut bacterial pathway abundance (PWY.5345..superpathway.of.L.methionine.biosynthesis..by.sulfhydrylation.)	Lactose intolerance, other/unspecified || id:finngen_R12_E4_LACTONAS	ebi-a-GCST90027548	finngen_R12_E4_LACTONAS	421086	rs77586457	-0.215673075055276	0.290634711836091	0.4580412261513
Gut bacterial pathway abundance (PWY.5345..superpathway.of.L.methionine.biosynthesis..by.sulfhydrylation.)	Lactose intolerance, other/unspecified || id:finngen_R12_E4_LACTONAS	ebi-a-GCST90027548	finngen_R12_E4_LACTONAS	421086	rs77995790	-0.152644848436584	0.294651040844126	0.60442130837784
Gut bacterial pathway abundance (PWY.5345..superpathway.of.L.methionine.biosynthesis..by.sulfhydrylation.)	Lactose intolerance, other/unspecified || id:finngen_R12_E4_LACTONAS	ebi-a-GCST90027548	finngen_R12_E4_LACTONAS	421086	All	-0.15373896837224	0.265166440563253	0.562061029325036
Gut bacterial pathway abundance (PWY.5384..sucrose.degradation.IV..sucrose.phosphorylase.)	Lactose intolerance, other/unspecified || id:finngen_R12_E4_LACTONAS	ebi-a-GCST90027549	finngen_R12_E4_LACTONAS	421086	rs10450895	0.0188896534662496	0.201752100852847	0.925404635941448
Gut bacterial pathway abundance (PWY.5384..sucrose.degradation.IV..sucrose.phosphorylase.)	Lactose intolerance, other/unspecified || id:finngen_R12_E4_LACTONAS	ebi-a-GCST90027549	finngen_R12_E4_LACTONAS	421086	rs12646654	0.0832156122271368	0.194332765399895	0.668496817577253
Gut bacterial pathway abundance (PWY.5384..sucrose.degradation.IV..sucrose.phosphorylase.)	Lactose intolerance, other/unspecified || id:finngen_R12_E4_LACTONAS	ebi-a-GCST90027549	finngen_R12_E4_LACTONAS	421086	rs1641129	0.0182517143989442	0.198326654977061	0.926675356558363
Gut bacterial pathway abundance (PWY.5384..sucrose.degradation.IV..sucrose.phosphorylase.)	Lactose intolerance, other/unspecified || id:finngen_R12_E4_LACTONAS	ebi-a-GCST90027549	finngen_R12_E4_LACTONAS	421086	rs2962259	-0.0537812538777953	0.192362621960954	0.779797710709967
Gut bacterial pathway abundance (PWY.5384..sucrose.degradation.IV..sucrose.phosphorylase.)	Lactose intolerance, other/unspecified || id:finngen_R12_E4_LACTONAS	ebi-a-GCST90027549	finngen_R12_E4_LACTONAS	421086	rs469926	-0.0444048652187167	0.193251977891574	0.818265035812377
Gut bacterial pathway abundance (PWY.5384..sucrose.degradation.IV..sucrose.phosphorylase.)	Lactose intolerance, other/unspecified || id:finngen_R12_E4_LACTONAS	ebi-a-GCST90027549	finngen_R12_E4_LACTONAS	421086	rs6794521	-0.0395545129299865	0.195557637812775	0.839709371249202
Gut bacterial pathway abundance (PWY.5384..sucrose.degradation.IV..sucrose.phosphorylase.)	Lactose intolerance, other/unspecified || id:finngen_R12_E4_LACTONAS	ebi-a-GCST90027549	finngen_R12_E4_LACTONAS	421086	rs80085001	-0.0266393401425791	0.185240875914244	0.885651146500589
Gut bacterial pathway abundance (PWY.5384..sucrose.degradation.IV..sucrose.phosphorylase.)	Lactose intolerance, other/unspecified || id:finngen_R12_E4_LACTONAS	ebi-a-GCST90027549	finngen_R12_E4_LACTONAS	421086	rs9386212	0.149695900992499	0.194752598723067	0.44210320022939
Gut bacterial pathway abundance (PWY.5384..sucrose.degradation.IV..sucrose.phosphorylase.)	Lactose intolerance, other/unspecified || id:finngen_R12_E4_LACTONAS	ebi-a-GCST90027549	finngen_R12_E4_LACTONAS	421086	All	0.0124882837884067	0.180257955022351	0.944766689246293
Gut bacterial pathway abundance (PWY.5505..L.glutamate.and.L.glutamine.biosynthesis)	Lactose intolerance, other/unspecified || id:finngen_R12_E4_LACTONAS	ebi-a-GCST90027550	finngen_R12_E4_LACTONAS	421086	rs11027972	0.110404770239237	0.116913825502143	0.345003061421311
Gut bacterial pathway abundance (PWY.5505..L.glutamate.and.L.glutamine.biosynthesis)	Lactose intolerance, other/unspecified || id:finngen_R12_E4_LACTONAS	ebi-a-GCST90027550	finngen_R12_E4_LACTONAS	421086	rs12414617	0.152927069386717	0.119039665732474	0.198906504053505
Gut bacterial pathway abundance (PWY.5505..L.glutamate.and.L.glutamine.biosynthesis)	Lactose intolerance, other/unspecified || id:finngen_R12_E4_LACTONAS	ebi-a-GCST90027550	finngen_R12_E4_LACTONAS	421086	rs1323288	0.0870525410894745	0.118057666810968	0.460895523684342
Gut bacterial pathway abundance (PWY.5505..L.glutamate.and.L.glutamine.biosynthesis)	Lactose intolerance, other/unspecified || id:finngen_R12_E4_LACTONAS	ebi-a-GCST90027550	finngen_R12_E4_LACTONAS	421086	rs13407420	0.0764179127151108	0.117582805582028	0.51575216285294
Gut bacterial pathway abundance (PWY.5505..L.glutamate.and.L.glutamine.biosynthesis)	Lactose intolerance, other/unspecified || id:finngen_R12_E4_LACTONAS	ebi-a-GCST90027550	finngen_R12_E4_LACTONAS	421086	rs1541082	0.070066428783333	0.116528441721004	0.547652323301869
Gut bacterial pathway abundance (PWY.5505..L.glutamate.and.L.glutamine.biosynthesis)	Lactose intolerance, other/unspecified || id:finngen_R12_E4_LACTONAS	ebi-a-GCST90027550	finngen_R12_E4_LACTONAS	421086	rs16934689	0.0894035818030941	0.118724543663855	0.451429666322701
Gut bacterial pathway abundance (PWY.5505..L.glutamate.and.L.glutamine.biosynthesis)	Lactose intolerance, other/unspecified || id:finngen_R12_E4_LACTONAS	ebi-a-GCST90027550	finngen_R12_E4_LACTONAS	421086	rs17029909	0.10128128230996	0.118358726194922	0.392155698628488
Gut bacterial pathway abundance (PWY.5505..L.glutamate.and.L.glutamine.biosynthesis)	Lactose intolerance, other/unspecified || id:finngen_R12_E4_LACTONAS	ebi-a-GCST90027550	finngen_R12_E4_LACTONAS	421086	rs3094190	0.0704806013327234	0.117705370527058	0.549314050612822
Gut bacterial pathway abundance (PWY.5505..L.glutamate.and.L.glutamine.biosynthesis)	Lactose intolerance, other/unspecified || id:finngen_R12_E4_LACTONAS	ebi-a-GCST90027550	finngen_R12_E4_LACTONAS	421086	rs32064	0.094585103555944	0.11796627362573	0.422669907491699
Gut bacterial pathway abundance (PWY.5505..L.glutamate.and.L.glutamine.biosynthesis)	Lactose intolerance, other/unspecified || id:finngen_R12_E4_LACTONAS	ebi-a-GCST90027550	finngen_R12_E4_LACTONAS	421086	rs472752	0.0588579997345901	0.117551868579815	0.616583594779871
Gut bacterial pathway abundance (PWY.5505..L.glutamate.and.L.glutamine.biosynthesis)	Lactose intolerance, other/unspecified || id:finngen_R12_E4_LACTONAS	ebi-a-GCST90027550	finngen_R12_E4_LACTONAS	421086	rs58095618	0.0853776361284418	0.118456327083245	0.471062104990058
Gut bacterial pathway abundance (PWY.5505..L.glutamate.and.L.glutamine.biosynthesis)	Lactose intolerance, other/unspecified || id:finngen_R12_E4_LACTONAS	ebi-a-GCST90027550	finngen_R12_E4_LACTONAS	421086	rs61311341	0.0560918252246057	0.118336713641904	0.635498563667468
Gut bacterial pathway abundance (PWY.5505..L.glutamate.and.L.glutamine.biosynthesis)	Lactose intolerance, other/unspecified || id:finngen_R12_E4_LACTONAS	ebi-a-GCST90027550	finngen_R12_E4_LACTONAS	421086	rs62062058	0.0727127796562394	0.118788592073604	0.540458885785105
Gut bacterial pathway abundance (PWY.5505..L.glutamate.and.L.glutamine.biosynthesis)	Lactose intolerance, other/unspecified || id:finngen_R12_E4_LACTONAS	ebi-a-GCST90027550	finngen_R12_E4_LACTONAS	421086	rs72956316	0.0798955989105122	0.117786227092832	0.497575034611206
Gut bacterial pathway abundance (PWY.5505..L.glutamate.and.L.glutamine.biosynthesis)	Lactose intolerance, other/unspecified || id:finngen_R12_E4_LACTONAS	ebi-a-GCST90027550	finngen_R12_E4_LACTONAS	421086	rs76063194	0.0742812509090762	0.117192339712738	0.526184920936769
Gut bacterial pathway abundance (PWY.5505..L.glutamate.and.L.glutamine.biosynthesis)	Lactose intolerance, other/unspecified || id:finngen_R12_E4_LACTONAS	ebi-a-GCST90027550	finngen_R12_E4_LACTONAS	421086	rs77963678	0.0759387510308341	0.116887104510605	0.515901504748264
Gut bacterial pathway abundance (PWY.5505..L.glutamate.and.L.glutamine.biosynthesis)	Lactose intolerance, other/unspecified || id:finngen_R12_E4_LACTONAS	ebi-a-GCST90027550	finngen_R12_E4_LACTONAS	421086	rs78559400	0.0572603882486431	0.118840895065917	0.629931021584995
Gut bacterial pathway abundance (PWY.5505..L.glutamate.and.L.glutamine.biosynthesis)	Lactose intolerance, other/unspecified || id:finngen_R12_E4_LACTONAS	ebi-a-GCST90027550	finngen_R12_E4_LACTONAS	421086	All	0.0830522295560573	0.11439704581931	0.467838908322512
Gut bacterial pathway abundance (PWY.5656..mannosylglycerate.biosynthesis.I)	Lactose intolerance, other/unspecified || id:finngen_R12_E4_LACTONAS	ebi-a-GCST90027551	finngen_R12_E4_LACTONAS	421086	rs10001022	-0.0923516295267284	0.085866793916831	0.282141069184213
Gut bacterial pathway abundance (PWY.5656..mannosylglycerate.biosynthesis.I)	Lactose intolerance, other/unspecified || id:finngen_R12_E4_LACTONAS	ebi-a-GCST90027551	finngen_R12_E4_LACTONAS	421086	rs11217548	-0.0709402161598682	0.0860036263386658	0.409455930838326
Gut bacterial pathway abundance (PWY.5656..mannosylglycerate.biosynthesis.I)	Lactose intolerance, other/unspecified || id:finngen_R12_E4_LACTONAS	ebi-a-GCST90027551	finngen_R12_E4_LACTONAS	421086	rs114111279	-0.0445145955587451	0.081185417622688	0.583480590841826
Gut bacterial pathway abundance (PWY.5656..mannosylglycerate.biosynthesis.I)	Lactose intolerance, other/unspecified || id:finngen_R12_E4_LACTONAS	ebi-a-GCST90027551	finngen_R12_E4_LACTONAS	421086	rs12719736	-0.105265033150895	0.0805732733168467	0.191399233482206
Gut bacterial pathway abundance (PWY.5656..mannosylglycerate.biosynthesis.I)	Lactose intolerance, other/unspecified || id:finngen_R12_E4_LACTONAS	ebi-a-GCST90027551	finngen_R12_E4_LACTONAS	421086	rs12930516	-0.0271921472979932	0.0811595984551967	0.737590865465918
Gut bacterial pathway abundance (PWY.5656..mannosylglycerate.biosynthesis.I)	Lactose intolerance, other/unspecified || id:finngen_R12_E4_LACTONAS	ebi-a-GCST90027551	finngen_R12_E4_LACTONAS	421086	rs273145	-0.0809208958409205	0.0865637555977543	0.349884846836891
Gut bacterial pathway abundance (PWY.5656..mannosylglycerate.biosynthesis.I)	Lactose intolerance, other/unspecified || id:finngen_R12_E4_LACTONAS	ebi-a-GCST90027551	finngen_R12_E4_LACTONAS	421086	rs28510778	-0.0328232679978621	0.084297715525713	0.697000122685386
Gut bacterial pathway abundance (PWY.5656..mannosylglycerate.biosynthesis.I)	Lactose intolerance, other/unspecified || id:finngen_R12_E4_LACTONAS	ebi-a-GCST90027551	finngen_R12_E4_LACTONAS	421086	rs35832957	-0.0919197863955536	0.0846507315603139	0.277536006758302
Gut bacterial pathway abundance (PWY.5656..mannosylglycerate.biosynthesis.I)	Lactose intolerance, other/unspecified || id:finngen_R12_E4_LACTONAS	ebi-a-GCST90027551	finngen_R12_E4_LACTONAS	421086	rs6063434	-0.0972661351471028	0.0831432743770194	0.242056615258532
Gut bacterial pathway abundance (PWY.5656..mannosylglycerate.biosynthesis.I)	Lactose intolerance, other/unspecified || id:finngen_R12_E4_LACTONAS	ebi-a-GCST90027551	finngen_R12_E4_LACTONAS	421086	rs844134	-0.0609437914270522	0.0870211638616635	0.483719377063521
Gut bacterial pathway abundance (PWY.5656..mannosylglycerate.biosynthesis.I)	Lactose intolerance, other/unspecified || id:finngen_R12_E4_LACTONAS	ebi-a-GCST90027551	finngen_R12_E4_LACTONAS	421086	All	-0.070603038778734	0.0785107595647829	0.368504331729642
Gut bacterial pathway abundance (PWY.5659..GDP.mannose.biosynthesis)	Lactose intolerance, other/unspecified || id:finngen_R12_E4_LACTONAS	ebi-a-GCST90027552	finngen_R12_E4_LACTONAS	421086	rs13007173	0.118242363353783	0.224393633114211	0.598234072058173
Gut bacterial pathway abundance (PWY.5659..GDP.mannose.biosynthesis)	Lactose intolerance, other/unspecified || id:finngen_R12_E4_LACTONAS	ebi-a-GCST90027552	finngen_R12_E4_LACTONAS	421086	rs2666365	0.116978881928905	0.227085823077757	0.606461682113745
Gut bacterial pathway abundance (PWY.5659..GDP.mannose.biosynthesis)	Lactose intolerance, other/unspecified || id:finngen_R12_E4_LACTONAS	ebi-a-GCST90027552	finngen_R12_E4_LACTONAS	421086	rs4837963	-0.0871289289619264	0.230133477332507	0.704983649183756
Gut bacterial pathway abundance (PWY.5659..GDP.mannose.biosynthesis)	Lactose intolerance, other/unspecified || id:finngen_R12_E4_LACTONAS	ebi-a-GCST90027552	finngen_R12_E4_LACTONAS	421086	rs56385884	0.0598049483325892	0.22474594931481	0.79016201948519
Gut bacterial pathway abundance (PWY.5659..GDP.mannose.biosynthesis)	Lactose intolerance, other/unspecified || id:finngen_R12_E4_LACTONAS	ebi-a-GCST90027552	finngen_R12_E4_LACTONAS	421086	rs7086625	0.092386249730056	0.230909965368584	0.689085503347187
Gut bacterial pathway abundance (PWY.5659..GDP.mannose.biosynthesis)	Lactose intolerance, other/unspecified || id:finngen_R12_E4_LACTONAS	ebi-a-GCST90027552	finngen_R12_E4_LACTONAS	421086	rs72929354	0.0924023046188619	0.235250434071151	0.694479970880706
Gut bacterial pathway abundance (PWY.5659..GDP.mannose.biosynthesis)	Lactose intolerance, other/unspecified || id:finngen_R12_E4_LACTONAS	ebi-a-GCST90027552	finngen_R12_E4_LACTONAS	421086	rs73100534	0.0830937078309186	0.232005919397668	0.720228521826467
Gut bacterial pathway abundance (PWY.5659..GDP.mannose.biosynthesis)	Lactose intolerance, other/unspecified || id:finngen_R12_E4_LACTONAS	ebi-a-GCST90027552	finngen_R12_E4_LACTONAS	421086	rs73170444	0.0743774352363372	0.228096944759336	0.744365209972885
Gut bacterial pathway abundance (PWY.5659..GDP.mannose.biosynthesis)	Lactose intolerance, other/unspecified || id:finngen_R12_E4_LACTONAS	ebi-a-GCST90027552	finngen_R12_E4_LACTONAS	421086	rs7349532	0.0681159672840317	0.233408697803562	0.770415600767709
Gut bacterial pathway abundance (PWY.5659..GDP.mannose.biosynthesis)	Lactose intolerance, other/unspecified || id:finngen_R12_E4_LACTONAS	ebi-a-GCST90027552	finngen_R12_E4_LACTONAS	421086	All	0.0689342855572841	0.216352573583803	0.750014585371297
Gut bacterial pathway abundance (PWY.5667..CDP.diacylglycerol.biosynthesis.I)	Lactose intolerance, other/unspecified || id:finngen_R12_E4_LACTONAS	ebi-a-GCST90027553	finngen_R12_E4_LACTONAS	421086	rs10409224	0.0764291057351425	0.156421874299488	0.625118675157658
Gut bacterial pathway abundance (PWY.5667..CDP.diacylglycerol.biosynthesis.I)	Lactose intolerance, other/unspecified || id:finngen_R12_E4_LACTONAS	ebi-a-GCST90027553	finngen_R12_E4_LACTONAS	421086	rs11040918	-0.004178985447435	0.1567440417255	0.978729953920157
Gut bacterial pathway abundance (PWY.5667..CDP.diacylglycerol.biosynthesis.I)	Lactose intolerance, other/unspecified || id:finngen_R12_E4_LACTONAS	ebi-a-GCST90027553	finngen_R12_E4_LACTONAS	421086	rs11086863	0.0104198347337642	0.156252312987047	0.946831715599157
Gut bacterial pathway abundance (PWY.5667..CDP.diacylglycerol.biosynthesis.I)	Lactose intolerance, other/unspecified || id:finngen_R12_E4_LACTONAS	ebi-a-GCST90027553	finngen_R12_E4_LACTONAS	421086	rs111866871	0.0111748996186718	0.157416616913388	0.94340625025759
Gut bacterial pathway abundance (PWY.5667..CDP.diacylglycerol.biosynthesis.I)	Lactose intolerance, other/unspecified || id:finngen_R12_E4_LACTONAS	ebi-a-GCST90027553	finngen_R12_E4_LACTONAS	421086	rs11764255	0.100828575147853	0.15534749581426	0.516304881091116
Gut bacterial pathway abundance (PWY.5667..CDP.diacylglycerol.biosynthesis.I)	Lactose intolerance, other/unspecified || id:finngen_R12_E4_LACTONAS	ebi-a-GCST90027553	finngen_R12_E4_LACTONAS	421086	rs1565690	0.0275293067109532	0.157985669274119	0.861667480838598
Gut bacterial pathway abundance (PWY.5667..CDP.diacylglycerol.biosynthesis.I)	Lactose intolerance, other/unspecified || id:finngen_R12_E4_LACTONAS	ebi-a-GCST90027553	finngen_R12_E4_LACTONAS	421086	rs2227019	0.0168706415519889	0.157153907179794	0.914510463209803
Gut bacterial pathway abundance (PWY.5667..CDP.diacylglycerol.biosynthesis.I)	Lactose intolerance, other/unspecified || id:finngen_R12_E4_LACTONAS	ebi-a-GCST90027553	finngen_R12_E4_LACTONAS	421086	rs2662200	0.0111802823657216	0.155959399241053	0.942850895328214
Gut bacterial pathway abundance (PWY.5667..CDP.diacylglycerol.biosynthesis.I)	Lactose intolerance, other/unspecified || id:finngen_R12_E4_LACTONAS	ebi-a-GCST90027553	finngen_R12_E4_LACTONAS	421086	rs304820	0.00478335089086047	0.155498831133011	0.97545987984132
Gut bacterial pathway abundance (PWY.5667..CDP.diacylglycerol.biosynthesis.I)	Lactose intolerance, other/unspecified || id:finngen_R12_E4_LACTONAS	ebi-a-GCST90027553	finngen_R12_E4_LACTONAS	421086	rs3860223	0.05683909046056	0.156176108771761	0.715901105149668
Gut bacterial pathway abundance (PWY.5667..CDP.diacylglycerol.biosynthesis.I)	Lactose intolerance, other/unspecified || id:finngen_R12_E4_LACTONAS	ebi-a-GCST90027553	finngen_R12_E4_LACTONAS	421086	rs62087427	0.00130431003039269	0.15422774636937	0.993252339769529
Gut bacterial pathway abundance (PWY.5667..CDP.diacylglycerol.biosynthesis.I)	Lactose intolerance, other/unspecified || id:finngen_R12_E4_LACTONAS	ebi-a-GCST90027553	finngen_R12_E4_LACTONAS	421086	rs72768324	0.0451571115272077	0.155388531757055	0.771351332448363
Gut bacterial pathway abundance (PWY.5667..CDP.diacylglycerol.biosynthesis.I)	Lactose intolerance, other/unspecified || id:finngen_R12_E4_LACTONAS	ebi-a-GCST90027553	finngen_R12_E4_LACTONAS	421086	rs73087038	0.0106013201280737	0.15619474639039	0.945887169812439
Gut bacterial pathway abundance (PWY.5667..CDP.diacylglycerol.biosynthesis.I)	Lactose intolerance, other/unspecified || id:finngen_R12_E4_LACTONAS	ebi-a-GCST90027553	finngen_R12_E4_LACTONAS	421086	rs74537816	-0.00868025885767123	0.157621953859965	0.956082606131145
Gut bacterial pathway abundance (PWY.5667..CDP.diacylglycerol.biosynthesis.I)	Lactose intolerance, other/unspecified || id:finngen_R12_E4_LACTONAS	ebi-a-GCST90027553	finngen_R12_E4_LACTONAS	421086	rs76005509	0.0637462381445215	0.155743792261395	0.682318083386114
Gut bacterial pathway abundance (PWY.5667..CDP.diacylglycerol.biosynthesis.I)	Lactose intolerance, other/unspecified || id:finngen_R12_E4_LACTONAS	ebi-a-GCST90027553	finngen_R12_E4_LACTONAS	421086	rs9853551	0.014109483023794	0.155529333885712	0.927715784256237
Gut bacterial pathway abundance (PWY.5667..CDP.diacylglycerol.biosynthesis.I)	Lactose intolerance, other/unspecified || id:finngen_R12_E4_LACTONAS	ebi-a-GCST90027553	finngen_R12_E4_LACTONAS	421086	All	0.0274626441275286	0.151259604468504	0.855928300068997
Gut bacterial pathway abundance (PWY.5676..acetyl.CoA.fermentation.to.butanoate.II)	Lactose intolerance, other/unspecified || id:finngen_R12_E4_LACTONAS	ebi-a-GCST90027554	finngen_R12_E4_LACTONAS	421086	rs10933259	0.277877415776708	0.274036877013814	0.310575748194169
Gut bacterial pathway abundance (PWY.5676..acetyl.CoA.fermentation.to.butanoate.II)	Lactose intolerance, other/unspecified || id:finngen_R12_E4_LACTONAS	ebi-a-GCST90027554	finngen_R12_E4_LACTONAS	421086	rs11077815	0.212317461297807	0.29900499731686	0.477654542868584
Gut bacterial pathway abundance (PWY.5676..acetyl.CoA.fermentation.to.butanoate.II)	Lactose intolerance, other/unspecified || id:finngen_R12_E4_LACTONAS	ebi-a-GCST90027554	finngen_R12_E4_LACTONAS	421086	rs150794	0.213694621912201	0.305772201736806	0.484634088252116
Gut bacterial pathway abundance (PWY.5676..acetyl.CoA.fermentation.to.butanoate.II)	Lactose intolerance, other/unspecified || id:finngen_R12_E4_LACTONAS	ebi-a-GCST90027554	finngen_R12_E4_LACTONAS	421086	rs34218333	0.231148405247217	0.282231369905474	0.412784567334274
Gut bacterial pathway abundance (PWY.5676..acetyl.CoA.fermentation.to.butanoate.II)	Lactose intolerance, other/unspecified || id:finngen_R12_E4_LACTONAS	ebi-a-GCST90027554	finngen_R12_E4_LACTONAS	421086	rs409534	0.037402001832057	0.285274618050609	0.895689270396659
Gut bacterial pathway abundance (PWY.5676..acetyl.CoA.fermentation.to.butanoate.II)	Lactose intolerance, other/unspecified || id:finngen_R12_E4_LACTONAS	ebi-a-GCST90027554	finngen_R12_E4_LACTONAS	421086	rs4533289	0.163281161425454	0.300425885706189	0.586786295313835
Gut bacterial pathway abundance (PWY.5676..acetyl.CoA.fermentation.to.butanoate.II)	Lactose intolerance, other/unspecified || id:finngen_R12_E4_LACTONAS	ebi-a-GCST90027554	finngen_R12_E4_LACTONAS	421086	rs55906502	-0.0277098445383463	0.229280860182334	0.903805518808018
Gut bacterial pathway abundance (PWY.5676..acetyl.CoA.fermentation.to.butanoate.II)	Lactose intolerance, other/unspecified || id:finngen_R12_E4_LACTONAS	ebi-a-GCST90027554	finngen_R12_E4_LACTONAS	421086	rs7043302	0.0819115902051872	0.329059521729128	0.803417741716969
Gut bacterial pathway abundance (PWY.5676..acetyl.CoA.fermentation.to.butanoate.II)	Lactose intolerance, other/unspecified || id:finngen_R12_E4_LACTONAS	ebi-a-GCST90027554	finngen_R12_E4_LACTONAS	421086	All	0.150486121818035	0.269993409923244	0.577274923987017
Gut bacterial pathway abundance (PWY.5686..UMP.biosynthesis)	Lactose intolerance, other/unspecified || id:finngen_R12_E4_LACTONAS	ebi-a-GCST90027555	finngen_R12_E4_LACTONAS	421086	rs10100272	0.215524401412849	0.276167288911253	0.435148118859274
Gut bacterial pathway abundance (PWY.5686..UMP.biosynthesis)	Lactose intolerance, other/unspecified || id:finngen_R12_E4_LACTONAS	ebi-a-GCST90027555	finngen_R12_E4_LACTONAS	421086	rs111943101	0.0348390583260272	0.285282280917553	0.902802910662637
Gut bacterial pathway abundance (PWY.5686..UMP.biosynthesis)	Lactose intolerance, other/unspecified || id:finngen_R12_E4_LACTONAS	ebi-a-GCST90027555	finngen_R12_E4_LACTONAS	421086	rs1750832	0.270248901488045	0.267620912425579	0.312581622756083
Gut bacterial pathway abundance (PWY.5686..UMP.biosynthesis)	Lactose intolerance, other/unspecified || id:finngen_R12_E4_LACTONAS	ebi-a-GCST90027555	finngen_R12_E4_LACTONAS	421086	rs7108080	0.0369745829832564	0.268260640731477	0.890374129228141
Gut bacterial pathway abundance (PWY.5686..UMP.biosynthesis)	Lactose intolerance, other/unspecified || id:finngen_R12_E4_LACTONAS	ebi-a-GCST90027555	finngen_R12_E4_LACTONAS	421086	rs72918404	0.0129671244990041	0.270202880997952	0.96172395200509
Gut bacterial pathway abundance (PWY.5686..UMP.biosynthesis)	Lactose intolerance, other/unspecified || id:finngen_R12_E4_LACTONAS	ebi-a-GCST90027555	finngen_R12_E4_LACTONAS	421086	rs801356	0.221705030835064	0.260358881764784	0.394471524759347
Gut bacterial pathway abundance (PWY.5686..UMP.biosynthesis)	Lactose intolerance, other/unspecified || id:finngen_R12_E4_LACTONAS	ebi-a-GCST90027555	finngen_R12_E4_LACTONAS	421086	All	0.134483019437269	0.245347445918646	0.583600616842715
Gut bacterial pathway abundance (PWY.5695..urate.biosynthesis.inosine.5..phosphate.degradation)	Lactose intolerance, other/unspecified || id:finngen_R12_E4_LACTONAS	ebi-a-GCST90027556	finngen_R12_E4_LACTONAS	421086	rs10057035	-0.168375595741006	0.237621767376953	0.47858106595833
Gut bacterial pathway abundance (PWY.5695..urate.biosynthesis.inosine.5..phosphate.degradation)	Lactose intolerance, other/unspecified || id:finngen_R12_E4_LACTONAS	ebi-a-GCST90027556	finngen_R12_E4_LACTONAS	421086	rs11139651	-0.140636137417592	0.248838385635965	0.571957738039344
Gut bacterial pathway abundance (PWY.5695..urate.biosynthesis.inosine.5..phosphate.degradation)	Lactose intolerance, other/unspecified || id:finngen_R12_E4_LACTONAS	ebi-a-GCST90027556	finngen_R12_E4_LACTONAS	421086	rs111983634	-0.0773960209347243	0.240254935329251	0.747345702948979
Gut bacterial pathway abundance (PWY.5695..urate.biosynthesis.inosine.5..phosphate.degradation)	Lactose intolerance, other/unspecified || id:finngen_R12_E4_LACTONAS	ebi-a-GCST90027556	finngen_R12_E4_LACTONAS	421086	rs11668451	-0.0561940108529273	0.238255841662282	0.813544603945097
Gut bacterial pathway abundance (PWY.5695..urate.biosynthesis.inosine.5..phosphate.degradation)	Lactose intolerance, other/unspecified || id:finngen_R12_E4_LACTONAS	ebi-a-GCST90027556	finngen_R12_E4_LACTONAS	421086	rs116873962	0.00330212487396233	0.210953314193913	0.987510948227165
Gut bacterial pathway abundance (PWY.5695..urate.biosynthesis.inosine.5..phosphate.degradation)	Lactose intolerance, other/unspecified || id:finngen_R12_E4_LACTONAS	ebi-a-GCST90027556	finngen_R12_E4_LACTONAS	421086	rs1561691	-0.148325606793838	0.239519956540152	0.535743775061583
Gut bacterial pathway abundance (PWY.5695..urate.biosynthesis.inosine.5..phosphate.degradation)	Lactose intolerance, other/unspecified || id:finngen_R12_E4_LACTONAS	ebi-a-GCST90027556	finngen_R12_E4_LACTONAS	421086	rs560351	-0.139837261562796	0.241860515188052	0.563147208644702
Gut bacterial pathway abundance (PWY.5695..urate.biosynthesis.inosine.5..phosphate.degradation)	Lactose intolerance, other/unspecified || id:finngen_R12_E4_LACTONAS	ebi-a-GCST90027556	finngen_R12_E4_LACTONAS	421086	rs573126	0.0275390621706165	0.200876512122606	0.890956110885037
Gut bacterial pathway abundance (PWY.5695..urate.biosynthesis.inosine.5..phosphate.degradation)	Lactose intolerance, other/unspecified || id:finngen_R12_E4_LACTONAS	ebi-a-GCST90027556	finngen_R12_E4_LACTONAS	421086	rs57434716	-0.174499659604517	0.223460973262485	0.434863982251342
Gut bacterial pathway abundance (PWY.5695..urate.biosynthesis.inosine.5..phosphate.degradation)	Lactose intolerance, other/unspecified || id:finngen_R12_E4_LACTONAS	ebi-a-GCST90027556	finngen_R12_E4_LACTONAS	421086	rs7551751	-0.0813397774309501	0.24513319268505	0.740026162663084
Gut bacterial pathway abundance (PWY.5695..urate.biosynthesis.inosine.5..phosphate.degradation)	Lactose intolerance, other/unspecified || id:finngen_R12_E4_LACTONAS	ebi-a-GCST90027556	finngen_R12_E4_LACTONAS	421086	rs98545	-0.177150206065456	0.235249253828695	0.451430710512933
Gut bacterial pathway abundance (PWY.5695..urate.biosynthesis.inosine.5..phosphate.degradation)	Lactose intolerance, other/unspecified || id:finngen_R12_E4_LACTONAS	ebi-a-GCST90027556	finngen_R12_E4_LACTONAS	421086	All	-0.102640674983724	0.222067978532518	0.643935141494312
Gut bacterial pathway abundance (PWY.5705..allantoin.degradation.to.glyoxylate.III)	Lactose intolerance, other/unspecified || id:finngen_R12_E4_LACTONAS	ebi-a-GCST90027557	finngen_R12_E4_LACTONAS	421086	rs12449342	-0.0290250747978673	0.123172546538508	0.813707647162221
Gut bacterial pathway abundance (PWY.5705..allantoin.degradation.to.glyoxylate.III)	Lactose intolerance, other/unspecified || id:finngen_R12_E4_LACTONAS	ebi-a-GCST90027557	finngen_R12_E4_LACTONAS	421086	rs13140123	0.0568960531192504	0.108037999327311	0.598450544834457
Gut bacterial pathway abundance (PWY.5705..allantoin.degradation.to.glyoxylate.III)	Lactose intolerance, other/unspecified || id:finngen_R12_E4_LACTONAS	ebi-a-GCST90027557	finngen_R12_E4_LACTONAS	421086	rs16851172	-0.0315507398735281	0.121351465450254	0.794867849007827
Gut bacterial pathway abundance (PWY.5705..allantoin.degradation.to.glyoxylate.III)	Lactose intolerance, other/unspecified || id:finngen_R12_E4_LACTONAS	ebi-a-GCST90027557	finngen_R12_E4_LACTONAS	421086	rs16993923	0.0166190465302792	0.122075690256433	0.891712794859224
Gut bacterial pathway abundance (PWY.5705..allantoin.degradation.to.glyoxylate.III)	Lactose intolerance, other/unspecified || id:finngen_R12_E4_LACTONAS	ebi-a-GCST90027557	finngen_R12_E4_LACTONAS	421086	rs28465688	-0.0609573525830066	0.108900321909863	0.575647483125202
Gut bacterial pathway abundance (PWY.5705..allantoin.degradation.to.glyoxylate.III)	Lactose intolerance, other/unspecified || id:finngen_R12_E4_LACTONAS	ebi-a-GCST90027557	finngen_R12_E4_LACTONAS	421086	rs3820904	-0.042827349714808	0.11585413355633	0.711631267839619
Gut bacterial pathway abundance (PWY.5705..allantoin.degradation.to.glyoxylate.III)	Lactose intolerance, other/unspecified || id:finngen_R12_E4_LACTONAS	ebi-a-GCST90027557	finngen_R12_E4_LACTONAS	421086	rs4669688	0.0293808589622024	0.119370773683802	0.805580754792452
Gut bacterial pathway abundance (PWY.5705..allantoin.degradation.to.glyoxylate.III)	Lactose intolerance, other/unspecified || id:finngen_R12_E4_LACTONAS	ebi-a-GCST90027557	finngen_R12_E4_LACTONAS	421086	rs4683801	0.00271989671791405	0.129022913516914	0.983181259715345
Gut bacterial pathway abundance (PWY.5705..allantoin.degradation.to.glyoxylate.III)	Lactose intolerance, other/unspecified || id:finngen_R12_E4_LACTONAS	ebi-a-GCST90027557	finngen_R12_E4_LACTONAS	421086	rs7822956	0.0289071170863135	0.124251506184733	0.81603317195899
Gut bacterial pathway abundance (PWY.5705..allantoin.degradation.to.glyoxylate.III)	Lactose intolerance, other/unspecified || id:finngen_R12_E4_LACTONAS	ebi-a-GCST90027557	finngen_R12_E4_LACTONAS	421086	All	-0.00333998123994683	0.111273978650989	0.976054425382163
Gut bacterial pathway abundance (PWY.5791..1.4.dihydroxy.2.naphthoate.biosynthesis.II..plants.)	Lactose intolerance, other/unspecified || id:finngen_R12_E4_LACTONAS	ebi-a-GCST90027558	finngen_R12_E4_LACTONAS	421086	rs10192555	-0.0531820331748991	0.111693304143037	0.633972196661683
Gut bacterial pathway abundance (PWY.5791..1.4.dihydroxy.2.naphthoate.biosynthesis.II..plants.)	Lactose intolerance, other/unspecified || id:finngen_R12_E4_LACTONAS	ebi-a-GCST90027558	finngen_R12_E4_LACTONAS	421086	rs10793056	-0.102768505453782	0.111434228755088	0.356406199924566
Gut bacterial pathway abundance (PWY.5791..1.4.dihydroxy.2.naphthoate.biosynthesis.II..plants.)	Lactose intolerance, other/unspecified || id:finngen_R12_E4_LACTONAS	ebi-a-GCST90027558	finngen_R12_E4_LACTONAS	421086	rs11761901	-0.113865450712586	0.113060615672249	0.313877776495942
Gut bacterial pathway abundance (PWY.5791..1.4.dihydroxy.2.naphthoate.biosynthesis.II..plants.)	Lactose intolerance, other/unspecified || id:finngen_R12_E4_LACTONAS	ebi-a-GCST90027558	finngen_R12_E4_LACTONAS	421086	rs28634397	-0.0782999656202107	0.111547779604651	0.48271592692528
Gut bacterial pathway abundance (PWY.5791..1.4.dihydroxy.2.naphthoate.biosynthesis.II..plants.)	Lactose intolerance, other/unspecified || id:finngen_R12_E4_LACTONAS	ebi-a-GCST90027558	finngen_R12_E4_LACTONAS	421086	rs34011530	-0.0724031934932212	0.110789797533332	0.513422001628217
Gut bacterial pathway abundance (PWY.5791..1.4.dihydroxy.2.naphthoate.biosynthesis.II..plants.)	Lactose intolerance, other/unspecified || id:finngen_R12_E4_LACTONAS	ebi-a-GCST90027558	finngen_R12_E4_LACTONAS	421086	rs4585628	-0.0488831792697148	0.111055911815432	0.659815951773619
Gut bacterial pathway abundance (PWY.5791..1.4.dihydroxy.2.naphthoate.biosynthesis.II..plants.)	Lactose intolerance, other/unspecified || id:finngen_R12_E4_LACTONAS	ebi-a-GCST90027558	finngen_R12_E4_LACTONAS	421086	rs61861701	-0.065335723770841	0.111851039487856	0.559131793403161
Gut bacterial pathway abundance (PWY.5791..1.4.dihydroxy.2.naphthoate.biosynthesis.II..plants.)	Lactose intolerance, other/unspecified || id:finngen_R12_E4_LACTONAS	ebi-a-GCST90027558	finngen_R12_E4_LACTONAS	421086	rs62079926	-0.0619888529304456	0.113074737407875	0.583546798813439
Gut bacterial pathway abundance (PWY.5791..1.4.dihydroxy.2.naphthoate.biosynthesis.II..plants.)	Lactose intolerance, other/unspecified || id:finngen_R12_E4_LACTONAS	ebi-a-GCST90027558	finngen_R12_E4_LACTONAS	421086	rs62465767	-0.100241084334685	0.110446245815129	0.36408925153202
Gut bacterial pathway abundance (PWY.5791..1.4.dihydroxy.2.naphthoate.biosynthesis.II..plants.)	Lactose intolerance, other/unspecified || id:finngen_R12_E4_LACTONAS	ebi-a-GCST90027558	finngen_R12_E4_LACTONAS	421086	rs63721662	-0.0484195611760975	0.111543163398211	0.66422445806613
Gut bacterial pathway abundance (PWY.5791..1.4.dihydroxy.2.naphthoate.biosynthesis.II..plants.)	Lactose intolerance, other/unspecified || id:finngen_R12_E4_LACTONAS	ebi-a-GCST90027558	finngen_R12_E4_LACTONAS	421086	rs7691920	-0.0371955347804987	0.11170395638871	0.739147005697245
Gut bacterial pathway abundance (PWY.5791..1.4.dihydroxy.2.naphthoate.biosynthesis.II..plants.)	Lactose intolerance, other/unspecified || id:finngen_R12_E4_LACTONAS	ebi-a-GCST90027558	finngen_R12_E4_LACTONAS	421086	rs80031880	-0.0606670434399988	0.116605108832831	0.60287000281192
Gut bacterial pathway abundance (PWY.5791..1.4.dihydroxy.2.naphthoate.biosynthesis.II..plants.)	Lactose intolerance, other/unspecified || id:finngen_R12_E4_LACTONAS	ebi-a-GCST90027558	finngen_R12_E4_LACTONAS	421086	rs9886448	-0.0843241254198894	0.11272929215306	0.454446166241956
Gut bacterial pathway abundance (PWY.5791..1.4.dihydroxy.2.naphthoate.biosynthesis.II..plants.)	Lactose intolerance, other/unspecified || id:finngen_R12_E4_LACTONAS	ebi-a-GCST90027558	finngen_R12_E4_LACTONAS	421086	rs996888	-0.0887157927417025	0.112278481029764	0.429445628275897
Gut bacterial pathway abundance (PWY.5791..1.4.dihydroxy.2.naphthoate.biosynthesis.II..plants.)	Lactose intolerance, other/unspecified || id:finngen_R12_E4_LACTONAS	ebi-a-GCST90027558	finngen_R12_E4_LACTONAS	421086	All	-0.0726163081442055	0.108024370437028	0.501442673162226
Gut bacterial pathway abundance (PWY.5838..superpathway.of.menaquinol.8.biosynthesis.I)	Lactose intolerance, other/unspecified || id:finngen_R12_E4_LACTONAS	ebi-a-GCST90027559	finngen_R12_E4_LACTONAS	421086	rs1551680	0.154101575588294	0.185694966213382	0.406615656088136
Gut bacterial pathway abundance (PWY.5838..superpathway.of.menaquinol.8.biosynthesis.I)	Lactose intolerance, other/unspecified || id:finngen_R12_E4_LACTONAS	ebi-a-GCST90027559	finngen_R12_E4_LACTONAS	421086	rs2010010	0.332150994344969	0.241744308435777	0.169448983857383
Gut bacterial pathway abundance (PWY.5838..superpathway.of.menaquinol.8.biosynthesis.I)	Lactose intolerance, other/unspecified || id:finngen_R12_E4_LACTONAS	ebi-a-GCST90027559	finngen_R12_E4_LACTONAS	421086	rs71323853	0.344723612136192	0.205753424110312	0.0938516548419812
Gut bacterial pathway abundance (PWY.5838..superpathway.of.menaquinol.8.biosynthesis.I)	Lactose intolerance, other/unspecified || id:finngen_R12_E4_LACTONAS	ebi-a-GCST90027559	finngen_R12_E4_LACTONAS	421086	rs8045590	0.329575896599252	0.224630227587228	0.142323561714154
Gut bacterial pathway abundance (PWY.5838..superpathway.of.menaquinol.8.biosynthesis.I)	Lactose intolerance, other/unspecified || id:finngen_R12_E4_LACTONAS	ebi-a-GCST90027559	finngen_R12_E4_LACTONAS	421086	All	0.286413560666976	0.167730452212644	0.0877138646544532
Gut bacterial pathway abundance (PWY.5850..superpathway.of.menaquinol.6.biosynthesis.I)	Lactose intolerance, other/unspecified || id:finngen_R12_E4_LACTONAS	ebi-a-GCST90027560	finngen_R12_E4_LACTONAS	421086	rs10239134	-0.0354128674944331	0.10846047468361	0.744042444993416
Gut bacterial pathway abundance (PWY.5850..superpathway.of.menaquinol.6.biosynthesis.I)	Lactose intolerance, other/unspecified || id:finngen_R12_E4_LACTONAS	ebi-a-GCST90027560	finngen_R12_E4_LACTONAS	421086	rs11753487	-0.125806098275121	0.0925184866221924	0.17389506937121
Gut bacterial pathway abundance (PWY.5850..superpathway.of.menaquinol.6.biosynthesis.I)	Lactose intolerance, other/unspecified || id:finngen_R12_E4_LACTONAS	ebi-a-GCST90027560	finngen_R12_E4_LACTONAS	421086	rs11824678	-0.0802624543292036	0.109582581503747	0.463901230409403
Gut bacterial pathway abundance (PWY.5850..superpathway.of.menaquinol.6.biosynthesis.I)	Lactose intolerance, other/unspecified || id:finngen_R12_E4_LACTONAS	ebi-a-GCST90027560	finngen_R12_E4_LACTONAS	421086	rs35620562	-0.0995306853807362	0.099814980907	0.318690844964816
Gut bacterial pathway abundance (PWY.5850..superpathway.of.menaquinol.6.biosynthesis.I)	Lactose intolerance, other/unspecified || id:finngen_R12_E4_LACTONAS	ebi-a-GCST90027560	finngen_R12_E4_LACTONAS	421086	rs3865408	-0.0801936430661927	0.113669162798057	0.480498865349792
Gut bacterial pathway abundance (PWY.5850..superpathway.of.menaquinol.6.biosynthesis.I)	Lactose intolerance, other/unspecified || id:finngen_R12_E4_LACTONAS	ebi-a-GCST90027560	finngen_R12_E4_LACTONAS	421086	rs4075150	-0.00131423983101529	0.0918157040049268	0.988579558639425
Gut bacterial pathway abundance (PWY.5850..superpathway.of.menaquinol.6.biosynthesis.I)	Lactose intolerance, other/unspecified || id:finngen_R12_E4_LACTONAS	ebi-a-GCST90027560	finngen_R12_E4_LACTONAS	421086	rs4306193	-0.0476727550444718	0.110816722303079	0.667054092931647
Gut bacterial pathway abundance (PWY.5850..superpathway.of.menaquinol.6.biosynthesis.I)	Lactose intolerance, other/unspecified || id:finngen_R12_E4_LACTONAS	ebi-a-GCST90027560	finngen_R12_E4_LACTONAS	421086	rs62112542	-0.0574440527222931	0.114222945698014	0.61502637374719
Gut bacterial pathway abundance (PWY.5850..superpathway.of.menaquinol.6.biosynthesis.I)	Lactose intolerance, other/unspecified || id:finngen_R12_E4_LACTONAS	ebi-a-GCST90027560	finngen_R12_E4_LACTONAS	421086	rs6444585	-0.0574598969732016	0.112497677419436	0.609515490538243
Gut bacterial pathway abundance (PWY.5850..superpathway.of.menaquinol.6.biosynthesis.I)	Lactose intolerance, other/unspecified || id:finngen_R12_E4_LACTONAS	ebi-a-GCST90027560	finngen_R12_E4_LACTONAS	421086	rs76253510	-0.0497684432321596	0.109198938016169	0.648562997372253
Gut bacterial pathway abundance (PWY.5850..superpathway.of.menaquinol.6.biosynthesis.I)	Lactose intolerance, other/unspecified || id:finngen_R12_E4_LACTONAS	ebi-a-GCST90027560	finngen_R12_E4_LACTONAS	421086	rs875897	-0.0356330793010729	0.112115176161267	0.75061718906183
Gut bacterial pathway abundance (PWY.5850..superpathway.of.menaquinol.6.biosynthesis.I)	Lactose intolerance, other/unspecified || id:finngen_R12_E4_LACTONAS	ebi-a-GCST90027560	finngen_R12_E4_LACTONAS	421086	All	-0.0609026835134027	0.102071593814551	0.550730174994715
Gut bacterial pathway abundance (PWY.5913..TCA.cycle.VI..obligate.autotrophs.)	Lactose intolerance, other/unspecified || id:finngen_R12_E4_LACTONAS	ebi-a-GCST90027561	finngen_R12_E4_LACTONAS	421086	rs12006002	0.11565109012587	0.150691717224924	0.442803235921287
Gut bacterial pathway abundance (PWY.5913..TCA.cycle.VI..obligate.autotrophs.)	Lactose intolerance, other/unspecified || id:finngen_R12_E4_LACTONAS	ebi-a-GCST90027561	finngen_R12_E4_LACTONAS	421086	rs17175056	0.155857221496758	0.151251873189475	0.302799653552324
Gut bacterial pathway abundance (PWY.5913..TCA.cycle.VI..obligate.autotrophs.)	Lactose intolerance, other/unspecified || id:finngen_R12_E4_LACTONAS	ebi-a-GCST90027561	finngen_R12_E4_LACTONAS	421086	rs242053	0.0830823984061509	0.15210259376764	0.584910564282109
Gut bacterial pathway abundance (PWY.5913..TCA.cycle.VI..obligate.autotrophs.)	Lactose intolerance, other/unspecified || id:finngen_R12_E4_LACTONAS	ebi-a-GCST90027561	finngen_R12_E4_LACTONAS	421086	rs2616174	0.0508818574157347	0.152427651002103	0.7385230199495
Gut bacterial pathway abundance (PWY.5913..TCA.cycle.VI..obligate.autotrophs.)	Lactose intolerance, other/unspecified || id:finngen_R12_E4_LACTONAS	ebi-a-GCST90027561	finngen_R12_E4_LACTONAS	421086	rs2826386	0.140394451105678	0.151909453236653	0.355383105695843
Gut bacterial pathway abundance (PWY.5913..TCA.cycle.VI..obligate.autotrophs.)	Lactose intolerance, other/unspecified || id:finngen_R12_E4_LACTONAS	ebi-a-GCST90027561	finngen_R12_E4_LACTONAS	421086	rs28490985	0.102528129503673	0.151708897127667	0.4991540030767
Gut bacterial pathway abundance (PWY.5913..TCA.cycle.VI..obligate.autotrophs.)	Lactose intolerance, other/unspecified || id:finngen_R12_E4_LACTONAS	ebi-a-GCST90027561	finngen_R12_E4_LACTONAS	421086	rs6052371	0.0409264173080147	0.152766863428526	0.788775413948053
Gut bacterial pathway abundance (PWY.5913..TCA.cycle.VI..obligate.autotrophs.)	Lactose intolerance, other/unspecified || id:finngen_R12_E4_LACTONAS	ebi-a-GCST90027561	finngen_R12_E4_LACTONAS	421086	rs61828192	0.0517279505847772	0.158418158163457	0.744024973960759
Gut bacterial pathway abundance (PWY.5913..TCA.cycle.VI..obligate.autotrophs.)	Lactose intolerance, other/unspecified || id:finngen_R12_E4_LACTONAS	ebi-a-GCST90027561	finngen_R12_E4_LACTONAS	421086	rs743920	0.137310209036997	0.153034899915658	0.369586767500951
Gut bacterial pathway abundance (PWY.5913..TCA.cycle.VI..obligate.autotrophs.)	Lactose intolerance, other/unspecified || id:finngen_R12_E4_LACTONAS	ebi-a-GCST90027561	finngen_R12_E4_LACTONAS	421086	All	0.0981466468449508	0.143927540379063	0.495291390019668
Gut bacterial pathway abundance (PWY.5918..superpathay.of.heme.biosynthesis.from.glutamate)	Lactose intolerance, other/unspecified || id:finngen_R12_E4_LACTONAS	ebi-a-GCST90027562	finngen_R12_E4_LACTONAS	421086	rs10089785	0.10583818913555	0.23099022905895	0.646813530035854
Gut bacterial pathway abundance (PWY.5918..superpathay.of.heme.biosynthesis.from.glutamate)	Lactose intolerance, other/unspecified || id:finngen_R12_E4_LACTONAS	ebi-a-GCST90027562	finngen_R12_E4_LACTONAS	421086	rs12087936	0.169894115324871	0.221490437549752	0.443052123150549
Gut bacterial pathway abundance (PWY.5918..superpathay.of.heme.biosynthesis.from.glutamate)	Lactose intolerance, other/unspecified || id:finngen_R12_E4_LACTONAS	ebi-a-GCST90027562	finngen_R12_E4_LACTONAS	421086	rs2116877	0.013758462975088	0.224570019518472	0.951147523457102
Gut bacterial pathway abundance (PWY.5918..superpathay.of.heme.biosynthesis.from.glutamate)	Lactose intolerance, other/unspecified || id:finngen_R12_E4_LACTONAS	ebi-a-GCST90027562	finngen_R12_E4_LACTONAS	421086	rs2913384	-0.0167961761025678	0.231460456916753	0.94215142640734
Gut bacterial pathway abundance (PWY.5918..superpathay.of.heme.biosynthesis.from.glutamate)	Lactose intolerance, other/unspecified || id:finngen_R12_E4_LACTONAS	ebi-a-GCST90027562	finngen_R12_E4_LACTONAS	421086	rs35586568	0.186471225569666	0.158207053231456	0.23853635870333
Gut bacterial pathway abundance (PWY.5918..superpathay.of.heme.biosynthesis.from.glutamate)	Lactose intolerance, other/unspecified || id:finngen_R12_E4_LACTONAS	ebi-a-GCST90027562	finngen_R12_E4_LACTONAS	421086	rs61344468	0.0857615364579798	0.228949850267354	0.707967971212534
Gut bacterial pathway abundance (PWY.5918..superpathay.of.heme.biosynthesis.from.glutamate)	Lactose intolerance, other/unspecified || id:finngen_R12_E4_LACTONAS	ebi-a-GCST90027562	finngen_R12_E4_LACTONAS	421086	rs68116107	0.0743214154155049	0.228923789512662	0.745441658610245
Gut bacterial pathway abundance (PWY.5918..superpathay.of.heme.biosynthesis.from.glutamate)	Lactose intolerance, other/unspecified || id:finngen_R12_E4_LACTONAS	ebi-a-GCST90027562	finngen_R12_E4_LACTONAS	421086	rs7221236	-0.0163705143313646	0.205333329885888	0.936454756994966
Gut bacterial pathway abundance (PWY.5918..superpathay.of.heme.biosynthesis.from.glutamate)	Lactose intolerance, other/unspecified || id:finngen_R12_E4_LACTONAS	ebi-a-GCST90027562	finngen_R12_E4_LACTONAS	421086	rs76525743	0.0958669657991259	0.23009466926801	0.676940720708424
Gut bacterial pathway abundance (PWY.5918..superpathay.of.heme.biosynthesis.from.glutamate)	Lactose intolerance, other/unspecified || id:finngen_R12_E4_LACTONAS	ebi-a-GCST90027562	finngen_R12_E4_LACTONAS	421086	All	0.0790236321832417	0.205735129181202	0.70090156098559
Gut bacterial pathway abundance (PWY.5920..superpathway.of.heme.biosynthesis.from.glycine)	Lactose intolerance, other/unspecified || id:finngen_R12_E4_LACTONAS	ebi-a-GCST90027563	finngen_R12_E4_LACTONAS	421086	rs11771094	-0.0906954877978611	0.0987271398348669	0.358279726064279
Gut bacterial pathway abundance (PWY.5920..superpathway.of.heme.biosynthesis.from.glycine)	Lactose intolerance, other/unspecified || id:finngen_R12_E4_LACTONAS	ebi-a-GCST90027563	finngen_R12_E4_LACTONAS	421086	rs12821396	-0.0894587164670782	0.0966784033284354	0.354798099809716
Gut bacterial pathway abundance (PWY.5920..superpathway.of.heme.biosynthesis.from.glycine)	Lactose intolerance, other/unspecified || id:finngen_R12_E4_LACTONAS	ebi-a-GCST90027563	finngen_R12_E4_LACTONAS	421086	rs147911740	-0.172616846962695	0.0927837904738489	0.062826085352714
Gut bacterial pathway abundance (PWY.5920..superpathway.of.heme.biosynthesis.from.glycine)	Lactose intolerance, other/unspecified || id:finngen_R12_E4_LACTONAS	ebi-a-GCST90027563	finngen_R12_E4_LACTONAS	421086	rs2078597	-0.167169514091974	0.102203469227193	0.101912020162947
Gut bacterial pathway abundance (PWY.5920..superpathway.of.heme.biosynthesis.from.glycine)	Lactose intolerance, other/unspecified || id:finngen_R12_E4_LACTONAS	ebi-a-GCST90027563	finngen_R12_E4_LACTONAS	421086	rs34838879	-0.0807018909142502	0.103001301327313	0.433331437523167
Gut bacterial pathway abundance (PWY.5920..superpathway.of.heme.biosynthesis.from.glycine)	Lactose intolerance, other/unspecified || id:finngen_R12_E4_LACTONAS	ebi-a-GCST90027563	finngen_R12_E4_LACTONAS	421086	rs414161	-0.08371728851631	0.09713801361399	0.38877634698628
Gut bacterial pathway abundance (PWY.5920..superpathway.of.heme.biosynthesis.from.glycine)	Lactose intolerance, other/unspecified || id:finngen_R12_E4_LACTONAS	ebi-a-GCST90027563	finngen_R12_E4_LACTONAS	421086	rs56931274	-0.102225152462061	0.102195928659701	0.317172140441182
Gut bacterial pathway abundance (PWY.5920..superpathway.of.heme.biosynthesis.from.glycine)	Lactose intolerance, other/unspecified || id:finngen_R12_E4_LACTONAS	ebi-a-GCST90027563	finngen_R12_E4_LACTONAS	421086	rs7125672	-0.151027154562349	0.101542338151693	0.1369271841069
Gut bacterial pathway abundance (PWY.5920..superpathway.of.heme.biosynthesis.from.glycine)	Lactose intolerance, other/unspecified || id:finngen_R12_E4_LACTONAS	ebi-a-GCST90027563	finngen_R12_E4_LACTONAS	421086	rs73160295	-0.133355152784763	0.100961492437028	0.186550837515869
Gut bacterial pathway abundance (PWY.5920..superpathway.of.heme.biosynthesis.from.glycine)	Lactose intolerance, other/unspecified || id:finngen_R12_E4_LACTONAS	ebi-a-GCST90027563	finngen_R12_E4_LACTONAS	421086	rs74471865	-0.127473823235616	0.101278811532307	0.208159464974039
Gut bacterial pathway abundance (PWY.5920..superpathway.of.heme.biosynthesis.from.glycine)	Lactose intolerance, other/unspecified || id:finngen_R12_E4_LACTONAS	ebi-a-GCST90027563	finngen_R12_E4_LACTONAS	421086	All	-0.119559769353762	0.0942111232424766	0.204418903278694
Gut bacterial pathway abundance (PWY.5941..glycogen.degradation.II..eukaryotic.)	Lactose intolerance, other/unspecified || id:finngen_R12_E4_LACTONAS	ebi-a-GCST90027564	finngen_R12_E4_LACTONAS	421086	rs118026734	0.18952194983163	0.164934546063359	0.250525590206269
Gut bacterial pathway abundance (PWY.5941..glycogen.degradation.II..eukaryotic.)	Lactose intolerance, other/unspecified || id:finngen_R12_E4_LACTONAS	ebi-a-GCST90027564	finngen_R12_E4_LACTONAS	421086	rs12606812	0.193818933491438	0.163612621836458	0.236167364526366
Gut bacterial pathway abundance (PWY.5941..glycogen.degradation.II..eukaryotic.)	Lactose intolerance, other/unspecified || id:finngen_R12_E4_LACTONAS	ebi-a-GCST90027564	finngen_R12_E4_LACTONAS	421086	rs2484671	0.0827333958912818	0.165364577136734	0.616857476727471
Gut bacterial pathway abundance (PWY.5941..glycogen.degradation.II..eukaryotic.)	Lactose intolerance, other/unspecified || id:finngen_R12_E4_LACTONAS	ebi-a-GCST90027564	finngen_R12_E4_LACTONAS	421086	rs321605	0.13139056384937	0.16342741232899	0.42141491184914
Gut bacterial pathway abundance (PWY.5941..glycogen.degradation.II..eukaryotic.)	Lactose intolerance, other/unspecified || id:finngen_R12_E4_LACTONAS	ebi-a-GCST90027564	finngen_R12_E4_LACTONAS	421086	rs3764571	0.123485743199662	0.164121652588741	0.451808305561888
Gut bacterial pathway abundance (PWY.5941..glycogen.degradation.II..eukaryotic.)	Lactose intolerance, other/unspecified || id:finngen_R12_E4_LACTONAS	ebi-a-GCST90027564	finngen_R12_E4_LACTONAS	421086	rs4148913	0.118350261916737	0.163776724263379	0.469906152588402
Gut bacterial pathway abundance (PWY.5941..glycogen.degradation.II..eukaryotic.)	Lactose intolerance, other/unspecified || id:finngen_R12_E4_LACTONAS	ebi-a-GCST90027564	finngen_R12_E4_LACTONAS	421086	rs73816874	0.111753221265769	0.162845543561783	0.492553664775404
Gut bacterial pathway abundance (PWY.5941..glycogen.degradation.II..eukaryotic.)	Lactose intolerance, other/unspecified || id:finngen_R12_E4_LACTONAS	ebi-a-GCST90027564	finngen_R12_E4_LACTONAS	421086	rs78689694	0.109644599986843	0.163294565855848	0.50193209305221
Gut bacterial pathway abundance (PWY.5941..glycogen.degradation.II..eukaryotic.)	Lactose intolerance, other/unspecified || id:finngen_R12_E4_LACTONAS	ebi-a-GCST90027564	finngen_R12_E4_LACTONAS	421086	rs79195460	0.164686558739842	0.160963567134424	0.30624666532326
Gut bacterial pathway abundance (PWY.5941..glycogen.degradation.II..eukaryotic.)	Lactose intolerance, other/unspecified || id:finngen_R12_E4_LACTONAS	ebi-a-GCST90027564	finngen_R12_E4_LACTONAS	421086	rs9979263	0.221418582917524	0.167078865529398	0.185093572283155
Gut bacterial pathway abundance (PWY.5941..glycogen.degradation.II..eukaryotic.)	Lactose intolerance, other/unspecified || id:finngen_R12_E4_LACTONAS	ebi-a-GCST90027564	finngen_R12_E4_LACTONAS	421086	All	0.144460451159133	0.155508448898668	0.352912074422321
Gut bacterial pathway abundance (PWY.5971..palmitate.biosynthesis.II..bacteria.and.plants.)	Lactose intolerance, other/unspecified || id:finngen_R12_E4_LACTONAS	ebi-a-GCST90027565	finngen_R12_E4_LACTONAS	421086	rs1154029	-0.0105833817630476	0.164266789508065	0.94862943047766
Gut bacterial pathway abundance (PWY.5971..palmitate.biosynthesis.II..bacteria.and.plants.)	Lactose intolerance, other/unspecified || id:finngen_R12_E4_LACTONAS	ebi-a-GCST90027565	finngen_R12_E4_LACTONAS	421086	rs12357875	0.0391801454202533	0.163825719081761	0.810983475449583
Gut bacterial pathway abundance (PWY.5971..palmitate.biosynthesis.II..bacteria.and.plants.)	Lactose intolerance, other/unspecified || id:finngen_R12_E4_LACTONAS	ebi-a-GCST90027565	finngen_R12_E4_LACTONAS	421086	rs12605920	0.00682317178000754	0.166386017766019	0.967289451246955
Gut bacterial pathway abundance (PWY.5971..palmitate.biosynthesis.II..bacteria.and.plants.)	Lactose intolerance, other/unspecified || id:finngen_R12_E4_LACTONAS	ebi-a-GCST90027565	finngen_R12_E4_LACTONAS	421086	rs1436177	0.0247295874278637	0.162906174383389	0.879342599442376
Gut bacterial pathway abundance (PWY.5971..palmitate.biosynthesis.II..bacteria.and.plants.)	Lactose intolerance, other/unspecified || id:finngen_R12_E4_LACTONAS	ebi-a-GCST90027565	finngen_R12_E4_LACTONAS	421086	rs1453942	0.0297352827444551	0.164670974734493	0.856702031368308
Gut bacterial pathway abundance (PWY.5971..palmitate.biosynthesis.II..bacteria.and.plants.)	Lactose intolerance, other/unspecified || id:finngen_R12_E4_LACTONAS	ebi-a-GCST90027565	finngen_R12_E4_LACTONAS	421086	rs16824588	0.0192873085670112	0.163800725340776	0.906266845376788
Gut bacterial pathway abundance (PWY.5971..palmitate.biosynthesis.II..bacteria.and.plants.)	Lactose intolerance, other/unspecified || id:finngen_R12_E4_LACTONAS	ebi-a-GCST90027565	finngen_R12_E4_LACTONAS	421086	rs28416225	0.00705487535367067	0.16601797610981	0.966104378669168
Gut bacterial pathway abundance (PWY.5971..palmitate.biosynthesis.II..bacteria.and.plants.)	Lactose intolerance, other/unspecified || id:finngen_R12_E4_LACTONAS	ebi-a-GCST90027565	finngen_R12_E4_LACTONAS	421086	rs3936142	0.00257981727814948	0.164402841057166	0.987480070970199
Gut bacterial pathway abundance (PWY.5971..palmitate.biosynthesis.II..bacteria.and.plants.)	Lactose intolerance, other/unspecified || id:finngen_R12_E4_LACTONAS	ebi-a-GCST90027565	finngen_R12_E4_LACTONAS	421086	rs58803641	0.0801827136524195	0.163428080099094	0.623688186963434
Gut bacterial pathway abundance (PWY.5971..palmitate.biosynthesis.II..bacteria.and.plants.)	Lactose intolerance, other/unspecified || id:finngen_R12_E4_LACTONAS	ebi-a-GCST90027565	finngen_R12_E4_LACTONAS	421086	rs6083566	-0.0073140803544113	0.164044508601289	0.964437341331794
Gut bacterial pathway abundance (PWY.5971..palmitate.biosynthesis.II..bacteria.and.plants.)	Lactose intolerance, other/unspecified || id:finngen_R12_E4_LACTONAS	ebi-a-GCST90027565	finngen_R12_E4_LACTONAS	421086	rs831864	-0.0136915394535101	0.163879923376166	0.933417269684082
Gut bacterial pathway abundance (PWY.5971..palmitate.biosynthesis.II..bacteria.and.plants.)	Lactose intolerance, other/unspecified || id:finngen_R12_E4_LACTONAS	ebi-a-GCST90027565	finngen_R12_E4_LACTONAS	421086	rs936232	0.0648557525325242	0.16438762677087	0.693190222200863
Gut bacterial pathway abundance (PWY.5971..palmitate.biosynthesis.II..bacteria.and.plants.)	Lactose intolerance, other/unspecified || id:finngen_R12_E4_LACTONAS	ebi-a-GCST90027565	finngen_R12_E4_LACTONAS	421086	All	0.0203272930172923	0.157330715420552	0.897198568474456
Gut bacterial pathway abundance (PWY.5973..cis.vaccenate.biosynthesis)	Lactose intolerance, other/unspecified || id:finngen_R12_E4_LACTONAS	ebi-a-GCST90027566	finngen_R12_E4_LACTONAS	421086	rs11110734	-0.173358712598501	0.153066729798944	0.257395074811543
Gut bacterial pathway abundance (PWY.5973..cis.vaccenate.biosynthesis)	Lactose intolerance, other/unspecified || id:finngen_R12_E4_LACTONAS	ebi-a-GCST90027566	finngen_R12_E4_LACTONAS	421086	rs13139468	-0.266486020878262	0.15333071695618	0.0822139915158293
Gut bacterial pathway abundance (PWY.5973..cis.vaccenate.biosynthesis)	Lactose intolerance, other/unspecified || id:finngen_R12_E4_LACTONAS	ebi-a-GCST90027566	finngen_R12_E4_LACTONAS	421086	rs13377496	-0.280761030716758	0.158066674450121	0.0756968274883987
Gut bacterial pathway abundance (PWY.5973..cis.vaccenate.biosynthesis)	Lactose intolerance, other/unspecified || id:finngen_R12_E4_LACTONAS	ebi-a-GCST90027566	finngen_R12_E4_LACTONAS	421086	rs1382794	-0.263154571980086	0.154534197009775	0.0885888577729995
Gut bacterial pathway abundance (PWY.5973..cis.vaccenate.biosynthesis)	Lactose intolerance, other/unspecified || id:finngen_R12_E4_LACTONAS	ebi-a-GCST90027566	finngen_R12_E4_LACTONAS	421086	rs17509881	-0.241315619693525	0.154965889615491	0.119418817361226
Gut bacterial pathway abundance (PWY.5973..cis.vaccenate.biosynthesis)	Lactose intolerance, other/unspecified || id:finngen_R12_E4_LACTONAS	ebi-a-GCST90027566	finngen_R12_E4_LACTONAS	421086	rs2039970	-0.22607171140797	0.152917503210419	0.139303413753402
Gut bacterial pathway abundance (PWY.5973..cis.vaccenate.biosynthesis)	Lactose intolerance, other/unspecified || id:finngen_R12_E4_LACTONAS	ebi-a-GCST90027566	finngen_R12_E4_LACTONAS	421086	rs2199729	-0.161572863405889	0.153752344181813	0.293320877370366
Gut bacterial pathway abundance (PWY.5973..cis.vaccenate.biosynthesis)	Lactose intolerance, other/unspecified || id:finngen_R12_E4_LACTONAS	ebi-a-GCST90027566	finngen_R12_E4_LACTONAS	421086	rs36081122	-0.224615842095251	0.152968769607819	0.142001811725907
Gut bacterial pathway abundance (PWY.5973..cis.vaccenate.biosynthesis)	Lactose intolerance, other/unspecified || id:finngen_R12_E4_LACTONAS	ebi-a-GCST90027566	finngen_R12_E4_LACTONAS	421086	rs4278144	-0.241006071762826	0.153178408436569	0.115633533003118
Gut bacterial pathway abundance (PWY.5973..cis.vaccenate.biosynthesis)	Lactose intolerance, other/unspecified || id:finngen_R12_E4_LACTONAS	ebi-a-GCST90027566	finngen_R12_E4_LACTONAS	421086	rs4751058	-0.198417541705253	0.153243238575507	0.195393293197514
Gut bacterial pathway abundance (PWY.5973..cis.vaccenate.biosynthesis)	Lactose intolerance, other/unspecified || id:finngen_R12_E4_LACTONAS	ebi-a-GCST90027566	finngen_R12_E4_LACTONAS	421086	rs483485	-0.214688322197404	0.155650961187596	0.167804352757616
Gut bacterial pathway abundance (PWY.5973..cis.vaccenate.biosynthesis)	Lactose intolerance, other/unspecified || id:finngen_R12_E4_LACTONAS	ebi-a-GCST90027566	finngen_R12_E4_LACTONAS	421086	rs7072479	-0.202764997287088	0.153201360083173	0.185662654642534
Gut bacterial pathway abundance (PWY.5973..cis.vaccenate.biosynthesis)	Lactose intolerance, other/unspecified || id:finngen_R12_E4_LACTONAS	ebi-a-GCST90027566	finngen_R12_E4_LACTONAS	421086	rs72676149	-0.246010750880722	0.152314926667624	0.106279214493087
Gut bacterial pathway abundance (PWY.5973..cis.vaccenate.biosynthesis)	Lactose intolerance, other/unspecified || id:finngen_R12_E4_LACTONAS	ebi-a-GCST90027566	finngen_R12_E4_LACTONAS	421086	rs7268601	-0.20841801567245	0.153744493863823	0.17522237250371
Gut bacterial pathway abundance (PWY.5973..cis.vaccenate.biosynthesis)	Lactose intolerance, other/unspecified || id:finngen_R12_E4_LACTONAS	ebi-a-GCST90027566	finngen_R12_E4_LACTONAS	421086	rs72815470	-0.150485087084215	0.153398129272636	0.326587847878314
Gut bacterial pathway abundance (PWY.5973..cis.vaccenate.biosynthesis)	Lactose intolerance, other/unspecified || id:finngen_R12_E4_LACTONAS	ebi-a-GCST90027566	finngen_R12_E4_LACTONAS	421086	All	-0.21968137103306	0.148652993231362	0.139457756487911
Gut bacterial pathway abundance (PWY.5989..stearate.biosynthesis.II..bacteria.and.plants.)	Lactose intolerance, other/unspecified || id:finngen_R12_E4_LACTONAS	ebi-a-GCST90027567	finngen_R12_E4_LACTONAS	421086	rs114981645	0.170537329363022	0.265176734101893	0.520153900917208
Gut bacterial pathway abundance (PWY.5989..stearate.biosynthesis.II..bacteria.and.plants.)	Lactose intolerance, other/unspecified || id:finngen_R12_E4_LACTONAS	ebi-a-GCST90027567	finngen_R12_E4_LACTONAS	421086	rs12611718	0.375674390108563	0.269601660263747	0.163486045377043
Gut bacterial pathway abundance (PWY.5989..stearate.biosynthesis.II..bacteria.and.plants.)	Lactose intolerance, other/unspecified || id:finngen_R12_E4_LACTONAS	ebi-a-GCST90027567	finngen_R12_E4_LACTONAS	421086	rs1335509	0.0750799718368033	0.276413707316991	0.785912882462369
Gut bacterial pathway abundance (PWY.5989..stearate.biosynthesis.II..bacteria.and.plants.)	Lactose intolerance, other/unspecified || id:finngen_R12_E4_LACTONAS	ebi-a-GCST90027567	finngen_R12_E4_LACTONAS	421086	rs1945878	0.221459062947852	0.259379585143695	0.393214162636347
Gut bacterial pathway abundance (PWY.5989..stearate.biosynthesis.II..bacteria.and.plants.)	Lactose intolerance, other/unspecified || id:finngen_R12_E4_LACTONAS	ebi-a-GCST90027567	finngen_R12_E4_LACTONAS	421086	rs62191280	0.121356028368517	0.272031291221423	0.65551739393877
Gut bacterial pathway abundance (PWY.5989..stearate.biosynthesis.II..bacteria.and.plants.)	Lactose intolerance, other/unspecified || id:finngen_R12_E4_LACTONAS	ebi-a-GCST90027567	finngen_R12_E4_LACTONAS	421086	rs73210347	0.270596163301172	0.261251927192466	0.300310787790131
Gut bacterial pathway abundance (PWY.5989..stearate.biosynthesis.II..bacteria.and.plants.)	Lactose intolerance, other/unspecified || id:finngen_R12_E4_LACTONAS	ebi-a-GCST90027567	finngen_R12_E4_LACTONAS	421086	rs78561414	0.174277557501148	0.263722030596398	0.50871616598331
Gut bacterial pathway abundance (PWY.5989..stearate.biosynthesis.II..bacteria.and.plants.)	Lactose intolerance, other/unspecified || id:finngen_R12_E4_LACTONAS	ebi-a-GCST90027567	finngen_R12_E4_LACTONAS	421086	All	0.202880650922625	0.246839587120374	0.411126447403949
Gut bacterial pathway abundance (PWY.6121..5.aminoimidazole.ribonucleotide.biosynthesis.I)	Lactose intolerance, other/unspecified || id:finngen_R12_E4_LACTONAS	ebi-a-GCST90027568	finngen_R12_E4_LACTONAS	421086	rs112199808	-0.0391867404700066	0.197529707993304	0.842744607571835
Gut bacterial pathway abundance (PWY.6121..5.aminoimidazole.ribonucleotide.biosynthesis.I)	Lactose intolerance, other/unspecified || id:finngen_R12_E4_LACTONAS	ebi-a-GCST90027568	finngen_R12_E4_LACTONAS	421086	rs17565738	-0.0526053834097749	0.196618629882205	0.789045452208304
Gut bacterial pathway abundance (PWY.6121..5.aminoimidazole.ribonucleotide.biosynthesis.I)	Lactose intolerance, other/unspecified || id:finngen_R12_E4_LACTONAS	ebi-a-GCST90027568	finngen_R12_E4_LACTONAS	421086	rs1891103	0.0289179809603815	0.19790704724213	0.883827443080697
Gut bacterial pathway abundance (PWY.6121..5.aminoimidazole.ribonucleotide.biosynthesis.I)	Lactose intolerance, other/unspecified || id:finngen_R12_E4_LACTONAS	ebi-a-GCST90027568	finngen_R12_E4_LACTONAS	421086	rs2356936	-0.0430069813826217	0.200886165370737	0.830479737730084
Gut bacterial pathway abundance (PWY.6121..5.aminoimidazole.ribonucleotide.biosynthesis.I)	Lactose intolerance, other/unspecified || id:finngen_R12_E4_LACTONAS	ebi-a-GCST90027568	finngen_R12_E4_LACTONAS	421086	rs3858437	0.0386474431353506	0.19773429212777	0.845039585360243
Gut bacterial pathway abundance (PWY.6121..5.aminoimidazole.ribonucleotide.biosynthesis.I)	Lactose intolerance, other/unspecified || id:finngen_R12_E4_LACTONAS	ebi-a-GCST90027568	finngen_R12_E4_LACTONAS	421086	rs4960720	-0.0597433422800239	0.20356537433357	0.769151619447733
Gut bacterial pathway abundance (PWY.6121..5.aminoimidazole.ribonucleotide.biosynthesis.I)	Lactose intolerance, other/unspecified || id:finngen_R12_E4_LACTONAS	ebi-a-GCST90027568	finngen_R12_E4_LACTONAS	421086	rs7012282	0.0037661750119275	0.200123313359	0.984985279934381
Gut bacterial pathway abundance (PWY.6121..5.aminoimidazole.ribonucleotide.biosynthesis.I)	Lactose intolerance, other/unspecified || id:finngen_R12_E4_LACTONAS	ebi-a-GCST90027568	finngen_R12_E4_LACTONAS	421086	rs7422743	-0.0150979639193503	0.198905242768081	0.939494433055309
Gut bacterial pathway abundance (PWY.6121..5.aminoimidazole.ribonucleotide.biosynthesis.I)	Lactose intolerance, other/unspecified || id:finngen_R12_E4_LACTONAS	ebi-a-GCST90027568	finngen_R12_E4_LACTONAS	421086	rs9404304	-0.0543608978693088	0.201556044891995	0.78738635556511
Gut bacterial pathway abundance (PWY.6121..5.aminoimidazole.ribonucleotide.biosynthesis.I)	Lactose intolerance, other/unspecified || id:finngen_R12_E4_LACTONAS	ebi-a-GCST90027568	finngen_R12_E4_LACTONAS	421086	rs949889	-0.0359823686888025	0.19745692094711	0.85540304931025
Gut bacterial pathway abundance (PWY.6121..5.aminoimidazole.ribonucleotide.biosynthesis.I)	Lactose intolerance, other/unspecified || id:finngen_R12_E4_LACTONAS	ebi-a-GCST90027568	finngen_R12_E4_LACTONAS	421086	All	-0.022594261813141	0.188972920330193	0.904828943189924
Gut bacterial pathway abundance (PWY.6123..inosine.5..phosphate.biosynthesis.I)	Lactose intolerance, other/unspecified || id:finngen_R12_E4_LACTONAS	ebi-a-GCST90027569	finngen_R12_E4_LACTONAS	421086	rs1076198	0.129890481787497	0.250666860097883	0.604332887358332
Gut bacterial pathway abundance (PWY.6123..inosine.5..phosphate.biosynthesis.I)	Lactose intolerance, other/unspecified || id:finngen_R12_E4_LACTONAS	ebi-a-GCST90027569	finngen_R12_E4_LACTONAS	421086	rs1802608	0.0441701854731662	0.26516355375445	0.867702784796168
Gut bacterial pathway abundance (PWY.6123..inosine.5..phosphate.biosynthesis.I)	Lactose intolerance, other/unspecified || id:finngen_R12_E4_LACTONAS	ebi-a-GCST90027569	finngen_R12_E4_LACTONAS	421086	rs2555143	0.0793484062334499	0.250424312857057	0.75135299061622
Gut bacterial pathway abundance (PWY.6123..inosine.5..phosphate.biosynthesis.I)	Lactose intolerance, other/unspecified || id:finngen_R12_E4_LACTONAS	ebi-a-GCST90027569	finngen_R12_E4_LACTONAS	421086	rs3217852	0.0841929559843536	0.249621653798439	0.735904130152198
Gut bacterial pathway abundance (PWY.6123..inosine.5..phosphate.biosynthesis.I)	Lactose intolerance, other/unspecified || id:finngen_R12_E4_LACTONAS	ebi-a-GCST90027569	finngen_R12_E4_LACTONAS	421086	rs7713337	0.226078424868275	0.25412175931809	0.373655959595773
Gut bacterial pathway abundance (PWY.6123..inosine.5..phosphate.biosynthesis.I)	Lactose intolerance, other/unspecified || id:finngen_R12_E4_LACTONAS	ebi-a-GCST90027569	finngen_R12_E4_LACTONAS	421086	rs79744905	0.312034760768913	0.253249402287377	0.217902628492362
Gut bacterial pathway abundance (PWY.6123..inosine.5..phosphate.biosynthesis.I)	Lactose intolerance, other/unspecified || id:finngen_R12_E4_LACTONAS	ebi-a-GCST90027569	finngen_R12_E4_LACTONAS	421086	All	0.146745401631526	0.231609398039367	0.526348419833453
Gut bacterial pathway abundance (PWY.6125..superpathway.of.guanosine.nucleotides.de.novo.biosynthesis.II)	Lactose intolerance, other/unspecified || id:finngen_R12_E4_LACTONAS	ebi-a-GCST90027570	finngen_R12_E4_LACTONAS	421086	rs10484603	-0.131468277970272	0.254481813913643	0.605427259060791
Gut bacterial pathway abundance (PWY.6125..superpathway.of.guanosine.nucleotides.de.novo.biosynthesis.II)	Lactose intolerance, other/unspecified || id:finngen_R12_E4_LACTONAS	ebi-a-GCST90027570	finngen_R12_E4_LACTONAS	421086	rs11259346	-0.152036639310675	0.26002585595115	0.558750692055406
Gut bacterial pathway abundance (PWY.6125..superpathway.of.guanosine.nucleotides.de.novo.biosynthesis.II)	Lactose intolerance, other/unspecified || id:finngen_R12_E4_LACTONAS	ebi-a-GCST90027570	finngen_R12_E4_LACTONAS	421086	rs117176738	-0.104598697254179	0.252497377544472	0.67868621726121
Gut bacterial pathway abundance (PWY.6125..superpathway.of.guanosine.nucleotides.de.novo.biosynthesis.II)	Lactose intolerance, other/unspecified || id:finngen_R12_E4_LACTONAS	ebi-a-GCST90027570	finngen_R12_E4_LACTONAS	421086	rs12035670	-0.287149337897102	0.222409442403933	0.196674449637245
Gut bacterial pathway abundance (PWY.6125..superpathway.of.guanosine.nucleotides.de.novo.biosynthesis.II)	Lactose intolerance, other/unspecified || id:finngen_R12_E4_LACTONAS	ebi-a-GCST90027570	finngen_R12_E4_LACTONAS	421086	rs141529746	-0.170566586104374	0.25601275315536	0.505256088306294
Gut bacterial pathway abundance (PWY.6125..superpathway.of.guanosine.nucleotides.de.novo.biosynthesis.II)	Lactose intolerance, other/unspecified || id:finngen_R12_E4_LACTONAS	ebi-a-GCST90027570	finngen_R12_E4_LACTONAS	421086	rs2831866	0.00373265527588969	0.244224544241923	0.987805844492073
Gut bacterial pathway abundance (PWY.6125..superpathway.of.guanosine.nucleotides.de.novo.biosynthesis.II)	Lactose intolerance, other/unspecified || id:finngen_R12_E4_LACTONAS	ebi-a-GCST90027570	finngen_R12_E4_LACTONAS	421086	rs4917011	-0.196040460490147	0.260493989325012	0.451707199476344
Gut bacterial pathway abundance (PWY.6125..superpathway.of.guanosine.nucleotides.de.novo.biosynthesis.II)	Lactose intolerance, other/unspecified || id:finngen_R12_E4_LACTONAS	ebi-a-GCST90027570	finngen_R12_E4_LACTONAS	421086	rs67977127	-0.12615142042956	0.25481854382606	0.620555130638173
Gut bacterial pathway abundance (PWY.6125..superpathway.of.guanosine.nucleotides.de.novo.biosynthesis.II)	Lactose intolerance, other/unspecified || id:finngen_R12_E4_LACTONAS	ebi-a-GCST90027570	finngen_R12_E4_LACTONAS	421086	rs72923573	-0.286834597166652	0.206681819588828	0.165195644143633
Gut bacterial pathway abundance (PWY.6125..superpathway.of.guanosine.nucleotides.de.novo.biosynthesis.II)	Lactose intolerance, other/unspecified || id:finngen_R12_E4_LACTONAS	ebi-a-GCST90027570	finngen_R12_E4_LACTONAS	421086	rs838736	-0.0671107884869368	0.239734385827592	0.779524995715075
Gut bacterial pathway abundance (PWY.6125..superpathway.of.guanosine.nucleotides.de.novo.biosynthesis.II)	Lactose intolerance, other/unspecified || id:finngen_R12_E4_LACTONAS	ebi-a-GCST90027570	finngen_R12_E4_LACTONAS	421086	All	-0.15297157387301	0.233441745344483	0.512282346929013
Gut bacterial pathway abundance (PWY.6147..6.hydroxymethyl.dihydropterin.diphosphate.biosynthesis.I)	Lactose intolerance, other/unspecified || id:finngen_R12_E4_LACTONAS	ebi-a-GCST90027571	finngen_R12_E4_LACTONAS	421086	rs10792007	-0.170214648177334	0.160222170798271	0.288069388552385
Gut bacterial pathway abundance (PWY.6147..6.hydroxymethyl.dihydropterin.diphosphate.biosynthesis.I)	Lactose intolerance, other/unspecified || id:finngen_R12_E4_LACTONAS	ebi-a-GCST90027571	finngen_R12_E4_LACTONAS	421086	rs11090280	-0.174754398093557	0.158912300794941	0.271466856629107
Gut bacterial pathway abundance (PWY.6147..6.hydroxymethyl.dihydropterin.diphosphate.biosynthesis.I)	Lactose intolerance, other/unspecified || id:finngen_R12_E4_LACTONAS	ebi-a-GCST90027571	finngen_R12_E4_LACTONAS	421086	rs11732083	-0.133269998770221	0.158826530306038	0.40141794007742
Gut bacterial pathway abundance (PWY.6147..6.hydroxymethyl.dihydropterin.diphosphate.biosynthesis.I)	Lactose intolerance, other/unspecified || id:finngen_R12_E4_LACTONAS	ebi-a-GCST90027571	finngen_R12_E4_LACTONAS	421086	rs1366290	-0.0988805611422051	0.159370872753338	0.534966092619546
Gut bacterial pathway abundance (PWY.6147..6.hydroxymethyl.dihydropterin.diphosphate.biosynthesis.I)	Lactose intolerance, other/unspecified || id:finngen_R12_E4_LACTONAS	ebi-a-GCST90027571	finngen_R12_E4_LACTONAS	421086	rs1813601	-0.195917115725782	0.159282271550339	0.218697288889512
Gut bacterial pathway abundance (PWY.6147..6.hydroxymethyl.dihydropterin.diphosphate.biosynthesis.I)	Lactose intolerance, other/unspecified || id:finngen_R12_E4_LACTONAS	ebi-a-GCST90027571	finngen_R12_E4_LACTONAS	421086	rs1940600	-0.188232618243096	0.159801232717798	0.238829623195763
Gut bacterial pathway abundance (PWY.6147..6.hydroxymethyl.dihydropterin.diphosphate.biosynthesis.I)	Lactose intolerance, other/unspecified || id:finngen_R12_E4_LACTONAS	ebi-a-GCST90027571	finngen_R12_E4_LACTONAS	421086	rs2548882	-0.219342086739508	0.159936433999721	0.170240048826084
Gut bacterial pathway abundance (PWY.6147..6.hydroxymethyl.dihydropterin.diphosphate.biosynthesis.I)	Lactose intolerance, other/unspecified || id:finngen_R12_E4_LACTONAS	ebi-a-GCST90027571	finngen_R12_E4_LACTONAS	421086	rs2714053	-0.19591639616221	0.163092916951621	0.22965179107926
Gut bacterial pathway abundance (PWY.6147..6.hydroxymethyl.dihydropterin.diphosphate.biosynthesis.I)	Lactose intolerance, other/unspecified || id:finngen_R12_E4_LACTONAS	ebi-a-GCST90027571	finngen_R12_E4_LACTONAS	421086	rs5771226	-0.147502872221531	0.158729136196344	0.352747063792467
Gut bacterial pathway abundance (PWY.6147..6.hydroxymethyl.dihydropterin.diphosphate.biosynthesis.I)	Lactose intolerance, other/unspecified || id:finngen_R12_E4_LACTONAS	ebi-a-GCST90027571	finngen_R12_E4_LACTONAS	421086	rs73021847	-0.202131379779913	0.160456858788173	0.207768890911903
Gut bacterial pathway abundance (PWY.6147..6.hydroxymethyl.dihydropterin.diphosphate.biosynthesis.I)	Lactose intolerance, other/unspecified || id:finngen_R12_E4_LACTONAS	ebi-a-GCST90027571	finngen_R12_E4_LACTONAS	421086	rs73401412	-0.179011904771888	0.161125621712597	0.266564772125549
Gut bacterial pathway abundance (PWY.6147..6.hydroxymethyl.dihydropterin.diphosphate.biosynthesis.I)	Lactose intolerance, other/unspecified || id:finngen_R12_E4_LACTONAS	ebi-a-GCST90027571	finngen_R12_E4_LACTONAS	421086	rs77651025	-0.145370181192469	0.156550961534093	0.353106494840958
Gut bacterial pathway abundance (PWY.6147..6.hydroxymethyl.dihydropterin.diphosphate.biosynthesis.I)	Lactose intolerance, other/unspecified || id:finngen_R12_E4_LACTONAS	ebi-a-GCST90027571	finngen_R12_E4_LACTONAS	421086	rs9428255	-0.220543153318999	0.160886500073626	0.170437429148675
Gut bacterial pathway abundance (PWY.6147..6.hydroxymethyl.dihydropterin.diphosphate.biosynthesis.I)	Lactose intolerance, other/unspecified || id:finngen_R12_E4_LACTONAS	ebi-a-GCST90027571	finngen_R12_E4_LACTONAS	421086	rs993597	-0.148442973263392	0.160193576312548	0.354109596197164
Gut bacterial pathway abundance (PWY.6147..6.hydroxymethyl.dihydropterin.diphosphate.biosynthesis.I)	Lactose intolerance, other/unspecified || id:finngen_R12_E4_LACTONAS	ebi-a-GCST90027571	finngen_R12_E4_LACTONAS	421086	All	-0.172533631722428	0.153981649280544	0.262508514643591
Gut bacterial pathway abundance (PWY.6151..S.adenosyl.L.methionine.cycle.I)	Lactose intolerance, other/unspecified || id:finngen_R12_E4_LACTONAS	ebi-a-GCST90027572	finngen_R12_E4_LACTONAS	421086	rs116996492	-0.159660858678076	0.168993062114636	0.344772432969551
Gut bacterial pathway abundance (PWY.6151..S.adenosyl.L.methionine.cycle.I)	Lactose intolerance, other/unspecified || id:finngen_R12_E4_LACTONAS	ebi-a-GCST90027572	finngen_R12_E4_LACTONAS	421086	rs11994131	-0.139701309412842	0.169585802753217	0.410064852342924
Gut bacterial pathway abundance (PWY.6151..S.adenosyl.L.methionine.cycle.I)	Lactose intolerance, other/unspecified || id:finngen_R12_E4_LACTONAS	ebi-a-GCST90027572	finngen_R12_E4_LACTONAS	421086	rs12530267	-0.162792475360232	0.1731598684021	0.347151805496999
Gut bacterial pathway abundance (PWY.6151..S.adenosyl.L.methionine.cycle.I)	Lactose intolerance, other/unspecified || id:finngen_R12_E4_LACTONAS	ebi-a-GCST90027572	finngen_R12_E4_LACTONAS	421086	rs1751578	-0.146323279578814	0.170622412628612	0.391121473451935
Gut bacterial pathway abundance (PWY.6151..S.adenosyl.L.methionine.cycle.I)	Lactose intolerance, other/unspecified || id:finngen_R12_E4_LACTONAS	ebi-a-GCST90027572	finngen_R12_E4_LACTONAS	421086	rs1807675	-0.124908818710216	0.169253051187403	0.460514208814654
Gut bacterial pathway abundance (PWY.6151..S.adenosyl.L.methionine.cycle.I)	Lactose intolerance, other/unspecified || id:finngen_R12_E4_LACTONAS	ebi-a-GCST90027572	finngen_R12_E4_LACTONAS	421086	rs2235334	-0.242582777296825	0.172040176397725	0.158529164537262
Gut bacterial pathway abundance (PWY.6151..S.adenosyl.L.methionine.cycle.I)	Lactose intolerance, other/unspecified || id:finngen_R12_E4_LACTONAS	ebi-a-GCST90027572	finngen_R12_E4_LACTONAS	421086	rs2827430	-0.190813340654784	0.166697981244766	0.252347965271342
Gut bacterial pathway abundance (PWY.6151..S.adenosyl.L.methionine.cycle.I)	Lactose intolerance, other/unspecified || id:finngen_R12_E4_LACTONAS	ebi-a-GCST90027572	finngen_R12_E4_LACTONAS	421086	rs4818783	-0.117543279467063	0.172719804741747	0.496160611454615
Gut bacterial pathway abundance (PWY.6151..S.adenosyl.L.methionine.cycle.I)	Lactose intolerance, other/unspecified || id:finngen_R12_E4_LACTONAS	ebi-a-GCST90027572	finngen_R12_E4_LACTONAS	421086	rs62314649	-0.202682857905663	0.172466157074686	0.239913248906518
Gut bacterial pathway abundance (PWY.6151..S.adenosyl.L.methionine.cycle.I)	Lactose intolerance, other/unspecified || id:finngen_R12_E4_LACTONAS	ebi-a-GCST90027572	finngen_R12_E4_LACTONAS	421086	rs6879880	-0.237021780730576	0.170143120357431	0.163597728180236
Gut bacterial pathway abundance (PWY.6151..S.adenosyl.L.methionine.cycle.I)	Lactose intolerance, other/unspecified || id:finngen_R12_E4_LACTONAS	ebi-a-GCST90027572	finngen_R12_E4_LACTONAS	421086	rs7513344	-0.150403101688334	0.175387443844184	0.391142256636323
Gut bacterial pathway abundance (PWY.6151..S.adenosyl.L.methionine.cycle.I)	Lactose intolerance, other/unspecified || id:finngen_R12_E4_LACTONAS	ebi-a-GCST90027572	finngen_R12_E4_LACTONAS	421086	rs79033343	-0.117260431467415	0.171867116844245	0.495065834644481
Gut bacterial pathway abundance (PWY.6151..S.adenosyl.L.methionine.cycle.I)	Lactose intolerance, other/unspecified || id:finngen_R12_E4_LACTONAS	ebi-a-GCST90027572	finngen_R12_E4_LACTONAS	421086	All	-0.166077828232521	0.163753220947519	0.310489334333555
Gut bacterial pathway abundance (PWY.6163..chorismate.biosynthesis.from.3.dehydroquinate)	Lactose intolerance, other/unspecified || id:finngen_R12_E4_LACTONAS	ebi-a-GCST90027573	finngen_R12_E4_LACTONAS	421086	rs1093520	0.225574275485754	0.318933287942197	0.479394167974672
Gut bacterial pathway abundance (PWY.6163..chorismate.biosynthesis.from.3.dehydroquinate)	Lactose intolerance, other/unspecified || id:finngen_R12_E4_LACTONAS	ebi-a-GCST90027573	finngen_R12_E4_LACTONAS	421086	rs113358976	0.045242894999732	0.293229145435806	0.87737954871069
Gut bacterial pathway abundance (PWY.6163..chorismate.biosynthesis.from.3.dehydroquinate)	Lactose intolerance, other/unspecified || id:finngen_R12_E4_LACTONAS	ebi-a-GCST90027573	finngen_R12_E4_LACTONAS	421086	rs136110	0.318422252233741	0.274765208823972	0.246501619966098
Gut bacterial pathway abundance (PWY.6163..chorismate.biosynthesis.from.3.dehydroquinate)	Lactose intolerance, other/unspecified || id:finngen_R12_E4_LACTONAS	ebi-a-GCST90027573	finngen_R12_E4_LACTONAS	421086	rs2813909	0.107470643834704	0.312013627565106	0.730513796875085
Gut bacterial pathway abundance (PWY.6163..chorismate.biosynthesis.from.3.dehydroquinate)	Lactose intolerance, other/unspecified || id:finngen_R12_E4_LACTONAS	ebi-a-GCST90027573	finngen_R12_E4_LACTONAS	421086	rs4581848	0.0180792057657701	0.266723144537567	0.945958642715064
Gut bacterial pathway abundance (PWY.6163..chorismate.biosynthesis.from.3.dehydroquinate)	Lactose intolerance, other/unspecified || id:finngen_R12_E4_LACTONAS	ebi-a-GCST90027573	finngen_R12_E4_LACTONAS	421086	rs62018962	0.146596647116661	0.320648309002328	0.647535725526932
Gut bacterial pathway abundance (PWY.6163..chorismate.biosynthesis.from.3.dehydroquinate)	Lactose intolerance, other/unspecified || id:finngen_R12_E4_LACTONAS	ebi-a-GCST90027573	finngen_R12_E4_LACTONAS	421086	rs62097226	0.292472223422394	0.27220767186503	0.282623198297458
Gut bacterial pathway abundance (PWY.6163..chorismate.biosynthesis.from.3.dehydroquinate)	Lactose intolerance, other/unspecified || id:finngen_R12_E4_LACTONAS	ebi-a-GCST90027573	finngen_R12_E4_LACTONAS	421086	rs62568138	0.142979849944449	0.317132131154588	0.652095778743371
Gut bacterial pathway abundance (PWY.6163..chorismate.biosynthesis.from.3.dehydroquinate)	Lactose intolerance, other/unspecified || id:finngen_R12_E4_LACTONAS	ebi-a-GCST90027573	finngen_R12_E4_LACTONAS	421086	rs73200771	0.121773856503768	0.312593162554977	0.696861783541906
Gut bacterial pathway abundance (PWY.6163..chorismate.biosynthesis.from.3.dehydroquinate)	Lactose intolerance, other/unspecified || id:finngen_R12_E4_LACTONAS	ebi-a-GCST90027573	finngen_R12_E4_LACTONAS	421086	rs75060356	0.0850708187203923	0.302639446875029	0.778636564399947
Gut bacterial pathway abundance (PWY.6163..chorismate.biosynthesis.from.3.dehydroquinate)	Lactose intolerance, other/unspecified || id:finngen_R12_E4_LACTONAS	ebi-a-GCST90027573	finngen_R12_E4_LACTONAS	421086	All	0.148839400116864	0.284253613179982	0.600546482343371
Gut bacterial pathway abundance (PWY.621..sucrose.degradation.III..sucrose.invertase.)	Lactose intolerance, other/unspecified || id:finngen_R12_E4_LACTONAS	ebi-a-GCST90027574	finngen_R12_E4_LACTONAS	421086	rs10515768	0.118822263249097	0.254720903098009	0.640871801725064
Gut bacterial pathway abundance (PWY.621..sucrose.degradation.III..sucrose.invertase.)	Lactose intolerance, other/unspecified || id:finngen_R12_E4_LACTONAS	ebi-a-GCST90027574	finngen_R12_E4_LACTONAS	421086	rs1221558	0.00846662009902408	0.263079313330716	0.974326299440201
Gut bacterial pathway abundance (PWY.621..sucrose.degradation.III..sucrose.invertase.)	Lactose intolerance, other/unspecified || id:finngen_R12_E4_LACTONAS	ebi-a-GCST90027574	finngen_R12_E4_LACTONAS	421086	rs6504045	0.0787916793332281	0.267609699705046	0.768431185850194
Gut bacterial pathway abundance (PWY.621..sucrose.degradation.III..sucrose.invertase.)	Lactose intolerance, other/unspecified || id:finngen_R12_E4_LACTONAS	ebi-a-GCST90027574	finngen_R12_E4_LACTONAS	421086	rs734738	-0.104465860418612	0.202926867405912	0.606695853625506
Gut bacterial pathway abundance (PWY.621..sucrose.degradation.III..sucrose.invertase.)	Lactose intolerance, other/unspecified || id:finngen_R12_E4_LACTONAS	ebi-a-GCST90027574	finngen_R12_E4_LACTONAS	421086	rs75967282	0.14290442470331	0.304975264219389	0.63937194947111
Gut bacterial pathway abundance (PWY.621..sucrose.degradation.III..sucrose.invertase.)	Lactose intolerance, other/unspecified || id:finngen_R12_E4_LACTONAS	ebi-a-GCST90027574	finngen_R12_E4_LACTONAS	421086	rs7798564	-0.0191861132659523	0.263031263053934	0.941852008940468
Gut bacterial pathway abundance (PWY.621..sucrose.degradation.III..sucrose.invertase.)	Lactose intolerance, other/unspecified || id:finngen_R12_E4_LACTONAS	ebi-a-GCST90027574	finngen_R12_E4_LACTONAS	421086	rs7989040	0.141891785257128	0.252692301754485	0.574443089304523
Gut bacterial pathway abundance (PWY.621..sucrose.degradation.III..sucrose.invertase.)	Lactose intolerance, other/unspecified || id:finngen_R12_E4_LACTONAS	ebi-a-GCST90027574	finngen_R12_E4_LACTONAS	421086	All	0.0487467974491035	0.234599302688074	0.835394910326739
Gut bacterial pathway abundance (PWY.6263..superpathway.of.menaquinol.8.biosynthesis.II)	Lactose intolerance, other/unspecified || id:finngen_R12_E4_LACTONAS	ebi-a-GCST90027575	finngen_R12_E4_LACTONAS	421086	rs1006589	-0.0145963754733178	0.131453311077223	0.911585835052306
Gut bacterial pathway abundance (PWY.6263..superpathway.of.menaquinol.8.biosynthesis.II)	Lactose intolerance, other/unspecified || id:finngen_R12_E4_LACTONAS	ebi-a-GCST90027575	finngen_R12_E4_LACTONAS	421086	rs11693339	0.0400684028526559	0.131480602129811	0.760558364885998
Gut bacterial pathway abundance (PWY.6263..superpathway.of.menaquinol.8.biosynthesis.II)	Lactose intolerance, other/unspecified || id:finngen_R12_E4_LACTONAS	ebi-a-GCST90027575	finngen_R12_E4_LACTONAS	421086	rs11849839	-0.0731481033077362	0.138590921788496	0.597639084799084
Gut bacterial pathway abundance (PWY.6263..superpathway.of.menaquinol.8.biosynthesis.II)	Lactose intolerance, other/unspecified || id:finngen_R12_E4_LACTONAS	ebi-a-GCST90027575	finngen_R12_E4_LACTONAS	421086	rs12218078	-0.0451396001619809	0.131061325254048	0.730533556730791
Gut bacterial pathway abundance (PWY.6263..superpathway.of.menaquinol.8.biosynthesis.II)	Lactose intolerance, other/unspecified || id:finngen_R12_E4_LACTONAS	ebi-a-GCST90027575	finngen_R12_E4_LACTONAS	421086	rs73883495	-0.0181823858060123	0.130060709078844	0.888818628839595
Gut bacterial pathway abundance (PWY.6263..superpathway.of.menaquinol.8.biosynthesis.II)	Lactose intolerance, other/unspecified || id:finngen_R12_E4_LACTONAS	ebi-a-GCST90027575	finngen_R12_E4_LACTONAS	421086	rs78044740	-0.0663431428573066	0.126340673213906	0.599504568342521
Gut bacterial pathway abundance (PWY.6263..superpathway.of.menaquinol.8.biosynthesis.II)	Lactose intolerance, other/unspecified || id:finngen_R12_E4_LACTONAS	ebi-a-GCST90027575	finngen_R12_E4_LACTONAS	421086	All	-0.0293139925106165	0.119906750755198	0.806864320443581
Gut bacterial pathway abundance (PWY.6284..superpathway.of.unsaturated.fatty.acids.biosynthesis..E..coli.)	Lactose intolerance, other/unspecified || id:finngen_R12_E4_LACTONAS	ebi-a-GCST90027576	finngen_R12_E4_LACTONAS	421086	rs10146289	0.115550772942484	0.171624395246114	0.500771026802662
Gut bacterial pathway abundance (PWY.6284..superpathway.of.unsaturated.fatty.acids.biosynthesis..E..coli.)	Lactose intolerance, other/unspecified || id:finngen_R12_E4_LACTONAS	ebi-a-GCST90027576	finngen_R12_E4_LACTONAS	421086	rs117882621	0.237517800641263	0.182870536555274	0.194002160986783
Gut bacterial pathway abundance (PWY.6284..superpathway.of.unsaturated.fatty.acids.biosynthesis..E..coli.)	Lactose intolerance, other/unspecified || id:finngen_R12_E4_LACTONAS	ebi-a-GCST90027576	finngen_R12_E4_LACTONAS	421086	rs12511142	0.117021711080046	0.172111937717263	0.49655746300587
Gut bacterial pathway abundance (PWY.6284..superpathway.of.unsaturated.fatty.acids.biosynthesis..E..coli.)	Lactose intolerance, other/unspecified || id:finngen_R12_E4_LACTONAS	ebi-a-GCST90027576	finngen_R12_E4_LACTONAS	421086	rs142578694	0.0640177157353078	0.171910711420936	0.709602992321339
Gut bacterial pathway abundance (PWY.6284..superpathway.of.unsaturated.fatty.acids.biosynthesis..E..coli.)	Lactose intolerance, other/unspecified || id:finngen_R12_E4_LACTONAS	ebi-a-GCST90027576	finngen_R12_E4_LACTONAS	421086	rs17033379	0.177746127670705	0.175811022414297	0.312013206519362
Gut bacterial pathway abundance (PWY.6284..superpathway.of.unsaturated.fatty.acids.biosynthesis..E..coli.)	Lactose intolerance, other/unspecified || id:finngen_R12_E4_LACTONAS	ebi-a-GCST90027576	finngen_R12_E4_LACTONAS	421086	rs2903400	0.0807223723994738	0.172415279782017	0.639651781128985
Gut bacterial pathway abundance (PWY.6284..superpathway.of.unsaturated.fatty.acids.biosynthesis..E..coli.)	Lactose intolerance, other/unspecified || id:finngen_R12_E4_LACTONAS	ebi-a-GCST90027576	finngen_R12_E4_LACTONAS	421086	rs34824853	0.044334470529097	0.178262815574007	0.803590643046456
Gut bacterial pathway abundance (PWY.6284..superpathway.of.unsaturated.fatty.acids.biosynthesis..E..coli.)	Lactose intolerance, other/unspecified || id:finngen_R12_E4_LACTONAS	ebi-a-GCST90027576	finngen_R12_E4_LACTONAS	421086	rs3774046	0.058485491267824	0.170845105618168	0.732102181245824
Gut bacterial pathway abundance (PWY.6284..superpathway.of.unsaturated.fatty.acids.biosynthesis..E..coli.)	Lactose intolerance, other/unspecified || id:finngen_R12_E4_LACTONAS	ebi-a-GCST90027576	finngen_R12_E4_LACTONAS	421086	rs61406022	0.136375500223109	0.174969506833762	0.435729764119889
Gut bacterial pathway abundance (PWY.6284..superpathway.of.unsaturated.fatty.acids.biosynthesis..E..coli.)	Lactose intolerance, other/unspecified || id:finngen_R12_E4_LACTONAS	ebi-a-GCST90027576	finngen_R12_E4_LACTONAS	421086	All	0.113109223077182	0.164445125214479	0.491563929824119
Gut bacterial pathway abundance (PWY.6285..superpathway.of.fatty.acids.biosynthesis..E..coli.)	Lactose intolerance, other/unspecified || id:finngen_R12_E4_LACTONAS	ebi-a-GCST90027577	finngen_R12_E4_LACTONAS	421086	rs11686319	0.0459178626883234	0.0997326867980458	0.645222416156288
Gut bacterial pathway abundance (PWY.6285..superpathway.of.fatty.acids.biosynthesis..E..coli.)	Lactose intolerance, other/unspecified || id:finngen_R12_E4_LACTONAS	ebi-a-GCST90027577	finngen_R12_E4_LACTONAS	421086	rs1419253	0.0176800582827782	0.099200140437385	0.858545380300805
Gut bacterial pathway abundance (PWY.6285..superpathway.of.fatty.acids.biosynthesis..E..coli.)	Lactose intolerance, other/unspecified || id:finngen_R12_E4_LACTONAS	ebi-a-GCST90027577	finngen_R12_E4_LACTONAS	421086	rs142500830	0.0453120277210399	0.0964815670741512	0.638609097135986
Gut bacterial pathway abundance (PWY.6285..superpathway.of.fatty.acids.biosynthesis..E..coli.)	Lactose intolerance, other/unspecified || id:finngen_R12_E4_LACTONAS	ebi-a-GCST90027577	finngen_R12_E4_LACTONAS	421086	rs148303468	-0.00890839621214013	0.0979003941953276	0.927496971091413
Gut bacterial pathway abundance (PWY.6285..superpathway.of.fatty.acids.biosynthesis..E..coli.)	Lactose intolerance, other/unspecified || id:finngen_R12_E4_LACTONAS	ebi-a-GCST90027577	finngen_R12_E4_LACTONAS	421086	rs1784430	-0.0138464104262704	0.099128700884268	0.888911924577053
Gut bacterial pathway abundance (PWY.6285..superpathway.of.fatty.acids.biosynthesis..E..coli.)	Lactose intolerance, other/unspecified || id:finngen_R12_E4_LACTONAS	ebi-a-GCST90027577	finngen_R12_E4_LACTONAS	421086	rs2507904	0.011447538208423	0.0983860738660914	0.907372594750378
Gut bacterial pathway abundance (PWY.6285..superpathway.of.fatty.acids.biosynthesis..E..coli.)	Lactose intolerance, other/unspecified || id:finngen_R12_E4_LACTONAS	ebi-a-GCST90027577	finngen_R12_E4_LACTONAS	421086	rs3861491	-0.0165378835928137	0.0998863038583035	0.868497656568289
Gut bacterial pathway abundance (PWY.6285..superpathway.of.fatty.acids.biosynthesis..E..coli.)	Lactose intolerance, other/unspecified || id:finngen_R12_E4_LACTONAS	ebi-a-GCST90027577	finngen_R12_E4_LACTONAS	421086	rs7322087	-0.000243195420059611	0.0980261742355868	0.998020511629849
Gut bacterial pathway abundance (PWY.6285..superpathway.of.fatty.acids.biosynthesis..E..coli.)	Lactose intolerance, other/unspecified || id:finngen_R12_E4_LACTONAS	ebi-a-GCST90027577	finngen_R12_E4_LACTONAS	421086	rs77859481	0.000885827267624353	0.0985354668766079	0.992827167693103
Gut bacterial pathway abundance (PWY.6285..superpathway.of.fatty.acids.biosynthesis..E..coli.)	Lactose intolerance, other/unspecified || id:finngen_R12_E4_LACTONAS	ebi-a-GCST90027577	finngen_R12_E4_LACTONAS	421086	rs996426	-0.0159830570963151	0.0990783037078173	0.871843397696635
Gut bacterial pathway abundance (PWY.6285..superpathway.of.fatty.acids.biosynthesis..E..coli.)	Lactose intolerance, other/unspecified || id:finngen_R12_E4_LACTONAS	ebi-a-GCST90027577	finngen_R12_E4_LACTONAS	421086	rs9994112	0.0124876660854015	0.0990244077114619	0.899647265663706
Gut bacterial pathway abundance (PWY.6285..superpathway.of.fatty.acids.biosynthesis..E..coli.)	Lactose intolerance, other/unspecified || id:finngen_R12_E4_LACTONAS	ebi-a-GCST90027577	finngen_R12_E4_LACTONAS	421086	All	0.00723680274879674	0.0940666574134721	0.938677076903748
Gut bacterial pathway abundance (PWY.6317..galactose.degradation.I..Leloir.pathway.)	Lactose intolerance, other/unspecified || id:finngen_R12_E4_LACTONAS	ebi-a-GCST90027578	finngen_R12_E4_LACTONAS	421086	rs10026887	-0.282778244565794	0.180433188044271	0.117063609202411
Gut bacterial pathway abundance (PWY.6317..galactose.degradation.I..Leloir.pathway.)	Lactose intolerance, other/unspecified || id:finngen_R12_E4_LACTONAS	ebi-a-GCST90027578	finngen_R12_E4_LACTONAS	421086	rs115981692	-0.318958589041183	0.182052987554457	0.0797721504584465
Gut bacterial pathway abundance (PWY.6317..galactose.degradation.I..Leloir.pathway.)	Lactose intolerance, other/unspecified || id:finngen_R12_E4_LACTONAS	ebi-a-GCST90027578	finngen_R12_E4_LACTONAS	421086	rs12035670	-0.298018693533193	0.182458689091663	0.102395644151488
Gut bacterial pathway abundance (PWY.6317..galactose.degradation.I..Leloir.pathway.)	Lactose intolerance, other/unspecified || id:finngen_R12_E4_LACTONAS	ebi-a-GCST90027578	finngen_R12_E4_LACTONAS	421086	rs12623606	-0.371104643698001	0.181096665856957	0.0404418301952323
Gut bacterial pathway abundance (PWY.6317..galactose.degradation.I..Leloir.pathway.)	Lactose intolerance, other/unspecified || id:finngen_R12_E4_LACTONAS	ebi-a-GCST90027578	finngen_R12_E4_LACTONAS	421086	rs12976953	-0.420533854120895	0.183471106639627	0.0218999581212881
Gut bacterial pathway abundance (PWY.6317..galactose.degradation.I..Leloir.pathway.)	Lactose intolerance, other/unspecified || id:finngen_R12_E4_LACTONAS	ebi-a-GCST90027578	finngen_R12_E4_LACTONAS	421086	rs2168031	-0.381566124977878	0.186862287280207	0.0411550698682273
Gut bacterial pathway abundance (PWY.6317..galactose.degradation.I..Leloir.pathway.)	Lactose intolerance, other/unspecified || id:finngen_R12_E4_LACTONAS	ebi-a-GCST90027578	finngen_R12_E4_LACTONAS	421086	rs34566098	-0.374432014532557	0.180750712253762	0.0383085235727862
Gut bacterial pathway abundance (PWY.6317..galactose.degradation.I..Leloir.pathway.)	Lactose intolerance, other/unspecified || id:finngen_R12_E4_LACTONAS	ebi-a-GCST90027578	finngen_R12_E4_LACTONAS	421086	rs35778179	-0.410796690658136	0.179026028694339	0.0217549159821511
Gut bacterial pathway abundance (PWY.6317..galactose.degradation.I..Leloir.pathway.)	Lactose intolerance, other/unspecified || id:finngen_R12_E4_LACTONAS	ebi-a-GCST90027578	finngen_R12_E4_LACTONAS	421086	rs73334581	-0.362617529047577	0.180014342539816	0.0439695139799347
Gut bacterial pathway abundance (PWY.6317..galactose.degradation.I..Leloir.pathway.)	Lactose intolerance, other/unspecified || id:finngen_R12_E4_LACTONAS	ebi-a-GCST90027578	finngen_R12_E4_LACTONAS	421086	rs79017683	-0.399879284673278	0.184971018184499	0.0306298696805135
Gut bacterial pathway abundance (PWY.6317..galactose.degradation.I..Leloir.pathway.)	Lactose intolerance, other/unspecified || id:finngen_R12_E4_LACTONAS	ebi-a-GCST90027578	finngen_R12_E4_LACTONAS	421086	rs7998195	-0.297032061918346	0.18155598135732	0.101832121912223
Gut bacterial pathway abundance (PWY.6317..galactose.degradation.I..Leloir.pathway.)	Lactose intolerance, other/unspecified || id:finngen_R12_E4_LACTONAS	ebi-a-GCST90027578	finngen_R12_E4_LACTONAS	421086	All	-0.355919206462728	0.173553160189843	0.0402884565882515
Gut bacterial pathway abundance (PWY.6353..purine.nucleotides.degradation.II..aerobic.)	Lactose intolerance, other/unspecified || id:finngen_R12_E4_LACTONAS	ebi-a-GCST90027579	finngen_R12_E4_LACTONAS	421086	rs10801008	-0.217822634438484	0.151506849492251	0.150516875668049
Gut bacterial pathway abundance (PWY.6353..purine.nucleotides.degradation.II..aerobic.)	Lactose intolerance, other/unspecified || id:finngen_R12_E4_LACTONAS	ebi-a-GCST90027579	finngen_R12_E4_LACTONAS	421086	rs12201310	-0.166121327410027	0.152469006566992	0.275915114504945
Gut bacterial pathway abundance (PWY.6353..purine.nucleotides.degradation.II..aerobic.)	Lactose intolerance, other/unspecified || id:finngen_R12_E4_LACTONAS	ebi-a-GCST90027579	finngen_R12_E4_LACTONAS	421086	rs12336386	-0.180040690453698	0.151657873128858	0.235168338463186
Gut bacterial pathway abundance (PWY.6353..purine.nucleotides.degradation.II..aerobic.)	Lactose intolerance, other/unspecified || id:finngen_R12_E4_LACTONAS	ebi-a-GCST90027579	finngen_R12_E4_LACTONAS	421086	rs12877628	-0.239192473059376	0.152044127704253	0.115677613528359
Gut bacterial pathway abundance (PWY.6353..purine.nucleotides.degradation.II..aerobic.)	Lactose intolerance, other/unspecified || id:finngen_R12_E4_LACTONAS	ebi-a-GCST90027579	finngen_R12_E4_LACTONAS	421086	rs13205108	-0.200841248133466	0.149976439823112	0.18052119758956
Gut bacterial pathway abundance (PWY.6353..purine.nucleotides.degradation.II..aerobic.)	Lactose intolerance, other/unspecified || id:finngen_R12_E4_LACTONAS	ebi-a-GCST90027579	finngen_R12_E4_LACTONAS	421086	rs132685	-0.179863430454815	0.151287971866259	0.234486406286617
Gut bacterial pathway abundance (PWY.6353..purine.nucleotides.degradation.II..aerobic.)	Lactose intolerance, other/unspecified || id:finngen_R12_E4_LACTONAS	ebi-a-GCST90027579	finngen_R12_E4_LACTONAS	421086	rs2137304	-0.251755245138816	0.156634382162438	0.107993050040579
Gut bacterial pathway abundance (PWY.6353..purine.nucleotides.degradation.II..aerobic.)	Lactose intolerance, other/unspecified || id:finngen_R12_E4_LACTONAS	ebi-a-GCST90027579	finngen_R12_E4_LACTONAS	421086	rs2768981	-0.224429258787058	0.150710014558619	0.136448851012472
Gut bacterial pathway abundance (PWY.6353..purine.nucleotides.degradation.II..aerobic.)	Lactose intolerance, other/unspecified || id:finngen_R12_E4_LACTONAS	ebi-a-GCST90027579	finngen_R12_E4_LACTONAS	421086	rs2895633	-0.2471557831	0.150758210036954	0.101126152709993
Gut bacterial pathway abundance (PWY.6353..purine.nucleotides.degradation.II..aerobic.)	Lactose intolerance, other/unspecified || id:finngen_R12_E4_LACTONAS	ebi-a-GCST90027579	finngen_R12_E4_LACTONAS	421086	rs396769	-0.190758305218213	0.148464898487537	0.198837218960658
Gut bacterial pathway abundance (PWY.6353..purine.nucleotides.degradation.II..aerobic.)	Lactose intolerance, other/unspecified || id:finngen_R12_E4_LACTONAS	ebi-a-GCST90027579	finngen_R12_E4_LACTONAS	421086	rs4551833	-0.197620111011267	0.150660032693535	0.189622841726079
Gut bacterial pathway abundance (PWY.6353..purine.nucleotides.degradation.II..aerobic.)	Lactose intolerance, other/unspecified || id:finngen_R12_E4_LACTONAS	ebi-a-GCST90027579	finngen_R12_E4_LACTONAS	421086	rs4870408	-0.21388466157849	0.149834132351406	0.153442673442474
Gut bacterial pathway abundance (PWY.6353..purine.nucleotides.degradation.II..aerobic.)	Lactose intolerance, other/unspecified || id:finngen_R12_E4_LACTONAS	ebi-a-GCST90027579	finngen_R12_E4_LACTONAS	421086	rs61828192	-0.279447354264276	0.152278592917141	0.0664899902293571
Gut bacterial pathway abundance (PWY.6353..purine.nucleotides.degradation.II..aerobic.)	Lactose intolerance, other/unspecified || id:finngen_R12_E4_LACTONAS	ebi-a-GCST90027579	finngen_R12_E4_LACTONAS	421086	rs7527876	-0.257780187172498	0.150444884207894	0.0866292952784891
Gut bacterial pathway abundance (PWY.6353..purine.nucleotides.degradation.II..aerobic.)	Lactose intolerance, other/unspecified || id:finngen_R12_E4_LACTONAS	ebi-a-GCST90027579	finngen_R12_E4_LACTONAS	421086	All	-0.217394897726096	0.145802480349629	0.135955373520177
Gut bacterial pathway abundance (PWY.6471..peptidoglycan.biosynthesis.IV..Enterococcus.faecium.)	Lactose intolerance, other/unspecified || id:finngen_R12_E4_LACTONAS	ebi-a-GCST90027580	finngen_R12_E4_LACTONAS	421086	rs28433201	-0.346783656860453	0.156756753628603	0.0269500439902408
Gut bacterial pathway abundance (PWY.6471..peptidoglycan.biosynthesis.IV..Enterococcus.faecium.)	Lactose intolerance, other/unspecified || id:finngen_R12_E4_LACTONAS	ebi-a-GCST90027580	finngen_R12_E4_LACTONAS	421086	rs3861977	-0.315783938675448	0.192850269845508	0.101535109328134
Gut bacterial pathway abundance (PWY.6471..peptidoglycan.biosynthesis.IV..Enterococcus.faecium.)	Lactose intolerance, other/unspecified || id:finngen_R12_E4_LACTONAS	ebi-a-GCST90027580	finngen_R12_E4_LACTONAS	421086	rs610790	-0.212805360042536	0.179661504761182	0.236223326960359
Gut bacterial pathway abundance (PWY.6471..peptidoglycan.biosynthesis.IV..Enterococcus.faecium.)	Lactose intolerance, other/unspecified || id:finngen_R12_E4_LACTONAS	ebi-a-GCST90027580	finngen_R12_E4_LACTONAS	421086	All	-0.296215115922405	0.142447633633702	0.0375744720233099
Gut bacterial pathway abundance (PWY.6507..4.deoxy.L.threo.hex.4.enopyranuronate.degradation)	Lactose intolerance, other/unspecified || id:finngen_R12_E4_LACTONAS	ebi-a-GCST90027581	finngen_R12_E4_LACTONAS	421086	rs12415307	0.126554561590362	0.233841004380538	0.588370297419549
Gut bacterial pathway abundance (PWY.6507..4.deoxy.L.threo.hex.4.enopyranuronate.degradation)	Lactose intolerance, other/unspecified || id:finngen_R12_E4_LACTONAS	ebi-a-GCST90027581	finngen_R12_E4_LACTONAS	421086	rs2972921	0.149006248970086	0.229442274156097	0.51606173757567
Gut bacterial pathway abundance (PWY.6507..4.deoxy.L.threo.hex.4.enopyranuronate.degradation)	Lactose intolerance, other/unspecified || id:finngen_R12_E4_LACTONAS	ebi-a-GCST90027581	finngen_R12_E4_LACTONAS	421086	rs3785822	0.272640158759465	0.228225583076478	0.232240134085655
Gut bacterial pathway abundance (PWY.6507..4.deoxy.L.threo.hex.4.enopyranuronate.degradation)	Lactose intolerance, other/unspecified || id:finngen_R12_E4_LACTONAS	ebi-a-GCST90027581	finngen_R12_E4_LACTONAS	421086	rs5756419	0.155697242912064	0.229887752002702	0.498231446463394
Gut bacterial pathway abundance (PWY.6507..4.deoxy.L.threo.hex.4.enopyranuronate.degradation)	Lactose intolerance, other/unspecified || id:finngen_R12_E4_LACTONAS	ebi-a-GCST90027581	finngen_R12_E4_LACTONAS	421086	rs61798216	0.241458096382001	0.224433335528311	0.281991372207987
Gut bacterial pathway abundance (PWY.6507..4.deoxy.L.threo.hex.4.enopyranuronate.degradation)	Lactose intolerance, other/unspecified || id:finngen_R12_E4_LACTONAS	ebi-a-GCST90027581	finngen_R12_E4_LACTONAS	421086	rs6705904	0.21512121584374	0.231899655020573	0.353590269353307
Gut bacterial pathway abundance (PWY.6507..4.deoxy.L.threo.hex.4.enopyranuronate.degradation)	Lactose intolerance, other/unspecified || id:finngen_R12_E4_LACTONAS	ebi-a-GCST90027581	finngen_R12_E4_LACTONAS	421086	rs73035953	0.194968240206705	0.231189002095719	0.399044830324123
Gut bacterial pathway abundance (PWY.6507..4.deoxy.L.threo.hex.4.enopyranuronate.degradation)	Lactose intolerance, other/unspecified || id:finngen_R12_E4_LACTONAS	ebi-a-GCST90027581	finngen_R12_E4_LACTONAS	421086	rs74949229	0.158243419617519	0.226737558094904	0.485230693011281
Gut bacterial pathway abundance (PWY.6507..4.deoxy.L.threo.hex.4.enopyranuronate.degradation)	Lactose intolerance, other/unspecified || id:finngen_R12_E4_LACTONAS	ebi-a-GCST90027581	finngen_R12_E4_LACTONAS	421086	All	0.189753320690732	0.214589390777692	0.376554603139594
Gut bacterial pathway abundance (PWY.6519..8.amino.7.oxononanoate.biosynthesis.I)	Lactose intolerance, other/unspecified || id:finngen_R12_E4_LACTONAS	ebi-a-GCST90027582	finngen_R12_E4_LACTONAS	421086	rs10408553	-0.218760786522232	0.190473520422084	0.250757992805034
Gut bacterial pathway abundance (PWY.6519..8.amino.7.oxononanoate.biosynthesis.I)	Lactose intolerance, other/unspecified || id:finngen_R12_E4_LACTONAS	ebi-a-GCST90027582	finngen_R12_E4_LACTONAS	421086	rs16824588	-0.198492657135495	0.187767903408364	0.290458158579449
Gut bacterial pathway abundance (PWY.6519..8.amino.7.oxononanoate.biosynthesis.I)	Lactose intolerance, other/unspecified || id:finngen_R12_E4_LACTONAS	ebi-a-GCST90027582	finngen_R12_E4_LACTONAS	421086	rs17110951	-0.0991294297056815	0.18571827044147	0.593505930993492
Gut bacterial pathway abundance (PWY.6519..8.amino.7.oxononanoate.biosynthesis.I)	Lactose intolerance, other/unspecified || id:finngen_R12_E4_LACTONAS	ebi-a-GCST90027582	finngen_R12_E4_LACTONAS	421086	rs17164872	-0.138001434177318	0.189222943991463	0.465814484185423
Gut bacterial pathway abundance (PWY.6519..8.amino.7.oxononanoate.biosynthesis.I)	Lactose intolerance, other/unspecified || id:finngen_R12_E4_LACTONAS	ebi-a-GCST90027582	finngen_R12_E4_LACTONAS	421086	rs2838700	-0.217394304352188	0.197376710623845	0.270714681269726
Gut bacterial pathway abundance (PWY.6519..8.amino.7.oxononanoate.biosynthesis.I)	Lactose intolerance, other/unspecified || id:finngen_R12_E4_LACTONAS	ebi-a-GCST90027582	finngen_R12_E4_LACTONAS	421086	rs3936142	-0.214502422527758	0.186795270408806	0.250832779497324
Gut bacterial pathway abundance (PWY.6519..8.amino.7.oxononanoate.biosynthesis.I)	Lactose intolerance, other/unspecified || id:finngen_R12_E4_LACTONAS	ebi-a-GCST90027582	finngen_R12_E4_LACTONAS	421086	rs60960031	-0.163259631659247	0.189644522266138	0.389308624443254
Gut bacterial pathway abundance (PWY.6519..8.amino.7.oxononanoate.biosynthesis.I)	Lactose intolerance, other/unspecified || id:finngen_R12_E4_LACTONAS	ebi-a-GCST90027582	finngen_R12_E4_LACTONAS	421086	rs72775871	-0.200195282622351	0.189351355188213	0.29038892211378
[truncated: 2,828 more rows]
