# Supplementary material for: Causal interplay between lactose intolerance and gut microbiota: a combined bidirectional Mendelian randomization and in vivo validation study
Source: Front Nutr. 2026 Jun 1;13:1803337. doi: 10.3389/fnut.2026.1803337 (PMC13265576; doi:10.3389/fnut.2026.1803337)
Supplement: Supplementary file 1 [file Data_Sheet_1.zip › supplementary materials/Forward/12.single snp analysis results.csv]

exposure	outcome	id.exposure	id.outcome	samplesize	SNP	b	se	p
Gut bacterial pathway abundance (ANAEROFRUCAT.PWY..homolactic.fermentation)	Lactose intolerance, other/unspecified || id:finngen_R12_E4_LACTONAS	ebi-a-GCST90027446	finngen_R12_E4_LACTONAS	421086	rs11826488	0.302274618946054	0.555576002705093	0.586390352105468
Gut bacterial pathway abundance (ANAEROFRUCAT.PWY..homolactic.fermentation)	Lactose intolerance, other/unspecified || id:finngen_R12_E4_LACTONAS	ebi-a-GCST90027446	finngen_R12_E4_LACTONAS	421086	rs17194003	-0.317348217668833	0.589316700185568	0.590230529428878
Gut bacterial pathway abundance (ANAEROFRUCAT.PWY..homolactic.fermentation)	Lactose intolerance, other/unspecified || id:finngen_R12_E4_LACTONAS	ebi-a-GCST90027446	finngen_R12_E4_LACTONAS	421086	rs62335789	-1.08438223475877	0.663480217060674	0.102177997836398
Gut bacterial pathway abundance (ANAEROFRUCAT.PWY..homolactic.fermentation)	Lactose intolerance, other/unspecified || id:finngen_R12_E4_LACTONAS	ebi-a-GCST90027446	finngen_R12_E4_LACTONAS	421086	rs9947104	-0.324846335489433	0.679984467034548	0.632845156820854
Gut bacterial pathway abundance (ANAEROFRUCAT.PWY..homolactic.fermentation)	Lactose intolerance, other/unspecified || id:finngen_R12_E4_LACTONAS	ebi-a-GCST90027446	finngen_R12_E4_LACTONAS	421086	rs9990334	1.0308690565407	0.630158995454962	0.101863190091776
Gut bacterial pathway abundance (ANAEROFRUCAT.PWY..homolactic.fermentation)	Lactose intolerance, other/unspecified || id:finngen_R12_E4_LACTONAS	ebi-a-GCST90027446	finngen_R12_E4_LACTONAS	421086	All - Inverse variance weighted	-0.0385861442705685	0.342736730253218	0.910361591414109
Gut bacterial pathway abundance (ANAEROFRUCAT.PWY..homolactic.fermentation)	Lactose intolerance, other/unspecified || id:finngen_R12_E4_LACTONAS	ebi-a-GCST90027446	finngen_R12_E4_LACTONAS	421086	All - MR Egger	-0.473688013880503	1.61981542544584	0.789013943571782
Gut bacterial pathway abundance (ANAGLYCOLYSIS.PWY..glycolysis.III..from.glucose.)	Lactose intolerance, other/unspecified || id:finngen_R12_E4_LACTONAS	ebi-a-GCST90027447	finngen_R12_E4_LACTONAS	421086	rs12647170	-0.443553709814973	0.398343071145177	0.265495149067796
Gut bacterial pathway abundance (ANAGLYCOLYSIS.PWY..glycolysis.III..from.glucose.)	Lactose intolerance, other/unspecified || id:finngen_R12_E4_LACTONAS	ebi-a-GCST90027447	finngen_R12_E4_LACTONAS	421086	rs12704084	0.227281865155475	0.645314562969644	0.724685864399619
Gut bacterial pathway abundance (ANAGLYCOLYSIS.PWY..glycolysis.III..from.glucose.)	Lactose intolerance, other/unspecified || id:finngen_R12_E4_LACTONAS	ebi-a-GCST90027447	finngen_R12_E4_LACTONAS	421086	rs2650470	-0.237289189441258	0.601430342122372	0.69318134312736
Gut bacterial pathway abundance (ANAGLYCOLYSIS.PWY..glycolysis.III..from.glucose.)	Lactose intolerance, other/unspecified || id:finngen_R12_E4_LACTONAS	ebi-a-GCST90027447	finngen_R12_E4_LACTONAS	421086	rs35731059	-0.00115300411268128	0.627061752064071	0.998532897822858
Gut bacterial pathway abundance (ANAGLYCOLYSIS.PWY..glycolysis.III..from.glucose.)	Lactose intolerance, other/unspecified || id:finngen_R12_E4_LACTONAS	ebi-a-GCST90027447	finngen_R12_E4_LACTONAS	421086	rs4878062	-1.2329129563303	0.588388919922453	0.03613502482191
Gut bacterial pathway abundance (ANAGLYCOLYSIS.PWY..glycolysis.III..from.glucose.)	Lactose intolerance, other/unspecified || id:finngen_R12_E4_LACTONAS	ebi-a-GCST90027447	finngen_R12_E4_LACTONAS	421086	rs58235446	-1.0126392305534	0.73439345396175	0.167932265836594
Gut bacterial pathway abundance (ANAGLYCOLYSIS.PWY..glycolysis.III..from.glucose.)	Lactose intolerance, other/unspecified || id:finngen_R12_E4_LACTONAS	ebi-a-GCST90027447	finngen_R12_E4_LACTONAS	421086	rs605262	0.810733157809954	0.602558380889254	0.178468718514886
Gut bacterial pathway abundance (ANAGLYCOLYSIS.PWY..glycolysis.III..from.glucose.)	Lactose intolerance, other/unspecified || id:finngen_R12_E4_LACTONAS	ebi-a-GCST90027447	finngen_R12_E4_LACTONAS	421086	rs62271914	0.132814434646175	0.6022870429256	0.825468659804012
Gut bacterial pathway abundance (ANAGLYCOLYSIS.PWY..glycolysis.III..from.glucose.)	Lactose intolerance, other/unspecified || id:finngen_R12_E4_LACTONAS	ebi-a-GCST90027447	finngen_R12_E4_LACTONAS	421086	rs7041639	0.0548009568285069	0.545959493413873	0.920046220126854
Gut bacterial pathway abundance (ANAGLYCOLYSIS.PWY..glycolysis.III..from.glucose.)	Lactose intolerance, other/unspecified || id:finngen_R12_E4_LACTONAS	ebi-a-GCST90027447	finngen_R12_E4_LACTONAS	421086	rs72666075	-0.726144251877147	0.64880053792858	0.263050427603962
Gut bacterial pathway abundance (ANAGLYCOLYSIS.PWY..glycolysis.III..from.glucose.)	Lactose intolerance, other/unspecified || id:finngen_R12_E4_LACTONAS	ebi-a-GCST90027447	finngen_R12_E4_LACTONAS	421086	rs78351682	1.22086900216155	0.784245407886342	0.119531377850165
Gut bacterial pathway abundance (ANAGLYCOLYSIS.PWY..glycolysis.III..from.glucose.)	Lactose intolerance, other/unspecified || id:finngen_R12_E4_LACTONAS	ebi-a-GCST90027447	finngen_R12_E4_LACTONAS	421086	rs8101993	1.39450413427737	0.590957072832599	0.0182878230535531
Gut bacterial pathway abundance (ANAGLYCOLYSIS.PWY..glycolysis.III..from.glucose.)	Lactose intolerance, other/unspecified || id:finngen_R12_E4_LACTONAS	ebi-a-GCST90027447	finngen_R12_E4_LACTONAS	421086	All - Inverse variance weighted	-0.0380259437097546	0.223067651309109	0.864641931467756
Gut bacterial pathway abundance (ANAGLYCOLYSIS.PWY..glycolysis.III..from.glucose.)	Lactose intolerance, other/unspecified || id:finngen_R12_E4_LACTONAS	ebi-a-GCST90027447	finngen_R12_E4_LACTONAS	421086	All - MR Egger	-0.513936572840197	0.678659445286979	0.466349885577291
Gut bacterial pathway abundance (ARGORNPROST.PWY..arginine..ornithine.and.proline.interconversion)	Lactose intolerance, other/unspecified || id:finngen_R12_E4_LACTONAS	ebi-a-GCST90027449	finngen_R12_E4_LACTONAS	421086	rs2504016	-0.0626371165384941	0.341436237640497	0.854443479400839
Gut bacterial pathway abundance (ARGORNPROST.PWY..arginine..ornithine.and.proline.interconversion)	Lactose intolerance, other/unspecified || id:finngen_R12_E4_LACTONAS	ebi-a-GCST90027449	finngen_R12_E4_LACTONAS	421086	rs2942201	0.30795077617089	0.380390075626907	0.41818980057429
Gut bacterial pathway abundance (ARGORNPROST.PWY..arginine..ornithine.and.proline.interconversion)	Lactose intolerance, other/unspecified || id:finngen_R12_E4_LACTONAS	ebi-a-GCST90027449	finngen_R12_E4_LACTONAS	421086	rs4878453	0.341685496763427	0.389652465950916	0.380542002644843
Gut bacterial pathway abundance (ARGORNPROST.PWY..arginine..ornithine.and.proline.interconversion)	Lactose intolerance, other/unspecified || id:finngen_R12_E4_LACTONAS	ebi-a-GCST90027449	finngen_R12_E4_LACTONAS	421086	rs61074222	-0.170973919820556	0.327419830060638	0.601541112405573
Gut bacterial pathway abundance (ARGORNPROST.PWY..arginine..ornithine.and.proline.interconversion)	Lactose intolerance, other/unspecified || id:finngen_R12_E4_LACTONAS	ebi-a-GCST90027449	finngen_R12_E4_LACTONAS	421086	rs6993022	-0.398589084453972	0.38145629929831	0.29606264968731
Gut bacterial pathway abundance (ARGORNPROST.PWY..arginine..ornithine.and.proline.interconversion)	Lactose intolerance, other/unspecified || id:finngen_R12_E4_LACTONAS	ebi-a-GCST90027449	finngen_R12_E4_LACTONAS	421086	rs7576386	0.060490218741873	0.395880168751987	0.878556537674561
Gut bacterial pathway abundance (ARGORNPROST.PWY..arginine..ornithine.and.proline.interconversion)	Lactose intolerance, other/unspecified || id:finngen_R12_E4_LACTONAS	ebi-a-GCST90027449	finngen_R12_E4_LACTONAS	421086	rs7923287	0.337037382172682	0.359572058349163	0.348589258139072
Gut bacterial pathway abundance (ARGORNPROST.PWY..arginine..ornithine.and.proline.interconversion)	Lactose intolerance, other/unspecified || id:finngen_R12_E4_LACTONAS	ebi-a-GCST90027449	finngen_R12_E4_LACTONAS	421086	rs9344056	0.419856748664357	0.304686784477191	0.168204950352586
Gut bacterial pathway abundance (ARGORNPROST.PWY..arginine..ornithine.and.proline.interconversion)	Lactose intolerance, other/unspecified || id:finngen_R12_E4_LACTONAS	ebi-a-GCST90027449	finngen_R12_E4_LACTONAS	421086	All - Inverse variance weighted	0.111184331802263	0.125825661720738	0.376891677298845
Gut bacterial pathway abundance (ARGORNPROST.PWY..arginine..ornithine.and.proline.interconversion)	Lactose intolerance, other/unspecified || id:finngen_R12_E4_LACTONAS	ebi-a-GCST90027449	finngen_R12_E4_LACTONAS	421086	All - MR Egger	0.14554998463907	0.50281885466974	0.781965486977614
Gut bacterial pathway abundance (ARO.PWY..chorismate.biosynthesis.I)	Lactose intolerance, other/unspecified || id:finngen_R12_E4_LACTONAS	ebi-a-GCST90027450	finngen_R12_E4_LACTONAS	421086	rs10873850	-0.259848845616907	0.525149122612961	0.620734502601222
Gut bacterial pathway abundance (ARO.PWY..chorismate.biosynthesis.I)	Lactose intolerance, other/unspecified || id:finngen_R12_E4_LACTONAS	ebi-a-GCST90027450	finngen_R12_E4_LACTONAS	421086	rs1093520	-0.297828501973495	0.490489975690723	0.543714148951504
Gut bacterial pathway abundance (ARO.PWY..chorismate.biosynthesis.I)	Lactose intolerance, other/unspecified || id:finngen_R12_E4_LACTONAS	ebi-a-GCST90027450	finngen_R12_E4_LACTONAS	421086	rs12656915	-0.612825941609093	0.685703885298269	0.371472763519764
Gut bacterial pathway abundance (ARO.PWY..chorismate.biosynthesis.I)	Lactose intolerance, other/unspecified || id:finngen_R12_E4_LACTONAS	ebi-a-GCST90027450	finngen_R12_E4_LACTONAS	421086	rs12707570	0.638410794067982	0.611801485062271	0.296719849382932
Gut bacterial pathway abundance (ARO.PWY..chorismate.biosynthesis.I)	Lactose intolerance, other/unspecified || id:finngen_R12_E4_LACTONAS	ebi-a-GCST90027450	finngen_R12_E4_LACTONAS	421086	rs136110	-1.01952928615483	0.518926511213272	0.0494502265146176
Gut bacterial pathway abundance (ARO.PWY..chorismate.biosynthesis.I)	Lactose intolerance, other/unspecified || id:finngen_R12_E4_LACTONAS	ebi-a-GCST90027450	finngen_R12_E4_LACTONAS	421086	rs3797252	1.08629073574524	0.604113194674347	0.0721520356094297
Gut bacterial pathway abundance (ARO.PWY..chorismate.biosynthesis.I)	Lactose intolerance, other/unspecified || id:finngen_R12_E4_LACTONAS	ebi-a-GCST90027450	finngen_R12_E4_LACTONAS	421086	rs38127	-0.158382098967602	0.645663574340135	0.806223163445806
Gut bacterial pathway abundance (ARO.PWY..chorismate.biosynthesis.I)	Lactose intolerance, other/unspecified || id:finngen_R12_E4_LACTONAS	ebi-a-GCST90027450	finngen_R12_E4_LACTONAS	421086	rs61915762	0.65607829732547	0.619917842402838	0.289904544613799
Gut bacterial pathway abundance (ARO.PWY..chorismate.biosynthesis.I)	Lactose intolerance, other/unspecified || id:finngen_R12_E4_LACTONAS	ebi-a-GCST90027450	finngen_R12_E4_LACTONAS	421086	rs62018962	0.163469100081608	0.536860705879179	0.760754065651673
Gut bacterial pathway abundance (ARO.PWY..chorismate.biosynthesis.I)	Lactose intolerance, other/unspecified || id:finngen_R12_E4_LACTONAS	ebi-a-GCST90027450	finngen_R12_E4_LACTONAS	421086	rs6782393	-0.955907811446922	0.506998057379974	0.0593722155550215
Gut bacterial pathway abundance (ARO.PWY..chorismate.biosynthesis.I)	Lactose intolerance, other/unspecified || id:finngen_R12_E4_LACTONAS	ebi-a-GCST90027450	finngen_R12_E4_LACTONAS	421086	rs73200771	0.490824007889111	0.700801773825055	0.48369317543112
Gut bacterial pathway abundance (ARO.PWY..chorismate.biosynthesis.I)	Lactose intolerance, other/unspecified || id:finngen_R12_E4_LACTONAS	ebi-a-GCST90027450	finngen_R12_E4_LACTONAS	421086	rs8052034	0.083861254528802	0.623057782244665	0.892931089555203
Gut bacterial pathway abundance (ARO.PWY..chorismate.biosynthesis.I)	Lactose intolerance, other/unspecified || id:finngen_R12_E4_LACTONAS	ebi-a-GCST90027450	finngen_R12_E4_LACTONAS	421086	rs9974959	0.390926815249932	0.592480493338272	0.509373316058322
Gut bacterial pathway abundance (ARO.PWY..chorismate.biosynthesis.I)	Lactose intolerance, other/unspecified || id:finngen_R12_E4_LACTONAS	ebi-a-GCST90027450	finngen_R12_E4_LACTONAS	421086	All - Inverse variance weighted	-0.053601383766005	0.180875278526869	0.766967048303812
Gut bacterial pathway abundance (ARO.PWY..chorismate.biosynthesis.I)	Lactose intolerance, other/unspecified || id:finngen_R12_E4_LACTONAS	ebi-a-GCST90027450	finngen_R12_E4_LACTONAS	421086	All - MR Egger	-1.02478286223626	0.600665382078064	0.116031887601397
Gut bacterial pathway abundance (ASPASN.PWY..superpathway.of.L.aspartate.and.L.asparagine.biosynthesis)	Lactose intolerance, other/unspecified || id:finngen_R12_E4_LACTONAS	ebi-a-GCST90027451	finngen_R12_E4_LACTONAS	421086	rs10267604	-0.776524136162575	0.59944318775013	0.195179154396089
Gut bacterial pathway abundance (ASPASN.PWY..superpathway.of.L.aspartate.and.L.asparagine.biosynthesis)	Lactose intolerance, other/unspecified || id:finngen_R12_E4_LACTONAS	ebi-a-GCST90027451	finngen_R12_E4_LACTONAS	421086	rs113902391	-1.56312575280061	0.612787012854663	0.0107461570392259
Gut bacterial pathway abundance (ASPASN.PWY..superpathway.of.L.aspartate.and.L.asparagine.biosynthesis)	Lactose intolerance, other/unspecified || id:finngen_R12_E4_LACTONAS	ebi-a-GCST90027451	finngen_R12_E4_LACTONAS	421086	rs12490065	0.26976295295746	0.584893566461554	0.644642807347525
Gut bacterial pathway abundance (ASPASN.PWY..superpathway.of.L.aspartate.and.L.asparagine.biosynthesis)	Lactose intolerance, other/unspecified || id:finngen_R12_E4_LACTONAS	ebi-a-GCST90027451	finngen_R12_E4_LACTONAS	421086	rs149811032	-0.105780375208722	0.618293179171286	0.864157328736524
Gut bacterial pathway abundance (ASPASN.PWY..superpathway.of.L.aspartate.and.L.asparagine.biosynthesis)	Lactose intolerance, other/unspecified || id:finngen_R12_E4_LACTONAS	ebi-a-GCST90027451	finngen_R12_E4_LACTONAS	421086	rs2846765	-0.0328149410683627	0.565540484096001	0.953729483297844
Gut bacterial pathway abundance (ASPASN.PWY..superpathway.of.L.aspartate.and.L.asparagine.biosynthesis)	Lactose intolerance, other/unspecified || id:finngen_R12_E4_LACTONAS	ebi-a-GCST90027451	finngen_R12_E4_LACTONAS	421086	rs7707269	-0.012354670439566	0.642728085459393	0.984663819740286
Gut bacterial pathway abundance (ASPASN.PWY..superpathway.of.L.aspartate.and.L.asparagine.biosynthesis)	Lactose intolerance, other/unspecified || id:finngen_R12_E4_LACTONAS	ebi-a-GCST90027451	finngen_R12_E4_LACTONAS	421086	rs77906768	0.753138952983129	0.617772916604237	0.22279887423213
Gut bacterial pathway abundance (ASPASN.PWY..superpathway.of.L.aspartate.and.L.asparagine.biosynthesis)	Lactose intolerance, other/unspecified || id:finngen_R12_E4_LACTONAS	ebi-a-GCST90027451	finngen_R12_E4_LACTONAS	421086	rs9545502	-1.05573362346968	0.501975083561228	0.0354518366016532
Gut bacterial pathway abundance (ASPASN.PWY..superpathway.of.L.aspartate.and.L.asparagine.biosynthesis)	Lactose intolerance, other/unspecified || id:finngen_R12_E4_LACTONAS	ebi-a-GCST90027451	finngen_R12_E4_LACTONAS	421086	All - Inverse variance weighted	-0.352956055114652	0.266093787521149	0.184695724097609
Gut bacterial pathway abundance (ASPASN.PWY..superpathway.of.L.aspartate.and.L.asparagine.biosynthesis)	Lactose intolerance, other/unspecified || id:finngen_R12_E4_LACTONAS	ebi-a-GCST90027451	finngen_R12_E4_LACTONAS	421086	All - MR Egger	0.511861462253291	1.38036021901252	0.723513462115653
Gut bacterial pathway abundance (AST.PWY..L.arginine.degradation.II..AST.pathway.)	Lactose intolerance, other/unspecified || id:finngen_R12_E4_LACTONAS	ebi-a-GCST90027452	finngen_R12_E4_LACTONAS	421086	rs1325380	-0.110284387052257	0.333528223073795	0.740901444569052
Gut bacterial pathway abundance (AST.PWY..L.arginine.degradation.II..AST.pathway.)	Lactose intolerance, other/unspecified || id:finngen_R12_E4_LACTONAS	ebi-a-GCST90027452	finngen_R12_E4_LACTONAS	421086	rs538952	-0.0598538761485459	0.354061812650693	0.865757920102524
Gut bacterial pathway abundance (AST.PWY..L.arginine.degradation.II..AST.pathway.)	Lactose intolerance, other/unspecified || id:finngen_R12_E4_LACTONAS	ebi-a-GCST90027452	finngen_R12_E4_LACTONAS	421086	rs7068964	-0.469140911311996	0.341816821402394	0.169910274411013
Gut bacterial pathway abundance (AST.PWY..L.arginine.degradation.II..AST.pathway.)	Lactose intolerance, other/unspecified || id:finngen_R12_E4_LACTONAS	ebi-a-GCST90027452	finngen_R12_E4_LACTONAS	421086	rs7209568	0.12773989438921	0.316878640130944	0.686860465918685
Gut bacterial pathway abundance (AST.PWY..L.arginine.degradation.II..AST.pathway.)	Lactose intolerance, other/unspecified || id:finngen_R12_E4_LACTONAS	ebi-a-GCST90027452	finngen_R12_E4_LACTONAS	421086	rs72830406	0.588352544290938	0.307249439531564	0.0555050118403781
Gut bacterial pathway abundance (AST.PWY..L.arginine.degradation.II..AST.pathway.)	Lactose intolerance, other/unspecified || id:finngen_R12_E4_LACTONAS	ebi-a-GCST90027452	finngen_R12_E4_LACTONAS	421086	rs72924202	0.0399410940527649	0.328140110299598	0.903121063352089
Gut bacterial pathway abundance (AST.PWY..L.arginine.degradation.II..AST.pathway.)	Lactose intolerance, other/unspecified || id:finngen_R12_E4_LACTONAS	ebi-a-GCST90027452	finngen_R12_E4_LACTONAS	421086	All - Inverse variance weighted	0.0431929994073261	0.144280051501735	0.764658382126637
Gut bacterial pathway abundance (AST.PWY..L.arginine.degradation.II..AST.pathway.)	Lactose intolerance, other/unspecified || id:finngen_R12_E4_LACTONAS	ebi-a-GCST90027452	finngen_R12_E4_LACTONAS	421086	All - MR Egger	1.02088553161567	0.606996995337534	0.167887616813617
Gut bacterial pathway abundance (BRANCHED.CHAIN.AA.SYN.PWY..superpathway.of.branched.amino.acid.biosynthesis)	Lactose intolerance, other/unspecified || id:finngen_R12_E4_LACTONAS	ebi-a-GCST90027453	finngen_R12_E4_LACTONAS	421086	rs10238229	-0.254924042124597	0.526040102932453	0.627953358919923
Gut bacterial pathway abundance (BRANCHED.CHAIN.AA.SYN.PWY..superpathway.of.branched.amino.acid.biosynthesis)	Lactose intolerance, other/unspecified || id:finngen_R12_E4_LACTONAS	ebi-a-GCST90027453	finngen_R12_E4_LACTONAS	421086	rs1034938	-0.850188631392068	0.62085995987337	0.170882827630002
Gut bacterial pathway abundance (BRANCHED.CHAIN.AA.SYN.PWY..superpathway.of.branched.amino.acid.biosynthesis)	Lactose intolerance, other/unspecified || id:finngen_R12_E4_LACTONAS	ebi-a-GCST90027453	finngen_R12_E4_LACTONAS	421086	rs11025798	-0.0596301065861229	0.555931295327365	0.91458140988917
Gut bacterial pathway abundance (BRANCHED.CHAIN.AA.SYN.PWY..superpathway.of.branched.amino.acid.biosynthesis)	Lactose intolerance, other/unspecified || id:finngen_R12_E4_LACTONAS	ebi-a-GCST90027453	finngen_R12_E4_LACTONAS	421086	rs146068392	0.180538443211599	0.453076818351996	0.690282265834363
Gut bacterial pathway abundance (BRANCHED.CHAIN.AA.SYN.PWY..superpathway.of.branched.amino.acid.biosynthesis)	Lactose intolerance, other/unspecified || id:finngen_R12_E4_LACTONAS	ebi-a-GCST90027453	finngen_R12_E4_LACTONAS	421086	rs1484839	0.166192164247997	0.516779291754367	0.747761690488042
Gut bacterial pathway abundance (BRANCHED.CHAIN.AA.SYN.PWY..superpathway.of.branched.amino.acid.biosynthesis)	Lactose intolerance, other/unspecified || id:finngen_R12_E4_LACTONAS	ebi-a-GCST90027453	finngen_R12_E4_LACTONAS	421086	rs2007634	-0.430994639075185	0.67383019325803	0.522420283894844
Gut bacterial pathway abundance (BRANCHED.CHAIN.AA.SYN.PWY..superpathway.of.branched.amino.acid.biosynthesis)	Lactose intolerance, other/unspecified || id:finngen_R12_E4_LACTONAS	ebi-a-GCST90027453	finngen_R12_E4_LACTONAS	421086	rs2107539	0.109520086211088	0.522512923560583	0.833977821981532
Gut bacterial pathway abundance (BRANCHED.CHAIN.AA.SYN.PWY..superpathway.of.branched.amino.acid.biosynthesis)	Lactose intolerance, other/unspecified || id:finngen_R12_E4_LACTONAS	ebi-a-GCST90027453	finngen_R12_E4_LACTONAS	421086	rs28733370	-0.572319288580633	0.557614489319661	0.304716786433863
Gut bacterial pathway abundance (BRANCHED.CHAIN.AA.SYN.PWY..superpathway.of.branched.amino.acid.biosynthesis)	Lactose intolerance, other/unspecified || id:finngen_R12_E4_LACTONAS	ebi-a-GCST90027453	finngen_R12_E4_LACTONAS	421086	rs552787	-0.650347760115935	0.567704192655924	0.251971024778273
Gut bacterial pathway abundance (BRANCHED.CHAIN.AA.SYN.PWY..superpathway.of.branched.amino.acid.biosynthesis)	Lactose intolerance, other/unspecified || id:finngen_R12_E4_LACTONAS	ebi-a-GCST90027453	finngen_R12_E4_LACTONAS	421086	rs62228654	-0.749083045755219	0.480671561341847	0.119136246383684
Gut bacterial pathway abundance (BRANCHED.CHAIN.AA.SYN.PWY..superpathway.of.branched.amino.acid.biosynthesis)	Lactose intolerance, other/unspecified || id:finngen_R12_E4_LACTONAS	ebi-a-GCST90027453	finngen_R12_E4_LACTONAS	421086	rs62350672	0.833795786860569	0.625606310025793	0.182603901240287
Gut bacterial pathway abundance (BRANCHED.CHAIN.AA.SYN.PWY..superpathway.of.branched.amino.acid.biosynthesis)	Lactose intolerance, other/unspecified || id:finngen_R12_E4_LACTONAS	ebi-a-GCST90027453	finngen_R12_E4_LACTONAS	421086	rs7023657	-0.675222636095042	0.591114983221539	0.253334971386444
Gut bacterial pathway abundance (BRANCHED.CHAIN.AA.SYN.PWY..superpathway.of.branched.amino.acid.biosynthesis)	Lactose intolerance, other/unspecified || id:finngen_R12_E4_LACTONAS	ebi-a-GCST90027453	finngen_R12_E4_LACTONAS	421086	rs943781	0.229567287561761	0.538517029752719	0.669892670308731
Gut bacterial pathway abundance (BRANCHED.CHAIN.AA.SYN.PWY..superpathway.of.branched.amino.acid.biosynthesis)	Lactose intolerance, other/unspecified || id:finngen_R12_E4_LACTONAS	ebi-a-GCST90027453	finngen_R12_E4_LACTONAS	421086	rs981881	-0.0597790760139672	0.630230996508192	0.924431871887522
Gut bacterial pathway abundance (BRANCHED.CHAIN.AA.SYN.PWY..superpathway.of.branched.amino.acid.biosynthesis)	Lactose intolerance, other/unspecified || id:finngen_R12_E4_LACTONAS	ebi-a-GCST90027453	finngen_R12_E4_LACTONAS	421086	All - Inverse variance weighted	-0.187744378466588	0.147514611881309	0.203118424746255
Gut bacterial pathway abundance (BRANCHED.CHAIN.AA.SYN.PWY..superpathway.of.branched.amino.acid.biosynthesis)	Lactose intolerance, other/unspecified || id:finngen_R12_E4_LACTONAS	ebi-a-GCST90027453	finngen_R12_E4_LACTONAS	421086	All - MR Egger	0.122091070425164	0.632702902924248	0.850211873903269
Gut bacterial pathway abundance (COA.PWY..coenzyme.A.biosynthesis.I)	Lactose intolerance, other/unspecified || id:finngen_R12_E4_LACTONAS	ebi-a-GCST90027454	finngen_R12_E4_LACTONAS	421086	rs10831658	0.285719092275001	0.5387564255831	0.595882639165336
Gut bacterial pathway abundance (COA.PWY..coenzyme.A.biosynthesis.I)	Lactose intolerance, other/unspecified || id:finngen_R12_E4_LACTONAS	ebi-a-GCST90027454	finngen_R12_E4_LACTONAS	421086	rs117300263	-0.717875742509949	0.64569137566575	0.266226768724789
Gut bacterial pathway abundance (COA.PWY..coenzyme.A.biosynthesis.I)	Lactose intolerance, other/unspecified || id:finngen_R12_E4_LACTONAS	ebi-a-GCST90027454	finngen_R12_E4_LACTONAS	421086	rs12495388	-0.5188764840521	0.717567389550297	0.469615448869825
Gut bacterial pathway abundance (COA.PWY..coenzyme.A.biosynthesis.I)	Lactose intolerance, other/unspecified || id:finngen_R12_E4_LACTONAS	ebi-a-GCST90027454	finngen_R12_E4_LACTONAS	421086	rs1941024	1.00637269334144	0.615368543018055	0.101965570318821
Gut bacterial pathway abundance (COA.PWY..coenzyme.A.biosynthesis.I)	Lactose intolerance, other/unspecified || id:finngen_R12_E4_LACTONAS	ebi-a-GCST90027454	finngen_R12_E4_LACTONAS	421086	rs2509667	0.328436524386573	0.567726815339761	0.562918796483794
Gut bacterial pathway abundance (COA.PWY..coenzyme.A.biosynthesis.I)	Lactose intolerance, other/unspecified || id:finngen_R12_E4_LACTONAS	ebi-a-GCST90027454	finngen_R12_E4_LACTONAS	421086	rs286908	-1.03933414409359	0.612251789300503	0.0895908387912516
Gut bacterial pathway abundance (COA.PWY..coenzyme.A.biosynthesis.I)	Lactose intolerance, other/unspecified || id:finngen_R12_E4_LACTONAS	ebi-a-GCST90027454	finngen_R12_E4_LACTONAS	421086	rs7251031	-0.0559100670170074	0.625335770920056	0.928757606875028
Gut bacterial pathway abundance (COA.PWY..coenzyme.A.biosynthesis.I)	Lactose intolerance, other/unspecified || id:finngen_R12_E4_LACTONAS	ebi-a-GCST90027454	finngen_R12_E4_LACTONAS	421086	rs8067677	-0.500588601736113	0.576931003766818	0.385572282174377
Gut bacterial pathway abundance (COA.PWY..coenzyme.A.biosynthesis.I)	Lactose intolerance, other/unspecified || id:finngen_R12_E4_LACTONAS	ebi-a-GCST90027454	finngen_R12_E4_LACTONAS	421086	rs9599845	-1.67601930209272	0.592808400423806	0.00469492253695075
Gut bacterial pathway abundance (COA.PWY..coenzyme.A.biosynthesis.I)	Lactose intolerance, other/unspecified || id:finngen_R12_E4_LACTONAS	ebi-a-GCST90027454	finngen_R12_E4_LACTONAS	421086	All - Inverse variance weighted	-0.294969378637745	0.27183300877889	0.277871859548659
Gut bacterial pathway abundance (COA.PWY..coenzyme.A.biosynthesis.I)	Lactose intolerance, other/unspecified || id:finngen_R12_E4_LACTONAS	ebi-a-GCST90027454	finngen_R12_E4_LACTONAS	421086	All - MR Egger	-1.0708112152162	1.36519141977198	0.458540992013981
Gut bacterial pathway abundance (COBALSYN.PWY..adenosylcobalamin.salvage.from.cobinamide.I)	Lactose intolerance, other/unspecified || id:finngen_R12_E4_LACTONAS	ebi-a-GCST90027455	finngen_R12_E4_LACTONAS	421086	rs10006164	0.0545207927487	0.530423812820413	0.918131843102007
Gut bacterial pathway abundance (COBALSYN.PWY..adenosylcobalamin.salvage.from.cobinamide.I)	Lactose intolerance, other/unspecified || id:finngen_R12_E4_LACTONAS	ebi-a-GCST90027455	finngen_R12_E4_LACTONAS	421086	rs11171846	-0.210512844212816	0.641438494955456	0.742769016646367
Gut bacterial pathway abundance (COBALSYN.PWY..adenosylcobalamin.salvage.from.cobinamide.I)	Lactose intolerance, other/unspecified || id:finngen_R12_E4_LACTONAS	ebi-a-GCST90027455	finngen_R12_E4_LACTONAS	421086	rs12772838	-0.934096058131998	0.661150390381105	0.15770440190976
Gut bacterial pathway abundance (COBALSYN.PWY..adenosylcobalamin.salvage.from.cobinamide.I)	Lactose intolerance, other/unspecified || id:finngen_R12_E4_LACTONAS	ebi-a-GCST90027455	finngen_R12_E4_LACTONAS	421086	rs1451459	-0.657483628110778	0.598171736171207	0.271700336738608
Gut bacterial pathway abundance (COBALSYN.PWY..adenosylcobalamin.salvage.from.cobinamide.I)	Lactose intolerance, other/unspecified || id:finngen_R12_E4_LACTONAS	ebi-a-GCST90027455	finngen_R12_E4_LACTONAS	421086	rs1514681	0.0646904661885441	0.591168396698746	0.912862904388589
Gut bacterial pathway abundance (COBALSYN.PWY..adenosylcobalamin.salvage.from.cobinamide.I)	Lactose intolerance, other/unspecified || id:finngen_R12_E4_LACTONAS	ebi-a-GCST90027455	finngen_R12_E4_LACTONAS	421086	rs1968451	-0.0417771435136481	0.538547314877599	0.938167110988371
Gut bacterial pathway abundance (COBALSYN.PWY..adenosylcobalamin.salvage.from.cobinamide.I)	Lactose intolerance, other/unspecified || id:finngen_R12_E4_LACTONAS	ebi-a-GCST90027455	finngen_R12_E4_LACTONAS	421086	rs2430691	0.60925293790394	0.634239716477675	0.336751531389725
Gut bacterial pathway abundance (COBALSYN.PWY..adenosylcobalamin.salvage.from.cobinamide.I)	Lactose intolerance, other/unspecified || id:finngen_R12_E4_LACTONAS	ebi-a-GCST90027455	finngen_R12_E4_LACTONAS	421086	rs437545	-0.289768654518814	0.740865767907548	0.695707305455715
Gut bacterial pathway abundance (COBALSYN.PWY..adenosylcobalamin.salvage.from.cobinamide.I)	Lactose intolerance, other/unspecified || id:finngen_R12_E4_LACTONAS	ebi-a-GCST90027455	finngen_R12_E4_LACTONAS	421086	rs61798216	-0.373042752621464	0.756684311676051	0.622015027361402
Gut bacterial pathway abundance (COBALSYN.PWY..adenosylcobalamin.salvage.from.cobinamide.I)	Lactose intolerance, other/unspecified || id:finngen_R12_E4_LACTONAS	ebi-a-GCST90027455	finngen_R12_E4_LACTONAS	421086	rs74949229	0.460434005392099	0.664560133630289	0.488409813304234
Gut bacterial pathway abundance (COBALSYN.PWY..adenosylcobalamin.salvage.from.cobinamide.I)	Lactose intolerance, other/unspecified || id:finngen_R12_E4_LACTONAS	ebi-a-GCST90027455	finngen_R12_E4_LACTONAS	421086	rs75967282	-0.154003295446903	0.360141345528729	0.668928503539441
Gut bacterial pathway abundance (COBALSYN.PWY..adenosylcobalamin.salvage.from.cobinamide.I)	Lactose intolerance, other/unspecified || id:finngen_R12_E4_LACTONAS	ebi-a-GCST90027455	finngen_R12_E4_LACTONAS	421086	All - Inverse variance weighted	-0.121566255066965	0.173018782054129	0.48229332145626
Gut bacterial pathway abundance (COBALSYN.PWY..adenosylcobalamin.salvage.from.cobinamide.I)	Lactose intolerance, other/unspecified || id:finngen_R12_E4_LACTONAS	ebi-a-GCST90027455	finngen_R12_E4_LACTONAS	421086	All - MR Egger	-0.555183133545253	0.558106243590589	0.345842851716904
Gut bacterial pathway abundance (COLANSYN.PWY..colanic.acid.building.blocks.biosynthesis)	Lactose intolerance, other/unspecified || id:finngen_R12_E4_LACTONAS	ebi-a-GCST90027456	finngen_R12_E4_LACTONAS	421086	rs1396212	-0.194627675411029	0.443156406100103	0.660527445227402
Gut bacterial pathway abundance (COLANSYN.PWY..colanic.acid.building.blocks.biosynthesis)	Lactose intolerance, other/unspecified || id:finngen_R12_E4_LACTONAS	ebi-a-GCST90027456	finngen_R12_E4_LACTONAS	421086	rs4551833	-0.465400189214759	0.528950398702527	0.378937315930733
Gut bacterial pathway abundance (COLANSYN.PWY..colanic.acid.building.blocks.biosynthesis)	Lactose intolerance, other/unspecified || id:finngen_R12_E4_LACTONAS	ebi-a-GCST90027456	finngen_R12_E4_LACTONAS	421086	All - Inverse variance weighted	-0.306301405911504	0.33969423186236	0.367217634156457
Gut bacterial pathway abundance (COLANSYN.PWY..colanic.acid.building.blocks.biosynthesis)	Lactose intolerance, other/unspecified || id:finngen_R12_E4_LACTONAS	ebi-a-GCST90027456	finngen_R12_E4_LACTONAS	421086	All - MR Egger
Gut bacterial pathway abundance (COMPLETE.ARO.PWY..superpathway.of.aromatic.amino.acid.biosynthesis)	Lactose intolerance, other/unspecified || id:finngen_R12_E4_LACTONAS	ebi-a-GCST90027457	finngen_R12_E4_LACTONAS	421086	rs1093520	-0.254328076695573	0.418849678016986	0.543714148951504
Gut bacterial pathway abundance (COMPLETE.ARO.PWY..superpathway.of.aromatic.amino.acid.biosynthesis)	Lactose intolerance, other/unspecified || id:finngen_R12_E4_LACTONAS	ebi-a-GCST90027457	finngen_R12_E4_LACTONAS	421086	rs11215785	-0.928991991448349	0.612309376643305	0.12921776058933
Gut bacterial pathway abundance (COMPLETE.ARO.PWY..superpathway.of.aromatic.amino.acid.biosynthesis)	Lactose intolerance, other/unspecified || id:finngen_R12_E4_LACTONAS	ebi-a-GCST90027457	finngen_R12_E4_LACTONAS	421086	rs136110	-1.05736606950883	0.538184918252733	0.0494502265146176
Gut bacterial pathway abundance (COMPLETE.ARO.PWY..superpathway.of.aromatic.amino.acid.biosynthesis)	Lactose intolerance, other/unspecified || id:finngen_R12_E4_LACTONAS	ebi-a-GCST90027457	finngen_R12_E4_LACTONAS	421086	rs1483968	-0.473751941277195	0.542795704633845	0.382772250002072
Gut bacterial pathway abundance (COMPLETE.ARO.PWY..superpathway.of.aromatic.amino.acid.biosynthesis)	Lactose intolerance, other/unspecified || id:finngen_R12_E4_LACTONAS	ebi-a-GCST90027457	finngen_R12_E4_LACTONAS	421086	rs61915762	0.620593171636803	0.586388517253711	0.289904544613799
Gut bacterial pathway abundance (COMPLETE.ARO.PWY..superpathway.of.aromatic.amino.acid.biosynthesis)	Lactose intolerance, other/unspecified || id:finngen_R12_E4_LACTONAS	ebi-a-GCST90027457	finngen_R12_E4_LACTONAS	421086	rs62018962	0.169365579601277	0.55622576114376	0.760754065651673
Gut bacterial pathway abundance (COMPLETE.ARO.PWY..superpathway.of.aromatic.amino.acid.biosynthesis)	Lactose intolerance, other/unspecified || id:finngen_R12_E4_LACTONAS	ebi-a-GCST90027457	finngen_R12_E4_LACTONAS	421086	rs73200771	0.489238790661327	0.698538390153365	0.48369317543112
Gut bacterial pathway abundance (COMPLETE.ARO.PWY..superpathway.of.aromatic.amino.acid.biosynthesis)	Lactose intolerance, other/unspecified || id:finngen_R12_E4_LACTONAS	ebi-a-GCST90027457	finngen_R12_E4_LACTONAS	421086	rs7848585	0.858923176965437	0.504771703968326	0.0888290227717219
Gut bacterial pathway abundance (COMPLETE.ARO.PWY..superpathway.of.aromatic.amino.acid.biosynthesis)	Lactose intolerance, other/unspecified || id:finngen_R12_E4_LACTONAS	ebi-a-GCST90027457	finngen_R12_E4_LACTONAS	421086	All - Inverse variance weighted	-0.0900214680743659	0.246985938817285	0.715499505874117
Gut bacterial pathway abundance (COMPLETE.ARO.PWY..superpathway.of.aromatic.amino.acid.biosynthesis)	Lactose intolerance, other/unspecified || id:finngen_R12_E4_LACTONAS	ebi-a-GCST90027457	finngen_R12_E4_LACTONAS	421086	All - MR Egger	0.0294904585458849	1.07253896896168	0.978955904963406
Gut bacterial pathway abundance (CRNFORCAT.PWY..creatinine.degradation.I)	Lactose intolerance, other/unspecified || id:finngen_R12_E4_LACTONAS	ebi-a-GCST90027458	finngen_R12_E4_LACTONAS	421086	rs112209173	-0.269664725869819	0.332931016175273	0.417956398341744
Gut bacterial pathway abundance (CRNFORCAT.PWY..creatinine.degradation.I)	Lactose intolerance, other/unspecified || id:finngen_R12_E4_LACTONAS	ebi-a-GCST90027458	finngen_R12_E4_LACTONAS	421086	rs1621183	-0.248472627844529	0.406514239793018	0.541049069082058
Gut bacterial pathway abundance (CRNFORCAT.PWY..creatinine.degradation.I)	Lactose intolerance, other/unspecified || id:finngen_R12_E4_LACTONAS	ebi-a-GCST90027458	finngen_R12_E4_LACTONAS	421086	rs17193211	-0.0971755381050733	0.458945701974188	0.832312642247584
Gut bacterial pathway abundance (CRNFORCAT.PWY..creatinine.degradation.I)	Lactose intolerance, other/unspecified || id:finngen_R12_E4_LACTONAS	ebi-a-GCST90027458	finngen_R12_E4_LACTONAS	421086	rs2189903	0.125234600719238	0.348688545451975	0.71947620764944
Gut bacterial pathway abundance (CRNFORCAT.PWY..creatinine.degradation.I)	Lactose intolerance, other/unspecified || id:finngen_R12_E4_LACTONAS	ebi-a-GCST90027458	finngen_R12_E4_LACTONAS	421086	rs35899940	-0.352265241316739	0.485527898858011	0.468126713792408
Gut bacterial pathway abundance (CRNFORCAT.PWY..creatinine.degradation.I)	Lactose intolerance, other/unspecified || id:finngen_R12_E4_LACTONAS	ebi-a-GCST90027458	finngen_R12_E4_LACTONAS	421086	rs56301029	0.228515060933548	0.478767532766153	0.633149525862176
Gut bacterial pathway abundance (CRNFORCAT.PWY..creatinine.degradation.I)	Lactose intolerance, other/unspecified || id:finngen_R12_E4_LACTONAS	ebi-a-GCST90027458	finngen_R12_E4_LACTONAS	421086	rs7134245	-0.00168782638472734	0.394575592843079	0.996586999978583
Gut bacterial pathway abundance (CRNFORCAT.PWY..creatinine.degradation.I)	Lactose intolerance, other/unspecified || id:finngen_R12_E4_LACTONAS	ebi-a-GCST90027458	finngen_R12_E4_LACTONAS	421086	rs7229834	-0.0544371282128026	0.420344008380411	0.896957170209163
Gut bacterial pathway abundance (CRNFORCAT.PWY..creatinine.degradation.I)	Lactose intolerance, other/unspecified || id:finngen_R12_E4_LACTONAS	ebi-a-GCST90027458	finngen_R12_E4_LACTONAS	421086	All - Inverse variance weighted	-0.0858574557735936	0.143248204698123	0.548931859081832
Gut bacterial pathway abundance (CRNFORCAT.PWY..creatinine.degradation.I)	Lactose intolerance, other/unspecified || id:finngen_R12_E4_LACTONAS	ebi-a-GCST90027458	finngen_R12_E4_LACTONAS	421086	All - MR Egger	-0.136160670739909	0.443952682774466	0.769436045506915
Gut bacterial pathway abundance (DAPLYSINESYN.PWY..L.lysine.biosynthesis.I)	Lactose intolerance, other/unspecified || id:finngen_R12_E4_LACTONAS	ebi-a-GCST90027459	finngen_R12_E4_LACTONAS	421086	rs142998520	-0.508102330673274	0.60081818443721	0.397729046406468
Gut bacterial pathway abundance (DAPLYSINESYN.PWY..L.lysine.biosynthesis.I)	Lactose intolerance, other/unspecified || id:finngen_R12_E4_LACTONAS	ebi-a-GCST90027459	finngen_R12_E4_LACTONAS	421086	rs28635178	-0.944162662678588	0.582198109905495	0.104863187941149
Gut bacterial pathway abundance (DAPLYSINESYN.PWY..L.lysine.biosynthesis.I)	Lactose intolerance, other/unspecified || id:finngen_R12_E4_LACTONAS	ebi-a-GCST90027459	finngen_R12_E4_LACTONAS	421086	rs2995916	-0.70656500518423	0.582263611764408	0.224946515480721
Gut bacterial pathway abundance (DAPLYSINESYN.PWY..L.lysine.biosynthesis.I)	Lactose intolerance, other/unspecified || id:finngen_R12_E4_LACTONAS	ebi-a-GCST90027459	finngen_R12_E4_LACTONAS	421086	rs7033951	0.0271744822597016	0.602500701837735	0.964025351619895
Gut bacterial pathway abundance (DAPLYSINESYN.PWY..L.lysine.biosynthesis.I)	Lactose intolerance, other/unspecified || id:finngen_R12_E4_LACTONAS	ebi-a-GCST90027459	finngen_R12_E4_LACTONAS	421086	rs73133343	-0.773992196203347	0.483716712104842	0.109577737598382
Gut bacterial pathway abundance (DAPLYSINESYN.PWY..L.lysine.biosynthesis.I)	Lactose intolerance, other/unspecified || id:finngen_R12_E4_LACTONAS	ebi-a-GCST90027459	finngen_R12_E4_LACTONAS	421086	rs7539819	0.0710468637609849	0.591944916446882	0.904465116911977
Gut bacterial pathway abundance (DAPLYSINESYN.PWY..L.lysine.biosynthesis.I)	Lactose intolerance, other/unspecified || id:finngen_R12_E4_LACTONAS	ebi-a-GCST90027459	finngen_R12_E4_LACTONAS	421086	rs770027	0.612330563379189	0.578448411867094	0.289793743074002
Gut bacterial pathway abundance (DAPLYSINESYN.PWY..L.lysine.biosynthesis.I)	Lactose intolerance, other/unspecified || id:finngen_R12_E4_LACTONAS	ebi-a-GCST90027459	finngen_R12_E4_LACTONAS	421086	rs7777432	-0.388992346738328	0.654763775609092	0.552448103537591
Gut bacterial pathway abundance (DAPLYSINESYN.PWY..L.lysine.biosynthesis.I)	Lactose intolerance, other/unspecified || id:finngen_R12_E4_LACTONAS	ebi-a-GCST90027459	finngen_R12_E4_LACTONAS	421086	rs919100	0.155409369581738	0.62592680580293	0.803912504049248
Gut bacterial pathway abundance (DAPLYSINESYN.PWY..L.lysine.biosynthesis.I)	Lactose intolerance, other/unspecified || id:finngen_R12_E4_LACTONAS	ebi-a-GCST90027459	finngen_R12_E4_LACTONAS	421086	All - Inverse variance weighted	-0.302279733107496	0.194528469995641	0.120205888151741
Gut bacterial pathway abundance (DAPLYSINESYN.PWY..L.lysine.biosynthesis.I)	Lactose intolerance, other/unspecified || id:finngen_R12_E4_LACTONAS	ebi-a-GCST90027459	finngen_R12_E4_LACTONAS	421086	All - MR Egger	-1.34335320776117	0.607586859226248	0.0627078759777588
Gut bacterial pathway abundance (DENOVOPURINE2.PWY..superpathway.of.purine.nucleotides.de.novo.biosynthesis.II)	Lactose intolerance, other/unspecified || id:finngen_R12_E4_LACTONAS	ebi-a-GCST90027460	finngen_R12_E4_LACTONAS	421086	rs113403124	-0.195156653052451	0.50860315455718	0.701192617947894
Gut bacterial pathway abundance (DENOVOPURINE2.PWY..superpathway.of.purine.nucleotides.de.novo.biosynthesis.II)	Lactose intolerance, other/unspecified || id:finngen_R12_E4_LACTONAS	ebi-a-GCST90027460	finngen_R12_E4_LACTONAS	421086	rs142048748	-0.703552316513895	0.594060726233339	0.23629020002733
Gut bacterial pathway abundance (DENOVOPURINE2.PWY..superpathway.of.purine.nucleotides.de.novo.biosynthesis.II)	Lactose intolerance, other/unspecified || id:finngen_R12_E4_LACTONAS	ebi-a-GCST90027460	finngen_R12_E4_LACTONAS	421086	rs1447470	0.855623374889041	0.57232634528607	0.134916499322759
Gut bacterial pathway abundance (DENOVOPURINE2.PWY..superpathway.of.purine.nucleotides.de.novo.biosynthesis.II)	Lactose intolerance, other/unspecified || id:finngen_R12_E4_LACTONAS	ebi-a-GCST90027460	finngen_R12_E4_LACTONAS	421086	rs1752223	-0.527471987469223	0.579840191647173	0.362988599988171
Gut bacterial pathway abundance (DENOVOPURINE2.PWY..superpathway.of.purine.nucleotides.de.novo.biosynthesis.II)	Lactose intolerance, other/unspecified || id:finngen_R12_E4_LACTONAS	ebi-a-GCST90027460	finngen_R12_E4_LACTONAS	421086	rs17561784	-0.24688179247904	0.633864746931638	0.696916259418438
Gut bacterial pathway abundance (DENOVOPURINE2.PWY..superpathway.of.purine.nucleotides.de.novo.biosynthesis.II)	Lactose intolerance, other/unspecified || id:finngen_R12_E4_LACTONAS	ebi-a-GCST90027460	finngen_R12_E4_LACTONAS	421086	rs393435	0.206077474320737	0.565781686715926	0.715682557391641
Gut bacterial pathway abundance (DENOVOPURINE2.PWY..superpathway.of.purine.nucleotides.de.novo.biosynthesis.II)	Lactose intolerance, other/unspecified || id:finngen_R12_E4_LACTONAS	ebi-a-GCST90027460	finngen_R12_E4_LACTONAS	421086	rs4683140	0.240758546803911	0.572933705685781	0.67432430569058
Gut bacterial pathway abundance (DENOVOPURINE2.PWY..superpathway.of.purine.nucleotides.de.novo.biosynthesis.II)	Lactose intolerance, other/unspecified || id:finngen_R12_E4_LACTONAS	ebi-a-GCST90027460	finngen_R12_E4_LACTONAS	421086	rs511179	0.737029194683076	0.58466890221769	0.207455725887839
Gut bacterial pathway abundance (DENOVOPURINE2.PWY..superpathway.of.purine.nucleotides.de.novo.biosynthesis.II)	Lactose intolerance, other/unspecified || id:finngen_R12_E4_LACTONAS	ebi-a-GCST90027460	finngen_R12_E4_LACTONAS	421086	rs72770359	-1.0529447652796	0.545829189406032	0.0537217063351559
Gut bacterial pathway abundance (DENOVOPURINE2.PWY..superpathway.of.purine.nucleotides.de.novo.biosynthesis.II)	Lactose intolerance, other/unspecified || id:finngen_R12_E4_LACTONAS	ebi-a-GCST90027460	finngen_R12_E4_LACTONAS	421086	rs75789763	0.307234223905593	0.667154870735968	0.645147254173231
Gut bacterial pathway abundance (DENOVOPURINE2.PWY..superpathway.of.purine.nucleotides.de.novo.biosynthesis.II)	Lactose intolerance, other/unspecified || id:finngen_R12_E4_LACTONAS	ebi-a-GCST90027460	finngen_R12_E4_LACTONAS	421086	All - Inverse variance weighted	-0.0544836213743785	0.197550253378949	0.782704555154642
Gut bacterial pathway abundance (DENOVOPURINE2.PWY..superpathway.of.purine.nucleotides.de.novo.biosynthesis.II)	Lactose intolerance, other/unspecified || id:finngen_R12_E4_LACTONAS	ebi-a-GCST90027460	finngen_R12_E4_LACTONAS	421086	All - MR Egger	-0.988612587106788	0.77468887824273	0.237705685268296
Gut bacterial pathway abundance (DTDPRHAMSYN.PWY..dTDP.L.rhamnose.biosynthesis.I)	Lactose intolerance, other/unspecified || id:finngen_R12_E4_LACTONAS	ebi-a-GCST90027461	finngen_R12_E4_LACTONAS	421086	rs10405432	-0.74678608808633	0.618578492114096	0.227331396642743
Gut bacterial pathway abundance (DTDPRHAMSYN.PWY..dTDP.L.rhamnose.biosynthesis.I)	Lactose intolerance, other/unspecified || id:finngen_R12_E4_LACTONAS	ebi-a-GCST90027461	finngen_R12_E4_LACTONAS	421086	rs11745906	0.111833109091408	0.542125447339759	0.836567198119316
Gut bacterial pathway abundance (DTDPRHAMSYN.PWY..dTDP.L.rhamnose.biosynthesis.I)	Lactose intolerance, other/unspecified || id:finngen_R12_E4_LACTONAS	ebi-a-GCST90027461	finngen_R12_E4_LACTONAS	421086	rs145140903	-0.166854612750355	0.829571240790065	0.840594145029382
Gut bacterial pathway abundance (DTDPRHAMSYN.PWY..dTDP.L.rhamnose.biosynthesis.I)	Lactose intolerance, other/unspecified || id:finngen_R12_E4_LACTONAS	ebi-a-GCST90027461	finngen_R12_E4_LACTONAS	421086	rs16856918	-0.627909546043948	0.705704832622967	0.37359354054425
Gut bacterial pathway abundance (DTDPRHAMSYN.PWY..dTDP.L.rhamnose.biosynthesis.I)	Lactose intolerance, other/unspecified || id:finngen_R12_E4_LACTONAS	ebi-a-GCST90027461	finngen_R12_E4_LACTONAS	421086	rs2620868	1.15679823984251	0.598377223225236	0.053208397317214
Gut bacterial pathway abundance (DTDPRHAMSYN.PWY..dTDP.L.rhamnose.biosynthesis.I)	Lactose intolerance, other/unspecified || id:finngen_R12_E4_LACTONAS	ebi-a-GCST90027461	finngen_R12_E4_LACTONAS	421086	rs3819331	-0.704096087219402	0.60881887194449	0.247478672445259
Gut bacterial pathway abundance (DTDPRHAMSYN.PWY..dTDP.L.rhamnose.biosynthesis.I)	Lactose intolerance, other/unspecified || id:finngen_R12_E4_LACTONAS	ebi-a-GCST90027461	finngen_R12_E4_LACTONAS	421086	rs72987936	-0.624992550468096	0.636131752752354	0.325858921437862
Gut bacterial pathway abundance (DTDPRHAMSYN.PWY..dTDP.L.rhamnose.biosynthesis.I)	Lactose intolerance, other/unspecified || id:finngen_R12_E4_LACTONAS	ebi-a-GCST90027461	finngen_R12_E4_LACTONAS	421086	rs73171592	0.498121941357724	0.611701964502321	0.41546090833789
Gut bacterial pathway abundance (DTDPRHAMSYN.PWY..dTDP.L.rhamnose.biosynthesis.I)	Lactose intolerance, other/unspecified || id:finngen_R12_E4_LACTONAS	ebi-a-GCST90027461	finngen_R12_E4_LACTONAS	421086	rs80343422	-0.40841198535379	0.528896230454147	0.439997866829575
Gut bacterial pathway abundance (DTDPRHAMSYN.PWY..dTDP.L.rhamnose.biosynthesis.I)	Lactose intolerance, other/unspecified || id:finngen_R12_E4_LACTONAS	ebi-a-GCST90027461	finngen_R12_E4_LACTONAS	421086	All - Inverse variance weighted	-0.144238092653584	0.219610801897991	0.511316206675634
Gut bacterial pathway abundance (DTDPRHAMSYN.PWY..dTDP.L.rhamnose.biosynthesis.I)	Lactose intolerance, other/unspecified || id:finngen_R12_E4_LACTONAS	ebi-a-GCST90027461	finngen_R12_E4_LACTONAS	421086	All - MR Egger	-0.612100177501845	0.845307795058617	0.492480115169201
Gut bacterial pathway abundance (ECASYN.PWY..enterobacterial.common.antigen.biosynthesis)	Lactose intolerance, other/unspecified || id:finngen_R12_E4_LACTONAS	ebi-a-GCST90027462	finngen_R12_E4_LACTONAS	421086	rs10220585	-0.517490983716045	0.274849728600746	0.0597255461468561
Gut bacterial pathway abundance (ECASYN.PWY..enterobacterial.common.antigen.biosynthesis)	Lactose intolerance, other/unspecified || id:finngen_R12_E4_LACTONAS	ebi-a-GCST90027462	finngen_R12_E4_LACTONAS	421086	rs10808847	-0.358328325717979	0.297087268563136	0.227764178833474
Gut bacterial pathway abundance (ECASYN.PWY..enterobacterial.common.antigen.biosynthesis)	Lactose intolerance, other/unspecified || id:finngen_R12_E4_LACTONAS	ebi-a-GCST90027462	finngen_R12_E4_LACTONAS	421086	rs10894222	-0.316645889510698	0.301378744969444	0.293415844688103
Gut bacterial pathway abundance (ECASYN.PWY..enterobacterial.common.antigen.biosynthesis)	Lactose intolerance, other/unspecified || id:finngen_R12_E4_LACTONAS	ebi-a-GCST90027462	finngen_R12_E4_LACTONAS	421086	rs1094973	0.41950720431348	0.27767725404237	0.130846382127499
Gut bacterial pathway abundance (ECASYN.PWY..enterobacterial.common.antigen.biosynthesis)	Lactose intolerance, other/unspecified || id:finngen_R12_E4_LACTONAS	ebi-a-GCST90027462	finngen_R12_E4_LACTONAS	421086	rs111457769	0.243789700740377	0.265485927466867	0.358473708212986
Gut bacterial pathway abundance (ECASYN.PWY..enterobacterial.common.antigen.biosynthesis)	Lactose intolerance, other/unspecified || id:finngen_R12_E4_LACTONAS	ebi-a-GCST90027462	finngen_R12_E4_LACTONAS	421086	rs12638646	0.148457996362651	0.274364984162608	0.588440910490122
Gut bacterial pathway abundance (ECASYN.PWY..enterobacterial.common.antigen.biosynthesis)	Lactose intolerance, other/unspecified || id:finngen_R12_E4_LACTONAS	ebi-a-GCST90027462	finngen_R12_E4_LACTONAS	421086	rs12781290	0.158925958443079	0.290412642669008	0.58421257236385
Gut bacterial pathway abundance (ECASYN.PWY..enterobacterial.common.antigen.biosynthesis)	Lactose intolerance, other/unspecified || id:finngen_R12_E4_LACTONAS	ebi-a-GCST90027462	finngen_R12_E4_LACTONAS	421086	rs2010151	0.330589119950215	0.289044754446922	0.252735681014383
Gut bacterial pathway abundance (ECASYN.PWY..enterobacterial.common.antigen.biosynthesis)	Lactose intolerance, other/unspecified || id:finngen_R12_E4_LACTONAS	ebi-a-GCST90027462	finngen_R12_E4_LACTONAS	421086	rs2592994	0.0895654530671244	0.292702270175393	0.759608395751321
Gut bacterial pathway abundance (ECASYN.PWY..enterobacterial.common.antigen.biosynthesis)	Lactose intolerance, other/unspecified || id:finngen_R12_E4_LACTONAS	ebi-a-GCST90027462	finngen_R12_E4_LACTONAS	421086	rs35006616	-0.0422623694142804	0.288225064729296	0.883424269748255
Gut bacterial pathway abundance (ECASYN.PWY..enterobacterial.common.antigen.biosynthesis)	Lactose intolerance, other/unspecified || id:finngen_R12_E4_LACTONAS	ebi-a-GCST90027462	finngen_R12_E4_LACTONAS	421086	rs35145811	-0.0349392222174158	0.285456590388026	0.902584081855982
Gut bacterial pathway abundance (ECASYN.PWY..enterobacterial.common.antigen.biosynthesis)	Lactose intolerance, other/unspecified || id:finngen_R12_E4_LACTONAS	ebi-a-GCST90027462	finngen_R12_E4_LACTONAS	421086	rs4383249	0.0130581534710769	0.309575296298952	0.9663545172974
Gut bacterial pathway abundance (ECASYN.PWY..enterobacterial.common.antigen.biosynthesis)	Lactose intolerance, other/unspecified || id:finngen_R12_E4_LACTONAS	ebi-a-GCST90027462	finngen_R12_E4_LACTONAS	421086	rs62043566	0.687902473543697	0.292529190388884	0.0186944395904949
Gut bacterial pathway abundance (ECASYN.PWY..enterobacterial.common.antigen.biosynthesis)	Lactose intolerance, other/unspecified || id:finngen_R12_E4_LACTONAS	ebi-a-GCST90027462	finngen_R12_E4_LACTONAS	421086	rs72727948	-0.150784623726865	0.345054779932971	0.662120417386424
Gut bacterial pathway abundance (ECASYN.PWY..enterobacterial.common.antigen.biosynthesis)	Lactose intolerance, other/unspecified || id:finngen_R12_E4_LACTONAS	ebi-a-GCST90027462	finngen_R12_E4_LACTONAS	421086	All - Inverse variance weighted	0.0561068753954175	0.0872409831589204	0.520142859200382
Gut bacterial pathway abundance (ECASYN.PWY..enterobacterial.common.antigen.biosynthesis)	Lactose intolerance, other/unspecified || id:finngen_R12_E4_LACTONAS	ebi-a-GCST90027462	finngen_R12_E4_LACTONAS	421086	All - MR Egger	0.0160087825419131	0.560390041818131	0.977679364537336
Gut bacterial pathway abundance (ENTBACSYN.PWY..enterobactin.biosynthesis)	Lactose intolerance, other/unspecified || id:finngen_R12_E4_LACTONAS	ebi-a-GCST90027463	finngen_R12_E4_LACTONAS	421086	rs61817056	0.630426599319686	0.356104688965088	0.0766704135549511
Gut bacterial pathway abundance (ENTBACSYN.PWY..enterobactin.biosynthesis)	Lactose intolerance, other/unspecified || id:finngen_R12_E4_LACTONAS	ebi-a-GCST90027463	finngen_R12_E4_LACTONAS	421086	rs706111	-0.203300124801893	0.257604926435978	0.429998940207677
Gut bacterial pathway abundance (ENTBACSYN.PWY..enterobactin.biosynthesis)	Lactose intolerance, other/unspecified || id:finngen_R12_E4_LACTONAS	ebi-a-GCST90027463	finngen_R12_E4_LACTONAS	421086	All - Inverse variance weighted	0.0831113842139728	0.395925973719546	0.83373286459699
Gut bacterial pathway abundance (ENTBACSYN.PWY..enterobactin.biosynthesis)	Lactose intolerance, other/unspecified || id:finngen_R12_E4_LACTONAS	ebi-a-GCST90027463	finngen_R12_E4_LACTONAS	421086	All - MR Egger
Gut bacterial pathway abundance (FAO.PWY..fatty.acid..beta..oxidation.I)	Lactose intolerance, other/unspecified || id:finngen_R12_E4_LACTONAS	ebi-a-GCST90027464	finngen_R12_E4_LACTONAS	421086	rs11209445	-0.0312072007546642	0.535847643421145	0.953558300736479
Gut bacterial pathway abundance (FAO.PWY..fatty.acid..beta..oxidation.I)	Lactose intolerance, other/unspecified || id:finngen_R12_E4_LACTONAS	ebi-a-GCST90027464	finngen_R12_E4_LACTONAS	421086	rs11761901	0.445284190630485	0.453114621304172	0.325745927341985
Gut bacterial pathway abundance (FAO.PWY..fatty.acid..beta..oxidation.I)	Lactose intolerance, other/unspecified || id:finngen_R12_E4_LACTONAS	ebi-a-GCST90027464	finngen_R12_E4_LACTONAS	421086	rs12111746	0.178233958483156	0.55255217886665	0.747024751964723
Gut bacterial pathway abundance (FAO.PWY..fatty.acid..beta..oxidation.I)	Lactose intolerance, other/unspecified || id:finngen_R12_E4_LACTONAS	ebi-a-GCST90027464	finngen_R12_E4_LACTONAS	421086	rs13087509	0.36572345265688	0.454139303802902	0.420640139406378
Gut bacterial pathway abundance (FAO.PWY..fatty.acid..beta..oxidation.I)	Lactose intolerance, other/unspecified || id:finngen_R12_E4_LACTONAS	ebi-a-GCST90027464	finngen_R12_E4_LACTONAS	421086	rs4645624	-0.496788511499046	0.455143654194588	0.275053692372229
Gut bacterial pathway abundance (FAO.PWY..fatty.acid..beta..oxidation.I)	Lactose intolerance, other/unspecified || id:finngen_R12_E4_LACTONAS	ebi-a-GCST90027464	finngen_R12_E4_LACTONAS	421086	rs4883632	0.336391053576845	0.491926702004849	0.494086606786262
Gut bacterial pathway abundance (FAO.PWY..fatty.acid..beta..oxidation.I)	Lactose intolerance, other/unspecified || id:finngen_R12_E4_LACTONAS	ebi-a-GCST90027464	finngen_R12_E4_LACTONAS	421086	rs62305209	-0.398095383116092	0.405036545255208	0.32567493197869
Gut bacterial pathway abundance (FAO.PWY..fatty.acid..beta..oxidation.I)	Lactose intolerance, other/unspecified || id:finngen_R12_E4_LACTONAS	ebi-a-GCST90027464	finngen_R12_E4_LACTONAS	421086	rs77917213	-0.317150712126789	0.444840008476372	0.475873876326291
Gut bacterial pathway abundance (FAO.PWY..fatty.acid..beta..oxidation.I)	Lactose intolerance, other/unspecified || id:finngen_R12_E4_LACTONAS	ebi-a-GCST90027464	finngen_R12_E4_LACTONAS	421086	All - Inverse variance weighted	-0.0169520560812734	0.165326541494234	0.918330597096263
Gut bacterial pathway abundance (FAO.PWY..fatty.acid..beta..oxidation.I)	Lactose intolerance, other/unspecified || id:finngen_R12_E4_LACTONAS	ebi-a-GCST90027464	finngen_R12_E4_LACTONAS	421086	All - MR Egger	-0.300396156520208	0.636970424311065	0.653871921536167
Gut bacterial pathway abundance (FERMENTATION.PWY..mixed.acid.fermentation)	Lactose intolerance, other/unspecified || id:finngen_R12_E4_LACTONAS	ebi-a-GCST90027465	finngen_R12_E4_LACTONAS	421086	rs11253111	-0.538397446057011	0.51094935132565	0.292011223068847
Gut bacterial pathway abundance (FERMENTATION.PWY..mixed.acid.fermentation)	Lactose intolerance, other/unspecified || id:finngen_R12_E4_LACTONAS	ebi-a-GCST90027465	finngen_R12_E4_LACTONAS	421086	rs13235115	0.073793870934541	0.434355058666118	0.865094309908166
Gut bacterial pathway abundance (FERMENTATION.PWY..mixed.acid.fermentation)	Lactose intolerance, other/unspecified || id:finngen_R12_E4_LACTONAS	ebi-a-GCST90027465	finngen_R12_E4_LACTONAS	421086	rs17175056	-0.510756211823777	0.52577955748821	0.33133592194672
Gut bacterial pathway abundance (FERMENTATION.PWY..mixed.acid.fermentation)	Lactose intolerance, other/unspecified || id:finngen_R12_E4_LACTONAS	ebi-a-GCST90027465	finngen_R12_E4_LACTONAS	421086	rs6085392	-0.491806361734335	0.576857073062539	0.393902299032185
Gut bacterial pathway abundance (FERMENTATION.PWY..mixed.acid.fermentation)	Lactose intolerance, other/unspecified || id:finngen_R12_E4_LACTONAS	ebi-a-GCST90027465	finngen_R12_E4_LACTONAS	421086	rs6123777	0.381060759081284	0.473010588043655	0.420469343911828
Gut bacterial pathway abundance (FERMENTATION.PWY..mixed.acid.fermentation)	Lactose intolerance, other/unspecified || id:finngen_R12_E4_LACTONAS	ebi-a-GCST90027465	finngen_R12_E4_LACTONAS	421086	rs61861701	-0.20706252309067	0.496863964807671	0.676869425953303
Gut bacterial pathway abundance (FERMENTATION.PWY..mixed.acid.fermentation)	Lactose intolerance, other/unspecified || id:finngen_R12_E4_LACTONAS	ebi-a-GCST90027465	finngen_R12_E4_LACTONAS	421086	rs72770371	0.815983525781744	0.446725885047472	0.0677619461823568
Gut bacterial pathway abundance (FERMENTATION.PWY..mixed.acid.fermentation)	Lactose intolerance, other/unspecified || id:finngen_R12_E4_LACTONAS	ebi-a-GCST90027465	finngen_R12_E4_LACTONAS	421086	rs743920	-0.220822857293298	0.463407137309621	0.633703826692399
Gut bacterial pathway abundance (FERMENTATION.PWY..mixed.acid.fermentation)	Lactose intolerance, other/unspecified || id:finngen_R12_E4_LACTONAS	ebi-a-GCST90027465	finngen_R12_E4_LACTONAS	421086	rs7659451	0.129763140760554	0.62218927622433	0.834792560703576
Gut bacterial pathway abundance (FERMENTATION.PWY..mixed.acid.fermentation)	Lactose intolerance, other/unspecified || id:finngen_R12_E4_LACTONAS	ebi-a-GCST90027465	finngen_R12_E4_LACTONAS	421086	rs776910	-0.134279261586803	0.500322252374491	0.788402563064093
Gut bacterial pathway abundance (FERMENTATION.PWY..mixed.acid.fermentation)	Lactose intolerance, other/unspecified || id:finngen_R12_E4_LACTONAS	ebi-a-GCST90027465	finngen_R12_E4_LACTONAS	421086	All - Inverse variance weighted	-0.0314161957495573	0.157097838739473	0.841497368089135
Gut bacterial pathway abundance (FERMENTATION.PWY..mixed.acid.fermentation)	Lactose intolerance, other/unspecified || id:finngen_R12_E4_LACTONAS	ebi-a-GCST90027465	finngen_R12_E4_LACTONAS	421086	All - MR Egger	1.29595417017454	0.801588968793265	0.144598329823292
Gut bacterial pathway abundance (FUCCAT.PWY..fucose.degradation)	Lactose intolerance, other/unspecified || id:finngen_R12_E4_LACTONAS	ebi-a-GCST90027466	finngen_R12_E4_LACTONAS	421086	rs116470157	0.219291987002168	0.483256071271867	0.649987110038653
Gut bacterial pathway abundance (FUCCAT.PWY..fucose.degradation)	Lactose intolerance, other/unspecified || id:finngen_R12_E4_LACTONAS	ebi-a-GCST90027466	finngen_R12_E4_LACTONAS	421086	rs11731492	0.757991854059309	0.593381582040806	0.201457365264689
Gut bacterial pathway abundance (FUCCAT.PWY..fucose.degradation)	Lactose intolerance, other/unspecified || id:finngen_R12_E4_LACTONAS	ebi-a-GCST90027466	finngen_R12_E4_LACTONAS	421086	rs12621639	0.77113317307192	0.587453040283892	0.189293487480623
Gut bacterial pathway abundance (FUCCAT.PWY..fucose.degradation)	Lactose intolerance, other/unspecified || id:finngen_R12_E4_LACTONAS	ebi-a-GCST90027466	finngen_R12_E4_LACTONAS	421086	rs13336538	0.175612718499177	0.52458766604622	0.737803617886772
Gut bacterial pathway abundance (FUCCAT.PWY..fucose.degradation)	Lactose intolerance, other/unspecified || id:finngen_R12_E4_LACTONAS	ebi-a-GCST90027466	finngen_R12_E4_LACTONAS	421086	rs1480889	0.334766674617472	0.588296766218654	0.569326361607434
Gut bacterial pathway abundance (FUCCAT.PWY..fucose.degradation)	Lactose intolerance, other/unspecified || id:finngen_R12_E4_LACTONAS	ebi-a-GCST90027466	finngen_R12_E4_LACTONAS	421086	rs17503513	0.511049448867116	0.506962836803429	0.31342519341027
Gut bacterial pathway abundance (FUCCAT.PWY..fucose.degradation)	Lactose intolerance, other/unspecified || id:finngen_R12_E4_LACTONAS	ebi-a-GCST90027466	finngen_R12_E4_LACTONAS	421086	rs1940965	-0.774667579546683	0.534804511549134	0.147475570506463
Gut bacterial pathway abundance (FUCCAT.PWY..fucose.degradation)	Lactose intolerance, other/unspecified || id:finngen_R12_E4_LACTONAS	ebi-a-GCST90027466	finngen_R12_E4_LACTONAS	421086	rs342221	-0.568505839710028	0.580276200745716	0.327226358781962
Gut bacterial pathway abundance (FUCCAT.PWY..fucose.degradation)	Lactose intolerance, other/unspecified || id:finngen_R12_E4_LACTONAS	ebi-a-GCST90027466	finngen_R12_E4_LACTONAS	421086	rs395474	0.233882545931759	0.756115485564305	0.757077209352112
Gut bacterial pathway abundance (FUCCAT.PWY..fucose.degradation)	Lactose intolerance, other/unspecified || id:finngen_R12_E4_LACTONAS	ebi-a-GCST90027466	finngen_R12_E4_LACTONAS	421086	rs76523770	-0.717850363549186	0.589585481678041	0.223394663502667
Gut bacterial pathway abundance (FUCCAT.PWY..fucose.degradation)	Lactose intolerance, other/unspecified || id:finngen_R12_E4_LACTONAS	ebi-a-GCST90027466	finngen_R12_E4_LACTONAS	421086	All - Inverse variance weighted	0.0909502675571611	0.181901463615246	0.61707687454136
Gut bacterial pathway abundance (FUCCAT.PWY..fucose.degradation)	Lactose intolerance, other/unspecified || id:finngen_R12_E4_LACTONAS	ebi-a-GCST90027466	finngen_R12_E4_LACTONAS	421086	All - MR Egger	-0.232468285844317	0.658432056071112	0.733163299170395
Gut bacterial pathway abundance (FUC.RHAMCAT.PWY..superpathway.of.fucose.and.rhamnose.degradation)	Lactose intolerance, other/unspecified || id:finngen_R12_E4_LACTONAS	ebi-a-GCST90027467	finngen_R12_E4_LACTONAS	421086	rs17729512	0.62233569943077	0.448794169050664	0.165538137539362
Gut bacterial pathway abundance (FUC.RHAMCAT.PWY..superpathway.of.fucose.and.rhamnose.degradation)	Lactose intolerance, other/unspecified || id:finngen_R12_E4_LACTONAS	ebi-a-GCST90027467	finngen_R12_E4_LACTONAS	421086	rs2420129	-0.0622763386040734	0.345864237467974	0.857105410185902
Gut bacterial pathway abundance (FUC.RHAMCAT.PWY..superpathway.of.fucose.and.rhamnose.degradation)	Lactose intolerance, other/unspecified || id:finngen_R12_E4_LACTONAS	ebi-a-GCST90027467	finngen_R12_E4_LACTONAS	421086	rs2514587	-0.190280730491758	0.433668490572614	0.660828188513331
Gut bacterial pathway abundance (FUC.RHAMCAT.PWY..superpathway.of.fucose.and.rhamnose.degradation)	Lactose intolerance, other/unspecified || id:finngen_R12_E4_LACTONAS	ebi-a-GCST90027467	finngen_R12_E4_LACTONAS	421086	rs4711791	-0.349158177433221	0.367765004831065	0.342414332380971
Gut bacterial pathway abundance (FUC.RHAMCAT.PWY..superpathway.of.fucose.and.rhamnose.degradation)	Lactose intolerance, other/unspecified || id:finngen_R12_E4_LACTONAS	ebi-a-GCST90027467	finngen_R12_E4_LACTONAS	421086	rs7222065	0.710672228969742	0.42430163172625	0.0939494942698992
Gut bacterial pathway abundance (FUC.RHAMCAT.PWY..superpathway.of.fucose.and.rhamnose.degradation)	Lactose intolerance, other/unspecified || id:finngen_R12_E4_LACTONAS	ebi-a-GCST90027467	finngen_R12_E4_LACTONAS	421086	rs77474207	-0.187844661367218	0.404500168649345	0.642370428732984
Gut bacterial pathway abundance (FUC.RHAMCAT.PWY..superpathway.of.fucose.and.rhamnose.degradation)	Lactose intolerance, other/unspecified || id:finngen_R12_E4_LACTONAS	ebi-a-GCST90027467	finngen_R12_E4_LACTONAS	421086	rs7937701	0.338809295084139	0.379480257055784	0.371951129579189
Gut bacterial pathway abundance (FUC.RHAMCAT.PWY..superpathway.of.fucose.and.rhamnose.degradation)	Lactose intolerance, other/unspecified || id:finngen_R12_E4_LACTONAS	ebi-a-GCST90027467	finngen_R12_E4_LACTONAS	421086	rs9542995	0.465258615166887	0.283129007646925	0.100326198042187
Gut bacterial pathway abundance (FUC.RHAMCAT.PWY..superpathway.of.fucose.and.rhamnose.degradation)	Lactose intolerance, other/unspecified || id:finngen_R12_E4_LACTONAS	ebi-a-GCST90027467	finngen_R12_E4_LACTONAS	421086	All - Inverse variance weighted	0.173878371036952	0.14003394664691	0.214351963008907
Gut bacterial pathway abundance (FUC.RHAMCAT.PWY..superpathway.of.fucose.and.rhamnose.degradation)	Lactose intolerance, other/unspecified || id:finngen_R12_E4_LACTONAS	ebi-a-GCST90027467	finngen_R12_E4_LACTONAS	421086	All - MR Egger	0.808546664401014	0.626343966511286	0.244243838897319
Gut bacterial pathway abundance (GALACTARDEG.PWY..D.galactarate.degradation.I)	Lactose intolerance, other/unspecified || id:finngen_R12_E4_LACTONAS	ebi-a-GCST90027468	finngen_R12_E4_LACTONAS	421086	rs117047298	-0.104520067938733	0.309371668732371	0.735479030617998
Gut bacterial pathway abundance (GALACTARDEG.PWY..D.galactarate.degradation.I)	Lactose intolerance, other/unspecified || id:finngen_R12_E4_LACTONAS	ebi-a-GCST90027468	finngen_R12_E4_LACTONAS	421086	rs1366424	0.142810531660887	0.31697187739712	0.652316520177087
Gut bacterial pathway abundance (GALACTARDEG.PWY..D.galactarate.degradation.I)	Lactose intolerance, other/unspecified || id:finngen_R12_E4_LACTONAS	ebi-a-GCST90027468	finngen_R12_E4_LACTONAS	421086	rs146624623	-0.410608634238358	0.43609340497242	0.346417337015013
Gut bacterial pathway abundance (GALACTARDEG.PWY..D.galactarate.degradation.I)	Lactose intolerance, other/unspecified || id:finngen_R12_E4_LACTONAS	ebi-a-GCST90027468	finngen_R12_E4_LACTONAS	421086	rs1866720	-0.0546584722529007	0.305705338929096	0.858098963804442
Gut bacterial pathway abundance (GALACTARDEG.PWY..D.galactarate.degradation.I)	Lactose intolerance, other/unspecified || id:finngen_R12_E4_LACTONAS	ebi-a-GCST90027468	finngen_R12_E4_LACTONAS	421086	rs6916769	0.497579489916297	0.344667434413797	0.148837168343125
Gut bacterial pathway abundance (GALACTARDEG.PWY..D.galactarate.degradation.I)	Lactose intolerance, other/unspecified || id:finngen_R12_E4_LACTONAS	ebi-a-GCST90027468	finngen_R12_E4_LACTONAS	421086	rs7461966	-0.244915413581596	0.372031852668703	0.510333557757968
Gut bacterial pathway abundance (GALACTARDEG.PWY..D.galactarate.degradation.I)	Lactose intolerance, other/unspecified || id:finngen_R12_E4_LACTONAS	ebi-a-GCST90027468	finngen_R12_E4_LACTONAS	421086	rs9288803	-0.0552775550016257	0.329484483942054	0.866764360258913
Gut bacterial pathway abundance (GALACTARDEG.PWY..D.galactarate.degradation.I)	Lactose intolerance, other/unspecified || id:finngen_R12_E4_LACTONAS	ebi-a-GCST90027468	finngen_R12_E4_LACTONAS	421086	All - Inverse variance weighted	-0.00824565435151055	0.12781279370804	0.948561335105164
Gut bacterial pathway abundance (GALACTARDEG.PWY..D.galactarate.degradation.I)	Lactose intolerance, other/unspecified || id:finngen_R12_E4_LACTONAS	ebi-a-GCST90027468	finngen_R12_E4_LACTONAS	421086	All - MR Egger	-0.906420241317307	0.80648331216708	0.312093052322363
Gut bacterial pathway abundance (GALACT.GLUCUROCAT.PWY..superpathway.of.hexuronide.and.hexuronate.degradation)	Lactose intolerance, other/unspecified || id:finngen_R12_E4_LACTONAS	ebi-a-GCST90027469	finngen_R12_E4_LACTONAS	421086	rs1273560	0.312792278148634	0.565215049941733	0.579986790043578
Gut bacterial pathway abundance (GALACT.GLUCUROCAT.PWY..superpathway.of.hexuronide.and.hexuronate.degradation)	Lactose intolerance, other/unspecified || id:finngen_R12_E4_LACTONAS	ebi-a-GCST90027469	finngen_R12_E4_LACTONAS	421086	rs12859492	-1.7934644258618	0.571934783548432	0.00171394895461916
Gut bacterial pathway abundance (GALACT.GLUCUROCAT.PWY..superpathway.of.hexuronide.and.hexuronate.degradation)	Lactose intolerance, other/unspecified || id:finngen_R12_E4_LACTONAS	ebi-a-GCST90027469	finngen_R12_E4_LACTONAS	421086	rs2972891	0.580777771482818	0.616463285720405	0.346135041922047
Gut bacterial pathway abundance (GALACT.GLUCUROCAT.PWY..superpathway.of.hexuronide.and.hexuronate.degradation)	Lactose intolerance, other/unspecified || id:finngen_R12_E4_LACTONAS	ebi-a-GCST90027469	finngen_R12_E4_LACTONAS	421086	rs4472353	-0.0862307948471129	0.739063981918132	0.907117060819263
Gut bacterial pathway abundance (GALACT.GLUCUROCAT.PWY..superpathway.of.hexuronide.and.hexuronate.degradation)	Lactose intolerance, other/unspecified || id:finngen_R12_E4_LACTONAS	ebi-a-GCST90027469	finngen_R12_E4_LACTONAS	421086	rs56210724	0.580262348374944	0.626810575966337	0.354582171736707
Gut bacterial pathway abundance (GALACT.GLUCUROCAT.PWY..superpathway.of.hexuronide.and.hexuronate.degradation)	Lactose intolerance, other/unspecified || id:finngen_R12_E4_LACTONAS	ebi-a-GCST90027469	finngen_R12_E4_LACTONAS	421086	rs5756419	0.397278177117368	0.565360684149217	0.482243582839681
Gut bacterial pathway abundance (GALACT.GLUCUROCAT.PWY..superpathway.of.hexuronide.and.hexuronate.degradation)	Lactose intolerance, other/unspecified || id:finngen_R12_E4_LACTONAS	ebi-a-GCST90027469	finngen_R12_E4_LACTONAS	421086	rs6065218	0.0822309559021792	0.566109962659433	0.884508631551851
Gut bacterial pathway abundance (GALACT.GLUCUROCAT.PWY..superpathway.of.hexuronide.and.hexuronate.degradation)	Lactose intolerance, other/unspecified || id:finngen_R12_E4_LACTONAS	ebi-a-GCST90027469	finngen_R12_E4_LACTONAS	421086	rs7182175	0.654464305947995	0.549149170400886	0.233348014362818
Gut bacterial pathway abundance (GALACT.GLUCUROCAT.PWY..superpathway.of.hexuronide.and.hexuronate.degradation)	Lactose intolerance, other/unspecified || id:finngen_R12_E4_LACTONAS	ebi-a-GCST90027469	finngen_R12_E4_LACTONAS	421086	rs79676117	0.224885199163385	0.568392087213582	0.692362116796092
Gut bacterial pathway abundance (GALACT.GLUCUROCAT.PWY..superpathway.of.hexuronide.and.hexuronate.degradation)	Lactose intolerance, other/unspecified || id:finngen_R12_E4_LACTONAS	ebi-a-GCST90027469	finngen_R12_E4_LACTONAS	421086	rs8079753	-0.51967015014392	0.543929673521251	0.339375695593753
Gut bacterial pathway abundance (GALACT.GLUCUROCAT.PWY..superpathway.of.hexuronide.and.hexuronate.degradation)	Lactose intolerance, other/unspecified || id:finngen_R12_E4_LACTONAS	ebi-a-GCST90027469	finngen_R12_E4_LACTONAS	421086	rs920917	-0.432571082113188	0.541896367618048	0.424722957481936
Gut bacterial pathway abundance (GALACT.GLUCUROCAT.PWY..superpathway.of.hexuronide.and.hexuronate.degradation)	Lactose intolerance, other/unspecified || id:finngen_R12_E4_LACTONAS	ebi-a-GCST90027469	finngen_R12_E4_LACTONAS	421086	All - Inverse variance weighted	-0.0159343947825011	0.21813396268304	0.941767391787853
Gut bacterial pathway abundance (GALACT.GLUCUROCAT.PWY..superpathway.of.hexuronide.and.hexuronate.degradation)	Lactose intolerance, other/unspecified || id:finngen_R12_E4_LACTONAS	ebi-a-GCST90027469	finngen_R12_E4_LACTONAS	421086	All - MR Egger	0.246603218951656	1.08273022880693	0.824922490665985
Gut bacterial pathway abundance (GALACTUROCAT.PWY..D.galacturonate.degradation.I)	Lactose intolerance, other/unspecified || id:finngen_R12_E4_LACTONAS	ebi-a-GCST90027470	finngen_R12_E4_LACTONAS	421086	rs12191883	0.411484551801139	0.538703035614596	0.444960798616427
Gut bacterial pathway abundance (GALACTUROCAT.PWY..D.galacturonate.degradation.I)	Lactose intolerance, other/unspecified || id:finngen_R12_E4_LACTONAS	ebi-a-GCST90027470	finngen_R12_E4_LACTONAS	421086	rs12415307	0.526004970066142	0.539194333145714	0.329293086017942
Gut bacterial pathway abundance (GALACTUROCAT.PWY..D.galacturonate.degradation.I)	Lactose intolerance, other/unspecified || id:finngen_R12_E4_LACTONAS	ebi-a-GCST90027470	finngen_R12_E4_LACTONAS	421086	rs1716276	0.236134982860771	0.635195419494056	0.710077721320888
Gut bacterial pathway abundance (GALACTUROCAT.PWY..D.galacturonate.degradation.I)	Lactose intolerance, other/unspecified || id:finngen_R12_E4_LACTONAS	ebi-a-GCST90027470	finngen_R12_E4_LACTONAS	421086	rs1827616	0.626440539436044	0.608210053126277	0.303022212262621
Gut bacterial pathway abundance (GALACTUROCAT.PWY..D.galacturonate.degradation.I)	Lactose intolerance, other/unspecified || id:finngen_R12_E4_LACTONAS	ebi-a-GCST90027470	finngen_R12_E4_LACTONAS	421086	rs4472353	-0.0875061629989975	0.749994864167502	0.907117060819263
Gut bacterial pathway abundance (GALACTUROCAT.PWY..D.galacturonate.degradation.I)	Lactose intolerance, other/unspecified || id:finngen_R12_E4_LACTONAS	ebi-a-GCST90027470	finngen_R12_E4_LACTONAS	421086	rs7182175	0.641597416370548	0.53835279591128	0.233348014362818
Gut bacterial pathway abundance (GALACTUROCAT.PWY..D.galacturonate.degradation.I)	Lactose intolerance, other/unspecified || id:finngen_R12_E4_LACTONAS	ebi-a-GCST90027470	finngen_R12_E4_LACTONAS	421086	rs7872938	-0.499656031443827	0.63932932335388	0.43448993318114
Gut bacterial pathway abundance (GALACTUROCAT.PWY..D.galacturonate.degradation.I)	Lactose intolerance, other/unspecified || id:finngen_R12_E4_LACTONAS	ebi-a-GCST90027470	finngen_R12_E4_LACTONAS	421086	rs8080416	-0.417327370177606	0.590756196127143	0.479921327149073
Gut bacterial pathway abundance (GALACTUROCAT.PWY..D.galacturonate.degradation.I)	Lactose intolerance, other/unspecified || id:finngen_R12_E4_LACTONAS	ebi-a-GCST90027470	finngen_R12_E4_LACTONAS	421086	All - Inverse variance weighted	0.227617957959418	0.210317319539461	0.279137150202581
Gut bacterial pathway abundance (GALACTUROCAT.PWY..D.galacturonate.degradation.I)	Lactose intolerance, other/unspecified || id:finngen_R12_E4_LACTONAS	ebi-a-GCST90027470	finngen_R12_E4_LACTONAS	421086	All - MR Egger	0.539437786734806	2.26882489215551	0.819977626480119
Gut bacterial pathway abundance (GLCMANNANAUT.PWY..superpathway.of.N.acetylglucosamine..N.acetylmannosamine.and.N.acetylneuraminate.degradation)	Lactose intolerance, other/unspecified || id:finngen_R12_E4_LACTONAS	ebi-a-GCST90027471	finngen_R12_E4_LACTONAS	421086	rs11211643	0.214520503806441	0.536147967894122	0.68907228415826
Gut bacterial pathway abundance (GLCMANNANAUT.PWY..superpathway.of.N.acetylglucosamine..N.acetylmannosamine.and.N.acetylneuraminate.degradation)	Lactose intolerance, other/unspecified || id:finngen_R12_E4_LACTONAS	ebi-a-GCST90027471	finngen_R12_E4_LACTONAS	421086	rs13193692	0.463759006413614	0.57316059643119	0.418442809159016
Gut bacterial pathway abundance (GLCMANNANAUT.PWY..superpathway.of.N.acetylglucosamine..N.acetylmannosamine.and.N.acetylneuraminate.degradation)	Lactose intolerance, other/unspecified || id:finngen_R12_E4_LACTONAS	ebi-a-GCST90027471	finngen_R12_E4_LACTONAS	421086	rs2467707	-0.0616209839192344	0.62119027261666	0.920980869469966
Gut bacterial pathway abundance (GLCMANNANAUT.PWY..superpathway.of.N.acetylglucosamine..N.acetylmannosamine.and.N.acetylneuraminate.degradation)	Lactose intolerance, other/unspecified || id:finngen_R12_E4_LACTONAS	ebi-a-GCST90027471	finngen_R12_E4_LACTONAS	421086	rs5756419	0.404813487027807	0.576084071970702	0.482243582839681
Gut bacterial pathway abundance (GLCMANNANAUT.PWY..superpathway.of.N.acetylglucosamine..N.acetylmannosamine.and.N.acetylneuraminate.degradation)	Lactose intolerance, other/unspecified || id:finngen_R12_E4_LACTONAS	ebi-a-GCST90027471	finngen_R12_E4_LACTONAS	421086	rs74949229	0.433466217893895	0.625636604408641	0.488409813304234
Gut bacterial pathway abundance (GLCMANNANAUT.PWY..superpathway.of.N.acetylglucosamine..N.acetylmannosamine.and.N.acetylneuraminate.degradation)	Lactose intolerance, other/unspecified || id:finngen_R12_E4_LACTONAS	ebi-a-GCST90027471	finngen_R12_E4_LACTONAS	421086	rs75967282	-0.150790210173956	0.352627448828404	0.668928503539441
Gut bacterial pathway abundance (GLCMANNANAUT.PWY..superpathway.of.N.acetylglucosamine..N.acetylmannosamine.and.N.acetylneuraminate.degradation)	Lactose intolerance, other/unspecified || id:finngen_R12_E4_LACTONAS	ebi-a-GCST90027471	finngen_R12_E4_LACTONAS	421086	rs9445542	0.326237730232878	0.605822386249258	0.590229199085179
Gut bacterial pathway abundance (GLCMANNANAUT.PWY..superpathway.of.N.acetylglucosamine..N.acetylmannosamine.and.N.acetylneuraminate.degradation)	Lactose intolerance, other/unspecified || id:finngen_R12_E4_LACTONAS	ebi-a-GCST90027471	finngen_R12_E4_LACTONAS	421086	All - Inverse variance weighted	0.157243455977029	0.198227716329309	0.427634179837354
Gut bacterial pathway abundance (GLCMANNANAUT.PWY..superpathway.of.N.acetylglucosamine..N.acetylmannosamine.and.N.acetylneuraminate.degradation)	Lactose intolerance, other/unspecified || id:finngen_R12_E4_LACTONAS	ebi-a-GCST90027471	finngen_R12_E4_LACTONAS	421086	All - MR Egger	-0.424629864452663	0.657004879772649	0.54656818128084
Gut bacterial pathway abundance (GLUCARDEG.PWY..D.glucarate.degradation.I)	Lactose intolerance, other/unspecified || id:finngen_R12_E4_LACTONAS	ebi-a-GCST90027472	finngen_R12_E4_LACTONAS	421086	rs2236141	-0.38541989729131	0.35931326150438	0.283425024901177
Gut bacterial pathway abundance (GLUCARDEG.PWY..D.glucarate.degradation.I)	Lactose intolerance, other/unspecified || id:finngen_R12_E4_LACTONAS	ebi-a-GCST90027472	finngen_R12_E4_LACTONAS	421086	rs4557268	-0.313801824293135	0.348659736173145	0.36810794593422
Gut bacterial pathway abundance (GLUCARDEG.PWY..D.glucarate.degradation.I)	Lactose intolerance, other/unspecified || id:finngen_R12_E4_LACTONAS	ebi-a-GCST90027472	finngen_R12_E4_LACTONAS	421086	rs79950843	-0.113837067425863	0.278199501335078	0.682398614287421
Gut bacterial pathway abundance (GLUCARDEG.PWY..D.glucarate.degradation.I)	Lactose intolerance, other/unspecified || id:finngen_R12_E4_LACTONAS	ebi-a-GCST90027472	finngen_R12_E4_LACTONAS	421086	All - Inverse variance weighted	-0.243576945669449	0.186040617556246	0.190443733710825
Gut bacterial pathway abundance (GLUCARDEG.PWY..D.glucarate.degradation.I)	Lactose intolerance, other/unspecified || id:finngen_R12_E4_LACTONAS	ebi-a-GCST90027472	finngen_R12_E4_LACTONAS	421086	All - MR Egger	0.114523526597056	0.73791410960306	0.90197925993466
Gut bacterial pathway abundance (GLUCONEO.PWY..gluconeogenesis.I)	Lactose intolerance, other/unspecified || id:finngen_R12_E4_LACTONAS	ebi-a-GCST90027473	finngen_R12_E4_LACTONAS	421086	rs10866460	-0.135194075599395	0.573522501056748	0.813645414345706
Gut bacterial pathway abundance (GLUCONEO.PWY..gluconeogenesis.I)	Lactose intolerance, other/unspecified || id:finngen_R12_E4_LACTONAS	ebi-a-GCST90027473	finngen_R12_E4_LACTONAS	421086	rs117665320	-0.518607418136672	0.627215353577156	0.408327144613477
Gut bacterial pathway abundance (GLUCONEO.PWY..gluconeogenesis.I)	Lactose intolerance, other/unspecified || id:finngen_R12_E4_LACTONAS	ebi-a-GCST90027473	finngen_R12_E4_LACTONAS	421086	rs75506401	-1.14904180780474	0.809740350132907	0.155891724962669
Gut bacterial pathway abundance (GLUCONEO.PWY..gluconeogenesis.I)	Lactose intolerance, other/unspecified || id:finngen_R12_E4_LACTONAS	ebi-a-GCST90027473	finngen_R12_E4_LACTONAS	421086	rs77004407	-0.0816614612381484	0.496006134969325	0.869228914593358
Gut bacterial pathway abundance (GLUCONEO.PWY..gluconeogenesis.I)	Lactose intolerance, other/unspecified || id:finngen_R12_E4_LACTONAS	ebi-a-GCST90027473	finngen_R12_E4_LACTONAS	421086	All - Inverse variance weighted	-0.34136056989099	0.299182199007947	0.253878712617634
Gut bacterial pathway abundance (GLUCONEO.PWY..gluconeogenesis.I)	Lactose intolerance, other/unspecified || id:finngen_R12_E4_LACTONAS	ebi-a-GCST90027473	finngen_R12_E4_LACTONAS	421086	All - MR Egger	-0.57909519571585	0.844530116667486	0.563715285493249
Gut bacterial pathway abundance (GLUCOSE1PMETAB.PWY..glucose.and.glucose.1.phosphate.degradation)	Lactose intolerance, other/unspecified || id:finngen_R12_E4_LACTONAS	ebi-a-GCST90027474	finngen_R12_E4_LACTONAS	421086	rs1250593	-0.167481860440025	0.44256120696631	0.705105440949557
Gut bacterial pathway abundance (GLUCOSE1PMETAB.PWY..glucose.and.glucose.1.phosphate.degradation)	Lactose intolerance, other/unspecified || id:finngen_R12_E4_LACTONAS	ebi-a-GCST90027474	finngen_R12_E4_LACTONAS	421086	rs13403023	0.346768296889011	0.386216305289217	0.369260019504082
Gut bacterial pathway abundance (GLUCOSE1PMETAB.PWY..glucose.and.glucose.1.phosphate.degradation)	Lactose intolerance, other/unspecified || id:finngen_R12_E4_LACTONAS	ebi-a-GCST90027474	finngen_R12_E4_LACTONAS	421086	rs17097518	0.776853155145834	0.461130273829227	0.0920519157254061
Gut bacterial pathway abundance (GLUCOSE1PMETAB.PWY..glucose.and.glucose.1.phosphate.degradation)	Lactose intolerance, other/unspecified || id:finngen_R12_E4_LACTONAS	ebi-a-GCST90027474	finngen_R12_E4_LACTONAS	421086	rs2449502	0.2207072906039	0.545511849911946	0.685780728050272
Gut bacterial pathway abundance (GLUCOSE1PMETAB.PWY..glucose.and.glucose.1.phosphate.degradation)	Lactose intolerance, other/unspecified || id:finngen_R12_E4_LACTONAS	ebi-a-GCST90027474	finngen_R12_E4_LACTONAS	421086	rs2723521	-0.342317670050674	0.396653465004064	0.388129524810673
Gut bacterial pathway abundance (GLUCOSE1PMETAB.PWY..glucose.and.glucose.1.phosphate.degradation)	Lactose intolerance, other/unspecified || id:finngen_R12_E4_LACTONAS	ebi-a-GCST90027474	finngen_R12_E4_LACTONAS	421086	rs4747915	-0.555765262828815	0.440924478585146	0.207505435742644
Gut bacterial pathway abundance (GLUCOSE1PMETAB.PWY..glucose.and.glucose.1.phosphate.degradation)	Lactose intolerance, other/unspecified || id:finngen_R12_E4_LACTONAS	ebi-a-GCST90027474	finngen_R12_E4_LACTONAS	421086	rs72700025	-0.26051717730134	0.337475900675942	0.440139380753917
Gut bacterial pathway abundance (GLUCOSE1PMETAB.PWY..glucose.and.glucose.1.phosphate.degradation)	Lactose intolerance, other/unspecified || id:finngen_R12_E4_LACTONAS	ebi-a-GCST90027474	finngen_R12_E4_LACTONAS	421086	rs76562182	-0.54581909922645	0.526028782345781	0.299446016535229
Gut bacterial pathway abundance (GLUCOSE1PMETAB.PWY..glucose.and.glucose.1.phosphate.degradation)	Lactose intolerance, other/unspecified || id:finngen_R12_E4_LACTONAS	ebi-a-GCST90027474	finngen_R12_E4_LACTONAS	421086	All - Inverse variance weighted	-0.0783638130481092	0.15841639998933	0.620833204080663
Gut bacterial pathway abundance (GLUCOSE1PMETAB.PWY..glucose.and.glucose.1.phosphate.degradation)	Lactose intolerance, other/unspecified || id:finngen_R12_E4_LACTONAS	ebi-a-GCST90027474	finngen_R12_E4_LACTONAS	421086	All - MR Egger	0.541771375612676	0.770501436406244	0.508318681436409
Gut bacterial pathway abundance (GLYCOCAT.PWY..glycogen.degradation.I..bacterial.)	Lactose intolerance, other/unspecified || id:finngen_R12_E4_LACTONAS	ebi-a-GCST90027475	finngen_R12_E4_LACTONAS	421086	rs10170790	-0.128816531727706	0.543914886154386	0.812787009133802
Gut bacterial pathway abundance (GLYCOCAT.PWY..glycogen.degradation.I..bacterial.)	Lactose intolerance, other/unspecified || id:finngen_R12_E4_LACTONAS	ebi-a-GCST90027475	finngen_R12_E4_LACTONAS	421086	rs115001375	0.725574941425354	0.50877368576693	0.153832224590763
Gut bacterial pathway abundance (GLYCOCAT.PWY..glycogen.degradation.I..bacterial.)	Lactose intolerance, other/unspecified || id:finngen_R12_E4_LACTONAS	ebi-a-GCST90027475	finngen_R12_E4_LACTONAS	421086	rs1576166	-0.107943755656409	0.49928748608717	0.828835286218894
Gut bacterial pathway abundance (GLYCOCAT.PWY..glycogen.degradation.I..bacterial.)	Lactose intolerance, other/unspecified || id:finngen_R12_E4_LACTONAS	ebi-a-GCST90027475	finngen_R12_E4_LACTONAS	421086	rs2056101	0.396700560099612	0.504688029355731	0.431849182383926
Gut bacterial pathway abundance (GLYCOCAT.PWY..glycogen.degradation.I..bacterial.)	Lactose intolerance, other/unspecified || id:finngen_R12_E4_LACTONAS	ebi-a-GCST90027475	finngen_R12_E4_LACTONAS	421086	rs35098678	0.0137359026194675	0.554297389135017	0.980229849081094
Gut bacterial pathway abundance (GLYCOCAT.PWY..glycogen.degradation.I..bacterial.)	Lactose intolerance, other/unspecified || id:finngen_R12_E4_LACTONAS	ebi-a-GCST90027475	finngen_R12_E4_LACTONAS	421086	rs35296932	-0.105917488404724	0.480197412012316	0.825426702423091
Gut bacterial pathway abundance (GLYCOCAT.PWY..glycogen.degradation.I..bacterial.)	Lactose intolerance, other/unspecified || id:finngen_R12_E4_LACTONAS	ebi-a-GCST90027475	finngen_R12_E4_LACTONAS	421086	rs35902953	0.245583996675009	0.597265014411305	0.680939855035645
Gut bacterial pathway abundance (GLYCOCAT.PWY..glycogen.degradation.I..bacterial.)	Lactose intolerance, other/unspecified || id:finngen_R12_E4_LACTONAS	ebi-a-GCST90027475	finngen_R12_E4_LACTONAS	421086	rs41474647	0.193434323613673	0.391022330363801	0.620819887660204
Gut bacterial pathway abundance (GLYCOCAT.PWY..glycogen.degradation.I..bacterial.)	Lactose intolerance, other/unspecified || id:finngen_R12_E4_LACTONAS	ebi-a-GCST90027475	finngen_R12_E4_LACTONAS	421086	rs59657730	0.340271558966441	0.414529767040552	0.411725118216743
Gut bacterial pathway abundance (GLYCOCAT.PWY..glycogen.degradation.I..bacterial.)	Lactose intolerance, other/unspecified || id:finngen_R12_E4_LACTONAS	ebi-a-GCST90027475	finngen_R12_E4_LACTONAS	421086	rs738153	0.165112466356218	0.488632139958132	0.735432893137528
Gut bacterial pathway abundance (GLYCOCAT.PWY..glycogen.degradation.I..bacterial.)	Lactose intolerance, other/unspecified || id:finngen_R12_E4_LACTONAS	ebi-a-GCST90027475	finngen_R12_E4_LACTONAS	421086	rs978052	-0.656430827542641	0.447601600336913	0.142498084069518
Gut bacterial pathway abundance (GLYCOCAT.PWY..glycogen.degradation.I..bacterial.)	Lactose intolerance, other/unspecified || id:finngen_R12_E4_LACTONAS	ebi-a-GCST90027475	finngen_R12_E4_LACTONAS	421086	All - Inverse variance weighted	0.0939470814406566	0.145686848926153	0.519020317357428
Gut bacterial pathway abundance (GLYCOCAT.PWY..glycogen.degradation.I..bacterial.)	Lactose intolerance, other/unspecified || id:finngen_R12_E4_LACTONAS	ebi-a-GCST90027475	finngen_R12_E4_LACTONAS	421086	All - MR Egger	0.296480542332355	0.658518119883123	0.663198179234673
Gut bacterial pathway abundance (GLYCOGENSYNTH.PWY..glycogen.biosynthesis.I..from.ADP.D.Glucose.)	Lactose intolerance, other/unspecified || id:finngen_R12_E4_LACTONAS	ebi-a-GCST90027476	finngen_R12_E4_LACTONAS	421086	rs10460443	0.983227848101266	0.528532796317607	0.0628435518274856
Gut bacterial pathway abundance (GLYCOGENSYNTH.PWY..glycogen.biosynthesis.I..from.ADP.D.Glucose.)	Lactose intolerance, other/unspecified || id:finngen_R12_E4_LACTONAS	ebi-a-GCST90027476	finngen_R12_E4_LACTONAS	421086	rs10514997	0.0525214184942927	0.420725920225728	0.900653993256541
Gut bacterial pathway abundance (GLYCOGENSYNTH.PWY..glycogen.biosynthesis.I..from.ADP.D.Glucose.)	Lactose intolerance, other/unspecified || id:finngen_R12_E4_LACTONAS	ebi-a-GCST90027476	finngen_R12_E4_LACTONAS	421086	rs115668747	-0.36041974944731	0.743846720707443	0.628006251614771
Gut bacterial pathway abundance (GLYCOGENSYNTH.PWY..glycogen.biosynthesis.I..from.ADP.D.Glucose.)	Lactose intolerance, other/unspecified || id:finngen_R12_E4_LACTONAS	ebi-a-GCST90027476	finngen_R12_E4_LACTONAS	421086	rs17746902	-0.17381056991148	0.530082729635193	0.742992347728377
Gut bacterial pathway abundance (GLYCOGENSYNTH.PWY..glycogen.biosynthesis.I..from.ADP.D.Glucose.)	Lactose intolerance, other/unspecified || id:finngen_R12_E4_LACTONAS	ebi-a-GCST90027476	finngen_R12_E4_LACTONAS	421086	rs2064592	0.767101593504781	0.615145634728789	0.212388564428387
Gut bacterial pathway abundance (GLYCOGENSYNTH.PWY..glycogen.biosynthesis.I..from.ADP.D.Glucose.)	Lactose intolerance, other/unspecified || id:finngen_R12_E4_LACTONAS	ebi-a-GCST90027476	finngen_R12_E4_LACTONAS	421086	rs2452966	0.653125040031769	0.573713539064602	0.254946548586491
Gut bacterial pathway abundance (GLYCOGENSYNTH.PWY..glycogen.biosynthesis.I..from.ADP.D.Glucose.)	Lactose intolerance, other/unspecified || id:finngen_R12_E4_LACTONAS	ebi-a-GCST90027476	finngen_R12_E4_LACTONAS	421086	rs2698174	-0.461135669605477	0.65717504802246	0.482870128131575
Gut bacterial pathway abundance (GLYCOGENSYNTH.PWY..glycogen.biosynthesis.I..from.ADP.D.Glucose.)	Lactose intolerance, other/unspecified || id:finngen_R12_E4_LACTONAS	ebi-a-GCST90027476	finngen_R12_E4_LACTONAS	421086	rs297276	0.804287584595825	0.627495990607144	0.199933379584171
Gut bacterial pathway abundance (GLYCOGENSYNTH.PWY..glycogen.biosynthesis.I..from.ADP.D.Glucose.)	Lactose intolerance, other/unspecified || id:finngen_R12_E4_LACTONAS	ebi-a-GCST90027476	finngen_R12_E4_LACTONAS	421086	rs4530151	0.532156373101639	0.586041838111429	0.363850830051217
Gut bacterial pathway abundance (GLYCOGENSYNTH.PWY..glycogen.biosynthesis.I..from.ADP.D.Glucose.)	Lactose intolerance, other/unspecified || id:finngen_R12_E4_LACTONAS	ebi-a-GCST90027476	finngen_R12_E4_LACTONAS	421086	rs56963659	-0.229955202639325	0.619507067309248	0.710495570767462
Gut bacterial pathway abundance (GLYCOGENSYNTH.PWY..glycogen.biosynthesis.I..from.ADP.D.Glucose.)	Lactose intolerance, other/unspecified || id:finngen_R12_E4_LACTONAS	ebi-a-GCST90027476	finngen_R12_E4_LACTONAS	421086	rs61295363	-0.450748714939861	0.680654583487456	0.507824931910302
Gut bacterial pathway abundance (GLYCOGENSYNTH.PWY..glycogen.biosynthesis.I..from.ADP.D.Glucose.)	Lactose intolerance, other/unspecified || id:finngen_R12_E4_LACTONAS	ebi-a-GCST90027476	finngen_R12_E4_LACTONAS	421086	rs7206354	0.337945527929967	0.610182257515685	0.579685898085488
Gut bacterial pathway abundance (GLYCOGENSYNTH.PWY..glycogen.biosynthesis.I..from.ADP.D.Glucose.)	Lactose intolerance, other/unspecified || id:finngen_R12_E4_LACTONAS	ebi-a-GCST90027476	finngen_R12_E4_LACTONAS	421086	All - Inverse variance weighted	0.237171546893907	0.167853030671483	0.157664106966059
Gut bacterial pathway abundance (GLYCOGENSYNTH.PWY..glycogen.biosynthesis.I..from.ADP.D.Glucose.)	Lactose intolerance, other/unspecified || id:finngen_R12_E4_LACTONAS	ebi-a-GCST90027476	finngen_R12_E4_LACTONAS	421086	All - MR Egger	-0.889760342342095	0.583495937868423	0.15827151551755
Gut bacterial pathway abundance (GLYCOL.GLYOXDEG.PWY..superpathway.of.glycol.metabolism.and.degradation)	Lactose intolerance, other/unspecified || id:finngen_R12_E4_LACTONAS	ebi-a-GCST90027477	finngen_R12_E4_LACTONAS	421086	rs10166293	0.119429409025323	0.340430729767076	0.725724492884542
Gut bacterial pathway abundance (GLYCOL.GLYOXDEG.PWY..superpathway.of.glycol.metabolism.and.degradation)	Lactose intolerance, other/unspecified || id:finngen_R12_E4_LACTONAS	ebi-a-GCST90027477	finngen_R12_E4_LACTONAS	421086	rs2514587	-0.163979096117314	0.37372448021865	0.660828188513331
Gut bacterial pathway abundance (GLYCOL.GLYOXDEG.PWY..superpathway.of.glycol.metabolism.and.degradation)	Lactose intolerance, other/unspecified || id:finngen_R12_E4_LACTONAS	ebi-a-GCST90027477	finngen_R12_E4_LACTONAS	421086	rs34317346	-0.408685879144157	0.351671667606166	0.245185337740687
Gut bacterial pathway abundance (GLYCOL.GLYOXDEG.PWY..superpathway.of.glycol.metabolism.and.degradation)	Lactose intolerance, other/unspecified || id:finngen_R12_E4_LACTONAS	ebi-a-GCST90027477	finngen_R12_E4_LACTONAS	421086	rs3781339	-0.201392631984215	0.313721786418981	0.520907860222607
Gut bacterial pathway abundance (GLYCOL.GLYOXDEG.PWY..superpathway.of.glycol.metabolism.and.degradation)	Lactose intolerance, other/unspecified || id:finngen_R12_E4_LACTONAS	ebi-a-GCST90027477	finngen_R12_E4_LACTONAS	421086	rs4332610	-0.872751874612392	0.358820544624232	0.0150041217966138
Gut bacterial pathway abundance (GLYCOL.GLYOXDEG.PWY..superpathway.of.glycol.metabolism.and.degradation)	Lactose intolerance, other/unspecified || id:finngen_R12_E4_LACTONAS	ebi-a-GCST90027477	finngen_R12_E4_LACTONAS	421086	rs61802172	0.118266490620014	0.338887055069594	0.727100589114625
Gut bacterial pathway abundance (GLYCOL.GLYOXDEG.PWY..superpathway.of.glycol.metabolism.and.degradation)	Lactose intolerance, other/unspecified || id:finngen_R12_E4_LACTONAS	ebi-a-GCST90027477	finngen_R12_E4_LACTONAS	421086	rs61861701	-0.1514215523037	0.363348768825751	0.676869425953303
Gut bacterial pathway abundance (GLYCOL.GLYOXDEG.PWY..superpathway.of.glycol.metabolism.and.degradation)	Lactose intolerance, other/unspecified || id:finngen_R12_E4_LACTONAS	ebi-a-GCST90027477	finngen_R12_E4_LACTONAS	421086	rs72822615	0.0253040801453232	0.275091098952498	0.926710461581715
Gut bacterial pathway abundance (GLYCOL.GLYOXDEG.PWY..superpathway.of.glycol.metabolism.and.degradation)	Lactose intolerance, other/unspecified || id:finngen_R12_E4_LACTONAS	ebi-a-GCST90027477	finngen_R12_E4_LACTONAS	421086	rs72943027	0.170779460268285	0.335480879672072	0.610711079948478
Gut bacterial pathway abundance (GLYCOL.GLYOXDEG.PWY..superpathway.of.glycol.metabolism.and.degradation)	Lactose intolerance, other/unspecified || id:finngen_R12_E4_LACTONAS	ebi-a-GCST90027477	finngen_R12_E4_LACTONAS	421086	rs73024197	-0.0190159313608791	0.343897422223915	0.955903159632333
Gut bacterial pathway abundance (GLYCOL.GLYOXDEG.PWY..superpathway.of.glycol.metabolism.and.degradation)	Lactose intolerance, other/unspecified || id:finngen_R12_E4_LACTONAS	ebi-a-GCST90027477	finngen_R12_E4_LACTONAS	421086	rs7776094	0.657647763166044	0.567327979520634	0.246373831537574
Gut bacterial pathway abundance (GLYCOL.GLYOXDEG.PWY..superpathway.of.glycol.metabolism.and.degradation)	Lactose intolerance, other/unspecified || id:finngen_R12_E4_LACTONAS	ebi-a-GCST90027477	finngen_R12_E4_LACTONAS	421086	All - Inverse variance weighted	-0.094345439389596	0.104401770081417	0.366166896498254
Gut bacterial pathway abundance (GLYCOL.GLYOXDEG.PWY..superpathway.of.glycol.metabolism.and.degradation)	Lactose intolerance, other/unspecified || id:finngen_R12_E4_LACTONAS	ebi-a-GCST90027477	finngen_R12_E4_LACTONAS	421086	All - MR Egger	0.379459731085461	0.480729893588587	0.450206407278356
Gut bacterial pathway abundance (GOLPDLCAT.PWY..superpathway.of.glycerol.degradation.to.1.3.propanediol)	Lactose intolerance, other/unspecified || id:finngen_R12_E4_LACTONAS	ebi-a-GCST90027478	finngen_R12_E4_LACTONAS	421086	rs10814610	0.179228193212565	0.376794836016841	0.634312912979638
Gut bacterial pathway abundance (GOLPDLCAT.PWY..superpathway.of.glycerol.degradation.to.1.3.propanediol)	Lactose intolerance, other/unspecified || id:finngen_R12_E4_LACTONAS	ebi-a-GCST90027478	finngen_R12_E4_LACTONAS	421086	rs12698863	-0.652515509071067	0.448983762167388	0.146135898595571
Gut bacterial pathway abundance (GOLPDLCAT.PWY..superpathway.of.glycerol.degradation.to.1.3.propanediol)	Lactose intolerance, other/unspecified || id:finngen_R12_E4_LACTONAS	ebi-a-GCST90027478	finngen_R12_E4_LACTONAS	421086	rs13214578	-0.189375972291526	0.395821714755349	0.632338811372633
Gut bacterial pathway abundance (GOLPDLCAT.PWY..superpathway.of.glycerol.degradation.to.1.3.propanediol)	Lactose intolerance, other/unspecified || id:finngen_R12_E4_LACTONAS	ebi-a-GCST90027478	finngen_R12_E4_LACTONAS	421086	rs16851440	0.426011517162782	0.447651131383013	0.341269621326736
Gut bacterial pathway abundance (GOLPDLCAT.PWY..superpathway.of.glycerol.degradation.to.1.3.propanediol)	Lactose intolerance, other/unspecified || id:finngen_R12_E4_LACTONAS	ebi-a-GCST90027478	finngen_R12_E4_LACTONAS	421086	rs34039849	0.162741487634421	0.493414829282067	0.741530754202286
Gut bacterial pathway abundance (GOLPDLCAT.PWY..superpathway.of.glycerol.degradation.to.1.3.propanediol)	Lactose intolerance, other/unspecified || id:finngen_R12_E4_LACTONAS	ebi-a-GCST90027478	finngen_R12_E4_LACTONAS	421086	rs4024642	-0.61503898565757	0.434531814442577	0.156949458871256
Gut bacterial pathway abundance (GOLPDLCAT.PWY..superpathway.of.glycerol.degradation.to.1.3.propanediol)	Lactose intolerance, other/unspecified || id:finngen_R12_E4_LACTONAS	ebi-a-GCST90027478	finngen_R12_E4_LACTONAS	421086	rs4302037	-0.421262857142857	0.43195619047619	0.329439041318829
Gut bacterial pathway abundance (GOLPDLCAT.PWY..superpathway.of.glycerol.degradation.to.1.3.propanediol)	Lactose intolerance, other/unspecified || id:finngen_R12_E4_LACTONAS	ebi-a-GCST90027478	finngen_R12_E4_LACTONAS	421086	rs57224868	0.362116310594027	0.446072667093566	0.416913453174577
Gut bacterial pathway abundance (GOLPDLCAT.PWY..superpathway.of.glycerol.degradation.to.1.3.propanediol)	Lactose intolerance, other/unspecified || id:finngen_R12_E4_LACTONAS	ebi-a-GCST90027478	finngen_R12_E4_LACTONAS	421086	rs5998901	0.463838926174497	0.50650226314968	0.359788216097894
Gut bacterial pathway abundance (GOLPDLCAT.PWY..superpathway.of.glycerol.degradation.to.1.3.propanediol)	Lactose intolerance, other/unspecified || id:finngen_R12_E4_LACTONAS	ebi-a-GCST90027478	finngen_R12_E4_LACTONAS	421086	rs61861334	-0.297970328261415	0.419988060754479	0.478030795785314
Gut bacterial pathway abundance (GOLPDLCAT.PWY..superpathway.of.glycerol.degradation.to.1.3.propanediol)	Lactose intolerance, other/unspecified || id:finngen_R12_E4_LACTONAS	ebi-a-GCST90027478	finngen_R12_E4_LACTONAS	421086	rs72829113	0.0853847213611628	0.394670903079149	0.828719536008131
Gut bacterial pathway abundance (GOLPDLCAT.PWY..superpathway.of.glycerol.degradation.to.1.3.propanediol)	Lactose intolerance, other/unspecified || id:finngen_R12_E4_LACTONAS	ebi-a-GCST90027478	finngen_R12_E4_LACTONAS	421086	rs7302060	0.342791383320145	0.462359263975193	0.4584532715001
Gut bacterial pathway abundance (GOLPDLCAT.PWY..superpathway.of.glycerol.degradation.to.1.3.propanediol)	Lactose intolerance, other/unspecified || id:finngen_R12_E4_LACTONAS	ebi-a-GCST90027478	finngen_R12_E4_LACTONAS	421086	rs9939420	0.0589892458929867	0.428159706186361	0.890419087759555
Gut bacterial pathway abundance (GOLPDLCAT.PWY..superpathway.of.glycerol.degradation.to.1.3.propanediol)	Lactose intolerance, other/unspecified || id:finngen_R12_E4_LACTONAS	ebi-a-GCST90027478	finngen_R12_E4_LACTONAS	421086	rs9957998	-0.571070113576591	0.440790165786756	0.195127112491293
Gut bacterial pathway abundance (GOLPDLCAT.PWY..superpathway.of.glycerol.degradation.to.1.3.propanediol)	Lactose intolerance, other/unspecified || id:finngen_R12_E4_LACTONAS	ebi-a-GCST90027478	finngen_R12_E4_LACTONAS	421086	All - Inverse variance weighted	-0.0595310676869176	0.11590953108529	0.607532086687042
Gut bacterial pathway abundance (GOLPDLCAT.PWY..superpathway.of.glycerol.degradation.to.1.3.propanediol)	Lactose intolerance, other/unspecified || id:finngen_R12_E4_LACTONAS	ebi-a-GCST90027478	finngen_R12_E4_LACTONAS	421086	All - MR Egger	0.225583331680638	0.599351577411517	0.713205493176056
Gut bacterial pathway abundance (HEMESYN2.PWY..heme.biosynthesis.II..anaerobic.)	Lactose intolerance, other/unspecified || id:finngen_R12_E4_LACTONAS	ebi-a-GCST90027479	finngen_R12_E4_LACTONAS	421086	rs10423929	0.15185341933513	0.57446506097451	0.791518845705401
Gut bacterial pathway abundance (HEMESYN2.PWY..heme.biosynthesis.II..anaerobic.)	Lactose intolerance, other/unspecified || id:finngen_R12_E4_LACTONAS	ebi-a-GCST90027479	finngen_R12_E4_LACTONAS	421086	rs10520466	0.249623816843297	0.516573386972222	0.628932355235036
Gut bacterial pathway abundance (HEMESYN2.PWY..heme.biosynthesis.II..anaerobic.)	Lactose intolerance, other/unspecified || id:finngen_R12_E4_LACTONAS	ebi-a-GCST90027479	finngen_R12_E4_LACTONAS	421086	rs1596848	-0.435598084901017	0.568362513663298	0.443433043008113
Gut bacterial pathway abundance (HEMESYN2.PWY..heme.biosynthesis.II..anaerobic.)	Lactose intolerance, other/unspecified || id:finngen_R12_E4_LACTONAS	ebi-a-GCST90027479	finngen_R12_E4_LACTONAS	421086	rs1679174	0.339505228651005	0.620548383866506	0.584306481035075
Gut bacterial pathway abundance (HEMESYN2.PWY..heme.biosynthesis.II..anaerobic.)	Lactose intolerance, other/unspecified || id:finngen_R12_E4_LACTONAS	ebi-a-GCST90027479	finngen_R12_E4_LACTONAS	421086	rs169651	-0.725249694271846	0.587551557032138	0.217069069763912
Gut bacterial pathway abundance (HEMESYN2.PWY..heme.biosynthesis.II..anaerobic.)	Lactose intolerance, other/unspecified || id:finngen_R12_E4_LACTONAS	ebi-a-GCST90027479	finngen_R12_E4_LACTONAS	421086	rs2096694	1.0003210191818	0.592362148111277	0.0912772400136494
Gut bacterial pathway abundance (HEMESYN2.PWY..heme.biosynthesis.II..anaerobic.)	Lactose intolerance, other/unspecified || id:finngen_R12_E4_LACTONAS	ebi-a-GCST90027479	finngen_R12_E4_LACTONAS	421086	rs211508	-0.0267296636199728	0.622009501119877	0.965722993625776
Gut bacterial pathway abundance (HEMESYN2.PWY..heme.biosynthesis.II..anaerobic.)	Lactose intolerance, other/unspecified || id:finngen_R12_E4_LACTONAS	ebi-a-GCST90027479	finngen_R12_E4_LACTONAS	421086	rs4619111	0.158505336979648	0.595728615421028	0.790185526162273
Gut bacterial pathway abundance (HEMESYN2.PWY..heme.biosynthesis.II..anaerobic.)	Lactose intolerance, other/unspecified || id:finngen_R12_E4_LACTONAS	ebi-a-GCST90027479	finngen_R12_E4_LACTONAS	421086	rs4810354	-0.424841985168283	0.586185966913862	0.468601536002247
Gut bacterial pathway abundance (HEMESYN2.PWY..heme.biosynthesis.II..anaerobic.)	Lactose intolerance, other/unspecified || id:finngen_R12_E4_LACTONAS	ebi-a-GCST90027479	finngen_R12_E4_LACTONAS	421086	rs61775945	-0.465774737553269	0.63544719883588	0.463566164805318
Gut bacterial pathway abundance (HEMESYN2.PWY..heme.biosynthesis.II..anaerobic.)	Lactose intolerance, other/unspecified || id:finngen_R12_E4_LACTONAS	ebi-a-GCST90027479	finngen_R12_E4_LACTONAS	421086	rs62104460	-0.106433922389959	0.492152644695082	0.828783516456645
Gut bacterial pathway abundance (HEMESYN2.PWY..heme.biosynthesis.II..anaerobic.)	Lactose intolerance, other/unspecified || id:finngen_R12_E4_LACTONAS	ebi-a-GCST90027479	finngen_R12_E4_LACTONAS	421086	rs713716	0.828239261482059	0.665507476487341	0.213307194882236
Gut bacterial pathway abundance (HEMESYN2.PWY..heme.biosynthesis.II..anaerobic.)	Lactose intolerance, other/unspecified || id:finngen_R12_E4_LACTONAS	ebi-a-GCST90027479	finngen_R12_E4_LACTONAS	421086	rs9865200	0.68725966981895	0.576493740362531	0.233207428010622
Gut bacterial pathway abundance (HEMESYN2.PWY..heme.biosynthesis.II..anaerobic.)	Lactose intolerance, other/unspecified || id:finngen_R12_E4_LACTONAS	ebi-a-GCST90027479	finngen_R12_E4_LACTONAS	421086	All - Inverse variance weighted	0.0824167154399691	0.161371605827124	0.609542755627903
Gut bacterial pathway abundance (HEMESYN2.PWY..heme.biosynthesis.II..anaerobic.)	Lactose intolerance, other/unspecified || id:finngen_R12_E4_LACTONAS	ebi-a-GCST90027479	finngen_R12_E4_LACTONAS	421086	All - MR Egger	-0.0297922327825538	0.809420693281743	0.971298474121528
Gut bacterial pathway abundance (HEXITOLDEGSUPER.PWY..superpathway.of.hexitol.degradation..bacteria.)	Lactose intolerance, other/unspecified || id:finngen_R12_E4_LACTONAS	ebi-a-GCST90027480	finngen_R12_E4_LACTONAS	421086	rs13129779	-0.106948538643783	0.610511993274595	0.860939424678731
Gut bacterial pathway abundance (HEXITOLDEGSUPER.PWY..superpathway.of.hexitol.degradation..bacteria.)	Lactose intolerance, other/unspecified || id:finngen_R12_E4_LACTONAS	ebi-a-GCST90027480	finngen_R12_E4_LACTONAS	421086	rs1479994	-1.04410466755782	0.630158759224332	0.0975414209614633
Gut bacterial pathway abundance (HEXITOLDEGSUPER.PWY..superpathway.of.hexitol.degradation..bacteria.)	Lactose intolerance, other/unspecified || id:finngen_R12_E4_LACTONAS	ebi-a-GCST90027480	finngen_R12_E4_LACTONAS	421086	rs2208125	0.595764104908262	0.63847815616409	0.350768228043612
Gut bacterial pathway abundance (HEXITOLDEGSUPER.PWY..superpathway.of.hexitol.degradation..bacteria.)	Lactose intolerance, other/unspecified || id:finngen_R12_E4_LACTONAS	ebi-a-GCST90027480	finngen_R12_E4_LACTONAS	421086	rs4400672	0.13794333998575	0.562970440538271	0.806435000309666
Gut bacterial pathway abundance (HEXITOLDEGSUPER.PWY..superpathway.of.hexitol.degradation..bacteria.)	Lactose intolerance, other/unspecified || id:finngen_R12_E4_LACTONAS	ebi-a-GCST90027480	finngen_R12_E4_LACTONAS	421086	rs55920379	0.789902447579938	0.554670480867509	0.154419501105
Gut bacterial pathway abundance (HEXITOLDEGSUPER.PWY..superpathway.of.hexitol.degradation..bacteria.)	Lactose intolerance, other/unspecified || id:finngen_R12_E4_LACTONAS	ebi-a-GCST90027480	finngen_R12_E4_LACTONAS	421086	rs73099859	-1.63818769411038	0.583593617115102	0.00499944936823084
Gut bacterial pathway abundance (HEXITOLDEGSUPER.PWY..superpathway.of.hexitol.degradation..bacteria.)	Lactose intolerance, other/unspecified || id:finngen_R12_E4_LACTONAS	ebi-a-GCST90027480	finngen_R12_E4_LACTONAS	421086	rs76367474	-0.383489451867633	0.402765555890049	0.341025663595371
Gut bacterial pathway abundance (HEXITOLDEGSUPER.PWY..superpathway.of.hexitol.degradation..bacteria.)	Lactose intolerance, other/unspecified || id:finngen_R12_E4_LACTONAS	ebi-a-GCST90027480	finngen_R12_E4_LACTONAS	421086	rs79035992	0.204867224043313	0.670398880335899	0.759916801014479
Gut bacterial pathway abundance (HEXITOLDEGSUPER.PWY..superpathway.of.hexitol.degradation..bacteria.)	Lactose intolerance, other/unspecified || id:finngen_R12_E4_LACTONAS	ebi-a-GCST90027480	finngen_R12_E4_LACTONAS	421086	rs9516950	-0.113079441017248	1.03611985395946	0.9130935003673
Gut bacterial pathway abundance (HEXITOLDEGSUPER.PWY..superpathway.of.hexitol.degradation..bacteria.)	Lactose intolerance, other/unspecified || id:finngen_R12_E4_LACTONAS	ebi-a-GCST90027480	finngen_R12_E4_LACTONAS	421086	All - Inverse variance weighted	-0.200463829237284	0.253866785987841	0.429736981631666
Gut bacterial pathway abundance (HEXITOLDEGSUPER.PWY..superpathway.of.hexitol.degradation..bacteria.)	Lactose intolerance, other/unspecified || id:finngen_R12_E4_LACTONAS	ebi-a-GCST90027480	finngen_R12_E4_LACTONAS	421086	All - MR Egger	-0.446154455416619	0.759317902218036	0.575274709635291
Gut bacterial pathway abundance (HISDEG.PWY..L.histidine.degradation.I)	Lactose intolerance, other/unspecified || id:finngen_R12_E4_LACTONAS	ebi-a-GCST90027481	finngen_R12_E4_LACTONAS	421086	rs11948304	-0.738717098306014	0.613096046893296	0.228243375036158
Gut bacterial pathway abundance (HISDEG.PWY..L.histidine.degradation.I)	Lactose intolerance, other/unspecified || id:finngen_R12_E4_LACTONAS	ebi-a-GCST90027481	finngen_R12_E4_LACTONAS	421086	rs12137024	0.884132549672494	0.509583869367438	0.0827392284609303
Gut bacterial pathway abundance (HISDEG.PWY..L.histidine.degradation.I)	Lactose intolerance, other/unspecified || id:finngen_R12_E4_LACTONAS	ebi-a-GCST90027481	finngen_R12_E4_LACTONAS	421086	rs13010502	-0.495978076546054	0.51239562389542	0.333064728637763
Gut bacterial pathway abundance (HISDEG.PWY..L.histidine.degradation.I)	Lactose intolerance, other/unspecified || id:finngen_R12_E4_LACTONAS	ebi-a-GCST90027481	finngen_R12_E4_LACTONAS	421086	rs144371117	0.672467753315122	0.521517689696136	0.197243841362224
Gut bacterial pathway abundance (HISDEG.PWY..L.histidine.degradation.I)	Lactose intolerance, other/unspecified || id:finngen_R12_E4_LACTONAS	ebi-a-GCST90027481	finngen_R12_E4_LACTONAS	421086	rs1501270	-0.757575021126877	0.575524857911394	0.188066579124244
Gut bacterial pathway abundance (HISDEG.PWY..L.histidine.degradation.I)	Lactose intolerance, other/unspecified || id:finngen_R12_E4_LACTONAS	ebi-a-GCST90027481	finngen_R12_E4_LACTONAS	421086	rs2175835	0.695985621775875	0.529136483371749	0.188401222216508
Gut bacterial pathway abundance (HISDEG.PWY..L.histidine.degradation.I)	Lactose intolerance, other/unspecified || id:finngen_R12_E4_LACTONAS	ebi-a-GCST90027481	finngen_R12_E4_LACTONAS	421086	rs3095927	1.21997152145971	0.732200912321379	0.0956794703798747
Gut bacterial pathway abundance (HISDEG.PWY..L.histidine.degradation.I)	Lactose intolerance, other/unspecified || id:finngen_R12_E4_LACTONAS	ebi-a-GCST90027481	finngen_R12_E4_LACTONAS	421086	rs6783574	-0.821841657755172	0.569820760779714	0.149223117428449
Gut bacterial pathway abundance (HISDEG.PWY..L.histidine.degradation.I)	Lactose intolerance, other/unspecified || id:finngen_R12_E4_LACTONAS	ebi-a-GCST90027481	finngen_R12_E4_LACTONAS	421086	rs76864278	0.680032332249631	0.582990280057845	0.243430251674007
Gut bacterial pathway abundance (HISDEG.PWY..L.histidine.degradation.I)	Lactose intolerance, other/unspecified || id:finngen_R12_E4_LACTONAS	ebi-a-GCST90027481	finngen_R12_E4_LACTONAS	421086	rs77982223	-0.272031649180247	0.650079784375491	0.675611655364426
Gut bacterial pathway abundance (HISDEG.PWY..L.histidine.degradation.I)	Lactose intolerance, other/unspecified || id:finngen_R12_E4_LACTONAS	ebi-a-GCST90027481	finngen_R12_E4_LACTONAS	421086	All - Inverse variance weighted	0.107748269508115	0.244243250331409	0.659103342089691
Gut bacterial pathway abundance (HISDEG.PWY..L.histidine.degradation.I)	Lactose intolerance, other/unspecified || id:finngen_R12_E4_LACTONAS	ebi-a-GCST90027481	finngen_R12_E4_LACTONAS	421086	All - MR Egger	1.63311548339892	0.823351120070679	0.0826002690275853
Gut bacterial pathway abundance (HISTSYN.PWY..L.histidine.biosynthesis)	Lactose intolerance, other/unspecified || id:finngen_R12_E4_LACTONAS	ebi-a-GCST90027482	finngen_R12_E4_LACTONAS	421086	rs10005886	0.4687118305969	0.44078410311493	0.287619088499609
Gut bacterial pathway abundance (HISTSYN.PWY..L.histidine.biosynthesis)	Lactose intolerance, other/unspecified || id:finngen_R12_E4_LACTONAS	ebi-a-GCST90027482	finngen_R12_E4_LACTONAS	421086	rs10143187	-0.315361515017367	0.59044686031465	0.593267842337273
Gut bacterial pathway abundance (HISTSYN.PWY..L.histidine.biosynthesis)	Lactose intolerance, other/unspecified || id:finngen_R12_E4_LACTONAS	ebi-a-GCST90027482	finngen_R12_E4_LACTONAS	421086	rs10772275	-0.795117096095918	0.589055651130754	0.177074818829871
Gut bacterial pathway abundance (HISTSYN.PWY..L.histidine.biosynthesis)	Lactose intolerance, other/unspecified || id:finngen_R12_E4_LACTONAS	ebi-a-GCST90027482	finngen_R12_E4_LACTONAS	421086	rs11085939	0.547787147148357	0.691264411806918	0.428102834356058
Gut bacterial pathway abundance (HISTSYN.PWY..L.histidine.biosynthesis)	Lactose intolerance, other/unspecified || id:finngen_R12_E4_LACTONAS	ebi-a-GCST90027482	finngen_R12_E4_LACTONAS	421086	rs12098656	0.556576051325279	0.538424885267397	0.301271007053911
Gut bacterial pathway abundance (HISTSYN.PWY..L.histidine.biosynthesis)	Lactose intolerance, other/unspecified || id:finngen_R12_E4_LACTONAS	ebi-a-GCST90027482	finngen_R12_E4_LACTONAS	421086	rs12153246	0.377940844021949	0.605336049158878	0.532398533078224
Gut bacterial pathway abundance (HISTSYN.PWY..L.histidine.biosynthesis)	Lactose intolerance, other/unspecified || id:finngen_R12_E4_LACTONAS	ebi-a-GCST90027482	finngen_R12_E4_LACTONAS	421086	rs6883971	0.0932475392881605	0.61022924801956	0.878550169033642
Gut bacterial pathway abundance (HISTSYN.PWY..L.histidine.biosynthesis)	Lactose intolerance, other/unspecified || id:finngen_R12_E4_LACTONAS	ebi-a-GCST90027482	finngen_R12_E4_LACTONAS	421086	rs7145596	0.829292300565986	0.508684480986639	0.103044755876857
Gut bacterial pathway abundance (HISTSYN.PWY..L.histidine.biosynthesis)	Lactose intolerance, other/unspecified || id:finngen_R12_E4_LACTONAS	ebi-a-GCST90027482	finngen_R12_E4_LACTONAS	421086	rs72690382	-0.150877348457994	0.638067174760723	0.813075761697832
Gut bacterial pathway abundance (HISTSYN.PWY..L.histidine.biosynthesis)	Lactose intolerance, other/unspecified || id:finngen_R12_E4_LACTONAS	ebi-a-GCST90027482	finngen_R12_E4_LACTONAS	421086	rs78778914	0.089979444772593	0.372996574128766	0.809373783106785
Gut bacterial pathway abundance (HISTSYN.PWY..L.histidine.biosynthesis)	Lactose intolerance, other/unspecified || id:finngen_R12_E4_LACTONAS	ebi-a-GCST90027482	finngen_R12_E4_LACTONAS	421086	All - Inverse variance weighted	0.199235535777578	0.168162464277844	0.23610441550862
Gut bacterial pathway abundance (HISTSYN.PWY..L.histidine.biosynthesis)	Lactose intolerance, other/unspecified || id:finngen_R12_E4_LACTONAS	ebi-a-GCST90027482	finngen_R12_E4_LACTONAS	421086	All - MR Egger	0.667483457079529	0.497685234269362	0.216691573252466
Gut bacterial pathway abundance (HOMOSER.METSYN.PWY..L.methionine.biosynthesis.I)	Lactose intolerance, other/unspecified || id:finngen_R12_E4_LACTONAS	ebi-a-GCST90027483	finngen_R12_E4_LACTONAS	421086	rs10840754	0.0413605014329719	0.578320313895897	0.942985238913337
Gut bacterial pathway abundance (HOMOSER.METSYN.PWY..L.methionine.biosynthesis.I)	Lactose intolerance, other/unspecified || id:finngen_R12_E4_LACTONAS	ebi-a-GCST90027483	finngen_R12_E4_LACTONAS	421086	rs112102053	0.424861493967192	0.466365402865019	0.362292422708512
Gut bacterial pathway abundance (HOMOSER.METSYN.PWY..L.methionine.biosynthesis.I)	Lactose intolerance, other/unspecified || id:finngen_R12_E4_LACTONAS	ebi-a-GCST90027483	finngen_R12_E4_LACTONAS	421086	rs1348931	0.547563693437273	0.604383440040535	0.364942598670191
Gut bacterial pathway abundance (HOMOSER.METSYN.PWY..L.methionine.biosynthesis.I)	Lactose intolerance, other/unspecified || id:finngen_R12_E4_LACTONAS	ebi-a-GCST90027483	finngen_R12_E4_LACTONAS	421086	rs17048278	-0.549952288768801	0.568869854225371	0.333671348170834
Gut bacterial pathway abundance (HOMOSER.METSYN.PWY..L.methionine.biosynthesis.I)	Lactose intolerance, other/unspecified || id:finngen_R12_E4_LACTONAS	ebi-a-GCST90027483	finngen_R12_E4_LACTONAS	421086	rs4802635	-0.0875857462979267	0.614618218122674	0.886681673672204
Gut bacterial pathway abundance (HOMOSER.METSYN.PWY..L.methionine.biosynthesis.I)	Lactose intolerance, other/unspecified || id:finngen_R12_E4_LACTONAS	ebi-a-GCST90027483	finngen_R12_E4_LACTONAS	421086	rs4959131	-0.24633509923302	0.613044815195523	0.687814783308893
Gut bacterial pathway abundance (HOMOSER.METSYN.PWY..L.methionine.biosynthesis.I)	Lactose intolerance, other/unspecified || id:finngen_R12_E4_LACTONAS	ebi-a-GCST90027483	finngen_R12_E4_LACTONAS	421086	rs61945524	-0.172839270021907	0.531193072431839	0.744893963196695
Gut bacterial pathway abundance (HOMOSER.METSYN.PWY..L.methionine.biosynthesis.I)	Lactose intolerance, other/unspecified || id:finngen_R12_E4_LACTONAS	ebi-a-GCST90027483	finngen_R12_E4_LACTONAS	421086	rs61994705	-0.143540951770429	0.537334081224782	0.789364916614944
Gut bacterial pathway abundance (HOMOSER.METSYN.PWY..L.methionine.biosynthesis.I)	Lactose intolerance, other/unspecified || id:finngen_R12_E4_LACTONAS	ebi-a-GCST90027483	finngen_R12_E4_LACTONAS	421086	rs6913228	0.116624395822704	0.568578590495345	0.837481730076322
Gut bacterial pathway abundance (HOMOSER.METSYN.PWY..L.methionine.biosynthesis.I)	Lactose intolerance, other/unspecified || id:finngen_R12_E4_LACTONAS	ebi-a-GCST90027483	finngen_R12_E4_LACTONAS	421086	All - Inverse variance weighted	0.00834161628128665	0.186260592537169	0.964278956765703
Gut bacterial pathway abundance (HOMOSER.METSYN.PWY..L.methionine.biosynthesis.I)	Lactose intolerance, other/unspecified || id:finngen_R12_E4_LACTONAS	ebi-a-GCST90027483	finngen_R12_E4_LACTONAS	421086	All - MR Egger	0.226858303280799	1.00226359141126	0.827399759527378
Gut bacterial pathway abundance (HSERMETANA.PWY..L.methionine.biosynthesis.III)	Lactose intolerance, other/unspecified || id:finngen_R12_E4_LACTONAS	ebi-a-GCST90027484	finngen_R12_E4_LACTONAS	421086	rs10402683	0.279940914325772	0.63447916145077	0.659058277825482
Gut bacterial pathway abundance (HSERMETANA.PWY..L.methionine.biosynthesis.III)	Lactose intolerance, other/unspecified || id:finngen_R12_E4_LACTONAS	ebi-a-GCST90027484	finngen_R12_E4_LACTONAS	421086	rs10447306	1.15942890273953	0.711306711117553	0.10310180491944
Gut bacterial pathway abundance (HSERMETANA.PWY..L.methionine.biosynthesis.III)	Lactose intolerance, other/unspecified || id:finngen_R12_E4_LACTONAS	ebi-a-GCST90027484	finngen_R12_E4_LACTONAS	421086	rs1073201	-0.696930636915645	0.596351718840683	0.242541835363902
Gut bacterial pathway abundance (HSERMETANA.PWY..L.methionine.biosynthesis.III)	Lactose intolerance, other/unspecified || id:finngen_R12_E4_LACTONAS	ebi-a-GCST90027484	finngen_R12_E4_LACTONAS	421086	rs10882802	-0.962416303767836	0.539533022359158	0.0744569835099091
Gut bacterial pathway abundance (HSERMETANA.PWY..L.methionine.biosynthesis.III)	Lactose intolerance, other/unspecified || id:finngen_R12_E4_LACTONAS	ebi-a-GCST90027484	finngen_R12_E4_LACTONAS	421086	rs112704675	0.80652629739647	0.607452385112703	0.18427083245849
Gut bacterial pathway abundance (HSERMETANA.PWY..L.methionine.biosynthesis.III)	Lactose intolerance, other/unspecified || id:finngen_R12_E4_LACTONAS	ebi-a-GCST90027484	finngen_R12_E4_LACTONAS	421086	rs113884393	0.555124489214103	0.783492112515443	0.478618706339772
Gut bacterial pathway abundance (HSERMETANA.PWY..L.methionine.biosynthesis.III)	Lactose intolerance, other/unspecified || id:finngen_R12_E4_LACTONAS	ebi-a-GCST90027484	finngen_R12_E4_LACTONAS	421086	rs117005086	0.383838539525962	0.437813969950222	0.380640880464125
Gut bacterial pathway abundance (HSERMETANA.PWY..L.methionine.biosynthesis.III)	Lactose intolerance, other/unspecified || id:finngen_R12_E4_LACTONAS	ebi-a-GCST90027484	finngen_R12_E4_LACTONAS	421086	rs12455185	-0.743355541139529	0.593505881656484	0.210394217278882
Gut bacterial pathway abundance (HSERMETANA.PWY..L.methionine.biosynthesis.III)	Lactose intolerance, other/unspecified || id:finngen_R12_E4_LACTONAS	ebi-a-GCST90027484	finngen_R12_E4_LACTONAS	421086	rs157871	0.348871094891804	0.595967120472643	0.558287877458429
Gut bacterial pathway abundance (HSERMETANA.PWY..L.methionine.biosynthesis.III)	Lactose intolerance, other/unspecified || id:finngen_R12_E4_LACTONAS	ebi-a-GCST90027484	finngen_R12_E4_LACTONAS	421086	rs2007950	0.531336652892116	0.602265248211646	0.377652277557267
Gut bacterial pathway abundance (HSERMETANA.PWY..L.methionine.biosynthesis.III)	Lactose intolerance, other/unspecified || id:finngen_R12_E4_LACTONAS	ebi-a-GCST90027484	finngen_R12_E4_LACTONAS	421086	rs2304958	-0.0865741562444535	0.689319720918838	0.900053616732448
Gut bacterial pathway abundance (HSERMETANA.PWY..L.methionine.biosynthesis.III)	Lactose intolerance, other/unspecified || id:finngen_R12_E4_LACTONAS	ebi-a-GCST90027484	finngen_R12_E4_LACTONAS	421086	rs2869014	-0.441847844154117	0.615326950566803	0.472714105900777
Gut bacterial pathway abundance (HSERMETANA.PWY..L.methionine.biosynthesis.III)	Lactose intolerance, other/unspecified || id:finngen_R12_E4_LACTONAS	ebi-a-GCST90027484	finngen_R12_E4_LACTONAS	421086	rs36107535	0.631454002754422	0.560942934156445	0.260292114809703
Gut bacterial pathway abundance (HSERMETANA.PWY..L.methionine.biosynthesis.III)	Lactose intolerance, other/unspecified || id:finngen_R12_E4_LACTONAS	ebi-a-GCST90027484	finngen_R12_E4_LACTONAS	421086	rs409480	-0.995793057665034	0.614335539484404	0.105033297386393
Gut bacterial pathway abundance (HSERMETANA.PWY..L.methionine.biosynthesis.III)	Lactose intolerance, other/unspecified || id:finngen_R12_E4_LACTONAS	ebi-a-GCST90027484	finngen_R12_E4_LACTONAS	421086	rs537576	-0.303250674015524	0.576548167114478	0.598904671090054
Gut bacterial pathway abundance (HSERMETANA.PWY..L.methionine.biosynthesis.III)	Lactose intolerance, other/unspecified || id:finngen_R12_E4_LACTONAS	ebi-a-GCST90027484	finngen_R12_E4_LACTONAS	421086	rs735254	0.173681178014981	0.551343324363978	0.752750594466759
Gut bacterial pathway abundance (HSERMETANA.PWY..L.methionine.biosynthesis.III)	Lactose intolerance, other/unspecified || id:finngen_R12_E4_LACTONAS	ebi-a-GCST90027484	finngen_R12_E4_LACTONAS	421086	rs76383640	-0.173287495381764	0.423285929877953	0.682256131808037
Gut bacterial pathway abundance (HSERMETANA.PWY..L.methionine.biosynthesis.III)	Lactose intolerance, other/unspecified || id:finngen_R12_E4_LACTONAS	ebi-a-GCST90027484	finngen_R12_E4_LACTONAS	421086	All - Inverse variance weighted	-0.00271019795876895	0.14871320766376	0.98545989661353
Gut bacterial pathway abundance (HSERMETANA.PWY..L.methionine.biosynthesis.III)	Lactose intolerance, other/unspecified || id:finngen_R12_E4_LACTONAS	ebi-a-GCST90027484	finngen_R12_E4_LACTONAS	421086	All - MR Egger	0.727983232037358	0.522347159093309	0.183721450742999
Gut bacterial pathway abundance (ILEUSYN.PWY..L.isoleucine.biosynthesis.I..from.threonine.)	Lactose intolerance, other/unspecified || id:finngen_R12_E4_LACTONAS	ebi-a-GCST90027485	finngen_R12_E4_LACTONAS	421086	rs11007911	0.512388465208429	0.680101828988484	0.451209806053325
Gut bacterial pathway abundance (ILEUSYN.PWY..L.isoleucine.biosynthesis.I..from.threonine.)	Lactose intolerance, other/unspecified || id:finngen_R12_E4_LACTONAS	ebi-a-GCST90027485	finngen_R12_E4_LACTONAS	421086	rs163056	1.03228534209967	0.625627564769157	0.0989429817606585
Gut bacterial pathway abundance (ILEUSYN.PWY..L.isoleucine.biosynthesis.I..from.threonine.)	Lactose intolerance, other/unspecified || id:finngen_R12_E4_LACTONAS	ebi-a-GCST90027485	finngen_R12_E4_LACTONAS	421086	rs2704240	-0.456348905883244	0.614797937732745	0.457920965511154
Gut bacterial pathway abundance (ILEUSYN.PWY..L.isoleucine.biosynthesis.I..from.threonine.)	Lactose intolerance, other/unspecified || id:finngen_R12_E4_LACTONAS	ebi-a-GCST90027485	finngen_R12_E4_LACTONAS	421086	rs28542462	-1.09348846059528	0.478987304161838	0.0224352331664453
Gut bacterial pathway abundance (ILEUSYN.PWY..L.isoleucine.biosynthesis.I..from.threonine.)	Lactose intolerance, other/unspecified || id:finngen_R12_E4_LACTONAS	ebi-a-GCST90027485	finngen_R12_E4_LACTONAS	421086	rs330943	0.782324276484026	0.536061232557082	0.14445683498602
Gut bacterial pathway abundance (ILEUSYN.PWY..L.isoleucine.biosynthesis.I..from.threonine.)	Lactose intolerance, other/unspecified || id:finngen_R12_E4_LACTONAS	ebi-a-GCST90027485	finngen_R12_E4_LACTONAS	421086	rs5752622	0.54246527885044	0.614170465729001	0.377101902542895
Gut bacterial pathway abundance (ILEUSYN.PWY..L.isoleucine.biosynthesis.I..from.threonine.)	Lactose intolerance, other/unspecified || id:finngen_R12_E4_LACTONAS	ebi-a-GCST90027485	finngen_R12_E4_LACTONAS	421086	rs9324123	1.22903541428026	0.643573405880107	0.0561711941917542
Gut bacterial pathway abundance (ILEUSYN.PWY..L.isoleucine.biosynthesis.I..from.threonine.)	Lactose intolerance, other/unspecified || id:finngen_R12_E4_LACTONAS	ebi-a-GCST90027485	finngen_R12_E4_LACTONAS	421086	All - Inverse variance weighted	0.241755351886067	0.344425991935671	0.482736552677842
Gut bacterial pathway abundance (ILEUSYN.PWY..L.isoleucine.biosynthesis.I..from.threonine.)	Lactose intolerance, other/unspecified || id:finngen_R12_E4_LACTONAS	ebi-a-GCST90027485	finngen_R12_E4_LACTONAS	421086	All - MR Egger	-0.807034585822503	2.19713524937774	0.728420477266972
Gut bacterial pathway abundance (KDO.NAGLIPASYN.PWY..superpathway.of..Kdo.2.lipid.A.biosynthesis)	Lactose intolerance, other/unspecified || id:finngen_R12_E4_LACTONAS	ebi-a-GCST90027486	finngen_R12_E4_LACTONAS	421086	rs113552917	-0.355574474189907	0.379644136712512	0.348964655964621
Gut bacterial pathway abundance (KDO.NAGLIPASYN.PWY..superpathway.of..Kdo.2.lipid.A.biosynthesis)	Lactose intolerance, other/unspecified || id:finngen_R12_E4_LACTONAS	ebi-a-GCST90027486	finngen_R12_E4_LACTONAS	421086	rs12056629	-0.0163662361874078	0.252844421115505	0.948390183039815
Gut bacterial pathway abundance (KDO.NAGLIPASYN.PWY..superpathway.of..Kdo.2.lipid.A.biosynthesis)	Lactose intolerance, other/unspecified || id:finngen_R12_E4_LACTONAS	ebi-a-GCST90027486	finngen_R12_E4_LACTONAS	421086	rs17153829	-0.265667686950273	0.286895689244184	0.354441852579671
Gut bacterial pathway abundance (KDO.NAGLIPASYN.PWY..superpathway.of..Kdo.2.lipid.A.biosynthesis)	Lactose intolerance, other/unspecified || id:finngen_R12_E4_LACTONAS	ebi-a-GCST90027486	finngen_R12_E4_LACTONAS	421086	rs2206783	-0.214846301462807	0.302367124563917	0.477364487262532
Gut bacterial pathway abundance (KDO.NAGLIPASYN.PWY..superpathway.of..Kdo.2.lipid.A.biosynthesis)	Lactose intolerance, other/unspecified || id:finngen_R12_E4_LACTONAS	ebi-a-GCST90027486	finngen_R12_E4_LACTONAS	421086	rs4924305	0.0367782467599154	0.238121059009592	0.877253444988922
Gut bacterial pathway abundance (KDO.NAGLIPASYN.PWY..superpathway.of..Kdo.2.lipid.A.biosynthesis)	Lactose intolerance, other/unspecified || id:finngen_R12_E4_LACTONAS	ebi-a-GCST90027486	finngen_R12_E4_LACTONAS	421086	rs68108910	-0.126723354855245	0.299016248855117	0.671711022983585
Gut bacterial pathway abundance (KDO.NAGLIPASYN.PWY..superpathway.of..Kdo.2.lipid.A.biosynthesis)	Lactose intolerance, other/unspecified || id:finngen_R12_E4_LACTONAS	ebi-a-GCST90027486	finngen_R12_E4_LACTONAS	421086	rs736348	-0.139997959205594	0.292992556470929	0.632777703307554
Gut bacterial pathway abundance (KDO.NAGLIPASYN.PWY..superpathway.of..Kdo.2.lipid.A.biosynthesis)	Lactose intolerance, other/unspecified || id:finngen_R12_E4_LACTONAS	ebi-a-GCST90027486	finngen_R12_E4_LACTONAS	421086	rs737805	0.308436122790132	0.284651233473482	0.278560819046485
Gut bacterial pathway abundance (KDO.NAGLIPASYN.PWY..superpathway.of..Kdo.2.lipid.A.biosynthesis)	Lactose intolerance, other/unspecified || id:finngen_R12_E4_LACTONAS	ebi-a-GCST90027486	finngen_R12_E4_LACTONAS	421086	All - Inverse variance weighted	-0.0700008773719576	0.100769538252251	0.487266473292199
Gut bacterial pathway abundance (KDO.NAGLIPASYN.PWY..superpathway.of..Kdo.2.lipid.A.biosynthesis)	Lactose intolerance, other/unspecified || id:finngen_R12_E4_LACTONAS	ebi-a-GCST90027486	finngen_R12_E4_LACTONAS	421086	All - MR Egger	-0.838608470389111	0.548573344070732	0.17720230465722
Gut bacterial pathway abundance (KETOGLUCONMET.PWY..ketogluconate.metabolism)	Lactose intolerance, other/unspecified || id:finngen_R12_E4_LACTONAS	ebi-a-GCST90027487	finngen_R12_E4_LACTONAS	421086	rs145696452	0.125528623001547	0.467289991808998	0.788213579851503
Gut bacterial pathway abundance (KETOGLUCONMET.PWY..ketogluconate.metabolism)	Lactose intolerance, other/unspecified || id:finngen_R12_E4_LACTONAS	ebi-a-GCST90027487	finngen_R12_E4_LACTONAS	421086	rs17814434	0.127188909686314	0.526251636494966	0.809021627927935
Gut bacterial pathway abundance (KETOGLUCONMET.PWY..ketogluconate.metabolism)	Lactose intolerance, other/unspecified || id:finngen_R12_E4_LACTONAS	ebi-a-GCST90027487	finngen_R12_E4_LACTONAS	421086	rs2624489	-0.409983323005519	0.382300343937018	0.28353520061521
Gut bacterial pathway abundance (KETOGLUCONMET.PWY..ketogluconate.metabolism)	Lactose intolerance, other/unspecified || id:finngen_R12_E4_LACTONAS	ebi-a-GCST90027487	finngen_R12_E4_LACTONAS	421086	rs28620806	-0.576154045997757	0.320878114146635	0.07256544523879
Gut bacterial pathway abundance (KETOGLUCONMET.PWY..ketogluconate.metabolism)	Lactose intolerance, other/unspecified || id:finngen_R12_E4_LACTONAS	ebi-a-GCST90027487	finngen_R12_E4_LACTONAS	421086	rs2895499	-0.0566444615413484	0.274334878309658	0.836416567012359
Gut bacterial pathway abundance (KETOGLUCONMET.PWY..ketogluconate.metabolism)	Lactose intolerance, other/unspecified || id:finngen_R12_E4_LACTONAS	ebi-a-GCST90027487	finngen_R12_E4_LACTONAS	421086	rs2913384	0.383651958655433	0.282133674976114	0.173885831874735
Gut bacterial pathway abundance (KETOGLUCONMET.PWY..ketogluconate.metabolism)	Lactose intolerance, other/unspecified || id:finngen_R12_E4_LACTONAS	ebi-a-GCST90027487	finngen_R12_E4_LACTONAS	421086	rs4482264	0.0628633519869215	0.373637921277666	0.866389193279243
Gut bacterial pathway abundance (KETOGLUCONMET.PWY..ketogluconate.metabolism)	Lactose intolerance, other/unspecified || id:finngen_R12_E4_LACTONAS	ebi-a-GCST90027487	finngen_R12_E4_LACTONAS	421086	rs4842206	-0.332171657941507	0.320857564290119	0.300546550383536
Gut bacterial pathway abundance (KETOGLUCONMET.PWY..ketogluconate.metabolism)	Lactose intolerance, other/unspecified || id:finngen_R12_E4_LACTONAS	ebi-a-GCST90027487	finngen_R12_E4_LACTONAS	421086	rs557948	-0.19847561375798	0.278259119408797	0.475674847524019
Gut bacterial pathway abundance (KETOGLUCONMET.PWY..ketogluconate.metabolism)	Lactose intolerance, other/unspecified || id:finngen_R12_E4_LACTONAS	ebi-a-GCST90027487	finngen_R12_E4_LACTONAS	421086	rs7552841	-0.337174609992177	0.372931079443481	0.365931543424861
Gut bacterial pathway abundance (KETOGLUCONMET.PWY..ketogluconate.metabolism)	Lactose intolerance, other/unspecified || id:finngen_R12_E4_LACTONAS	ebi-a-GCST90027487	finngen_R12_E4_LACTONAS	421086	All - Inverse variance weighted	-0.126330013566696	0.106857450459345	0.237114712232031
Gut bacterial pathway abundance (KETOGLUCONMET.PWY..ketogluconate.metabolism)	Lactose intolerance, other/unspecified || id:finngen_R12_E4_LACTONAS	ebi-a-GCST90027487	finngen_R12_E4_LACTONAS	421086	All - MR Egger	0.247771933922614	0.397292328154707	0.550220402509739
Gut bacterial pathway abundance (LACTOSECAT.PWY..lactose.and.galactose.degradation.I)	Lactose intolerance, other/unspecified || id:finngen_R12_E4_LACTONAS	ebi-a-GCST90027488	finngen_R12_E4_LACTONAS	421086	rs118184992	-0.138160559861248	0.623421751628279	0.824612420195679
Gut bacterial pathway abundance (LACTOSECAT.PWY..lactose.and.galactose.degradation.I)	Lactose intolerance, other/unspecified || id:finngen_R12_E4_LACTONAS	ebi-a-GCST90027488	finngen_R12_E4_LACTONAS	421086	rs17034687	0.0683714695691737	0.553253071081091	0.901647177509872
Gut bacterial pathway abundance (LACTOSECAT.PWY..lactose.and.galactose.degradation.I)	Lactose intolerance, other/unspecified || id:finngen_R12_E4_LACTONAS	ebi-a-GCST90027488	finngen_R12_E4_LACTONAS	421086	rs4960590	-0.151473990119151	0.602981691368788	0.801653087682965
Gut bacterial pathway abundance (LACTOSECAT.PWY..lactose.and.galactose.degradation.I)	Lactose intolerance, other/unspecified || id:finngen_R12_E4_LACTONAS	ebi-a-GCST90027488	finngen_R12_E4_LACTONAS	421086	rs55919213	-0.237814815466657	0.623743818089019	0.703002900167488
Gut bacterial pathway abundance (LACTOSECAT.PWY..lactose.and.galactose.degradation.I)	Lactose intolerance, other/unspecified || id:finngen_R12_E4_LACTONAS	ebi-a-GCST90027488	finngen_R12_E4_LACTONAS	421086	rs6056182	-0.495159077734398	0.584955275327079	0.397279176780911
Gut bacterial pathway abundance (LACTOSECAT.PWY..lactose.and.galactose.degradation.I)	Lactose intolerance, other/unspecified || id:finngen_R12_E4_LACTONAS	ebi-a-GCST90027488	finngen_R12_E4_LACTONAS	421086	rs7147611	-0.749029928888049	0.559260573192034	0.180465904941246
Gut bacterial pathway abundance (LACTOSECAT.PWY..lactose.and.galactose.degradation.I)	Lactose intolerance, other/unspecified || id:finngen_R12_E4_LACTONAS	ebi-a-GCST90027488	finngen_R12_E4_LACTONAS	421086	rs76039193	0.746824480675522	0.619088202215629	0.227690393178082
Gut bacterial pathway abundance (LACTOSECAT.PWY..lactose.and.galactose.degradation.I)	Lactose intolerance, other/unspecified || id:finngen_R12_E4_LACTONAS	ebi-a-GCST90027488	finngen_R12_E4_LACTONAS	421086	rs80205307	1.25049914851136	0.585001321275471	0.0325491767391401
Gut bacterial pathway abundance (LACTOSECAT.PWY..lactose.and.galactose.degradation.I)	Lactose intolerance, other/unspecified || id:finngen_R12_E4_LACTONAS	ebi-a-GCST90027488	finngen_R12_E4_LACTONAS	421086	rs9982657	0.0711923397616934	0.710180478226956	0.920149488269621
Gut bacterial pathway abundance (LACTOSECAT.PWY..lactose.and.galactose.degradation.I)	Lactose intolerance, other/unspecified || id:finngen_R12_E4_LACTONAS	ebi-a-GCST90027488	finngen_R12_E4_LACTONAS	421086	All - Inverse variance weighted	0.029919310301182	0.210577524184233	0.887015106399504
Gut bacterial pathway abundance (LACTOSECAT.PWY..lactose.and.galactose.degradation.I)	Lactose intolerance, other/unspecified || id:finngen_R12_E4_LACTONAS	ebi-a-GCST90027488	finngen_R12_E4_LACTONAS	421086	All - MR Egger	0.739712994121661	0.738959824369597	0.350156868104682
Gut bacterial pathway abundance (METHGLYUT.PWY..superpathway.of.methylglyoxal.degradation)	Lactose intolerance, other/unspecified || id:finngen_R12_E4_LACTONAS	ebi-a-GCST90027489	finngen_R12_E4_LACTONAS	421086	rs111549352	-0.19405997438502	0.320662014750696	0.545055805802617
Gut bacterial pathway abundance (METHGLYUT.PWY..superpathway.of.methylglyoxal.degradation)	Lactose intolerance, other/unspecified || id:finngen_R12_E4_LACTONAS	ebi-a-GCST90027489	finngen_R12_E4_LACTONAS	421086	rs12601384	-0.0383606140688603	0.265671876109701	0.88519176429656
Gut bacterial pathway abundance (METHGLYUT.PWY..superpathway.of.methylglyoxal.degradation)	Lactose intolerance, other/unspecified || id:finngen_R12_E4_LACTONAS	ebi-a-GCST90027489	finngen_R12_E4_LACTONAS	421086	rs174453	-0.0343206121490426	0.309346855576785	0.911659639914754
Gut bacterial pathway abundance (METHGLYUT.PWY..superpathway.of.methylglyoxal.degradation)	Lactose intolerance, other/unspecified || id:finngen_R12_E4_LACTONAS	ebi-a-GCST90027489	finngen_R12_E4_LACTONAS	421086	rs56061025	-0.264318438481682	0.287723952913792	0.358277162536193
Gut bacterial pathway abundance (METHGLYUT.PWY..superpathway.of.methylglyoxal.degradation)	Lactose intolerance, other/unspecified || id:finngen_R12_E4_LACTONAS	ebi-a-GCST90027489	finngen_R12_E4_LACTONAS	421086	rs7193741	0.223697198475703	0.271277047601386	0.409594230798126
Gut bacterial pathway abundance (METHGLYUT.PWY..superpathway.of.methylglyoxal.degradation)	Lactose intolerance, other/unspecified || id:finngen_R12_E4_LACTONAS	ebi-a-GCST90027489	finngen_R12_E4_LACTONAS	421086	rs72727948	-0.135427815331174	0.309912336290663	0.662120417386424
Gut bacterial pathway abundance (METHGLYUT.PWY..superpathway.of.methylglyoxal.degradation)	Lactose intolerance, other/unspecified || id:finngen_R12_E4_LACTONAS	ebi-a-GCST90027489	finngen_R12_E4_LACTONAS	421086	rs75084758	-0.263431152687897	0.296472736592555	0.374244424125921
Gut bacterial pathway abundance (METHGLYUT.PWY..superpathway.of.methylglyoxal.degradation)	Lactose intolerance, other/unspecified || id:finngen_R12_E4_LACTONAS	ebi-a-GCST90027489	finngen_R12_E4_LACTONAS	421086	rs78219112	-0.105095716552089	0.262439767318879	0.688820300375584
Gut bacterial pathway abundance (METHGLYUT.PWY..superpathway.of.methylglyoxal.degradation)	Lactose intolerance, other/unspecified || id:finngen_R12_E4_LACTONAS	ebi-a-GCST90027489	finngen_R12_E4_LACTONAS	421086	rs902061	0.0545097495672869	0.302732177628732	0.857105999752976
Gut bacterial pathway abundance (METHGLYUT.PWY..superpathway.of.methylglyoxal.degradation)	Lactose intolerance, other/unspecified || id:finngen_R12_E4_LACTONAS	ebi-a-GCST90027489	finngen_R12_E4_LACTONAS	421086	All - Inverse variance weighted	-0.0772239259908865	0.0965696470550137	0.423901560752614
Gut bacterial pathway abundance (METHGLYUT.PWY..superpathway.of.methylglyoxal.degradation)	Lactose intolerance, other/unspecified || id:finngen_R12_E4_LACTONAS	ebi-a-GCST90027489	finngen_R12_E4_LACTONAS	421086	All - MR Egger	-0.431559708898041	0.35015290244386	0.25755217678818
Gut bacterial pathway abundance (NAGLIPASYN.PWY..lipid.IVA.biosynthesis)	Lactose intolerance, other/unspecified || id:finngen_R12_E4_LACTONAS	ebi-a-GCST90027490	finngen_R12_E4_LACTONAS	421086	rs10918287	-0.112210619845186	0.587375458668026	0.848496372590851
Gut bacterial pathway abundance (NAGLIPASYN.PWY..lipid.IVA.biosynthesis)	Lactose intolerance, other/unspecified || id:finngen_R12_E4_LACTONAS	ebi-a-GCST90027490	finngen_R12_E4_LACTONAS	421086	rs11790347	0.0414434062038748	0.526976627965087	0.937316005897838
Gut bacterial pathway abundance (NAGLIPASYN.PWY..lipid.IVA.biosynthesis)	Lactose intolerance, other/unspecified || id:finngen_R12_E4_LACTONAS	ebi-a-GCST90027490	finngen_R12_E4_LACTONAS	421086	rs12677665	0.368011159464999	0.576102503197738	0.522956571399289
Gut bacterial pathway abundance (NAGLIPASYN.PWY..lipid.IVA.biosynthesis)	Lactose intolerance, other/unspecified || id:finngen_R12_E4_LACTONAS	ebi-a-GCST90027490	finngen_R12_E4_LACTONAS	421086	rs1321819	1.08849856423011	0.545150964698918	0.0458586528696924
Gut bacterial pathway abundance (NAGLIPASYN.PWY..lipid.IVA.biosynthesis)	Lactose intolerance, other/unspecified || id:finngen_R12_E4_LACTONAS	ebi-a-GCST90027490	finngen_R12_E4_LACTONAS	421086	rs17118750	0.368963440246638	0.697734927918717	0.596942994258908
Gut bacterial pathway abundance (NAGLIPASYN.PWY..lipid.IVA.biosynthesis)	Lactose intolerance, other/unspecified || id:finngen_R12_E4_LACTONAS	ebi-a-GCST90027490	finngen_R12_E4_LACTONAS	421086	rs2096694	0.951869547011539	0.563670540533738	0.0912772400136494
Gut bacterial pathway abundance (NAGLIPASYN.PWY..lipid.IVA.biosynthesis)	Lactose intolerance, other/unspecified || id:finngen_R12_E4_LACTONAS	ebi-a-GCST90027490	finngen_R12_E4_LACTONAS	421086	rs2244670	-0.359311968941327	0.622497172742202	0.563797194718633
Gut bacterial pathway abundance (NAGLIPASYN.PWY..lipid.IVA.biosynthesis)	Lactose intolerance, other/unspecified || id:finngen_R12_E4_LACTONAS	ebi-a-GCST90027490	finngen_R12_E4_LACTONAS	421086	rs62104460	-0.11117590277558	0.514079659461341	0.828783516456645
Gut bacterial pathway abundance (NAGLIPASYN.PWY..lipid.IVA.biosynthesis)	Lactose intolerance, other/unspecified || id:finngen_R12_E4_LACTONAS	ebi-a-GCST90027490	finngen_R12_E4_LACTONAS	421086	rs657516	0.45140277041569	0.565250378393568	0.424528731107164
Gut bacterial pathway abundance (NAGLIPASYN.PWY..lipid.IVA.biosynthesis)	Lactose intolerance, other/unspecified || id:finngen_R12_E4_LACTONAS	ebi-a-GCST90027490	finngen_R12_E4_LACTONAS	421086	rs67156511	-0.254042223414493	0.604275993629868	0.674187713198022
Gut bacterial pathway abundance (NAGLIPASYN.PWY..lipid.IVA.biosynthesis)	Lactose intolerance, other/unspecified || id:finngen_R12_E4_LACTONAS	ebi-a-GCST90027490	finngen_R12_E4_LACTONAS	421086	All - Inverse variance weighted	0.254634232602657	0.18163306318111	0.160940438551125
Gut bacterial pathway abundance (NAGLIPASYN.PWY..lipid.IVA.biosynthesis)	Lactose intolerance, other/unspecified || id:finngen_R12_E4_LACTONAS	ebi-a-GCST90027490	finngen_R12_E4_LACTONAS	421086	All - MR Egger	-0.281166890775041	0.720063856665581	0.706377180499374
Gut bacterial pathway abundance (NONMEVIPP.PWY..methylerythritol.phosphate.pathway.I)	Lactose intolerance, other/unspecified || id:finngen_R12_E4_LACTONAS	ebi-a-GCST90027491	finngen_R12_E4_LACTONAS	421086	rs10213988	-0.191364715628336	0.575048566911494	0.739300286024184
Gut bacterial pathway abundance (NONMEVIPP.PWY..methylerythritol.phosphate.pathway.I)	Lactose intolerance, other/unspecified || id:finngen_R12_E4_LACTONAS	ebi-a-GCST90027491	finngen_R12_E4_LACTONAS	421086	rs10756052	0.303849296515598	0.580852016431426	0.600897948704812
Gut bacterial pathway abundance (NONMEVIPP.PWY..methylerythritol.phosphate.pathway.I)	Lactose intolerance, other/unspecified || id:finngen_R12_E4_LACTONAS	ebi-a-GCST90027491	finngen_R12_E4_LACTONAS	421086	rs11058744	-1.45200587303725	0.662511941628678	0.0284035260301424
Gut bacterial pathway abundance (NONMEVIPP.PWY..methylerythritol.phosphate.pathway.I)	Lactose intolerance, other/unspecified || id:finngen_R12_E4_LACTONAS	ebi-a-GCST90027491	finngen_R12_E4_LACTONAS	421086	rs11070764	-0.65950884693641	0.575759136683236	0.252018809748829
Gut bacterial pathway abundance (NONMEVIPP.PWY..methylerythritol.phosphate.pathway.I)	Lactose intolerance, other/unspecified || id:finngen_R12_E4_LACTONAS	ebi-a-GCST90027491	finngen_R12_E4_LACTONAS	421086	rs11139000	0.0271423057756759	0.574620394164721	0.962325778086427
Gut bacterial pathway abundance (NONMEVIPP.PWY..methylerythritol.phosphate.pathway.I)	Lactose intolerance, other/unspecified || id:finngen_R12_E4_LACTONAS	ebi-a-GCST90027491	finngen_R12_E4_LACTONAS	421086	rs1428949	0.158723175835752	0.600572033584775	0.791559040030836
Gut bacterial pathway abundance (NONMEVIPP.PWY..methylerythritol.phosphate.pathway.I)	Lactose intolerance, other/unspecified || id:finngen_R12_E4_LACTONAS	ebi-a-GCST90027491	finngen_R12_E4_LACTONAS	421086	rs7108080	0.546847275280458	0.523936211974724	0.296610915249099
Gut bacterial pathway abundance (NONMEVIPP.PWY..methylerythritol.phosphate.pathway.I)	Lactose intolerance, other/unspecified || id:finngen_R12_E4_LACTONAS	ebi-a-GCST90027491	finngen_R12_E4_LACTONAS	421086	rs7221118	0.636573407685613	0.543034697854017	0.24109597278206
Gut bacterial pathway abundance (NONMEVIPP.PWY..methylerythritol.phosphate.pathway.I)	Lactose intolerance, other/unspecified || id:finngen_R12_E4_LACTONAS	ebi-a-GCST90027491	finngen_R12_E4_LACTONAS	421086	rs741054	-0.0776469203223635	0.636016381057317	0.902833120243237
Gut bacterial pathway abundance (NONMEVIPP.PWY..methylerythritol.phosphate.pathway.I)	Lactose intolerance, other/unspecified || id:finngen_R12_E4_LACTONAS	ebi-a-GCST90027491	finngen_R12_E4_LACTONAS	421086	rs76346802	-0.0135444981473793	0.577242924398975	0.981280057448273
Gut bacterial pathway abundance (NONMEVIPP.PWY..methylerythritol.phosphate.pathway.I)	Lactose intolerance, other/unspecified || id:finngen_R12_E4_LACTONAS	ebi-a-GCST90027491	finngen_R12_E4_LACTONAS	421086	rs79747739	-0.590043626146111	0.552329192546584	0.285393087336714
Gut bacterial pathway abundance (NONMEVIPP.PWY..methylerythritol.phosphate.pathway.I)	Lactose intolerance, other/unspecified || id:finngen_R12_E4_LACTONAS	ebi-a-GCST90027491	finngen_R12_E4_LACTONAS	421086	All - Inverse variance weighted	-0.0751278017201899	0.174481878806755	0.666776310441599
Gut bacterial pathway abundance (NONMEVIPP.PWY..methylerythritol.phosphate.pathway.I)	Lactose intolerance, other/unspecified || id:finngen_R12_E4_LACTONAS	ebi-a-GCST90027491	finngen_R12_E4_LACTONAS	421086	All - MR Egger	-1.31416577085685	0.801125758093209	0.135342079258736
Gut bacterial pathway abundance (NONOXIPENT.PWY..pentose.phosphate.pathway..non.oxidative.branch.)	Lactose intolerance, other/unspecified || id:finngen_R12_E4_LACTONAS	ebi-a-GCST90027492	finngen_R12_E4_LACTONAS	421086	rs11107787	0.584275403159828	0.64340308710434	0.36382452032975
Gut bacterial pathway abundance (NONOXIPENT.PWY..pentose.phosphate.pathway..non.oxidative.branch.)	Lactose intolerance, other/unspecified || id:finngen_R12_E4_LACTONAS	ebi-a-GCST90027492	finngen_R12_E4_LACTONAS	421086	rs12735521	1.02257635949541	0.60100928689539	0.0888619196016501
Gut bacterial pathway abundance (NONOXIPENT.PWY..pentose.phosphate.pathway..non.oxidative.branch.)	Lactose intolerance, other/unspecified || id:finngen_R12_E4_LACTONAS	ebi-a-GCST90027492	finngen_R12_E4_LACTONAS	421086	rs2306372	-0.318739080964369	0.452447207862602	0.481135177828493
Gut bacterial pathway abundance (NONOXIPENT.PWY..pentose.phosphate.pathway..non.oxidative.branch.)	Lactose intolerance, other/unspecified || id:finngen_R12_E4_LACTONAS	ebi-a-GCST90027492	finngen_R12_E4_LACTONAS	421086	rs4786434	-0.397515017162471	0.459307661136537	0.386783245225633
Gut bacterial pathway abundance (NONOXIPENT.PWY..pentose.phosphate.pathway..non.oxidative.branch.)	Lactose intolerance, other/unspecified || id:finngen_R12_E4_LACTONAS	ebi-a-GCST90027492	finngen_R12_E4_LACTONAS	421086	rs55804433	1.57091515489354	0.615971991918394	0.0107629364283921
Gut bacterial pathway abundance (NONOXIPENT.PWY..pentose.phosphate.pathway..non.oxidative.branch.)	Lactose intolerance, other/unspecified || id:finngen_R12_E4_LACTONAS	ebi-a-GCST90027492	finngen_R12_E4_LACTONAS	421086	rs9461124	0.517608056223841	0.660877302837557	0.433501721202444
Gut bacterial pathway abundance (NONOXIPENT.PWY..pentose.phosphate.pathway..non.oxidative.branch.)	Lactose intolerance, other/unspecified || id:finngen_R12_E4_LACTONAS	ebi-a-GCST90027492	finngen_R12_E4_LACTONAS	421086	All - Inverse variance weighted	0.310444158888026	0.321206838916448	0.333797551825439
Gut bacterial pathway abundance (NONOXIPENT.PWY..pentose.phosphate.pathway..non.oxidative.branch.)	Lactose intolerance, other/unspecified || id:finngen_R12_E4_LACTONAS	ebi-a-GCST90027492	finngen_R12_E4_LACTONAS	421086	All - MR Egger	-2.08245565026911	0.92091864606128	0.0865577641482272
Gut bacterial pathway abundance (ORNDEG.PWY..superpathway.of.ornithine.degradation)	Lactose intolerance, other/unspecified || id:finngen_R12_E4_LACTONAS	ebi-a-GCST90027493	finngen_R12_E4_LACTONAS	421086	rs10856807	-0.153229630346429	0.219975324172634	0.486067898251884
Gut bacterial pathway abundance (ORNDEG.PWY..superpathway.of.ornithine.degradation)	Lactose intolerance, other/unspecified || id:finngen_R12_E4_LACTONAS	ebi-a-GCST90027493	finngen_R12_E4_LACTONAS	421086	rs111457769	0.188079107420984	0.204817332804292	0.358473708212986
Gut bacterial pathway abundance (ORNDEG.PWY..superpathway.of.ornithine.degradation)	Lactose intolerance, other/unspecified || id:finngen_R12_E4_LACTONAS	ebi-a-GCST90027493	finngen_R12_E4_LACTONAS	421086	rs12041866	-0.0236892701402178	0.209145608340345	0.909818975605628
Gut bacterial pathway abundance (ORNDEG.PWY..superpathway.of.ornithine.degradation)	Lactose intolerance, other/unspecified || id:finngen_R12_E4_LACTONAS	ebi-a-GCST90027493	finngen_R12_E4_LACTONAS	421086	rs12522600	0.15493784698954	0.218839840057515	0.478947413480612
Gut bacterial pathway abundance (ORNDEG.PWY..superpathway.of.ornithine.degradation)	Lactose intolerance, other/unspecified || id:finngen_R12_E4_LACTONAS	ebi-a-GCST90027493	finngen_R12_E4_LACTONAS	421086	rs2010151	0.25860267943166	0.226104682413314	0.252735681014383
Gut bacterial pathway abundance (ORNDEG.PWY..superpathway.of.ornithine.degradation)	Lactose intolerance, other/unspecified || id:finngen_R12_E4_LACTONAS	ebi-a-GCST90027493	finngen_R12_E4_LACTONAS	421086	rs6124449	-0.12832430635617	0.179822397631968	0.47546408924919
Gut bacterial pathway abundance (ORNDEG.PWY..superpathway.of.ornithine.degradation)	Lactose intolerance, other/unspecified || id:finngen_R12_E4_LACTONAS	ebi-a-GCST90027493	finngen_R12_E4_LACTONAS	421086	rs6868622	-0.246531380541706	0.204676761891928	0.228399739797538
Gut bacterial pathway abundance (ORNDEG.PWY..superpathway.of.ornithine.degradation)	Lactose intolerance, other/unspecified || id:finngen_R12_E4_LACTONAS	ebi-a-GCST90027493	finngen_R12_E4_LACTONAS	421086	All - Inverse variance weighted	-0.00482435181260405	0.0784218174722869	0.950946695415862
Gut bacterial pathway abundance (ORNDEG.PWY..superpathway.of.ornithine.degradation)	Lactose intolerance, other/unspecified || id:finngen_R12_E4_LACTONAS	ebi-a-GCST90027493	finngen_R12_E4_LACTONAS	421086	All - MR Egger	-0.106217542380164	0.310056637659061	0.745850113197719
Gut bacterial pathway abundance (P105.PWY..TCA.cycle.IV..2.oxoglutarate.decarboxylase.)	Lactose intolerance, other/unspecified || id:finngen_R12_E4_LACTONAS	ebi-a-GCST90027494	finngen_R12_E4_LACTONAS	421086	rs10223540	0.668591267595004	0.476182928735855	0.16029981753211
Gut bacterial pathway abundance (P105.PWY..TCA.cycle.IV..2.oxoglutarate.decarboxylase.)	Lactose intolerance, other/unspecified || id:finngen_R12_E4_LACTONAS	ebi-a-GCST90027494	finngen_R12_E4_LACTONAS	421086	rs11582075	0.00581820568161932	0.432409000758327	0.989264524087873
Gut bacterial pathway abundance (P105.PWY..TCA.cycle.IV..2.oxoglutarate.decarboxylase.)	Lactose intolerance, other/unspecified || id:finngen_R12_E4_LACTONAS	ebi-a-GCST90027494	finngen_R12_E4_LACTONAS	421086	rs12034038	1.01766102904838	0.497179589259239	0.0406710393755627
Gut bacterial pathway abundance (P105.PWY..TCA.cycle.IV..2.oxoglutarate.decarboxylase.)	Lactose intolerance, other/unspecified || id:finngen_R12_E4_LACTONAS	ebi-a-GCST90027494	finngen_R12_E4_LACTONAS	421086	rs27099	-0.0548550276709161	0.443235715480441	0.901504990080874
Gut bacterial pathway abundance (P105.PWY..TCA.cycle.IV..2.oxoglutarate.decarboxylase.)	Lactose intolerance, other/unspecified || id:finngen_R12_E4_LACTONAS	ebi-a-GCST90027494	finngen_R12_E4_LACTONAS	421086	rs36182340	0.0566613107679002	0.296738978365843	0.848567399223978
Gut bacterial pathway abundance (P105.PWY..TCA.cycle.IV..2.oxoglutarate.decarboxylase.)	Lactose intolerance, other/unspecified || id:finngen_R12_E4_LACTONAS	ebi-a-GCST90027494	finngen_R12_E4_LACTONAS	421086	rs6562993	-0.840212281804845	0.367760262283302	0.0223319546811266
Gut bacterial pathway abundance (P105.PWY..TCA.cycle.IV..2.oxoglutarate.decarboxylase.)	Lactose intolerance, other/unspecified || id:finngen_R12_E4_LACTONAS	ebi-a-GCST90027494	finngen_R12_E4_LACTONAS	421086	rs72814612	-0.127519959333792	0.329873217115689	0.699072618688272
Gut bacterial pathway abundance (P105.PWY..TCA.cycle.IV..2.oxoglutarate.decarboxylase.)	Lactose intolerance, other/unspecified || id:finngen_R12_E4_LACTONAS	ebi-a-GCST90027494	finngen_R12_E4_LACTONAS	421086	rs857120	0.128078938277292	0.367336960693997	0.727337967988947
Gut bacterial pathway abundance (P105.PWY..TCA.cycle.IV..2.oxoglutarate.decarboxylase.)	Lactose intolerance, other/unspecified || id:finngen_R12_E4_LACTONAS	ebi-a-GCST90027494	finngen_R12_E4_LACTONAS	421086	All - Inverse variance weighted	0.0189107397951998	0.175417436189394	0.914150995722477
Gut bacterial pathway abundance (P105.PWY..TCA.cycle.IV..2.oxoglutarate.decarboxylase.)	Lactose intolerance, other/unspecified || id:finngen_R12_E4_LACTONAS	ebi-a-GCST90027494	finngen_R12_E4_LACTONAS	421086	All - MR Egger	0.567955375930563	0.835348169067054	0.521919739171755
Gut bacterial pathway abundance (P108.PWY..pyruvate.fermentation.to.propanoate.I)	Lactose intolerance, other/unspecified || id:finngen_R12_E4_LACTONAS	ebi-a-GCST90027495	finngen_R12_E4_LACTONAS	421086	rs10490196	0.153086459712519	0.568977916506938	0.787887214797968
Gut bacterial pathway abundance (P108.PWY..pyruvate.fermentation.to.propanoate.I)	Lactose intolerance, other/unspecified || id:finngen_R12_E4_LACTONAS	ebi-a-GCST90027495	finngen_R12_E4_LACTONAS	421086	rs10951264	0.0151852811920209	0.549203503289434	0.977941586825067
Gut bacterial pathway abundance (P108.PWY..pyruvate.fermentation.to.propanoate.I)	Lactose intolerance, other/unspecified || id:finngen_R12_E4_LACTONAS	ebi-a-GCST90027495	finngen_R12_E4_LACTONAS	421086	rs12514068	-0.726762100397997	0.606285787649249	0.230639917433434
Gut bacterial pathway abundance (P108.PWY..pyruvate.fermentation.to.propanoate.I)	Lactose intolerance, other/unspecified || id:finngen_R12_E4_LACTONAS	ebi-a-GCST90027495	finngen_R12_E4_LACTONAS	421086	rs200243	0.543986686234718	0.556291386078127	0.328133263920954
Gut bacterial pathway abundance (P108.PWY..pyruvate.fermentation.to.propanoate.I)	Lactose intolerance, other/unspecified || id:finngen_R12_E4_LACTONAS	ebi-a-GCST90027495	finngen_R12_E4_LACTONAS	421086	rs2586438	0.344116277804313	0.546298905058738	0.528756901833538
Gut bacterial pathway abundance (P108.PWY..pyruvate.fermentation.to.propanoate.I)	Lactose intolerance, other/unspecified || id:finngen_R12_E4_LACTONAS	ebi-a-GCST90027495	finngen_R12_E4_LACTONAS	421086	rs2645383	-0.151393311736581	0.557089531693081	0.785808412185849
Gut bacterial pathway abundance (P108.PWY..pyruvate.fermentation.to.propanoate.I)	Lactose intolerance, other/unspecified || id:finngen_R12_E4_LACTONAS	ebi-a-GCST90027495	finngen_R12_E4_LACTONAS	421086	rs3799603	-0.325960010794838	0.513933006897986	0.525920219330062
Gut bacterial pathway abundance (P108.PWY..pyruvate.fermentation.to.propanoate.I)	Lactose intolerance, other/unspecified || id:finngen_R12_E4_LACTONAS	ebi-a-GCST90027495	finngen_R12_E4_LACTONAS	421086	rs62381166	0.0715598451517434	0.486263823377859	0.883003685503217
Gut bacterial pathway abundance (P108.PWY..pyruvate.fermentation.to.propanoate.I)	Lactose intolerance, other/unspecified || id:finngen_R12_E4_LACTONAS	ebi-a-GCST90027495	finngen_R12_E4_LACTONAS	421086	rs66470361	0.720236522599083	0.569929052915811	0.206326902728254
Gut bacterial pathway abundance (P108.PWY..pyruvate.fermentation.to.propanoate.I)	Lactose intolerance, other/unspecified || id:finngen_R12_E4_LACTONAS	ebi-a-GCST90027495	finngen_R12_E4_LACTONAS	421086	rs6672992	-0.625051646440479	0.561730708252861	0.265826674299319
Gut bacterial pathway abundance (P108.PWY..pyruvate.fermentation.to.propanoate.I)	Lactose intolerance, other/unspecified || id:finngen_R12_E4_LACTONAS	ebi-a-GCST90027495	finngen_R12_E4_LACTONAS	421086	rs74768264	-0.538344764232832	0.686033023751878	0.432616959042189
Gut bacterial pathway abundance (P108.PWY..pyruvate.fermentation.to.propanoate.I)	Lactose intolerance, other/unspecified || id:finngen_R12_E4_LACTONAS	ebi-a-GCST90027495	finngen_R12_E4_LACTONAS	421086	rs7690663	0.26962725559178	0.592960977776141	0.649315495949157
Gut bacterial pathway abundance (P108.PWY..pyruvate.fermentation.to.propanoate.I)	Lactose intolerance, other/unspecified || id:finngen_R12_E4_LACTONAS	ebi-a-GCST90027495	finngen_R12_E4_LACTONAS	421086	rs953621	0.0446071324476537	0.485889299448096	0.926852864617757
Gut bacterial pathway abundance (P108.PWY..pyruvate.fermentation.to.propanoate.I)	Lactose intolerance, other/unspecified || id:finngen_R12_E4_LACTONAS	ebi-a-GCST90027495	finngen_R12_E4_LACTONAS	421086	All - Inverse variance weighted	0.00203076444004272	0.153579665430072	0.989449981070992
Gut bacterial pathway abundance (P108.PWY..pyruvate.fermentation.to.propanoate.I)	Lactose intolerance, other/unspecified || id:finngen_R12_E4_LACTONAS	ebi-a-GCST90027495	finngen_R12_E4_LACTONAS	421086	All - MR Egger	0.162758795476254	0.807658578904398	0.843970703303973
Gut bacterial pathway abundance (P122.PWY..heterolactic.fermentation)	Lactose intolerance, other/unspecified || id:finngen_R12_E4_LACTONAS	ebi-a-GCST90027496	finngen_R12_E4_LACTONAS	421086	rs10478090	0.491463728099633	0.290470386308798	0.0906539594864272
Gut bacterial pathway abundance (P122.PWY..heterolactic.fermentation)	Lactose intolerance, other/unspecified || id:finngen_R12_E4_LACTONAS	ebi-a-GCST90027496	finngen_R12_E4_LACTONAS	421086	rs113865897	-0.320974711607109	0.269318480715167	0.233338297747185
Gut bacterial pathway abundance (P122.PWY..heterolactic.fermentation)	Lactose intolerance, other/unspecified || id:finngen_R12_E4_LACTONAS	ebi-a-GCST90027496	finngen_R12_E4_LACTONAS	421086	rs1963381	0.0414382249781534	0.317839400505165	0.896269961073349
Gut bacterial pathway abundance (P122.PWY..heterolactic.fermentation)	Lactose intolerance, other/unspecified || id:finngen_R12_E4_LACTONAS	ebi-a-GCST90027496	finngen_R12_E4_LACTONAS	421086	rs36039198	0.394337781804244	0.229579427854629	0.0858599358291074
Gut bacterial pathway abundance (P122.PWY..heterolactic.fermentation)	Lactose intolerance, other/unspecified || id:finngen_R12_E4_LACTONAS	ebi-a-GCST90027496	finngen_R12_E4_LACTONAS	421086	All - Inverse variance weighted	0.170453515228419	0.186149508407292	0.359834382015537
Gut bacterial pathway abundance (P122.PWY..heterolactic.fermentation)	Lactose intolerance, other/unspecified || id:finngen_R12_E4_LACTONAS	ebi-a-GCST90027496	finngen_R12_E4_LACTONAS	421086	All - MR Egger	0.1882543988377	1.00575327650057	0.868789771944036
Gut bacterial pathway abundance (P161.PWY..acetylene.degradation)	Lactose intolerance, other/unspecified || id:finngen_R12_E4_LACTONAS	ebi-a-GCST90027497	finngen_R12_E4_LACTONAS	421086	rs10917476	-0.181574349792233	0.548980951048006	0.740834844593011
Gut bacterial pathway abundance (P161.PWY..acetylene.degradation)	Lactose intolerance, other/unspecified || id:finngen_R12_E4_LACTONAS	ebi-a-GCST90027497	finngen_R12_E4_LACTONAS	421086	rs12700304	-0.252060651161027	0.666918668859639	0.705469141084946
Gut bacterial pathway abundance (P161.PWY..acetylene.degradation)	Lactose intolerance, other/unspecified || id:finngen_R12_E4_LACTONAS	ebi-a-GCST90027497	finngen_R12_E4_LACTONAS	421086	rs17639960	-0.186784046927354	0.539052913932486	0.728963900515252
Gut bacterial pathway abundance (P161.PWY..acetylene.degradation)	Lactose intolerance, other/unspecified || id:finngen_R12_E4_LACTONAS	ebi-a-GCST90027497	finngen_R12_E4_LACTONAS	421086	rs181541	-0.329317892988939	0.610787951641534	0.589770289276134
Gut bacterial pathway abundance (P161.PWY..acetylene.degradation)	Lactose intolerance, other/unspecified || id:finngen_R12_E4_LACTONAS	ebi-a-GCST90027497	finngen_R12_E4_LACTONAS	421086	rs7096251	-0.200328568189119	0.594890304049585	0.736306307859146
Gut bacterial pathway abundance (P161.PWY..acetylene.degradation)	Lactose intolerance, other/unspecified || id:finngen_R12_E4_LACTONAS	ebi-a-GCST90027497	finngen_R12_E4_LACTONAS	421086	All - Inverse variance weighted	-0.224665582762557	0.262486118141948	0.392045267397319
Gut bacterial pathway abundance (P161.PWY..acetylene.degradation)	Lactose intolerance, other/unspecified || id:finngen_R12_E4_LACTONAS	ebi-a-GCST90027497	finngen_R12_E4_LACTONAS	421086	All - MR Egger	0.0564545006174349	2.42272064207728	0.982872565181751
Gut bacterial pathway abundance (P162.PWY..L.glutamate.degradation.V..via.hydroxyglutarate.)	Lactose intolerance, other/unspecified || id:finngen_R12_E4_LACTONAS	ebi-a-GCST90027498	finngen_R12_E4_LACTONAS	421086	rs10933259	-0.739351184612383	0.555310124632931	0.183050746495922
Gut bacterial pathway abundance (P162.PWY..L.glutamate.degradation.V..via.hydroxyglutarate.)	Lactose intolerance, other/unspecified || id:finngen_R12_E4_LACTONAS	ebi-a-GCST90027498	finngen_R12_E4_LACTONAS	421086	rs1690328	0.0910852368571552	0.567528438717987	0.872491492974439
Gut bacterial pathway abundance (P162.PWY..L.glutamate.degradation.V..via.hydroxyglutarate.)	Lactose intolerance, other/unspecified || id:finngen_R12_E4_LACTONAS	ebi-a-GCST90027498	finngen_R12_E4_LACTONAS	421086	rs2282015	1.50575468291373	0.611364126387414	0.0137802017732886
Gut bacterial pathway abundance (P162.PWY..L.glutamate.degradation.V..via.hydroxyglutarate.)	Lactose intolerance, other/unspecified || id:finngen_R12_E4_LACTONAS	ebi-a-GCST90027498	finngen_R12_E4_LACTONAS	421086	rs288625	-0.519311118645162	0.565199141118161	0.358194502106135
Gut bacterial pathway abundance (P162.PWY..L.glutamate.degradation.V..via.hydroxyglutarate.)	Lactose intolerance, other/unspecified || id:finngen_R12_E4_LACTONAS	ebi-a-GCST90027498	finngen_R12_E4_LACTONAS	421086	rs3908395	0.151756224367108	0.57046758196585	0.790223214455449
Gut bacterial pathway abundance (P162.PWY..L.glutamate.degradation.V..via.hydroxyglutarate.)	Lactose intolerance, other/unspecified || id:finngen_R12_E4_LACTONAS	ebi-a-GCST90027498	finngen_R12_E4_LACTONAS	421086	rs4451355	1.21985484672742	0.610953438276719	0.0458641666412358
Gut bacterial pathway abundance (P162.PWY..L.glutamate.degradation.V..via.hydroxyglutarate.)	Lactose intolerance, other/unspecified || id:finngen_R12_E4_LACTONAS	ebi-a-GCST90027498	finngen_R12_E4_LACTONAS	421086	rs6072106	-0.126146649810367	0.488599241466498	0.796267838263708
Gut bacterial pathway abundance (P162.PWY..L.glutamate.degradation.V..via.hydroxyglutarate.)	Lactose intolerance, other/unspecified || id:finngen_R12_E4_LACTONAS	ebi-a-GCST90027498	finngen_R12_E4_LACTONAS	421086	rs7043302	0.399339977597151	0.440258494413649	0.364376140950212
Gut bacterial pathway abundance (P162.PWY..L.glutamate.degradation.V..via.hydroxyglutarate.)	Lactose intolerance, other/unspecified || id:finngen_R12_E4_LACTONAS	ebi-a-GCST90027498	finngen_R12_E4_LACTONAS	421086	rs77890687	-0.0691986185146462	0.533319335652949	0.8967635777016
Gut bacterial pathway abundance (P162.PWY..L.glutamate.degradation.V..via.hydroxyglutarate.)	Lactose intolerance, other/unspecified || id:finngen_R12_E4_LACTONAS	ebi-a-GCST90027498	finngen_R12_E4_LACTONAS	421086	rs79195604	-0.31318628325307	0.397629758814087	0.430911459990878
Gut bacterial pathway abundance (P162.PWY..L.glutamate.degradation.V..via.hydroxyglutarate.)	Lactose intolerance, other/unspecified || id:finngen_R12_E4_LACTONAS	ebi-a-GCST90027498	finngen_R12_E4_LACTONAS	421086	rs9570722	-1.20879104019638	0.571678428965941	0.0344760172201662
Gut bacterial pathway abundance (P162.PWY..L.glutamate.degradation.V..via.hydroxyglutarate.)	Lactose intolerance, other/unspecified || id:finngen_R12_E4_LACTONAS	ebi-a-GCST90027498	finngen_R12_E4_LACTONAS	421086	All - Inverse variance weighted	-0.00917434911734751	0.216150433943934	0.966144531359353
Gut bacterial pathway abundance (P162.PWY..L.glutamate.degradation.V..via.hydroxyglutarate.)	Lactose intolerance, other/unspecified || id:finngen_R12_E4_LACTONAS	ebi-a-GCST90027498	finngen_R12_E4_LACTONAS	421086	All - MR Egger	-0.411879977980183	0.815647058206451	0.625710342776271
Gut bacterial pathway abundance (P164.PWY..purine.nucleobases.degradation.I..anaerobic.)	Lactose intolerance, other/unspecified || id:finngen_R12_E4_LACTONAS	ebi-a-GCST90027499	finngen_R12_E4_LACTONAS	421086	rs11703988	1.45050801885573	0.654896198691819	0.0267691905791253
Gut bacterial pathway abundance (P164.PWY..purine.nucleobases.degradation.I..anaerobic.)	Lactose intolerance, other/unspecified || id:finngen_R12_E4_LACTONAS	ebi-a-GCST90027499	finngen_R12_E4_LACTONAS	421086	rs117143105	0.295566380500244	0.472947679204759	0.53200702719537
Gut bacterial pathway abundance (P164.PWY..purine.nucleobases.degradation.I..anaerobic.)	Lactose intolerance, other/unspecified || id:finngen_R12_E4_LACTONAS	ebi-a-GCST90027499	finngen_R12_E4_LACTONAS	421086	rs12983272	-0.325888696521013	0.411523122905846	0.428413977186272
Gut bacterial pathway abundance (P164.PWY..purine.nucleobases.degradation.I..anaerobic.)	Lactose intolerance, other/unspecified || id:finngen_R12_E4_LACTONAS	ebi-a-GCST90027499	finngen_R12_E4_LACTONAS	421086	rs188448548	-0.0643462126284905	0.38295874502267	0.866564495894214
Gut bacterial pathway abundance (P164.PWY..purine.nucleobases.degradation.I..anaerobic.)	Lactose intolerance, other/unspecified || id:finngen_R12_E4_LACTONAS	ebi-a-GCST90027499	finngen_R12_E4_LACTONAS	421086	rs245920	-0.419174016752649	0.41415746750245	0.311484189108707
Gut bacterial pathway abundance (P164.PWY..purine.nucleobases.degradation.I..anaerobic.)	Lactose intolerance, other/unspecified || id:finngen_R12_E4_LACTONAS	ebi-a-GCST90027499	finngen_R12_E4_LACTONAS	421086	rs3886187	-0.0618122113411613	0.345940418756905	0.858189933577926
Gut bacterial pathway abundance (P164.PWY..purine.nucleobases.degradation.I..anaerobic.)	Lactose intolerance, other/unspecified || id:finngen_R12_E4_LACTONAS	ebi-a-GCST90027499	finngen_R12_E4_LACTONAS	421086	rs56260931	0.0536661254424052	0.41516309701901	0.897147835950512
Gut bacterial pathway abundance (P164.PWY..purine.nucleobases.degradation.I..anaerobic.)	Lactose intolerance, other/unspecified || id:finngen_R12_E4_LACTONAS	ebi-a-GCST90027499	finngen_R12_E4_LACTONAS	421086	rs640081	0.192276604605963	0.365502321491925	0.598845657762428
Gut bacterial pathway abundance (P164.PWY..purine.nucleobases.degradation.I..anaerobic.)	Lactose intolerance, other/unspecified || id:finngen_R12_E4_LACTONAS	ebi-a-GCST90027499	finngen_R12_E4_LACTONAS	421086	rs72748182	-0.181547851858381	0.383754661789576	0.636153880737725
Gut bacterial pathway abundance (P164.PWY..purine.nucleobases.degradation.I..anaerobic.)	Lactose intolerance, other/unspecified || id:finngen_R12_E4_LACTONAS	ebi-a-GCST90027499	finngen_R12_E4_LACTONAS	421086	rs72830334	0.475763081958074	0.355940243959096	0.18134098833246
Gut bacterial pathway abundance (P164.PWY..purine.nucleobases.degradation.I..anaerobic.)	Lactose intolerance, other/unspecified || id:finngen_R12_E4_LACTONAS	ebi-a-GCST90027499	finngen_R12_E4_LACTONAS	421086	rs73967534	-0.716246957182888	0.402416471987688	0.0750980717928545
Gut bacterial pathway abundance (P164.PWY..purine.nucleobases.degradation.I..anaerobic.)	Lactose intolerance, other/unspecified || id:finngen_R12_E4_LACTONAS	ebi-a-GCST90027499	finngen_R12_E4_LACTONAS	421086	rs9736306	-0.453885810479063	0.607491057024619	0.454974147038621
Gut bacterial pathway abundance (P164.PWY..purine.nucleobases.degradation.I..anaerobic.)	Lactose intolerance, other/unspecified || id:finngen_R12_E4_LACTONAS	ebi-a-GCST90027499	finngen_R12_E4_LACTONAS	421086	All - Inverse variance weighted	-0.0283377069474981	0.129317980426364	0.826547228546244
Gut bacterial pathway abundance (P164.PWY..purine.nucleobases.degradation.I..anaerobic.)	Lactose intolerance, other/unspecified || id:finngen_R12_E4_LACTONAS	ebi-a-GCST90027499	finngen_R12_E4_LACTONAS	421086	All - MR Egger	0.581477943599408	0.568398675062523	0.330413331953334
Gut bacterial pathway abundance (P23.PWY..reductive.TCA.cycle.I)	Lactose intolerance, other/unspecified || id:finngen_R12_E4_LACTONAS	ebi-a-GCST90027500	finngen_R12_E4_LACTONAS	421086	rs10894665	0.458969998126732	0.276155264377335	0.0965128117062502
Gut bacterial pathway abundance (P23.PWY..reductive.TCA.cycle.I)	Lactose intolerance, other/unspecified || id:finngen_R12_E4_LACTONAS	ebi-a-GCST90027500	finngen_R12_E4_LACTONAS	421086	rs1153514	-0.192793278398027	0.260640627421387	0.459488087685007
Gut bacterial pathway abundance (P23.PWY..reductive.TCA.cycle.I)	Lactose intolerance, other/unspecified || id:finngen_R12_E4_LACTONAS	ebi-a-GCST90027500	finngen_R12_E4_LACTONAS	421086	rs34718894	-0.173903255650029	0.224799330366977	0.439171335888187
Gut bacterial pathway abundance (P23.PWY..reductive.TCA.cycle.I)	Lactose intolerance, other/unspecified || id:finngen_R12_E4_LACTONAS	ebi-a-GCST90027500	finngen_R12_E4_LACTONAS	421086	rs34942635	0.233698224125367	0.350034796990265	0.504361608186827
Gut bacterial pathway abundance (P23.PWY..reductive.TCA.cycle.I)	Lactose intolerance, other/unspecified || id:finngen_R12_E4_LACTONAS	ebi-a-GCST90027500	finngen_R12_E4_LACTONAS	421086	rs3858055	0.102878331300691	0.245051381194319	0.674614387946558
Gut bacterial pathway abundance (P23.PWY..reductive.TCA.cycle.I)	Lactose intolerance, other/unspecified || id:finngen_R12_E4_LACTONAS	ebi-a-GCST90027500	finngen_R12_E4_LACTONAS	421086	rs57006859	0.475495948115546	0.249172043056303	0.0563519665645778
Gut bacterial pathway abundance (P23.PWY..reductive.TCA.cycle.I)	Lactose intolerance, other/unspecified || id:finngen_R12_E4_LACTONAS	ebi-a-GCST90027500	finngen_R12_E4_LACTONAS	421086	rs74338794	0.0416151010111899	0.262065069748388	0.873828950379079
Gut bacterial pathway abundance (P23.PWY..reductive.TCA.cycle.I)	Lactose intolerance, other/unspecified || id:finngen_R12_E4_LACTONAS	ebi-a-GCST90027500	finngen_R12_E4_LACTONAS	421086	rs9382699	-0.0388676997044499	0.285630957832078	0.891760697960784
Gut bacterial pathway abundance (P23.PWY..reductive.TCA.cycle.I)	Lactose intolerance, other/unspecified || id:finngen_R12_E4_LACTONAS	ebi-a-GCST90027500	finngen_R12_E4_LACTONAS	421086	rs9613514	0.448518731706122	0.284010385411436	0.114282495157603
Gut bacterial pathway abundance (P23.PWY..reductive.TCA.cycle.I)	Lactose intolerance, other/unspecified || id:finngen_R12_E4_LACTONAS	ebi-a-GCST90027500	finngen_R12_E4_LACTONAS	421086	rs9954617	0.0511303867345715	0.29915188415165	0.864288387539993
Gut bacterial pathway abundance (P23.PWY..reductive.TCA.cycle.I)	Lactose intolerance, other/unspecified || id:finngen_R12_E4_LACTONAS	ebi-a-GCST90027500	finngen_R12_E4_LACTONAS	421086	All - Inverse variance weighted	0.124374941983785	0.0848397320895774	0.142648624860982
Gut bacterial pathway abundance (P23.PWY..reductive.TCA.cycle.I)	Lactose intolerance, other/unspecified || id:finngen_R12_E4_LACTONAS	ebi-a-GCST90027500	finngen_R12_E4_LACTONAS	421086	All - MR Egger	-0.495920448151037	0.539952701189024	0.385236668632054
Gut bacterial pathway abundance (P42.PWY..incomplete.reductive.TCA.cycle)	Lactose intolerance, other/unspecified || id:finngen_R12_E4_LACTONAS	ebi-a-GCST90027501	finngen_R12_E4_LACTONAS	421086	rs10810562	-0.396454599934273	0.654950801291345	0.544966617263711
Gut bacterial pathway abundance (P42.PWY..incomplete.reductive.TCA.cycle)	Lactose intolerance, other/unspecified || id:finngen_R12_E4_LACTONAS	ebi-a-GCST90027501	finngen_R12_E4_LACTONAS	421086	rs11148356	0.860926921197738	0.390992531583723	0.0276722888125405
Gut bacterial pathway abundance (P42.PWY..incomplete.reductive.TCA.cycle)	Lactose intolerance, other/unspecified || id:finngen_R12_E4_LACTONAS	ebi-a-GCST90027501	finngen_R12_E4_LACTONAS	421086	rs111926862	0.39864506088071	0.948418147813918	0.674247122751153
Gut bacterial pathway abundance (P42.PWY..incomplete.reductive.TCA.cycle)	Lactose intolerance, other/unspecified || id:finngen_R12_E4_LACTONAS	ebi-a-GCST90027501	finngen_R12_E4_LACTONAS	421086	rs116605191	0.816777072062546	0.753071680504295	0.278101486649526
Gut bacterial pathway abundance (P42.PWY..incomplete.reductive.TCA.cycle)	Lactose intolerance, other/unspecified || id:finngen_R12_E4_LACTONAS	ebi-a-GCST90027501	finngen_R12_E4_LACTONAS	421086	rs12652368	0.774149050262107	0.584227597459005	0.185144195689834
Gut bacterial pathway abundance (P42.PWY..incomplete.reductive.TCA.cycle)	Lactose intolerance, other/unspecified || id:finngen_R12_E4_LACTONAS	ebi-a-GCST90027501	finngen_R12_E4_LACTONAS	421086	rs1364745	-0.272174855994508	0.629308475183302	0.665379275610593
Gut bacterial pathway abundance (P42.PWY..incomplete.reductive.TCA.cycle)	Lactose intolerance, other/unspecified || id:finngen_R12_E4_LACTONAS	ebi-a-GCST90027501	finngen_R12_E4_LACTONAS	421086	rs1371744	0.913292373014662	0.627472387905792	0.145528107205687
Gut bacterial pathway abundance (P42.PWY..incomplete.reductive.TCA.cycle)	Lactose intolerance, other/unspecified || id:finngen_R12_E4_LACTONAS	ebi-a-GCST90027501	finngen_R12_E4_LACTONAS	421086	rs55721043	0.00262035597859727	0.557259643379504	0.996248187179322
Gut bacterial pathway abundance (P42.PWY..incomplete.reductive.TCA.cycle)	Lactose intolerance, other/unspecified || id:finngen_R12_E4_LACTONAS	ebi-a-GCST90027501	finngen_R12_E4_LACTONAS	421086	rs664864	0.00263208230583355	0.573966339355268	0.996341091227841
Gut bacterial pathway abundance (P42.PWY..incomplete.reductive.TCA.cycle)	Lactose intolerance, other/unspecified || id:finngen_R12_E4_LACTONAS	ebi-a-GCST90027501	finngen_R12_E4_LACTONAS	421086	rs66662729	-1.35817643443768	0.55745386148202	0.0148345760846639
Gut bacterial pathway abundance (P42.PWY..incomplete.reductive.TCA.cycle)	Lactose intolerance, other/unspecified || id:finngen_R12_E4_LACTONAS	ebi-a-GCST90027501	finngen_R12_E4_LACTONAS	421086	rs7160842	-0.83347771899008	0.594563747153255	0.160965805985147
Gut bacterial pathway abundance (P42.PWY..incomplete.reductive.TCA.cycle)	Lactose intolerance, other/unspecified || id:finngen_R12_E4_LACTONAS	ebi-a-GCST90027501	finngen_R12_E4_LACTONAS	421086	rs7177833	-0.633232837533815	0.519775812391648	0.223117323921514
Gut bacterial pathway abundance (P42.PWY..incomplete.reductive.TCA.cycle)	Lactose intolerance, other/unspecified || id:finngen_R12_E4_LACTONAS	ebi-a-GCST90027501	finngen_R12_E4_LACTONAS	421086	rs73216471	0.266217746426583	0.629043066641916	0.67214155248699
Gut bacterial pathway abundance (P42.PWY..incomplete.reductive.TCA.cycle)	Lactose intolerance, other/unspecified || id:finngen_R12_E4_LACTONAS	ebi-a-GCST90027501	finngen_R12_E4_LACTONAS	421086	rs7622789	-0.175990789406068	0.617747231300275	0.775727449278523
Gut bacterial pathway abundance (P42.PWY..incomplete.reductive.TCA.cycle)	Lactose intolerance, other/unspecified || id:finngen_R12_E4_LACTONAS	ebi-a-GCST90027501	finngen_R12_E4_LACTONAS	421086	All - Inverse variance weighted	0.0402772310151519	0.194969575085691	0.836336213775117
Gut bacterial pathway abundance (P42.PWY..incomplete.reductive.TCA.cycle)	Lactose intolerance, other/unspecified || id:finngen_R12_E4_LACTONAS	ebi-a-GCST90027501	finngen_R12_E4_LACTONAS	421086	All - MR Egger	1.02056752999125	0.938240978975323	0.29807245402186
Gut bacterial pathway abundance (P441.PWY..superpathway.of.N.acetylneuraminate.degradation)	Lactose intolerance, other/unspecified || id:finngen_R12_E4_LACTONAS	ebi-a-GCST90027502	finngen_R12_E4_LACTONAS	421086	rs10113343	-1.21629260228606	0.618825668440372	0.0493581238674933
Gut bacterial pathway abundance (P441.PWY..superpathway.of.N.acetylneuraminate.degradation)	Lactose intolerance, other/unspecified || id:finngen_R12_E4_LACTONAS	ebi-a-GCST90027502	finngen_R12_E4_LACTONAS	421086	rs10520129	0.514620381839639	0.570681834673646	0.367182202627508
Gut bacterial pathway abundance (P441.PWY..superpathway.of.N.acetylneuraminate.degradation)	Lactose intolerance, other/unspecified || id:finngen_R12_E4_LACTONAS	ebi-a-GCST90027502	finngen_R12_E4_LACTONAS	421086	rs10962279	-0.00714904303520724	0.54500255169908	0.989534090314327
Gut bacterial pathway abundance (P441.PWY..superpathway.of.N.acetylneuraminate.degradation)	Lactose intolerance, other/unspecified || id:finngen_R12_E4_LACTONAS	ebi-a-GCST90027502	finngen_R12_E4_LACTONAS	421086	rs11661548	-0.629021436365238	0.654634605870433	0.336615475938816
Gut bacterial pathway abundance (P441.PWY..superpathway.of.N.acetylneuraminate.degradation)	Lactose intolerance, other/unspecified || id:finngen_R12_E4_LACTONAS	ebi-a-GCST90027502	finngen_R12_E4_LACTONAS	421086	rs17075041	0.0907568083693125	0.733523953835935	0.901531335712154
Gut bacterial pathway abundance (P441.PWY..superpathway.of.N.acetylneuraminate.degradation)	Lactose intolerance, other/unspecified || id:finngen_R12_E4_LACTONAS	ebi-a-GCST90027502	finngen_R12_E4_LACTONAS	421086	rs28712495	0.0404096584261905	0.615185746341651	0.947627084281009
Gut bacterial pathway abundance (P441.PWY..superpathway.of.N.acetylneuraminate.degradation)	Lactose intolerance, other/unspecified || id:finngen_R12_E4_LACTONAS	ebi-a-GCST90027502	finngen_R12_E4_LACTONAS	421086	rs6665381	-0.108611843326527	0.667890848338593	0.870818306677648
Gut bacterial pathway abundance (P441.PWY..superpathway.of.N.acetylneuraminate.degradation)	Lactose intolerance, other/unspecified || id:finngen_R12_E4_LACTONAS	ebi-a-GCST90027502	finngen_R12_E4_LACTONAS	421086	rs6930880	0.497732049743076	0.529045657919085	0.346801649884504
Gut bacterial pathway abundance (P441.PWY..superpathway.of.N.acetylneuraminate.degradation)	Lactose intolerance, other/unspecified || id:finngen_R12_E4_LACTONAS	ebi-a-GCST90027502	finngen_R12_E4_LACTONAS	421086	rs73217710	-0.925285439034852	0.800475221100361	0.247713819071969
Gut bacterial pathway abundance (P441.PWY..superpathway.of.N.acetylneuraminate.degradation)	Lactose intolerance, other/unspecified || id:finngen_R12_E4_LACTONAS	ebi-a-GCST90027502	finngen_R12_E4_LACTONAS	421086	rs78776904	-0.748560994373743	0.566171086414489	0.186119446195299
Gut bacterial pathway abundance (P441.PWY..superpathway.of.N.acetylneuraminate.degradation)	Lactose intolerance, other/unspecified || id:finngen_R12_E4_LACTONAS	ebi-a-GCST90027502	finngen_R12_E4_LACTONAS	421086	rs9368736	-0.066327130479691	0.435459005675419	0.878938146871169
Gut bacterial pathway abundance (P441.PWY..superpathway.of.N.acetylneuraminate.degradation)	Lactose intolerance, other/unspecified || id:finngen_R12_E4_LACTONAS	ebi-a-GCST90027502	finngen_R12_E4_LACTONAS	421086	rs9416289	-0.309522933320015	0.603418771965334	0.607987137972124
Gut bacterial pathway abundance (P441.PWY..superpathway.of.N.acetylneuraminate.degradation)	Lactose intolerance, other/unspecified || id:finngen_R12_E4_LACTONAS	ebi-a-GCST90027502	finngen_R12_E4_LACTONAS	421086	All - Inverse variance weighted	-0.181893368638241	0.170504175407422	0.286063445160097
Gut bacterial pathway abundance (P441.PWY..superpathway.of.N.acetylneuraminate.degradation)	Lactose intolerance, other/unspecified || id:finngen_R12_E4_LACTONAS	ebi-a-GCST90027502	finngen_R12_E4_LACTONAS	421086	All - MR Egger	-0.432119084203881	0.503771103254513	0.411106855073838
Gut bacterial pathway abundance (P461.PWY..hexitol.fermentation.to.lactate..formate..ethanol.and.acetate)	Lactose intolerance, other/unspecified || id:finngen_R12_E4_LACTONAS	ebi-a-GCST90027503	finngen_R12_E4_LACTONAS	421086	rs11023076	-0.556864995882532	0.526930625822544	0.290598793602551
Gut bacterial pathway abundance (P461.PWY..hexitol.fermentation.to.lactate..formate..ethanol.and.acetate)	Lactose intolerance, other/unspecified || id:finngen_R12_E4_LACTONAS	ebi-a-GCST90027503	finngen_R12_E4_LACTONAS	421086	rs11630596	-0.203385120407118	0.391095170688921	0.603035717649539
Gut bacterial pathway abundance (P461.PWY..hexitol.fermentation.to.lactate..formate..ethanol.and.acetate)	Lactose intolerance, other/unspecified || id:finngen_R12_E4_LACTONAS	ebi-a-GCST90027503	finngen_R12_E4_LACTONAS	421086	rs2035940	-0.552868143596955	0.569307208122862	0.331486314781588
Gut bacterial pathway abundance (P461.PWY..hexitol.fermentation.to.lactate..formate..ethanol.and.acetate)	Lactose intolerance, other/unspecified || id:finngen_R12_E4_LACTONAS	ebi-a-GCST90027503	finngen_R12_E4_LACTONAS	421086	rs2146481	-0.179380895858062	0.901441556818892	0.842267928593548
Gut bacterial pathway abundance (P461.PWY..hexitol.fermentation.to.lactate..formate..ethanol.and.acetate)	Lactose intolerance, other/unspecified || id:finngen_R12_E4_LACTONAS	ebi-a-GCST90027503	finngen_R12_E4_LACTONAS	421086	rs2398413	0.203389745427749	0.626890066190592	0.745603090120122
Gut bacterial pathway abundance (P461.PWY..hexitol.fermentation.to.lactate..formate..ethanol.and.acetate)	Lactose intolerance, other/unspecified || id:finngen_R12_E4_LACTONAS	ebi-a-GCST90027503	finngen_R12_E4_LACTONAS	421086	rs2727894	0.0633298973946759	0.572832758050026	0.911968718695885
Gut bacterial pathway abundance (P461.PWY..hexitol.fermentation.to.lactate..formate..ethanol.and.acetate)	Lactose intolerance, other/unspecified || id:finngen_R12_E4_LACTONAS	ebi-a-GCST90027503	finngen_R12_E4_LACTONAS	421086	rs36017242	0.110011312217195	0.719862777887075	0.878538162962598
Gut bacterial pathway abundance (P461.PWY..hexitol.fermentation.to.lactate..formate..ethanol.and.acetate)	Lactose intolerance, other/unspecified || id:finngen_R12_E4_LACTONAS	ebi-a-GCST90027503	finngen_R12_E4_LACTONAS	421086	rs4517983	0.238665968496256	0.622685278168307	0.70150841029743
Gut bacterial pathway abundance (P461.PWY..hexitol.fermentation.to.lactate..formate..ethanol.and.acetate)	Lactose intolerance, other/unspecified || id:finngen_R12_E4_LACTONAS	ebi-a-GCST90027503	finngen_R12_E4_LACTONAS	421086	rs4867910	0.286760164016319	0.592080677742349	0.628154409587114
Gut bacterial pathway abundance (P461.PWY..hexitol.fermentation.to.lactate..formate..ethanol.and.acetate)	Lactose intolerance, other/unspecified || id:finngen_R12_E4_LACTONAS	ebi-a-GCST90027503	finngen_R12_E4_LACTONAS	421086	rs4903555	-0.199948028938432	0.557251439539347	0.71973637211557
Gut bacterial pathway abundance (P461.PWY..hexitol.fermentation.to.lactate..formate..ethanol.and.acetate)	Lactose intolerance, other/unspecified || id:finngen_R12_E4_LACTONAS	ebi-a-GCST90027503	finngen_R12_E4_LACTONAS	421086	rs4936953	0.0158342754613615	0.580241747239706	0.978229150026987
Gut bacterial pathway abundance (P461.PWY..hexitol.fermentation.to.lactate..formate..ethanol.and.acetate)	Lactose intolerance, other/unspecified || id:finngen_R12_E4_LACTONAS	ebi-a-GCST90027503	finngen_R12_E4_LACTONAS	421086	rs58118877	-0.31455753987102	0.59041169268442	0.594188227257555
Gut bacterial pathway abundance (P461.PWY..hexitol.fermentation.to.lactate..formate..ethanol.and.acetate)	Lactose intolerance, other/unspecified || id:finngen_R12_E4_LACTONAS	ebi-a-GCST90027503	finngen_R12_E4_LACTONAS	421086	rs72774370	0.782779097387173	0.542740828714701	0.149226073185617
Gut bacterial pathway abundance (P461.PWY..hexitol.fermentation.to.lactate..formate..ethanol.and.acetate)	Lactose intolerance, other/unspecified || id:finngen_R12_E4_LACTONAS	ebi-a-GCST90027503	finngen_R12_E4_LACTONAS	421086	rs7529292	-0.0835402500408668	0.663218644582342	0.899762120152535
Gut bacterial pathway abundance (P461.PWY..hexitol.fermentation.to.lactate..formate..ethanol.and.acetate)	Lactose intolerance, other/unspecified || id:finngen_R12_E4_LACTONAS	ebi-a-GCST90027503	finngen_R12_E4_LACTONAS	421086	rs76349941	-0.0798692889806159	0.604204605236534	0.894834688369239
Gut bacterial pathway abundance (P461.PWY..hexitol.fermentation.to.lactate..formate..ethanol.and.acetate)	Lactose intolerance, other/unspecified || id:finngen_R12_E4_LACTONAS	ebi-a-GCST90027503	finngen_R12_E4_LACTONAS	421086	rs9368736	-0.0654394466668835	0.42963107511844	0.878938146871169
Gut bacterial pathway abundance (P461.PWY..hexitol.fermentation.to.lactate..formate..ethanol.and.acetate)	Lactose intolerance, other/unspecified || id:finngen_R12_E4_LACTONAS	ebi-a-GCST90027503	finngen_R12_E4_LACTONAS	421086	rs9964901	-0.2640892129612	0.652744355176484	0.685784120249524
Gut bacterial pathway abundance (P461.PWY..hexitol.fermentation.to.lactate..formate..ethanol.and.acetate)	Lactose intolerance, other/unspecified || id:finngen_R12_E4_LACTONAS	ebi-a-GCST90027503	finngen_R12_E4_LACTONAS	421086	All - Inverse variance weighted	-0.0594674465184187	0.137829113487225	0.666135528188888
Gut bacterial pathway abundance (P461.PWY..hexitol.fermentation.to.lactate..formate..ethanol.and.acetate)	Lactose intolerance, other/unspecified || id:finngen_R12_E4_LACTONAS	ebi-a-GCST90027503	finngen_R12_E4_LACTONAS	421086	All - MR Egger	0.434929866333709	0.53923088044297	0.432514667414398
Gut bacterial pathway abundance (PANTO.PWY..phosphopantothenate.biosynthesis.I)	Lactose intolerance, other/unspecified || id:finngen_R12_E4_LACTONAS	ebi-a-GCST90027504	finngen_R12_E4_LACTONAS	421086	rs1023692	-0.490564736164736	0.527306048906049	0.352204078099591
Gut bacterial pathway abundance (PANTO.PWY..phosphopantothenate.biosynthesis.I)	Lactose intolerance, other/unspecified || id:finngen_R12_E4_LACTONAS	ebi-a-GCST90027504	finngen_R12_E4_LACTONAS	421086	rs11657406	-0.580626624025585	0.553200079952029	0.293912184155249
Gut bacterial pathway abundance (PANTO.PWY..phosphopantothenate.biosynthesis.I)	Lactose intolerance, other/unspecified || id:finngen_R12_E4_LACTONAS	ebi-a-GCST90027504	finngen_R12_E4_LACTONAS	421086	rs11762494	-1.06117408396465	0.504188490676325	0.0353159503972066
Gut bacterial pathway abundance (PANTO.PWY..phosphopantothenate.biosynthesis.I)	Lactose intolerance, other/unspecified || id:finngen_R12_E4_LACTONAS	ebi-a-GCST90027504	finngen_R12_E4_LACTONAS	421086	rs12907443	-0.137577803780572	0.534757046204996	0.796969110478459
Gut bacterial pathway abundance (PANTO.PWY..phosphopantothenate.biosynthesis.I)	Lactose intolerance, other/unspecified || id:finngen_R12_E4_LACTONAS	ebi-a-GCST90027504	finngen_R12_E4_LACTONAS	421086	rs2367796	-0.145048429098675	0.662645896172509	0.826733539396841
Gut bacterial pathway abundance (PANTO.PWY..phosphopantothenate.biosynthesis.I)	Lactose intolerance, other/unspecified || id:finngen_R12_E4_LACTONAS	ebi-a-GCST90027504	finngen_R12_E4_LACTONAS	421086	rs2627353	-0.546307393834878	0.511784867428325	0.285766354777031
Gut bacterial pathway abundance (PANTO.PWY..phosphopantothenate.biosynthesis.I)	Lactose intolerance, other/unspecified || id:finngen_R12_E4_LACTONAS	ebi-a-GCST90027504	finngen_R12_E4_LACTONAS	421086	rs4399424	-0.171879999518843	0.628071884811086	0.784343659221359
Gut bacterial pathway abundance (PANTO.PWY..phosphopantothenate.biosynthesis.I)	Lactose intolerance, other/unspecified || id:finngen_R12_E4_LACTONAS	ebi-a-GCST90027504	finngen_R12_E4_LACTONAS	421086	rs56107021	1.13995558170878	0.52704390577248	0.0305470738435219
Gut bacterial pathway abundance (PANTO.PWY..phosphopantothenate.biosynthesis.I)	Lactose intolerance, other/unspecified || id:finngen_R12_E4_LACTONAS	ebi-a-GCST90027504	finngen_R12_E4_LACTONAS	421086	rs61857174	1.01853550962591	0.473985899169403	0.0316444672213612
Gut bacterial pathway abundance (PANTO.PWY..phosphopantothenate.biosynthesis.I)	Lactose intolerance, other/unspecified || id:finngen_R12_E4_LACTONAS	ebi-a-GCST90027504	finngen_R12_E4_LACTONAS	421086	rs74949229	-0.488150311465987	0.704564025290106	0.488409813304234
Gut bacterial pathway abundance (PANTO.PWY..phosphopantothenate.biosynthesis.I)	Lactose intolerance, other/unspecified || id:finngen_R12_E4_LACTONAS	ebi-a-GCST90027504	finngen_R12_E4_LACTONAS	421086	rs76292876	-0.909777729852134	0.520268503416949	0.0803481431119783
Gut bacterial pathway abundance (PANTO.PWY..phosphopantothenate.biosynthesis.I)	Lactose intolerance, other/unspecified || id:finngen_R12_E4_LACTONAS	ebi-a-GCST90027504	finngen_R12_E4_LACTONAS	421086	All - Inverse variance weighted	-0.187429740242641	0.229192418320066	0.413480915446285
Gut bacterial pathway abundance (PANTO.PWY..phosphopantothenate.biosynthesis.I)	Lactose intolerance, other/unspecified || id:finngen_R12_E4_LACTONAS	ebi-a-GCST90027504	finngen_R12_E4_LACTONAS	421086	All - MR Egger	-1.15023625597279	1.05246054464377	0.302825680438715
Gut bacterial pathway abundance (PANTOSYN.PWY..pantothenate.and.coenzyme.A.biosynthesis.I)	Lactose intolerance, other/unspecified || id:finngen_R12_E4_LACTONAS	ebi-a-GCST90027505	finngen_R12_E4_LACTONAS	421086	rs111776615	-0.088412346521146	0.659195467636805	0.893306424799271
Gut bacterial pathway abundance (PANTOSYN.PWY..pantothenate.and.coenzyme.A.biosynthesis.I)	Lactose intolerance, other/unspecified || id:finngen_R12_E4_LACTONAS	ebi-a-GCST90027505	finngen_R12_E4_LACTONAS	421086	rs11653407	-0.399927024856868	0.624358126676947	0.521820894995047
Gut bacterial pathway abundance (PANTOSYN.PWY..pantothenate.and.coenzyme.A.biosynthesis.I)	Lactose intolerance, other/unspecified || id:finngen_R12_E4_LACTONAS	ebi-a-GCST90027505	finngen_R12_E4_LACTONAS	421086	rs147398141	-0.256403686162399	0.644726666710581	0.690856036108852
Gut bacterial pathway abundance (PANTOSYN.PWY..pantothenate.and.coenzyme.A.biosynthesis.I)	Lactose intolerance, other/unspecified || id:finngen_R12_E4_LACTONAS	ebi-a-GCST90027505	finngen_R12_E4_LACTONAS	421086	rs151701	1.33643489898668	0.638931408276893	0.0364678721673361
Gut bacterial pathway abundance (PANTOSYN.PWY..pantothenate.and.coenzyme.A.biosynthesis.I)	Lactose intolerance, other/unspecified || id:finngen_R12_E4_LACTONAS	ebi-a-GCST90027505	finngen_R12_E4_LACTONAS	421086	rs2113567	0.00255369356650828	0.693940585738681	0.997063800399115
Gut bacterial pathway abundance (PANTOSYN.PWY..pantothenate.and.coenzyme.A.biosynthesis.I)	Lactose intolerance, other/unspecified || id:finngen_R12_E4_LACTONAS	ebi-a-GCST90027505	finngen_R12_E4_LACTONAS	421086	rs2509667	0.324661424017003	0.561201275239107	0.562918796483794
Gut bacterial pathway abundance (PANTOSYN.PWY..pantothenate.and.coenzyme.A.biosynthesis.I)	Lactose intolerance, other/unspecified || id:finngen_R12_E4_LACTONAS	ebi-a-GCST90027505	finngen_R12_E4_LACTONAS	421086	rs61844177	-0.071230023237648	0.573301760264113	0.901121091718258
Gut bacterial pathway abundance (PANTOSYN.PWY..pantothenate.and.coenzyme.A.biosynthesis.I)	Lactose intolerance, other/unspecified || id:finngen_R12_E4_LACTONAS	ebi-a-GCST90027505	finngen_R12_E4_LACTONAS	421086	rs73185681	0.410812153465771	0.627150582148955	0.512438473285228
Gut bacterial pathway abundance (PANTOSYN.PWY..pantothenate.and.coenzyme.A.biosynthesis.I)	Lactose intolerance, other/unspecified || id:finngen_R12_E4_LACTONAS	ebi-a-GCST90027505	finngen_R12_E4_LACTONAS	421086	rs9599845	-1.73149491861513	0.612430138342999	0.00469492253695075
Gut bacterial pathway abundance (PANTOSYN.PWY..pantothenate.and.coenzyme.A.biosynthesis.I)	Lactose intolerance, other/unspecified || id:finngen_R12_E4_LACTONAS	ebi-a-GCST90027505	finngen_R12_E4_LACTONAS	421086	All - Inverse variance weighted	-0.0570537360442628	0.271131957656471	0.833333697257
Gut bacterial pathway abundance (PANTOSYN.PWY..pantothenate.and.coenzyme.A.biosynthesis.I)	Lactose intolerance, other/unspecified || id:finngen_R12_E4_LACTONAS	ebi-a-GCST90027505	finngen_R12_E4_LACTONAS	421086	All - MR Egger	0.274038612151517	1.24527585642688	0.832102523517267
Gut bacterial pathway abundance (PENTOSE.P.PWY..pentose.phosphate.pathway)	Lactose intolerance, other/unspecified || id:finngen_R12_E4_LACTONAS	ebi-a-GCST90027506	finngen_R12_E4_LACTONAS	421086	rs12417998	0.472621664776803	0.497789245520252	0.342396217236438
Gut bacterial pathway abundance (PENTOSE.P.PWY..pentose.phosphate.pathway)	Lactose intolerance, other/unspecified || id:finngen_R12_E4_LACTONAS	ebi-a-GCST90027506	finngen_R12_E4_LACTONAS	421086	rs12599680	-0.444415830588956	0.517193842383396	0.390184449842143
Gut bacterial pathway abundance (PENTOSE.P.PWY..pentose.phosphate.pathway)	Lactose intolerance, other/unspecified || id:finngen_R12_E4_LACTONAS	ebi-a-GCST90027506	finngen_R12_E4_LACTONAS	421086	rs12669414	-0.783290480990802	0.561409735095754	0.162949298079293
Gut bacterial pathway abundance (PENTOSE.P.PWY..pentose.phosphate.pathway)	Lactose intolerance, other/unspecified || id:finngen_R12_E4_LACTONAS	ebi-a-GCST90027506	finngen_R12_E4_LACTONAS	421086	rs138494236	0.109073940419601	0.574174983201015	0.849335479231468
Gut bacterial pathway abundance (PENTOSE.P.PWY..pentose.phosphate.pathway)	Lactose intolerance, other/unspecified || id:finngen_R12_E4_LACTONAS	ebi-a-GCST90027506	finngen_R12_E4_LACTONAS	421086	rs140787604	-0.10914452053603	0.5958782972752	0.854667933914651
Gut bacterial pathway abundance (PENTOSE.P.PWY..pentose.phosphate.pathway)	Lactose intolerance, other/unspecified || id:finngen_R12_E4_LACTONAS	ebi-a-GCST90027506	finngen_R12_E4_LACTONAS	421086	rs1486114	-0.374811998546308	0.529018851397314	0.478632298253403
Gut bacterial pathway abundance (PENTOSE.P.PWY..pentose.phosphate.pathway)	Lactose intolerance, other/unspecified || id:finngen_R12_E4_LACTONAS	ebi-a-GCST90027506	finngen_R12_E4_LACTONAS	421086	rs17621104	-0.138547269978554	0.674634356432163	0.837285822345704
Gut bacterial pathway abundance (PENTOSE.P.PWY..pentose.phosphate.pathway)	Lactose intolerance, other/unspecified || id:finngen_R12_E4_LACTONAS	ebi-a-GCST90027506	finngen_R12_E4_LACTONAS	421086	rs2038820	0.24535503904759	0.61148808971145	0.688241557925576
Gut bacterial pathway abundance (PENTOSE.P.PWY..pentose.phosphate.pathway)	Lactose intolerance, other/unspecified || id:finngen_R12_E4_LACTONAS	ebi-a-GCST90027506	finngen_R12_E4_LACTONAS	421086	rs4399424	0.176034544356975	0.643253132276306	0.784343659221359
Gut bacterial pathway abundance (PENTOSE.P.PWY..pentose.phosphate.pathway)	Lactose intolerance, other/unspecified || id:finngen_R12_E4_LACTONAS	ebi-a-GCST90027506	finngen_R12_E4_LACTONAS	421086	rs62074577	-0.615027883994382	0.572390744974218	0.28260331808371
Gut bacterial pathway abundance (PENTOSE.P.PWY..pentose.phosphate.pathway)	Lactose intolerance, other/unspecified || id:finngen_R12_E4_LACTONAS	ebi-a-GCST90027506	finngen_R12_E4_LACTONAS	421086	rs7181967	-0.198263930473904	0.554491442020798	0.720672657009952
Gut bacterial pathway abundance (PENTOSE.P.PWY..pentose.phosphate.pathway)	Lactose intolerance, other/unspecified || id:finngen_R12_E4_LACTONAS	ebi-a-GCST90027506	finngen_R12_E4_LACTONAS	421086	rs7228238	0.0357381111921326	0.585654352496009	0.951341264923995
Gut bacterial pathway abundance (PENTOSE.P.PWY..pentose.phosphate.pathway)	Lactose intolerance, other/unspecified || id:finngen_R12_E4_LACTONAS	ebi-a-GCST90027506	finngen_R12_E4_LACTONAS	421086	rs7856581	0.233337825801613	0.428355287830489	0.585939469703455
Gut bacterial pathway abundance (PENTOSE.P.PWY..pentose.phosphate.pathway)	Lactose intolerance, other/unspecified || id:finngen_R12_E4_LACTONAS	ebi-a-GCST90027506	finngen_R12_E4_LACTONAS	421086	All - Inverse variance weighted	-0.0927069376854587	0.153704112114128	0.54640759759591
Gut bacterial pathway abundance (PENTOSE.P.PWY..pentose.phosphate.pathway)	Lactose intolerance, other/unspecified || id:finngen_R12_E4_LACTONAS	ebi-a-GCST90027506	finngen_R12_E4_LACTONAS	421086	All - MR Egger	0.499387531699454	0.569128542660966	0.398996004108994
Gut bacterial pathway abundance (PEPTIDOGLYCANSYN.PWY..peptidoglycan.biosynthesis.I..meso.diaminopimelate.containing.)	Lactose intolerance, other/unspecified || id:finngen_R12_E4_LACTONAS	ebi-a-GCST90027507	finngen_R12_E4_LACTONAS	421086	rs11254890	0.419502456140351	0.617155789473684	0.496672202967415
Gut bacterial pathway abundance (PEPTIDOGLYCANSYN.PWY..peptidoglycan.biosynthesis.I..meso.diaminopimelate.containing.)	Lactose intolerance, other/unspecified || id:finngen_R12_E4_LACTONAS	ebi-a-GCST90027507	finngen_R12_E4_LACTONAS	421086	rs17601633	0.17325824714478	0.618694790047164	0.779448108501443
Gut bacterial pathway abundance (PEPTIDOGLYCANSYN.PWY..peptidoglycan.biosynthesis.I..meso.diaminopimelate.containing.)	Lactose intolerance, other/unspecified || id:finngen_R12_E4_LACTONAS	ebi-a-GCST90027507	finngen_R12_E4_LACTONAS	421086	rs17674109	0.350267459744926	0.605904531162803	0.563203236289379
Gut bacterial pathway abundance (PEPTIDOGLYCANSYN.PWY..peptidoglycan.biosynthesis.I..meso.diaminopimelate.containing.)	Lactose intolerance, other/unspecified || id:finngen_R12_E4_LACTONAS	ebi-a-GCST90027507	finngen_R12_E4_LACTONAS	421086	rs17773637	-0.405455316524019	0.476583262651965	0.394905786810666
Gut bacterial pathway abundance (PEPTIDOGLYCANSYN.PWY..peptidoglycan.biosynthesis.I..meso.diaminopimelate.containing.)	Lactose intolerance, other/unspecified || id:finngen_R12_E4_LACTONAS	ebi-a-GCST90027507	finngen_R12_E4_LACTONAS	421086	rs28815855	-1.15879315079414	0.530793079928071	0.029025841996145
Gut bacterial pathway abundance (PEPTIDOGLYCANSYN.PWY..peptidoglycan.biosynthesis.I..meso.diaminopimelate.containing.)	Lactose intolerance, other/unspecified || id:finngen_R12_E4_LACTONAS	ebi-a-GCST90027507	finngen_R12_E4_LACTONAS	421086	rs55935294	-0.095839469808542	0.578179552406357	0.868345244447066
Gut bacterial pathway abundance (PEPTIDOGLYCANSYN.PWY..peptidoglycan.biosynthesis.I..meso.diaminopimelate.containing.)	Lactose intolerance, other/unspecified || id:finngen_R12_E4_LACTONAS	ebi-a-GCST90027507	finngen_R12_E4_LACTONAS	421086	rs6427759	1.02663811035691	0.495989571929056	0.038463731492091
Gut bacterial pathway abundance (PEPTIDOGLYCANSYN.PWY..peptidoglycan.biosynthesis.I..meso.diaminopimelate.containing.)	Lactose intolerance, other/unspecified || id:finngen_R12_E4_LACTONAS	ebi-a-GCST90027507	finngen_R12_E4_LACTONAS	421086	rs72809331	0.00883806808422933	0.57219206943538	0.987676379909871
Gut bacterial pathway abundance (PEPTIDOGLYCANSYN.PWY..peptidoglycan.biosynthesis.I..meso.diaminopimelate.containing.)	Lactose intolerance, other/unspecified || id:finngen_R12_E4_LACTONAS	ebi-a-GCST90027507	finngen_R12_E4_LACTONAS	421086	rs7576999	0.627294087048076	0.672882600013255	0.351207891414915
Gut bacterial pathway abundance (PEPTIDOGLYCANSYN.PWY..peptidoglycan.biosynthesis.I..meso.diaminopimelate.containing.)	Lactose intolerance, other/unspecified || id:finngen_R12_E4_LACTONAS	ebi-a-GCST90027507	finngen_R12_E4_LACTONAS	421086	rs77069323	-0.615509409474367	0.570651219605298	0.280762170562674
Gut bacterial pathway abundance (PEPTIDOGLYCANSYN.PWY..peptidoglycan.biosynthesis.I..meso.diaminopimelate.containing.)	Lactose intolerance, other/unspecified || id:finngen_R12_E4_LACTONAS	ebi-a-GCST90027507	finngen_R12_E4_LACTONAS	421086	All - Inverse variance weighted	0.000603429305229683	0.212390775899618	0.997733111165463
Gut bacterial pathway abundance (PEPTIDOGLYCANSYN.PWY..peptidoglycan.biosynthesis.I..meso.diaminopimelate.containing.)	Lactose intolerance, other/unspecified || id:finngen_R12_E4_LACTONAS	ebi-a-GCST90027507	finngen_R12_E4_LACTONAS	421086	All - MR Egger	-0.277646863840984	0.697308201971818	0.700920027976194
Gut bacterial pathway abundance (PHOSLIPSYN.PWY..superpathway.of.phospholipid.biosynthesis.I..bacteria.)	Lactose intolerance, other/unspecified || id:finngen_R12_E4_LACTONAS	ebi-a-GCST90027508	finngen_R12_E4_LACTONAS	421086	rs1029249	0.271944796259547	0.564780636698793	0.630157506463309
Gut bacterial pathway abundance (PHOSLIPSYN.PWY..superpathway.of.phospholipid.biosynthesis.I..bacteria.)	Lactose intolerance, other/unspecified || id:finngen_R12_E4_LACTONAS	ebi-a-GCST90027508	finngen_R12_E4_LACTONAS	421086	rs10859752	-0.88910370347272	0.582070431465486	0.126640518199367
Gut bacterial pathway abundance (PHOSLIPSYN.PWY..superpathway.of.phospholipid.biosynthesis.I..bacteria.)	Lactose intolerance, other/unspecified || id:finngen_R12_E4_LACTONAS	ebi-a-GCST90027508	finngen_R12_E4_LACTONAS	421086	rs10979829	0.0850291031929786	0.690176583930394	0.901949473560487
Gut bacterial pathway abundance (PHOSLIPSYN.PWY..superpathway.of.phospholipid.biosynthesis.I..bacteria.)	Lactose intolerance, other/unspecified || id:finngen_R12_E4_LACTONAS	ebi-a-GCST90027508	finngen_R12_E4_LACTONAS	421086	rs12000184	-0.402861588852042	0.614081814631986	0.511799063410067
Gut bacterial pathway abundance (PHOSLIPSYN.PWY..superpathway.of.phospholipid.biosynthesis.I..bacteria.)	Lactose intolerance, other/unspecified || id:finngen_R12_E4_LACTONAS	ebi-a-GCST90027508	finngen_R12_E4_LACTONAS	421086	rs163172	0.567365940665347	0.632566150120273	0.369757634264587
Gut bacterial pathway abundance (PHOSLIPSYN.PWY..superpathway.of.phospholipid.biosynthesis.I..bacteria.)	Lactose intolerance, other/unspecified || id:finngen_R12_E4_LACTONAS	ebi-a-GCST90027508	finngen_R12_E4_LACTONAS	421086	rs248756	-0.131098325295313	0.566736249525289	0.817064982021402
Gut bacterial pathway abundance (PHOSLIPSYN.PWY..superpathway.of.phospholipid.biosynthesis.I..bacteria.)	Lactose intolerance, other/unspecified || id:finngen_R12_E4_LACTONAS	ebi-a-GCST90027508	finngen_R12_E4_LACTONAS	421086	rs631694	0.0342330791028153	0.488082415800826	0.944083895531457
Gut bacterial pathway abundance (PHOSLIPSYN.PWY..superpathway.of.phospholipid.biosynthesis.I..bacteria.)	Lactose intolerance, other/unspecified || id:finngen_R12_E4_LACTONAS	ebi-a-GCST90027508	finngen_R12_E4_LACTONAS	421086	rs73104513	0.866562836947406	0.615796555187953	0.159361388522253
Gut bacterial pathway abundance (PHOSLIPSYN.PWY..superpathway.of.phospholipid.biosynthesis.I..bacteria.)	Lactose intolerance, other/unspecified || id:finngen_R12_E4_LACTONAS	ebi-a-GCST90027508	finngen_R12_E4_LACTONAS	421086	rs77054814	1.17279925799798	0.52738901117156	0.0261629787202501
Gut bacterial pathway abundance (PHOSLIPSYN.PWY..superpathway.of.phospholipid.biosynthesis.I..bacteria.)	Lactose intolerance, other/unspecified || id:finngen_R12_E4_LACTONAS	ebi-a-GCST90027508	finngen_R12_E4_LACTONAS	421086	rs780162	-0.506152743788394	0.561725683335253	0.367552444266737
Gut bacterial pathway abundance (PHOSLIPSYN.PWY..superpathway.of.phospholipid.biosynthesis.I..bacteria.)	Lactose intolerance, other/unspecified || id:finngen_R12_E4_LACTONAS	ebi-a-GCST90027508	finngen_R12_E4_LACTONAS	421086	rs78496981	0.155437428454889	0.928218049762503	0.867009784982573
Gut bacterial pathway abundance (PHOSLIPSYN.PWY..superpathway.of.phospholipid.biosynthesis.I..bacteria.)	Lactose intolerance, other/unspecified || id:finngen_R12_E4_LACTONAS	ebi-a-GCST90027508	finngen_R12_E4_LACTONAS	421086	rs9471554	0.241045384841267	0.624511077033509	0.699515513811946
Gut bacterial pathway abundance (PHOSLIPSYN.PWY..superpathway.of.phospholipid.biosynthesis.I..bacteria.)	Lactose intolerance, other/unspecified || id:finngen_R12_E4_LACTONAS	ebi-a-GCST90027508	finngen_R12_E4_LACTONAS	421086	rs9898722	-0.552737964942673	0.626523501349513	0.377652324143866
Gut bacterial pathway abundance (PHOSLIPSYN.PWY..superpathway.of.phospholipid.biosynthesis.I..bacteria.)	Lactose intolerance, other/unspecified || id:finngen_R12_E4_LACTONAS	ebi-a-GCST90027508	finngen_R12_E4_LACTONAS	421086	All - Inverse variance weighted	0.0765370563846753	0.168352974380432	0.649380817978597
Gut bacterial pathway abundance (PHOSLIPSYN.PWY..superpathway.of.phospholipid.biosynthesis.I..bacteria.)	Lactose intolerance, other/unspecified || id:finngen_R12_E4_LACTONAS	ebi-a-GCST90027508	finngen_R12_E4_LACTONAS	421086	All - MR Egger	1.67960654008717	0.745602752631845	0.0456745368154887
Gut bacterial pathway abundance (POLYAMINSYN3.PWY..superpathway.of.polyamine.biosynthesis.II)	Lactose intolerance, other/unspecified || id:finngen_R12_E4_LACTONAS	ebi-a-GCST90027509	finngen_R12_E4_LACTONAS	421086	rs10969036	0.13024256714638	0.481916686993522	0.786960613850039
Gut bacterial pathway abundance (POLYAMINSYN3.PWY..superpathway.of.polyamine.biosynthesis.II)	Lactose intolerance, other/unspecified || id:finngen_R12_E4_LACTONAS	ebi-a-GCST90027509	finngen_R12_E4_LACTONAS	421086	rs11627731	0.152122359396433	0.585080932784637	0.794862037441299
Gut bacterial pathway abundance (POLYAMINSYN3.PWY..superpathway.of.polyamine.biosynthesis.II)	Lactose intolerance, other/unspecified || id:finngen_R12_E4_LACTONAS	ebi-a-GCST90027509	finngen_R12_E4_LACTONAS	421086	rs11890644	-0.433870913859054	0.465405816225968	0.351211402356947
Gut bacterial pathway abundance (POLYAMINSYN3.PWY..superpathway.of.polyamine.biosynthesis.II)	Lactose intolerance, other/unspecified || id:finngen_R12_E4_LACTONAS	ebi-a-GCST90027509	finngen_R12_E4_LACTONAS	421086	rs12570677	0.247240288882445	0.491901072952484	0.615230076118074
Gut bacterial pathway abundance (POLYAMINSYN3.PWY..superpathway.of.polyamine.biosynthesis.II)	Lactose intolerance, other/unspecified || id:finngen_R12_E4_LACTONAS	ebi-a-GCST90027509	finngen_R12_E4_LACTONAS	421086	rs4566305	-0.484862240818074	0.380261383003643	0.202282270963334
Gut bacterial pathway abundance (POLYAMINSYN3.PWY..superpathway.of.polyamine.biosynthesis.II)	Lactose intolerance, other/unspecified || id:finngen_R12_E4_LACTONAS	ebi-a-GCST90027509	finngen_R12_E4_LACTONAS	421086	rs475221	0.963118207116322	0.476658367841472	0.0433250342103379
Gut bacterial pathway abundance (POLYAMINSYN3.PWY..superpathway.of.polyamine.biosynthesis.II)	Lactose intolerance, other/unspecified || id:finngen_R12_E4_LACTONAS	ebi-a-GCST90027509	finngen_R12_E4_LACTONAS	421086	rs58529279	-0.16795372260041	0.286582932697795	0.557837706386675
Gut bacterial pathway abundance (POLYAMINSYN3.PWY..superpathway.of.polyamine.biosynthesis.II)	Lactose intolerance, other/unspecified || id:finngen_R12_E4_LACTONAS	ebi-a-GCST90027509	finngen_R12_E4_LACTONAS	421086	rs7433679	0.080972706595906	0.532285822592873	0.879090234508482
Gut bacterial pathway abundance (POLYAMINSYN3.PWY..superpathway.of.polyamine.biosynthesis.II)	Lactose intolerance, other/unspecified || id:finngen_R12_E4_LACTONAS	ebi-a-GCST90027509	finngen_R12_E4_LACTONAS	421086	rs76729673	-0.319811056938247	0.514246112320206	0.534005835283544
Gut bacterial pathway abundance (POLYAMINSYN3.PWY..superpathway.of.polyamine.biosynthesis.II)	Lactose intolerance, other/unspecified || id:finngen_R12_E4_LACTONAS	ebi-a-GCST90027509	finngen_R12_E4_LACTONAS	421086	rs7673044	-0.451606322344138	0.38216724834911	0.237325500988612
Gut bacterial pathway abundance (POLYAMINSYN3.PWY..superpathway.of.polyamine.biosynthesis.II)	Lactose intolerance, other/unspecified || id:finngen_R12_E4_LACTONAS	ebi-a-GCST90027509	finngen_R12_E4_LACTONAS	421086	rs7745701	-0.177656877124763	0.424972996327501	0.675915866415207
Gut bacterial pathway abundance (POLYAMINSYN3.PWY..superpathway.of.polyamine.biosynthesis.II)	Lactose intolerance, other/unspecified || id:finngen_R12_E4_LACTONAS	ebi-a-GCST90027509	finngen_R12_E4_LACTONAS	421086	All - Inverse variance weighted	-0.103686714009354	0.130007960773808	0.42513674491028
Gut bacterial pathway abundance (POLYAMINSYN3.PWY..superpathway.of.polyamine.biosynthesis.II)	Lactose intolerance, other/unspecified || id:finngen_R12_E4_LACTONAS	ebi-a-GCST90027509	finngen_R12_E4_LACTONAS	421086	All - MR Egger	-0.693933564059094	0.475511452072658	0.178474030936218
Gut bacterial pathway abundance (POLYAMSYN.PWY..superpathway.of.polyamine.biosynthesis.I)	Lactose intolerance, other/unspecified || id:finngen_R12_E4_LACTONAS	ebi-a-GCST90027510	finngen_R12_E4_LACTONAS	421086	rs10140803	-0.356751987124282	0.443369428640002	0.421028480996038
Gut bacterial pathway abundance (POLYAMSYN.PWY..superpathway.of.polyamine.biosynthesis.I)	Lactose intolerance, other/unspecified || id:finngen_R12_E4_LACTONAS	ebi-a-GCST90027510	finngen_R12_E4_LACTONAS	421086	rs10241729	-0.564493077525905	0.647280643195077	0.38315413915684
Gut bacterial pathway abundance (POLYAMSYN.PWY..superpathway.of.polyamine.biosynthesis.I)	Lactose intolerance, other/unspecified || id:finngen_R12_E4_LACTONAS	ebi-a-GCST90027510	finngen_R12_E4_LACTONAS	421086	rs12510598	-0.534223587398399	0.656446654677759	0.415753163620118
Gut bacterial pathway abundance (POLYAMSYN.PWY..superpathway.of.polyamine.biosynthesis.I)	Lactose intolerance, other/unspecified || id:finngen_R12_E4_LACTONAS	ebi-a-GCST90027510	finngen_R12_E4_LACTONAS	421086	rs17543785	0.113510517444659	0.555382478053069	0.838054522754558
Gut bacterial pathway abundance (POLYAMSYN.PWY..superpathway.of.polyamine.biosynthesis.I)	Lactose intolerance, other/unspecified || id:finngen_R12_E4_LACTONAS	ebi-a-GCST90027510	finngen_R12_E4_LACTONAS	421086	rs17786325	-0.340616306246432	0.615596114302659	0.580050242439848
Gut bacterial pathway abundance (POLYAMSYN.PWY..superpathway.of.polyamine.biosynthesis.I)	Lactose intolerance, other/unspecified || id:finngen_R12_E4_LACTONAS	ebi-a-GCST90027510	finngen_R12_E4_LACTONAS	421086	rs4678043	0.82202922343576	0.632450366084767	0.193685659032139
Gut bacterial pathway abundance (POLYAMSYN.PWY..superpathway.of.polyamine.biosynthesis.I)	Lactose intolerance, other/unspecified || id:finngen_R12_E4_LACTONAS	ebi-a-GCST90027510	finngen_R12_E4_LACTONAS	421086	rs80217121	0.531973813513189	0.533287379725268	0.31850399576077
Gut bacterial pathway abundance (POLYAMSYN.PWY..superpathway.of.polyamine.biosynthesis.I)	Lactose intolerance, other/unspecified || id:finngen_R12_E4_LACTONAS	ebi-a-GCST90027510	finngen_R12_E4_LACTONAS	421086	All - Inverse variance weighted	-0.0464256061866354	0.214711059573813	0.828813429724477
Gut bacterial pathway abundance (POLYAMSYN.PWY..superpathway.of.polyamine.biosynthesis.I)	Lactose intolerance, other/unspecified || id:finngen_R12_E4_LACTONAS	ebi-a-GCST90027510	finngen_R12_E4_LACTONAS	421086	All - MR Egger	-0.0290542856464362	0.865048447234049	0.974506136515326
Gut bacterial pathway abundance (POLYISOPRENSYN.PWY..polyisoprenoid.biosynthesis..E..coli.)	Lactose intolerance, other/unspecified || id:finngen_R12_E4_LACTONAS	ebi-a-GCST90027511	finngen_R12_E4_LACTONAS	421086	rs12156527	-0.365633861583514	0.331563270257532	0.270132517030147
Gut bacterial pathway abundance (POLYISOPRENSYN.PWY..polyisoprenoid.biosynthesis..E..coli.)	Lactose intolerance, other/unspecified || id:finngen_R12_E4_LACTONAS	ebi-a-GCST90027511	finngen_R12_E4_LACTONAS	421086	rs12670364	1.76614368438482	0.560175779327134	0.00161691313416365
Gut bacterial pathway abundance (POLYISOPRENSYN.PWY..polyisoprenoid.biosynthesis..E..coli.)	Lactose intolerance, other/unspecified || id:finngen_R12_E4_LACTONAS	ebi-a-GCST90027511	finngen_R12_E4_LACTONAS	421086	rs12761356	-0.492335881823562	0.36315175002635	0.175184950521015
Gut bacterial pathway abundance (POLYISOPRENSYN.PWY..polyisoprenoid.biosynthesis..E..coli.)	Lactose intolerance, other/unspecified || id:finngen_R12_E4_LACTONAS	ebi-a-GCST90027511	finngen_R12_E4_LACTONAS	421086	rs2042558	-0.149722686143032	0.373206495999202	0.688288188269036
Gut bacterial pathway abundance (POLYISOPRENSYN.PWY..polyisoprenoid.biosynthesis..E..coli.)	Lactose intolerance, other/unspecified || id:finngen_R12_E4_LACTONAS	ebi-a-GCST90027511	finngen_R12_E4_LACTONAS	421086	rs4868691	-0.119012777689412	0.343229036484961	0.728783282134957
Gut bacterial pathway abundance (POLYISOPRENSYN.PWY..polyisoprenoid.biosynthesis..E..coli.)	Lactose intolerance, other/unspecified || id:finngen_R12_E4_LACTONAS	ebi-a-GCST90027511	finngen_R12_E4_LACTONAS	421086	rs4936253	-0.193002395430256	0.335523862170628	0.565137762966774
Gut bacterial pathway abundance (POLYISOPRENSYN.PWY..polyisoprenoid.biosynthesis..E..coli.)	Lactose intolerance, other/unspecified || id:finngen_R12_E4_LACTONAS	ebi-a-GCST90027511	finngen_R12_E4_LACTONAS	421086	rs6919931	0.690552145914638	0.333248587113177	0.0382483533053359
Gut bacterial pathway abundance (POLYISOPRENSYN.PWY..polyisoprenoid.biosynthesis..E..coli.)	Lactose intolerance, other/unspecified || id:finngen_R12_E4_LACTONAS	ebi-a-GCST90027511	finngen_R12_E4_LACTONAS	421086	rs824634	0.21107383844226	0.357253389884969	0.554638424475189
Gut bacterial pathway abundance (POLYISOPRENSYN.PWY..polyisoprenoid.biosynthesis..E..coli.)	Lactose intolerance, other/unspecified || id:finngen_R12_E4_LACTONAS	ebi-a-GCST90027511	finngen_R12_E4_LACTONAS	421086	All - Inverse variance weighted	0.0431211071627755	0.205655907637282	0.833920561888632
Gut bacterial pathway abundance (POLYISOPRENSYN.PWY..polyisoprenoid.biosynthesis..E..coli.)	Lactose intolerance, other/unspecified || id:finngen_R12_E4_LACTONAS	ebi-a-GCST90027511	finngen_R12_E4_LACTONAS	421086	All - MR Egger	0.941528666014155	0.945023358900039	0.3575710950611
Gut bacterial pathway abundance (PPGPPMET.PWY..ppGpp.biosynthesis)	Lactose intolerance, other/unspecified || id:finngen_R12_E4_LACTONAS	ebi-a-GCST90027512	finngen_R12_E4_LACTONAS	421086	rs10404465	0.31390241242204	0.523063270304304	0.548424120724528
Gut bacterial pathway abundance (PPGPPMET.PWY..ppGpp.biosynthesis)	Lactose intolerance, other/unspecified || id:finngen_R12_E4_LACTONAS	ebi-a-GCST90027512	finngen_R12_E4_LACTONAS	421086	rs10767786	0.0856472062457321	0.558659335862977	0.878155024064641
Gut bacterial pathway abundance (PPGPPMET.PWY..ppGpp.biosynthesis)	Lactose intolerance, other/unspecified || id:finngen_R12_E4_LACTONAS	ebi-a-GCST90027512	finngen_R12_E4_LACTONAS	421086	rs10783794	-0.251399840275356	0.529538935693959	0.634963518514726
Gut bacterial pathway abundance (PPGPPMET.PWY..ppGpp.biosynthesis)	Lactose intolerance, other/unspecified || id:finngen_R12_E4_LACTONAS	ebi-a-GCST90027512	finngen_R12_E4_LACTONAS	421086	rs2098065	-0.684158549942251	0.48052039463651	0.154508225100182
Gut bacterial pathway abundance (PPGPPMET.PWY..ppGpp.biosynthesis)	Lactose intolerance, other/unspecified || id:finngen_R12_E4_LACTONAS	ebi-a-GCST90027512	finngen_R12_E4_LACTONAS	421086	rs4767337	0.872921709565957	0.525222195532068	0.0965118504158251
Gut bacterial pathway abundance (PPGPPMET.PWY..ppGpp.biosynthesis)	Lactose intolerance, other/unspecified || id:finngen_R12_E4_LACTONAS	ebi-a-GCST90027512	finngen_R12_E4_LACTONAS	421086	rs60898162	-0.262556317553321	0.511899371906696	0.608016996495154
Gut bacterial pathway abundance (PPGPPMET.PWY..ppGpp.biosynthesis)	Lactose intolerance, other/unspecified || id:finngen_R12_E4_LACTONAS	ebi-a-GCST90027512	finngen_R12_E4_LACTONAS	421086	rs7096411	-0.588261904178952	0.520371270707926	0.258280018192806
Gut bacterial pathway abundance (PPGPPMET.PWY..ppGpp.biosynthesis)	Lactose intolerance, other/unspecified || id:finngen_R12_E4_LACTONAS	ebi-a-GCST90027512	finngen_R12_E4_LACTONAS	421086	rs71505230	-0.770882771125522	0.585024745730804	0.187606576842714
Gut bacterial pathway abundance (PPGPPMET.PWY..ppGpp.biosynthesis)	Lactose intolerance, other/unspecified || id:finngen_R12_E4_LACTONAS	ebi-a-GCST90027512	finngen_R12_E4_LACTONAS	421086	rs73648437	-0.368730852497856	0.425252819971173	0.3858947802044
Gut bacterial pathway abundance (PPGPPMET.PWY..ppGpp.biosynthesis)	Lactose intolerance, other/unspecified || id:finngen_R12_E4_LACTONAS	ebi-a-GCST90027512	finngen_R12_E4_LACTONAS	421086	rs743920	-0.23983315581417	0.503301141603105	0.633703826692399
Gut bacterial pathway abundance (PPGPPMET.PWY..ppGpp.biosynthesis)	Lactose intolerance, other/unspecified || id:finngen_R12_E4_LACTONAS	ebi-a-GCST90027512	finngen_R12_E4_LACTONAS	421086	rs8098406	0.12373737070832	0.543143207741128	0.819788346129205
Gut bacterial pathway abundance (PPGPPMET.PWY..ppGpp.biosynthesis)	Lactose intolerance, other/unspecified || id:finngen_R12_E4_LACTONAS	ebi-a-GCST90027512	finngen_R12_E4_LACTONAS	421086	All - Inverse variance weighted	-0.174342923620043	0.154895601007873	0.260355550195142
Gut bacterial pathway abundance (PPGPPMET.PWY..ppGpp.biosynthesis)	Lactose intolerance, other/unspecified || id:finngen_R12_E4_LACTONAS	ebi-a-GCST90027512	finngen_R12_E4_LACTONAS	421086	All - MR Egger	-0.560555114784322	0.632881200903957	0.398815554715401
Gut bacterial pathway abundance (PRPP.PWY..superpathway.of.histidine..purine..and.pyrimidine.biosynthesis)	Lactose intolerance, other/unspecified || id:finngen_R12_E4_LACTONAS	ebi-a-GCST90027513	finngen_R12_E4_LACTONAS	421086	rs111364229	0.243491880366844	0.487283865880016	0.617291921793514
Gut bacterial pathway abundance (PRPP.PWY..superpathway.of.histidine..purine..and.pyrimidine.biosynthesis)	Lactose intolerance, other/unspecified || id:finngen_R12_E4_LACTONAS	ebi-a-GCST90027513	finngen_R12_E4_LACTONAS	421086	rs12359494	0.399229528808018	0.620504081332449	0.519967507701106
Gut bacterial pathway abundance (PRPP.PWY..superpathway.of.histidine..purine..and.pyrimidine.biosynthesis)	Lactose intolerance, other/unspecified || id:finngen_R12_E4_LACTONAS	ebi-a-GCST90027513	finngen_R12_E4_LACTONAS	421086	rs12549221	-0.351411578302361	0.609221111722597	0.564060329276903
Gut bacterial pathway abundance (PRPP.PWY..superpathway.of.histidine..purine..and.pyrimidine.biosynthesis)	Lactose intolerance, other/unspecified || id:finngen_R12_E4_LACTONAS	ebi-a-GCST90027513	finngen_R12_E4_LACTONAS	421086	rs13080908	0.714821611958465	0.67258187212354	0.287871581672676
Gut bacterial pathway abundance (PRPP.PWY..superpathway.of.histidine..purine..and.pyrimidine.biosynthesis)	Lactose intolerance, other/unspecified || id:finngen_R12_E4_LACTONAS	ebi-a-GCST90027513	finngen_R12_E4_LACTONAS	421086	rs1526953	-1.48688855269793	0.627875693393848	0.017878461530779
Gut bacterial pathway abundance (PRPP.PWY..superpathway.of.histidine..purine..and.pyrimidine.biosynthesis)	Lactose intolerance, other/unspecified || id:finngen_R12_E4_LACTONAS	ebi-a-GCST90027513	finngen_R12_E4_LACTONAS	421086	rs237483	0.312993678152969	0.618574056910457	0.612862091033152
Gut bacterial pathway abundance (PRPP.PWY..superpathway.of.histidine..purine..and.pyrimidine.biosynthesis)	Lactose intolerance, other/unspecified || id:finngen_R12_E4_LACTONAS	ebi-a-GCST90027513	finngen_R12_E4_LACTONAS	421086	rs2406211	0.0506825272241789	0.595562356944055	0.932181662514592
Gut bacterial pathway abundance (PRPP.PWY..superpathway.of.histidine..purine..and.pyrimidine.biosynthesis)	Lactose intolerance, other/unspecified || id:finngen_R12_E4_LACTONAS	ebi-a-GCST90027513	finngen_R12_E4_LACTONAS	421086	rs2923143	-0.57801866010773	0.516278042793984	0.262889405649379
Gut bacterial pathway abundance (PRPP.PWY..superpathway.of.histidine..purine..and.pyrimidine.biosynthesis)	Lactose intolerance, other/unspecified || id:finngen_R12_E4_LACTONAS	ebi-a-GCST90027513	finngen_R12_E4_LACTONAS	421086	rs4889160	-0.516200034328524	0.581594750652635	0.374777665524896
Gut bacterial pathway abundance (PRPP.PWY..superpathway.of.histidine..purine..and.pyrimidine.biosynthesis)	Lactose intolerance, other/unspecified || id:finngen_R12_E4_LACTONAS	ebi-a-GCST90027513	finngen_R12_E4_LACTONAS	421086	rs60152513	0.591828360605433	0.749027695513484	0.429452547004721
Gut bacterial pathway abundance (PRPP.PWY..superpathway.of.histidine..purine..and.pyrimidine.biosynthesis)	Lactose intolerance, other/unspecified || id:finngen_R12_E4_LACTONAS	ebi-a-GCST90027513	finngen_R12_E4_LACTONAS	421086	rs61733531	0.302614672941083	0.746365734496298	0.68514608895285
Gut bacterial pathway abundance (PRPP.PWY..superpathway.of.histidine..purine..and.pyrimidine.biosynthesis)	Lactose intolerance, other/unspecified || id:finngen_R12_E4_LACTONAS	ebi-a-GCST90027513	finngen_R12_E4_LACTONAS	421086	rs72686468	-0.724739474235442	0.890566087138668	0.415761598717678
Gut bacterial pathway abundance (PRPP.PWY..superpathway.of.histidine..purine..and.pyrimidine.biosynthesis)	Lactose intolerance, other/unspecified || id:finngen_R12_E4_LACTONAS	ebi-a-GCST90027513	finngen_R12_E4_LACTONAS	421086	rs73404911	-0.0659462379108809	0.587429446846229	0.910615355939912
Gut bacterial pathway abundance (PRPP.PWY..superpathway.of.histidine..purine..and.pyrimidine.biosynthesis)	Lactose intolerance, other/unspecified || id:finngen_R12_E4_LACTONAS	ebi-a-GCST90027513	finngen_R12_E4_LACTONAS	421086	rs857044	-0.0492285009415646	0.563713754628751	0.93041008453188
Gut bacterial pathway abundance (PRPP.PWY..superpathway.of.histidine..purine..and.pyrimidine.biosynthesis)	Lactose intolerance, other/unspecified || id:finngen_R12_E4_LACTONAS	ebi-a-GCST90027513	finngen_R12_E4_LACTONAS	421086	All - Inverse variance weighted	-0.0931312060410116	0.163792795171219	0.569633332616713
Gut bacterial pathway abundance (PRPP.PWY..superpathway.of.histidine..purine..and.pyrimidine.biosynthesis)	Lactose intolerance, other/unspecified || id:finngen_R12_E4_LACTONAS	ebi-a-GCST90027513	finngen_R12_E4_LACTONAS	421086	All - MR Egger	-0.849302740909286	0.718038083032853	0.259789754137478
Gut bacterial pathway abundance (PWY0.1061..superpathway.of.L.alanine.biosynthesis)	Lactose intolerance, other/unspecified || id:finngen_R12_E4_LACTONAS	ebi-a-GCST90027514	finngen_R12_E4_LACTONAS	421086	rs17777155	-0.370676308010446	0.479005554156338	0.439022142848915
Gut bacterial pathway abundance (PWY0.1061..superpathway.of.L.alanine.biosynthesis)	Lactose intolerance, other/unspecified || id:finngen_R12_E4_LACTONAS	ebi-a-GCST90027514	finngen_R12_E4_LACTONAS	421086	rs2197911	0.708961733361772	0.460096935285768	0.123341990443815
Gut bacterial pathway abundance (PWY0.1061..superpathway.of.L.alanine.biosynthesis)	Lactose intolerance, other/unspecified || id:finngen_R12_E4_LACTONAS	ebi-a-GCST90027514	finngen_R12_E4_LACTONAS	421086	rs2636908	-0.738357226226645	0.562728868376739	0.189485989510705
Gut bacterial pathway abundance (PWY0.1061..superpathway.of.L.alanine.biosynthesis)	Lactose intolerance, other/unspecified || id:finngen_R12_E4_LACTONAS	ebi-a-GCST90027514	finngen_R12_E4_LACTONAS	421086	rs2640045	0.862601750588956	0.431425370132731	0.0455626197750926
Gut bacterial pathway abundance (PWY0.1061..superpathway.of.L.alanine.biosynthesis)	Lactose intolerance, other/unspecified || id:finngen_R12_E4_LACTONAS	ebi-a-GCST90027514	finngen_R12_E4_LACTONAS	421086	rs4580784	-0.21722801491447	0.564520260718589	0.700384787210823
Gut bacterial pathway abundance (PWY0.1061..superpathway.of.L.alanine.biosynthesis)	Lactose intolerance, other/unspecified || id:finngen_R12_E4_LACTONAS	ebi-a-GCST90027514	finngen_R12_E4_LACTONAS	421086	rs57070266	-0.0208616528056591	0.418833046553867	0.960274599209971
Gut bacterial pathway abundance (PWY0.1061..superpathway.of.L.alanine.biosynthesis)	Lactose intolerance, other/unspecified || id:finngen_R12_E4_LACTONAS	ebi-a-GCST90027514	finngen_R12_E4_LACTONAS	421086	rs62385620	-0.168515961087212	0.39610077727806	0.670518074579342
Gut bacterial pathway abundance (PWY0.1061..superpathway.of.L.alanine.biosynthesis)	Lactose intolerance, other/unspecified || id:finngen_R12_E4_LACTONAS	ebi-a-GCST90027514	finngen_R12_E4_LACTONAS	421086	rs76618342	0.958870228563392	0.583619866053026	0.100389035059053
Gut bacterial pathway abundance (PWY0.1061..superpathway.of.L.alanine.biosynthesis)	Lactose intolerance, other/unspecified || id:finngen_R12_E4_LACTONAS	ebi-a-GCST90027514	finngen_R12_E4_LACTONAS	421086	rs7840028	0.0443463323041451	0.508904285494153	0.930559586033962
Gut bacterial pathway abundance (PWY0.1061..superpathway.of.L.alanine.biosynthesis)	Lactose intolerance, other/unspecified || id:finngen_R12_E4_LACTONAS	ebi-a-GCST90027514	finngen_R12_E4_LACTONAS	421086	rs7947704	0.0108030479158949	0.470077794668063	0.981665106142337
Gut bacterial pathway abundance (PWY0.1061..superpathway.of.L.alanine.biosynthesis)	Lactose intolerance, other/unspecified || id:finngen_R12_E4_LACTONAS	ebi-a-GCST90027514	finngen_R12_E4_LACTONAS	421086	All - Inverse variance weighted	0.117717995551625	0.167291201499209	0.481637578167742
Gut bacterial pathway abundance (PWY0.1061..superpathway.of.L.alanine.biosynthesis)	Lactose intolerance, other/unspecified || id:finngen_R12_E4_LACTONAS	ebi-a-GCST90027514	finngen_R12_E4_LACTONAS	421086	All - MR Egger	-1.24457168455617	0.691275633485205	0.109486285728453
Gut bacterial pathway abundance (PWY0.1241..ADP.L.glycero..beta..D.manno.heptose.biosynthesis)	Lactose intolerance, other/unspecified || id:finngen_R12_E4_LACTONAS	ebi-a-GCST90027515	finngen_R12_E4_LACTONAS	421086	rs12633789	0.0341022626067418	0.440259498349758	0.938258041286119
Gut bacterial pathway abundance (PWY0.1241..ADP.L.glycero..beta..D.manno.heptose.biosynthesis)	Lactose intolerance, other/unspecified || id:finngen_R12_E4_LACTONAS	ebi-a-GCST90027515	finngen_R12_E4_LACTONAS	421086	rs13007128	0.335754278717179	0.419261938812709	0.423234570563099
Gut bacterial pathway abundance (PWY0.1241..ADP.L.glycero..beta..D.manno.heptose.biosynthesis)	Lactose intolerance, other/unspecified || id:finngen_R12_E4_LACTONAS	ebi-a-GCST90027515	finngen_R12_E4_LACTONAS	421086	rs1444625	-0.636404279496048	0.423640924699001	0.133038832855586
Gut bacterial pathway abundance (PWY0.1241..ADP.L.glycero..beta..D.manno.heptose.biosynthesis)	Lactose intolerance, other/unspecified || id:finngen_R12_E4_LACTONAS	ebi-a-GCST90027515	finngen_R12_E4_LACTONAS	421086	rs17175056	-0.428802741992672	0.441415514320608	0.33133592194672
Gut bacterial pathway abundance (PWY0.1241..ADP.L.glycero..beta..D.manno.heptose.biosynthesis)	Lactose intolerance, other/unspecified || id:finngen_R12_E4_LACTONAS	ebi-a-GCST90027515	finngen_R12_E4_LACTONAS	421086	rs35006616	-0.0611885712154274	0.417299837744083	0.883424269748255
Gut bacterial pathway abundance (PWY0.1241..ADP.L.glycero..beta..D.manno.heptose.biosynthesis)	Lactose intolerance, other/unspecified || id:finngen_R12_E4_LACTONAS	ebi-a-GCST90027515	finngen_R12_E4_LACTONAS	421086	rs4629160	-0.0692187087937796	0.465741945911918	0.881853252013029
Gut bacterial pathway abundance (PWY0.1241..ADP.L.glycero..beta..D.manno.heptose.biosynthesis)	Lactose intolerance, other/unspecified || id:finngen_R12_E4_LACTONAS	ebi-a-GCST90027515	finngen_R12_E4_LACTONAS	421086	rs71420343	-0.343646520490206	0.426536224143655	0.420434394801571
Gut bacterial pathway abundance (PWY0.1241..ADP.L.glycero..beta..D.manno.heptose.biosynthesis)	Lactose intolerance, other/unspecified || id:finngen_R12_E4_LACTONAS	ebi-a-GCST90027515	finngen_R12_E4_LACTONAS	421086	rs9923601	-0.435542285876772	0.497259262584993	0.381092164848227
Gut bacterial pathway abundance (PWY0.1241..ADP.L.glycero..beta..D.manno.heptose.biosynthesis)	Lactose intolerance, other/unspecified || id:finngen_R12_E4_LACTONAS	ebi-a-GCST90027515	finngen_R12_E4_LACTONAS	421086	All - Inverse variance weighted	-0.192576511705517	0.155331945007898	0.215058985805892
Gut bacterial pathway abundance (PWY0.1241..ADP.L.glycero..beta..D.manno.heptose.biosynthesis)	Lactose intolerance, other/unspecified || id:finngen_R12_E4_LACTONAS	ebi-a-GCST90027515	finngen_R12_E4_LACTONAS	421086	All - MR Egger	-1.14923104389941	0.763421642384192	0.18293719340093
Gut bacterial pathway abundance (PWY0.1261..anhydromuropeptides.recycling)	Lactose intolerance, other/unspecified || id:finngen_R12_E4_LACTONAS	ebi-a-GCST90027516	finngen_R12_E4_LACTONAS	421086	rs10504039	-1.16017388396589	0.56547695152296	0.040201436884971
Gut bacterial pathway abundance (PWY0.1261..anhydromuropeptides.recycling)	Lactose intolerance, other/unspecified || id:finngen_R12_E4_LACTONAS	ebi-a-GCST90027516	finngen_R12_E4_LACTONAS	421086	rs11588833	0.704573659307192	0.60428733091815	0.243631419269639
Gut bacterial pathway abundance (PWY0.1261..anhydromuropeptides.recycling)	Lactose intolerance, other/unspecified || id:finngen_R12_E4_LACTONAS	ebi-a-GCST90027516	finngen_R12_E4_LACTONAS	421086	rs11707688	-0.154505007598367	0.510301737554241	0.762063727880524
Gut bacterial pathway abundance (PWY0.1261..anhydromuropeptides.recycling)	Lactose intolerance, other/unspecified || id:finngen_R12_E4_LACTONAS	ebi-a-GCST90027516	finngen_R12_E4_LACTONAS	421086	rs4501561	-0.375846492595848	0.582488967009705	0.518770209415681
Gut bacterial pathway abundance (PWY0.1261..anhydromuropeptides.recycling)	Lactose intolerance, other/unspecified || id:finngen_R12_E4_LACTONAS	ebi-a-GCST90027516	finngen_R12_E4_LACTONAS	421086	rs59853081	-0.072280431854308	0.575353963836185	0.900026584752029
Gut bacterial pathway abundance (PWY0.1261..anhydromuropeptides.recycling)	Lactose intolerance, other/unspecified || id:finngen_R12_E4_LACTONAS	ebi-a-GCST90027516	finngen_R12_E4_LACTONAS	421086	rs7228238	0.03465577972578	0.567917765055643	0.951341264923995
Gut bacterial pathway abundance (PWY0.1261..anhydromuropeptides.recycling)	Lactose intolerance, other/unspecified || id:finngen_R12_E4_LACTONAS	ebi-a-GCST90027516	finngen_R12_E4_LACTONAS	421086	rs7544236	0.0566104153699726	0.542125504651146	0.916833606987297
Gut bacterial pathway abundance (PWY0.1261..anhydromuropeptides.recycling)	Lactose intolerance, other/unspecified || id:finngen_R12_E4_LACTONAS	ebi-a-GCST90027516	finngen_R12_E4_LACTONAS	421086	rs7964114	0.0993258495317012	0.540935685219745	0.854312675863492
Gut bacterial pathway abundance (PWY0.1261..anhydromuropeptides.recycling)	Lactose intolerance, other/unspecified || id:finngen_R12_E4_LACTONAS	ebi-a-GCST90027516	finngen_R12_E4_LACTONAS	421086	All - Inverse variance weighted	-0.116377245192291	0.197663232715557	0.556018751184301
Gut bacterial pathway abundance (PWY0.1261..anhydromuropeptides.recycling)	Lactose intolerance, other/unspecified || id:finngen_R12_E4_LACTONAS	ebi-a-GCST90027516	finngen_R12_E4_LACTONAS	421086	All - MR Egger	0.122227610059973	1.40292342372905	0.933408218657268
Gut bacterial pathway abundance (PWY0.1296..purine.ribonucleosides.degradation)	Lactose intolerance, other/unspecified || id:finngen_R12_E4_LACTONAS	ebi-a-GCST90027517	finngen_R12_E4_LACTONAS	421086	rs12915465	0.190202766580195	0.520448340278776	0.71476846731989
Gut bacterial pathway abundance (PWY0.1296..purine.ribonucleosides.degradation)	Lactose intolerance, other/unspecified || id:finngen_R12_E4_LACTONAS	ebi-a-GCST90027517	finngen_R12_E4_LACTONAS	421086	rs1468579	-0.400246555802613	0.60007400976972	0.504775123186399
Gut bacterial pathway abundance (PWY0.1296..purine.ribonucleosides.degradation)	Lactose intolerance, other/unspecified || id:finngen_R12_E4_LACTONAS	ebi-a-GCST90027517	finngen_R12_E4_LACTONAS	421086	rs2425056	-0.799368543829896	0.614243291616112	0.193125848903536
Gut bacterial pathway abundance (PWY0.1296..purine.ribonucleosides.degradation)	Lactose intolerance, other/unspecified || id:finngen_R12_E4_LACTONAS	ebi-a-GCST90027517	finngen_R12_E4_LACTONAS	421086	rs416270	-1.1420619418991	0.676671791109636	0.0914566392116721
Gut bacterial pathway abundance (PWY0.1296..purine.ribonucleosides.degradation)	Lactose intolerance, other/unspecified || id:finngen_R12_E4_LACTONAS	ebi-a-GCST90027517	finngen_R12_E4_LACTONAS	421086	rs6669249	0.955414662039131	0.641059380719487	0.136127388997077
Gut bacterial pathway abundance (PWY0.1296..purine.ribonucleosides.degradation)	Lactose intolerance, other/unspecified || id:finngen_R12_E4_LACTONAS	ebi-a-GCST90027517	finngen_R12_E4_LACTONAS	421086	rs6806908	0.356100233813827	0.598795215468094	0.552047684929208
Gut bacterial pathway abundance (PWY0.1296..purine.ribonucleosides.degradation)	Lactose intolerance, other/unspecified || id:finngen_R12_E4_LACTONAS	ebi-a-GCST90027517	finngen_R12_E4_LACTONAS	421086	rs76985731	-0.721236925875398	0.901191228829069	0.423528271051753
Gut bacterial pathway abundance (PWY0.1296..purine.ribonucleosides.degradation)	Lactose intolerance, other/unspecified || id:finngen_R12_E4_LACTONAS	ebi-a-GCST90027517	finngen_R12_E4_LACTONAS	421086	rs7699343	0.244348292040775	0.564195090461082	0.664948047838668
Gut bacterial pathway abundance (PWY0.1296..purine.ribonucleosides.degradation)	Lactose intolerance, other/unspecified || id:finngen_R12_E4_LACTONAS	ebi-a-GCST90027517	finngen_R12_E4_LACTONAS	421086	All - Inverse variance weighted	-0.087310052088568	0.239114637120223	0.715007735480582
Gut bacterial pathway abundance (PWY0.1296..purine.ribonucleosides.degradation)	Lactose intolerance, other/unspecified || id:finngen_R12_E4_LACTONAS	ebi-a-GCST90027517	finngen_R12_E4_LACTONAS	421086	All - MR Egger	0.332073255788628	1.29807121913281	0.806633910778254
Gut bacterial pathway abundance (PWY0.1297..superpathway.of.purine.deoxyribonucleosides.degradation)	Lactose intolerance, other/unspecified || id:finngen_R12_E4_LACTONAS	ebi-a-GCST90027518	finngen_R12_E4_LACTONAS	421086	rs1009644	-0.262739548354093	0.622372570949815	0.672909708865745
Gut bacterial pathway abundance (PWY0.1297..superpathway.of.purine.deoxyribonucleosides.degradation)	Lactose intolerance, other/unspecified || id:finngen_R12_E4_LACTONAS	ebi-a-GCST90027518	finngen_R12_E4_LACTONAS	421086	rs111171	0.214502295201179	0.522032199908668	0.681146895921871
Gut bacterial pathway abundance (PWY0.1297..superpathway.of.purine.deoxyribonucleosides.degradation)	Lactose intolerance, other/unspecified || id:finngen_R12_E4_LACTONAS	ebi-a-GCST90027518	finngen_R12_E4_LACTONAS	421086	rs11543947	0.0523573279768192	0.545952888073098	0.923599345748342
Gut bacterial pathway abundance (PWY0.1297..superpathway.of.purine.deoxyribonucleosides.degradation)	Lactose intolerance, other/unspecified || id:finngen_R12_E4_LACTONAS	ebi-a-GCST90027518	finngen_R12_E4_LACTONAS	421086	rs12700304	-0.243820693512817	0.64511684631855	0.705469141084946
Gut bacterial pathway abundance (PWY0.1297..superpathway.of.purine.deoxyribonucleosides.degradation)	Lactose intolerance, other/unspecified || id:finngen_R12_E4_LACTONAS	ebi-a-GCST90027518	finngen_R12_E4_LACTONAS	421086	rs17639960	-0.183508717537205	0.529600415815582	0.728963900515252
Gut bacterial pathway abundance (PWY0.1297..superpathway.of.purine.deoxyribonucleosides.degradation)	Lactose intolerance, other/unspecified || id:finngen_R12_E4_LACTONAS	ebi-a-GCST90027518	finngen_R12_E4_LACTONAS	421086	rs2914928	0.339512779317979	0.671604835470567	0.613190410652392
Gut bacterial pathway abundance (PWY0.1297..superpathway.of.purine.deoxyribonucleosides.degradation)	Lactose intolerance, other/unspecified || id:finngen_R12_E4_LACTONAS	ebi-a-GCST90027518	finngen_R12_E4_LACTONAS	421086	rs35108480	0.777116286236544	0.582662625645079	0.182291423741461
Gut bacterial pathway abundance (PWY0.1297..superpathway.of.purine.deoxyribonucleosides.degradation)	Lactose intolerance, other/unspecified || id:finngen_R12_E4_LACTONAS	ebi-a-GCST90027518	finngen_R12_E4_LACTONAS	421086	rs7349706	0.568257572485454	0.575342296704449	0.323306418309675
Gut bacterial pathway abundance (PWY0.1297..superpathway.of.purine.deoxyribonucleosides.degradation)	Lactose intolerance, other/unspecified || id:finngen_R12_E4_LACTONAS	ebi-a-GCST90027518	finngen_R12_E4_LACTONAS	421086	rs7608101	0.1951897398977	0.567460483561377	0.730868373936034
Gut bacterial pathway abundance (PWY0.1297..superpathway.of.purine.deoxyribonucleosides.degradation)	Lactose intolerance, other/unspecified || id:finngen_R12_E4_LACTONAS	ebi-a-GCST90027518	finngen_R12_E4_LACTONAS	421086	rs9527167	-0.0421192483347474	0.529572901059624	0.936607592961394
Gut bacterial pathway abundance (PWY0.1297..superpathway.of.purine.deoxyribonucleosides.degradation)	Lactose intolerance, other/unspecified || id:finngen_R12_E4_LACTONAS	ebi-a-GCST90027518	finngen_R12_E4_LACTONAS	421086	All - Inverse variance weighted	0.13995623026061	0.181282368475881	0.440094034922038
Gut bacterial pathway abundance (PWY0.1297..superpathway.of.purine.deoxyribonucleosides.degradation)	Lactose intolerance, other/unspecified || id:finngen_R12_E4_LACTONAS	ebi-a-GCST90027518	finngen_R12_E4_LACTONAS	421086	All - MR Egger	-0.371977794238871	0.893947363953817	0.688270315495323
Gut bacterial pathway abundance (PWY0.1298..superpathway.of.pyrimidine.deoxyribonucleosides.degradation)	Lactose intolerance, other/unspecified || id:finngen_R12_E4_LACTONAS	ebi-a-GCST90027519	finngen_R12_E4_LACTONAS	421086	rs11957688	-1.02297532375491	0.744262611945107	0.16929219449955
Gut bacterial pathway abundance (PWY0.1298..superpathway.of.pyrimidine.deoxyribonucleosides.degradation)	Lactose intolerance, other/unspecified || id:finngen_R12_E4_LACTONAS	ebi-a-GCST90027519	finngen_R12_E4_LACTONAS	421086	rs1467160	0.158824171116734	0.593396871516109	0.788966796189549
Gut bacterial pathway abundance (PWY0.1298..superpathway.of.pyrimidine.deoxyribonucleosides.degradation)	Lactose intolerance, other/unspecified || id:finngen_R12_E4_LACTONAS	ebi-a-GCST90027519	finngen_R12_E4_LACTONAS	421086	rs17185203	0.228491515760456	0.602900475762019	0.70469742742807
Gut bacterial pathway abundance (PWY0.1298..superpathway.of.pyrimidine.deoxyribonucleosides.degradation)	Lactose intolerance, other/unspecified || id:finngen_R12_E4_LACTONAS	ebi-a-GCST90027519	finngen_R12_E4_LACTONAS	421086	rs2309464	-0.311882201915167	0.608563367491782	0.608308621135126
Gut bacterial pathway abundance (PWY0.1298..superpathway.of.pyrimidine.deoxyribonucleosides.degradation)	Lactose intolerance, other/unspecified || id:finngen_R12_E4_LACTONAS	ebi-a-GCST90027519	finngen_R12_E4_LACTONAS	421086	rs257077	0.216208682587379	0.631047366756287	0.731885267550742
Gut bacterial pathway abundance (PWY0.1298..superpathway.of.pyrimidine.deoxyribonucleosides.degradation)	Lactose intolerance, other/unspecified || id:finngen_R12_E4_LACTONAS	ebi-a-GCST90027519	finngen_R12_E4_LACTONAS	421086	rs56332785	-0.271989159364086	0.64614332648307	0.673797101385665
Gut bacterial pathway abundance (PWY0.1298..superpathway.of.pyrimidine.deoxyribonucleosides.degradation)	Lactose intolerance, other/unspecified || id:finngen_R12_E4_LACTONAS	ebi-a-GCST90027519	finngen_R12_E4_LACTONAS	421086	rs62248586	0.094876022257184	0.578410330389501	0.869708376668723
Gut bacterial pathway abundance (PWY0.1298..superpathway.of.pyrimidine.deoxyribonucleosides.degradation)	Lactose intolerance, other/unspecified || id:finngen_R12_E4_LACTONAS	ebi-a-GCST90027519	finngen_R12_E4_LACTONAS	421086	rs6944623	-0.0947020376778162	0.662528835063437	0.886337369610702
Gut bacterial pathway abundance (PWY0.1298..superpathway.of.pyrimidine.deoxyribonucleosides.degradation)	Lactose intolerance, other/unspecified || id:finngen_R12_E4_LACTONAS	ebi-a-GCST90027519	finngen_R12_E4_LACTONAS	421086	rs7138789	-0.609301742090341	0.630156645953383	0.333591423479166
Gut bacterial pathway abundance (PWY0.1298..superpathway.of.pyrimidine.deoxyribonucleosides.degradation)	Lactose intolerance, other/unspecified || id:finngen_R12_E4_LACTONAS	ebi-a-GCST90027519	finngen_R12_E4_LACTONAS	421086	rs73169038	-0.840447880489754	0.721206419714664	0.243882969595588
Gut bacterial pathway abundance (PWY0.1298..superpathway.of.pyrimidine.deoxyribonucleosides.degradation)	Lactose intolerance, other/unspecified || id:finngen_R12_E4_LACTONAS	ebi-a-GCST90027519	finngen_R12_E4_LACTONAS	421086	rs77470149	-0.225763269688623	0.679374212221652	0.739654717074973
Gut bacterial pathway abundance (PWY0.1298..superpathway.of.pyrimidine.deoxyribonucleosides.degradation)	Lactose intolerance, other/unspecified || id:finngen_R12_E4_LACTONAS	ebi-a-GCST90027519	finngen_R12_E4_LACTONAS	421086	rs7859597	0.629072145702203	0.664684773888169	0.343933501741318
Gut bacterial pathway abundance (PWY0.1298..superpathway.of.pyrimidine.deoxyribonucleosides.degradation)	Lactose intolerance, other/unspecified || id:finngen_R12_E4_LACTONAS	ebi-a-GCST90027519	finngen_R12_E4_LACTONAS	421086	rs79103551	1.00115209635715	0.631934670899748	0.113133385645129
Gut bacterial pathway abundance (PWY0.1298..superpathway.of.pyrimidine.deoxyribonucleosides.degradation)	Lactose intolerance, other/unspecified || id:finngen_R12_E4_LACTONAS	ebi-a-GCST90027519	finngen_R12_E4_LACTONAS	421086	rs997227	0.663996647972668	0.57633597627796	0.249280004745085
Gut bacterial pathway abundance (PWY0.1298..superpathway.of.pyrimidine.deoxyribonucleosides.degradation)	Lactose intolerance, other/unspecified || id:finngen_R12_E4_LACTONAS	ebi-a-GCST90027519	finngen_R12_E4_LACTONAS	421086	All - Inverse variance weighted	0.0184846373341891	0.169868512639646	0.913347381184103
Gut bacterial pathway abundance (PWY0.1298..superpathway.of.pyrimidine.deoxyribonucleosides.degradation)	Lactose intolerance, other/unspecified || id:finngen_R12_E4_LACTONAS	ebi-a-GCST90027519	finngen_R12_E4_LACTONAS	421086	All - MR Egger	-0.698657560461117	0.702955340562091	0.339897395168611
Gut bacterial pathway abundance (PWY0.1338..polymyxin.resistance)	Lactose intolerance, other/unspecified || id:finngen_R12_E4_LACTONAS	ebi-a-GCST90027520	finngen_R12_E4_LACTONAS	421086	rs12472695	0.255644972629018	0.329198387819078	0.437413617299326
Gut bacterial pathway abundance (PWY0.1338..polymyxin.resistance)	Lactose intolerance, other/unspecified || id:finngen_R12_E4_LACTONAS	ebi-a-GCST90027520	finngen_R12_E4_LACTONAS	421086	rs12718724	-0.0874978392607556	0.350845775075688	0.803058212698576
Gut bacterial pathway abundance (PWY0.1338..polymyxin.resistance)	Lactose intolerance, other/unspecified || id:finngen_R12_E4_LACTONAS	ebi-a-GCST90027520	finngen_R12_E4_LACTONAS	421086	rs13140831	-0.0947160578615272	0.320200741154083	0.767381204359126
Gut bacterial pathway abundance (PWY0.1338..polymyxin.resistance)	Lactose intolerance, other/unspecified || id:finngen_R12_E4_LACTONAS	ebi-a-GCST90027520	finngen_R12_E4_LACTONAS	421086	rs135184	-0.254275492352435	0.281852853984665	0.366973535179707
Gut bacterial pathway abundance (PWY0.1338..polymyxin.resistance)	Lactose intolerance, other/unspecified || id:finngen_R12_E4_LACTONAS	ebi-a-GCST90027520	finngen_R12_E4_LACTONAS	421086	rs3106302	-0.0791571838055286	0.273739343314429	0.772451349922382
Gut bacterial pathway abundance (PWY0.1338..polymyxin.resistance)	Lactose intolerance, other/unspecified || id:finngen_R12_E4_LACTONAS	ebi-a-GCST90027520	finngen_R12_E4_LACTONAS	421086	rs4942275	0.06551961826324	0.291920557485091	0.82241236810457
Gut bacterial pathway abundance (PWY0.1338..polymyxin.resistance)	Lactose intolerance, other/unspecified || id:finngen_R12_E4_LACTONAS	ebi-a-GCST90027520	finngen_R12_E4_LACTONAS	421086	rs7225041	-0.207333811527054	0.303385482297139	0.494353759961159
Gut bacterial pathway abundance (PWY0.1338..polymyxin.resistance)	Lactose intolerance, other/unspecified || id:finngen_R12_E4_LACTONAS	ebi-a-GCST90027520	finngen_R12_E4_LACTONAS	421086	rs7478946	0.208936715382848	0.313617785699863	0.505274007960714
Gut bacterial pathway abundance (PWY0.1338..polymyxin.resistance)	Lactose intolerance, other/unspecified || id:finngen_R12_E4_LACTONAS	ebi-a-GCST90027520	finngen_R12_E4_LACTONAS	421086	rs76296650	-0.220171366926101	0.269861575534127	0.41457575677676
Gut bacterial pathway abundance (PWY0.1338..polymyxin.resistance)	Lactose intolerance, other/unspecified || id:finngen_R12_E4_LACTONAS	ebi-a-GCST90027520	finngen_R12_E4_LACTONAS	421086	rs884587	0.119519404379318	0.334807977859418	0.721107555445012
Gut bacterial pathway abundance (PWY0.1338..polymyxin.resistance)	Lactose intolerance, other/unspecified || id:finngen_R12_E4_LACTONAS	ebi-a-GCST90027520	finngen_R12_E4_LACTONAS	421086	All - Inverse variance weighted	-0.0447122733746728	0.0960222225189245	0.641469585262287
Gut bacterial pathway abundance (PWY0.1338..polymyxin.resistance)	Lactose intolerance, other/unspecified || id:finngen_R12_E4_LACTONAS	ebi-a-GCST90027520	finngen_R12_E4_LACTONAS	421086	All - MR Egger	-0.436006747962223	0.53791197731281	0.441065542644913
Gut bacterial pathway abundance (PWY0.1415..superpathway.of.heme.biosynthesis.from.uroporphyrinogen.III)	Lactose intolerance, other/unspecified || id:finngen_R12_E4_LACTONAS	ebi-a-GCST90027521	finngen_R12_E4_LACTONAS	421086	rs1051765	0.510544844928751	0.352288348700754	0.147274946037355
Gut bacterial pathway abundance (PWY0.1415..superpathway.of.heme.biosynthesis.from.uroporphyrinogen.III)	Lactose intolerance, other/unspecified || id:finngen_R12_E4_LACTONAS	ebi-a-GCST90027521	finngen_R12_E4_LACTONAS	421086	rs17698956	0.0813661829458427	0.32289764193237	0.801050693592589
Gut bacterial pathway abundance (PWY0.1415..superpathway.of.heme.biosynthesis.from.uroporphyrinogen.III)	Lactose intolerance, other/unspecified || id:finngen_R12_E4_LACTONAS	ebi-a-GCST90027521	finngen_R12_E4_LACTONAS	421086	rs2636908	-0.596303638437267	0.454464667978658	0.189485989510705
Gut bacterial pathway abundance (PWY0.1415..superpathway.of.heme.biosynthesis.from.uroporphyrinogen.III)	Lactose intolerance, other/unspecified || id:finngen_R12_E4_LACTONAS	ebi-a-GCST90027521	finngen_R12_E4_LACTONAS	421086	rs4238492	-0.171896188007442	0.354501296093039	0.627750264953454
Gut bacterial pathway abundance (PWY0.1415..superpathway.of.heme.biosynthesis.from.uroporphyrinogen.III)	Lactose intolerance, other/unspecified || id:finngen_R12_E4_LACTONAS	ebi-a-GCST90027521	finngen_R12_E4_LACTONAS	421086	rs62174134	-0.92425538434041	0.335335571755033	0.00584753722749613
Gut bacterial pathway abundance (PWY0.1415..superpathway.of.heme.biosynthesis.from.uroporphyrinogen.III)	Lactose intolerance, other/unspecified || id:finngen_R12_E4_LACTONAS	ebi-a-GCST90027521	finngen_R12_E4_LACTONAS	421086	rs6451170	0.0389315901635419	0.360108229772765	0.913907798220827
Gut bacterial pathway abundance (PWY0.1415..superpathway.of.heme.biosynthesis.from.uroporphyrinogen.III)	Lactose intolerance, other/unspecified || id:finngen_R12_E4_LACTONAS	ebi-a-GCST90027521	finngen_R12_E4_LACTONAS	421086	rs77953737	-0.603490548724537	0.514325564323729	0.240650298085396
Gut bacterial pathway abundance (PWY0.1415..superpathway.of.heme.biosynthesis.from.uroporphyrinogen.III)	Lactose intolerance, other/unspecified || id:finngen_R12_E4_LACTONAS	ebi-a-GCST90027521	finngen_R12_E4_LACTONAS	421086	rs942033	0.552295844231328	0.349679560715214	0.114236506558522
Gut bacterial pathway abundance (PWY0.1415..superpathway.of.heme.biosynthesis.from.uroporphyrinogen.III)	Lactose intolerance, other/unspecified || id:finngen_R12_E4_LACTONAS	ebi-a-GCST90027521	finngen_R12_E4_LACTONAS	421086	rs9619066	0.126956980167719	0.31949675418962	0.691097969534068
Gut bacterial pathway abundance (PWY0.1415..superpathway.of.heme.biosynthesis.from.uroporphyrinogen.III)	Lactose intolerance, other/unspecified || id:finngen_R12_E4_LACTONAS	ebi-a-GCST90027521	finngen_R12_E4_LACTONAS	421086	All - Inverse variance weighted	-0.0552372037396883	0.168065819237225	0.742409580864301
Gut bacterial pathway abundance (PWY0.1415..superpathway.of.heme.biosynthesis.from.uroporphyrinogen.III)	Lactose intolerance, other/unspecified || id:finngen_R12_E4_LACTONAS	ebi-a-GCST90027521	finngen_R12_E4_LACTONAS	421086	All - MR Egger	-0.329912658788354	0.712117282380355	0.657220160133203
Gut bacterial pathway abundance (PWY0.1479..tRNA.processing)	Lactose intolerance, other/unspecified || id:finngen_R12_E4_LACTONAS	ebi-a-GCST90027522	finngen_R12_E4_LACTONAS	421086	rs10253848	0.087098047569482	0.509184671719288	0.864181347483871
Gut bacterial pathway abundance (PWY0.1479..tRNA.processing)	Lactose intolerance, other/unspecified || id:finngen_R12_E4_LACTONAS	ebi-a-GCST90027522	finngen_R12_E4_LACTONAS	421086	rs11076031	0.444630442661328	0.53766759023045	0.408258835251282
Gut bacterial pathway abundance (PWY0.1479..tRNA.processing)	Lactose intolerance, other/unspecified || id:finngen_R12_E4_LACTONAS	ebi-a-GCST90027522	finngen_R12_E4_LACTONAS	421086	rs1635513	-1.44208069150264	0.638609706919664	0.0239359011695706
Gut bacterial pathway abundance (PWY0.1479..tRNA.processing)	Lactose intolerance, other/unspecified || id:finngen_R12_E4_LACTONAS	ebi-a-GCST90027522	finngen_R12_E4_LACTONAS	421086	rs1851324	1.14758450378145	0.598219478314555	0.0550687291692965
Gut bacterial pathway abundance (PWY0.1479..tRNA.processing)	Lactose intolerance, other/unspecified || id:finngen_R12_E4_LACTONAS	ebi-a-GCST90027522	finngen_R12_E4_LACTONAS	421086	rs2122704	0.182765853682812	0.556227512727237	0.74247232781405
Gut bacterial pathway abundance (PWY0.1479..tRNA.processing)	Lactose intolerance, other/unspecified || id:finngen_R12_E4_LACTONAS	ebi-a-GCST90027522	finngen_R12_E4_LACTONAS	421086	rs2806453	-0.354184569251879	0.483539334474154	0.463873528802735
Gut bacterial pathway abundance (PWY0.1479..tRNA.processing)	Lactose intolerance, other/unspecified || id:finngen_R12_E4_LACTONAS	ebi-a-GCST90027522	finngen_R12_E4_LACTONAS	421086	rs651761	-0.251522620134698	0.544225594609153	0.64396221212555
Gut bacterial pathway abundance (PWY0.1479..tRNA.processing)	Lactose intolerance, other/unspecified || id:finngen_R12_E4_LACTONAS	ebi-a-GCST90027522	finngen_R12_E4_LACTONAS	421086	rs882051	0.528778505975505	0.553834702410961	0.339699732373464
Gut bacterial pathway abundance (PWY0.1479..tRNA.processing)	Lactose intolerance, other/unspecified || id:finngen_R12_E4_LACTONAS	ebi-a-GCST90027522	finngen_R12_E4_LACTONAS	421086	rs9559715	-0.239365798938372	0.533614737889003	0.653738855852774
Gut bacterial pathway abundance (PWY0.1479..tRNA.processing)	Lactose intolerance, other/unspecified || id:finngen_R12_E4_LACTONAS	ebi-a-GCST90027522	finngen_R12_E4_LACTONAS	421086	rs9972917	-0.181195824442418	0.575220243839813	0.752759743054108
Gut bacterial pathway abundance (PWY0.1479..tRNA.processing)	Lactose intolerance, other/unspecified || id:finngen_R12_E4_LACTONAS	ebi-a-GCST90027522	finngen_R12_E4_LACTONAS	421086	All - Inverse variance weighted	0.00321897170216649	0.196585886430063	0.986935720045003
Gut bacterial pathway abundance (PWY0.1479..tRNA.processing)	Lactose intolerance, other/unspecified || id:finngen_R12_E4_LACTONAS	ebi-a-GCST90027522	finngen_R12_E4_LACTONAS	421086	All - MR Egger	0.554262599719203	0.733993410955047	0.471813145493778
Gut bacterial pathway abundance (PWY0.1533..methylphosphonate.degradation.I)	Lactose intolerance, other/unspecified || id:finngen_R12_E4_LACTONAS	ebi-a-GCST90027523	finngen_R12_E4_LACTONAS	421086	rs10433369	0.342795799024493	0.377947500917816	0.364410413145063
Gut bacterial pathway abundance (PWY0.1533..methylphosphonate.degradation.I)	Lactose intolerance, other/unspecified || id:finngen_R12_E4_LACTONAS	ebi-a-GCST90027523	finngen_R12_E4_LACTONAS	421086	rs12719662	0.436159104675647	0.38088061380484	0.252153909923025
Gut bacterial pathway abundance (PWY0.1533..methylphosphonate.degradation.I)	Lactose intolerance, other/unspecified || id:finngen_R12_E4_LACTONAS	ebi-a-GCST90027523	finngen_R12_E4_LACTONAS	421086	rs12921798	1.20279577464789	0.583609154929578	0.0393067499575428
Gut bacterial pathway abundance (PWY0.1533..methylphosphonate.degradation.I)	Lactose intolerance, other/unspecified || id:finngen_R12_E4_LACTONAS	ebi-a-GCST90027523	finngen_R12_E4_LACTONAS	421086	rs2884357	0.112313226563689	0.375294230753824	0.764736233990816
Gut bacterial pathway abundance (PWY0.1533..methylphosphonate.degradation.I)	Lactose intolerance, other/unspecified || id:finngen_R12_E4_LACTONAS	ebi-a-GCST90027523	finngen_R12_E4_LACTONAS	421086	rs6009311	-0.0736512888628045	0.339560648884633	0.828284936974873
Gut bacterial pathway abundance (PWY0.1533..methylphosphonate.degradation.I)	Lactose intolerance, other/unspecified || id:finngen_R12_E4_LACTONAS	ebi-a-GCST90027523	finngen_R12_E4_LACTONAS	421086	rs61861701	-0.14414187027124	0.345880558629146	0.676869425953303
Gut bacterial pathway abundance (PWY0.1533..methylphosphonate.degradation.I)	Lactose intolerance, other/unspecified || id:finngen_R12_E4_LACTONAS	ebi-a-GCST90027523	finngen_R12_E4_LACTONAS	421086	All - Inverse variance weighted	0.192656482906072	0.158903272869892	0.225354112459346
Gut bacterial pathway abundance (PWY0.1533..methylphosphonate.degradation.I)	Lactose intolerance, other/unspecified || id:finngen_R12_E4_LACTONAS	ebi-a-GCST90027523	finngen_R12_E4_LACTONAS	421086	All - MR Egger	0.584145251293868	0.903115805061193	0.552997991615511
Gut bacterial pathway abundance (PWY0.1586..peptidoglycan.maturation..meso.diaminopimelate.containing.)	Lactose intolerance, other/unspecified || id:finngen_R12_E4_LACTONAS	ebi-a-GCST90027524	finngen_R12_E4_LACTONAS	421086	rs11752725	0.510475533731141	0.653750715997753	0.434895862725177
Gut bacterial pathway abundance (PWY0.1586..peptidoglycan.maturation..meso.diaminopimelate.containing.)	Lactose intolerance, other/unspecified || id:finngen_R12_E4_LACTONAS	ebi-a-GCST90027524	finngen_R12_E4_LACTONAS	421086	rs1407463	0.206717957907271	0.694949681790068	0.766117291095536
Gut bacterial pathway abundance (PWY0.1586..peptidoglycan.maturation..meso.diaminopimelate.containing.)	Lactose intolerance, other/unspecified || id:finngen_R12_E4_LACTONAS	ebi-a-GCST90027524	finngen_R12_E4_LACTONAS	421086	rs2582975	0.331984622411693	0.513858861144945	0.51823928075089
Gut bacterial pathway abundance (PWY0.1586..peptidoglycan.maturation..meso.diaminopimelate.containing.)	Lactose intolerance, other/unspecified || id:finngen_R12_E4_LACTONAS	ebi-a-GCST90027524	finngen_R12_E4_LACTONAS	421086	rs295654	-0.816911907560327	0.614784174694006	0.183921103536757
Gut bacterial pathway abundance (PWY0.1586..peptidoglycan.maturation..meso.diaminopimelate.containing.)	Lactose intolerance, other/unspecified || id:finngen_R12_E4_LACTONAS	ebi-a-GCST90027524	finngen_R12_E4_LACTONAS	421086	rs6870833	0.418455898446049	0.668587826171543	0.531393506695439
Gut bacterial pathway abundance (PWY0.1586..peptidoglycan.maturation..meso.diaminopimelate.containing.)	Lactose intolerance, other/unspecified || id:finngen_R12_E4_LACTONAS	ebi-a-GCST90027524	finngen_R12_E4_LACTONAS	421086	rs72744985	-0.286024245646016	0.61904881412622	0.644053873622526
Gut bacterial pathway abundance (PWY0.1586..peptidoglycan.maturation..meso.diaminopimelate.containing.)	Lactose intolerance, other/unspecified || id:finngen_R12_E4_LACTONAS	ebi-a-GCST90027524	finngen_R12_E4_LACTONAS	421086	rs73647057	0.669131250239228	0.835238654197022	0.423058810908516
Gut bacterial pathway abundance (PWY0.1586..peptidoglycan.maturation..meso.diaminopimelate.containing.)	Lactose intolerance, other/unspecified || id:finngen_R12_E4_LACTONAS	ebi-a-GCST90027524	finngen_R12_E4_LACTONAS	421086	rs74574052	0.330757485345221	0.431918167245838	0.443802819424683
Gut bacterial pathway abundance (PWY0.1586..peptidoglycan.maturation..meso.diaminopimelate.containing.)	Lactose intolerance, other/unspecified || id:finngen_R12_E4_LACTONAS	ebi-a-GCST90027524	finngen_R12_E4_LACTONAS	421086	rs80161029	-0.294948080501276	0.69242895026797	0.670135893647641
Gut bacterial pathway abundance (PWY0.1586..peptidoglycan.maturation..meso.diaminopimelate.containing.)	Lactose intolerance, other/unspecified || id:finngen_R12_E4_LACTONAS	ebi-a-GCST90027524	finngen_R12_E4_LACTONAS	421086	All - Inverse variance weighted	0.1231234134326	0.201745082766102	0.541668384321439
Gut bacterial pathway abundance (PWY0.1586..peptidoglycan.maturation..meso.diaminopimelate.containing.)	Lactose intolerance, other/unspecified || id:finngen_R12_E4_LACTONAS	ebi-a-GCST90027524	finngen_R12_E4_LACTONAS	421086	All - MR Egger	1.1356586518685	0.678192070363478	0.137935961010245
Gut bacterial pathway abundance (PWY0.162..superpathway.of.pyrimidine.ribonucleotides.de.novo.biosynthesis)	Lactose intolerance, other/unspecified || id:finngen_R12_E4_LACTONAS	ebi-a-GCST90027525	finngen_R12_E4_LACTONAS	421086	rs12199072	0.689165727688735	0.70096235656633	0.325523378694068
Gut bacterial pathway abundance (PWY0.162..superpathway.of.pyrimidine.ribonucleotides.de.novo.biosynthesis)	Lactose intolerance, other/unspecified || id:finngen_R12_E4_LACTONAS	ebi-a-GCST90027525	finngen_R12_E4_LACTONAS	421086	rs12408719	0.477452522910456	0.540369327591918	0.376929982443376
Gut bacterial pathway abundance (PWY0.162..superpathway.of.pyrimidine.ribonucleotides.de.novo.biosynthesis)	Lactose intolerance, other/unspecified || id:finngen_R12_E4_LACTONAS	ebi-a-GCST90027525	finngen_R12_E4_LACTONAS	421086	rs1447466	0.221295211092822	0.530276458776791	0.676444031484599
Gut bacterial pathway abundance (PWY0.162..superpathway.of.pyrimidine.ribonucleotides.de.novo.biosynthesis)	Lactose intolerance, other/unspecified || id:finngen_R12_E4_LACTONAS	ebi-a-GCST90027525	finngen_R12_E4_LACTONAS	421086	rs17365730	-0.211673465756732	0.463609617853013	0.647975149240074
Gut bacterial pathway abundance (PWY0.162..superpathway.of.pyrimidine.ribonucleotides.de.novo.biosynthesis)	Lactose intolerance, other/unspecified || id:finngen_R12_E4_LACTONAS	ebi-a-GCST90027525	finngen_R12_E4_LACTONAS	421086	rs2325098	-0.189037127748126	0.55227356278594	0.732133464390866
Gut bacterial pathway abundance (PWY0.162..superpathway.of.pyrimidine.ribonucleotides.de.novo.biosynthesis)	Lactose intolerance, other/unspecified || id:finngen_R12_E4_LACTONAS	ebi-a-GCST90027525	finngen_R12_E4_LACTONAS	421086	rs34070159	-0.184820364160313	0.550547612717308	0.737095009166163
Gut bacterial pathway abundance (PWY0.162..superpathway.of.pyrimidine.ribonucleotides.de.novo.biosynthesis)	Lactose intolerance, other/unspecified || id:finngen_R12_E4_LACTONAS	ebi-a-GCST90027525	finngen_R12_E4_LACTONAS	421086	rs706948	0.155160777544266	0.644131131417771	0.809645150656793
Gut bacterial pathway abundance (PWY0.162..superpathway.of.pyrimidine.ribonucleotides.de.novo.biosynthesis)	Lactose intolerance, other/unspecified || id:finngen_R12_E4_LACTONAS	ebi-a-GCST90027525	finngen_R12_E4_LACTONAS	421086	rs73120083	-1.13418478498349	0.673820358683371	0.0923334062830949
Gut bacterial pathway abundance (PWY0.162..superpathway.of.pyrimidine.ribonucleotides.de.novo.biosynthesis)	Lactose intolerance, other/unspecified || id:finngen_R12_E4_LACTONAS	ebi-a-GCST90027525	finngen_R12_E4_LACTONAS	421086	rs7812884	0.112893468332551	0.662589869098441	0.864709630646953
Gut bacterial pathway abundance (PWY0.162..superpathway.of.pyrimidine.ribonucleotides.de.novo.biosynthesis)	Lactose intolerance, other/unspecified || id:finngen_R12_E4_LACTONAS	ebi-a-GCST90027525	finngen_R12_E4_LACTONAS	421086	rs79249788	-0.417722038385175	0.563013236267373	0.45812369149397
Gut bacterial pathway abundance (PWY0.162..superpathway.of.pyrimidine.ribonucleotides.de.novo.biosynthesis)	Lactose intolerance, other/unspecified || id:finngen_R12_E4_LACTONAS	ebi-a-GCST90027525	finngen_R12_E4_LACTONAS	421086	rs883271	-0.0325951804781873	0.610683298120292	0.957433176838461
Gut bacterial pathway abundance (PWY0.162..superpathway.of.pyrimidine.ribonucleotides.de.novo.biosynthesis)	Lactose intolerance, other/unspecified || id:finngen_R12_E4_LACTONAS	ebi-a-GCST90027525	finngen_R12_E4_LACTONAS	421086	rs9460615	-0.806983935347164	0.890879860050264	0.365026890264407
Gut bacterial pathway abundance (PWY0.162..superpathway.of.pyrimidine.ribonucleotides.de.novo.biosynthesis)	Lactose intolerance, other/unspecified || id:finngen_R12_E4_LACTONAS	ebi-a-GCST90027525	finngen_R12_E4_LACTONAS	421086	rs9876083	-0.153081240746777	0.583520452405207	0.793058684958158
Gut bacterial pathway abundance (PWY0.162..superpathway.of.pyrimidine.ribonucleotides.de.novo.biosynthesis)	Lactose intolerance, other/unspecified || id:finngen_R12_E4_LACTONAS	ebi-a-GCST90027525	finngen_R12_E4_LACTONAS	421086	All - Inverse variance weighted	-0.0841574957279061	0.164022455161043	0.607891717312825
Gut bacterial pathway abundance (PWY0.162..superpathway.of.pyrimidine.ribonucleotides.de.novo.biosynthesis)	Lactose intolerance, other/unspecified || id:finngen_R12_E4_LACTONAS	ebi-a-GCST90027525	finngen_R12_E4_LACTONAS	421086	All - MR Egger	-0.263705125488719	0.604569174022037	0.671138348380913
Gut bacterial pathway abundance (PWY0.781..aspartate.superpathway)	Lactose intolerance, other/unspecified || id:finngen_R12_E4_LACTONAS	ebi-a-GCST90027526	finngen_R12_E4_LACTONAS	421086	rs10930969	-0.215524014312727	0.588476420173225	0.714185476746289
Gut bacterial pathway abundance (PWY0.781..aspartate.superpathway)	Lactose intolerance, other/unspecified || id:finngen_R12_E4_LACTONAS	ebi-a-GCST90027526	finngen_R12_E4_LACTONAS	421086	rs10953974	0.657574398480372	0.535283875052765	0.219274638089096
Gut bacterial pathway abundance (PWY0.781..aspartate.superpathway)	Lactose intolerance, other/unspecified || id:finngen_R12_E4_LACTONAS	ebi-a-GCST90027526	finngen_R12_E4_LACTONAS	421086	rs1266788	0.304825682508835	0.567779270051308	0.591354950098674
Gut bacterial pathway abundance (PWY0.781..aspartate.superpathway)	Lactose intolerance, other/unspecified || id:finngen_R12_E4_LACTONAS	ebi-a-GCST90027526	finngen_R12_E4_LACTONAS	421086	rs2256820	0.88834805204587	0.615288944960175	0.148798043791618
Gut bacterial pathway abundance (PWY0.781..aspartate.superpathway)	Lactose intolerance, other/unspecified || id:finngen_R12_E4_LACTONAS	ebi-a-GCST90027526	finngen_R12_E4_LACTONAS	421086	rs35751200	-0.741797448604993	0.535698880323054	0.166135534388793
Gut bacterial pathway abundance (PWY0.781..aspartate.superpathway)	Lactose intolerance, other/unspecified || id:finngen_R12_E4_LACTONAS	ebi-a-GCST90027526	finngen_R12_E4_LACTONAS	421086	rs36057901	0.745647379631433	0.560319056026439	0.183269642596907
Gut bacterial pathway abundance (PWY0.781..aspartate.superpathway)	Lactose intolerance, other/unspecified || id:finngen_R12_E4_LACTONAS	ebi-a-GCST90027526	finngen_R12_E4_LACTONAS	421086	rs4802635	-0.086460270916421	0.606720384254032	0.886681673672204
Gut bacterial pathway abundance (PWY0.781..aspartate.superpathway)	Lactose intolerance, other/unspecified || id:finngen_R12_E4_LACTONAS	ebi-a-GCST90027526	finngen_R12_E4_LACTONAS	421086	rs4845710	-0.352370034186019	0.6179889190145	0.568550009348664
Gut bacterial pathway abundance (PWY0.781..aspartate.superpathway)	Lactose intolerance, other/unspecified || id:finngen_R12_E4_LACTONAS	ebi-a-GCST90027526	finngen_R12_E4_LACTONAS	421086	rs59244529	0.17344290739911	0.601319464968396	0.773012089747644
Gut bacterial pathway abundance (PWY0.781..aspartate.superpathway)	Lactose intolerance, other/unspecified || id:finngen_R12_E4_LACTONAS	ebi-a-GCST90027526	finngen_R12_E4_LACTONAS	421086	rs61945524	-0.180162840776344	0.553700862760552	0.744893963196695
Gut bacterial pathway abundance (PWY0.781..aspartate.superpathway)	Lactose intolerance, other/unspecified || id:finngen_R12_E4_LACTONAS	ebi-a-GCST90027526	finngen_R12_E4_LACTONAS	421086	rs77354939	-0.193994139427675	0.557287707510851	0.727762000517944
Gut bacterial pathway abundance (PWY0.781..aspartate.superpathway)	Lactose intolerance, other/unspecified || id:finngen_R12_E4_LACTONAS	ebi-a-GCST90027526	finngen_R12_E4_LACTONAS	421086	All - Inverse variance weighted	0.0858373028475087	0.173101744119446	0.61998066740648
Gut bacterial pathway abundance (PWY0.781..aspartate.superpathway)	Lactose intolerance, other/unspecified || id:finngen_R12_E4_LACTONAS	ebi-a-GCST90027526	finngen_R12_E4_LACTONAS	421086	All - MR Egger	-0.177853178783943	0.611683504620209	0.77782376317137
Gut bacterial pathway abundance (PWY0.845..superpathway.of.pyridoxal.5..phosphate.biosynthesis.and.salvage)	Lactose intolerance, other/unspecified || id:finngen_R12_E4_LACTONAS	ebi-a-GCST90027527	finngen_R12_E4_LACTONAS	421086	rs10096075	0.47387885296022	0.644731214687957	0.462338162065441
Gut bacterial pathway abundance (PWY0.845..superpathway.of.pyridoxal.5..phosphate.biosynthesis.and.salvage)	Lactose intolerance, other/unspecified || id:finngen_R12_E4_LACTONAS	ebi-a-GCST90027527	finngen_R12_E4_LACTONAS	421086	rs11859534	0.221344474477596	0.478914128287764	0.643952330224189
Gut bacterial pathway abundance (PWY0.845..superpathway.of.pyridoxal.5..phosphate.biosynthesis.and.salvage)	Lactose intolerance, other/unspecified || id:finngen_R12_E4_LACTONAS	ebi-a-GCST90027527	finngen_R12_E4_LACTONAS	421086	rs12508123	0.360360778680997	0.560157296368068	0.520016033438866
Gut bacterial pathway abundance (PWY0.845..superpathway.of.pyridoxal.5..phosphate.biosynthesis.and.salvage)	Lactose intolerance, other/unspecified || id:finngen_R12_E4_LACTONAS	ebi-a-GCST90027527	finngen_R12_E4_LACTONAS	421086	rs143107308	-0.759579638261769	0.6002298020157	0.205698818949928
Gut bacterial pathway abundance (PWY0.845..superpathway.of.pyridoxal.5..phosphate.biosynthesis.and.salvage)	Lactose intolerance, other/unspecified || id:finngen_R12_E4_LACTONAS	ebi-a-GCST90027527	finngen_R12_E4_LACTONAS	421086	rs17699454	0.233106907166884	0.573505478481454	0.684404807735971
Gut bacterial pathway abundance (PWY0.845..superpathway.of.pyridoxal.5..phosphate.biosynthesis.and.salvage)	Lactose intolerance, other/unspecified || id:finngen_R12_E4_LACTONAS	ebi-a-GCST90027527	finngen_R12_E4_LACTONAS	421086	rs1980434	-0.147003883468118	0.220121654162549	0.504242000778377
Gut bacterial pathway abundance (PWY0.845..superpathway.of.pyridoxal.5..phosphate.biosynthesis.and.salvage)	Lactose intolerance, other/unspecified || id:finngen_R12_E4_LACTONAS	ebi-a-GCST90027527	finngen_R12_E4_LACTONAS	421086	rs2039970	-0.105326363130447	0.607611320536162	0.862380281618977
Gut bacterial pathway abundance (PWY0.845..superpathway.of.pyridoxal.5..phosphate.biosynthesis.and.salvage)	Lactose intolerance, other/unspecified || id:finngen_R12_E4_LACTONAS	ebi-a-GCST90027527	finngen_R12_E4_LACTONAS	421086	rs2703175	0.537381975375622	0.61905107764467	0.385353973570498
Gut bacterial pathway abundance (PWY0.845..superpathway.of.pyridoxal.5..phosphate.biosynthesis.and.salvage)	Lactose intolerance, other/unspecified || id:finngen_R12_E4_LACTONAS	ebi-a-GCST90027527	finngen_R12_E4_LACTONAS	421086	rs28493178	-0.351792619468182	0.566336945624672	0.534486499353268
Gut bacterial pathway abundance (PWY0.845..superpathway.of.pyridoxal.5..phosphate.biosynthesis.and.salvage)	Lactose intolerance, other/unspecified || id:finngen_R12_E4_LACTONAS	ebi-a-GCST90027527	finngen_R12_E4_LACTONAS	421086	rs4720493	-1.20022707226903	0.701775292285173	0.0872154711993543
Gut bacterial pathway abundance (PWY0.845..superpathway.of.pyridoxal.5..phosphate.biosynthesis.and.salvage)	Lactose intolerance, other/unspecified || id:finngen_R12_E4_LACTONAS	ebi-a-GCST90027527	finngen_R12_E4_LACTONAS	421086	rs4797215	0.169607220135297	0.607056041313074	0.779943227832204
Gut bacterial pathway abundance (PWY0.845..superpathway.of.pyridoxal.5..phosphate.biosynthesis.and.salvage)	Lactose intolerance, other/unspecified || id:finngen_R12_E4_LACTONAS	ebi-a-GCST90027527	finngen_R12_E4_LACTONAS	421086	rs4857976	-0.434514634421969	0.541658944513504	0.422441729896606
Gut bacterial pathway abundance (PWY0.845..superpathway.of.pyridoxal.5..phosphate.biosynthesis.and.salvage)	Lactose intolerance, other/unspecified || id:finngen_R12_E4_LACTONAS	ebi-a-GCST90027527	finngen_R12_E4_LACTONAS	421086	rs7102851	-1.38477226962862	0.564995752827496	0.0142482595236924
Gut bacterial pathway abundance (PWY0.845..superpathway.of.pyridoxal.5..phosphate.biosynthesis.and.salvage)	Lactose intolerance, other/unspecified || id:finngen_R12_E4_LACTONAS	ebi-a-GCST90027527	finngen_R12_E4_LACTONAS	421086	rs7186220	-0.572771573930618	0.552956313360103	0.300279066071886
Gut bacterial pathway abundance (PWY0.845..superpathway.of.pyridoxal.5..phosphate.biosynthesis.and.salvage)	Lactose intolerance, other/unspecified || id:finngen_R12_E4_LACTONAS	ebi-a-GCST90027527	finngen_R12_E4_LACTONAS	421086	rs73196427	-0.271955317090333	0.584363620371185	0.64165423805738
Gut bacterial pathway abundance (PWY0.845..superpathway.of.pyridoxal.5..phosphate.biosynthesis.and.salvage)	Lactose intolerance, other/unspecified || id:finngen_R12_E4_LACTONAS	ebi-a-GCST90027527	finngen_R12_E4_LACTONAS	421086	rs79328165	-0.135935788268101	0.440591699033961	0.757679022020278
Gut bacterial pathway abundance (PWY0.845..superpathway.of.pyridoxal.5..phosphate.biosynthesis.and.salvage)	Lactose intolerance, other/unspecified || id:finngen_R12_E4_LACTONAS	ebi-a-GCST90027527	finngen_R12_E4_LACTONAS	421086	rs80049853	-0.335763793008229	0.671167918484564	0.616886424239571
Gut bacterial pathway abundance (PWY0.845..superpathway.of.pyridoxal.5..phosphate.biosynthesis.and.salvage)	Lactose intolerance, other/unspecified || id:finngen_R12_E4_LACTONAS	ebi-a-GCST90027527	finngen_R12_E4_LACTONAS	421086	rs9842222	-0.246078041147971	0.564462409128133	0.662872166452863
Gut bacterial pathway abundance (PWY0.845..superpathway.of.pyridoxal.5..phosphate.biosynthesis.and.salvage)	Lactose intolerance, other/unspecified || id:finngen_R12_E4_LACTONAS	ebi-a-GCST90027527	finngen_R12_E4_LACTONAS	421086	All - Inverse variance weighted	-0.190058429450163	0.117172166541034	0.104793891249209
Gut bacterial pathway abundance (PWY0.845..superpathway.of.pyridoxal.5..phosphate.biosynthesis.and.salvage)	Lactose intolerance, other/unspecified || id:finngen_R12_E4_LACTONAS	ebi-a-GCST90027527	finngen_R12_E4_LACTONAS	421086	All - MR Egger	-0.0369000322973383	0.344991631201318	0.916151004242168
Gut bacterial pathway abundance (PWY.1269..CMP.3.deoxy.D.manno.octulosonate.biosynthesis.I)	Lactose intolerance, other/unspecified || id:finngen_R12_E4_LACTONAS	ebi-a-GCST90027528	finngen_R12_E4_LACTONAS	421086	rs11638057	0.290481867538786	0.622006787925655	0.64049447475146
Gut bacterial pathway abundance (PWY.1269..CMP.3.deoxy.D.manno.octulosonate.biosynthesis.I)	Lactose intolerance, other/unspecified || id:finngen_R12_E4_LACTONAS	ebi-a-GCST90027528	finngen_R12_E4_LACTONAS	421086	rs1346730	-1.70419225131592	0.585297276113102	0.00359502749182689
Gut bacterial pathway abundance (PWY.1269..CMP.3.deoxy.D.manno.octulosonate.biosynthesis.I)	Lactose intolerance, other/unspecified || id:finngen_R12_E4_LACTONAS	ebi-a-GCST90027528	finngen_R12_E4_LACTONAS	421086	rs505710	-1.02644270023813	0.666165021340486	0.123359755506297
Gut bacterial pathway abundance (PWY.1269..CMP.3.deoxy.D.manno.octulosonate.biosynthesis.I)	Lactose intolerance, other/unspecified || id:finngen_R12_E4_LACTONAS	ebi-a-GCST90027528	finngen_R12_E4_LACTONAS	421086	rs72626602	0.460935715916876	0.592170015985385	0.436342618390507
Gut bacterial pathway abundance (PWY.1269..CMP.3.deoxy.D.manno.octulosonate.biosynthesis.I)	Lactose intolerance, other/unspecified || id:finngen_R12_E4_LACTONAS	ebi-a-GCST90027528	finngen_R12_E4_LACTONAS	421086	rs880610	-0.380665614689428	0.922827906087123	0.679973692657965
Gut bacterial pathway abundance (PWY.1269..CMP.3.deoxy.D.manno.octulosonate.biosynthesis.I)	Lactose intolerance, other/unspecified || id:finngen_R12_E4_LACTONAS	ebi-a-GCST90027528	finngen_R12_E4_LACTONAS	421086	rs963497	0.0235611206141763	0.615331028740609	0.969456340012462
Gut bacterial pathway abundance (PWY.1269..CMP.3.deoxy.D.manno.octulosonate.biosynthesis.I)	Lactose intolerance, other/unspecified || id:finngen_R12_E4_LACTONAS	ebi-a-GCST90027528	finngen_R12_E4_LACTONAS	421086	All - Inverse variance weighted	-0.388732123700614	0.36612906368489	0.288355903435986
Gut bacterial pathway abundance (PWY.1269..CMP.3.deoxy.D.manno.octulosonate.biosynthesis.I)	Lactose intolerance, other/unspecified || id:finngen_R12_E4_LACTONAS	ebi-a-GCST90027528	finngen_R12_E4_LACTONAS	421086	All - MR Egger	1.5126319401309	1.83620038522626	0.456345111044307
Gut bacterial pathway abundance (PWY.2941..L.lysine.biosynthesis.II)	Lactose intolerance, other/unspecified || id:finngen_R12_E4_LACTONAS	ebi-a-GCST90027529	finngen_R12_E4_LACTONAS	421086	rs11021021	-0.180545805679524	0.515491043264391	0.726158265676256
Gut bacterial pathway abundance (PWY.2941..L.lysine.biosynthesis.II)	Lactose intolerance, other/unspecified || id:finngen_R12_E4_LACTONAS	ebi-a-GCST90027529	finngen_R12_E4_LACTONAS	421086	rs11617625	0.240741780921013	0.970970459825874	0.804181336355475
Gut bacterial pathway abundance (PWY.2941..L.lysine.biosynthesis.II)	Lactose intolerance, other/unspecified || id:finngen_R12_E4_LACTONAS	ebi-a-GCST90027529	finngen_R12_E4_LACTONAS	421086	rs1559831	-0.631639045885621	0.491492160807229	0.198741368108428
Gut bacterial pathway abundance (PWY.2941..L.lysine.biosynthesis.II)	Lactose intolerance, other/unspecified || id:finngen_R12_E4_LACTONAS	ebi-a-GCST90027529	finngen_R12_E4_LACTONAS	421086	rs1783596	0.27033431290462	0.616737261468919	0.661147235610119
Gut bacterial pathway abundance (PWY.2941..L.lysine.biosynthesis.II)	Lactose intolerance, other/unspecified || id:finngen_R12_E4_LACTONAS	ebi-a-GCST90027529	finngen_R12_E4_LACTONAS	421086	rs4784500	-0.536708860759494	0.483186107012503	0.266667158944242
Gut bacterial pathway abundance (PWY.2941..L.lysine.biosynthesis.II)	Lactose intolerance, other/unspecified || id:finngen_R12_E4_LACTONAS	ebi-a-GCST90027529	finngen_R12_E4_LACTONAS	421086	rs6416172	-0.600316940324028	0.566661545400029	0.289421104819299
Gut bacterial pathway abundance (PWY.2941..L.lysine.biosynthesis.II)	Lactose intolerance, other/unspecified || id:finngen_R12_E4_LACTONAS	ebi-a-GCST90027529	finngen_R12_E4_LACTONAS	421086	rs7716011	-0.86217012604333	0.595000887019657	0.147331086484537
Gut bacterial pathway abundance (PWY.2941..L.lysine.biosynthesis.II)	Lactose intolerance, other/unspecified || id:finngen_R12_E4_LACTONAS	ebi-a-GCST90027529	finngen_R12_E4_LACTONAS	421086	rs9396681	-0.54483192766344	0.52069088854075	0.295393249347011
Gut bacterial pathway abundance (PWY.2941..L.lysine.biosynthesis.II)	Lactose intolerance, other/unspecified || id:finngen_R12_E4_LACTONAS	ebi-a-GCST90027529	finngen_R12_E4_LACTONAS	421086	All - Inverse variance weighted	-0.429021813778185	0.198017215215429	0.030266247946666
Gut bacterial pathway abundance (PWY.2941..L.lysine.biosynthesis.II)	Lactose intolerance, other/unspecified || id:finngen_R12_E4_LACTONAS	ebi-a-GCST90027529	finngen_R12_E4_LACTONAS	421086	All - MR Egger	-0.982005334804204	0.843150426383876	0.288354871269313
Gut bacterial pathway abundance (PWY.2942..L.lysine.biosynthesis.III)	Lactose intolerance, other/unspecified || id:finngen_R12_E4_LACTONAS	ebi-a-GCST90027530	finngen_R12_E4_LACTONAS	421086	rs11162626	-0.752313365892555	0.52562344263929	0.152350504096455
Gut bacterial pathway abundance (PWY.2942..L.lysine.biosynthesis.III)	Lactose intolerance, other/unspecified || id:finngen_R12_E4_LACTONAS	ebi-a-GCST90027530	finngen_R12_E4_LACTONAS	421086	rs2030972	0.251999849321814	0.598731881620759	0.673835910634891
Gut bacterial pathway abundance (PWY.2942..L.lysine.biosynthesis.III)	Lactose intolerance, other/unspecified || id:finngen_R12_E4_LACTONAS	ebi-a-GCST90027530	finngen_R12_E4_LACTONAS	421086	rs2822624	0.27200507379588	0.528823864627007	0.607001336581266
Gut bacterial pathway abundance (PWY.2942..L.lysine.biosynthesis.III)	Lactose intolerance, other/unspecified || id:finngen_R12_E4_LACTONAS	ebi-a-GCST90027530	finngen_R12_E4_LACTONAS	421086	rs4939301	0.149132992052572	0.523579450600361	0.775771669527263
Gut bacterial pathway abundance (PWY.2942..L.lysine.biosynthesis.III)	Lactose intolerance, other/unspecified || id:finngen_R12_E4_LACTONAS	ebi-a-GCST90027530	finngen_R12_E4_LACTONAS	421086	rs7242421	0.216564813664792	0.490487989204915	0.658829861756353
Gut bacterial pathway abundance (PWY.2942..L.lysine.biosynthesis.III)	Lactose intolerance, other/unspecified || id:finngen_R12_E4_LACTONAS	ebi-a-GCST90027530	finngen_R12_E4_LACTONAS	421086	rs8054687	-1.75087720703154	0.618658850882145	0.00465309198913916
Gut bacterial pathway abundance (PWY.2942..L.lysine.biosynthesis.III)	Lactose intolerance, other/unspecified || id:finngen_R12_E4_LACTONAS	ebi-a-GCST90027530	finngen_R12_E4_LACTONAS	421086	All - Inverse variance weighted	-0.2047727204075	0.311847317888025	0.511409746485182
Gut bacterial pathway abundance (PWY.2942..L.lysine.biosynthesis.III)	Lactose intolerance, other/unspecified || id:finngen_R12_E4_LACTONAS	ebi-a-GCST90027530	finngen_R12_E4_LACTONAS	421086	All - MR Egger	0.961383832829448	3.18666590847584	0.777923194484685
Gut bacterial pathway abundance (PWY.3001..superpathway.of.L.isoleucine.biosynthesis.I)	Lactose intolerance, other/unspecified || id:finngen_R12_E4_LACTONAS	ebi-a-GCST90027531	finngen_R12_E4_LACTONAS	421086	rs11630219	0.0501652882619268	0.610062733345186	0.934464039651144
Gut bacterial pathway abundance (PWY.3001..superpathway.of.L.isoleucine.biosynthesis.I)	Lactose intolerance, other/unspecified || id:finngen_R12_E4_LACTONAS	ebi-a-GCST90027531	finngen_R12_E4_LACTONAS	421086	rs138449099	0.258551831477596	0.505229462434703	0.608825081620698
Gut bacterial pathway abundance (PWY.3001..superpathway.of.L.isoleucine.biosynthesis.I)	Lactose intolerance, other/unspecified || id:finngen_R12_E4_LACTONAS	ebi-a-GCST90027531	finngen_R12_E4_LACTONAS	421086	rs2107539	0.102766505421818	0.490292046415708	0.833977821981532
Gut bacterial pathway abundance (PWY.3001..superpathway.of.L.isoleucine.biosynthesis.I)	Lactose intolerance, other/unspecified || id:finngen_R12_E4_LACTONAS	ebi-a-GCST90027531	finngen_R12_E4_LACTONAS	421086	rs28733370	-0.596093068517049	0.580777441229458	0.304716786433863
Gut bacterial pathway abundance (PWY.3001..superpathway.of.L.isoleucine.biosynthesis.I)	Lactose intolerance, other/unspecified || id:finngen_R12_E4_LACTONAS	ebi-a-GCST90027531	finngen_R12_E4_LACTONAS	421086	rs62228654	-0.691583776493937	0.443775433885149	0.119136246383684
Gut bacterial pathway abundance (PWY.3001..superpathway.of.L.isoleucine.biosynthesis.I)	Lactose intolerance, other/unspecified || id:finngen_R12_E4_LACTONAS	ebi-a-GCST90027531	finngen_R12_E4_LACTONAS	421086	rs72729533	0.806022094662163	0.877014779643934	0.358068429301681
Gut bacterial pathway abundance (PWY.3001..superpathway.of.L.isoleucine.biosynthesis.I)	Lactose intolerance, other/unspecified || id:finngen_R12_E4_LACTONAS	ebi-a-GCST90027531	finngen_R12_E4_LACTONAS	421086	rs7899564	-0.183376658473497	0.838624576936441	0.826912115593824
Gut bacterial pathway abundance (PWY.3001..superpathway.of.L.isoleucine.biosynthesis.I)	Lactose intolerance, other/unspecified || id:finngen_R12_E4_LACTONAS	ebi-a-GCST90027531	finngen_R12_E4_LACTONAS	421086	rs875896	0.322831606902452	0.550142713576807	0.557328437142399
Gut bacterial pathway abundance (PWY.3001..superpathway.of.L.isoleucine.biosynthesis.I)	Lactose intolerance, other/unspecified || id:finngen_R12_E4_LACTONAS	ebi-a-GCST90027531	finngen_R12_E4_LACTONAS	421086	All - Inverse variance weighted	-0.0744930798212135	0.200671165330052	0.710473938294331
Gut bacterial pathway abundance (PWY.3001..superpathway.of.L.isoleucine.biosynthesis.I)	Lactose intolerance, other/unspecified || id:finngen_R12_E4_LACTONAS	ebi-a-GCST90027531	finngen_R12_E4_LACTONAS	421086	All - MR Egger	-0.442543248939273	0.711055264983559	0.556592396171388
Gut bacterial pathway abundance (PWY.3781..aerobic.respiration.I..cytochrome.c.)	Lactose intolerance, other/unspecified || id:finngen_R12_E4_LACTONAS	ebi-a-GCST90027532	finngen_R12_E4_LACTONAS	421086	rs196364	0.567100082618729	0.271848095495855	0.0369703084241564
Gut bacterial pathway abundance (PWY.3781..aerobic.respiration.I..cytochrome.c.)	Lactose intolerance, other/unspecified || id:finngen_R12_E4_LACTONAS	ebi-a-GCST90027532	finngen_R12_E4_LACTONAS	421086	rs6940694	-0.00847432265525733	0.207539240724631	0.967429519557544
Gut bacterial pathway abundance (PWY.3781..aerobic.respiration.I..cytochrome.c.)	Lactose intolerance, other/unspecified || id:finngen_R12_E4_LACTONAS	ebi-a-GCST90027532	finngen_R12_E4_LACTONAS	421086	All - Inverse variance weighted	0.203465644911736	0.277612447368381	0.463611772118105
Gut bacterial pathway abundance (PWY.3781..aerobic.respiration.I..cytochrome.c.)	Lactose intolerance, other/unspecified || id:finngen_R12_E4_LACTONAS	ebi-a-GCST90027532	finngen_R12_E4_LACTONAS	421086	All - MR Egger
Gut bacterial pathway abundance (PWY.4242..pantothenate.and.coenzyme.A.biosynthesis.III)	Lactose intolerance, other/unspecified || id:finngen_R12_E4_LACTONAS	ebi-a-GCST90027533	finngen_R12_E4_LACTONAS	421086	rs10493855	0.258250101607561	0.541625375083232	0.633500439779583
Gut bacterial pathway abundance (PWY.4242..pantothenate.and.coenzyme.A.biosynthesis.III)	Lactose intolerance, other/unspecified || id:finngen_R12_E4_LACTONAS	ebi-a-GCST90027533	finngen_R12_E4_LACTONAS	421086	rs10764331	0.389605923594652	0.613241429398713	0.525218266215008
Gut bacterial pathway abundance (PWY.4242..pantothenate.and.coenzyme.A.biosynthesis.III)	Lactose intolerance, other/unspecified || id:finngen_R12_E4_LACTONAS	ebi-a-GCST90027533	finngen_R12_E4_LACTONAS	421086	rs10831658	0.284294155556114	0.53606954243771	0.595882639165336
Gut bacterial pathway abundance (PWY.4242..pantothenate.and.coenzyme.A.biosynthesis.III)	Lactose intolerance, other/unspecified || id:finngen_R12_E4_LACTONAS	ebi-a-GCST90027533	finngen_R12_E4_LACTONAS	421086	rs12123571	-0.275570721801686	0.597842496372404	0.64484021075858
Gut bacterial pathway abundance (PWY.4242..pantothenate.and.coenzyme.A.biosynthesis.III)	Lactose intolerance, other/unspecified || id:finngen_R12_E4_LACTONAS	ebi-a-GCST90027533	finngen_R12_E4_LACTONAS	421086	rs13142904	0.0601504346758624	0.437341390739563	0.890606688935627
Gut bacterial pathway abundance (PWY.4242..pantothenate.and.coenzyme.A.biosynthesis.III)	Lactose intolerance, other/unspecified || id:finngen_R12_E4_LACTONAS	ebi-a-GCST90027533	finngen_R12_E4_LACTONAS	421086	rs2187564	-0.925208791179465	0.619992714492156	0.135623194927335
Gut bacterial pathway abundance (PWY.4242..pantothenate.and.coenzyme.A.biosynthesis.III)	Lactose intolerance, other/unspecified || id:finngen_R12_E4_LACTONAS	ebi-a-GCST90027533	finngen_R12_E4_LACTONAS	421086	rs235996	-0.549477701301609	0.547313544719088	0.315400716937987
Gut bacterial pathway abundance (PWY.4242..pantothenate.and.coenzyme.A.biosynthesis.III)	Lactose intolerance, other/unspecified || id:finngen_R12_E4_LACTONAS	ebi-a-GCST90027533	finngen_R12_E4_LACTONAS	421086	rs286908	-0.988019081615783	0.582023071232642	0.0895908387912516
Gut bacterial pathway abundance (PWY.4242..pantothenate.and.coenzyme.A.biosynthesis.III)	Lactose intolerance, other/unspecified || id:finngen_R12_E4_LACTONAS	ebi-a-GCST90027533	finngen_R12_E4_LACTONAS	421086	rs371346	-0.424106199333886	0.57699670343819	0.462325115897142
Gut bacterial pathway abundance (PWY.4242..pantothenate.and.coenzyme.A.biosynthesis.III)	Lactose intolerance, other/unspecified || id:finngen_R12_E4_LACTONAS	ebi-a-GCST90027533	finngen_R12_E4_LACTONAS	421086	rs3778431	-0.982696236492973	0.601510489739992	0.102318872533694
Gut bacterial pathway abundance (PWY.4242..pantothenate.and.coenzyme.A.biosynthesis.III)	Lactose intolerance, other/unspecified || id:finngen_R12_E4_LACTONAS	ebi-a-GCST90027533	finngen_R12_E4_LACTONAS	421086	rs62483577	0.382928582216644	0.618191145298967	0.535630522303317
Gut bacterial pathway abundance (PWY.4242..pantothenate.and.coenzyme.A.biosynthesis.III)	Lactose intolerance, other/unspecified || id:finngen_R12_E4_LACTONAS	ebi-a-GCST90027533	finngen_R12_E4_LACTONAS	421086	rs7251031	-0.0507285076935436	0.567381728526929	0.928757606875028
Gut bacterial pathway abundance (PWY.4242..pantothenate.and.coenzyme.A.biosynthesis.III)	Lactose intolerance, other/unspecified || id:finngen_R12_E4_LACTONAS	ebi-a-GCST90027533	finngen_R12_E4_LACTONAS	421086	rs734224	1.18551975321693	0.62547016596354	0.0580386666237326
Gut bacterial pathway abundance (PWY.4242..pantothenate.and.coenzyme.A.biosynthesis.III)	Lactose intolerance, other/unspecified || id:finngen_R12_E4_LACTONAS	ebi-a-GCST90027533	finngen_R12_E4_LACTONAS	421086	rs78983051	0.264799744948791	0.73938468895708	0.720242075714292
Gut bacterial pathway abundance (PWY.4242..pantothenate.and.coenzyme.A.biosynthesis.III)	Lactose intolerance, other/unspecified || id:finngen_R12_E4_LACTONAS	ebi-a-GCST90027533	finngen_R12_E4_LACTONAS	421086	rs9599845	-1.75136111222779	0.619456815448284	0.00469492253695075
Gut bacterial pathway abundance (PWY.4242..pantothenate.and.coenzyme.A.biosynthesis.III)	Lactose intolerance, other/unspecified || id:finngen_R12_E4_LACTONAS	ebi-a-GCST90027533	finngen_R12_E4_LACTONAS	421086	All - Inverse variance weighted	-0.198089106592779	0.18185919527116	0.276046132445027
Gut bacterial pathway abundance (PWY.4242..pantothenate.and.coenzyme.A.biosynthesis.III)	Lactose intolerance, other/unspecified || id:finngen_R12_E4_LACTONAS	ebi-a-GCST90027533	finngen_R12_E4_LACTONAS	421086	All - MR Egger	0.255706016891216	0.806893653665452	0.756349821407786
Gut bacterial pathway abundance (PWY.4984..urea.cycle)	Lactose intolerance, other/unspecified || id:finngen_R12_E4_LACTONAS	ebi-a-GCST90027534	finngen_R12_E4_LACTONAS	421086	rs1035394	-0.723840934215268	0.552184986349561	0.189902788713462
Gut bacterial pathway abundance (PWY.4984..urea.cycle)	Lactose intolerance, other/unspecified || id:finngen_R12_E4_LACTONAS	ebi-a-GCST90027534	finngen_R12_E4_LACTONAS	421086	rs11862432	-0.245532229190302	0.589516868347831	0.677046086568358
Gut bacterial pathway abundance (PWY.4984..urea.cycle)	Lactose intolerance, other/unspecified || id:finngen_R12_E4_LACTONAS	ebi-a-GCST90027534	finngen_R12_E4_LACTONAS	421086	rs17530744	-0.678234388522373	0.544779575807918	0.213142669974716
Gut bacterial pathway abundance (PWY.4984..urea.cycle)	Lactose intolerance, other/unspecified || id:finngen_R12_E4_LACTONAS	ebi-a-GCST90027534	finngen_R12_E4_LACTONAS	421086	rs17772715	0.530258821291015	0.61288711476284	0.386938973557837
Gut bacterial pathway abundance (PWY.4984..urea.cycle)	Lactose intolerance, other/unspecified || id:finngen_R12_E4_LACTONAS	ebi-a-GCST90027534	finngen_R12_E4_LACTONAS	421086	rs2213429	-0.16532411939407	0.6207245192547	0.789976934327988
Gut bacterial pathway abundance (PWY.4984..urea.cycle)	Lactose intolerance, other/unspecified || id:finngen_R12_E4_LACTONAS	ebi-a-GCST90027534	finngen_R12_E4_LACTONAS	421086	rs3131899	0.307308778754853	0.600618096806369	0.608893037311308
Gut bacterial pathway abundance (PWY.4984..urea.cycle)	Lactose intolerance, other/unspecified || id:finngen_R12_E4_LACTONAS	ebi-a-GCST90027534	finngen_R12_E4_LACTONAS	421086	rs7906344	0.558768333258337	0.599949179056477	0.351667662747795
Gut bacterial pathway abundance (PWY.4984..urea.cycle)	Lactose intolerance, other/unspecified || id:finngen_R12_E4_LACTONAS	ebi-a-GCST90027534	finngen_R12_E4_LACTONAS	421086	rs79525129	0.0287563796585276	0.681353038369745	0.966335423319734
Gut bacterial pathway abundance (PWY.4984..urea.cycle)	Lactose intolerance, other/unspecified || id:finngen_R12_E4_LACTONAS	ebi-a-GCST90027534	finngen_R12_E4_LACTONAS	421086	All - Inverse variance weighted	-0.0852414957648662	0.21087237650207	0.686041659691903
Gut bacterial pathway abundance (PWY.4984..urea.cycle)	Lactose intolerance, other/unspecified || id:finngen_R12_E4_LACTONAS	ebi-a-GCST90027534	finngen_R12_E4_LACTONAS	421086	All - MR Egger	-1.8841569675203	1.97229885558465	0.37630952326755
Gut bacterial pathway abundance (PWY4FS.7..phosphatidylglycerol.biosynthesis.I..plastidic.)	Lactose intolerance, other/unspecified || id:finngen_R12_E4_LACTONAS	ebi-a-GCST90027535	finngen_R12_E4_LACTONAS	421086	rs10093578	-1.15529923320271	0.738709593428196	0.117831102723159
Gut bacterial pathway abundance (PWY4FS.7..phosphatidylglycerol.biosynthesis.I..plastidic.)	Lactose intolerance, other/unspecified || id:finngen_R12_E4_LACTONAS	ebi-a-GCST90027535	finngen_R12_E4_LACTONAS	421086	rs10913647	-0.00323250041903583	0.586619218917211	0.995603367497048
Gut bacterial pathway abundance (PWY4FS.7..phosphatidylglycerol.biosynthesis.I..plastidic.)	Lactose intolerance, other/unspecified || id:finngen_R12_E4_LACTONAS	ebi-a-GCST90027535	finngen_R12_E4_LACTONAS	421086	rs11080532	-0.0546217219318111	0.588112445543118	0.926001815289762
Gut bacterial pathway abundance (PWY4FS.7..phosphatidylglycerol.biosynthesis.I..plastidic.)	Lactose intolerance, other/unspecified || id:finngen_R12_E4_LACTONAS	ebi-a-GCST90027535	finngen_R12_E4_LACTONAS	421086	rs11769306	-0.303878388192114	0.584557106125734	0.603172447590195
Gut bacterial pathway abundance (PWY4FS.7..phosphatidylglycerol.biosynthesis.I..plastidic.)	Lactose intolerance, other/unspecified || id:finngen_R12_E4_LACTONAS	ebi-a-GCST90027535	finngen_R12_E4_LACTONAS	421086	rs1362957	0.0240963801195187	0.68314034280339	0.971862086881787
Gut bacterial pathway abundance (PWY4FS.7..phosphatidylglycerol.biosynthesis.I..plastidic.)	Lactose intolerance, other/unspecified || id:finngen_R12_E4_LACTONAS	ebi-a-GCST90027535	finngen_R12_E4_LACTONAS	421086	rs138195517	-0.763076164325131	0.611026765482125	0.211722703302802
Gut bacterial pathway abundance (PWY4FS.7..phosphatidylglycerol.biosynthesis.I..plastidic.)	Lactose intolerance, other/unspecified || id:finngen_R12_E4_LACTONAS	ebi-a-GCST90027535	finngen_R12_E4_LACTONAS	421086	rs1845684	0.0771717543570716	0.621627931759395	0.901200781222077
Gut bacterial pathway abundance (PWY4FS.7..phosphatidylglycerol.biosynthesis.I..plastidic.)	Lactose intolerance, other/unspecified || id:finngen_R12_E4_LACTONAS	ebi-a-GCST90027535	finngen_R12_E4_LACTONAS	421086	rs2112412	-0.257124327857468	0.625070852631633	0.680814231021147
Gut bacterial pathway abundance (PWY4FS.7..phosphatidylglycerol.biosynthesis.I..plastidic.)	Lactose intolerance, other/unspecified || id:finngen_R12_E4_LACTONAS	ebi-a-GCST90027535	finngen_R12_E4_LACTONAS	421086	rs2943246	-1.05522061129653	0.642337426386888	0.100427965381885
Gut bacterial pathway abundance (PWY4FS.7..phosphatidylglycerol.biosynthesis.I..plastidic.)	Lactose intolerance, other/unspecified || id:finngen_R12_E4_LACTONAS	ebi-a-GCST90027535	finngen_R12_E4_LACTONAS	421086	rs36054004	-0.213601207046568	0.619399513614222	0.730205582060892
Gut bacterial pathway abundance (PWY4FS.7..phosphatidylglycerol.biosynthesis.I..plastidic.)	Lactose intolerance, other/unspecified || id:finngen_R12_E4_LACTONAS	ebi-a-GCST90027535	finngen_R12_E4_LACTONAS	421086	rs3907130	0.714842974681702	0.652951155029918	0.273609601651434
Gut bacterial pathway abundance (PWY4FS.7..phosphatidylglycerol.biosynthesis.I..plastidic.)	Lactose intolerance, other/unspecified || id:finngen_R12_E4_LACTONAS	ebi-a-GCST90027535	finngen_R12_E4_LACTONAS	421086	rs477441	0.211231787026421	0.598806166257982	0.724272225320742
Gut bacterial pathway abundance (PWY4FS.7..phosphatidylglycerol.biosynthesis.I..plastidic.)	Lactose intolerance, other/unspecified || id:finngen_R12_E4_LACTONAS	ebi-a-GCST90027535	finngen_R12_E4_LACTONAS	421086	rs4807749	0.331291602647915	0.581880651491456	0.569121144011626
Gut bacterial pathway abundance (PWY4FS.7..phosphatidylglycerol.biosynthesis.I..plastidic.)	Lactose intolerance, other/unspecified || id:finngen_R12_E4_LACTONAS	ebi-a-GCST90027535	finngen_R12_E4_LACTONAS	421086	rs61775945	-0.456092084170886	0.622237347650187	0.463566164805318
Gut bacterial pathway abundance (PWY4FS.7..phosphatidylglycerol.biosynthesis.I..plastidic.)	Lactose intolerance, other/unspecified || id:finngen_R12_E4_LACTONAS	ebi-a-GCST90027535	finngen_R12_E4_LACTONAS	421086	rs6468082	0.65062154213592	0.618043460309596	0.29247317411208
Gut bacterial pathway abundance (PWY4FS.7..phosphatidylglycerol.biosynthesis.I..plastidic.)	Lactose intolerance, other/unspecified || id:finngen_R12_E4_LACTONAS	ebi-a-GCST90027535	finngen_R12_E4_LACTONAS	421086	rs7956970	-0.56145161461992	0.617798337484301	0.363458709977115
Gut bacterial pathway abundance (PWY4FS.7..phosphatidylglycerol.biosynthesis.I..plastidic.)	Lactose intolerance, other/unspecified || id:finngen_R12_E4_LACTONAS	ebi-a-GCST90027535	finngen_R12_E4_LACTONAS	421086	rs9640172	1.35272148541114	0.63765198938992	0.0338872909065087
Gut bacterial pathway abundance (PWY4FS.7..phosphatidylglycerol.biosynthesis.I..plastidic.)	Lactose intolerance, other/unspecified || id:finngen_R12_E4_LACTONAS	ebi-a-GCST90027535	finngen_R12_E4_LACTONAS	421086	All - Inverse variance weighted	-0.070877795765379	0.150887981499165	0.638542323546695
Gut bacterial pathway abundance (PWY4FS.7..phosphatidylglycerol.biosynthesis.I..plastidic.)	Lactose intolerance, other/unspecified || id:finngen_R12_E4_LACTONAS	ebi-a-GCST90027535	finngen_R12_E4_LACTONAS	421086	All - MR Egger	-0.970527533028244	0.68740025312723	0.178392843128821
Gut bacterial pathway abundance (PWY.5005..biotin.biosynthesis.II)	Lactose intolerance, other/unspecified || id:finngen_R12_E4_LACTONAS	ebi-a-GCST90027536	finngen_R12_E4_LACTONAS	421086	rs11143787	0.115183251044436	0.465818458032662	0.80469874138825
Gut bacterial pathway abundance (PWY.5005..biotin.biosynthesis.II)	Lactose intolerance, other/unspecified || id:finngen_R12_E4_LACTONAS	ebi-a-GCST90027536	finngen_R12_E4_LACTONAS	421086	rs113053719	-0.00837179600105699	0.476393904694794	0.985979285376191
Gut bacterial pathway abundance (PWY.5005..biotin.biosynthesis.II)	Lactose intolerance, other/unspecified || id:finngen_R12_E4_LACTONAS	ebi-a-GCST90027536	finngen_R12_E4_LACTONAS	421086	rs16908224	-0.533405659856941	0.463982310648548	0.250298360352945
Gut bacterial pathway abundance (PWY.5005..biotin.biosynthesis.II)	Lactose intolerance, other/unspecified || id:finngen_R12_E4_LACTONAS	ebi-a-GCST90027536	finngen_R12_E4_LACTONAS	421086	rs17569415	0.0989914578304574	0.498775848966244	0.842678271825819
Gut bacterial pathway abundance (PWY.5005..biotin.biosynthesis.II)	Lactose intolerance, other/unspecified || id:finngen_R12_E4_LACTONAS	ebi-a-GCST90027536	finngen_R12_E4_LACTONAS	421086	rs17645023	0.0387933078226557	0.473333121186326	0.934680327441075
Gut bacterial pathway abundance (PWY.5005..biotin.biosynthesis.II)	Lactose intolerance, other/unspecified || id:finngen_R12_E4_LACTONAS	ebi-a-GCST90027536	finngen_R12_E4_LACTONAS	421086	rs6062355	-0.1416991165264	0.38923153149381	0.715821867032252
Gut bacterial pathway abundance (PWY.5005..biotin.biosynthesis.II)	Lactose intolerance, other/unspecified || id:finngen_R12_E4_LACTONAS	ebi-a-GCST90027536	finngen_R12_E4_LACTONAS	421086	rs608108	0.532712307911889	0.457640230267853	0.244407116350211
Gut bacterial pathway abundance (PWY.5005..biotin.biosynthesis.II)	Lactose intolerance, other/unspecified || id:finngen_R12_E4_LACTONAS	ebi-a-GCST90027536	finngen_R12_E4_LACTONAS	421086	rs73852710	0.00762387507748872	0.486714157457087	0.987502472691889
Gut bacterial pathway abundance (PWY.5005..biotin.biosynthesis.II)	Lactose intolerance, other/unspecified || id:finngen_R12_E4_LACTONAS	ebi-a-GCST90027536	finngen_R12_E4_LACTONAS	421086	rs778115	0.277939750212774	0.442007600498783	0.529472043801824
Gut bacterial pathway abundance (PWY.5005..biotin.biosynthesis.II)	Lactose intolerance, other/unspecified || id:finngen_R12_E4_LACTONAS	ebi-a-GCST90027536	finngen_R12_E4_LACTONAS	421086	rs9569181	0.118523567563102	0.482432472307302	0.805930665108853
Gut bacterial pathway abundance (PWY.5005..biotin.biosynthesis.II)	Lactose intolerance, other/unspecified || id:finngen_R12_E4_LACTONAS	ebi-a-GCST90027536	finngen_R12_E4_LACTONAS	421086	rs9765093	0.361592790814693	0.42616074287544	0.396165580671637
Gut bacterial pathway abundance (PWY.5005..biotin.biosynthesis.II)	Lactose intolerance, other/unspecified || id:finngen_R12_E4_LACTONAS	ebi-a-GCST90027536	finngen_R12_E4_LACTONAS	421086	All - Inverse variance weighted	0.0788175295033313	0.137801940176536	0.567347442681917
Gut bacterial pathway abundance (PWY.5005..biotin.biosynthesis.II)	Lactose intolerance, other/unspecified || id:finngen_R12_E4_LACTONAS	ebi-a-GCST90027536	finngen_R12_E4_LACTONAS	421086	All - MR Egger	-0.311873842962863	0.708179434730648	0.670043248117858
Gut bacterial pathway abundance (PWY.5022..4.aminobutanoate.degradation.V)	Lactose intolerance, other/unspecified || id:finngen_R12_E4_LACTONAS	ebi-a-GCST90027537	finngen_R12_E4_LACTONAS	421086	rs11730684	-0.596471937122583	0.560103767972117	0.286907097703837
Gut bacterial pathway abundance (PWY.5022..4.aminobutanoate.degradation.V)	Lactose intolerance, other/unspecified || id:finngen_R12_E4_LACTONAS	ebi-a-GCST90027537	finngen_R12_E4_LACTONAS	421086	rs117829634	0.50511074130625	0.492369629489841	0.304949504986511
Gut bacterial pathway abundance (PWY.5022..4.aminobutanoate.degradation.V)	Lactose intolerance, other/unspecified || id:finngen_R12_E4_LACTONAS	ebi-a-GCST90027537	finngen_R12_E4_LACTONAS	421086	rs2239926	-0.231950235818782	0.509525919361985	0.648945542453694
Gut bacterial pathway abundance (PWY.5022..4.aminobutanoate.degradation.V)	Lactose intolerance, other/unspecified || id:finngen_R12_E4_LACTONAS	ebi-a-GCST90027537	finngen_R12_E4_LACTONAS	421086	rs2948520	0.0884609624787534	0.555656640534328	0.873510700842977
Gut bacterial pathway abundance (PWY.5022..4.aminobutanoate.degradation.V)	Lactose intolerance, other/unspecified || id:finngen_R12_E4_LACTONAS	ebi-a-GCST90027537	finngen_R12_E4_LACTONAS	421086	rs6105464	-0.202442356516569	0.547679159627382	0.711653148732069
Gut bacterial pathway abundance (PWY.5022..4.aminobutanoate.degradation.V)	Lactose intolerance, other/unspecified || id:finngen_R12_E4_LACTONAS	ebi-a-GCST90027537	finngen_R12_E4_LACTONAS	421086	All - Inverse variance weighted	-0.0619944596637885	0.237442974424364	0.794021565446015
Gut bacterial pathway abundance (PWY.5022..4.aminobutanoate.degradation.V)	Lactose intolerance, other/unspecified || id:finngen_R12_E4_LACTONAS	ebi-a-GCST90027537	finngen_R12_E4_LACTONAS	421086	All - MR Egger	1.08681883468954	0.96785199544278	0.343230279055551
Gut bacterial pathway abundance (PWY.5088..L.glutamate.degradation.VIII..to.propanoate.)	Lactose intolerance, other/unspecified || id:finngen_R12_E4_LACTONAS	ebi-a-GCST90027538	finngen_R12_E4_LACTONAS	421086	rs11732315	-0.386601253464621	0.245186159397091	0.114849327254375
Gut bacterial pathway abundance (PWY.5088..L.glutamate.degradation.VIII..to.propanoate.)	Lactose intolerance, other/unspecified || id:finngen_R12_E4_LACTONAS	ebi-a-GCST90027538	finngen_R12_E4_LACTONAS	421086	rs12028490	-0.322700156871595	0.26616960330777	0.225364864174644
Gut bacterial pathway abundance (PWY.5088..L.glutamate.degradation.VIII..to.propanoate.)	Lactose intolerance, other/unspecified || id:finngen_R12_E4_LACTONAS	ebi-a-GCST90027538	finngen_R12_E4_LACTONAS	421086	rs2127754	0.164013338953214	0.276203109116604	0.552636364580422
Gut bacterial pathway abundance (PWY.5088..L.glutamate.degradation.VIII..to.propanoate.)	Lactose intolerance, other/unspecified || id:finngen_R12_E4_LACTONAS	ebi-a-GCST90027538	finngen_R12_E4_LACTONAS	421086	rs4507010	0.205091375008429	0.310677276507744	0.509162178852546
Gut bacterial pathway abundance (PWY.5088..L.glutamate.degradation.VIII..to.propanoate.)	Lactose intolerance, other/unspecified || id:finngen_R12_E4_LACTONAS	ebi-a-GCST90027538	finngen_R12_E4_LACTONAS	421086	rs6438382	0.311701363518149	0.302853975999108	0.30337941744079
Gut bacterial pathway abundance (PWY.5088..L.glutamate.degradation.VIII..to.propanoate.)	Lactose intolerance, other/unspecified || id:finngen_R12_E4_LACTONAS	ebi-a-GCST90027538	finngen_R12_E4_LACTONAS	421086	rs675403	0.615831388715291	0.282091931220723	0.0290293617569985
Gut bacterial pathway abundance (PWY.5088..L.glutamate.degradation.VIII..to.propanoate.)	Lactose intolerance, other/unspecified || id:finngen_R12_E4_LACTONAS	ebi-a-GCST90027538	finngen_R12_E4_LACTONAS	421086	rs77267984	0.0730211127612634	0.314394914149817	0.816336695923138
Gut bacterial pathway abundance (PWY.5088..L.glutamate.degradation.VIII..to.propanoate.)	Lactose intolerance, other/unspecified || id:finngen_R12_E4_LACTONAS	ebi-a-GCST90027538	finngen_R12_E4_LACTONAS	421086	rs9927590	-0.263273841981932	0.27373587018997	0.336159838825661
Gut bacterial pathway abundance (PWY.5088..L.glutamate.degradation.VIII..to.propanoate.)	Lactose intolerance, other/unspecified || id:finngen_R12_E4_LACTONAS	ebi-a-GCST90027538	finngen_R12_E4_LACTONAS	421086	All - Inverse variance weighted	0.0163268239554479	0.127563068452557	0.89815672038429
Gut bacterial pathway abundance (PWY.5088..L.glutamate.degradation.VIII..to.propanoate.)	Lactose intolerance, other/unspecified || id:finngen_R12_E4_LACTONAS	ebi-a-GCST90027538	finngen_R12_E4_LACTONAS	421086	All - MR Egger	-0.875665605948512	0.329658583254738	0.0377108805322903
Gut bacterial pathway abundance (PWY.5097..L.lysine.biosynthesis.VI)	Lactose intolerance, other/unspecified || id:finngen_R12_E4_LACTONAS	ebi-a-GCST90027539	finngen_R12_E4_LACTONAS	421086	rs10748397	0.38768583527232	0.654516216451757	0.553633471835916
Gut bacterial pathway abundance (PWY.5097..L.lysine.biosynthesis.VI)	Lactose intolerance, other/unspecified || id:finngen_R12_E4_LACTONAS	ebi-a-GCST90027539	finngen_R12_E4_LACTONAS	421086	rs111440229	-1.04316317004864	0.716945904780622	0.145666605400297
Gut bacterial pathway abundance (PWY.5097..L.lysine.biosynthesis.VI)	Lactose intolerance, other/unspecified || id:finngen_R12_E4_LACTONAS	ebi-a-GCST90027539	finngen_R12_E4_LACTONAS	421086	rs11162626	-0.763987534021817	0.533779906049684	0.152350504096455
Gut bacterial pathway abundance (PWY.5097..L.lysine.biosynthesis.VI)	Lactose intolerance, other/unspecified || id:finngen_R12_E4_LACTONAS	ebi-a-GCST90027539	finngen_R12_E4_LACTONAS	421086	rs1750832	-0.57357786580971	0.606640419663034	0.344404218405337
Gut bacterial pathway abundance (PWY.5097..L.lysine.biosynthesis.VI)	Lactose intolerance, other/unspecified || id:finngen_R12_E4_LACTONAS	ebi-a-GCST90027539	finngen_R12_E4_LACTONAS	421086	rs1882884	0.155545121056493	0.523266911225238	0.766269769577256
Gut bacterial pathway abundance (PWY.5097..L.lysine.biosynthesis.VI)	Lactose intolerance, other/unspecified || id:finngen_R12_E4_LACTONAS	ebi-a-GCST90027539	finngen_R12_E4_LACTONAS	421086	rs1962815	-0.660939419052696	0.586141513336991	0.259484382482962
Gut bacterial pathway abundance (PWY.5097..L.lysine.biosynthesis.VI)	Lactose intolerance, other/unspecified || id:finngen_R12_E4_LACTONAS	ebi-a-GCST90027539	finngen_R12_E4_LACTONAS	421086	rs289852	-1.18101882992676	0.650106288189947	0.0692699583051695
Gut bacterial pathway abundance (PWY.5097..L.lysine.biosynthesis.VI)	Lactose intolerance, other/unspecified || id:finngen_R12_E4_LACTONAS	ebi-a-GCST90027539	finngen_R12_E4_LACTONAS	421086	rs3734447	0.483393794105273	0.600073822999436	0.420498207163369
Gut bacterial pathway abundance (PWY.5097..L.lysine.biosynthesis.VI)	Lactose intolerance, other/unspecified || id:finngen_R12_E4_LACTONAS	ebi-a-GCST90027539	finngen_R12_E4_LACTONAS	421086	rs4939301	0.154868897007217	0.543717194257983	0.775771669527263
Gut bacterial pathway abundance (PWY.5097..L.lysine.biosynthesis.VI)	Lactose intolerance, other/unspecified || id:finngen_R12_E4_LACTONAS	ebi-a-GCST90027539	finngen_R12_E4_LACTONAS	421086	rs56166050	0.113794118801775	0.543405245180794	0.83412872360181
Gut bacterial pathway abundance (PWY.5097..L.lysine.biosynthesis.VI)	Lactose intolerance, other/unspecified || id:finngen_R12_E4_LACTONAS	ebi-a-GCST90027539	finngen_R12_E4_LACTONAS	421086	rs6873153	0.0733991431798587	0.564803985127064	0.896601971640249
Gut bacterial pathway abundance (PWY.5097..L.lysine.biosynthesis.VI)	Lactose intolerance, other/unspecified || id:finngen_R12_E4_LACTONAS	ebi-a-GCST90027539	finngen_R12_E4_LACTONAS	421086	rs6882828	-0.541231133919227	0.688600915406826	0.431875302140567
Gut bacterial pathway abundance (PWY.5097..L.lysine.biosynthesis.VI)	Lactose intolerance, other/unspecified || id:finngen_R12_E4_LACTONAS	ebi-a-GCST90027539	finngen_R12_E4_LACTONAS	421086	rs7242421	0.240424221674054	0.54452609844364	0.658829861756353
Gut bacterial pathway abundance (PWY.5097..L.lysine.biosynthesis.VI)	Lactose intolerance, other/unspecified || id:finngen_R12_E4_LACTONAS	ebi-a-GCST90027539	finngen_R12_E4_LACTONAS	421086	rs7557745	1.51895355404351	0.700972218486943	0.0302406462950523
Gut bacterial pathway abundance (PWY.5097..L.lysine.biosynthesis.VI)	Lactose intolerance, other/unspecified || id:finngen_R12_E4_LACTONAS	ebi-a-GCST90027539	finngen_R12_E4_LACTONAS	421086	rs76301358	0.510858175436046	0.656537700627781	0.436504504444583
Gut bacterial pathway abundance (PWY.5097..L.lysine.biosynthesis.VI)	Lactose intolerance, other/unspecified || id:finngen_R12_E4_LACTONAS	ebi-a-GCST90027539	finngen_R12_E4_LACTONAS	421086	rs8054687	-1.71871212865612	0.607293570469359	0.00465309198913916
Gut bacterial pathway abundance (PWY.5097..L.lysine.biosynthesis.VI)	Lactose intolerance, other/unspecified || id:finngen_R12_E4_LACTONAS	ebi-a-GCST90027539	finngen_R12_E4_LACTONAS	421086	rs805719	0.106963675050512	0.53033786475091	0.840159329769362
Gut bacterial pathway abundance (PWY.5097..L.lysine.biosynthesis.VI)	Lactose intolerance, other/unspecified || id:finngen_R12_E4_LACTONAS	ebi-a-GCST90027539	finngen_R12_E4_LACTONAS	421086	All - Inverse variance weighted	-0.152773970400517	0.176003941544487	0.385386403894719
Gut bacterial pathway abundance (PWY.5097..L.lysine.biosynthesis.VI)	Lactose intolerance, other/unspecified || id:finngen_R12_E4_LACTONAS	ebi-a-GCST90027539	finngen_R12_E4_LACTONAS	421086	All - MR Egger	1.12593600421584	1.05289966859842	0.301811565708364
Gut bacterial pathway abundance (PWY.5100..pyruvate.fermentation.to.acetate.and.lactate.II)	Lactose intolerance, other/unspecified || id:finngen_R12_E4_LACTONAS	ebi-a-GCST90027540	finngen_R12_E4_LACTONAS	421086	rs1034938	-0.83582019775442	0.610367247077262	0.170882827630002
Gut bacterial pathway abundance (PWY.5100..pyruvate.fermentation.to.acetate.and.lactate.II)	Lactose intolerance, other/unspecified || id:finngen_R12_E4_LACTONAS	ebi-a-GCST90027540	finngen_R12_E4_LACTONAS	421086	rs11249616	-0.117509280445378	0.63350204346767	0.85284350184907
Gut bacterial pathway abundance (PWY.5100..pyruvate.fermentation.to.acetate.and.lactate.II)	Lactose intolerance, other/unspecified || id:finngen_R12_E4_LACTONAS	ebi-a-GCST90027540	finngen_R12_E4_LACTONAS	421086	rs117996720	-0.333744811793331	0.452290563427317	0.4605757496657
Gut bacterial pathway abundance (PWY.5100..pyruvate.fermentation.to.acetate.and.lactate.II)	Lactose intolerance, other/unspecified || id:finngen_R12_E4_LACTONAS	ebi-a-GCST90027540	finngen_R12_E4_LACTONAS	421086	rs1187244	-1.23819083608881	0.528044448766753	0.0190341740083402
Gut bacterial pathway abundance (PWY.5100..pyruvate.fermentation.to.acetate.and.lactate.II)	Lactose intolerance, other/unspecified || id:finngen_R12_E4_LACTONAS	ebi-a-GCST90027540	finngen_R12_E4_LACTONAS	421086	rs12280724	0.0391344622745087	0.639923509266867	0.951235842001926
Gut bacterial pathway abundance (PWY.5100..pyruvate.fermentation.to.acetate.and.lactate.II)	Lactose intolerance, other/unspecified || id:finngen_R12_E4_LACTONAS	ebi-a-GCST90027540	finngen_R12_E4_LACTONAS	421086	rs2624881	-0.253947716692357	0.628484905102216	0.686166134314951
Gut bacterial pathway abundance (PWY.5100..pyruvate.fermentation.to.acetate.and.lactate.II)	Lactose intolerance, other/unspecified || id:finngen_R12_E4_LACTONAS	ebi-a-GCST90027540	finngen_R12_E4_LACTONAS	421086	rs3812328	-0.532739972464671	0.612501764670075	0.384422260650114
Gut bacterial pathway abundance (PWY.5100..pyruvate.fermentation.to.acetate.and.lactate.II)	Lactose intolerance, other/unspecified || id:finngen_R12_E4_LACTONAS	ebi-a-GCST90027540	finngen_R12_E4_LACTONAS	421086	rs4533457	0.23336208340047	0.601111248016193	0.697854865207267
Gut bacterial pathway abundance (PWY.5100..pyruvate.fermentation.to.acetate.and.lactate.II)	Lactose intolerance, other/unspecified || id:finngen_R12_E4_LACTONAS	ebi-a-GCST90027540	finngen_R12_E4_LACTONAS	421086	rs4816116	-0.201815072417775	0.689259425770679	0.769675125235386
Gut bacterial pathway abundance (PWY.5100..pyruvate.fermentation.to.acetate.and.lactate.II)	Lactose intolerance, other/unspecified || id:finngen_R12_E4_LACTONAS	ebi-a-GCST90027540	finngen_R12_E4_LACTONAS	421086	rs602386	-0.428736345312727	0.606612279418347	0.479708411797239
Gut bacterial pathway abundance (PWY.5100..pyruvate.fermentation.to.acetate.and.lactate.II)	Lactose intolerance, other/unspecified || id:finngen_R12_E4_LACTONAS	ebi-a-GCST90027540	finngen_R12_E4_LACTONAS	421086	rs72729533	0.771841988192093	0.839824163229606	0.358068429301681
Gut bacterial pathway abundance (PWY.5100..pyruvate.fermentation.to.acetate.and.lactate.II)	Lactose intolerance, other/unspecified || id:finngen_R12_E4_LACTONAS	ebi-a-GCST90027540	finngen_R12_E4_LACTONAS	421086	rs75331157	0.460619997235521	0.568356768575414	0.417686388280226
Gut bacterial pathway abundance (PWY.5100..pyruvate.fermentation.to.acetate.and.lactate.II)	Lactose intolerance, other/unspecified || id:finngen_R12_E4_LACTONAS	ebi-a-GCST90027540	finngen_R12_E4_LACTONAS	421086	rs7595525	0.143899907154985	0.553211593459414	0.794773292074607
Gut bacterial pathway abundance (PWY.5100..pyruvate.fermentation.to.acetate.and.lactate.II)	Lactose intolerance, other/unspecified || id:finngen_R12_E4_LACTONAS	ebi-a-GCST90027540	finngen_R12_E4_LACTONAS	421086	rs80315336	-0.614967144200807	0.712654121531266	0.388178637662072
Gut bacterial pathway abundance (PWY.5100..pyruvate.fermentation.to.acetate.and.lactate.II)	Lactose intolerance, other/unspecified || id:finngen_R12_E4_LACTONAS	ebi-a-GCST90027540	finngen_R12_E4_LACTONAS	421086	rs9954361	-0.0162786346234008	0.556440756722256	0.976661273246304
Gut bacterial pathway abundance (PWY.5100..pyruvate.fermentation.to.acetate.and.lactate.II)	Lactose intolerance, other/unspecified || id:finngen_R12_E4_LACTONAS	ebi-a-GCST90027540	finngen_R12_E4_LACTONAS	421086	All - Inverse variance weighted	-0.233945624827757	0.154561782201318	0.130125824867253
Gut bacterial pathway abundance (PWY.5100..pyruvate.fermentation.to.acetate.and.lactate.II)	Lactose intolerance, other/unspecified || id:finngen_R12_E4_LACTONAS	ebi-a-GCST90027540	finngen_R12_E4_LACTONAS	421086	All - MR Egger	0.50000591954503	0.661736809672802	0.463362836051144
Gut bacterial pathway abundance (PWY.5101..L.isoleucine.biosynthesis.II)	Lactose intolerance, other/unspecified || id:finngen_R12_E4_LACTONAS	ebi-a-GCST90027541	finngen_R12_E4_LACTONAS	421086	rs10015335	1.17010474305809	0.665108335329039	0.0785317611974739
Gut bacterial pathway abundance (PWY.5101..L.isoleucine.biosynthesis.II)	Lactose intolerance, other/unspecified || id:finngen_R12_E4_LACTONAS	ebi-a-GCST90027541	finngen_R12_E4_LACTONAS	421086	rs11072921	-0.89277629574283	0.518638032584014	0.0851807864515672
Gut bacterial pathway abundance (PWY.5101..L.isoleucine.biosynthesis.II)	Lactose intolerance, other/unspecified || id:finngen_R12_E4_LACTONAS	ebi-a-GCST90027541	finngen_R12_E4_LACTONAS	421086	rs116856824	0.98445523538135	0.400850222441918	0.0140525258811641
Gut bacterial pathway abundance (PWY.5101..L.isoleucine.biosynthesis.II)	Lactose intolerance, other/unspecified || id:finngen_R12_E4_LACTONAS	ebi-a-GCST90027541	finngen_R12_E4_LACTONAS	421086	rs12189770	-0.395545854194651	0.535265076845245	0.459924056822006
Gut bacterial pathway abundance (PWY.5101..L.isoleucine.biosynthesis.II)	Lactose intolerance, other/unspecified || id:finngen_R12_E4_LACTONAS	ebi-a-GCST90027541	finngen_R12_E4_LACTONAS	421086	rs17793651	0.0581462729037424	0.653285869809397	0.929077250280389
Gut bacterial pathway abundance (PWY.5101..L.isoleucine.biosynthesis.II)	Lactose intolerance, other/unspecified || id:finngen_R12_E4_LACTONAS	ebi-a-GCST90027541	finngen_R12_E4_LACTONAS	421086	rs2596115	-0.793420065185834	0.734035222261784	0.27974075412968
Gut bacterial pathway abundance (PWY.5101..L.isoleucine.biosynthesis.II)	Lactose intolerance, other/unspecified || id:finngen_R12_E4_LACTONAS	ebi-a-GCST90027541	finngen_R12_E4_LACTONAS	421086	rs34025630	0.0800223333928891	0.559865404085522	0.88634437736305
Gut bacterial pathway abundance (PWY.5101..L.isoleucine.biosynthesis.II)	Lactose intolerance, other/unspecified || id:finngen_R12_E4_LACTONAS	ebi-a-GCST90027541	finngen_R12_E4_LACTONAS	421086	rs4744061	0.193736930564901	0.531512991735138	0.715484048607154
Gut bacterial pathway abundance (PWY.5101..L.isoleucine.biosynthesis.II)	Lactose intolerance, other/unspecified || id:finngen_R12_E4_LACTONAS	ebi-a-GCST90027541	finngen_R12_E4_LACTONAS	421086	rs4798876	-0.0993890656638704	0.578261176999968	0.863535222198127
Gut bacterial pathway abundance (PWY.5101..L.isoleucine.biosynthesis.II)	Lactose intolerance, other/unspecified || id:finngen_R12_E4_LACTONAS	ebi-a-GCST90027541	finngen_R12_E4_LACTONAS	421086	rs57592260	-0.0633063454047356	0.526447984796368	0.904283643410553
Gut bacterial pathway abundance (PWY.5101..L.isoleucine.biosynthesis.II)	Lactose intolerance, other/unspecified || id:finngen_R12_E4_LACTONAS	ebi-a-GCST90027541	finngen_R12_E4_LACTONAS	421086	rs67560429	0.0293673744766103	0.656798014080663	0.964336114190777
Gut bacterial pathway abundance (PWY.5101..L.isoleucine.biosynthesis.II)	Lactose intolerance, other/unspecified || id:finngen_R12_E4_LACTONAS	ebi-a-GCST90027541	finngen_R12_E4_LACTONAS	421086	rs680138	0.234432315577002	0.612528944875405	0.7019210426811
Gut bacterial pathway abundance (PWY.5101..L.isoleucine.biosynthesis.II)	Lactose intolerance, other/unspecified || id:finngen_R12_E4_LACTONAS	ebi-a-GCST90027541	finngen_R12_E4_LACTONAS	421086	All - Inverse variance weighted	0.100626524128648	0.181023972680252	0.578296976981558
Gut bacterial pathway abundance (PWY.5101..L.isoleucine.biosynthesis.II)	Lactose intolerance, other/unspecified || id:finngen_R12_E4_LACTONAS	ebi-a-GCST90027541	finngen_R12_E4_LACTONAS	421086	All - MR Egger	1.20985680841362	0.68956816085338	0.109875477641098
Gut bacterial pathway abundance (PWY.5104..L.isoleucine.biosynthesis.IV)	Lactose intolerance, other/unspecified || id:finngen_R12_E4_LACTONAS	ebi-a-GCST90027542	finngen_R12_E4_LACTONAS	421086	rs10810562	-0.342694338613729	0.566137791591471	0.544966617263711
Gut bacterial pathway abundance (PWY.5104..L.isoleucine.biosynthesis.IV)	Lactose intolerance, other/unspecified || id:finngen_R12_E4_LACTONAS	ebi-a-GCST90027542	finngen_R12_E4_LACTONAS	421086	rs111831915	0.539180009894537	0.642166432391258	0.401117787419812
Gut bacterial pathway abundance (PWY.5104..L.isoleucine.biosynthesis.IV)	Lactose intolerance, other/unspecified || id:finngen_R12_E4_LACTONAS	ebi-a-GCST90027542	finngen_R12_E4_LACTONAS	421086	rs153114	-0.16850457986456	0.52824487366461	0.7497344581316
Gut bacterial pathway abundance (PWY.5104..L.isoleucine.biosynthesis.IV)	Lactose intolerance, other/unspecified || id:finngen_R12_E4_LACTONAS	ebi-a-GCST90027542	finngen_R12_E4_LACTONAS	421086	rs17042641	0.813294195455873	0.605011453760269	0.178863524786163
Gut bacterial pathway abundance (PWY.5104..L.isoleucine.biosynthesis.IV)	Lactose intolerance, other/unspecified || id:finngen_R12_E4_LACTONAS	ebi-a-GCST90027542	finngen_R12_E4_LACTONAS	421086	rs1887496	0.134539159567034	0.596643922945196	0.821595598977415
Gut bacterial pathway abundance (PWY.5104..L.isoleucine.biosynthesis.IV)	Lactose intolerance, other/unspecified || id:finngen_R12_E4_LACTONAS	ebi-a-GCST90027542	finngen_R12_E4_LACTONAS	421086	rs1904729	0.0803843304279691	0.576335310325745	0.889074860640996
Gut bacterial pathway abundance (PWY.5104..L.isoleucine.biosynthesis.IV)	Lactose intolerance, other/unspecified || id:finngen_R12_E4_LACTONAS	ebi-a-GCST90027542	finngen_R12_E4_LACTONAS	421086	rs1997943	-0.272732884817876	0.604661889542197	0.651953346610665
Gut bacterial pathway abundance (PWY.5104..L.isoleucine.biosynthesis.IV)	Lactose intolerance, other/unspecified || id:finngen_R12_E4_LACTONAS	ebi-a-GCST90027542	finngen_R12_E4_LACTONAS	421086	rs76878083	-0.717060683631983	0.450310839589563	0.111301985843257
Gut bacterial pathway abundance (PWY.5104..L.isoleucine.biosynthesis.IV)	Lactose intolerance, other/unspecified || id:finngen_R12_E4_LACTONAS	ebi-a-GCST90027542	finngen_R12_E4_LACTONAS	421086	rs77090789	0.491982297410056	0.558647600660984	0.378498285733584
Gut bacterial pathway abundance (PWY.5104..L.isoleucine.biosynthesis.IV)	Lactose intolerance, other/unspecified || id:finngen_R12_E4_LACTONAS	ebi-a-GCST90027542	finngen_R12_E4_LACTONAS	421086	All - Inverse variance weighted	-0.00803642242084094	0.187149486425362	0.965748410882412
Gut bacterial pathway abundance (PWY.5104..L.isoleucine.biosynthesis.IV)	Lactose intolerance, other/unspecified || id:finngen_R12_E4_LACTONAS	ebi-a-GCST90027542	finngen_R12_E4_LACTONAS	421086	All - MR Egger	-0.604713043879846	0.853268286133922	0.501422437699381
Gut bacterial pathway abundance (PWY.5121..superpathway.of.geranylgeranyl.diphosphate.biosynthesis.II..via.MEP.)	Lactose intolerance, other/unspecified || id:finngen_R12_E4_LACTONAS	ebi-a-GCST90027543	finngen_R12_E4_LACTONAS	421086	rs10786832	0.158279688194948	0.521999578641822	0.761723703199233
Gut bacterial pathway abundance (PWY.5121..superpathway.of.geranylgeranyl.diphosphate.biosynthesis.II..via.MEP.)	Lactose intolerance, other/unspecified || id:finngen_R12_E4_LACTONAS	ebi-a-GCST90027543	finngen_R12_E4_LACTONAS	421086	rs11708774	-0.785588894806498	0.539829572857832	0.145599084681345
Gut bacterial pathway abundance (PWY.5121..superpathway.of.geranylgeranyl.diphosphate.biosynthesis.II..via.MEP.)	Lactose intolerance, other/unspecified || id:finngen_R12_E4_LACTONAS	ebi-a-GCST90027543	finngen_R12_E4_LACTONAS	421086	rs118145836	-0.208635746923881	0.643793178734619	0.745883049753845
Gut bacterial pathway abundance (PWY.5121..superpathway.of.geranylgeranyl.diphosphate.biosynthesis.II..via.MEP.)	Lactose intolerance, other/unspecified || id:finngen_R12_E4_LACTONAS	ebi-a-GCST90027543	finngen_R12_E4_LACTONAS	421086	rs12468621	0.611392542806849	0.531995519283085	0.250455471973822
Gut bacterial pathway abundance (PWY.5121..superpathway.of.geranylgeranyl.diphosphate.biosynthesis.II..via.MEP.)	Lactose intolerance, other/unspecified || id:finngen_R12_E4_LACTONAS	ebi-a-GCST90027543	finngen_R12_E4_LACTONAS	421086	rs12477233	-0.79366928659201	0.421099673088962	0.0594630602001771
Gut bacterial pathway abundance (PWY.5121..superpathway.of.geranylgeranyl.diphosphate.biosynthesis.II..via.MEP.)	Lactose intolerance, other/unspecified || id:finngen_R12_E4_LACTONAS	ebi-a-GCST90027543	finngen_R12_E4_LACTONAS	421086	rs1348	0.091360166079761	0.558743924798463	0.87011697501731
Gut bacterial pathway abundance (PWY.5121..superpathway.of.geranylgeranyl.diphosphate.biosynthesis.II..via.MEP.)	Lactose intolerance, other/unspecified || id:finngen_R12_E4_LACTONAS	ebi-a-GCST90027543	finngen_R12_E4_LACTONAS	421086	rs3010318	-0.537013309813983	0.453995349583066	0.23686431309228
Gut bacterial pathway abundance (PWY.5121..superpathway.of.geranylgeranyl.diphosphate.biosynthesis.II..via.MEP.)	Lactose intolerance, other/unspecified || id:finngen_R12_E4_LACTONAS	ebi-a-GCST90027543	finngen_R12_E4_LACTONAS	421086	rs324546	-0.302814722811618	0.528879228553192	0.566943121317142
Gut bacterial pathway abundance (PWY.5121..superpathway.of.geranylgeranyl.diphosphate.biosynthesis.II..via.MEP.)	Lactose intolerance, other/unspecified || id:finngen_R12_E4_LACTONAS	ebi-a-GCST90027543	finngen_R12_E4_LACTONAS	421086	rs34280534	-0.321010512359125	0.502775831044606	0.523163599209569
Gut bacterial pathway abundance (PWY.5121..superpathway.of.geranylgeranyl.diphosphate.biosynthesis.II..via.MEP.)	Lactose intolerance, other/unspecified || id:finngen_R12_E4_LACTONAS	ebi-a-GCST90027543	finngen_R12_E4_LACTONAS	421086	rs34880012	0.0571253299094087	0.468659200608698	0.902985358160108
Gut bacterial pathway abundance (PWY.5121..superpathway.of.geranylgeranyl.diphosphate.biosynthesis.II..via.MEP.)	Lactose intolerance, other/unspecified || id:finngen_R12_E4_LACTONAS	ebi-a-GCST90027543	finngen_R12_E4_LACTONAS	421086	rs6872950	-0.279377310463214	0.55475403804636	0.614538467529583
Gut bacterial pathway abundance (PWY.5121..superpathway.of.geranylgeranyl.diphosphate.biosynthesis.II..via.MEP.)	Lactose intolerance, other/unspecified || id:finngen_R12_E4_LACTONAS	ebi-a-GCST90027543	finngen_R12_E4_LACTONAS	421086	rs73223276	-0.112537734691373	0.472645109829427	0.811802002026365
Gut bacterial pathway abundance (PWY.5121..superpathway.of.geranylgeranyl.diphosphate.biosynthesis.II..via.MEP.)	Lactose intolerance, other/unspecified || id:finngen_R12_E4_LACTONAS	ebi-a-GCST90027543	finngen_R12_E4_LACTONAS	421086	rs7768092	0.295942488985741	0.4606678431001	0.520600160488864
Gut bacterial pathway abundance (PWY.5121..superpathway.of.geranylgeranyl.diphosphate.biosynthesis.II..via.MEP.)	Lactose intolerance, other/unspecified || id:finngen_R12_E4_LACTONAS	ebi-a-GCST90027543	finngen_R12_E4_LACTONAS	421086	All - Inverse variance weighted	-0.182508400537869	0.139667462686936	0.191302633360319
Gut bacterial pathway abundance (PWY.5121..superpathway.of.geranylgeranyl.diphosphate.biosynthesis.II..via.MEP.)	Lactose intolerance, other/unspecified || id:finngen_R12_E4_LACTONAS	ebi-a-GCST90027543	finngen_R12_E4_LACTONAS	421086	All - MR Egger	0.0844723963849488	0.528461397672004	0.875899842470897
Gut bacterial pathway abundance (PWY.5173..superpathway.of.acetyl.CoA.biosynthesis)	Lactose intolerance, other/unspecified || id:finngen_R12_E4_LACTONAS	ebi-a-GCST90027544	finngen_R12_E4_LACTONAS	421086	rs10433369	0.408863224071062	0.450789753534343	0.364410413145063
Gut bacterial pathway abundance (PWY.5173..superpathway.of.acetyl.CoA.biosynthesis)	Lactose intolerance, other/unspecified || id:finngen_R12_E4_LACTONAS	ebi-a-GCST90027544	finngen_R12_E4_LACTONAS	421086	rs11684212	-0.204448700480732	0.382599809763747	0.593087667558744
Gut bacterial pathway abundance (PWY.5173..superpathway.of.acetyl.CoA.biosynthesis)	Lactose intolerance, other/unspecified || id:finngen_R12_E4_LACTONAS	ebi-a-GCST90027544	finngen_R12_E4_LACTONAS	421086	rs16880922	1.17732919437589	0.458167274355153	0.0101801528385361
Gut bacterial pathway abundance (PWY.5173..superpathway.of.acetyl.CoA.biosynthesis)	Lactose intolerance, other/unspecified || id:finngen_R12_E4_LACTONAS	ebi-a-GCST90027544	finngen_R12_E4_LACTONAS	421086	rs4442602	0.0201992006424061	0.411280432164106	0.960829272904583
Gut bacterial pathway abundance (PWY.5173..superpathway.of.acetyl.CoA.biosynthesis)	Lactose intolerance, other/unspecified || id:finngen_R12_E4_LACTONAS	ebi-a-GCST90027544	finngen_R12_E4_LACTONAS	421086	rs56349005	-0.166839783324957	0.408677372775212	0.683095090449221
Gut bacterial pathway abundance (PWY.5173..superpathway.of.acetyl.CoA.biosynthesis)	Lactose intolerance, other/unspecified || id:finngen_R12_E4_LACTONAS	ebi-a-GCST90027544	finngen_R12_E4_LACTONAS	421086	rs72497321	0.358738118769599	0.458929682638457	0.43440014212409
Gut bacterial pathway abundance (PWY.5173..superpathway.of.acetyl.CoA.biosynthesis)	Lactose intolerance, other/unspecified || id:finngen_R12_E4_LACTONAS	ebi-a-GCST90027544	finngen_R12_E4_LACTONAS	421086	rs72802218	-0.122998767356705	0.46259743320161	0.790326031496143
Gut bacterial pathway abundance (PWY.5173..superpathway.of.acetyl.CoA.biosynthesis)	Lactose intolerance, other/unspecified || id:finngen_R12_E4_LACTONAS	ebi-a-GCST90027544	finngen_R12_E4_LACTONAS	421086	rs78721974	0.0340327852030476	0.408568276852826	0.933614853501952
Gut bacterial pathway abundance (PWY.5173..superpathway.of.acetyl.CoA.biosynthesis)	Lactose intolerance, other/unspecified || id:finngen_R12_E4_LACTONAS	ebi-a-GCST90027544	finngen_R12_E4_LACTONAS	421086	rs8100936	0.452670917298832	0.413106529529483	0.273178194757068
Gut bacterial pathway abundance (PWY.5173..superpathway.of.acetyl.CoA.biosynthesis)	Lactose intolerance, other/unspecified || id:finngen_R12_E4_LACTONAS	ebi-a-GCST90027544	finngen_R12_E4_LACTONAS	421086	rs9649791	0.603771149649168	0.529393025602516	0.254079308028231
Gut bacterial pathway abundance (PWY.5173..superpathway.of.acetyl.CoA.biosynthesis)	Lactose intolerance, other/unspecified || id:finngen_R12_E4_LACTONAS	ebi-a-GCST90027544	finngen_R12_E4_LACTONAS	421086	rs9965721	-0.0440302871148459	0.392278536414566	0.910631205722616
Gut bacterial pathway abundance (PWY.5173..superpathway.of.acetyl.CoA.biosynthesis)	Lactose intolerance, other/unspecified || id:finngen_R12_E4_LACTONAS	ebi-a-GCST90027544	finngen_R12_E4_LACTONAS	421086	rs9969725	0.30245995423341	0.374473377737823	0.419266675629791
Gut bacterial pathway abundance (PWY.5173..superpathway.of.acetyl.CoA.biosynthesis)	Lactose intolerance, other/unspecified || id:finngen_R12_E4_LACTONAS	ebi-a-GCST90027544	finngen_R12_E4_LACTONAS	421086	All - Inverse variance weighted	0.199663073509271	0.122274934476801	0.102489457290657
Gut bacterial pathway abundance (PWY.5173..superpathway.of.acetyl.CoA.biosynthesis)	Lactose intolerance, other/unspecified || id:finngen_R12_E4_LACTONAS	ebi-a-GCST90027544	finngen_R12_E4_LACTONAS	421086	All - MR Egger	0.377686971789797	0.489846134125353	0.458518503084485
Gut bacterial pathway abundance (PWY.5177..glutaryl.CoA.degradation)	Lactose intolerance, other/unspecified || id:finngen_R12_E4_LACTONAS	ebi-a-GCST90027545	finngen_R12_E4_LACTONAS	421086	rs2467707	-0.0628570829559559	0.633651169031566	0.920980869469966
Gut bacterial pathway abundance (PWY.5177..glutaryl.CoA.degradation)	Lactose intolerance, other/unspecified || id:finngen_R12_E4_LACTONAS	ebi-a-GCST90027545	finngen_R12_E4_LACTONAS	421086	rs2746259	-0.418740417068762	0.561837767403583	0.456087445397327
Gut bacterial pathway abundance (PWY.5177..glutaryl.CoA.degradation)	Lactose intolerance, other/unspecified || id:finngen_R12_E4_LACTONAS	ebi-a-GCST90027545	finngen_R12_E4_LACTONAS	421086	rs2769148	-0.426772054702796	0.487592887763197	0.381430775521751
Gut bacterial pathway abundance (PWY.5177..glutaryl.CoA.degradation)	Lactose intolerance, other/unspecified || id:finngen_R12_E4_LACTONAS	ebi-a-GCST90027545	finngen_R12_E4_LACTONAS	421086	rs34436485	-1.31566969450946	0.631978698934831	0.0373583648680592
Gut bacterial pathway abundance (PWY.5177..glutaryl.CoA.degradation)	Lactose intolerance, other/unspecified || id:finngen_R12_E4_LACTONAS	ebi-a-GCST90027545	finngen_R12_E4_LACTONAS	421086	rs36720	-1.08128764964543	0.587434867702005	0.065666460304051
Gut bacterial pathway abundance (PWY.5177..glutaryl.CoA.degradation)	Lactose intolerance, other/unspecified || id:finngen_R12_E4_LACTONAS	ebi-a-GCST90027545	finngen_R12_E4_LACTONAS	421086	rs6504045	-0.22288945520255	0.613626015252326	0.716430549957434
Gut bacterial pathway abundance (PWY.5177..glutaryl.CoA.degradation)	Lactose intolerance, other/unspecified || id:finngen_R12_E4_LACTONAS	ebi-a-GCST90027545	finngen_R12_E4_LACTONAS	421086	rs6705904	0.0395245463279866	0.579439709114856	0.945617142644404
Gut bacterial pathway abundance (PWY.5177..glutaryl.CoA.degradation)	Lactose intolerance, other/unspecified || id:finngen_R12_E4_LACTONAS	ebi-a-GCST90027545	finngen_R12_E4_LACTONAS	421086	rs6771585	0.180946210560987	0.644530990790777	0.778909135940437
Gut bacterial pathway abundance (PWY.5177..glutaryl.CoA.degradation)	Lactose intolerance, other/unspecified || id:finngen_R12_E4_LACTONAS	ebi-a-GCST90027545	finngen_R12_E4_LACTONAS	421086	rs73035953	0.162720856526487	0.596594135350361	0.785045646711245
Gut bacterial pathway abundance (PWY.5177..glutaryl.CoA.degradation)	Lactose intolerance, other/unspecified || id:finngen_R12_E4_LACTONAS	ebi-a-GCST90027545	finngen_R12_E4_LACTONAS	421086	All - Inverse variance weighted	-0.355596593294005	0.195675218684178	0.0691743040331246
Gut bacterial pathway abundance (PWY.5177..glutaryl.CoA.degradation)	Lactose intolerance, other/unspecified || id:finngen_R12_E4_LACTONAS	ebi-a-GCST90027545	finngen_R12_E4_LACTONAS	421086	All - MR Egger	-0.0803752667761301	1.08318462379165	0.942925009842178
Gut bacterial pathway abundance (PWY.5188..tetrapyrrole.biosynthesis.I..from.glutamate.)	Lactose intolerance, other/unspecified || id:finngen_R12_E4_LACTONAS	ebi-a-GCST90027546	finngen_R12_E4_LACTONAS	421086	rs10097925	-0.520039312732	0.704538975989475	0.460437215791734
Gut bacterial pathway abundance (PWY.5188..tetrapyrrole.biosynthesis.I..from.glutamate.)	Lactose intolerance, other/unspecified || id:finngen_R12_E4_LACTONAS	ebi-a-GCST90027546	finngen_R12_E4_LACTONAS	421086	rs10259110	2.42128674154374	0.872325172166583	0.00550881046680412
Gut bacterial pathway abundance (PWY.5188..tetrapyrrole.biosynthesis.I..from.glutamate.)	Lactose intolerance, other/unspecified || id:finngen_R12_E4_LACTONAS	ebi-a-GCST90027546	finngen_R12_E4_LACTONAS	421086	rs11784752	0.813970054745729	0.589918211199789	0.16764775915688
Gut bacterial pathway abundance (PWY.5188..tetrapyrrole.biosynthesis.I..from.glutamate.)	Lactose intolerance, other/unspecified || id:finngen_R12_E4_LACTONAS	ebi-a-GCST90027546	finngen_R12_E4_LACTONAS	421086	rs4268811	-0.00315411846007396	0.554771308534398	0.995463700401206
Gut bacterial pathway abundance (PWY.5188..tetrapyrrole.biosynthesis.I..from.glutamate.)	Lactose intolerance, other/unspecified || id:finngen_R12_E4_LACTONAS	ebi-a-GCST90027546	finngen_R12_E4_LACTONAS	421086	rs4810354	-0.398128962589943	0.549328030278731	0.468601536002247
Gut bacterial pathway abundance (PWY.5188..tetrapyrrole.biosynthesis.I..from.glutamate.)	Lactose intolerance, other/unspecified || id:finngen_R12_E4_LACTONAS	ebi-a-GCST90027546	finngen_R12_E4_LACTONAS	421086	rs56328422	-0.222654693111586	0.533699244249881	0.67653847234384
Gut bacterial pathway abundance (PWY.5188..tetrapyrrole.biosynthesis.I..from.glutamate.)	Lactose intolerance, other/unspecified || id:finngen_R12_E4_LACTONAS	ebi-a-GCST90027546	finngen_R12_E4_LACTONAS	421086	rs602124	0.766727522210335	0.629014140192567	0.222868760809167
Gut bacterial pathway abundance (PWY.5188..tetrapyrrole.biosynthesis.I..from.glutamate.)	Lactose intolerance, other/unspecified || id:finngen_R12_E4_LACTONAS	ebi-a-GCST90027546	finngen_R12_E4_LACTONAS	421086	rs61086481	0.769319209184109	0.671322404744441	0.251805178117624
Gut bacterial pathway abundance (PWY.5188..tetrapyrrole.biosynthesis.I..from.glutamate.)	Lactose intolerance, other/unspecified || id:finngen_R12_E4_LACTONAS	ebi-a-GCST90027546	finngen_R12_E4_LACTONAS	421086	rs6883971	0.0913753200478651	0.597977096940242	0.878550169033642
Gut bacterial pathway abundance (PWY.5188..tetrapyrrole.biosynthesis.I..from.glutamate.)	Lactose intolerance, other/unspecified || id:finngen_R12_E4_LACTONAS	ebi-a-GCST90027546	finngen_R12_E4_LACTONAS	421086	rs6955039	0.865825748706522	0.554888024472223	0.11867454628734
Gut bacterial pathway abundance (PWY.5188..tetrapyrrole.biosynthesis.I..from.glutamate.)	Lactose intolerance, other/unspecified || id:finngen_R12_E4_LACTONAS	ebi-a-GCST90027546	finngen_R12_E4_LACTONAS	421086	rs72836424	0.691977200703572	0.526697144892794	0.188911925170966
Gut bacterial pathway abundance (PWY.5188..tetrapyrrole.biosynthesis.I..from.glutamate.)	Lactose intolerance, other/unspecified || id:finngen_R12_E4_LACTONAS	ebi-a-GCST90027546	finngen_R12_E4_LACTONAS	421086	rs7514177	-0.194309586038875	0.569128871835063	0.732790586258414
Gut bacterial pathway abundance (PWY.5188..tetrapyrrole.biosynthesis.I..from.glutamate.)	Lactose intolerance, other/unspecified || id:finngen_R12_E4_LACTONAS	ebi-a-GCST90027546	finngen_R12_E4_LACTONAS	421086	All - Inverse variance weighted	0.324918760003238	0.196839344946653	0.0988039440645357
Gut bacterial pathway abundance (PWY.5188..tetrapyrrole.biosynthesis.I..from.glutamate.)	Lactose intolerance, other/unspecified || id:finngen_R12_E4_LACTONAS	ebi-a-GCST90027546	finngen_R12_E4_LACTONAS	421086	All - MR Egger	1.89606989069691	0.760582408525952	0.0318306770057089
Gut bacterial pathway abundance (PWY.5189..tetrapyrrole.biosynthesis.II..from.glycine.)	Lactose intolerance, other/unspecified || id:finngen_R12_E4_LACTONAS	ebi-a-GCST90027547	finngen_R12_E4_LACTONAS	421086	rs11164337	0.229131804740899	0.439158466236851	0.601843019316485
Gut bacterial pathway abundance (PWY.5189..tetrapyrrole.biosynthesis.II..from.glycine.)	Lactose intolerance, other/unspecified || id:finngen_R12_E4_LACTONAS	ebi-a-GCST90027547	finngen_R12_E4_LACTONAS	421086	rs11601607	-0.289019501869117	0.449974102598748	0.520676775732898
Gut bacterial pathway abundance (PWY.5189..tetrapyrrole.biosynthesis.II..from.glycine.)	Lactose intolerance, other/unspecified || id:finngen_R12_E4_LACTONAS	ebi-a-GCST90027547	finngen_R12_E4_LACTONAS	421086	rs1696430	-1.22944380733945	0.486223623853211	0.0114532715648167
Gut bacterial pathway abundance (PWY.5189..tetrapyrrole.biosynthesis.II..from.glycine.)	Lactose intolerance, other/unspecified || id:finngen_R12_E4_LACTONAS	ebi-a-GCST90027547	finngen_R12_E4_LACTONAS	421086	rs17181375	-0.113759057016774	0.409689691095738	0.781264716496857
Gut bacterial pathway abundance (PWY.5189..tetrapyrrole.biosynthesis.II..from.glycine.)	Lactose intolerance, other/unspecified || id:finngen_R12_E4_LACTONAS	ebi-a-GCST90027547	finngen_R12_E4_LACTONAS	421086	rs2695011	0.666428148440584	0.511705487564153	0.192791086288608
Gut bacterial pathway abundance (PWY.5189..tetrapyrrole.biosynthesis.II..from.glycine.)	Lactose intolerance, other/unspecified || id:finngen_R12_E4_LACTONAS	ebi-a-GCST90027547	finngen_R12_E4_LACTONAS	421086	rs28645782	0.417190681686562	0.443397037120066	0.346757946089412
Gut bacterial pathway abundance (PWY.5189..tetrapyrrole.biosynthesis.II..from.glycine.)	Lactose intolerance, other/unspecified || id:finngen_R12_E4_LACTONAS	ebi-a-GCST90027547	finngen_R12_E4_LACTONAS	421086	rs4291387	-0.411343619786381	0.497967587575897	0.408778583704836
Gut bacterial pathway abundance (PWY.5189..tetrapyrrole.biosynthesis.II..from.glycine.)	Lactose intolerance, other/unspecified || id:finngen_R12_E4_LACTONAS	ebi-a-GCST90027547	finngen_R12_E4_LACTONAS	421086	rs4930770	0.223495340746429	0.4425523040317	0.613548635549448
Gut bacterial pathway abundance (PWY.5189..tetrapyrrole.biosynthesis.II..from.glycine.)	Lactose intolerance, other/unspecified || id:finngen_R12_E4_LACTONAS	ebi-a-GCST90027547	finngen_R12_E4_LACTONAS	421086	rs497333	-0.0636086005612535	0.471791517282015	0.892751396790394
Gut bacterial pathway abundance (PWY.5189..tetrapyrrole.biosynthesis.II..from.glycine.)	Lactose intolerance, other/unspecified || id:finngen_R12_E4_LACTONAS	ebi-a-GCST90027547	finngen_R12_E4_LACTONAS	421086	rs78900653	0.466709572231518	0.581375766936972	0.422109128927639
Gut bacterial pathway abundance (PWY.5189..tetrapyrrole.biosynthesis.II..from.glycine.)	Lactose intolerance, other/unspecified || id:finngen_R12_E4_LACTONAS	ebi-a-GCST90027547	finngen_R12_E4_LACTONAS	421086	rs9394084	0.0292764113855782	0.463012025638054	0.949583079126933
Gut bacterial pathway abundance (PWY.5189..tetrapyrrole.biosynthesis.II..from.glycine.)	Lactose intolerance, other/unspecified || id:finngen_R12_E4_LACTONAS	ebi-a-GCST90027547	finngen_R12_E4_LACTONAS	421086	All - Inverse variance weighted	-0.0145909960424498	0.149828562806688	0.922420966675062
Gut bacterial pathway abundance (PWY.5189..tetrapyrrole.biosynthesis.II..from.glycine.)	Lactose intolerance, other/unspecified || id:finngen_R12_E4_LACTONAS	ebi-a-GCST90027547	finngen_R12_E4_LACTONAS	421086	All - MR Egger	-0.279790327143333	0.617823371140436	0.661365922381877
Gut bacterial pathway abundance (PWY.5345..superpathway.of.L.methionine.biosynthesis..by.sulfhydrylation.)	Lactose intolerance, other/unspecified || id:finngen_R12_E4_LACTONAS	ebi-a-GCST90027548	finngen_R12_E4_LACTONAS	421086	rs11631625	0.417310747164343	0.579012884706494	0.471076936035272
Gut bacterial pathway abundance (PWY.5345..superpathway.of.L.methionine.biosynthesis..by.sulfhydrylation.)	Lactose intolerance, other/unspecified || id:finngen_R12_E4_LACTONAS	ebi-a-GCST90027548	finngen_R12_E4_LACTONAS	421086	rs12442423	0.422771745370446	0.631735201010383	0.503353217478271
Gut bacterial pathway abundance (PWY.5345..superpathway.of.L.methionine.biosynthesis..by.sulfhydrylation.)	Lactose intolerance, other/unspecified || id:finngen_R12_E4_LACTONAS	ebi-a-GCST90027548	finngen_R12_E4_LACTONAS	421086	rs12541554	1.0763320326797	0.585431852159726	0.0659848459224921
Gut bacterial pathway abundance (PWY.5345..superpathway.of.L.methionine.biosynthesis..by.sulfhydrylation.)	Lactose intolerance, other/unspecified || id:finngen_R12_E4_LACTONAS	ebi-a-GCST90027548	finngen_R12_E4_LACTONAS	421086	rs2305588	-0.513130548819413	0.630405031949371	0.415662350989041
Gut bacterial pathway abundance (PWY.5345..superpathway.of.L.methionine.biosynthesis..by.sulfhydrylation.)	Lactose intolerance, other/unspecified || id:finngen_R12_E4_LACTONAS	ebi-a-GCST90027548	finngen_R12_E4_LACTONAS	421086	rs34153461	-1.5095342956915	0.593182323743536	0.0109338275552419
Gut bacterial pathway abundance (PWY.5345..superpathway.of.L.methionine.biosynthesis..by.sulfhydrylation.)	Lactose intolerance, other/unspecified || id:finngen_R12_E4_LACTONAS	ebi-a-GCST90027548	finngen_R12_E4_LACTONAS	421086	rs36095827	0.286778981578084	0.520775363701707	0.581855158016917
Gut bacterial pathway abundance (PWY.5345..superpathway.of.L.methionine.biosynthesis..by.sulfhydrylation.)	Lactose intolerance, other/unspecified || id:finngen_R12_E4_LACTONAS	ebi-a-GCST90027548	finngen_R12_E4_LACTONAS	421086	rs55974538	-0.746608803471792	0.698861039766186	0.285375171983786
Gut bacterial pathway abundance (PWY.5345..superpathway.of.L.methionine.biosynthesis..by.sulfhydrylation.)	Lactose intolerance, other/unspecified || id:finngen_R12_E4_LACTONAS	ebi-a-GCST90027548	finngen_R12_E4_LACTONAS	421086	rs73009442	-1.23527042540498	0.52298578250091	0.0181787041596049
Gut bacterial pathway abundance (PWY.5345..superpathway.of.L.methionine.biosynthesis..by.sulfhydrylation.)	Lactose intolerance, other/unspecified || id:finngen_R12_E4_LACTONAS	ebi-a-GCST90027548	finngen_R12_E4_LACTONAS	421086	rs77586457	0.349265015416472	0.561892300865825	0.534213394321484
Gut bacterial pathway abundance (PWY.5345..superpathway.of.L.methionine.biosynthesis..by.sulfhydrylation.)	Lactose intolerance, other/unspecified || id:finngen_R12_E4_LACTONAS	ebi-a-GCST90027548	finngen_R12_E4_LACTONAS	421086	rs77995790	-0.164951931292444	0.623968532243059	0.791503012225405
Gut bacterial pathway abundance (PWY.5345..superpathway.of.L.methionine.biosynthesis..by.sulfhydrylation.)	Lactose intolerance, other/unspecified || id:finngen_R12_E4_LACTONAS	ebi-a-GCST90027548	finngen_R12_E4_LACTONAS	421086	All - Inverse variance weighted	-0.15373896837224	0.265166440563253	0.562061029325036
Gut bacterial pathway abundance (PWY.5345..superpathway.of.L.methionine.biosynthesis..by.sulfhydrylation.)	Lactose intolerance, other/unspecified || id:finngen_R12_E4_LACTONAS	ebi-a-GCST90027548	finngen_R12_E4_LACTONAS	421086	All - MR Egger	0.276853077644104	1.24232257545124	0.829235940107679
Gut bacterial pathway abundance (PWY.5384..sucrose.degradation.IV..sucrose.phosphorylase.)	Lactose intolerance, other/unspecified || id:finngen_R12_E4_LACTONAS	ebi-a-GCST90027549	finngen_R12_E4_LACTONAS	421086	rs10450895	-0.0250286565315975	0.472150871409567	0.957724043281831
Gut bacterial pathway abundance (PWY.5384..sucrose.degradation.IV..sucrose.phosphorylase.)	Lactose intolerance, other/unspecified || id:finngen_R12_E4_LACTONAS	ebi-a-GCST90027549	finngen_R12_E4_LACTONAS	421086	rs12646654	-0.423401375640219	0.482437087645512	0.380144414614592
Gut bacterial pathway abundance (PWY.5384..sucrose.degradation.IV..sucrose.phosphorylase.)	Lactose intolerance, other/unspecified || id:finngen_R12_E4_LACTONAS	ebi-a-GCST90027549	finngen_R12_E4_LACTONAS	421086	rs1641129	-0.0314127380580706	0.529147478926007	0.952661543401188
Gut bacterial pathway abundance (PWY.5384..sucrose.degradation.IV..sucrose.phosphorylase.)	Lactose intolerance, other/unspecified || id:finngen_R12_E4_LACTONAS	ebi-a-GCST90027549	finngen_R12_E4_LACTONAS	421086	rs2962259	0.489889083383775	0.516303761022134	0.342702563083023
Gut bacterial pathway abundance (PWY.5384..sucrose.degradation.IV..sucrose.phosphorylase.)	Lactose intolerance, other/unspecified || id:finngen_R12_E4_LACTONAS	ebi-a-GCST90027549	finngen_R12_E4_LACTONAS	421086	rs469926	0.393381352395813	0.500029349330675	0.431447827945641
Gut bacterial pathway abundance (PWY.5384..sucrose.degradation.IV..sucrose.phosphorylase.)	Lactose intolerance, other/unspecified || id:finngen_R12_E4_LACTONAS	ebi-a-GCST90027549	finngen_R12_E4_LACTONAS	421086	rs6794521	0.306586428390055	0.464879731405887	0.509577168785601
Gut bacterial pathway abundance (PWY.5384..sucrose.degradation.IV..sucrose.phosphorylase.)	Lactose intolerance, other/unspecified || id:finngen_R12_E4_LACTONAS	ebi-a-GCST90027549	finngen_R12_E4_LACTONAS	421086	rs80085001	0.710563742977429	0.78243140441979	0.363799879342011
Gut bacterial pathway abundance (PWY.5384..sucrose.degradation.IV..sucrose.phosphorylase.)	Lactose intolerance, other/unspecified || id:finngen_R12_E4_LACTONAS	ebi-a-GCST90027549	finngen_R12_E4_LACTONAS	421086	rs9386212	-0.807704733529147	0.476159204694465	0.0898307204414668
Gut bacterial pathway abundance (PWY.5384..sucrose.degradation.IV..sucrose.phosphorylase.)	Lactose intolerance, other/unspecified || id:finngen_R12_E4_LACTONAS	ebi-a-GCST90027549	finngen_R12_E4_LACTONAS	421086	All - Inverse variance weighted	0.0124882837884067	0.180257955022351	0.944766689246293
Gut bacterial pathway abundance (PWY.5384..sucrose.degradation.IV..sucrose.phosphorylase.)	Lactose intolerance, other/unspecified || id:finngen_R12_E4_LACTONAS	ebi-a-GCST90027549	finngen_R12_E4_LACTONAS	421086	All - MR Egger	0.656344424180386	0.800729718801456	0.443731081481132
Gut bacterial pathway abundance (PWY.5505..L.glutamate.and.L.glutamine.biosynthesis)	Lactose intolerance, other/unspecified || id:finngen_R12_E4_LACTONAS	ebi-a-GCST90027550	finngen_R12_E4_LACTONAS	421086	rs11027972	-0.531821654795061	0.554319374953787	0.337350328626839
Gut bacterial pathway abundance (PWY.5505..L.glutamate.and.L.glutamine.biosynthesis)	Lactose intolerance, other/unspecified || id:finngen_R12_E4_LACTONAS	ebi-a-GCST90027550	finngen_R12_E4_LACTONAS	421086	rs12414617	-0.760706264226029	0.413656987523804	0.0659183634449983
Gut bacterial pathway abundance (PWY.5505..L.glutamate.and.L.glutamine.biosynthesis)	Lactose intolerance, other/unspecified || id:finngen_R12_E4_LACTONAS	ebi-a-GCST90027550	finngen_R12_E4_LACTONAS	421086	rs1323288	0.02153024843181	0.462980228412363	0.962908862945093
Gut bacterial pathway abundance (PWY.5505..L.glutamate.and.L.glutamine.biosynthesis)	Lactose intolerance, other/unspecified || id:finngen_R12_E4_LACTONAS	ebi-a-GCST90027550	finngen_R12_E4_LACTONAS	421086	rs13407420	0.200531851134956	0.494796915440997	0.68527087822498
Gut bacterial pathway abundance (PWY.5505..L.glutamate.and.L.glutamine.biosynthesis)	Lactose intolerance, other/unspecified || id:finngen_R12_E4_LACTONAS	ebi-a-GCST90027550	finngen_R12_E4_LACTONAS	421086	rs1541082	0.42832502336335	0.600867550062392	0.475942093681526
Gut bacterial pathway abundance (PWY.5505..L.glutamate.and.L.glutamine.biosynthesis)	Lactose intolerance, other/unspecified || id:finngen_R12_E4_LACTONAS	ebi-a-GCST90027550	finngen_R12_E4_LACTONAS	421086	rs16934689	0.000661857795800543	0.427607821574625	0.998765022810123
Gut bacterial pathway abundance (PWY.5505..L.glutamate.and.L.glutamine.biosynthesis)	Lactose intolerance, other/unspecified || id:finngen_R12_E4_LACTONAS	ebi-a-GCST90027550	finngen_R12_E4_LACTONAS	421086	rs17029909	-0.175658134284882	0.445887343431401	0.693616604379184
Gut bacterial pathway abundance (PWY.5505..L.glutamate.and.L.glutamine.biosynthesis)	Lactose intolerance, other/unspecified || id:finngen_R12_E4_LACTONAS	ebi-a-GCST90027550	finngen_R12_E4_LACTONAS	421086	rs3094190	0.297308409736274	0.485922706038122	0.540641632176631
Gut bacterial pathway abundance (PWY.5505..L.glutamate.and.L.glutamine.biosynthesis)	Lactose intolerance, other/unspecified || id:finngen_R12_E4_LACTONAS	ebi-a-GCST90027550	finngen_R12_E4_LACTONAS	421086	rs32064	-0.0989284683938041	0.468599424054384	0.832797367546672
Gut bacterial pathway abundance (PWY.5505..L.glutamate.and.L.glutamine.biosynthesis)	Lactose intolerance, other/unspecified || id:finngen_R12_E4_LACTONAS	ebi-a-GCST90027550	finngen_R12_E4_LACTONAS	421086	rs472752	0.515739492413052	0.497119376930308	0.299523380133649
Gut bacterial pathway abundance (PWY.5505..L.glutamate.and.L.glutamine.biosynthesis)	Lactose intolerance, other/unspecified || id:finngen_R12_E4_LACTONAS	ebi-a-GCST90027550	finngen_R12_E4_LACTONAS	421086	rs58095618	0.0508566062763072	0.440765134253088	0.908141907621408
Gut bacterial pathway abundance (PWY.5505..L.glutamate.and.L.glutamine.biosynthesis)	Lactose intolerance, other/unspecified || id:finngen_R12_E4_LACTONAS	ebi-a-GCST90027550	finngen_R12_E4_LACTONAS	421086	rs61311341	0.467853971767189	0.44706926947279	0.295334392989328
Gut bacterial pathway abundance (PWY.5505..L.glutamate.and.L.glutamine.biosynthesis)	Lactose intolerance, other/unspecified || id:finngen_R12_E4_LACTONAS	ebi-a-GCST90027550	finngen_R12_E4_LACTONAS	421086	rs62062058	0.215184163723999	0.424648813052556	0.612341186549263
Gut bacterial pathway abundance (PWY.5505..L.glutamate.and.L.glutamine.biosynthesis)	Lactose intolerance, other/unspecified || id:finngen_R12_E4_LACTONAS	ebi-a-GCST90027550	finngen_R12_E4_LACTONAS	421086	rs72956316	0.135548404503846	0.480337459446298	0.777794670205237
Gut bacterial pathway abundance (PWY.5505..L.glutamate.and.L.glutamine.biosynthesis)	Lactose intolerance, other/unspecified || id:finngen_R12_E4_LACTONAS	ebi-a-GCST90027550	finngen_R12_E4_LACTONAS	421086	rs76063194	0.260361542251786	0.526915496427692	0.621218676901637
Gut bacterial pathway abundance (PWY.5505..L.glutamate.and.L.glutamine.biosynthesis)	Lactose intolerance, other/unspecified || id:finngen_R12_E4_LACTONAS	ebi-a-GCST90027550	finngen_R12_E4_LACTONAS	421086	rs77963678	0.244694963741601	0.55719047302242	0.660546652278073
Gut bacterial pathway abundance (PWY.5505..L.glutamate.and.L.glutamine.biosynthesis)	Lactose intolerance, other/unspecified || id:finngen_R12_E4_LACTONAS	ebi-a-GCST90027550	finngen_R12_E4_LACTONAS	421086	rs78559400	0.408704005309557	0.422280926203274	0.333119985312577
Gut bacterial pathway abundance (PWY.5505..L.glutamate.and.L.glutamine.biosynthesis)	Lactose intolerance, other/unspecified || id:finngen_R12_E4_LACTONAS	ebi-a-GCST90027550	finngen_R12_E4_LACTONAS	421086	All - Inverse variance weighted	0.0830522295560573	0.11439704581931	0.467838908322512
Gut bacterial pathway abundance (PWY.5505..L.glutamate.and.L.glutamine.biosynthesis)	Lactose intolerance, other/unspecified || id:finngen_R12_E4_LACTONAS	ebi-a-GCST90027550	finngen_R12_E4_LACTONAS	421086	All - MR Egger	-0.173913021813994	0.415666534480401	0.68158667821953
Gut bacterial pathway abundance (PWY.5656..mannosylglycerate.biosynthesis.I)	Lactose intolerance, other/unspecified || id:finngen_R12_E4_LACTONAS	ebi-a-GCST90027551	finngen_R12_E4_LACTONAS	421086	rs10001022	0.0905427276108525	0.22390027040883	0.685926946727592
Gut bacterial pathway abundance (PWY.5656..mannosylglycerate.biosynthesis.I)	Lactose intolerance, other/unspecified || id:finngen_R12_E4_LACTONAS	ebi-a-GCST90027551	finngen_R12_E4_LACTONAS	421086	rs11217548	-0.0655467323576293	0.30879872482249	0.83190138288853
Gut bacterial pathway abundance (PWY.5656..mannosylglycerate.biosynthesis.I)	Lactose intolerance, other/unspecified || id:finngen_R12_E4_LACTONAS	ebi-a-GCST90027551	finngen_R12_E4_LACTONAS	421086	rs114111279	-0.349042574040557	0.263790738157546	0.185775594570186
Gut bacterial pathway abundance (PWY.5656..mannosylglycerate.biosynthesis.I)	Lactose intolerance, other/unspecified || id:finngen_R12_E4_LACTONAS	ebi-a-GCST90027551	finngen_R12_E4_LACTONAS	421086	rs12719736	0.318703089141644	0.270028655218564	0.237898193493413
Gut bacterial pathway abundance (PWY.5656..mannosylglycerate.biosynthesis.I)	Lactose intolerance, other/unspecified || id:finngen_R12_E4_LACTONAS	ebi-a-GCST90027551	finngen_R12_E4_LACTONAS	421086	rs12930516	-0.484266128852041	0.250532414132159	0.0532426039391313
Gut bacterial pathway abundance (PWY.5656..mannosylglycerate.biosynthesis.I)	Lactose intolerance, other/unspecified || id:finngen_R12_E4_LACTONAS	ebi-a-GCST90027551	finngen_R12_E4_LACTONAS	421086	rs273145	0.0311213116901547	0.254428700863471	0.902646860055597
Gut bacterial pathway abundance (PWY.5656..mannosylglycerate.biosynthesis.I)	Lactose intolerance, other/unspecified || id:finngen_R12_E4_LACTONAS	ebi-a-GCST90027551	finngen_R12_E4_LACTONAS	421086	rs28510778	-0.271967978652435	0.194254351385772	0.161494995160299
Gut bacterial pathway abundance (PWY.5656..mannosylglycerate.biosynthesis.I)	Lactose intolerance, other/unspecified || id:finngen_R12_E4_LACTONAS	ebi-a-GCST90027551	finngen_R12_E4_LACTONAS	421086	rs35832957	0.116990819181213	0.241707317073171	0.628372721808619
Gut bacterial pathway abundance (PWY.5656..mannosylglycerate.biosynthesis.I)	Lactose intolerance, other/unspecified || id:finngen_R12_E4_LACTONAS	ebi-a-GCST90027551	finngen_R12_E4_LACTONAS	421086	rs6063434	0.155058177426775	0.237516772734243	0.51386560204803
Gut bacterial pathway abundance (PWY.5656..mannosylglycerate.biosynthesis.I)	Lactose intolerance, other/unspecified || id:finngen_R12_E4_LACTONAS	ebi-a-GCST90027551	finngen_R12_E4_LACTONAS	421086	rs844134	-0.159111509063988	0.246140301732762	0.51800345841865
Gut bacterial pathway abundance (PWY.5656..mannosylglycerate.biosynthesis.I)	Lactose intolerance, other/unspecified || id:finngen_R12_E4_LACTONAS	ebi-a-GCST90027551	finngen_R12_E4_LACTONAS	421086	All - Inverse variance weighted	-0.070603038778734	0.0785107595647829	0.368504331729642
Gut bacterial pathway abundance (PWY.5656..mannosylglycerate.biosynthesis.I)	Lactose intolerance, other/unspecified || id:finngen_R12_E4_LACTONAS	ebi-a-GCST90027551	finngen_R12_E4_LACTONAS	421086	All - MR Egger	-0.109967678408277	0.282996849116656	0.707721988874521
Gut bacterial pathway abundance (PWY.5659..GDP.mannose.biosynthesis)	Lactose intolerance, other/unspecified || id:finngen_R12_E4_LACTONAS	ebi-a-GCST90027552	finngen_R12_E4_LACTONAS	421086	rs13007173	-0.582304628209968	0.81549568151875	0.475196310061513
Gut bacterial pathway abundance (PWY.5659..GDP.mannose.biosynthesis)	Lactose intolerance, other/unspecified || id:finngen_R12_E4_LACTONAS	ebi-a-GCST90027552	finngen_R12_E4_LACTONAS	421086	rs2666365	-0.403568268638066	0.712147293030355	0.570923366535254
Gut bacterial pathway abundance (PWY.5659..GDP.mannose.biosynthesis)	Lactose intolerance, other/unspecified || id:finngen_R12_E4_LACTONAS	ebi-a-GCST90027552	finngen_R12_E4_LACTONAS	421086	rs4837963	1.25617582850483	0.634744677707927	0.047813148562568
Gut bacterial pathway abundance (PWY.5659..GDP.mannose.biosynthesis)	Lactose intolerance, other/unspecified || id:finngen_R12_E4_LACTONAS	ebi-a-GCST90027552	finngen_R12_E4_LACTONAS	421086	rs56385884	0.184356954556867	0.799130680391665	0.81755029767252
Gut bacterial pathway abundance (PWY.5659..GDP.mannose.biosynthesis)	Lactose intolerance, other/unspecified || id:finngen_R12_E4_LACTONAS	ebi-a-GCST90027552	finngen_R12_E4_LACTONAS	421086	rs7086625	-0.0996655932623235	0.619129780301443	0.872111593796232
Gut bacterial pathway abundance (PWY.5659..GDP.mannose.biosynthesis)	Lactose intolerance, other/unspecified || id:finngen_R12_E4_LACTONAS	ebi-a-GCST90027552	finngen_R12_E4_LACTONAS	421086	rs72929354	-0.0597812889404514	0.550944392268076	0.913593577387485
Gut bacterial pathway abundance (PWY.5659..GDP.mannose.biosynthesis)	Lactose intolerance, other/unspecified || id:finngen_R12_E4_LACTONAS	ebi-a-GCST90027552	finngen_R12_E4_LACTONAS	421086	rs73100534	-0.0255016059514228	0.599162799094349	0.966050635880504
Gut bacterial pathway abundance (PWY.5659..GDP.mannose.biosynthesis)	Lactose intolerance, other/unspecified || id:finngen_R12_E4_LACTONAS	ebi-a-GCST90027552	finngen_R12_E4_LACTONAS	421086	rs73170444	0.0201227803908486	0.683054614484609	0.976497730444952
Gut bacterial pathway abundance (PWY.5659..GDP.mannose.biosynthesis)	Lactose intolerance, other/unspecified || id:finngen_R12_E4_LACTONAS	ebi-a-GCST90027552	finngen_R12_E4_LACTONAS	421086	rs7349532	0.0739275431861804	0.576564499360205	0.897974264857718
Gut bacterial pathway abundance (PWY.5659..GDP.mannose.biosynthesis)	Lactose intolerance, other/unspecified || id:finngen_R12_E4_LACTONAS	ebi-a-GCST90027552	finngen_R12_E4_LACTONAS	421086	All - Inverse variance weighted	0.0689342855572841	0.216352573583803	0.750014585371297
Gut bacterial pathway abundance (PWY.5659..GDP.mannose.biosynthesis)	Lactose intolerance, other/unspecified || id:finngen_R12_E4_LACTONAS	ebi-a-GCST90027552	finngen_R12_E4_LACTONAS	421086	All - MR Egger	0.168941619974131	1.00977757288552	0.871860155554047
Gut bacterial pathway abundance (PWY.5667..CDP.diacylglycerol.biosynthesis.I)	Lactose intolerance, other/unspecified || id:finngen_R12_E4_LACTONAS	ebi-a-GCST90027553	finngen_R12_E4_LACTONAS	421086	rs10409224	-0.677883972858523	0.593675898383654	0.253519772468302
Gut bacterial pathway abundance (PWY.5667..CDP.diacylglycerol.biosynthesis.I)	Lactose intolerance, other/unspecified || id:finngen_R12_E4_LACTONAS	ebi-a-GCST90027553	finngen_R12_E4_LACTONAS	421086	rs11040918	0.456027774758473	0.576859482995633	0.429215224993066
Gut bacterial pathway abundance (PWY.5667..CDP.diacylglycerol.biosynthesis.I)	Lactose intolerance, other/unspecified || id:finngen_R12_E4_LACTONAS	ebi-a-GCST90027553	finngen_R12_E4_LACTONAS	421086	rs11086863	0.281436460135382	0.603184723141436	0.640797394969506
Gut bacterial pathway abundance (PWY.5667..CDP.diacylglycerol.biosynthesis.I)	Lactose intolerance, other/unspecified || id:finngen_R12_E4_LACTONAS	ebi-a-GCST90027553	finngen_R12_E4_LACTONAS	421086	rs111866871	0.223542808582962	0.546181431909921	0.682331944597452
Gut bacterial pathway abundance (PWY.5667..CDP.diacylglycerol.biosynthesis.I)	Lactose intolerance, other/unspecified || id:finngen_R12_E4_LACTONAS	ebi-a-GCST90027553	finngen_R12_E4_LACTONAS	421086	rs11764255	-1.31177855846813	0.663722348762692	0.0481098823021171
Gut bacterial pathway abundance (PWY.5667..CDP.diacylglycerol.biosynthesis.I)	Lactose intolerance, other/unspecified || id:finngen_R12_E4_LACTONAS	ebi-a-GCST90027553	finngen_R12_E4_LACTONAS	421086	rs1565690	0.0267293740846066	0.523972622256669	0.959315224334509
Gut bacterial pathway abundance (PWY.5667..CDP.diacylglycerol.biosynthesis.I)	Lactose intolerance, other/unspecified || id:finngen_R12_E4_LACTONAS	ebi-a-GCST90027553	finngen_R12_E4_LACTONAS	421086	rs2227019	0.16077124374146	0.557526130823026	0.773067052843513
Gut bacterial pathway abundance (PWY.5667..CDP.diacylglycerol.biosynthesis.I)	Lactose intolerance, other/unspecified || id:finngen_R12_E4_LACTONAS	ebi-a-GCST90027553	finngen_R12_E4_LACTONAS	421086	rs2662200	0.285472532110194	0.620827618375971	0.64564129083603
Gut bacterial pathway abundance (PWY.5667..CDP.diacylglycerol.biosynthesis.I)	Lactose intolerance, other/unspecified || id:finngen_R12_E4_LACTONAS	ebi-a-GCST90027553	finngen_R12_E4_LACTONAS	421086	rs304820	0.426480457803302	0.65224162751738	0.513196329035929
Gut bacterial pathway abundance (PWY.5667..CDP.diacylglycerol.biosynthesis.I)	Lactose intolerance, other/unspecified || id:finngen_R12_E4_LACTONAS	ebi-a-GCST90027553	finngen_R12_E4_LACTONAS	421086	rs3860223	-0.417203883837627	0.607620179376152	0.492322516166047
Gut bacterial pathway abundance (PWY.5667..CDP.diacylglycerol.biosynthesis.I)	Lactose intolerance, other/unspecified || id:finngen_R12_E4_LACTONAS	ebi-a-GCST90027553	finngen_R12_E4_LACTONAS	421086	rs62087427	0.687514582804971	0.774723138050554	0.37484602872374
Gut bacterial pathway abundance (PWY.5667..CDP.diacylglycerol.biosynthesis.I)	Lactose intolerance, other/unspecified || id:finngen_R12_E4_LACTONAS	ebi-a-GCST90027553	finngen_R12_E4_LACTONAS	421086	rs72768324	-0.292283894274651	0.660546113123433	0.658135930413993
Gut bacterial pathway abundance (PWY.5667..CDP.diacylglycerol.biosynthesis.I)	Lactose intolerance, other/unspecified || id:finngen_R12_E4_LACTONAS	ebi-a-GCST90027553	finngen_R12_E4_LACTONAS	421086	rs73087038	0.281710503396621	0.606525742155423	0.64231401033675
Gut bacterial pathway abundance (PWY.5667..CDP.diacylglycerol.biosynthesis.I)	Lactose intolerance, other/unspecified || id:finngen_R12_E4_LACTONAS	ebi-a-GCST90027553	finngen_R12_E4_LACTONAS	421086	rs74537816	0.448246877168633	0.537817487855656	0.404587954234469
Gut bacterial pathway abundance (PWY.5667..CDP.diacylglycerol.biosynthesis.I)	Lactose intolerance, other/unspecified || id:finngen_R12_E4_LACTONAS	ebi-a-GCST90027553	finngen_R12_E4_LACTONAS	421086	rs76005509	-0.575553927242146	0.634921771567983	0.364673480267187
Gut bacterial pathway abundance (PWY.5667..CDP.diacylglycerol.biosynthesis.I)	Lactose intolerance, other/unspecified || id:finngen_R12_E4_LACTONAS	ebi-a-GCST90027553	finngen_R12_E4_LACTONAS	421086	rs9853551	0.260695623115212	0.650002829708163	0.688369733467704
Gut bacterial pathway abundance (PWY.5667..CDP.diacylglycerol.biosynthesis.I)	Lactose intolerance, other/unspecified || id:finngen_R12_E4_LACTONAS	ebi-a-GCST90027553	finngen_R12_E4_LACTONAS	421086	All - Inverse variance weighted	0.0274626441275286	0.151259604468504	0.855928300068997
Gut bacterial pathway abundance (PWY.5667..CDP.diacylglycerol.biosynthesis.I)	Lactose intolerance, other/unspecified || id:finngen_R12_E4_LACTONAS	ebi-a-GCST90027553	finngen_R12_E4_LACTONAS	421086	All - MR Egger	-0.0674810600990435	0.621726790531194	0.915109115070141
Gut bacterial pathway abundance (PWY.5676..acetyl.CoA.fermentation.to.butanoate.II)	Lactose intolerance, other/unspecified || id:finngen_R12_E4_LACTONAS	ebi-a-GCST90027554	finngen_R12_E4_LACTONAS	421086	rs10933259	-0.75455479065839	0.566729212806442	0.183050746495922
Gut bacterial pathway abundance (PWY.5676..acetyl.CoA.fermentation.to.butanoate.II)	Lactose intolerance, other/unspecified || id:finngen_R12_E4_LACTONAS	ebi-a-GCST90027554	finngen_R12_E4_LACTONAS	421086	rs11077815	-0.361477822674929	0.606441428176003	0.551132561608098
Gut bacterial pathway abundance (PWY.5676..acetyl.CoA.fermentation.to.butanoate.II)	Lactose intolerance, other/unspecified || id:finngen_R12_E4_LACTONAS	ebi-a-GCST90027554	finngen_R12_E4_LACTONAS	421086	rs150794	-0.251983347322337	0.540343343591936	0.640972638242092
Gut bacterial pathway abundance (PWY.5676..acetyl.CoA.fermentation.to.butanoate.II)	Lactose intolerance, other/unspecified || id:finngen_R12_E4_LACTONAS	ebi-a-GCST90027554	finngen_R12_E4_LACTONAS	421086	rs34218333	-0.741771460709742	0.691381861666403	0.283323864430154
Gut bacterial pathway abundance (PWY.5676..acetyl.CoA.fermentation.to.butanoate.II)	Lactose intolerance, other/unspecified || id:finngen_R12_E4_LACTONAS	ebi-a-GCST90027554	finngen_R12_E4_LACTONAS	421086	rs409534	0.906644446303291	0.551930447688846	0.100449407029699
Gut bacterial pathway abundance (PWY.5676..acetyl.CoA.fermentation.to.butanoate.II)	Lactose intolerance, other/unspecified || id:finngen_R12_E4_LACTONAS	ebi-a-GCST90027554	finngen_R12_E4_LACTONAS	421086	rs4533289	-0.0421774370208105	0.797730221585643	0.957834049012711
Gut bacterial pathway abundance (PWY.5676..acetyl.CoA.fermentation.to.butanoate.II)	Lactose intolerance, other/unspecified || id:finngen_R12_E4_LACTONAS	ebi-a-GCST90027554	finngen_R12_E4_LACTONAS	421086	rs55906502	1.45649948040834	0.574530839293356	0.0112411683535951
Gut bacterial pathway abundance (PWY.5676..acetyl.CoA.fermentation.to.butanoate.II)	Lactose intolerance, other/unspecified || id:finngen_R12_E4_LACTONAS	ebi-a-GCST90027554	finngen_R12_E4_LACTONAS	421086	rs7043302	0.370308363473657	0.408252145334065	0.364376140950212
Gut bacterial pathway abundance (PWY.5676..acetyl.CoA.fermentation.to.butanoate.II)	Lactose intolerance, other/unspecified || id:finngen_R12_E4_LACTONAS	ebi-a-GCST90027554	finngen_R12_E4_LACTONAS	421086	All - Inverse variance weighted	0.150486121818035	0.269993409923244	0.577274923987017
Gut bacterial pathway abundance (PWY.5676..acetyl.CoA.fermentation.to.butanoate.II)	Lactose intolerance, other/unspecified || id:finngen_R12_E4_LACTONAS	ebi-a-GCST90027554	finngen_R12_E4_LACTONAS	421086	All - MR Egger	1.47684486677786	0.910090388419174	0.155770300222678
Gut bacterial pathway abundance (PWY.5686..UMP.biosynthesis)	Lactose intolerance, other/unspecified || id:finngen_R12_E4_LACTONAS	ebi-a-GCST90027555	finngen_R12_E4_LACTONAS	421086	rs10100272	-0.272363556253712	0.601988467653876	0.650952163172389
Gut bacterial pathway abundance (PWY.5686..UMP.biosynthesis)	Lactose intolerance, other/unspecified || id:finngen_R12_E4_LACTONAS	ebi-a-GCST90027555	finngen_R12_E4_LACTONAS	421086	rs111943101	0.481014253854359	0.519169009987395	0.35418202879996
Gut bacterial pathway abundance (PWY.5686..UMP.biosynthesis)	Lactose intolerance, other/unspecified || id:finngen_R12_E4_LACTONAS	ebi-a-GCST90027555	finngen_R12_E4_LACTONAS	421086	rs1750832	-0.58079575494929	0.614274367131587	0.344404218405337
Gut bacterial pathway abundance (PWY.5686..UMP.biosynthesis)	Lactose intolerance, other/unspecified || id:finngen_R12_E4_LACTONAS	ebi-a-GCST90027555	finngen_R12_E4_LACTONAS	421086	rs7108080	0.633238607583428	0.606708037748298	0.296610915249099
Gut bacterial pathway abundance (PWY.5686..UMP.biosynthesis)	Lactose intolerance, other/unspecified || id:finngen_R12_E4_LACTONAS	ebi-a-GCST90027555	finngen_R12_E4_LACTONAS	421086	rs72918404	0.705309006299302	0.58563267313622	0.228452813838203
Gut bacterial pathway abundance (PWY.5686..UMP.biosynthesis)	Lactose intolerance, other/unspecified || id:finngen_R12_E4_LACTONAS	ebi-a-GCST90027555	finngen_R12_E4_LACTONAS	421086	rs801356	-0.557138595820013	0.73315133161707	0.447300582857891
Gut bacterial pathway abundance (PWY.5686..UMP.biosynthesis)	Lactose intolerance, other/unspecified || id:finngen_R12_E4_LACTONAS	ebi-a-GCST90027555	finngen_R12_E4_LACTONAS	421086	All - Inverse variance weighted	0.134483019437269	0.245347445918646	0.583600616842715
Gut bacterial pathway abundance (PWY.5686..UMP.biosynthesis)	Lactose intolerance, other/unspecified || id:finngen_R12_E4_LACTONAS	ebi-a-GCST90027555	finngen_R12_E4_LACTONAS	421086	All - MR Egger	0.0447629872364598	1.28769415114655	0.973934966445326
Gut bacterial pathway abundance (PWY.5695..urate.biosynthesis.inosine.5..phosphate.degradation)	Lactose intolerance, other/unspecified || id:finngen_R12_E4_LACTONAS	ebi-a-GCST90027556	finngen_R12_E4_LACTONAS	421086	rs10057035	0.467638840445669	0.596429005318086	0.433002234376673
Gut bacterial pathway abundance (PWY.5695..urate.biosynthesis.inosine.5..phosphate.degradation)	Lactose intolerance, other/unspecified || id:finngen_R12_E4_LACTONAS	ebi-a-GCST90027556	finngen_R12_E4_LACTONAS	421086	rs11139651	0.146954579705671	0.527527258531625	0.780572930328005
Gut bacterial pathway abundance (PWY.5695..urate.biosynthesis.inosine.5..phosphate.degradation)	Lactose intolerance, other/unspecified || id:finngen_R12_E4_LACTONAS	ebi-a-GCST90027556	finngen_R12_E4_LACTONAS	421086	rs111983634	-0.450571058304871	0.737216287576	0.541081133801154
Gut bacterial pathway abundance (PWY.5695..urate.biosynthesis.inosine.5..phosphate.degradation)	Lactose intolerance, other/unspecified || id:finngen_R12_E4_LACTONAS	ebi-a-GCST90027556	finngen_R12_E4_LACTONAS	421086	rs11668451	-0.622544467798099	0.669558772782884	0.352483370038836
Gut bacterial pathway abundance (PWY.5695..urate.biosynthesis.inosine.5..phosphate.degradation)	Lactose intolerance, other/unspecified || id:finngen_R12_E4_LACTONAS	ebi-a-GCST90027556	finngen_R12_E4_LACTONAS	421086	rs116873962	-1.28730911196352	0.669245313743939	0.0544143336577958
Gut bacterial pathway abundance (PWY.5695..urate.biosynthesis.inosine.5..phosphate.degradation)	Lactose intolerance, other/unspecified || id:finngen_R12_E4_LACTONAS	ebi-a-GCST90027556	finngen_R12_E4_LACTONAS	421086	rs1561691	0.375506235883335	0.649281154865953	0.563033582442798
Gut bacterial pathway abundance (PWY.5695..urate.biosynthesis.inosine.5..phosphate.degradation)	Lactose intolerance, other/unspecified || id:finngen_R12_E4_LACTONAS	ebi-a-GCST90027556	finngen_R12_E4_LACTONAS	421086	rs560351	0.273892306343747	0.639484580203054	0.668431511549623
Gut bacterial pathway abundance (PWY.5695..urate.biosynthesis.inosine.5..phosphate.degradation)	Lactose intolerance, other/unspecified || id:finngen_R12_E4_LACTONAS	ebi-a-GCST90027556	finngen_R12_E4_LACTONAS	421086	rs573126	-1.43757155721951	0.643260455449101	0.025429145192968
Gut bacterial pathway abundance (PWY.5695..urate.biosynthesis.inosine.5..phosphate.degradation)	Lactose intolerance, other/unspecified || id:finngen_R12_E4_LACTONAS	ebi-a-GCST90027556	finngen_R12_E4_LACTONAS	421086	rs57434716	0.917459131561021	0.747456507604948	0.219656699216946
Gut bacterial pathway abundance (PWY.5695..urate.biosynthesis.inosine.5..phosphate.degradation)	Lactose intolerance, other/unspecified || id:finngen_R12_E4_LACTONAS	ebi-a-GCST90027556	finngen_R12_E4_LACTONAS	421086	rs7551751	-0.30312517207988	0.618715307017367	0.624185741812284
Gut bacterial pathway abundance (PWY.5695..urate.biosynthesis.inosine.5..phosphate.degradation)	Lactose intolerance, other/unspecified || id:finngen_R12_E4_LACTONAS	ebi-a-GCST90027556	finngen_R12_E4_LACTONAS	421086	rs98545	0.53272741947055	0.591846617404405	0.368061390557123
Gut bacterial pathway abundance (PWY.5695..urate.biosynthesis.inosine.5..phosphate.degradation)	Lactose intolerance, other/unspecified || id:finngen_R12_E4_LACTONAS	ebi-a-GCST90027556	finngen_R12_E4_LACTONAS	421086	All - Inverse variance weighted	-0.102640674983724	0.222067978532518	0.643935141494312
Gut bacterial pathway abundance (PWY.5695..urate.biosynthesis.inosine.5..phosphate.degradation)	Lactose intolerance, other/unspecified || id:finngen_R12_E4_LACTONAS	ebi-a-GCST90027556	finngen_R12_E4_LACTONAS	421086	All - MR Egger	-0.598408752366257	1.11676707092905	0.605056364874974
Gut bacterial pathway abundance (PWY.5705..allantoin.degradation.to.glyoxylate.III)	Lactose intolerance, other/unspecified || id:finngen_R12_E4_LACTONAS	ebi-a-GCST90027557	finngen_R12_E4_LACTONAS	421086	rs12449342	0.194210182970395	0.303582367742537	0.522349358647547
Gut bacterial pathway abundance (PWY.5705..allantoin.degradation.to.glyoxylate.III)	Lactose intolerance, other/unspecified || id:finngen_R12_E4_LACTONAS	ebi-a-GCST90027557	finngen_R12_E4_LACTONAS	421086	rs13140123	-0.601322748220505	0.340402453181983	0.0773111079963208
Gut bacterial pathway abundance (PWY.5705..allantoin.degradation.to.glyoxylate.III)	Lactose intolerance, other/unspecified || id:finngen_R12_E4_LACTONAS	ebi-a-GCST90027557	finngen_R12_E4_LACTONAS	421086	rs16851172	0.237298892138058	0.317894538251108	0.455383250760784
Gut bacterial pathway abundance (PWY.5705..allantoin.degradation.to.glyoxylate.III)	Lactose intolerance, other/unspecified || id:finngen_R12_E4_LACTONAS	ebi-a-GCST90027557	finngen_R12_E4_LACTONAS	421086	rs16993923	-0.206737395631846	0.344481002323072	0.548411839875925
Gut bacterial pathway abundance (PWY.5705..allantoin.degradation.to.glyoxylate.III)	Lactose intolerance, other/unspecified || id:finngen_R12_E4_LACTONAS	ebi-a-GCST90027557	finngen_R12_E4_LACTONAS	421086	rs28465688	0.483402083081882	0.316520529077239	0.126701916225167
Gut bacterial pathway abundance (PWY.5705..allantoin.degradation.to.glyoxylate.III)	Lactose intolerance, other/unspecified || id:finngen_R12_E4_LACTONAS	ebi-a-GCST90027557	finngen_R12_E4_LACTONAS	421086	rs3820904	0.359400500828485	0.328656857737302	0.27415533374825
Gut bacterial pathway abundance (PWY.5705..allantoin.degradation.to.glyoxylate.III)	Lactose intolerance, other/unspecified || id:finngen_R12_E4_LACTONAS	ebi-a-GCST90027557	finngen_R12_E4_LACTONAS	421086	rs4669688	-0.292307220164904	0.32287988215316	0.36529981202695
Gut bacterial pathway abundance (PWY.5705..allantoin.degradation.to.glyoxylate.III)	Lactose intolerance, other/unspecified || id:finngen_R12_E4_LACTONAS	ebi-a-GCST90027557	finngen_R12_E4_LACTONAS	421086	rs4683801	-0.0372239074848907	0.264379939562994	0.888030297768273
Gut bacterial pathway abundance (PWY.5705..allantoin.degradation.to.glyoxylate.III)	Lactose intolerance, other/unspecified || id:finngen_R12_E4_LACTONAS	ebi-a-GCST90027557	finngen_R12_E4_LACTONAS	421086	rs7822956	-0.198674151144879	0.273563821241932	0.467689051777794
Gut bacterial pathway abundance (PWY.5705..allantoin.degradation.to.glyoxylate.III)	Lactose intolerance, other/unspecified || id:finngen_R12_E4_LACTONAS	ebi-a-GCST90027557	finngen_R12_E4_LACTONAS	421086	All - Inverse variance weighted	-0.00333998123994683	0.111273978650989	0.976054425382163
Gut bacterial pathway abundance (PWY.5705..allantoin.degradation.to.glyoxylate.III)	Lactose intolerance, other/unspecified || id:finngen_R12_E4_LACTONAS	ebi-a-GCST90027557	finngen_R12_E4_LACTONAS	421086	All - MR Egger	-1.23894525127064	0.62114484950445	0.0863018799614375
Gut bacterial pathway abundance (PWY.5791..1.4.dihydroxy.2.naphthoate.biosynthesis.II..plants.)	Lactose intolerance, other/unspecified || id:finngen_R12_E4_LACTONAS	ebi-a-GCST90027558	finngen_R12_E4_LACTONAS	421086	rs10192555	-0.353940430383355	0.424958434278657	0.404911017143647
Gut bacterial pathway abundance (PWY.5791..1.4.dihydroxy.2.naphthoate.biosynthesis.II..plants.)	Lactose intolerance, other/unspecified || id:finngen_R12_E4_LACTONAS	ebi-a-GCST90027558	finngen_R12_E4_LACTONAS	421086	rs10793056	0.397573831560352	0.440043780483121	0.36626748897082
Gut bacterial pathway abundance (PWY.5791..1.4.dihydroxy.2.naphthoate.biosynthesis.II..plants.)	Lactose intolerance, other/unspecified || id:finngen_R12_E4_LACTONAS	ebi-a-GCST90027558	finngen_R12_E4_LACTONAS	421086	rs11761901	0.359690717152329	0.366015965800035	0.325745927341985
Gut bacterial pathway abundance (PWY.5791..1.4.dihydroxy.2.naphthoate.biosynthesis.II..plants.)	Lactose intolerance, other/unspecified || id:finngen_R12_E4_LACTONAS	ebi-a-GCST90027558	finngen_R12_E4_LACTONAS	421086	rs28634397	0.0131133418766909	0.433223998698155	0.97585236380515
Gut bacterial pathway abundance (PWY.5791..1.4.dihydroxy.2.naphthoate.biosynthesis.II..plants.)	Lactose intolerance, other/unspecified || id:finngen_R12_E4_LACTONAS	ebi-a-GCST90027558	finngen_R12_E4_LACTONAS	421086	rs34011530	-0.0767260935210597	0.48652222742858	0.874690708967345
Gut bacterial pathway abundance (PWY.5791..1.4.dihydroxy.2.naphthoate.biosynthesis.II..plants.)	Lactose intolerance, other/unspecified || id:finngen_R12_E4_LACTONAS	ebi-a-GCST90027558	finngen_R12_E4_LACTONAS	421086	rs4585628	-0.489612120073725	0.465511088153462	0.292903584848883
Gut bacterial pathway abundance (PWY.5791..1.4.dihydroxy.2.naphthoate.biosynthesis.II..plants.)	Lactose intolerance, other/unspecified || id:finngen_R12_E4_LACTONAS	ebi-a-GCST90027558	finngen_R12_E4_LACTONAS	421086	rs61861701	-0.17359091269241	0.416546016379627	0.676869425953303
Gut bacterial pathway abundance (PWY.5791..1.4.dihydroxy.2.naphthoate.biosynthesis.II..plants.)	Lactose intolerance, other/unspecified || id:finngen_R12_E4_LACTONAS	ebi-a-GCST90027558	finngen_R12_E4_LACTONAS	421086	rs62079926	-0.183677631770636	0.365537863115877	0.615325749695856
Gut bacterial pathway abundance (PWY.5791..1.4.dihydroxy.2.naphthoate.biosynthesis.II..plants.)	Lactose intolerance, other/unspecified || id:finngen_R12_E4_LACTONAS	ebi-a-GCST90027558	finngen_R12_E4_LACTONAS	421086	rs62465767	0.536636346697834	0.518680940201343	0.300847605895086
Gut bacterial pathway abundance (PWY.5791..1.4.dihydroxy.2.naphthoate.biosynthesis.II..plants.)	Lactose intolerance, other/unspecified || id:finngen_R12_E4_LACTONAS	ebi-a-GCST90027558	finngen_R12_E4_LACTONAS	421086	rs63721662	-0.438075283577776	0.433494689690051	0.312223876489866
Gut bacterial pathway abundance (PWY.5791..1.4.dihydroxy.2.naphthoate.biosynthesis.II..plants.)	Lactose intolerance, other/unspecified || id:finngen_R12_E4_LACTONAS	ebi-a-GCST90027558	finngen_R12_E4_LACTONAS	421086	rs7691920	-0.583846537806159	0.424373052892477	0.168887873097784
Gut bacterial pathway abundance (PWY.5791..1.4.dihydroxy.2.naphthoate.biosynthesis.II..plants.)	Lactose intolerance, other/unspecified || id:finngen_R12_E4_LACTONAS	ebi-a-GCST90027558	finngen_R12_E4_LACTONAS	421086	rs80031880	-0.144958765629157	0.286908633210643	0.61338771418705
Gut bacterial pathway abundance (PWY.5791..1.4.dihydroxy.2.naphthoate.biosynthesis.II..plants.)	Lactose intolerance, other/unspecified || id:finngen_R12_E4_LACTONAS	ebi-a-GCST90027558	finngen_R12_E4_LACTONAS	421086	rs9886448	0.0589240754812563	0.377857776089159	0.876078367381365
Gut bacterial pathway abundance (PWY.5791..1.4.dihydroxy.2.naphthoate.biosynthesis.II..plants.)	Lactose intolerance, other/unspecified || id:finngen_R12_E4_LACTONAS	ebi-a-GCST90027558	finngen_R12_E4_LACTONAS	421086	rs996888	0.127843156618442	0.396190288087518	0.746936693230558
Gut bacterial pathway abundance (PWY.5791..1.4.dihydroxy.2.naphthoate.biosynthesis.II..plants.)	Lactose intolerance, other/unspecified || id:finngen_R12_E4_LACTONAS	ebi-a-GCST90027558	finngen_R12_E4_LACTONAS	421086	All - Inverse variance weighted	-0.0726163081442055	0.108024370437028	0.501442673162226
Gut bacterial pathway abundance (PWY.5791..1.4.dihydroxy.2.naphthoate.biosynthesis.II..plants.)	Lactose intolerance, other/unspecified || id:finngen_R12_E4_LACTONAS	ebi-a-GCST90027558	finngen_R12_E4_LACTONAS	421086	All - MR Egger	0.112161647451544	0.430555769155651	0.798891178267116
Gut bacterial pathway abundance (PWY.5838..superpathway.of.menaquinol.8.biosynthesis.I)	Lactose intolerance, other/unspecified || id:finngen_R12_E4_LACTONAS	ebi-a-GCST90027559	finngen_R12_E4_LACTONAS	421086	rs1551680	0.872699889752205	0.390890775934481	0.0255758164641876
Gut bacterial pathway abundance (PWY.5838..superpathway.of.menaquinol.8.biosynthesis.I)	Lactose intolerance, other/unspecified || id:finngen_R12_E4_LACTONAS	ebi-a-GCST90027559	finngen_R12_E4_LACTONAS	421086	rs2010010	0.200950527394999	0.28408199674469	0.479337788033645
Gut bacterial pathway abundance (PWY.5838..superpathway.of.menaquinol.8.biosynthesis.I)	Lactose intolerance, other/unspecified || id:finngen_R12_E4_LACTONAS	ebi-a-GCST90027559	finngen_R12_E4_LACTONAS	421086	rs71323853	0.0640575931255586	0.367989242286342	0.861806806984443
Gut bacterial pathway abundance (PWY.5838..superpathway.of.menaquinol.8.biosynthesis.I)	Lactose intolerance, other/unspecified || id:finngen_R12_E4_LACTONAS	ebi-a-GCST90027559	finngen_R12_E4_LACTONAS	421086	rs8045590	0.163254514005081	0.329255843109161	0.620015236991299
Gut bacterial pathway abundance (PWY.5838..superpathway.of.menaquinol.8.biosynthesis.I)	Lactose intolerance, other/unspecified || id:finngen_R12_E4_LACTONAS	ebi-a-GCST90027559	finngen_R12_E4_LACTONAS	421086	All - Inverse variance weighted	0.286413560666976	0.167730452212644	0.0877138646544532
Gut bacterial pathway abundance (PWY.5838..superpathway.of.menaquinol.8.biosynthesis.I)	Lactose intolerance, other/unspecified || id:finngen_R12_E4_LACTONAS	ebi-a-GCST90027559	finngen_R12_E4_LACTONAS	421086	All - MR Egger	1.15021150829458	0.865422700043397	0.315168216065074
Gut bacterial pathway abundance (PWY.5850..superpathway.of.menaquinol.6.biosynthesis.I)	Lactose intolerance, other/unspecified || id:finngen_R12_E4_LACTONAS	ebi-a-GCST90027560	finngen_R12_E4_LACTONAS	421086	rs10239134	-0.341083672131675	0.291453032697559	0.241885523606008
Gut bacterial pathway abundance (PWY.5850..superpathway.of.menaquinol.6.biosynthesis.I)	Lactose intolerance, other/unspecified || id:finngen_R12_E4_LACTONAS	ebi-a-GCST90027560	finngen_R12_E4_LACTONAS	421086	rs11753487	0.483774066890581	0.257932809814403	0.0607127364267962
Gut bacterial pathway abundance (PWY.5850..superpathway.of.menaquinol.6.biosynthesis.I)	Lactose intolerance, other/unspecified || id:finngen_R12_E4_LACTONAS	ebi-a-GCST90027560	finngen_R12_E4_LACTONAS	421086	rs11824678	0.170023846318346	0.302617042653034	0.574221687915119
Gut bacterial pathway abundance (PWY.5850..superpathway.of.menaquinol.6.biosynthesis.I)	Lactose intolerance, other/unspecified || id:finngen_R12_E4_LACTONAS	ebi-a-GCST90027560	finngen_R12_E4_LACTONAS	421086	rs35620562	0.471882162737394	0.323704567779961	0.144907906615932
Gut bacterial pathway abundance (PWY.5850..superpathway.of.menaquinol.6.biosynthesis.I)	Lactose intolerance, other/unspecified || id:finngen_R12_E4_LACTONAS	ebi-a-GCST90027560	finngen_R12_E4_LACTONAS	421086	rs3865408	0.0726546332699295	0.236907225493441	0.759087194215678
Gut bacterial pathway abundance (PWY.5850..superpathway.of.menaquinol.6.biosynthesis.I)	Lactose intolerance, other/unspecified || id:finngen_R12_E4_LACTONAS	ebi-a-GCST90027560	finngen_R12_E4_LACTONAS	421086	rs4075150	-0.652577023106932	0.278241597479244	0.019008659042231
Gut bacterial pathway abundance (PWY.5850..superpathway.of.menaquinol.6.biosynthesis.I)	Lactose intolerance, other/unspecified || id:finngen_R12_E4_LACTONAS	ebi-a-GCST90027560	finngen_R12_E4_LACTONAS	421086	rs4306193	-0.220694342495174	0.304366147405051	0.468393810379168
Gut bacterial pathway abundance (PWY.5850..superpathway.of.menaquinol.6.biosynthesis.I)	Lactose intolerance, other/unspecified || id:finngen_R12_E4_LACTONAS	ebi-a-GCST90027560	finngen_R12_E4_LACTONAS	421086	rs62112542	-0.0879123267426255	0.249802496101539	0.724892758542629
Gut bacterial pathway abundance (PWY.5850..superpathway.of.menaquinol.6.biosynthesis.I)	Lactose intolerance, other/unspecified || id:finngen_R12_E4_LACTONAS	ebi-a-GCST90027560	finngen_R12_E4_LACTONAS	421086	rs6444585	-0.0973082305349436	0.28633535990216	0.733976965690758
Gut bacterial pathway abundance (PWY.5850..superpathway.of.menaquinol.6.biosynthesis.I)	Lactose intolerance, other/unspecified || id:finngen_R12_E4_LACTONAS	ebi-a-GCST90027560	finngen_R12_E4_LACTONAS	421086	rs76253510	-0.268998083766767	0.373460169723515	0.471349001957955
Gut bacterial pathway abundance (PWY.5850..superpathway.of.menaquinol.6.biosynthesis.I)	Lactose intolerance, other/unspecified || id:finngen_R12_E4_LACTONAS	ebi-a-GCST90027560	finngen_R12_E4_LACTONAS	421086	rs875897	-0.245662142067177	0.242641692313428	0.311323807217227
Gut bacterial pathway abundance (PWY.5850..superpathway.of.menaquinol.6.biosynthesis.I)	Lactose intolerance, other/unspecified || id:finngen_R12_E4_LACTONAS	ebi-a-GCST90027560	finngen_R12_E4_LACTONAS	421086	All - Inverse variance weighted	-0.0609026835134027	0.102071593814551	0.550730174994715
Gut bacterial pathway abundance (PWY.5850..superpathway.of.menaquinol.6.biosynthesis.I)	Lactose intolerance, other/unspecified || id:finngen_R12_E4_LACTONAS	ebi-a-GCST90027560	finngen_R12_E4_LACTONAS	421086	All - MR Egger	0.454801374819161	0.446713548859873	0.335214506995163
Gut bacterial pathway abundance (PWY.5913..TCA.cycle.VI..obligate.autotrophs.)	Lactose intolerance, other/unspecified || id:finngen_R12_E4_LACTONAS	ebi-a-GCST90027561	finngen_R12_E4_LACTONAS	421086	rs12006002	-0.0838066905591439	0.485842209821206	0.863046226027505
Gut bacterial pathway abundance (PWY.5913..TCA.cycle.VI..obligate.autotrophs.)	Lactose intolerance, other/unspecified || id:finngen_R12_E4_LACTONAS	ebi-a-GCST90027561	finngen_R12_E4_LACTONAS	421086	rs17175056	-0.454807437843861	0.468185110383732	0.33133592194672
Gut bacterial pathway abundance (PWY.5913..TCA.cycle.VI..obligate.autotrophs.)	Lactose intolerance, other/unspecified || id:finngen_R12_E4_LACTONAS	ebi-a-GCST90027561	finngen_R12_E4_LACTONAS	421086	rs242053	0.227092908920445	0.445007431798953	0.609832462008085
Gut bacterial pathway abundance (PWY.5913..TCA.cycle.VI..obligate.autotrophs.)	Lactose intolerance, other/unspecified || id:finngen_R12_E4_LACTONAS	ebi-a-GCST90027561	finngen_R12_E4_LACTONAS	421086	rs2616174	0.486823267023994	0.437108349221195	0.26539249704863
Gut bacterial pathway abundance (PWY.5913..TCA.cycle.VI..obligate.autotrophs.)	Lactose intolerance, other/unspecified || id:finngen_R12_E4_LACTONAS	ebi-a-GCST90027561	finngen_R12_E4_LACTONAS	421086	rs2826386	-0.272476455630044	0.449934166222749	0.544785828118007
Gut bacterial pathway abundance (PWY.5913..TCA.cycle.VI..obligate.autotrophs.)	Lactose intolerance, other/unspecified || id:finngen_R12_E4_LACTONAS	ebi-a-GCST90027561	finngen_R12_E4_LACTONAS	421086	rs28490985	0.0586922310141936	0.455248277626344	0.89741812992404
Gut bacterial pathway abundance (PWY.5913..TCA.cycle.VI..obligate.autotrophs.)	Lactose intolerance, other/unspecified || id:finngen_R12_E4_LACTONAS	ebi-a-GCST90027561	finngen_R12_E4_LACTONAS	421086	rs6052371	0.550116056625431	0.429347447179356	0.200093896275618
Gut bacterial pathway abundance (PWY.5913..TCA.cycle.VI..obligate.autotrophs.)	Lactose intolerance, other/unspecified || id:finngen_R12_E4_LACTONAS	ebi-a-GCST90027561	finngen_R12_E4_LACTONAS	421086	rs61828192	0.317624169862501	0.344471673993702	0.356496343918559
Gut bacterial pathway abundance (PWY.5913..TCA.cycle.VI..obligate.autotrophs.)	Lactose intolerance, other/unspecified || id:finngen_R12_E4_LACTONAS	ebi-a-GCST90027561	finngen_R12_E4_LACTONAS	421086	rs743920	-0.201822086406237	0.423533127203167	0.633703826692399
Gut bacterial pathway abundance (PWY.5913..TCA.cycle.VI..obligate.autotrophs.)	Lactose intolerance, other/unspecified || id:finngen_R12_E4_LACTONAS	ebi-a-GCST90027561	finngen_R12_E4_LACTONAS	421086	All - Inverse variance weighted	0.0981466468449508	0.143927540379063	0.495291390019668
Gut bacterial pathway abundance (PWY.5913..TCA.cycle.VI..obligate.autotrophs.)	Lactose intolerance, other/unspecified || id:finngen_R12_E4_LACTONAS	ebi-a-GCST90027561	finngen_R12_E4_LACTONAS	421086	All - MR Egger	0.185408522062995	0.633509145054682	0.778260158469954
Gut bacterial pathway abundance (PWY.5918..superpathay.of.heme.biosynthesis.from.glutamate)	Lactose intolerance, other/unspecified || id:finngen_R12_E4_LACTONAS	ebi-a-GCST90027562	finngen_R12_E4_LACTONAS	421086	rs10089785	-0.139926081015993	0.464142412000039	0.763054368554703
Gut bacterial pathway abundance (PWY.5918..superpathay.of.heme.biosynthesis.from.glutamate)	Lactose intolerance, other/unspecified || id:finngen_R12_E4_LACTONAS	ebi-a-GCST90027562	finngen_R12_E4_LACTONAS	421086	rs12087936	-0.435500923376882	0.395717453539382	0.27109907143443
Gut bacterial pathway abundance (PWY.5918..superpathay.of.heme.biosynthesis.from.glutamate)	Lactose intolerance, other/unspecified || id:finngen_R12_E4_LACTONAS	ebi-a-GCST90027562	finngen_R12_E4_LACTONAS	421086	rs2116877	0.535243507774884	0.433368549518206	0.216801865788435
Gut bacterial pathway abundance (PWY.5918..superpathay.of.heme.biosynthesis.from.glutamate)	Lactose intolerance, other/unspecified || id:finngen_R12_E4_LACTONAS	ebi-a-GCST90027562	finngen_R12_E4_LACTONAS	421086	rs2913384	0.469807056170693	0.345491240945786	0.173885831874735
Gut bacterial pathway abundance (PWY.5918..superpathay.of.heme.biosynthesis.from.glutamate)	Lactose intolerance, other/unspecified || id:finngen_R12_E4_LACTONAS	ebi-a-GCST90027562	finngen_R12_E4_LACTONAS	421086	rs35586568	-1.57728516095148	0.621152373241132	0.0111078141444952
Gut bacterial pathway abundance (PWY.5918..superpathay.of.heme.biosynthesis.from.glutamate)	Lactose intolerance, other/unspecified || id:finngen_R12_E4_LACTONAS	ebi-a-GCST90027562	finngen_R12_E4_LACTONAS	421086	rs61344468	4.48153269693996e-05	0.546823980729771	0.999934608834476
Gut bacterial pathway abundance (PWY.5918..superpathay.of.heme.biosynthesis.from.glutamate)	Lactose intolerance, other/unspecified || id:finngen_R12_E4_LACTONAS	ebi-a-GCST90027562	finngen_R12_E4_LACTONAS	421086	rs68116107	0.13486857596074	0.550139417297659	0.806337618445029
Gut bacterial pathway abundance (PWY.5918..superpathay.of.heme.biosynthesis.from.glutamate)	Lactose intolerance, other/unspecified || id:finngen_R12_E4_LACTONAS	ebi-a-GCST90027562	finngen_R12_E4_LACTONAS	421086	rs7221236	0.868413724515167	0.466911984087519	0.0628984251075705
Gut bacterial pathway abundance (PWY.5918..superpathay.of.heme.biosynthesis.from.glutamate)	Lactose intolerance, other/unspecified || id:finngen_R12_E4_LACTONAS	ebi-a-GCST90027562	finngen_R12_E4_LACTONAS	421086	rs76525743	-0.0838544769954086	0.500798614066623	0.867022664588674
Gut bacterial pathway abundance (PWY.5918..superpathay.of.heme.biosynthesis.from.glutamate)	Lactose intolerance, other/unspecified || id:finngen_R12_E4_LACTONAS	ebi-a-GCST90027562	finngen_R12_E4_LACTONAS	421086	All - Inverse variance weighted	0.0790236321832417	0.205735129181202	0.70090156098559
Gut bacterial pathway abundance (PWY.5918..superpathay.of.heme.biosynthesis.from.glutamate)	Lactose intolerance, other/unspecified || id:finngen_R12_E4_LACTONAS	ebi-a-GCST90027562	finngen_R12_E4_LACTONAS	421086	All - MR Egger	-0.55127313974658	0.808592922317823	0.51729982980578
Gut bacterial pathway abundance (PWY.5920..superpathway.of.heme.biosynthesis.from.glycine)	Lactose intolerance, other/unspecified || id:finngen_R12_E4_LACTONAS	ebi-a-GCST90027563	finngen_R12_E4_LACTONAS	421086	rs11771094	-0.421373838447009	0.297277338740753	0.156353295375236
Gut bacterial pathway abundance (PWY.5920..superpathway.of.heme.biosynthesis.from.glycine)	Lactose intolerance, other/unspecified || id:finngen_R12_E4_LACTONAS	ebi-a-GCST90027563	finngen_R12_E4_LACTONAS	421086	rs12821396	-0.480479070929449	0.316554242467831	0.129054436270471
Gut bacterial pathway abundance (PWY.5920..superpathway.of.heme.biosynthesis.from.glycine)	Lactose intolerance, other/unspecified || id:finngen_R12_E4_LACTONAS	ebi-a-GCST90027563	finngen_R12_E4_LACTONAS	421086	rs147911740	0.337814358360581	0.272418279112931	0.214954088821481
Gut bacterial pathway abundance (PWY.5920..superpathway.of.heme.biosynthesis.from.glycine)	Lactose intolerance, other/unspecified || id:finngen_R12_E4_LACTONAS	ebi-a-GCST90027563	finngen_R12_E4_LACTONAS	421086	rs2078597	0.107416063154748	0.210926056768618	0.610570458461176
Gut bacterial pathway abundance (PWY.5920..superpathway.of.heme.biosynthesis.from.glycine)	Lactose intolerance, other/unspecified || id:finngen_R12_E4_LACTONAS	ebi-a-GCST90027563	finngen_R12_E4_LACTONAS	421086	rs34838879	-0.330647971678728	0.222752671942858	0.137710089083048
Gut bacterial pathway abundance (PWY.5920..superpathway.of.heme.biosynthesis.from.glycine)	Lactose intolerance, other/unspecified || id:finngen_R12_E4_LACTONAS	ebi-a-GCST90027563	finngen_R12_E4_LACTONAS	421086	rs414161	-0.448897232454898	0.28034558892982	0.109326408986084
Gut bacterial pathway abundance (PWY.5920..superpathway.of.heme.biosynthesis.from.glycine)	Lactose intolerance, other/unspecified || id:finngen_R12_E4_LACTONAS	ebi-a-GCST90027563	finngen_R12_E4_LACTONAS	421086	rs56931274	-0.30998199183934	0.304060384326062	0.307977466758686
Gut bacterial pathway abundance (PWY.5920..superpathway.of.heme.biosynthesis.from.glycine)	Lactose intolerance, other/unspecified || id:finngen_R12_E4_LACTONAS	ebi-a-GCST90027563	finngen_R12_E4_LACTONAS	421086	rs7125672	0.111661267411895	0.253763664231855	0.65992210860639
Gut bacterial pathway abundance (PWY.5920..superpathway.of.heme.biosynthesis.from.glycine)	Lactose intolerance, other/unspecified || id:finngen_R12_E4_LACTONAS	ebi-a-GCST90027563	finngen_R12_E4_LACTONAS	421086	rs73160295	0.10374219485074	0.364112642981003	0.775707072944038
Gut bacterial pathway abundance (PWY.5920..superpathway.of.heme.biosynthesis.from.glycine)	Lactose intolerance, other/unspecified || id:finngen_R12_E4_LACTONAS	ebi-a-GCST90027563	finngen_R12_E4_LACTONAS	421086	rs74471865	0.0549980108583731	0.421733127398671	0.896242442270509
Gut bacterial pathway abundance (PWY.5920..superpathway.of.heme.biosynthesis.from.glycine)	Lactose intolerance, other/unspecified || id:finngen_R12_E4_LACTONAS	ebi-a-GCST90027563	finngen_R12_E4_LACTONAS	421086	All - Inverse variance weighted	-0.119559769353762	0.0942111232424766	0.204418903278694
Gut bacterial pathway abundance (PWY.5920..superpathway.of.heme.biosynthesis.from.glycine)	Lactose intolerance, other/unspecified || id:finngen_R12_E4_LACTONAS	ebi-a-GCST90027563	finngen_R12_E4_LACTONAS	421086	All - MR Egger	0.063703954910682	0.286370049296729	0.829535258625603
Gut bacterial pathway abundance (PWY.5941..glycogen.degradation.II..eukaryotic.)	Lactose intolerance, other/unspecified || id:finngen_R12_E4_LACTONAS	ebi-a-GCST90027564	finngen_R12_E4_LACTONAS	421086	rs118026734	-0.216309964175825	0.466685461801319	0.643004091365027
Gut bacterial pathway abundance (PWY.5941..glycogen.degradation.II..eukaryotic.)	Lactose intolerance, other/unspecified || id:finngen_R12_E4_LACTONAS	ebi-a-GCST90027564	finngen_R12_E4_LACTONAS	421086	rs12606812	-0.317075564169271	0.500309446998699	0.52623818019659
Gut bacterial pathway abundance (PWY.5941..glycogen.degradation.II..eukaryotic.)	Lactose intolerance, other/unspecified || id:finngen_R12_E4_LACTONAS	ebi-a-GCST90027564	finngen_R12_E4_LACTONAS	421086	rs2484671	0.616462607650455	0.457274197776343	0.177618301548609
Gut bacterial pathway abundance (PWY.5941..glycogen.degradation.II..eukaryotic.)	Lactose intolerance, other/unspecified || id:finngen_R12_E4_LACTONAS	ebi-a-GCST90027564	finngen_R12_E4_LACTONAS	421086	rs321605	0.269603903185023	0.505700109918278	0.59394358851481
Gut bacterial pathway abundance (PWY.5941..glycogen.degradation.II..eukaryotic.)	Lactose intolerance, other/unspecified || id:finngen_R12_E4_LACTONAS	ebi-a-GCST90027564	finngen_R12_E4_LACTONAS	421086	rs3764571	0.328703669540045	0.486422522620344	0.499194619989446
Gut bacterial pathway abundance (PWY.5941..glycogen.degradation.II..eukaryotic.)	Lactose intolerance, other/unspecified || id:finngen_R12_E4_LACTONAS	ebi-a-GCST90027564	finngen_R12_E4_LACTONAS	421086	rs4148913	0.383640150388142	0.495689053582538	0.438958442184129
Gut bacterial pathway abundance (PWY.5941..glycogen.degradation.II..eukaryotic.)	Lactose intolerance, other/unspecified || id:finngen_R12_E4_LACTONAS	ebi-a-GCST90027564	finngen_R12_E4_LACTONAS	421086	rs73816874	0.483084126872786	0.523977521397105	0.356551619438047
Gut bacterial pathway abundance (PWY.5941..glycogen.degradation.II..eukaryotic.)	Lactose intolerance, other/unspecified || id:finngen_R12_E4_LACTONAS	ebi-a-GCST90027564	finngen_R12_E4_LACTONAS	421086	rs78689694	0.483649368461342	0.50968757973973	0.342664664472307
Gut bacterial pathway abundance (PWY.5941..glycogen.degradation.II..eukaryotic.)	Lactose intolerance, other/unspecified || id:finngen_R12_E4_LACTONAS	ebi-a-GCST90027564	finngen_R12_E4_LACTONAS	421086	rs79195460	-0.138861882497281	0.602437276724729	0.817703147139032
Gut bacterial pathway abundance (PWY.5941..glycogen.degradation.II..eukaryotic.)	Lactose intolerance, other/unspecified || id:finngen_R12_E4_LACTONAS	ebi-a-GCST90027564	finngen_R12_E4_LACTONAS	421086	rs9979263	-0.354155551737546	0.425282356877391	0.404983525215444
Gut bacterial pathway abundance (PWY.5941..glycogen.degradation.II..eukaryotic.)	Lactose intolerance, other/unspecified || id:finngen_R12_E4_LACTONAS	ebi-a-GCST90027564	finngen_R12_E4_LACTONAS	421086	All - Inverse variance weighted	0.144460451159133	0.155508448898668	0.352912074422321
Gut bacterial pathway abundance (PWY.5941..glycogen.degradation.II..eukaryotic.)	Lactose intolerance, other/unspecified || id:finngen_R12_E4_LACTONAS	ebi-a-GCST90027564	finngen_R12_E4_LACTONAS	421086	All - MR Egger	-0.064541259987256	0.599098782866297	0.916862256354467
Gut bacterial pathway abundance (PWY.5971..palmitate.biosynthesis.II..bacteria.and.plants.)	Lactose intolerance, other/unspecified || id:finngen_R12_E4_LACTONAS	ebi-a-GCST90027565	finngen_R12_E4_LACTONAS	421086	rs1154029	0.363339145330519	0.547205041142822	0.506696161607999
Gut bacterial pathway abundance (PWY.5971..palmitate.biosynthesis.II..bacteria.and.plants.)	Lactose intolerance, other/unspecified || id:finngen_R12_E4_LACTONAS	ebi-a-GCST90027565	finngen_R12_E4_LACTONAS	421086	rs12357875	-0.2033943883505	0.56434877467147	0.7185439326988
Gut bacterial pathway abundance (PWY.5971..palmitate.biosynthesis.II..bacteria.and.plants.)	Lactose intolerance, other/unspecified || id:finngen_R12_E4_LACTONAS	ebi-a-GCST90027565	finngen_R12_E4_LACTONAS	421086	rs12605920	0.134358903732268	0.483499793416885	0.781098156227755
Gut bacterial pathway abundance (PWY.5971..palmitate.biosynthesis.II..bacteria.and.plants.)	Lactose intolerance, other/unspecified || id:finngen_R12_E4_LACTONAS	ebi-a-GCST90027565	finngen_R12_E4_LACTONAS	421086	rs1436177	-0.0407042198571273	0.606561821312064	0.946496946878584
Gut bacterial pathway abundance (PWY.5971..palmitate.biosynthesis.II..bacteria.and.plants.)	Lactose intolerance, other/unspecified || id:finngen_R12_E4_LACTONAS	ebi-a-GCST90027565	finngen_R12_E4_LACTONAS	421086	rs1453942	-0.0781994928451103	0.532900093824847	0.883334677835611
Gut bacterial pathway abundance (PWY.5971..palmitate.biosynthesis.II..bacteria.and.plants.)	Lactose intolerance, other/unspecified || id:finngen_R12_E4_LACTONAS	ebi-a-GCST90027565	finngen_R12_E4_LACTONAS	421086	rs16824588	0.0327171446712375	0.565373503108219	0.953853616596111
Gut bacterial pathway abundance (PWY.5971..palmitate.biosynthesis.II..bacteria.and.plants.)	Lactose intolerance, other/unspecified || id:finngen_R12_E4_LACTONAS	ebi-a-GCST90027565	finngen_R12_E4_LACTONAS	421086	rs28416225	0.137283456289024	0.492823775699568	0.780578673892986
Gut bacterial pathway abundance (PWY.5971..palmitate.biosynthesis.II..bacteria.and.plants.)	Lactose intolerance, other/unspecified || id:finngen_R12_E4_LACTONAS	ebi-a-GCST90027565	finngen_R12_E4_LACTONAS	421086	rs3936142	0.21339840554762	0.542250139382323	0.693918935688538
Gut bacterial pathway abundance (PWY.5971..palmitate.biosynthesis.II..bacteria.and.plants.)	Lactose intolerance, other/unspecified || id:finngen_R12_E4_LACTONAS	ebi-a-GCST90027565	finngen_R12_E4_LACTONAS	421086	rs58803641	-0.737220046985121	0.581406421299922	0.204799974571461
Gut bacterial pathway abundance (PWY.5971..palmitate.biosynthesis.II..bacteria.and.plants.)	Lactose intolerance, other/unspecified || id:finngen_R12_E4_LACTONAS	ebi-a-GCST90027565	finngen_R12_E4_LACTONAS	421086	rs6083566	0.337434637898419	0.555629171574401	0.543650594018847
Gut bacterial pathway abundance (PWY.5971..palmitate.biosynthesis.II..bacteria.and.plants.)	Lactose intolerance, other/unspecified || id:finngen_R12_E4_LACTONAS	ebi-a-GCST90027565	finngen_R12_E4_LACTONAS	421086	rs831864	0.42061083838149	0.562147027854887	0.454326193569173
Gut bacterial pathway abundance (PWY.5971..palmitate.biosynthesis.II..bacteria.and.plants.)	Lactose intolerance, other/unspecified || id:finngen_R12_E4_LACTONAS	ebi-a-GCST90027565	finngen_R12_E4_LACTONAS	421086	rs936232	-0.46515592481884	0.542796953191864	0.391466331719752
Gut bacterial pathway abundance (PWY.5971..palmitate.biosynthesis.II..bacteria.and.plants.)	Lactose intolerance, other/unspecified || id:finngen_R12_E4_LACTONAS	ebi-a-GCST90027565	finngen_R12_E4_LACTONAS	421086	All - Inverse variance weighted	0.0203272930172923	0.157330715420552	0.897198568474456
Gut bacterial pathway abundance (PWY.5971..palmitate.biosynthesis.II..bacteria.and.plants.)	Lactose intolerance, other/unspecified || id:finngen_R12_E4_LACTONAS	ebi-a-GCST90027565	finngen_R12_E4_LACTONAS	421086	All - MR Egger	-0.0425263581696099	0.651380128147569	0.949232584906004
Gut bacterial pathway abundance (PWY.5973..cis.vaccenate.biosynthesis)	Lactose intolerance, other/unspecified || id:finngen_R12_E4_LACTONAS	ebi-a-GCST90027566	finngen_R12_E4_LACTONAS	421086	rs11110734	-0.988335001979092	0.623518591818203	0.112945188766317
Gut bacterial pathway abundance (PWY.5973..cis.vaccenate.biosynthesis)	Lactose intolerance, other/unspecified || id:finngen_R12_E4_LACTONAS	ebi-a-GCST90027566	finngen_R12_E4_LACTONAS	421086	rs13139468	0.512499254836683	0.60644829942267	0.398064401071329
Gut bacterial pathway abundance (PWY.5973..cis.vaccenate.biosynthesis)	Lactose intolerance, other/unspecified || id:finngen_R12_E4_LACTONAS	ebi-a-GCST90027566	finngen_R12_E4_LACTONAS	421086	rs13377496	0.247776861981118	0.437283830361157	0.570967569430768
Gut bacterial pathway abundance (PWY.5973..cis.vaccenate.biosynthesis)	Lactose intolerance, other/unspecified || id:finngen_R12_E4_LACTONAS	ebi-a-GCST90027566	finngen_R12_E4_LACTONAS	421086	rs1382794	0.319074306247611	0.544013554172039	0.557526771967361
Gut bacterial pathway abundance (PWY.5973..cis.vaccenate.biosynthesis)	Lactose intolerance, other/unspecified || id:finngen_R12_E4_LACTONAS	ebi-a-GCST90027566	finngen_R12_E4_LACTONAS	421086	rs17509881	0.0297388701790653	0.526176021262942	0.954928469466351
Gut bacterial pathway abundance (PWY.5973..cis.vaccenate.biosynthesis)	Lactose intolerance, other/unspecified || id:finngen_R12_E4_LACTONAS	ebi-a-GCST90027566	finngen_R12_E4_LACTONAS	421086	rs2039970	-0.109878594517773	0.633872431642921	0.862380281618977
Gut bacterial pathway abundance (PWY.5973..cis.vaccenate.biosynthesis)	Lactose intolerance, other/unspecified || id:finngen_R12_E4_LACTONAS	ebi-a-GCST90027566	finngen_R12_E4_LACTONAS	421086	rs2199729	-1.05237009635237	0.582027127781601	0.0705891077235226
Gut bacterial pathway abundance (PWY.5973..cis.vaccenate.biosynthesis)	Lactose intolerance, other/unspecified || id:finngen_R12_E4_LACTONAS	ebi-a-GCST90027566	finngen_R12_E4_LACTONAS	421086	rs36081122	-0.135915652920095	0.630254025541366	0.829258880920157
Gut bacterial pathway abundance (PWY.5973..cis.vaccenate.biosynthesis)	Lactose intolerance, other/unspecified || id:finngen_R12_E4_LACTONAS	ebi-a-GCST90027566	finngen_R12_E4_LACTONAS	421086	rs4278144	0.125309346279923	0.616112166658274	0.838832381050645
Gut bacterial pathway abundance (PWY.5973..cis.vaccenate.biosynthesis)	Lactose intolerance, other/unspecified || id:finngen_R12_E4_LACTONAS	ebi-a-GCST90027566	finngen_R12_E4_LACTONAS	421086	rs4751058	-0.558755928493251	0.611939073330901	0.361194796722416
Gut bacterial pathway abundance (PWY.5973..cis.vaccenate.biosynthesis)	Lactose intolerance, other/unspecified || id:finngen_R12_E4_LACTONAS	ebi-a-GCST90027566	finngen_R12_E4_LACTONAS	421086	rs483485	-0.271493756174529	0.501401573571952	0.588183881592638
Gut bacterial pathway abundance (PWY.5973..cis.vaccenate.biosynthesis)	Lactose intolerance, other/unspecified || id:finngen_R12_E4_LACTONAS	ebi-a-GCST90027566	finngen_R12_E4_LACTONAS	421086	rs7072479	-0.491952542112145	0.614624424494819	0.42347234057405
Gut bacterial pathway abundance (PWY.5973..cis.vaccenate.biosynthesis)	Lactose intolerance, other/unspecified || id:finngen_R12_E4_LACTONAS	ebi-a-GCST90027566	finngen_R12_E4_LACTONAS	421086	rs72676149	0.308225475425006	0.682025790990948	0.651321989204614
Gut bacterial pathway abundance (PWY.5973..cis.vaccenate.biosynthesis)	Lactose intolerance, other/unspecified || id:finngen_R12_E4_LACTONAS	ebi-a-GCST90027566	finngen_R12_E4_LACTONAS	421086	rs7268601	-0.381337108575456	0.582453473537902	0.51265559683726
Gut bacterial pathway abundance (PWY.5973..cis.vaccenate.biosynthesis)	Lactose intolerance, other/unspecified || id:finngen_R12_E4_LACTONAS	ebi-a-GCST90027566	finngen_R12_E4_LACTONAS	421086	rs72815470	-1.28652548885663	0.60232260268124	0.0326842303972214
Gut bacterial pathway abundance (PWY.5973..cis.vaccenate.biosynthesis)	Lactose intolerance, other/unspecified || id:finngen_R12_E4_LACTONAS	ebi-a-GCST90027566	finngen_R12_E4_LACTONAS	421086	All - Inverse variance weighted	-0.21968137103306	0.148652993231362	0.139457756487911
Gut bacterial pathway abundance (PWY.5973..cis.vaccenate.biosynthesis)	Lactose intolerance, other/unspecified || id:finngen_R12_E4_LACTONAS	ebi-a-GCST90027566	finngen_R12_E4_LACTONAS	421086	All - MR Egger	-0.591316839666385	0.50520116488785	0.262826417137247
Gut bacterial pathway abundance (PWY.5989..stearate.biosynthesis.II..bacteria.and.plants.)	Lactose intolerance, other/unspecified || id:finngen_R12_E4_LACTONAS	ebi-a-GCST90027567	finngen_R12_E4_LACTONAS	421086	rs114981645	0.412773996584331	0.675526582265727	0.541172870557592
Gut bacterial pathway abundance (PWY.5989..stearate.biosynthesis.II..bacteria.and.plants.)	Lactose intolerance, other/unspecified || id:finngen_R12_E4_LACTONAS	ebi-a-GCST90027567	finngen_R12_E4_LACTONAS	421086	rs12611718	-0.692741630180178	0.613791691916253	0.259055384787485
Gut bacterial pathway abundance (PWY.5989..stearate.biosynthesis.II..bacteria.and.plants.)	Lactose intolerance, other/unspecified || id:finngen_R12_E4_LACTONAS	ebi-a-GCST90027567	finngen_R12_E4_LACTONAS	421086	rs1335509	0.706078735325938	0.548482132764941	0.197978509157117
Gut bacterial pathway abundance (PWY.5989..stearate.biosynthesis.II..bacteria.and.plants.)	Lactose intolerance, other/unspecified || id:finngen_R12_E4_LACTONAS	ebi-a-GCST90027567	finngen_R12_E4_LACTONAS	421086	rs1945878	0.0245597886540601	0.803586392287727	0.975618270651576
Gut bacterial pathway abundance (PWY.5989..stearate.biosynthesis.II..bacteria.and.plants.)	Lactose intolerance, other/unspecified || id:finngen_R12_E4_LACTONAS	ebi-a-GCST90027567	finngen_R12_E4_LACTONAS	421086	rs62191280	0.582896383186706	0.587320625610948	0.320969733158219
Gut bacterial pathway abundance (PWY.5989..stearate.biosynthesis.II..bacteria.and.plants.)	Lactose intolerance, other/unspecified || id:finngen_R12_E4_LACTONAS	ebi-a-GCST90027567	finngen_R12_E4_LACTONAS	421086	rs73210347	-0.36055114106388	0.753591675963662	0.632334482537344
Gut bacterial pathway abundance (PWY.5989..stearate.biosynthesis.II..bacteria.and.plants.)	Lactose intolerance, other/unspecified || id:finngen_R12_E4_LACTONAS	ebi-a-GCST90027567	finngen_R12_E4_LACTONAS	421086	rs78561414	0.40507041240912	0.701163804337081	0.563458895172771
Gut bacterial pathway abundance (PWY.5989..stearate.biosynthesis.II..bacteria.and.plants.)	Lactose intolerance, other/unspecified || id:finngen_R12_E4_LACTONAS	ebi-a-GCST90027567	finngen_R12_E4_LACTONAS	421086	All - Inverse variance weighted	0.202880650922625	0.246839587120374	0.411126447403949
Gut bacterial pathway abundance (PWY.5989..stearate.biosynthesis.II..bacteria.and.plants.)	Lactose intolerance, other/unspecified || id:finngen_R12_E4_LACTONAS	ebi-a-GCST90027567	finngen_R12_E4_LACTONAS	421086	All - MR Egger	1.32029182633177	0.963145830530959	0.228765668994648
Gut bacterial pathway abundance (PWY.6121..5.aminoimidazole.ribonucleotide.biosynthesis.I)	Lactose intolerance, other/unspecified || id:finngen_R12_E4_LACTONAS	ebi-a-GCST90027568	finngen_R12_E4_LACTONAS	421086	rs112199808	0.156568277901416	0.649083236433362	0.809388885738891
Gut bacterial pathway abundance (PWY.6121..5.aminoimidazole.ribonucleotide.biosynthesis.I)	Lactose intolerance, other/unspecified || id:finngen_R12_E4_LACTONAS	ebi-a-GCST90027568	finngen_R12_E4_LACTONAS	421086	rs17565738	0.340932235152158	0.684307953891017	0.618332770676667
Gut bacterial pathway abundance (PWY.6121..5.aminoimidazole.ribonucleotide.biosynthesis.I)	Lactose intolerance, other/unspecified || id:finngen_R12_E4_LACTONAS	ebi-a-GCST90027568	finngen_R12_E4_LACTONAS	421086	rs1891103	-0.554802077190847	0.636131136938616	0.383126289765341
Gut bacterial pathway abundance (PWY.6121..5.aminoimidazole.ribonucleotide.biosynthesis.I)	Lactose intolerance, other/unspecified || id:finngen_R12_E4_LACTONAS	ebi-a-GCST90027568	finngen_R12_E4_LACTONAS	421086	rs2356936	0.134356086445377	0.557032758095183	0.80940040976378
Gut bacterial pathway abundance (PWY.6121..5.aminoimidazole.ribonucleotide.biosynthesis.I)	Lactose intolerance, other/unspecified || id:finngen_R12_E4_LACTONAS	ebi-a-GCST90027568	finngen_R12_E4_LACTONAS	421086	rs3858437	-0.668088008539912	0.641954691021231	0.298010636518691
Gut bacterial pathway abundance (PWY.6121..5.aminoimidazole.ribonucleotide.biosynthesis.I)	Lactose intolerance, other/unspecified || id:finngen_R12_E4_LACTONAS	ebi-a-GCST90027568	finngen_R12_E4_LACTONAS	421086	rs4960720	0.209004830545986	0.508274475087085	0.680922474689116
Gut bacterial pathway abundance (PWY.6121..5.aminoimidazole.ribonucleotide.biosynthesis.I)	Lactose intolerance, other/unspecified || id:finngen_R12_E4_LACTONAS	ebi-a-GCST90027568	finngen_R12_E4_LACTONAS	421086	rs7012282	-0.239566689982697	0.574147737731473	0.676491038949644
Gut bacterial pathway abundance (PWY.6121..5.aminoimidazole.ribonucleotide.biosynthesis.I)	Lactose intolerance, other/unspecified || id:finngen_R12_E4_LACTONAS	ebi-a-GCST90027568	finngen_R12_E4_LACTONAS	421086	rs7422743	-0.0920806671939032	0.605581689142693	0.879144932265698
Gut bacterial pathway abundance (PWY.6121..5.aminoimidazole.ribonucleotide.biosynthesis.I)	Lactose intolerance, other/unspecified || id:finngen_R12_E4_LACTONAS	ebi-a-GCST90027568	finngen_R12_E4_LACTONAS	421086	rs9404304	0.208255074416135	0.543343566361403	0.701508957127547
Gut bacterial pathway abundance (PWY.6121..5.aminoimidazole.ribonucleotide.biosynthesis.I)	Lactose intolerance, other/unspecified || id:finngen_R12_E4_LACTONAS	ebi-a-GCST90027568	finngen_R12_E4_LACTONAS	421086	rs949889	0.123235770418159	0.651682803601141	0.850011372017429
Gut bacterial pathway abundance (PWY.6121..5.aminoimidazole.ribonucleotide.biosynthesis.I)	Lactose intolerance, other/unspecified || id:finngen_R12_E4_LACTONAS	ebi-a-GCST90027568	finngen_R12_E4_LACTONAS	421086	All - Inverse variance weighted	-0.022594261813141	0.188972920330193	0.904828943189924
Gut bacterial pathway abundance (PWY.6121..5.aminoimidazole.ribonucleotide.biosynthesis.I)	Lactose intolerance, other/unspecified || id:finngen_R12_E4_LACTONAS	ebi-a-GCST90027568	finngen_R12_E4_LACTONAS	421086	All - MR Egger	0.412598613410354	1.34192020642059	0.766338609155589
Gut bacterial pathway abundance (PWY.6123..inosine.5..phosphate.biosynthesis.I)	Lactose intolerance, other/unspecified || id:finngen_R12_E4_LACTONAS	ebi-a-GCST90027569	finngen_R12_E4_LACTONAS	421086	rs1076198	0.245118896512172	0.605581536567161	0.685649425557492
Gut bacterial pathway abundance (PWY.6123..inosine.5..phosphate.biosynthesis.I)	Lactose intolerance, other/unspecified || id:finngen_R12_E4_LACTONAS	ebi-a-GCST90027569	finngen_R12_E4_LACTONAS	421086	rs1802608	0.476849213549187	0.475683273066455	0.316125779598308
Gut bacterial pathway abundance (PWY.6123..inosine.5..phosphate.biosynthesis.I)	Lactose intolerance, other/unspecified || id:finngen_R12_E4_LACTONAS	ebi-a-GCST90027569	finngen_R12_E4_LACTONAS	421086	rs2555143	0.545378379111195	0.609035817900816	0.370531442978952
Gut bacterial pathway abundance (PWY.6123..inosine.5..phosphate.biosynthesis.I)	Lactose intolerance, other/unspecified || id:finngen_R12_E4_LACTONAS	ebi-a-GCST90027569	finngen_R12_E4_LACTONAS	421086	rs3217852	0.533855857795558	0.620979924364758	0.389954952600563
Gut bacterial pathway abundance (PWY.6123..inosine.5..phosphate.biosynthesis.I)	Lactose intolerance, other/unspecified || id:finngen_R12_E4_LACTONAS	ebi-a-GCST90027569	finngen_R12_E4_LACTONAS	421086	rs7713337	-0.242433554101045	0.562845923732509	0.666666085972327
[truncated: 3,255 more rows]
